# Supplementary material for: Screening of Natural Compounds as P-Glycoprotein Inhibitors against Multidrug Resistance
Source: Biomedicines. 2021 Mar 30;9(4):357. doi: 10.3390/biomedicines9040357 (PMC8066904; doi:10.3390/biomedicines9040357)
Supplement: Supplementary file 1 [file biomedicines-09-00357-s001.zip]

Archive with 16 entries (15 files):
- P-gp_models/
- P-gp_models/cluster_0.pdb
- P-gp_models/cluster_1.pdb
- P-gp_models/cluster_2.pdb
- P-gp_models/cluster_3.pdb
- P-gp_models/cluster_4.pdb
- P-gp_models/cluster_5.pdb
- P-gp_models/cluster_6.pdb
- P-gp_models/cluster_7.pdb
- P-gp_models/cluster_8.pdb
- P-gp_models/cluster_9.pdb
- P-gp_models/Equil.MD.pdb
- P-gp_models/I-TASSER_model_1.pdb
- P-gp_models/I-TASSER_model_1_PPM.pdb
- P-gp_models/I-TASSER_model_4.pdb
- biomedicines-1157903-supplementary_r1.pdf
