# Supplementary material for: Screening of Natural Compounds as P-Glycoprotein Inhibitors against Multidrug Resistance
Source: Biomedicines. 2021 Mar 30;9(4):357. doi: 10.3390/biomedicines9040357 (PMC8066904; doi:10.3390/biomedicines9040357)
Supplement: Supplementary file 1 [file biomedicines-09-00357-s001.zip › P-gp_models/cluster_0.pdb]

CRYST1  139.982  139.982  139.982 109.47 109.47 109.47               1
ATOM      1  N   MET     1      82.928  92.719  73.280  1.00  0.00           N  
ATOM      2  H1  MET     1      82.413  93.184  74.014  1.00  0.00           H  
ATOM      3  H2  MET     1      83.331  93.423  72.678  1.00  0.00           H  
ATOM      4  H3  MET     1      82.170  92.204  72.857  1.00  0.00           H  
ATOM      5  CA  MET     1      83.956  91.838  73.875  1.00  0.00           C  
ATOM      6  HA  MET     1      84.390  91.191  73.113  1.00  0.00           H  
ATOM      7  CB  MET     1      85.126  92.475  74.529  1.00  0.00           C  
ATOM      8  HB2 MET     1      84.897  92.971  75.472  1.00  0.00           H  
ATOM      9  HB3 MET     1      85.803  91.632  74.668  1.00  0.00           H  
ATOM     10  CG  MET     1      85.809  93.513  73.679  1.00  0.00           C  
ATOM     11  HG2 MET     1      86.200  93.039  72.779  1.00  0.00           H  
ATOM     12  HG3 MET     1      85.093  94.298  73.435  1.00  0.00           H  
ATOM     13  SD  MET     1      87.106  94.341  74.555  1.00  0.00           S  
ATOM     14  CE  MET     1      87.196  95.991  73.717  1.00  0.00           C  
ATOM     15  HE1 MET     1      87.897  96.687  74.177  1.00  0.00           H  
ATOM     16  HE2 MET     1      87.327  95.885  72.640  1.00  0.00           H  
ATOM     17  HE3 MET     1      86.266  96.541  73.864  1.00  0.00           H  
ATOM     18  C   MET     1      83.300  90.943  74.929  1.00  0.00           C  
ATOM     19  O   MET     1      82.608  91.332  75.873  1.00  0.00           O  
ATOM     20  N   ASP     2      83.480  89.629  74.930  1.00  0.00           N  
ATOM     21  H   ASP     2      83.152  89.305  75.828  1.00  0.00           H  
ATOM     22  CA  ASP     2      84.145  88.649  73.999  1.00  0.00           C  
ATOM     23  HA  ASP     2      84.216  87.676  74.485  1.00  0.00           H  
ATOM     24  CB  ASP     2      83.306  88.303  72.756  1.00  0.00           C  
ATOM     25  HB2 ASP     2      83.204  89.246  72.220  1.00  0.00           H  
ATOM     26  HB3 ASP     2      83.861  87.556  72.189  1.00  0.00           H  
ATOM     27  CG  ASP     2      81.852  87.936  72.982  1.00  0.00           C  
ATOM     28  OD1 ASP     2      81.562  87.304  73.986  1.00  0.00           O  
ATOM     29  OD2 ASP     2      80.986  88.176  72.142  1.00  0.00           O  
ATOM     30  C   ASP     2      85.681  88.879  73.727  1.00  0.00           C  
ATOM     31  O   ASP     2      86.128  89.579  72.785  1.00  0.00           O  
ATOM     32  N   LEU     3      86.411  88.497  74.780  1.00  0.00           N  
ATOM     33  H   LEU     3      85.939  88.070  75.564  1.00  0.00           H  
ATOM     34  CA  LEU     3      87.884  88.496  74.877  1.00  0.00           C  
ATOM     35  HA  LEU     3      88.295  89.342  74.327  1.00  0.00           H  
ATOM     36  CB  LEU     3      88.214  88.767  76.362  1.00  0.00           C  
ATOM     37  HB2 LEU     3      87.813  87.954  76.967  1.00  0.00           H  
ATOM     38  HB3 LEU     3      89.297  88.725  76.484  1.00  0.00           H  
ATOM     39  CG  LEU     3      87.741  90.127  76.930  1.00  0.00           C  
ATOM     40  HG  LEU     3      86.690  90.270  76.676  1.00  0.00           H  
ATOM     41  CD1 LEU     3      88.046  90.053  78.444  1.00  0.00           C  
ATOM     42 HD11 LEU     3      87.691  91.010  78.823  1.00  0.00           H  
ATOM     43 HD12 LEU     3      87.425  89.354  79.004  1.00  0.00           H  
ATOM     44 HD13 LEU     3      89.121  89.921  78.567  1.00  0.00           H  
ATOM     45  CD2 LEU     3      88.562  91.375  76.497  1.00  0.00           C  
ATOM     46 HD21 LEU     3      88.008  92.179  76.983  1.00  0.00           H  
ATOM     47 HD22 LEU     3      89.549  91.312  76.956  1.00  0.00           H  
ATOM     48 HD23 LEU     3      88.586  91.561  75.424  1.00  0.00           H  
ATOM     49  C   LEU     3      88.608  87.228  74.220  1.00  0.00           C  
ATOM     50  O   LEU     3      88.786  86.202  74.884  1.00  0.00           O  
ATOM     51  N   GLU     4      89.231  87.150  73.041  1.00  0.00           N  
ATOM     52  H   GLU     4      89.673  86.250  72.924  1.00  0.00           H  
ATOM     53  CA  GLU     4      89.058  88.003  71.911  1.00  0.00           C  
ATOM     54  HA  GLU     4      88.958  89.052  72.190  1.00  0.00           H  
ATOM     55  CB  GLU     4      90.332  87.800  70.981  1.00  0.00           C  
ATOM     56  HB2 GLU     4      90.024  88.181  70.008  1.00  0.00           H  
ATOM     57  HB3 GLU     4      91.180  88.332  71.411  1.00  0.00           H  
ATOM     58  CG  GLU     4      90.875  86.333  70.793  1.00  0.00           C  
ATOM     59  HG2 GLU     4      91.565  86.553  69.979  1.00  0.00           H  
ATOM     60  HG3 GLU     4      91.502  86.004  71.622  1.00  0.00           H  
ATOM     61  CD  GLU     4      89.772  85.286  70.342  1.00  0.00           C  
ATOM     62  OE1 GLU     4      89.732  84.939  69.151  1.00  0.00           O  
ATOM     63  OE2 GLU     4      89.066  84.676  71.224  1.00  0.00           O  
ATOM     64  C   GLU     4      87.829  87.584  71.089  1.00  0.00           C  
ATOM     65  O   GLU     4      87.667  87.966  69.919  1.00  0.00           O  
ATOM     66  N   GLY     5      86.960  86.675  71.618  1.00  0.00           N  
ATOM     67  H   GLY     5      87.147  86.294  72.534  1.00  0.00           H  
ATOM     68  CA  GLY     5      85.976  86.037  70.812  1.00  0.00           C  
ATOM     69  HA2 GLY     5      85.459  86.835  70.278  1.00  0.00           H  
ATOM     70  HA3 GLY     5      86.407  85.376  70.060  1.00  0.00           H  
ATOM     71  C   GLY     5      84.923  85.237  71.587  1.00  0.00           C  
ATOM     72  O   GLY     5      84.879  85.293  72.809  1.00  0.00           O  
ATOM     73  N   ASP     6      84.104  84.439  70.812  1.00  0.00           N  
ATOM     74  H   ASP     6      84.425  84.413  69.854  1.00  0.00           H  
ATOM     75  CA  ASP     6      83.266  83.333  71.254  1.00  0.00           C  
ATOM     76  HA  ASP     6      83.804  82.845  72.068  1.00  0.00           H  
ATOM     77  CB  ASP     6      82.034  83.959  71.951  1.00  0.00           C  
ATOM     78  HB2 ASP     6      82.279  84.593  72.803  1.00  0.00           H  
ATOM     79  HB3 ASP     6      81.479  84.607  71.273  1.00  0.00           H  
ATOM     80  CG  ASP     6      80.981  83.027  72.535  1.00  0.00           C  
ATOM     81  OD1 ASP     6      81.293  81.816  72.621  1.00  0.00           O  
ATOM     82  OD2 ASP     6      79.980  83.536  73.045  1.00  0.00           O  
ATOM     83  C   ASP     6      82.970  82.433  70.015  1.00  0.00           C  
ATOM     84  O   ASP     6      82.530  82.858  68.964  1.00  0.00           O  
ATOM     85  N   ARG     7      83.124  81.135  70.216  1.00  0.00           N  
ATOM     86  H   ARG     7      83.272  80.827  71.166  1.00  0.00           H  
ATOM     87  CA  ARG     7      82.700  80.060  69.279  1.00  0.00           C  
ATOM     88  HA  ARG     7      82.475  80.513  68.313  1.00  0.00           H  
ATOM     89  CB  ARG     7      83.892  79.059  69.224  1.00  0.00           C  
ATOM     90  HB2 ARG     7      84.359  78.926  70.200  1.00  0.00           H  
ATOM     91  HB3 ARG     7      83.510  78.105  68.861  1.00  0.00           H  
ATOM     92  CG  ARG     7      85.025  79.489  68.258  1.00  0.00           C  
ATOM     93  HG2 ARG     7      85.791  78.769  68.545  1.00  0.00           H  
ATOM     94  HG3 ARG     7      84.682  79.341  67.234  1.00  0.00           H  
ATOM     95  CD  ARG     7      85.546  80.931  68.351  1.00  0.00           C  
ATOM     96  HD2 ARG     7      86.126  81.326  67.517  1.00  0.00           H  
ATOM     97  HD3 ARG     7      84.748  81.672  68.297  1.00  0.00           H  
ATOM     98  NE  ARG     7      86.313  81.241  69.536  1.00  0.00           N  
ATOM     99  HE  ARG     7      86.028  80.807  70.402  1.00  0.00           H  
ATOM    100  CZ  ARG     7      87.186  82.168  69.701  1.00  0.00           C  
ATOM    101  NH1 ARG     7      87.699  82.980  68.834  1.00  0.00           N  
ATOM    102 HH11 ARG     7      87.591  82.952  67.830  1.00  0.00           H  
ATOM    103 HH12 ARG     7      88.283  83.757  69.107  1.00  0.00           H  
ATOM    104  NH2 ARG     7      87.529  82.438  70.911  1.00  0.00           N  
ATOM    105 HH21 ARG     7      87.192  81.810  71.626  1.00  0.00           H  
ATOM    106 HH22 ARG     7      88.196  83.186  71.040  1.00  0.00           H  
ATOM    107  C   ARG     7      81.494  79.303  69.791  1.00  0.00           C  
ATOM    108  O   ARG     7      80.803  78.724  68.957  1.00  0.00           O  
ATOM    109  N   ASN     8      81.188  79.272  71.085  1.00  0.00           N  
ATOM    110  H   ASN     8      81.675  79.826  71.774  1.00  0.00           H  
ATOM    111  CA  ASN     8      79.984  78.616  71.531  1.00  0.00           C  
ATOM    112  HA  ASN     8      79.911  77.627  71.079  1.00  0.00           H  
ATOM    113  CB  ASN     8      80.178  78.442  72.990  1.00  0.00           C  
ATOM    114  HB2 ASN     8      81.080  77.856  73.165  1.00  0.00           H  
ATOM    115  HB3 ASN     8      80.356  79.437  73.396  1.00  0.00           H  
ATOM    116  CG  ASN     8      78.899  77.759  73.521  1.00  0.00           C  
ATOM    117  OD1 ASN     8      77.887  78.334  73.988  1.00  0.00           O  
ATOM    118  ND2 ASN     8      78.763  76.509  73.118  1.00  0.00           N  
ATOM    119 HD21 ASN     8      78.005  75.981  73.526  1.00  0.00           H  
ATOM    120 HD22 ASN     8      79.629  76.112  72.783  1.00  0.00           H  
ATOM    121  C   ASN     8      78.651  79.330  71.174  1.00  0.00           C  
ATOM    122  O   ASN     8      77.680  78.759  70.701  1.00  0.00           O  
ATOM    123  N   GLY     9      78.593  80.638  71.357  1.00  0.00           N  
ATOM    124  H   GLY     9      79.424  81.169  71.573  1.00  0.00           H  
ATOM    125  CA  GLY     9      77.500  81.514  70.908  1.00  0.00           C  
ATOM    126  HA2 GLY     9      77.836  82.548  70.985  1.00  0.00           H  
ATOM    127  HA3 GLY     9      77.243  81.347  69.862  1.00  0.00           H  
ATOM    128  C   GLY     9      76.149  81.315  71.787  1.00  0.00           C  
ATOM    129  O   GLY     9      75.235  82.057  71.721  1.00  0.00           O  
ATOM    130  N   GLY    10      76.069  80.207  72.515  1.00  0.00           N  
ATOM    131  H   GLY    10      76.831  79.551  72.614  1.00  0.00           H  
ATOM    132  CA  GLY    10      74.812  79.683  73.175  1.00  0.00           C  
ATOM    133  HA2 GLY    10      73.995  79.595  72.459  1.00  0.00           H  
ATOM    134  HA3 GLY    10      75.012  78.624  73.340  1.00  0.00           H  
ATOM    135  C   GLY    10      74.383  80.328  74.528  1.00  0.00           C  
ATOM    136  O   GLY    10      73.190  80.440  74.762  1.00  0.00           O  
ATOM    137  N   ALA    11      75.345  80.876  75.316  1.00  0.00           N  
ATOM    138  H   ALA    11      76.322  80.783  75.077  1.00  0.00           H  
ATOM    139  CA  ALA    11      75.131  81.687  76.572  1.00  0.00           C  
ATOM    140  HA  ALA    11      74.274  81.277  77.106  1.00  0.00           H  
ATOM    141  CB  ALA    11      76.374  81.568  77.445  1.00  0.00           C  
ATOM    142  HB1 ALA    11      77.150  81.993  76.809  1.00  0.00           H  
ATOM    143  HB2 ALA    11      76.285  82.185  78.339  1.00  0.00           H  
ATOM    144  HB3 ALA    11      76.584  80.522  77.665  1.00  0.00           H  
ATOM    145  C   ALA    11      74.652  83.187  76.302  1.00  0.00           C  
ATOM    146  O   ALA    11      74.451  84.009  77.166  1.00  0.00           O  
ATOM    147  N   LYS    12      74.453  83.549  75.000  1.00  0.00           N  
ATOM    148  H   LYS    12      74.949  82.892  74.414  1.00  0.00           H  
ATOM    149  CA  LYS    12      73.669  84.646  74.350  1.00  0.00           C  
ATOM    150  HA  LYS    12      73.380  85.396  75.086  1.00  0.00           H  
ATOM    151  CB  LYS    12      74.559  85.243  73.246  1.00  0.00           C  
ATOM    152  HB2 LYS    12      74.869  84.482  72.530  1.00  0.00           H  
ATOM    153  HB3 LYS    12      73.913  85.924  72.691  1.00  0.00           H  
ATOM    154  CG  LYS    12      75.795  85.981  73.707  1.00  0.00           C  
ATOM    155  HG2 LYS    12      76.120  86.651  72.911  1.00  0.00           H  
ATOM    156  HG3 LYS    12      75.418  86.633  74.495  1.00  0.00           H  
ATOM    157  CD  LYS    12      77.025  85.208  74.166  1.00  0.00           C  
ATOM    158  HD2 LYS    12      76.759  84.730  75.109  1.00  0.00           H  
ATOM    159  HD3 LYS    12      77.266  84.416  73.456  1.00  0.00           H  
ATOM    160  CE  LYS    12      78.321  86.040  74.280  1.00  0.00           C  
ATOM    161  HE2 LYS    12      77.948  87.022  74.569  1.00  0.00           H  
ATOM    162  HE3 LYS    12      78.925  85.676  75.111  1.00  0.00           H  
ATOM    163  NZ  LYS    12      79.124  86.015  73.081  1.00  0.00           N  
ATOM    164  HZ1 LYS    12      78.748  86.392  72.223  1.00  0.00           H  
ATOM    165  HZ2 LYS    12      79.975  86.503  73.319  1.00  0.00           H  
ATOM    166  HZ3 LYS    12      79.502  85.092  72.919  1.00  0.00           H  
ATOM    167  C   LYS    12      72.437  84.067  73.832  1.00  0.00           C  
ATOM    168  O   LYS    12      71.278  84.389  74.240  1.00  0.00           O  
ATOM    169  N   LYS    13      72.487  83.020  72.999  1.00  0.00           N  
ATOM    170  H   LYS    13      73.422  82.682  72.824  1.00  0.00           H  
ATOM    171  CA  LYS    13      71.490  82.479  72.112  1.00  0.00           C  
ATOM    172  HA  LYS    13      71.019  83.304  71.577  1.00  0.00           H  
ATOM    173  CB  LYS    13      72.129  81.572  71.048  1.00  0.00           C  
ATOM    174  HB2 LYS    13      72.899  80.897  71.421  1.00  0.00           H  
ATOM    175  HB3 LYS    13      71.305  80.951  70.698  1.00  0.00           H  
ATOM    176  CG  LYS    13      72.609  82.424  69.873  1.00  0.00           C  
ATOM    177  HG2 LYS    13      71.785  83.055  69.537  1.00  0.00           H  
ATOM    178  HG3 LYS    13      73.491  82.961  70.220  1.00  0.00           H  
ATOM    179  CD  LYS    13      73.044  81.571  68.691  1.00  0.00           C  
ATOM    180  HD2 LYS    13      72.183  81.026  68.304  1.00  0.00           H  
ATOM    181  HD3 LYS    13      73.470  82.256  67.958  1.00  0.00           H  
ATOM    182  CE  LYS    13      74.216  80.641  69.048  1.00  0.00           C  
ATOM    183  HE2 LYS    13      74.975  81.116  69.668  1.00  0.00           H  
ATOM    184  HE3 LYS    13      73.821  79.824  69.651  1.00  0.00           H  
ATOM    185  NZ  LYS    13      74.740  79.943  67.821  1.00  0.00           N  
ATOM    186  HZ1 LYS    13      73.932  79.468  67.443  1.00  0.00           H  
ATOM    187  HZ2 LYS    13      75.135  80.527  67.097  1.00  0.00           H  
ATOM    188  HZ3 LYS    13      75.549  79.383  68.048  1.00  0.00           H  
ATOM    189  C   LYS    13      70.266  81.749  72.851  1.00  0.00           C  
ATOM    190  O   LYS    13      69.158  81.631  72.278  1.00  0.00           O  
ATOM    191  N   LYS    14      70.376  81.346  74.121  1.00  0.00           N  
ATOM    192  H   LYS    14      71.333  81.421  74.436  1.00  0.00           H  
ATOM    193  CA  LYS    14      69.298  80.870  75.005  1.00  0.00           C  
ATOM    194  HA  LYS    14      68.857  79.996  74.526  1.00  0.00           H  
ATOM    195  CB  LYS    14      70.008  80.548  76.323  1.00  0.00           C  
ATOM    196  HB2 LYS    14      69.373  79.986  77.008  1.00  0.00           H  
ATOM    197  HB3 LYS    14      70.831  79.885  76.058  1.00  0.00           H  
ATOM    198  CG  LYS    14      70.533  81.749  77.119  1.00  0.00           C  
ATOM    199  HG2 LYS    14      71.201  82.214  76.394  1.00  0.00           H  
ATOM    200  HG3 LYS    14      69.756  82.349  77.593  1.00  0.00           H  
ATOM    201  CD  LYS    14      71.446  81.219  78.276  1.00  0.00           C  
ATOM    202  HD2 LYS    14      70.839  80.660  78.988  1.00  0.00           H  
ATOM    203  HD3 LYS    14      72.222  80.490  78.042  1.00  0.00           H  
ATOM    204  CE  LYS    14      72.210  82.419  78.930  1.00  0.00           C  
ATOM    205  HE2 LYS    14      72.971  81.997  79.586  1.00  0.00           H  
ATOM    206  HE3 LYS    14      72.764  82.974  78.173  1.00  0.00           H  
ATOM    207  NZ  LYS    14      71.314  83.445  79.507  1.00  0.00           N  
ATOM    208  HZ1 LYS    14      71.822  84.225  79.900  1.00  0.00           H  
ATOM    209  HZ2 LYS    14      70.681  83.812  78.811  1.00  0.00           H  
ATOM    210  HZ3 LYS    14      70.720  83.055  80.224  1.00  0.00           H  
ATOM    211  C   LYS    14      68.236  81.934  75.178  1.00  0.00           C  
ATOM    212  O   LYS    14      67.081  81.571  75.506  1.00  0.00           O  
ATOM    213  N   ASN    15      68.551  83.218  74.895  1.00  0.00           N  
ATOM    214  H   ASN    15      69.531  83.438  74.792  1.00  0.00           H  
ATOM    215  CA  ASN    15      67.598  84.320  74.959  1.00  0.00           C  
ATOM    216  HA  ASN    15      66.849  84.214  75.744  1.00  0.00           H  
ATOM    217  CB  ASN    15      68.418  85.666  75.132  1.00  0.00           C  
ATOM    218  HB2 ASN    15      69.021  85.796  74.234  1.00  0.00           H  
ATOM    219  HB3 ASN    15      67.810  86.565  75.233  1.00  0.00           H  
ATOM    220  CG  ASN    15      69.409  85.596  76.256  1.00  0.00           C  
ATOM    221  OD1 ASN    15      69.281  84.790  77.163  1.00  0.00           O  
ATOM    222  ND2 ASN    15      70.235  86.586  76.296  1.00  0.00           N  
ATOM    223 HD21 ASN    15      70.275  87.221  75.511  1.00  0.00           H  
ATOM    224 HD22 ASN    15      71.000  86.651  76.953  1.00  0.00           H  
ATOM    225  C   ASN    15      66.762  84.337  73.673  1.00  0.00           C  
ATOM    226  O   ASN    15      65.547  84.474  73.599  1.00  0.00           O  
ATOM    227  N   PHE    16      67.505  84.224  72.593  1.00  0.00           N  
ATOM    228  H   PHE    16      68.473  83.959  72.704  1.00  0.00           H  
ATOM    229  CA  PHE    16      67.004  84.360  71.236  1.00  0.00           C  
ATOM    230  HA  PHE    16      66.471  85.292  71.043  1.00  0.00           H  
ATOM    231  CB  PHE    16      68.266  84.302  70.341  1.00  0.00           C  
ATOM    232  HB2 PHE    16      69.062  84.973  70.664  1.00  0.00           H  
ATOM    233  HB3 PHE    16      68.679  83.296  70.275  1.00  0.00           H  
ATOM    234  CG  PHE    16      67.987  84.665  68.904  1.00  0.00           C  
ATOM    235  CD1 PHE    16      67.741  86.023  68.531  1.00  0.00           C  
ATOM    236  HD1 PHE    16      67.753  86.837  69.240  1.00  0.00           H  
ATOM    237  CE1 PHE    16      67.345  86.207  67.177  1.00  0.00           C  
ATOM    238  HE1 PHE    16      66.939  87.137  66.806  1.00  0.00           H  
ATOM    239  CZ  PHE    16      67.249  85.162  66.227  1.00  0.00           C  
ATOM    240  HZ  PHE    16      66.851  85.469  65.271  1.00  0.00           H  
ATOM    241  CE2 PHE    16      67.424  83.846  66.663  1.00  0.00           C  
ATOM    242  HE2 PHE    16      67.402  83.037  65.948  1.00  0.00           H  
ATOM    243  CD2 PHE    16      67.855  83.635  67.996  1.00  0.00           C  
ATOM    244  HD2 PHE    16      68.051  82.590  68.189  1.00  0.00           H  
ATOM    245  C   PHE    16      66.042  83.211  70.827  1.00  0.00           C  
ATOM    246  O   PHE    16      65.080  83.482  70.121  1.00  0.00           O  
ATOM    247  N   PHE    17      66.303  82.013  71.292  1.00  0.00           N  
ATOM    248  H   PHE    17      66.944  81.835  72.052  1.00  0.00           H  
ATOM    249  CA  PHE    17      65.481  80.882  70.946  1.00  0.00           C  
ATOM    250  HA  PHE    17      64.609  81.044  70.313  1.00  0.00           H  
ATOM    251  CB  PHE    17      66.414  80.008  70.068  1.00  0.00           C  
ATOM    252  HB2 PHE    17      66.725  80.628  69.228  1.00  0.00           H  
ATOM    253  HB3 PHE    17      67.283  79.868  70.711  1.00  0.00           H  
ATOM    254  CG  PHE    17      65.858  78.678  69.621  1.00  0.00           C  
ATOM    255  CD1 PHE    17      64.734  78.632  68.755  1.00  0.00           C  
ATOM    256  HD1 PHE    17      64.331  79.454  68.182  1.00  0.00           H  
ATOM    257  CE1 PHE    17      64.153  77.357  68.476  1.00  0.00           C  
ATOM    258  HE1 PHE    17      63.236  77.433  67.910  1.00  0.00           H  
ATOM    259  CZ  PHE    17      64.762  76.230  69.012  1.00  0.00           C  
ATOM    260  HZ  PHE    17      64.339  75.258  68.807  1.00  0.00           H  
ATOM    261  CE2 PHE    17      65.740  76.331  70.015  1.00  0.00           C  
ATOM    262  HE2 PHE    17      66.117  75.473  70.552  1.00  0.00           H  
ATOM    263  CD2 PHE    17      66.341  77.543  70.252  1.00  0.00           C  
ATOM    264  HD2 PHE    17      67.165  77.608  70.947  1.00  0.00           H  
ATOM    265  C   PHE    17      65.180  80.052  72.252  1.00  0.00           C  
ATOM    266  O   PHE    17      65.955  80.144  73.265  1.00  0.00           O  
ATOM    267  N   LYS    18      64.069  79.332  72.288  1.00  0.00           N  
ATOM    268  H   LYS    18      63.518  79.581  71.479  1.00  0.00           H  
ATOM    269  CA  LYS    18      63.462  78.444  73.331  1.00  0.00           C  
ATOM    270  HA  LYS    18      64.246  77.951  73.906  1.00  0.00           H  
ATOM    271  CB  LYS    18      62.613  79.277  74.315  1.00  0.00           C  
ATOM    272  HB2 LYS    18      63.230  80.052  74.770  1.00  0.00           H  
ATOM    273  HB3 LYS    18      61.771  79.740  73.800  1.00  0.00           H  
ATOM    274  CG  LYS    18      62.027  78.379  75.417  1.00  0.00           C  
ATOM    275  HG2 LYS    18      61.213  77.780  75.009  1.00  0.00           H  
ATOM    276  HG3 LYS    18      62.666  77.530  75.659  1.00  0.00           H  
ATOM    277  CD  LYS    18      61.491  79.075  76.673  1.00  0.00           C  
ATOM    278  HD2 LYS    18      62.285  79.598  77.206  1.00  0.00           H  
ATOM    279  HD3 LYS    18      60.623  79.701  76.465  1.00  0.00           H  
ATOM    280  CE  LYS    18      60.958  78.022  77.736  1.00  0.00           C  
ATOM    281  HE2 LYS    18      60.217  77.350  77.302  1.00  0.00           H  
ATOM    282  HE3 LYS    18      61.744  77.385  78.141  1.00  0.00           H  
ATOM    283  NZ  LYS    18      60.166  78.709  78.799  1.00  0.00           N  
ATOM    284  HZ1 LYS    18      60.751  79.435  79.185  1.00  0.00           H  
ATOM    285  HZ2 LYS    18      59.427  79.246  78.368  1.00  0.00           H  
ATOM    286  HZ3 LYS    18      59.871  78.011  79.467  1.00  0.00           H  
ATOM    287  C   LYS    18      62.681  77.312  72.745  1.00  0.00           C  
ATOM    288  O   LYS    18      61.972  77.589  71.806  1.00  0.00           O  
ATOM    289  N   LEU    19      62.818  76.056  73.247  1.00  0.00           N  
ATOM    290  H   LEU    19      63.472  75.894  74.000  1.00  0.00           H  
ATOM    291  CA  LEU    19      61.988  74.903  72.828  1.00  0.00           C  
ATOM    292  HA  LEU    19      61.802  75.037  71.762  1.00  0.00           H  
ATOM    293  CB  LEU    19      62.766  73.509  73.016  1.00  0.00           C  
ATOM    294  HB2 LEU    19      62.984  73.309  74.065  1.00  0.00           H  
ATOM    295  HB3 LEU    19      62.191  72.646  72.679  1.00  0.00           H  
ATOM    296  CG  LEU    19      64.089  73.525  72.222  1.00  0.00           C  
ATOM    297  HG  LEU    19      64.443  74.550  72.337  1.00  0.00           H  
ATOM    298  CD1 LEU    19      65.058  72.609  72.948  1.00  0.00           C  
ATOM    299 HD11 LEU    19      66.084  72.790  72.627  1.00  0.00           H  
ATOM    300 HD12 LEU    19      64.995  72.689  74.033  1.00  0.00           H  
ATOM    301 HD13 LEU    19      64.798  71.631  72.543  1.00  0.00           H  
ATOM    302  CD2 LEU    19      63.810  73.133  70.752  1.00  0.00           C  
ATOM    303 HD21 LEU    19      63.540  73.938  70.068  1.00  0.00           H  
ATOM    304 HD22 LEU    19      64.747  72.822  70.291  1.00  0.00           H  
ATOM    305 HD23 LEU    19      63.023  72.379  70.736  1.00  0.00           H  
ATOM    306  C   LEU    19      60.634  74.756  73.561  1.00  0.00           C  
ATOM    307  O   LEU    19      60.662  75.144  74.711  1.00  0.00           O  
ATOM    308  N   ASN    20      59.610  74.221  72.955  1.00  0.00           N  
ATOM    309  H   ASN    20      59.676  73.967  71.979  1.00  0.00           H  
ATOM    310  CA  ASN    20      58.342  73.749  73.521  1.00  0.00           C  
ATOM    311  HA  ASN    20      57.945  74.587  74.095  1.00  0.00           H  
ATOM    312  CB  ASN    20      57.479  73.455  72.350  1.00  0.00           C  
ATOM    313  HB2 ASN    20      57.699  74.172  71.560  1.00  0.00           H  
ATOM    314  HB3 ASN    20      57.572  72.431  71.987  1.00  0.00           H  
ATOM    315  CG  ASN    20      55.961  73.643  72.606  1.00  0.00           C  
ATOM    316  OD1 ASN    20      55.459  74.694  72.973  1.00  0.00           O  
ATOM    317  ND2 ASN    20      55.158  72.611  72.479  1.00  0.00           N  
ATOM    318 HD21 ASN    20      55.371  71.677  72.158  1.00  0.00           H  
ATOM    319 HD22 ASN    20      54.265  72.838  72.893  1.00  0.00           H  
ATOM    320  C   ASN    20      58.486  72.434  74.329  1.00  0.00           C  
ATOM    321  O   ASN    20      58.841  71.422  73.747  1.00  0.00           O  
ATOM    322  N   ASN    21      58.101  72.436  75.600  1.00  0.00           N  
ATOM    323  H   ASN    21      57.776  73.304  76.002  1.00  0.00           H  
ATOM    324  CA  ASN    21      57.961  71.249  76.431  1.00  0.00           C  
ATOM    325  HA  ASN    21      57.901  70.390  75.762  1.00  0.00           H  
ATOM    326  CB  ASN    21      59.254  71.221  77.367  1.00  0.00           C  
ATOM    327  HB2 ASN    21      60.104  71.441  76.720  1.00  0.00           H  
ATOM    328  HB3 ASN    21      59.275  71.991  78.138  1.00  0.00           H  
ATOM    329  CG  ASN    21      59.515  69.919  77.995  1.00  0.00           C  
ATOM    330  OD1 ASN    21      58.663  69.195  78.473  1.00  0.00           O  
ATOM    331  ND2 ASN    21      60.747  69.612  78.139  1.00  0.00           N  
ATOM    332 HD21 ASN    21      60.954  68.756  78.633  1.00  0.00           H  
ATOM    333 HD22 ASN    21      61.498  69.943  77.550  1.00  0.00           H  
ATOM    334  C   ASN    21      56.627  71.401  77.208  1.00  0.00           C  
ATOM    335  O   ASN    21      56.147  72.519  77.316  1.00  0.00           O  
ATOM    336  N   LYS    22      56.156  70.291  77.828  1.00  0.00           N  
ATOM    337  H   LYS    22      56.703  69.464  77.637  1.00  0.00           H  
ATOM    338  CA  LYS    22      54.933  70.180  78.644  1.00  0.00           C  
ATOM    339  HA  LYS    22      54.793  71.151  79.118  1.00  0.00           H  
ATOM    340  CB  LYS    22      53.691  69.924  77.682  1.00  0.00           C  
ATOM    341  HB2 LYS    22      53.758  70.616  76.843  1.00  0.00           H  
ATOM    342  HB3 LYS    22      53.694  68.917  77.264  1.00  0.00           H  
ATOM    343  CG  LYS    22      52.320  70.130  78.367  1.00  0.00           C  
ATOM    344  HG2 LYS    22      52.104  69.346  79.092  1.00  0.00           H  
ATOM    345  HG3 LYS    22      52.328  71.068  78.922  1.00  0.00           H  
ATOM    346  CD  LYS    22      51.177  70.109  77.292  1.00  0.00           C  
ATOM    347  HD2 LYS    22      51.575  70.700  76.467  1.00  0.00           H  
ATOM    348  HD3 LYS    22      51.180  69.119  76.835  1.00  0.00           H  
ATOM    349  CE  LYS    22      49.666  70.350  77.767  1.00  0.00           C  
ATOM    350  HE2 LYS    22      49.512  69.930  78.761  1.00  0.00           H  
ATOM    351  HE3 LYS    22      49.416  71.400  77.922  1.00  0.00           H  
ATOM    352  NZ  LYS    22      48.626  69.775  76.862  1.00  0.00           N  
ATOM    353  HZ1 LYS    22      48.605  68.772  76.982  1.00  0.00           H  
ATOM    354  HZ2 LYS    22      47.718  70.174  77.054  1.00  0.00           H  
ATOM    355  HZ3 LYS    22      48.869  69.855  75.885  1.00  0.00           H  
ATOM    356  C   LYS    22      55.089  69.072  79.735  1.00  0.00           C  
ATOM    357  O   LYS    22      54.142  68.872  80.511  1.00  0.00           O  
ATOM    358  N   SER    23      56.178  68.305  79.748  1.00  0.00           N  
ATOM    359  H   SER    23      56.874  68.501  79.042  1.00  0.00           H  
ATOM    360  CA  SER    23      56.357  67.113  80.721  1.00  0.00           C  
ATOM    361  HA  SER    23      55.463  66.515  80.545  1.00  0.00           H  
ATOM    362  CB  SER    23      57.507  66.269  80.208  1.00  0.00           C  
ATOM    363  HB2 SER    23      57.130  65.755  79.324  1.00  0.00           H  
ATOM    364  HB3 SER    23      58.288  66.954  79.879  1.00  0.00           H  
ATOM    365  OG  SER    23      57.861  65.322  81.230  1.00  0.00           O  
ATOM    366  HG  SER    23      57.197  64.646  81.077  1.00  0.00           H  
ATOM    367  C   SER    23      56.537  67.533  82.202  1.00  0.00           C  
ATOM    368  O   SER    23      57.336  68.420  82.377  1.00  0.00           O  
ATOM    369  N   GLU    24      55.928  66.790  83.171  1.00  0.00           N  
ATOM    370  H   GLU    24      55.246  66.102  82.888  1.00  0.00           H  
ATOM    371  CA  GLU    24      56.280  66.842  84.667  1.00  0.00           C  
ATOM    372  HA  GLU    24      56.314  67.903  84.915  1.00  0.00           H  
ATOM    373  CB  GLU    24      55.145  66.138  85.422  1.00  0.00           C  
ATOM    374  HB2 GLU    24      54.174  66.293  84.951  1.00  0.00           H  
ATOM    375  HB3 GLU    24      55.209  65.053  85.347  1.00  0.00           H  
ATOM    376  CG  GLU    24      54.895  66.588  86.914  1.00  0.00           C  
ATOM    377  HG2 GLU    24      54.179  65.949  87.432  1.00  0.00           H  
ATOM    378  HG3 GLU    24      55.802  66.388  87.485  1.00  0.00           H  
ATOM    379  CD  GLU    24      54.597  68.095  86.937  1.00  0.00           C  
ATOM    380  OE1 GLU    24      53.422  68.498  86.678  1.00  0.00           O  
ATOM    381  OE2 GLU    24      55.458  68.886  87.375  1.00  0.00           O  
ATOM    382  C   GLU    24      57.613  66.303  85.081  1.00  0.00           C  
ATOM    383  O   GLU    24      58.358  66.870  85.899  1.00  0.00           O  
ATOM    384  N   LYS    25      57.943  65.104  84.540  1.00  0.00           N  
ATOM    385  H   LYS    25      57.302  64.805  83.819  1.00  0.00           H  
ATOM    386  CA  LYS    25      59.214  64.462  84.739  1.00  0.00           C  
ATOM    387  HA  LYS    25      59.316  64.197  85.791  1.00  0.00           H  
ATOM    388  CB  LYS    25      59.327  63.187  83.988  1.00  0.00           C  
ATOM    389  HB2 LYS    25      58.387  62.653  84.131  1.00  0.00           H  
ATOM    390  HB3 LYS    25      59.426  63.477  82.942  1.00  0.00           H  
ATOM    391  CG  LYS    25      60.408  62.156  84.379  1.00  0.00           C  
ATOM    392  HG2 LYS    25      61.367  62.604  84.642  1.00  0.00           H  
ATOM    393  HG3 LYS    25      60.147  61.674  85.321  1.00  0.00           H  
ATOM    394  CD  LYS    25      60.608  61.026  83.347  1.00  0.00           C  
ATOM    395  HD2 LYS    25      59.818  60.278  83.397  1.00  0.00           H  
ATOM    396  HD3 LYS    25      60.528  61.503  82.370  1.00  0.00           H  
ATOM    397  CE  LYS    25      62.000  60.408  83.547  1.00  0.00           C  
ATOM    398  HE2 LYS    25      62.711  61.234  83.573  1.00  0.00           H  
ATOM    399  HE3 LYS    25      62.070  59.916  84.518  1.00  0.00           H  
ATOM    400  NZ  LYS    25      62.237  59.302  82.608  1.00  0.00           N  
ATOM    401  HZ1 LYS    25      61.943  58.435  83.034  1.00  0.00           H  
ATOM    402  HZ2 LYS    25      61.765  59.409  81.722  1.00  0.00           H  
ATOM    403  HZ3 LYS    25      63.215  59.236  82.366  1.00  0.00           H  
ATOM    404  C   LYS    25      60.388  65.313  84.304  1.00  0.00           C  
ATOM    405  O   LYS    25      61.401  65.448  85.072  1.00  0.00           O  
ATOM    406  N   ASP    26      60.229  65.996  83.146  1.00  0.00           N  
ATOM    407  H   ASP    26      59.344  65.877  82.675  1.00  0.00           H  
ATOM    408  CA  ASP    26      61.296  66.960  82.704  1.00  0.00           C  
ATOM    409  HA  ASP    26      62.210  66.387  82.857  1.00  0.00           H  
ATOM    410  CB  ASP    26      61.042  67.500  81.255  1.00  0.00           C  
ATOM    411  HB2 ASP    26      59.977  67.671  81.097  1.00  0.00           H  
ATOM    412  HB3 ASP    26      61.472  68.499  81.187  1.00  0.00           H  
ATOM    413  CG  ASP    26      61.615  66.657  80.194  1.00  0.00           C  
ATOM    414  OD1 ASP    26      61.481  67.050  79.037  1.00  0.00           O  
ATOM    415  OD2 ASP    26      62.201  65.561  80.508  1.00  0.00           O  
ATOM    416  C   ASP    26      61.409  68.134  83.695  1.00  0.00           C  
ATOM    417  O   ASP    26      62.541  68.415  84.157  1.00  0.00           O  
ATOM    418  N   LYS    27      60.225  68.737  84.039  1.00  0.00           N  
ATOM    419  H   LYS    27      59.377  68.359  83.640  1.00  0.00           H  
ATOM    420  CA  LYS    27      60.085  70.012  84.822  1.00  0.00           C  
ATOM    421  HA  LYS    27      60.580  70.825  84.291  1.00  0.00           H  
ATOM    422  CB  LYS    27      58.589  70.339  84.752  1.00  0.00           C  
ATOM    423  HB2 LYS    27      58.509  70.788  83.762  1.00  0.00           H  
ATOM    424  HB3 LYS    27      57.956  69.455  84.669  1.00  0.00           H  
ATOM    425  CG  LYS    27      57.961  71.279  85.791  1.00  0.00           C  
ATOM    426  HG2 LYS    27      57.883  70.577  86.621  1.00  0.00           H  
ATOM    427  HG3 LYS    27      58.540  72.179  85.998  1.00  0.00           H  
ATOM    428  CD  LYS    27      56.466  71.668  85.458  1.00  0.00           C  
ATOM    429  HD2 LYS    27      56.393  72.318  84.586  1.00  0.00           H  
ATOM    430  HD3 LYS    27      55.927  70.795  85.089  1.00  0.00           H  
ATOM    431  CE  LYS    27      55.883  72.508  86.553  1.00  0.00           C  
ATOM    432  HE2 LYS    27      56.558  73.320  86.822  1.00  0.00           H  
ATOM    433  HE3 LYS    27      54.910  72.872  86.225  1.00  0.00           H  
ATOM    434  NZ  LYS    27      55.640  71.585  87.644  1.00  0.00           N  
ATOM    435  HZ1 LYS    27      55.124  70.799  87.275  1.00  0.00           H  
ATOM    436  HZ2 LYS    27      56.525  71.324  88.054  1.00  0.00           H  
ATOM    437  HZ3 LYS    27      55.062  71.974  88.376  1.00  0.00           H  
ATOM    438  C   LYS    27      60.656  69.908  86.245  1.00  0.00           C  
ATOM    439  O   LYS    27      61.136  70.912  86.827  1.00  0.00           O  
ATOM    440  N   LYS    28      60.426  68.755  86.843  1.00  0.00           N  
ATOM    441  H   LYS    28      60.075  67.987  86.288  1.00  0.00           H  
ATOM    442  CA  LYS    28      60.644  68.445  88.325  1.00  0.00           C  
ATOM    443  HA  LYS    28      59.786  68.902  88.816  1.00  0.00           H  
ATOM    444  CB  LYS    28      60.391  66.945  88.537  1.00  0.00           C  
ATOM    445  HB2 LYS    28      59.525  66.662  87.939  1.00  0.00           H  
ATOM    446  HB3 LYS    28      61.285  66.429  88.185  1.00  0.00           H  
ATOM    447  CG  LYS    28      60.168  66.660  90.059  1.00  0.00           C  
ATOM    448  HG2 LYS    28      60.969  67.174  90.591  1.00  0.00           H  
ATOM    449  HG3 LYS    28      59.218  67.148  90.277  1.00  0.00           H  
ATOM    450  CD  LYS    28      60.046  65.182  90.477  1.00  0.00           C  
ATOM    451  HD2 LYS    28      59.282  64.783  89.810  1.00  0.00           H  
ATOM    452  HD3 LYS    28      61.025  64.787  90.208  1.00  0.00           H  
ATOM    453  CE  LYS    28      59.683  64.866  91.965  1.00  0.00           C  
ATOM    454  HE2 LYS    28      60.317  65.439  92.642  1.00  0.00           H  
ATOM    455  HE3 LYS    28      58.658  65.190  92.149  1.00  0.00           H  
ATOM    456  NZ  LYS    28      59.745  63.431  92.129  1.00  0.00           N  
ATOM    457  HZ1 LYS    28      59.223  62.902  91.445  1.00  0.00           H  
ATOM    458  HZ2 LYS    28      60.701  63.106  92.132  1.00  0.00           H  
ATOM    459  HZ3 LYS    28      59.295  63.206  93.004  1.00  0.00           H  
ATOM    460  C   LYS    28      61.983  69.034  88.705  1.00  0.00           C  
ATOM    461  O   LYS    28      62.880  68.832  87.925  1.00  0.00           O  
ATOM    462  N   GLU    29      62.059  69.679  89.847  1.00  0.00           N  
ATOM    463  H   GLU    29      61.203  69.841  90.359  1.00  0.00           H  
ATOM    464  CA  GLU    29      63.379  70.141  90.372  1.00  0.00           C  
ATOM    465  HA  GLU    29      63.941  70.462  89.495  1.00  0.00           H  
ATOM    466  CB  GLU    29      63.241  71.279  91.377  1.00  0.00           C  
ATOM    467  HB2 GLU    29      62.768  72.124  90.876  1.00  0.00           H  
ATOM    468  HB3 GLU    29      62.558  70.881  92.128  1.00  0.00           H  
ATOM    469  CG  GLU    29      64.594  71.708  91.918  1.00  0.00           C  
ATOM    470  HG2 GLU    29      64.966  70.966  92.625  1.00  0.00           H  
ATOM    471  HG3 GLU    29      65.414  71.735  91.201  1.00  0.00           H  
ATOM    472  CD  GLU    29      64.608  73.050  92.619  1.00  0.00           C  
ATOM    473  OE1 GLU    29      64.765  74.129  92.009  1.00  0.00           O  
ATOM    474  OE2 GLU    29      64.361  73.098  93.831  1.00  0.00           O  
ATOM    475  C   GLU    29      64.180  68.905  90.854  1.00  0.00           C  
ATOM    476  O   GLU    29      63.647  67.887  91.424  1.00  0.00           O  
ATOM    477  N   LYS    30      65.513  68.923  90.659  1.00  0.00           N  
ATOM    478  H   LYS    30      65.991  69.749  90.327  1.00  0.00           H  
ATOM    479  CA  LYS    30      66.415  67.931  91.223  1.00  0.00           C  
ATOM    480  HA  LYS    30      65.973  66.937  91.285  1.00  0.00           H  
ATOM    481  CB  LYS    30      67.727  67.846  90.418  1.00  0.00           C  
ATOM    482  HB2 LYS    30      68.208  68.823  90.466  1.00  0.00           H  
ATOM    483  HB3 LYS    30      68.380  67.112  90.891  1.00  0.00           H  
ATOM    484  CG  LYS    30      67.493  67.406  89.014  1.00  0.00           C  
ATOM    485  HG2 LYS    30      66.778  66.585  89.069  1.00  0.00           H  
ATOM    486  HG3 LYS    30      66.924  68.173  88.489  1.00  0.00           H  
ATOM    487  CD  LYS    30      68.769  67.123  88.218  1.00  0.00           C  
ATOM    488  HD2 LYS    30      69.434  67.973  88.067  1.00  0.00           H  
ATOM    489  HD3 LYS    30      69.483  66.624  88.873  1.00  0.00           H  
ATOM    490  CE  LYS    30      68.517  66.470  86.869  1.00  0.00           C  
ATOM    491  HE2 LYS    30      67.727  66.996  86.334  1.00  0.00           H  
ATOM    492  HE3 LYS    30      69.422  66.338  86.276  1.00  0.00           H  
ATOM    493  NZ  LYS    30      68.110  65.063  87.105  1.00  0.00           N  
ATOM    494  HZ1 LYS    30      67.233  64.687  86.774  1.00  0.00           H  
ATOM    495  HZ2 LYS    30      68.758  64.510  86.563  1.00  0.00           H  
ATOM    496  HZ3 LYS    30      68.234  64.748  88.056  1.00  0.00           H  
ATOM    497  C   LYS    30      66.721  68.210  92.681  1.00  0.00           C  
ATOM    498  O   LYS    30      66.933  69.349  93.046  1.00  0.00           O  
ATOM    499  N   LYS    31      66.856  67.171  93.512  1.00  0.00           N  
ATOM    500  H   LYS    31      66.824  66.245  93.109  1.00  0.00           H  
ATOM    501  CA  LYS    31      66.995  67.354  95.008  1.00  0.00           C  
ATOM    502  HA  LYS    31      67.610  68.214  95.272  1.00  0.00           H  
ATOM    503  CB  LYS    31      65.570  67.684  95.519  1.00  0.00           C  
ATOM    504  HB2 LYS    31      65.271  68.534  94.905  1.00  0.00           H  
ATOM    505  HB3 LYS    31      64.944  66.836  95.239  1.00  0.00           H  
ATOM    506  CG  LYS    31      65.384  67.934  96.995  1.00  0.00           C  
ATOM    507  HG2 LYS    31      65.561  67.079  97.648  1.00  0.00           H  
ATOM    508  HG3 LYS    31      66.031  68.719  97.386  1.00  0.00           H  
ATOM    509  CD  LYS    31      63.877  68.316  97.140  1.00  0.00           C  
ATOM    510  HD2 LYS    31      63.587  69.177  96.537  1.00  0.00           H  
ATOM    511  HD3 LYS    31      63.222  67.457  96.996  1.00  0.00           H  
ATOM    512  CE  LYS    31      63.630  68.718  98.611  1.00  0.00           C  
ATOM    513  HE2 LYS    31      62.590  68.476  98.831  1.00  0.00           H  
ATOM    514  HE3 LYS    31      64.367  68.280  99.284  1.00  0.00           H  
ATOM    515  NZ  LYS    31      63.749  70.157  98.855  1.00  0.00           N  
ATOM    516  HZ1 LYS    31      63.661  70.208  99.860  1.00  0.00           H  
ATOM    517  HZ2 LYS    31      64.604  70.561  98.503  1.00  0.00           H  
ATOM    518  HZ3 LYS    31      62.963  70.671  98.484  1.00  0.00           H  
ATOM    519  C   LYS    31      67.611  66.017  95.701  1.00  0.00           C  
ATOM    520  O   LYS    31      67.326  64.924  95.175  1.00  0.00           O  
ATOM    521  N   PRO    32      68.386  66.116  96.781  1.00  0.00           N  
ATOM    522  CD  PRO    32      68.547  64.977  97.644  1.00  0.00           C  
ATOM    523  HD2 PRO    32      69.151  64.263  97.083  1.00  0.00           H  
ATOM    524  HD3 PRO    32      67.624  64.531  98.015  1.00  0.00           H  
ATOM    525  CG  PRO    32      69.255  65.375  98.982  1.00  0.00           C  
ATOM    526  HG2 PRO    32      69.846  64.530  99.336  1.00  0.00           H  
ATOM    527  HG3 PRO    32      68.454  65.717  99.636  1.00  0.00           H  
ATOM    528  CB  PRO    32      70.084  66.541  98.454  1.00  0.00           C  
ATOM    529  HB2 PRO    32      71.009  66.133  98.047  1.00  0.00           H  
ATOM    530  HB3 PRO    32      70.129  67.271  99.263  1.00  0.00           H  
ATOM    531  CA  PRO    32      69.201  67.160  97.312  1.00  0.00           C  
ATOM    532  HA  PRO    32      68.573  67.935  97.751  1.00  0.00           H  
ATOM    533  C   PRO    32      70.065  67.808  96.252  1.00  0.00           C  
ATOM    534  O   PRO    32      70.038  67.482  95.089  1.00  0.00           O  
ATOM    535  N   THR    33      70.796  68.820  96.693  1.00  0.00           N  
ATOM    536  H   THR    33      70.915  68.940  97.689  1.00  0.00           H  
ATOM    537  CA  THR    33      71.686  69.599  95.773  1.00  0.00           C  
ATOM    538  HA  THR    33      71.863  69.139  94.801  1.00  0.00           H  
ATOM    539  CB  THR    33      71.105  71.032  95.492  1.00  0.00           C  
ATOM    540  HB  THR    33      71.707  71.542  94.739  1.00  0.00           H  
ATOM    541  CG2 THR    33      69.752  71.010  94.722  1.00  0.00           C  
ATOM    542 HG21 THR    33      69.416  72.024  94.502  1.00  0.00           H  
ATOM    543 HG22 THR    33      69.821  70.477  93.774  1.00  0.00           H  
ATOM    544 HG23 THR    33      68.984  70.509  95.310  1.00  0.00           H  
ATOM    545  OG1 THR    33      70.939  71.784  96.681  1.00  0.00           O  
ATOM    546  HG1 THR    33      71.758  72.273  96.794  1.00  0.00           H  
ATOM    547  C   THR    33      73.080  69.792  96.482  1.00  0.00           C  
ATOM    548  O   THR    33      73.147  69.871  97.661  1.00  0.00           O  
ATOM    549  N   VAL    34      74.193  69.903  95.742  1.00  0.00           N  
ATOM    550  H   VAL    34      73.960  69.836  94.761  1.00  0.00           H  
ATOM    551  CA  VAL    34      75.517  70.241  96.261  1.00  0.00           C  
ATOM    552  HA  VAL    34      75.331  70.860  97.139  1.00  0.00           H  
ATOM    553  CB  VAL    34      76.272  69.003  96.736  1.00  0.00           C  
ATOM    554  HB  VAL    34      75.603  68.402  97.353  1.00  0.00           H  
ATOM    555  CG1 VAL    34      76.651  68.045  95.635  1.00  0.00           C  
ATOM    556 HG11 VAL    34      75.868  67.901  94.890  1.00  0.00           H  
ATOM    557 HG12 VAL    34      77.526  68.373  95.074  1.00  0.00           H  
ATOM    558 HG13 VAL    34      76.941  67.081  96.053  1.00  0.00           H  
ATOM    559  CG2 VAL    34      77.574  69.247  97.638  1.00  0.00           C  
ATOM    560 HG21 VAL    34      77.413  69.934  98.468  1.00  0.00           H  
ATOM    561 HG22 VAL    34      77.879  68.360  98.194  1.00  0.00           H  
ATOM    562 HG23 VAL    34      78.489  69.445  97.080  1.00  0.00           H  
ATOM    563  C   VAL    34      76.328  71.054  95.256  1.00  0.00           C  
ATOM    564  O   VAL    34      76.042  71.048  94.004  1.00  0.00           O  
ATOM    565  N   SER    35      77.283  71.886  95.725  1.00  0.00           N  
ATOM    566  H   SER    35      77.423  71.929  96.724  1.00  0.00           H  
ATOM    567  CA  SER    35      78.356  72.417  94.939  1.00  0.00           C  
ATOM    568  HA  SER    35      77.896  73.181  94.312  1.00  0.00           H  
ATOM    569  CB  SER    35      79.347  73.108  95.878  1.00  0.00           C  
ATOM    570  HB2 SER    35      78.768  73.891  96.368  1.00  0.00           H  
ATOM    571  HB3 SER    35      79.680  72.377  96.616  1.00  0.00           H  
ATOM    572  OG  SER    35      80.511  73.525  95.128  1.00  0.00           O  
ATOM    573  HG  SER    35      81.076  73.987  95.751  1.00  0.00           H  
ATOM    574  C   SER    35      79.042  71.306  94.123  1.00  0.00           C  
ATOM    575  O   SER    35      79.468  70.287  94.696  1.00  0.00           O  
ATOM    576  N   VAL    36      79.153  71.506  92.780  1.00  0.00           N  
ATOM    577  H   VAL    36      78.724  72.279  92.291  1.00  0.00           H  
ATOM    578  CA  VAL    36      80.080  70.669  91.913  1.00  0.00           C  
ATOM    579  HA  VAL    36      79.653  69.669  91.999  1.00  0.00           H  
ATOM    580  CB  VAL    36      79.829  71.213  90.527  1.00  0.00           C  
ATOM    581  HB  VAL    36      78.753  71.339  90.409  1.00  0.00           H  
ATOM    582  CG1 VAL    36      80.726  72.371  90.028  1.00  0.00           C  
ATOM    583 HG11 VAL    36      80.482  73.274  90.588  1.00  0.00           H  
ATOM    584 HG12 VAL    36      81.804  72.217  90.075  1.00  0.00           H  
ATOM    585 HG13 VAL    36      80.429  72.507  88.988  1.00  0.00           H  
ATOM    586  CG2 VAL    36      80.240  70.082  89.508  1.00  0.00           C  
ATOM    587 HG21 VAL    36      81.290  69.811  89.625  1.00  0.00           H  
ATOM    588 HG22 VAL    36      79.674  69.180  89.739  1.00  0.00           H  
ATOM    589 HG23 VAL    36      80.142  70.471  88.494  1.00  0.00           H  
ATOM    590  C   VAL    36      81.577  70.715  92.249  1.00  0.00           C  
ATOM    591  O   VAL    36      82.251  69.791  91.802  1.00  0.00           O  
ATOM    592  N   PHE    37      81.976  71.659  93.149  1.00  0.00           N  
ATOM    593  H   PHE    37      81.369  72.341  93.581  1.00  0.00           H  
ATOM    594  CA  PHE    37      83.323  71.595  93.770  1.00  0.00           C  
ATOM    595  HA  PHE    37      83.947  71.533  92.879  1.00  0.00           H  
ATOM    596  CB  PHE    37      83.676  72.857  94.581  1.00  0.00           C  
ATOM    597  HB2 PHE    37      83.004  73.252  95.344  1.00  0.00           H  
ATOM    598  HB3 PHE    37      84.584  72.648  95.147  1.00  0.00           H  
ATOM    599  CG  PHE    37      84.064  74.047  93.762  1.00  0.00           C  
ATOM    600  CD1 PHE    37      85.277  74.760  93.928  1.00  0.00           C  
ATOM    601  HD1 PHE    37      86.000  74.493  94.685  1.00  0.00           H  
ATOM    602  CE1 PHE    37      85.616  75.882  93.062  1.00  0.00           C  
ATOM    603  HE1 PHE    37      86.608  76.303  93.133  1.00  0.00           H  
ATOM    604  CZ  PHE    37      84.717  76.269  92.036  1.00  0.00           C  
ATOM    605  HZ  PHE    37      84.877  77.203  91.517  1.00  0.00           H  
ATOM    606  CE2 PHE    37      83.483  75.623  91.944  1.00  0.00           C  
ATOM    607  HE2 PHE    37      82.774  75.892  91.174  1.00  0.00           H  
ATOM    608  CD2 PHE    37      83.177  74.466  92.757  1.00  0.00           C  
ATOM    609  HD2 PHE    37      82.240  74.030  92.444  1.00  0.00           H  
ATOM    610  C   PHE    37      83.578  70.333  94.567  1.00  0.00           C  
ATOM    611  O   PHE    37      84.747  69.990  94.781  1.00  0.00           O  
ATOM    612  N   SER    38      82.460  69.685  94.904  1.00  0.00           N  
ATOM    613  H   SER    38      81.618  70.242  94.877  1.00  0.00           H  
ATOM    614  CA  SER    38      82.452  68.425  95.729  1.00  0.00           C  
ATOM    615  HA  SER    38      83.060  68.704  96.590  1.00  0.00           H  
ATOM    616  CB  SER    38      81.077  68.119  96.307  1.00  0.00           C  
ATOM    617  HB2 SER    38      80.942  67.364  97.081  1.00  0.00           H  
ATOM    618  HB3 SER    38      80.864  69.066  96.802  1.00  0.00           H  
ATOM    619  OG  SER    38      80.112  67.862  95.268  1.00  0.00           O  
ATOM    620  HG  SER    38      79.648  68.684  95.090  1.00  0.00           H  
ATOM    621  C   SER    38      83.133  67.229  95.052  1.00  0.00           C  
ATOM    622  O   SER    38      83.884  66.414  95.618  1.00  0.00           O  
ATOM    623  N   MET    39      82.994  67.200  93.691  1.00  0.00           N  
ATOM    624  H   MET    39      82.406  67.847  93.185  1.00  0.00           H  
ATOM    625  CA  MET    39      83.495  66.188  92.761  1.00  0.00           C  
ATOM    626  HA  MET    39      83.120  65.191  92.997  1.00  0.00           H  
ATOM    627  CB  MET    39      82.925  66.481  91.315  1.00  0.00           C  
ATOM    628  HB2 MET    39      83.340  67.476  91.152  1.00  0.00           H  
ATOM    629  HB3 MET    39      83.366  65.775  90.611  1.00  0.00           H  
ATOM    630  CG  MET    39      81.382  66.508  91.067  1.00  0.00           C  
ATOM    631  HG2 MET    39      80.832  67.146  91.759  1.00  0.00           H  
ATOM    632  HG3 MET    39      81.241  66.848  90.041  1.00  0.00           H  
ATOM    633  SD  MET    39      80.477  64.940  91.269  1.00  0.00           S  
ATOM    634  CE  MET    39      80.009  64.993  93.044  1.00  0.00           C  
ATOM    635  HE1 MET    39      79.498  65.923  93.291  1.00  0.00           H  
ATOM    636  HE2 MET    39      79.428  64.098  93.267  1.00  0.00           H  
ATOM    637  HE3 MET    39      80.923  64.994  93.638  1.00  0.00           H  
ATOM    638  C   MET    39      85.094  66.062  92.787  1.00  0.00           C  
ATOM    639  O   MET    39      85.590  64.914  92.526  1.00  0.00           O  
ATOM    640  N   PHE    40      85.844  67.016  93.319  1.00  0.00           N  
ATOM    641  H   PHE    40      85.352  67.867  93.547  1.00  0.00           H  
ATOM    642  CA  PHE    40      87.297  66.807  93.645  1.00  0.00           C  
ATOM    643  HA  PHE    40      87.783  66.389  92.763  1.00  0.00           H  
ATOM    644  CB  PHE    40      87.844  68.119  94.026  1.00  0.00           C  
ATOM    645  HB2 PHE    40      87.368  68.486  94.935  1.00  0.00           H  
ATOM    646  HB3 PHE    40      88.893  67.976  94.285  1.00  0.00           H  
ATOM    647  CG  PHE    40      87.827  69.283  93.043  1.00  0.00           C  
ATOM    648  CD1 PHE    40      87.969  68.954  91.639  1.00  0.00           C  
ATOM    649  HD1 PHE    40      88.274  67.948  91.391  1.00  0.00           H  
ATOM    650  CE1 PHE    40      87.908  70.013  90.654  1.00  0.00           C  
ATOM    651  HE1 PHE    40      88.107  69.838  89.607  1.00  0.00           H  
ATOM    652  CZ  PHE    40      87.647  71.343  91.080  1.00  0.00           C  
ATOM    653  HZ  PHE    40      87.768  72.173  90.399  1.00  0.00           H  
ATOM    654  CE2 PHE    40      87.352  71.615  92.441  1.00  0.00           C  
ATOM    655  HE2 PHE    40      86.945  72.590  92.667  1.00  0.00           H  
ATOM    656  CD2 PHE    40      87.391  70.555  93.420  1.00  0.00           C  
ATOM    657  HD2 PHE    40      86.997  70.716  94.413  1.00  0.00           H  
ATOM    658  C   PHE    40      87.523  65.746  94.755  1.00  0.00           C  
ATOM    659  O   PHE    40      88.575  65.157  94.669  1.00  0.00           O  
ATOM    660  N   ARG    41      86.497  65.286  95.551  1.00  0.00           N  
ATOM    661  H   ARG    41      85.617  65.780  95.522  1.00  0.00           H  
ATOM    662  CA  ARG    41      86.498  63.974  96.216  1.00  0.00           C  
ATOM    663  HA  ARG    41      87.230  63.978  97.023  1.00  0.00           H  
ATOM    664  CB  ARG    41      85.126  63.626  96.832  1.00  0.00           C  
ATOM    665  HB2 ARG    41      84.691  64.535  97.247  1.00  0.00           H  
ATOM    666  HB3 ARG    41      84.486  63.283  96.019  1.00  0.00           H  
ATOM    667  CG  ARG    41      85.144  62.623  97.989  1.00  0.00           C  
ATOM    668  HG2 ARG    41      85.766  61.759  97.759  1.00  0.00           H  
ATOM    669  HG3 ARG    41      85.558  63.185  98.827  1.00  0.00           H  
ATOM    670  CD  ARG    41      83.753  61.940  98.275  1.00  0.00           C  
ATOM    671  HD2 ARG    41      83.419  61.494  97.338  1.00  0.00           H  
ATOM    672  HD3 ARG    41      83.900  61.112  98.969  1.00  0.00           H  
ATOM    673  NE  ARG    41      82.770  62.941  98.874  1.00  0.00           N  
ATOM    674  HE  ARG    41      83.113  63.871  99.067  1.00  0.00           H  
ATOM    675  CZ  ARG    41      81.681  62.651  99.597  1.00  0.00           C  
ATOM    676  NH1 ARG    41      81.213  61.438  99.632  1.00  0.00           N  
ATOM    677 HH11 ARG    41      81.747  60.616  99.391  1.00  0.00           H  
ATOM    678 HH12 ARG    41      80.467  61.313 100.301  1.00  0.00           H  
ATOM    679  NH2 ARG    41      81.091  63.563 100.206  1.00  0.00           N  
ATOM    680 HH21 ARG    41      81.463  64.478  99.995  1.00  0.00           H  
ATOM    681 HH22 ARG    41      80.239  63.346 100.704  1.00  0.00           H  
ATOM    682  C   ARG    41      87.027  62.839  95.308  1.00  0.00           C  
ATOM    683  O   ARG    41      87.796  61.994  95.806  1.00  0.00           O  
ATOM    684  N   TYR    42      86.734  62.869  94.033  1.00  0.00           N  
ATOM    685  H   TYR    42      86.213  63.676  93.721  1.00  0.00           H  
ATOM    686  CA  TYR    42      86.983  61.850  93.023  1.00  0.00           C  
ATOM    687  HA  TYR    42      87.338  60.948  93.521  1.00  0.00           H  
ATOM    688  CB  TYR    42      85.659  61.494  92.214  1.00  0.00           C  
ATOM    689  HB2 TYR    42      85.291  62.358  91.661  1.00  0.00           H  
ATOM    690  HB3 TYR    42      85.818  60.759  91.426  1.00  0.00           H  
ATOM    691  CG  TYR    42      84.441  60.997  93.066  1.00  0.00           C  
ATOM    692  CD1 TYR    42      83.343  61.818  93.271  1.00  0.00           C  
ATOM    693  HD1 TYR    42      83.356  62.778  92.777  1.00  0.00           H  
ATOM    694  CE1 TYR    42      82.248  61.376  94.014  1.00  0.00           C  
ATOM    695  HE1 TYR    42      81.429  62.060  94.177  1.00  0.00           H  
ATOM    696  CZ  TYR    42      82.350  60.214  94.753  1.00  0.00           C  
ATOM    697  OH  TYR    42      81.465  59.780  95.635  1.00  0.00           O  
ATOM    698  HH  TYR    42      81.505  58.865  95.921  1.00  0.00           H  
ATOM    699  CE2 TYR    42      83.515  59.370  94.569  1.00  0.00           C  
ATOM    700  HE2 TYR    42      83.687  58.487  95.166  1.00  0.00           H  
ATOM    701  CD2 TYR    42      84.567  59.725  93.689  1.00  0.00           C  
ATOM    702  HD2 TYR    42      85.490  59.164  93.690  1.00  0.00           H  
ATOM    703  C   TYR    42      88.093  62.281  92.116  1.00  0.00           C  
ATOM    704  O   TYR    42      88.524  61.587  91.248  1.00  0.00           O  
ATOM    705  N   SER    43      88.919  63.285  92.412  1.00  0.00           N  
ATOM    706  H   SER    43      88.684  63.875  93.198  1.00  0.00           H  
ATOM    707  CA  SER    43      90.307  63.575  91.760  1.00  0.00           C  
ATOM    708  HA  SER    43      90.400  63.086  90.790  1.00  0.00           H  
ATOM    709  CB  SER    43      90.498  65.077  91.408  1.00  0.00           C  
ATOM    710  HB2 SER    43      89.699  65.404  90.743  1.00  0.00           H  
ATOM    711  HB3 SER    43      90.400  65.568  92.376  1.00  0.00           H  
ATOM    712  OG  SER    43      91.694  65.338  90.735  1.00  0.00           O  
ATOM    713  HG  SER    43      91.932  66.194  91.099  1.00  0.00           H  
ATOM    714  C   SER    43      91.410  62.983  92.593  1.00  0.00           C  
ATOM    715  O   SER    43      91.171  62.761  93.783  1.00  0.00           O  
ATOM    716  N   ASN    44      92.622  62.794  92.143  1.00  0.00           N  
ATOM    717  H   ASN    44      92.807  63.092  91.196  1.00  0.00           H  
ATOM    718  CA  ASN    44      93.789  62.262  92.934  1.00  0.00           C  
ATOM    719  HA  ASN    44      93.395  61.369  93.419  1.00  0.00           H  
ATOM    720  CB  ASN    44      94.855  61.805  91.909  1.00  0.00           C  
ATOM    721  HB2 ASN    44      94.456  61.158  91.128  1.00  0.00           H  
ATOM    722  HB3 ASN    44      95.424  62.699  91.654  1.00  0.00           H  
ATOM    723  CG  ASN    44      95.961  60.967  92.553  1.00  0.00           C  
ATOM    724  OD1 ASN    44      95.786  60.486  93.601  1.00  0.00           O  
ATOM    725  ND2 ASN    44      97.128  60.770  91.945  1.00  0.00           N  
ATOM    726 HD21 ASN    44      97.826  60.302  92.506  1.00  0.00           H  
ATOM    727 HD22 ASN    44      97.423  61.305  91.141  1.00  0.00           H  
ATOM    728  C   ASN    44      94.328  63.271  94.022  1.00  0.00           C  
ATOM    729  O   ASN    44      94.479  64.459  93.746  1.00  0.00           O  
ATOM    730  N   TRP    45      94.703  62.867  95.222  1.00  0.00           N  
ATOM    731  H   TRP    45      94.703  61.881  95.441  1.00  0.00           H  
ATOM    732  CA  TRP    45      95.330  63.642  96.182  1.00  0.00           C  
ATOM    733  HA  TRP    45      94.595  64.322  96.614  1.00  0.00           H  
ATOM    734  CB  TRP    45      95.785  62.731  97.387  1.00  0.00           C  
ATOM    735  HB2 TRP    45      96.175  63.285  98.241  1.00  0.00           H  
ATOM    736  HB3 TRP    45      94.934  62.075  97.572  1.00  0.00           H  
ATOM    737  CG  TRP    45      96.937  61.784  97.182  1.00  0.00           C  
ATOM    738  CD1 TRP    45      96.951  60.535  96.768  1.00  0.00           C  
ATOM    739  HD1 TRP    45      96.066  59.917  96.806  1.00  0.00           H  
ATOM    740  NE1 TRP    45      98.152  60.021  96.679  1.00  0.00           N  
ATOM    741  HE1 TRP    45      98.226  59.015  96.625  1.00  0.00           H  
ATOM    742  CE2 TRP    45      99.101  60.961  97.054  1.00  0.00           C  
ATOM    743  CZ2 TRP    45     100.516  60.905  97.243  1.00  0.00           C  
ATOM    744  HZ2 TRP    45     100.977  59.930  97.180  1.00  0.00           H  
ATOM    745  CH2 TRP    45     101.238  62.100  97.446  1.00  0.00           C  
ATOM    746  HH2 TRP    45     102.313  62.149  97.544  1.00  0.00           H  
ATOM    747  CZ3 TRP    45     100.549  63.293  97.680  1.00  0.00           C  
ATOM    748  HZ3 TRP    45     101.100  64.198  97.891  1.00  0.00           H  
ATOM    749  CE3 TRP    45      99.117  63.303  97.612  1.00  0.00           C  
ATOM    750  HE3 TRP    45      98.585  64.179  97.951  1.00  0.00           H  
ATOM    751  CD2 TRP    45      98.341  62.131  97.300  1.00  0.00           C  
ATOM    752  C   TRP    45      96.533  64.397  95.610  1.00  0.00           C  
ATOM    753  O   TRP    45      96.657  65.571  95.782  1.00  0.00           O  
ATOM    754  N   LEU    46      97.362  63.811  94.709  1.00  0.00           N  
ATOM    755  H   LEU    46      97.091  62.859  94.509  1.00  0.00           H  
ATOM    756  CA  LEU    46      98.548  64.350  94.069  1.00  0.00           C  
ATOM    757  HA  LEU    46      99.145  64.780  94.874  1.00  0.00           H  
ATOM    758  CB  LEU    46      99.328  63.176  93.479  1.00  0.00           C  
ATOM    759  HB2 LEU    46      99.554  62.539  94.333  1.00  0.00           H  
ATOM    760  HB3 LEU    46      98.689  62.565  92.841  1.00  0.00           H  
ATOM    761  CG  LEU    46     100.554  63.575  92.637  1.00  0.00           C  
ATOM    762  HG  LEU    46     100.105  64.235  91.895  1.00  0.00           H  
ATOM    763  CD1 LEU    46     101.567  64.363  93.383  1.00  0.00           C  
ATOM    764 HD11 LEU    46     102.219  64.933  92.721  1.00  0.00           H  
ATOM    765 HD12 LEU    46     101.066  64.930  94.168  1.00  0.00           H  
ATOM    766 HD13 LEU    46     102.181  63.601  93.863  1.00  0.00           H  
ATOM    767  CD2 LEU    46     101.276  62.267  92.025  1.00  0.00           C  
ATOM    768 HD21 LEU    46     100.686  61.755  91.265  1.00  0.00           H  
ATOM    769 HD22 LEU    46     102.303  62.476  91.723  1.00  0.00           H  
ATOM    770 HD23 LEU    46     101.276  61.515  92.814  1.00  0.00           H  
ATOM    771  C   LEU    46      98.152  65.472  93.064  1.00  0.00           C  
ATOM    772  O   LEU    46      98.940  66.403  92.746  1.00  0.00           O  
ATOM    773  N   ASP    47      96.924  65.436  92.523  1.00  0.00           N  
ATOM    774  H   ASP    47      96.336  64.718  92.923  1.00  0.00           H  
ATOM    775  CA  ASP    47      96.355  66.469  91.733  1.00  0.00           C  
ATOM    776  HA  ASP    47      97.081  67.151  91.290  1.00  0.00           H  
ATOM    777  CB  ASP    47      95.406  65.837  90.660  1.00  0.00           C  
ATOM    778  HB2 ASP    47      94.631  65.319  91.224  1.00  0.00           H  
ATOM    779  HB3 ASP    47      95.043  66.686  90.081  1.00  0.00           H  
ATOM    780  CG  ASP    47      96.076  64.845  89.649  1.00  0.00           C  
ATOM    781  OD1 ASP    47      95.338  64.110  88.984  1.00  0.00           O  
ATOM    782  OD2 ASP    47      97.251  64.866  89.364  1.00  0.00           O  
ATOM    783  C   ASP    47      95.624  67.518  92.550  1.00  0.00           C  
ATOM    784  O   ASP    47      95.560  68.656  92.035  1.00  0.00           O  
ATOM    785  N   LYS    48      95.052  67.197  93.756  1.00  0.00           N  
ATOM    786  H   LYS    48      95.023  66.214  93.988  1.00  0.00           H  
ATOM    787  CA  LYS    48      94.481  68.147  94.792  1.00  0.00           C  
ATOM    788  HA  LYS    48      93.786  68.868  94.362  1.00  0.00           H  
ATOM    789  CB  LYS    48      93.679  67.345  95.896  1.00  0.00           C  
ATOM    790  HB2 LYS    48      94.222  66.442  96.175  1.00  0.00           H  
ATOM    791  HB3 LYS    48      93.341  67.998  96.701  1.00  0.00           H  
ATOM    792  CG  LYS    48      92.368  67.005  95.201  1.00  0.00           C  
ATOM    793  HG2 LYS    48      91.863  67.901  94.840  1.00  0.00           H  
ATOM    794  HG3 LYS    48      92.463  66.335  94.347  1.00  0.00           H  
ATOM    795  CD  LYS    48      91.378  66.294  96.134  1.00  0.00           C  
ATOM    796  HD2 LYS    48      91.219  66.917  97.014  1.00  0.00           H  
ATOM    797  HD3 LYS    48      90.381  66.231  95.697  1.00  0.00           H  
ATOM    798  CE  LYS    48      91.821  64.894  96.386  1.00  0.00           C  
ATOM    799  HE2 LYS    48      92.205  64.608  95.407  1.00  0.00           H  
ATOM    800  HE3 LYS    48      92.638  64.866  97.106  1.00  0.00           H  
ATOM    801  NZ  LYS    48      90.699  64.044  96.680  1.00  0.00           N  
ATOM    802  HZ1 LYS    48      90.073  64.024  95.888  1.00  0.00           H  
ATOM    803  HZ2 LYS    48      91.059  63.101  96.701  1.00  0.00           H  
ATOM    804  HZ3 LYS    48      90.199  64.284  97.524  1.00  0.00           H  
ATOM    805  C   LYS    48      95.695  68.866  95.401  1.00  0.00           C  
ATOM    806  O   LYS    48      95.492  70.021  95.845  1.00  0.00           O  
ATOM    807  N   LEU    49      96.817  68.289  95.428  1.00  0.00           N  
ATOM    808  H   LEU    49      96.854  67.311  95.180  1.00  0.00           H  
ATOM    809  CA  LEU    49      98.082  68.958  95.730  1.00  0.00           C  
ATOM    810  HA  LEU    49      97.866  69.742  96.456  1.00  0.00           H  
ATOM    811  CB  LEU    49      99.072  67.870  96.249  1.00  0.00           C  
ATOM    812  HB2 LEU    49      98.634  67.498  97.176  1.00  0.00           H  
ATOM    813  HB3 LEU    49      99.101  67.123  95.456  1.00  0.00           H  
ATOM    814  CG  LEU    49     100.508  68.238  96.519  1.00  0.00           C  
ATOM    815  HG  LEU    49     100.999  68.639  95.632  1.00  0.00           H  
ATOM    816  CD1 LEU    49     100.569  69.481  97.492  1.00  0.00           C  
ATOM    817 HD11 LEU    49     100.827  70.366  96.909  1.00  0.00           H  
ATOM    818 HD12 LEU    49      99.631  69.637  98.025  1.00  0.00           H  
ATOM    819 HD13 LEU    49     101.395  69.388  98.198  1.00  0.00           H  
ATOM    820  CD2 LEU    49     101.346  67.052  97.102  1.00  0.00           C  
ATOM    821 HD21 LEU    49     102.364  67.420  97.233  1.00  0.00           H  
ATOM    822 HD22 LEU    49     100.879  66.674  98.011  1.00  0.00           H  
ATOM    823 HD23 LEU    49     101.427  66.230  96.391  1.00  0.00           H  
ATOM    824  C   LEU    49      98.765  69.871  94.607  1.00  0.00           C  
ATOM    825  O   LEU    49      99.331  70.940  94.891  1.00  0.00           O  
ATOM    826  N   TYR    50      98.630  69.532  93.284  1.00  0.00           N  
ATOM    827  H   TYR    50      98.307  68.603  93.053  1.00  0.00           H  
ATOM    828  CA  TYR    50      99.039  70.411  92.188  1.00  0.00           C  
ATOM    829  HA  TYR    50      99.946  70.876  92.574  1.00  0.00           H  
ATOM    830  CB  TYR    50      99.236  69.500  90.923  1.00  0.00           C  
ATOM    831  HB2 TYR    50      99.870  68.643  91.151  1.00  0.00           H  
ATOM    832  HB3 TYR    50      98.241  69.092  90.750  1.00  0.00           H  
ATOM    833  CG  TYR    50      99.935  70.138  89.721  1.00  0.00           C  
ATOM    834  CD1 TYR    50     101.303  70.285  89.827  1.00  0.00           C  
ATOM    835  HD1 TYR    50     101.811  69.842  90.671  1.00  0.00           H  
ATOM    836  CE1 TYR    50     102.060  70.893  88.772  1.00  0.00           C  
ATOM    837  HE1 TYR    50     103.139  70.875  88.819  1.00  0.00           H  
ATOM    838  CZ  TYR    50     101.413  71.380  87.634  1.00  0.00           C  
ATOM    839  OH  TYR    50     102.023  72.016  86.591  1.00  0.00           O  
ATOM    840  HH  TYR    50     101.345  72.045  85.912  1.00  0.00           H  
ATOM    841  CE2 TYR    50     100.009  71.268  87.518  1.00  0.00           C  
ATOM    842  HE2 TYR    50      99.561  71.662  86.618  1.00  0.00           H  
ATOM    843  CD2 TYR    50      99.248  70.611  88.591  1.00  0.00           C  
ATOM    844  HD2 TYR    50      98.177  70.480  88.547  1.00  0.00           H  
ATOM    845  C   TYR    50      98.117  71.567  91.733  1.00  0.00           C  
ATOM    846  O   TYR    50      98.412  72.579  91.083  1.00  0.00           O  
ATOM    847  N   MET    51      96.922  71.539  92.351  1.00  0.00           N  
ATOM    848  H   MET    51      96.688  70.719  92.892  1.00  0.00           H  
ATOM    849  CA  MET    51      95.945  72.723  92.383  1.00  0.00           C  
ATOM    850  HA  MET    51      95.592  72.937  91.375  1.00  0.00           H  
ATOM    851  CB  MET    51      94.754  72.300  93.291  1.00  0.00           C  
ATOM    852  HB2 MET    51      94.365  71.282  93.257  1.00  0.00           H  
ATOM    853  HB3 MET    51      95.254  72.352  94.258  1.00  0.00           H  
ATOM    854  CG  MET    51      93.621  73.317  93.415  1.00  0.00           C  
ATOM    855  HG2 MET    51      93.362  73.625  94.428  1.00  0.00           H  
ATOM    856  HG3 MET    51      93.896  74.207  92.848  1.00  0.00           H  
ATOM    857  SD  MET    51      92.149  72.735  92.597  1.00  0.00           S  
ATOM    858  CE  MET    51      91.229  71.685  93.807  1.00  0.00           C  
ATOM    859  HE1 MET    51      90.561  70.957  93.348  1.00  0.00           H  
ATOM    860  HE2 MET    51      91.893  71.192  94.517  1.00  0.00           H  
ATOM    861  HE3 MET    51      90.540  72.277  94.411  1.00  0.00           H  
ATOM    862  C   MET    51      96.591  73.995  92.859  1.00  0.00           C  
ATOM    863  O   MET    51      96.232  75.056  92.349  1.00  0.00           O  
ATOM    864  N   VAL    52      97.626  73.943  93.757  1.00  0.00           N  
ATOM    865  H   VAL    52      97.775  73.016  94.131  1.00  0.00           H  
ATOM    866  CA  VAL    52      98.431  75.035  94.275  1.00  0.00           C  
ATOM    867  HA  VAL    52      97.764  75.832  94.604  1.00  0.00           H  
ATOM    868  CB  VAL    52      99.291  74.602  95.392  1.00  0.00           C  
ATOM    869  HB  VAL    52     100.030  73.891  95.024  1.00  0.00           H  
ATOM    870  CG1 VAL    52     100.179  75.743  96.001  1.00  0.00           C  
ATOM    871 HG11 VAL    52     100.650  76.345  95.223  1.00  0.00           H  
ATOM    872 HG12 VAL    52      99.484  76.295  96.634  1.00  0.00           H  
ATOM    873 HG13 VAL    52     100.949  75.289  96.624  1.00  0.00           H  
ATOM    874  CG2 VAL    52      98.473  73.844  96.493  1.00  0.00           C  
ATOM    875 HG21 VAL    52      98.123  72.856  96.194  1.00  0.00           H  
ATOM    876 HG22 VAL    52      99.168  73.487  97.253  1.00  0.00           H  
ATOM    877 HG23 VAL    52      97.670  74.434  96.933  1.00  0.00           H  
ATOM    878  C   VAL    52      99.237  75.726  93.193  1.00  0.00           C  
ATOM    879  O   VAL    52      99.426  76.969  93.122  1.00  0.00           O  
ATOM    880  N   VAL    53      99.777  74.848  92.300  1.00  0.00           N  
ATOM    881  H   VAL    53      99.596  73.862  92.422  1.00  0.00           H  
ATOM    882  CA  VAL    53     100.670  75.238  91.173  1.00  0.00           C  
ATOM    883  HA  VAL    53     101.321  75.985  91.626  1.00  0.00           H  
ATOM    884  CB  VAL    53     101.487  74.130  90.540  1.00  0.00           C  
ATOM    885  HB  VAL    53     100.816  73.425  90.050  1.00  0.00           H  
ATOM    886  CG1 VAL    53     102.409  74.647  89.403  1.00  0.00           C  
ATOM    887 HG11 VAL    53     103.075  75.404  89.816  1.00  0.00           H  
ATOM    888 HG12 VAL    53     102.978  73.838  88.943  1.00  0.00           H  
ATOM    889 HG13 VAL    53     101.766  75.107  88.652  1.00  0.00           H  
ATOM    890  CG2 VAL    53     102.327  73.533  91.677  1.00  0.00           C  
ATOM    891 HG21 VAL    53     103.196  72.969  91.338  1.00  0.00           H  
ATOM    892 HG22 VAL    53     102.610  74.398  92.278  1.00  0.00           H  
ATOM    893 HG23 VAL    53     101.717  72.812  92.221  1.00  0.00           H  
ATOM    894  C   VAL    53      99.766  75.811  90.093  1.00  0.00           C  
ATOM    895  O   VAL    53      99.967  76.940  89.663  1.00  0.00           O  
ATOM    896  N   GLY    54      98.649  75.124  89.842  1.00  0.00           N  
ATOM    897  H   GLY    54      98.574  74.246  90.336  1.00  0.00           H  
ATOM    898  CA  GLY    54      97.631  75.448  88.791  1.00  0.00           C  
ATOM    899  HA2 GLY    54      98.158  75.383  87.839  1.00  0.00           H  
ATOM    900  HA3 GLY    54      96.894  74.649  88.872  1.00  0.00           H  
ATOM    901  C   GLY    54      96.790  76.684  89.043  1.00  0.00           C  
ATOM    902  O   GLY    54      96.596  77.427  88.098  1.00  0.00           O  
ATOM    903  N   THR    55      96.451  76.994  90.329  1.00  0.00           N  
ATOM    904  H   THR    55      96.668  76.313  91.043  1.00  0.00           H  
ATOM    905  CA  THR    55      95.892  78.275  90.747  1.00  0.00           C  
ATOM    906  HA  THR    55      95.098  78.387  90.009  1.00  0.00           H  
ATOM    907  CB  THR    55      95.296  78.274  92.232  1.00  0.00           C  
ATOM    908  HB  THR    55      96.118  77.935  92.862  1.00  0.00           H  
ATOM    909  CG2 THR    55      94.712  79.625  92.820  1.00  0.00           C  
ATOM    910 HG21 THR    55      94.566  79.378  93.871  1.00  0.00           H  
ATOM    911 HG22 THR    55      95.511  80.360  92.920  1.00  0.00           H  
ATOM    912 HG23 THR    55      93.825  79.963  92.285  1.00  0.00           H  
ATOM    913  OG1 THR    55      94.304  77.299  92.360  1.00  0.00           O  
ATOM    914  HG1 THR    55      94.786  76.498  92.141  1.00  0.00           H  
ATOM    915  C   THR    55      96.904  79.466  90.558  1.00  0.00           C  
ATOM    916  O   THR    55      96.499  80.479  89.915  1.00  0.00           O  
ATOM    917  N   LEU    56      98.184  79.296  90.929  1.00  0.00           N  
ATOM    918  H   LEU    56      98.426  78.479  91.472  1.00  0.00           H  
ATOM    919  CA  LEU    56      99.168  80.287  90.605  1.00  0.00           C  
ATOM    920  HA  LEU    56      98.634  81.221  90.780  1.00  0.00           H  
ATOM    921  CB  LEU    56     100.370  80.043  91.470  1.00  0.00           C  
ATOM    922  HB2 LEU    56     100.081  80.181  92.512  1.00  0.00           H  
ATOM    923  HB3 LEU    56     100.690  79.001  91.494  1.00  0.00           H  
ATOM    924  CG  LEU    56     101.584  81.011  91.345  1.00  0.00           C  
ATOM    925  HG  LEU    56     101.873  81.053  90.295  1.00  0.00           H  
ATOM    926  CD1 LEU    56     101.190  82.484  91.614  1.00  0.00           C  
ATOM    927 HD11 LEU    56     102.043  83.160  91.553  1.00  0.00           H  
ATOM    928 HD12 LEU    56     100.521  82.671  90.774  1.00  0.00           H  
ATOM    929 HD13 LEU    56     100.729  82.586  92.596  1.00  0.00           H  
ATOM    930  CD2 LEU    56     102.821  80.640  92.221  1.00  0.00           C  
ATOM    931 HD21 LEU    56     103.027  79.577  92.094  1.00  0.00           H  
ATOM    932 HD22 LEU    56     103.630  81.176  91.724  1.00  0.00           H  
ATOM    933 HD23 LEU    56     102.776  81.038  93.235  1.00  0.00           H  
ATOM    934  C   LEU    56      99.453  80.456  89.132  1.00  0.00           C  
ATOM    935  O   LEU    56      99.734  81.608  88.702  1.00  0.00           O  
ATOM    936  N   ALA    57      99.414  79.420  88.330  1.00  0.00           N  
ATOM    937  H   ALA    57      99.248  78.554  88.824  1.00  0.00           H  
ATOM    938  CA  ALA    57      99.454  79.536  86.910  1.00  0.00           C  
ATOM    939  HA  ALA    57     100.344  80.127  86.695  1.00  0.00           H  
ATOM    940  CB  ALA    57      99.533  78.093  86.248  1.00  0.00           C  
ATOM    941  HB1 ALA    57      99.380  78.056  85.169  1.00  0.00           H  
ATOM    942  HB2 ALA    57     100.489  77.660  86.542  1.00  0.00           H  
ATOM    943  HB3 ALA    57      98.711  77.511  86.664  1.00  0.00           H  
ATOM    944  C   ALA    57      98.217  80.345  86.312  1.00  0.00           C  
ATOM    945  O   ALA    57      98.450  81.238  85.514  1.00  0.00           O  
ATOM    946  N   ALA    58      96.978  80.111  86.754  1.00  0.00           N  
ATOM    947  H   ALA    58      96.858  79.395  87.457  1.00  0.00           H  
ATOM    948  CA  ALA    58      95.747  80.907  86.415  1.00  0.00           C  
ATOM    949  HA  ALA    58      95.486  80.795  85.363  1.00  0.00           H  
ATOM    950  CB  ALA    58      94.600  80.371  87.212  1.00  0.00           C  
ATOM    951  HB1 ALA    58      94.717  79.300  87.381  1.00  0.00           H  
ATOM    952  HB2 ALA    58      94.392  80.840  88.174  1.00  0.00           H  
ATOM    953  HB3 ALA    58      93.777  80.606  86.537  1.00  0.00           H  
ATOM    954  C   ALA    58      96.026  82.383  86.697  1.00  0.00           C  
ATOM    955  O   ALA    58      95.667  83.138  85.853  1.00  0.00           O  
ATOM    956  N   ILE    59      96.537  82.755  87.868  1.00  0.00           N  
ATOM    957  H   ILE    59      96.750  82.013  88.520  1.00  0.00           H  
ATOM    958  CA  ILE    59      96.860  84.196  88.284  1.00  0.00           C  
ATOM    959  HA  ILE    59      95.915  84.701  88.086  1.00  0.00           H  
ATOM    960  CB  ILE    59      97.160  84.210  89.769  1.00  0.00           C  
ATOM    961  HB  ILE    59      97.822  83.353  89.894  1.00  0.00           H  
ATOM    962  CG2 ILE    59      97.833  85.516  90.160  1.00  0.00           C  
ATOM    963 HG21 ILE    59      97.129  86.345  90.086  1.00  0.00           H  
ATOM    964 HG22 ILE    59      98.107  85.400  91.209  1.00  0.00           H  
ATOM    965 HG23 ILE    59      98.694  85.744  89.531  1.00  0.00           H  
ATOM    966  CG1 ILE    59      95.801  83.987  90.493  1.00  0.00           C  
ATOM    967 HG12 ILE    59      95.199  84.881  90.330  1.00  0.00           H  
ATOM    968 HG13 ILE    59      95.292  83.195  89.942  1.00  0.00           H  
ATOM    969  CD1 ILE    59      95.969  83.609  91.984  1.00  0.00           C  
ATOM    970 HD11 ILE    59      94.977  83.496  92.424  1.00  0.00           H  
ATOM    971 HD12 ILE    59      96.615  82.738  92.097  1.00  0.00           H  
ATOM    972 HD13 ILE    59      96.333  84.482  92.525  1.00  0.00           H  
ATOM    973  C   ILE    59      98.050  84.729  87.347  1.00  0.00           C  
ATOM    974  O   ILE    59      97.994  85.874  86.942  1.00  0.00           O  
ATOM    975  N   ILE    60      99.033  83.893  86.923  1.00  0.00           N  
ATOM    976  H   ILE    60      99.134  82.991  87.367  1.00  0.00           H  
ATOM    977  CA  ILE    60     100.027  84.482  86.021  1.00  0.00           C  
ATOM    978  HA  ILE    60     100.292  85.439  86.470  1.00  0.00           H  
ATOM    979  CB  ILE    60     101.303  83.644  85.985  1.00  0.00           C  
ATOM    980  HB  ILE    60     100.959  82.642  85.730  1.00  0.00           H  
ATOM    981  CG2 ILE    60     102.232  84.067  84.835  1.00  0.00           C  
ATOM    982 HG21 ILE    60     103.120  83.438  84.891  1.00  0.00           H  
ATOM    983 HG22 ILE    60     101.889  83.851  83.823  1.00  0.00           H  
ATOM    984 HG23 ILE    60     102.562  85.099  84.953  1.00  0.00           H  
ATOM    985  CG1 ILE    60     102.062  83.640  87.349  1.00  0.00           C  
ATOM    986 HG12 ILE    60     102.696  84.527  87.365  1.00  0.00           H  
ATOM    987 HG13 ILE    60     101.342  83.601  88.166  1.00  0.00           H  
ATOM    988  CD1 ILE    60     102.950  82.386  87.526  1.00  0.00           C  
ATOM    989 HD11 ILE    60     103.796  82.303  86.843  1.00  0.00           H  
ATOM    990 HD12 ILE    60     103.458  82.504  88.483  1.00  0.00           H  
ATOM    991 HD13 ILE    60     102.251  81.559  87.402  1.00  0.00           H  
ATOM    992  C   ILE    60      99.433  84.686  84.618  1.00  0.00           C  
ATOM    993  O   ILE    60      99.534  85.741  84.020  1.00  0.00           O  
ATOM    994  N   HIE    61      98.685  83.776  84.091  1.00  0.00           N  
ATOM    995  H   HIE    61      98.685  82.916  84.620  1.00  0.00           H  
ATOM    996  CA  HIE    61      97.943  83.935  82.832  1.00  0.00           C  
ATOM    997  HA  HIE    61      98.529  84.272  81.977  1.00  0.00           H  
ATOM    998  CB  HIE    61      97.307  82.573  82.349  1.00  0.00           C  
ATOM    999  HB2 HIE    61      98.122  81.858  82.239  1.00  0.00           H  
ATOM   1000  HB3 HIE    61      96.568  82.220  83.068  1.00  0.00           H  
ATOM   1001  CG  HIE    61      96.625  82.503  81.012  1.00  0.00           C  
ATOM   1002  ND1 HIE    61      95.635  81.513  80.762  1.00  0.00           N  
ATOM   1003  CE1 HIE    61      95.156  81.859  79.553  1.00  0.00           C  
ATOM   1004  HE1 HIE    61      94.324  81.478  78.979  1.00  0.00           H  
ATOM   1005  NE2 HIE    61      95.845  82.912  79.069  1.00  0.00           N  
ATOM   1006  HE2 HIE    61      95.742  83.408  78.195  1.00  0.00           H  
ATOM   1007  CD2 HIE    61      96.749  83.287  79.969  1.00  0.00           C  
ATOM   1008  HD2 HIE    61      97.480  84.040  79.714  1.00  0.00           H  
ATOM   1009  C   HIE    61      96.950  85.030  82.934  1.00  0.00           C  
ATOM   1010  O   HIE    61      96.799  85.795  81.958  1.00  0.00           O  
ATOM   1011  N   GLY    62      96.292  85.215  84.070  1.00  0.00           N  
ATOM   1012  H   GLY    62      96.493  84.570  84.820  1.00  0.00           H  
ATOM   1013  CA  GLY    62      95.251  86.218  84.325  1.00  0.00           C  
ATOM   1014  HA2 GLY    62      94.442  86.173  83.596  1.00  0.00           H  
ATOM   1015  HA3 GLY    62      94.896  85.883  85.299  1.00  0.00           H  
ATOM   1016  C   GLY    62      95.755  87.709  84.398  1.00  0.00           C  
ATOM   1017  O   GLY    62      95.135  88.623  83.881  1.00  0.00           O  
ATOM   1018  N   ALA    63      97.055  87.940  84.785  1.00  0.00           N  
ATOM   1019  H   ALA    63      97.420  87.088  85.185  1.00  0.00           H  
ATOM   1020  CA  ALA    63      97.758  89.166  84.733  1.00  0.00           C  
ATOM   1021  HA  ALA    63      97.118  90.024  84.936  1.00  0.00           H  
ATOM   1022  CB  ALA    63      98.916  89.191  85.707  1.00  0.00           C  
ATOM   1023  HB1 ALA    63      99.790  88.655  85.336  1.00  0.00           H  
ATOM   1024  HB2 ALA    63      99.097  90.234  85.966  1.00  0.00           H  
ATOM   1025  HB3 ALA    63      98.630  88.719  86.647  1.00  0.00           H  
ATOM   1026  C   ALA    63      98.447  89.487  83.390  1.00  0.00           C  
ATOM   1027  O   ALA    63      98.788  90.683  83.155  1.00  0.00           O  
ATOM   1028  N   GLY    64      98.707  88.497  82.581  1.00  0.00           N  
ATOM   1029  H   GLY    64      98.405  87.585  82.893  1.00  0.00           H  
ATOM   1030  CA  GLY    64      99.384  88.783  81.271  1.00  0.00           C  
ATOM   1031  HA2 GLY    64     100.373  89.147  81.549  1.00  0.00           H  
ATOM   1032  HA3 GLY    64      99.459  87.833  80.743  1.00  0.00           H  
ATOM   1033  C   GLY    64      98.857  89.874  80.385  1.00  0.00           C  
ATOM   1034  O   GLY    64      99.541  90.721  79.893  1.00  0.00           O  
ATOM   1035  N   LEU    65      97.531  89.907  80.185  1.00  0.00           N  
ATOM   1036  H   LEU    65      97.013  89.105  80.514  1.00  0.00           H  
ATOM   1037  CA  LEU    65      96.882  90.947  79.309  1.00  0.00           C  
ATOM   1038  HA  LEU    65      97.494  91.093  78.419  1.00  0.00           H  
ATOM   1039  CB  LEU    65      95.506  90.404  78.840  1.00  0.00           C  
ATOM   1040  HB2 LEU    65      95.577  89.436  78.345  1.00  0.00           H  
ATOM   1041  HB3 LEU    65      94.837  90.187  79.672  1.00  0.00           H  
ATOM   1042  CG  LEU    65      94.690  91.391  77.898  1.00  0.00           C  
ATOM   1043  HG  LEU    65      94.570  92.352  78.400  1.00  0.00           H  
ATOM   1044  CD1 LEU    65      95.443  91.665  76.645  1.00  0.00           C  
ATOM   1045 HD11 LEU    65      96.387  92.125  76.939  1.00  0.00           H  
ATOM   1046 HD12 LEU    65      95.637  90.768  76.057  1.00  0.00           H  
ATOM   1047 HD13 LEU    65      94.886  92.341  75.997  1.00  0.00           H  
ATOM   1048  CD2 LEU    65      93.344  90.759  77.585  1.00  0.00           C  
ATOM   1049 HD21 LEU    65      92.803  90.453  78.480  1.00  0.00           H  
ATOM   1050 HD22 LEU    65      92.793  91.429  76.925  1.00  0.00           H  
ATOM   1051 HD23 LEU    65      93.462  89.882  76.948  1.00  0.00           H  
ATOM   1052  C   LEU    65      96.904  92.351  79.915  1.00  0.00           C  
ATOM   1053  O   LEU    65      97.347  93.308  79.225  1.00  0.00           O  
ATOM   1054  N   PRO    66      96.319  92.602  81.113  1.00  0.00           N  
ATOM   1055  CD  PRO    66      95.529  91.763  81.981  1.00  0.00           C  
ATOM   1056  HD2 PRO    66      95.812  90.711  81.946  1.00  0.00           H  
ATOM   1057  HD3 PRO    66      94.468  91.909  81.780  1.00  0.00           H  
ATOM   1058  CG  PRO    66      95.800  92.377  83.355  1.00  0.00           C  
ATOM   1059  HG2 PRO    66      96.742  91.957  83.705  1.00  0.00           H  
ATOM   1060  HG3 PRO    66      94.984  91.951  83.939  1.00  0.00           H  
ATOM   1061  CB  PRO    66      95.803  93.894  83.046  1.00  0.00           C  
ATOM   1062  HB2 PRO    66      96.321  94.496  83.793  1.00  0.00           H  
ATOM   1063  HB3 PRO    66      94.741  94.104  82.926  1.00  0.00           H  
ATOM   1064  CA  PRO    66      96.551  93.918  81.704  1.00  0.00           C  
ATOM   1065  HA  PRO    66      96.151  94.667  81.020  1.00  0.00           H  
ATOM   1066  C   PRO    66      98.025  94.328  81.857  1.00  0.00           C  
ATOM   1067  O   PRO    66      98.379  95.525  81.544  1.00  0.00           O  
ATOM   1068  N   LEU    67      98.961  93.446  82.260  1.00  0.00           N  
ATOM   1069  H   LEU    67      98.642  92.488  82.269  1.00  0.00           H  
ATOM   1070  CA  LEU    67     100.381  93.770  82.445  1.00  0.00           C  
ATOM   1071  HA  LEU    67     100.467  94.714  82.984  1.00  0.00           H  
ATOM   1072  CB  LEU    67     101.146  92.751  83.294  1.00  0.00           C  
ATOM   1073  HB2 LEU    67     100.963  91.837  82.728  1.00  0.00           H  
ATOM   1074  HB3 LEU    67     102.209  92.975  83.209  1.00  0.00           H  
ATOM   1075  CG  LEU    67     100.779  92.562  84.757  1.00  0.00           C  
ATOM   1076  HG  LEU    67      99.747  92.240  84.897  1.00  0.00           H  
ATOM   1077  CD1 LEU    67     101.689  91.434  85.277  1.00  0.00           C  
ATOM   1078 HD11 LEU    67     102.710  91.800  85.376  1.00  0.00           H  
ATOM   1079 HD12 LEU    67     101.428  91.154  86.298  1.00  0.00           H  
ATOM   1080 HD13 LEU    67     101.641  90.561  84.627  1.00  0.00           H  
ATOM   1081  CD2 LEU    67     100.979  93.719  85.643  1.00  0.00           C  
ATOM   1082 HD21 LEU    67     100.240  94.509  85.501  1.00  0.00           H  
ATOM   1083 HD22 LEU    67     100.910  93.490  86.706  1.00  0.00           H  
ATOM   1084 HD23 LEU    67     101.986  94.088  85.450  1.00  0.00           H  
ATOM   1085  C   LEU    67     101.013  94.038  81.094  1.00  0.00           C  
ATOM   1086  O   LEU    67     102.028  94.737  81.043  1.00  0.00           O  
ATOM   1087  N   MET    68     100.531  93.399  80.009  1.00  0.00           N  
ATOM   1088  H   MET    68      99.889  92.640  80.184  1.00  0.00           H  
ATOM   1089  CA  MET    68     100.853  93.855  78.603  1.00  0.00           C  
ATOM   1090  HA  MET    68     101.940  93.919  78.551  1.00  0.00           H  
ATOM   1091  CB  MET    68     100.443  92.773  77.697  1.00  0.00           C  
ATOM   1092  HB2 MET    68     100.916  91.823  77.947  1.00  0.00           H  
ATOM   1093  HB3 MET    68      99.356  92.814  77.759  1.00  0.00           H  
ATOM   1094  CG  MET    68     100.893  93.054  76.274  1.00  0.00           C  
ATOM   1095  HG2 MET    68     100.367  93.944  75.928  1.00  0.00           H  
ATOM   1096  HG3 MET    68     101.961  93.265  76.240  1.00  0.00           H  
ATOM   1097  SD  MET    68     100.487  91.887  75.028  1.00  0.00           S  
ATOM   1098  CE  MET    68      98.635  92.042  75.207  1.00  0.00           C  
ATOM   1099  HE1 MET    68      98.313  93.076  75.082  1.00  0.00           H  
ATOM   1100  HE2 MET    68      98.318  91.391  74.393  1.00  0.00           H  
ATOM   1101  HE3 MET    68      98.331  91.581  76.147  1.00  0.00           H  
ATOM   1102  C   MET    68     100.175  95.191  78.140  1.00  0.00           C  
ATOM   1103  O   MET    68     100.830  95.921  77.402  1.00  0.00           O  
ATOM   1104  N   MET    69      98.989  95.511  78.579  1.00  0.00           N  
ATOM   1105  H   MET    69      98.478  94.982  79.271  1.00  0.00           H  
ATOM   1106  CA  MET    69      98.368  96.805  78.313  1.00  0.00           C  
ATOM   1107  HA  MET    69      98.298  96.895  77.229  1.00  0.00           H  
ATOM   1108  CB  MET    69      96.901  96.811  78.753  1.00  0.00           C  
ATOM   1109  HB2 MET    69      96.959  96.612  79.823  1.00  0.00           H  
ATOM   1110  HB3 MET    69      96.564  97.845  78.671  1.00  0.00           H  
ATOM   1111  CG  MET    69      95.922  95.961  77.943  1.00  0.00           C  
ATOM   1112  HG2 MET    69      96.509  95.155  77.502  1.00  0.00           H  
ATOM   1113  HG3 MET    69      95.262  95.478  78.663  1.00  0.00           H  
ATOM   1114  SD  MET    69      95.117  96.846  76.546  1.00  0.00           S  
ATOM   1115  CE  MET    69      95.214  95.430  75.445  1.00  0.00           C  
ATOM   1116  HE1 MET    69      94.530  94.620  75.698  1.00  0.00           H  
ATOM   1117  HE2 MET    69      94.823  95.837  74.512  1.00  0.00           H  
ATOM   1118  HE3 MET    69      96.214  95.032  75.277  1.00  0.00           H  
ATOM   1119  C   MET    69      99.303  97.825  78.951  1.00  0.00           C  
ATOM   1120  O   MET    69      99.577  98.815  78.330  1.00  0.00           O  
ATOM   1121  N   LEU    70      99.781  97.611  80.187  1.00  0.00           N  
ATOM   1122  H   LEU    70      99.348  96.894  80.751  1.00  0.00           H  
ATOM   1123  CA  LEU    70     100.716  98.530  80.759  1.00  0.00           C  
ATOM   1124  HA  LEU    70     100.247  99.509  80.856  1.00  0.00           H  
ATOM   1125  CB  LEU    70     101.088  98.018  82.203  1.00  0.00           C  
ATOM   1126  HB2 LEU    70     100.196  97.898  82.818  1.00  0.00           H  
ATOM   1127  HB3 LEU    70     101.573  97.047  82.100  1.00  0.00           H  
ATOM   1128  CG  LEU    70     102.189  98.862  82.998  1.00  0.00           C  
ATOM   1129  HG  LEU    70     103.174  98.586  82.621  1.00  0.00           H  
ATOM   1130  CD1 LEU    70     101.920 100.350  82.972  1.00  0.00           C  
ATOM   1131 HD11 LEU    70     102.761 100.870  83.430  1.00  0.00           H  
ATOM   1132 HD12 LEU    70     101.793 100.689  81.944  1.00  0.00           H  
ATOM   1133 HD13 LEU    70     101.000 100.540  83.524  1.00  0.00           H  
ATOM   1134  CD2 LEU    70     102.213  98.269  84.426  1.00  0.00           C  
ATOM   1135 HD21 LEU    70     102.855  98.906  85.034  1.00  0.00           H  
ATOM   1136 HD22 LEU    70     101.180  98.373  84.756  1.00  0.00           H  
ATOM   1137 HD23 LEU    70     102.625  97.270  84.284  1.00  0.00           H  
ATOM   1138  C   LEU    70     102.005  98.686  79.891  1.00  0.00           C  
ATOM   1139  O   LEU    70     102.445  99.814  79.798  1.00  0.00           O  
ATOM   1140  N   VAL    71     102.521  97.640  79.205  1.00  0.00           N  
ATOM   1141  H   VAL    71     102.222  96.702  79.429  1.00  0.00           H  
ATOM   1142  CA  VAL    71     103.699  97.693  78.252  1.00  0.00           C  
ATOM   1143  HA  VAL    71     104.518  98.223  78.739  1.00  0.00           H  
ATOM   1144  CB  VAL    71     104.104  96.276  77.954  1.00  0.00           C  
ATOM   1145  HB  VAL    71     103.244  95.665  77.682  1.00  0.00           H  
ATOM   1146  CG1 VAL    71     105.136  96.153  76.795  1.00  0.00           C  
ATOM   1147 HG11 VAL    71     104.568  96.041  75.871  1.00  0.00           H  
ATOM   1148 HG12 VAL    71     105.796  97.020  76.786  1.00  0.00           H  
ATOM   1149 HG13 VAL    71     105.808  95.294  76.821  1.00  0.00           H  
ATOM   1150  CG2 VAL    71     104.569  95.618  79.232  1.00  0.00           C  
ATOM   1151 HG21 VAL    71     105.515  96.119  79.440  1.00  0.00           H  
ATOM   1152 HG22 VAL    71     103.974  95.852  80.115  1.00  0.00           H  
ATOM   1153 HG23 VAL    71     104.675  94.559  78.996  1.00  0.00           H  
ATOM   1154  C   VAL    71     103.345  98.563  77.055  1.00  0.00           C  
ATOM   1155  O   VAL    71     104.216  99.355  76.613  1.00  0.00           O  
ATOM   1156  N   PHE    72     102.141  98.450  76.485  1.00  0.00           N  
ATOM   1157  H   PHE    72     101.441  97.865  76.919  1.00  0.00           H  
ATOM   1158  CA  PHE    72     101.697  99.292  75.381  1.00  0.00           C  
ATOM   1159  HA  PHE    72     102.504  99.305  74.649  1.00  0.00           H  
ATOM   1160  CB  PHE    72     100.461  98.589  74.811  1.00  0.00           C  
ATOM   1161  HB2 PHE    72     100.641  97.538  74.585  1.00  0.00           H  
ATOM   1162  HB3 PHE    72      99.829  98.609  75.699  1.00  0.00           H  
ATOM   1163  CG  PHE    72      99.682  99.248  73.690  1.00  0.00           C  
ATOM   1164  CD1 PHE    72      98.351  98.871  73.500  1.00  0.00           C  
ATOM   1165  HD1 PHE    72      97.896  98.117  74.124  1.00  0.00           H  
ATOM   1166  CE1 PHE    72      97.583  99.497  72.478  1.00  0.00           C  
ATOM   1167  HE1 PHE    72      96.608  99.068  72.300  1.00  0.00           H  
ATOM   1168  CZ  PHE    72      98.170 100.295  71.482  1.00  0.00           C  
ATOM   1169  HZ  PHE    72      97.664 100.543  70.561  1.00  0.00           H  
ATOM   1170  CE2 PHE    72      99.550 100.709  71.629  1.00  0.00           C  
ATOM   1171  HE2 PHE    72     100.029 101.374  70.924  1.00  0.00           H  
ATOM   1172  CD2 PHE    72     100.274 100.186  72.723  1.00  0.00           C  
ATOM   1173  HD2 PHE    72     101.299 100.505  72.846  1.00  0.00           H  
ATOM   1174  C   PHE    72     101.438 100.741  75.849  1.00  0.00           C  
ATOM   1175  O   PHE    72     102.022 101.639  75.284  1.00  0.00           O  
ATOM   1176  N   GLY    73     100.825 100.993  76.989  1.00  0.00           N  
ATOM   1177  H   GLY    73     100.513 100.205  77.538  1.00  0.00           H  
ATOM   1178  CA  GLY    73     100.395 102.288  77.502  1.00  0.00           C  
ATOM   1179  HA2 GLY    73      99.732 102.808  76.811  1.00  0.00           H  
ATOM   1180  HA3 GLY    73      99.909 102.044  78.447  1.00  0.00           H  
ATOM   1181  C   GLY    73     101.559 103.109  77.987  1.00  0.00           C  
ATOM   1182  O   GLY    73     101.524 104.342  78.036  1.00  0.00           O  
ATOM   1183  N   GLU    74     102.615 102.378  78.336  1.00  0.00           N  
ATOM   1184  H   GLU    74     102.520 101.384  78.491  1.00  0.00           H  
ATOM   1185  CA  GLU    74     103.885 103.041  78.758  1.00  0.00           C  
ATOM   1186  HA  GLU    74     103.661 103.885  79.410  1.00  0.00           H  
ATOM   1187  CB  GLU    74     104.794 102.091  79.526  1.00  0.00           C  
ATOM   1188  HB2 GLU    74     104.773 101.142  78.991  1.00  0.00           H  
ATOM   1189  HB3 GLU    74     105.829 102.425  79.442  1.00  0.00           H  
ATOM   1190  CG  GLU    74     104.641 101.871  81.007  1.00  0.00           C  
ATOM   1191  HG2 GLU    74     103.587 101.986  81.260  1.00  0.00           H  
ATOM   1192  HG3 GLU    74     104.979 100.873  81.289  1.00  0.00           H  
ATOM   1193  CD  GLU    74     105.453 102.898  81.889  1.00  0.00           C  
ATOM   1194  OE1 GLU    74     105.886 102.484  83.021  1.00  0.00           O  
ATOM   1195  OE2 GLU    74     105.557 104.080  81.442  1.00  0.00           O  
ATOM   1196  C   GLU    74     104.546 103.465  77.432  1.00  0.00           C  
ATOM   1197  O   GLU    74     104.953 104.662  77.334  1.00  0.00           O  
ATOM   1198  N   MET    75     104.622 102.529  76.450  1.00  0.00           N  
ATOM   1199  H   MET    75     104.429 101.569  76.699  1.00  0.00           H  
ATOM   1200  CA  MET    75     105.335 102.855  75.160  1.00  0.00           C  
ATOM   1201  HA  MET    75     106.293 103.298  75.428  1.00  0.00           H  
ATOM   1202  CB  MET    75     105.438 101.606  74.313  1.00  0.00           C  
ATOM   1203  HB2 MET    75     105.953 100.878  74.941  1.00  0.00           H  
ATOM   1204  HB3 MET    75     104.406 101.332  74.094  1.00  0.00           H  
ATOM   1205  CG  MET    75     106.115 101.746  72.976  1.00  0.00           C  
ATOM   1206  HG2 MET    75     106.065 100.695  72.694  1.00  0.00           H  
ATOM   1207  HG3 MET    75     105.539 102.412  72.334  1.00  0.00           H  
ATOM   1208  SD  MET    75     107.855 102.132  73.155  1.00  0.00           S  
ATOM   1209  CE  MET    75     108.248 102.168  71.450  1.00  0.00           C  
ATOM   1210  HE1 MET    75     108.155 101.183  70.992  1.00  0.00           H  
ATOM   1211  HE2 MET    75     107.599 102.859  70.911  1.00  0.00           H  
ATOM   1212  HE3 MET    75     109.279 102.437  71.221  1.00  0.00           H  
ATOM   1213  C   MET    75     104.491 103.959  74.361  1.00  0.00           C  
ATOM   1214  O   MET    75     105.021 104.643  73.515  1.00  0.00           O  
ATOM   1215  N   THR    76     103.247 104.085  74.607  1.00  0.00           N  
ATOM   1216  H   THR    76     102.884 103.523  75.363  1.00  0.00           H  
ATOM   1217  CA  THR    76     102.414 105.153  74.096  1.00  0.00           C  
ATOM   1218  HA  THR    76     102.467 105.221  73.010  1.00  0.00           H  
ATOM   1219  CB  THR    76     100.948 104.899  74.455  1.00  0.00           C  
ATOM   1220  HB  THR    76     100.898 105.036  75.535  1.00  0.00           H  
ATOM   1221  CG2 THR    76      99.992 105.790  73.619  1.00  0.00           C  
ATOM   1222 HG21 THR    76     100.340 106.053  72.621  1.00  0.00           H  
ATOM   1223 HG22 THR    76      98.989 105.402  73.441  1.00  0.00           H  
ATOM   1224 HG23 THR    76      99.816 106.739  74.126  1.00  0.00           H  
ATOM   1225  OG1 THR    76     100.540 103.592  74.124  1.00  0.00           O  
ATOM   1226  HG1 THR    76     101.021 102.900  74.582  1.00  0.00           H  
ATOM   1227  C   THR    76     102.785 106.555  74.542  1.00  0.00           C  
ATOM   1228  O   THR    76     102.578 107.547  73.777  1.00  0.00           O  
ATOM   1229  N   ASP    77     103.489 106.699  75.710  1.00  0.00           N  
ATOM   1230  H   ASP    77     103.782 105.898  76.251  1.00  0.00           H  
ATOM   1231  CA  ASP    77     104.124 107.963  76.074  1.00  0.00           C  
ATOM   1232  HA  ASP    77     103.588 108.861  75.767  1.00  0.00           H  
ATOM   1233  CB  ASP    77     104.326 108.034  77.561  1.00  0.00           C  
ATOM   1234  HB2 ASP    77     104.850 107.171  77.970  1.00  0.00           H  
ATOM   1235  HB3 ASP    77     104.968 108.896  77.742  1.00  0.00           H  
ATOM   1236  CG  ASP    77     103.036 108.217  78.336  1.00  0.00           C  
ATOM   1237  OD1 ASP    77     102.252 109.149  78.014  1.00  0.00           O  
ATOM   1238  OD2 ASP    77     102.788 107.608  79.412  1.00  0.00           O  
ATOM   1239  C   ASP    77     105.459 108.157  75.301  1.00  0.00           C  
ATOM   1240  O   ASP    77     105.830 109.264  74.920  1.00  0.00           O  
ATOM   1241  N   ILE    78     106.123 107.043  75.014  1.00  0.00           N  
ATOM   1242  H   ILE    78     105.633 106.163  75.092  1.00  0.00           H  
ATOM   1243  CA  ILE    78     107.327 107.081  74.141  1.00  0.00           C  
ATOM   1244  HA  ILE    78     107.901 107.950  74.464  1.00  0.00           H  
ATOM   1245  CB  ILE    78     108.147 105.808  74.126  1.00  0.00           C  
ATOM   1246  HB  ILE    78     107.390 105.024  74.123  1.00  0.00           H  
ATOM   1247  CG2 ILE    78     109.036 105.780  72.856  1.00  0.00           C  
ATOM   1248 HG21 ILE    78     108.465 105.659  71.935  1.00  0.00           H  
ATOM   1249 HG22 ILE    78     109.510 106.756  72.753  1.00  0.00           H  
ATOM   1250 HG23 ILE    78     109.840 105.061  73.010  1.00  0.00           H  
ATOM   1251  CG1 ILE    78     109.118 105.911  75.309  1.00  0.00           C  
ATOM   1252 HG12 ILE    78     109.929 106.594  75.056  1.00  0.00           H  
ATOM   1253 HG13 ILE    78     108.589 106.388  76.134  1.00  0.00           H  
ATOM   1254  CD1 ILE    78     109.555 104.572  75.710  1.00  0.00           C  
ATOM   1255 HD11 ILE    78     110.066 104.049  74.901  1.00  0.00           H  
ATOM   1256 HD12 ILE    78     110.250 104.762  76.527  1.00  0.00           H  
ATOM   1257 HD13 ILE    78     108.730 103.970  76.091  1.00  0.00           H  
ATOM   1258  C   ILE    78     106.813 107.517  72.718  1.00  0.00           C  
ATOM   1259  O   ILE    78     107.472 108.350  72.185  1.00  0.00           O  
ATOM   1260  N   PHE    79     105.703 106.974  72.203  1.00  0.00           N  
ATOM   1261  H   PHE    79     105.326 106.185  72.710  1.00  0.00           H  
ATOM   1262  CA  PHE    79     105.063 107.415  70.933  1.00  0.00           C  
ATOM   1263  HA  PHE    79     105.844 107.445  70.174  1.00  0.00           H  
ATOM   1264  CB  PHE    79     103.945 106.479  70.418  1.00  0.00           C  
ATOM   1265  HB2 PHE    79     103.136 106.290  71.123  1.00  0.00           H  
ATOM   1266  HB3 PHE    79     103.502 107.089  69.631  1.00  0.00           H  
ATOM   1267  CG  PHE    79     104.563 105.213  69.900  1.00  0.00           C  
ATOM   1268  CD1 PHE    79     104.476 103.989  70.547  1.00  0.00           C  
ATOM   1269  HD1 PHE    79     103.821 103.946  71.405  1.00  0.00           H  
ATOM   1270  CE1 PHE    79     104.852 102.792  69.905  1.00  0.00           C  
ATOM   1271  HE1 PHE    79     104.536 101.831  70.283  1.00  0.00           H  
ATOM   1272  CZ  PHE    79     105.550 102.911  68.694  1.00  0.00           C  
ATOM   1273  HZ  PHE    79     105.803 102.030  68.123  1.00  0.00           H  
ATOM   1274  CE2 PHE    79     105.763 104.160  68.050  1.00  0.00           C  
ATOM   1275  HE2 PHE    79     106.282 104.250  67.107  1.00  0.00           H  
ATOM   1276  CD2 PHE    79     105.354 105.306  68.727  1.00  0.00           C  
ATOM   1277  HD2 PHE    79     105.736 106.227  68.311  1.00  0.00           H  
ATOM   1278  C   PHE    79     104.596 108.870  70.923  1.00  0.00           C  
ATOM   1279  O   PHE    79     104.859 109.594  69.960  1.00  0.00           O  
ATOM   1280  N   ALA    80     104.032 109.375  72.026  1.00  0.00           N  
ATOM   1281  H   ALA    80     103.704 108.751  72.749  1.00  0.00           H  
ATOM   1282  CA  ALA    80     103.966 110.801  72.206  1.00  0.00           C  
ATOM   1283  HA  ALA    80     103.439 111.148  71.317  1.00  0.00           H  
ATOM   1284  CB  ALA    80     103.217 111.140  73.463  1.00  0.00           C  
ATOM   1285  HB1 ALA    80     103.720 110.843  74.383  1.00  0.00           H  
ATOM   1286  HB2 ALA    80     102.986 112.204  73.407  1.00  0.00           H  
ATOM   1287  HB3 ALA    80     102.237 110.666  73.497  1.00  0.00           H  
ATOM   1288  C   ALA    80     105.212 111.603  72.208  1.00  0.00           C  
ATOM   1289  O   ALA    80     105.228 112.742  71.738  1.00  0.00           O  
ATOM   1290  N   ASN    81     106.341 111.047  72.658  1.00  0.00           N  
ATOM   1291  H   ASN    81     106.367 110.070  72.912  1.00  0.00           H  
ATOM   1292  CA  ASN    81     107.614 111.710  72.591  1.00  0.00           C  
ATOM   1293  HA  ASN    81     107.475 112.571  73.246  1.00  0.00           H  
ATOM   1294  CB  ASN    81     108.689 110.965  73.273  1.00  0.00           C  
ATOM   1295  HB2 ASN    81     108.320 110.243  74.002  1.00  0.00           H  
ATOM   1296  HB3 ASN    81     109.088 110.308  72.500  1.00  0.00           H  
ATOM   1297  CG  ASN    81     109.796 111.712  73.969  1.00  0.00           C  
ATOM   1298  OD1 ASN    81     110.428 111.246  74.935  1.00  0.00           O  
ATOM   1299  ND2 ASN    81     110.278 112.798  73.394  1.00  0.00           N  
ATOM   1300 HD21 ASN    81     111.139 113.178  73.762  1.00  0.00           H  
ATOM   1301 HD22 ASN    81     109.927 113.165  72.521  1.00  0.00           H  
ATOM   1302  C   ASN    81     107.897 112.168  71.107  1.00  0.00           C  
ATOM   1303  O   ASN    81     108.264 113.338  70.898  1.00  0.00           O  
ATOM   1304  N   ALA    82     107.524 111.377  70.089  1.00  0.00           N  
ATOM   1305  H   ALA    82     106.956 110.563  70.274  1.00  0.00           H  
ATOM   1306  CA  ALA    82     107.809 111.654  68.642  1.00  0.00           C  
ATOM   1307  HA  ALA    82     108.807 112.093  68.656  1.00  0.00           H  
ATOM   1308  CB  ALA    82     107.712 110.422  67.823  1.00  0.00           C  
ATOM   1309  HB1 ALA    82     108.118 110.469  66.812  1.00  0.00           H  
ATOM   1310  HB2 ALA    82     108.127 109.531  68.295  1.00  0.00           H  
ATOM   1311  HB3 ALA    82     106.638 110.256  67.746  1.00  0.00           H  
ATOM   1312  C   ALA    82     106.919 112.785  68.097  1.00  0.00           C  
ATOM   1313  O   ALA    82     107.328 113.373  67.138  1.00  0.00           O  
ATOM   1314  N   GLY    83     105.789 113.067  68.713  1.00  0.00           N  
ATOM   1315  H   GLY    83     105.652 112.554  69.572  1.00  0.00           H  
ATOM   1316  CA  GLY    83     104.813 114.103  68.475  1.00  0.00           C  
ATOM   1317  HA2 GLY    83     104.769 114.418  67.432  1.00  0.00           H  
ATOM   1318  HA3 GLY    83     103.800 113.787  68.723  1.00  0.00           H  
ATOM   1319  C   GLY    83     105.177 115.381  69.299  1.00  0.00           C  
ATOM   1320  O   GLY    83     105.009 116.463  68.770  1.00  0.00           O  
ATOM   1321  N   ASN    84     105.766 115.280  70.453  1.00  0.00           N  
ATOM   1322  H   ASN    84     105.794 114.436  71.008  1.00  0.00           H  
ATOM   1323  CA  ASN    84     106.492 116.430  71.063  1.00  0.00           C  
ATOM   1324  HA  ASN    84     105.929 117.363  71.072  1.00  0.00           H  
ATOM   1325  CB  ASN    84     106.644 116.135  72.589  1.00  0.00           C  
ATOM   1326  HB2 ASN    84     107.222 115.218  72.700  1.00  0.00           H  
ATOM   1327  HB3 ASN    84     107.220 116.925  73.072  1.00  0.00           H  
ATOM   1328  CG  ASN    84     105.337 116.012  73.412  1.00  0.00           C  
ATOM   1329  OD1 ASN    84     105.236 116.861  74.312  1.00  0.00           O  
ATOM   1330  ND2 ASN    84     104.511 115.073  73.170  1.00  0.00           N  
ATOM   1331 HD21 ASN    84     103.665 115.094  73.720  1.00  0.00           H  
ATOM   1332 HD22 ASN    84     104.722 114.280  72.580  1.00  0.00           H  
ATOM   1333  C   ASN    84     107.804 116.808  70.328  1.00  0.00           C  
ATOM   1334  O   ASN    84     108.137 118.015  70.158  1.00  0.00           O  
ATOM   1335  N   LEU    85     108.471 115.838  69.679  1.00  0.00           N  
ATOM   1336  H   LEU    85     108.276 114.893  69.977  1.00  0.00           H  
ATOM   1337  CA  LEU    85     109.668 116.196  68.815  1.00  0.00           C  
ATOM   1338  HA  LEU    85     110.134 116.996  69.390  1.00  0.00           H  
ATOM   1339  CB  LEU    85     110.660 115.048  68.806  1.00  0.00           C  
ATOM   1340  HB2 LEU    85     110.103 114.162  68.501  1.00  0.00           H  
ATOM   1341  HB3 LEU    85     111.286 115.189  67.924  1.00  0.00           H  
ATOM   1342  CG  LEU    85     111.533 114.964  70.010  1.00  0.00           C  
ATOM   1343  HG  LEU    85     111.001 115.392  70.860  1.00  0.00           H  
ATOM   1344  CD1 LEU    85     111.894 113.462  70.164  1.00  0.00           C  
ATOM   1345 HD11 LEU    85     112.627 113.318  70.957  1.00  0.00           H  
ATOM   1346 HD12 LEU    85     110.979 112.941  70.447  1.00  0.00           H  
ATOM   1347 HD13 LEU    85     112.315 113.023  69.259  1.00  0.00           H  
ATOM   1348  CD2 LEU    85     112.760 115.872  69.878  1.00  0.00           C  
ATOM   1349 HD21 LEU    85     113.474 115.176  69.438  1.00  0.00           H  
ATOM   1350 HD22 LEU    85     112.600 116.705  69.194  1.00  0.00           H  
ATOM   1351 HD23 LEU    85     112.969 116.106  70.922  1.00  0.00           H  
ATOM   1352  C   LEU    85     109.335 116.755  67.412  1.00  0.00           C  
ATOM   1353  O   LEU    85     110.238 116.888  66.602  1.00  0.00           O  
ATOM   1354  N   GLU    86     108.119 117.252  67.188  1.00  0.00           N  
ATOM   1355  H   GLU    86     107.550 117.112  68.011  1.00  0.00           H  
ATOM   1356  CA  GLU    86     107.817 118.185  66.084  1.00  0.00           C  
ATOM   1357  HA  GLU    86     108.396 117.914  65.201  1.00  0.00           H  
ATOM   1358  CB  GLU    86     106.310 118.009  65.761  1.00  0.00           C  
ATOM   1359  HB2 GLU    86     105.773 118.381  66.633  1.00  0.00           H  
ATOM   1360  HB3 GLU    86     105.945 118.708  65.009  1.00  0.00           H  
ATOM   1361  CG  GLU    86     105.896 116.591  65.546  1.00  0.00           C  
ATOM   1362  HG2 GLU    86     106.662 116.051  64.990  1.00  0.00           H  
ATOM   1363  HG3 GLU    86     105.765 116.025  66.468  1.00  0.00           H  
ATOM   1364  CD  GLU    86     104.546 116.541  64.831  1.00  0.00           C  
ATOM   1365  OE1 GLU    86     104.471 115.768  63.871  1.00  0.00           O  
ATOM   1366  OE2 GLU    86     103.624 117.229  65.269  1.00  0.00           O  
ATOM   1367  C   GLU    86     108.152 119.626  66.504  1.00  0.00           C  
ATOM   1368  O   GLU    86     108.455 120.492  65.624  1.00  0.00           O  
ATOM   1369  N   ASP    87     108.353 119.842  67.800  1.00  0.00           N  
ATOM   1370  H   ASP    87     108.391 119.049  68.424  1.00  0.00           H  
ATOM   1371  CA  ASP    87     108.498 121.173  68.332  1.00  0.00           C  
ATOM   1372  HA  ASP    87     108.631 121.914  67.544  1.00  0.00           H  
ATOM   1373  CB  ASP    87     107.245 121.732  68.976  1.00  0.00           C  
ATOM   1374  HB2 ASP    87     107.133 121.215  69.929  1.00  0.00           H  
ATOM   1375  HB3 ASP    87     107.548 122.741  69.255  1.00  0.00           H  
ATOM   1376  CG  ASP    87     106.017 121.880  68.095  1.00  0.00           C  
ATOM   1377  OD1 ASP    87     105.910 122.891  67.363  1.00  0.00           O  
ATOM   1378  OD2 ASP    87     105.261 120.933  67.933  1.00  0.00           O  
ATOM   1379  C   ASP    87     109.697 121.310  69.372  1.00  0.00           C  
ATOM   1380  O   ASP    87     110.426 122.274  69.404  1.00  0.00           O  
ATOM   1381  N   LEU    88     109.945 120.306  70.244  1.00  0.00           N  
ATOM   1382  H   LEU    88     109.264 119.566  70.152  1.00  0.00           H  
ATOM   1383  CA  LEU    88     111.042 120.064  71.199  1.00  0.00           C  
ATOM   1384  HA  LEU    88     111.320 121.039  71.598  1.00  0.00           H  
ATOM   1385  CB  LEU    88     110.484 119.324  72.397  1.00  0.00           C  
ATOM   1386  HB2 LEU    88     110.448 118.241  72.275  1.00  0.00           H  
ATOM   1387  HB3 LEU    88     111.226 119.462  73.183  1.00  0.00           H  
ATOM   1388  CG  LEU    88     109.115 119.710  73.040  1.00  0.00           C  
ATOM   1389  HG  LEU    88     108.469 119.356  72.236  1.00  0.00           H  
ATOM   1390  CD1 LEU    88     108.876 118.880  74.342  1.00  0.00           C  
ATOM   1391 HD11 LEU    88     108.920 117.839  74.020  1.00  0.00           H  
ATOM   1392 HD12 LEU    88     109.598 118.950  75.155  1.00  0.00           H  
ATOM   1393 HD13 LEU    88     107.883 119.106  74.730  1.00  0.00           H  
ATOM   1394  CD2 LEU    88     108.864 121.189  73.349  1.00  0.00           C  
ATOM   1395 HD21 LEU    88     109.372 121.586  74.228  1.00  0.00           H  
ATOM   1396 HD22 LEU    88     109.085 121.766  72.451  1.00  0.00           H  
ATOM   1397 HD23 LEU    88     107.807 121.305  73.590  1.00  0.00           H  
ATOM   1398  C   LEU    88     112.214 119.458  70.380  1.00  0.00           C  
ATOM   1399  O   LEU    88     112.043 118.895  69.357  1.00  0.00           O  
ATOM   1400  N   MET    89     113.487 119.577  70.870  1.00  0.00           N  
ATOM   1401  H   MET    89     113.491 120.245  71.628  1.00  0.00           H  
ATOM   1402  CA  MET    89     114.679 118.956  70.388  1.00  0.00           C  
ATOM   1403  HA  MET    89     114.488 118.233  69.594  1.00  0.00           H  
ATOM   1404  CB  MET    89     115.813 120.018  70.161  1.00  0.00           C  
ATOM   1405  HB2 MET    89     116.031 120.661  71.014  1.00  0.00           H  
ATOM   1406  HB3 MET    89     116.804 119.624  69.934  1.00  0.00           H  
ATOM   1407  CG  MET    89     115.385 120.973  69.087  1.00  0.00           C  
ATOM   1408  HG2 MET    89     114.473 121.550  69.241  1.00  0.00           H  
ATOM   1409  HG3 MET    89     116.087 121.807  69.090  1.00  0.00           H  
ATOM   1410  SD  MET    89     115.396 120.254  67.453  1.00  0.00           S  
ATOM   1411  CE  MET    89     115.138 121.813  66.527  1.00  0.00           C  
ATOM   1412  HE1 MET    89     115.328 121.584  65.479  1.00  0.00           H  
ATOM   1413  HE2 MET    89     114.137 122.242  66.556  1.00  0.00           H  
ATOM   1414  HE3 MET    89     115.870 122.554  66.851  1.00  0.00           H  
ATOM   1415  C   MET    89     115.274 118.021  71.447  1.00  0.00           C  
ATOM   1416  O   MET    89     115.131 118.253  72.668  1.00  0.00           O  
ATOM   1417  N   SER    90     115.983 117.016  71.001  1.00  0.00           N  
ATOM   1418  H   SER    90     115.949 116.819  70.010  1.00  0.00           H  
ATOM   1419  CA  SER    90     116.620 115.990  71.831  1.00  0.00           C  
ATOM   1420  HA  SER    90     115.834 115.397  72.300  1.00  0.00           H  
ATOM   1421  CB  SER    90     117.277 114.947  70.884  1.00  0.00           C  
ATOM   1422  HB2 SER    90     118.040 115.400  70.250  1.00  0.00           H  
ATOM   1423  HB3 SER    90     117.758 114.180  71.492  1.00  0.00           H  
ATOM   1424  OG  SER    90     116.247 114.332  70.122  1.00  0.00           O  
ATOM   1425  HG  SER    90     115.889 115.038  69.579  1.00  0.00           H  
ATOM   1426  C   SER    90     117.593 116.562  72.861  1.00  0.00           C  
ATOM   1427  O   SER    90     117.557 116.062  74.012  1.00  0.00           O  
ATOM   1428  N   ASN    91     118.413 117.545  72.579  1.00  0.00           N  
ATOM   1429  H   ASN    91     118.473 117.642  71.575  1.00  0.00           H  
ATOM   1430  CA  ASN    91     119.410 118.246  73.384  1.00  0.00           C  
ATOM   1431  HA  ASN    91     119.990 117.473  73.887  1.00  0.00           H  
ATOM   1432  CB  ASN    91     120.434 119.068  72.538  1.00  0.00           C  
ATOM   1433  HB2 ASN    91     121.211 119.333  73.254  1.00  0.00           H  
ATOM   1434  HB3 ASN    91     120.874 118.433  71.769  1.00  0.00           H  
ATOM   1435  CG  ASN    91     119.945 120.344  71.962  1.00  0.00           C  
ATOM   1436  OD1 ASN    91     119.897 121.318  72.636  1.00  0.00           O  
ATOM   1437  ND2 ASN    91     119.552 120.396  70.740  1.00  0.00           N  
ATOM   1438 HD21 ASN    91     119.146 121.261  70.412  1.00  0.00           H  
ATOM   1439 HD22 ASN    91     119.816 119.642  70.122  1.00  0.00           H  
ATOM   1440  C   ASN    91     119.003 119.038  74.641  1.00  0.00           C  
ATOM   1441  O   ASN    91     119.859 119.490  75.413  1.00  0.00           O  
ATOM   1442  N   ILE    92     117.703 119.328  74.735  1.00  0.00           N  
ATOM   1443  H   ILE    92     117.141 119.184  73.908  1.00  0.00           H  
ATOM   1444  CA  ILE    92     116.991 119.819  75.855  1.00  0.00           C  
ATOM   1445  HA  ILE    92     117.692 120.204  76.596  1.00  0.00           H  
ATOM   1446  CB  ILE    92     116.134 121.142  75.467  1.00  0.00           C  
ATOM   1447  HB  ILE    92     115.426 121.434  76.242  1.00  0.00           H  
ATOM   1448  CG2 ILE    92     117.050 122.278  75.072  1.00  0.00           C  
ATOM   1449 HG21 ILE    92     116.290 122.942  74.662  1.00  0.00           H  
ATOM   1450 HG22 ILE    92     117.525 122.852  75.867  1.00  0.00           H  
ATOM   1451 HG23 ILE    92     117.849 121.913  74.426  1.00  0.00           H  
ATOM   1452  CG1 ILE    92     115.176 120.762  74.324  1.00  0.00           C  
ATOM   1453 HG12 ILE    92     115.675 120.749  73.355  1.00  0.00           H  
ATOM   1454 HG13 ILE    92     114.817 119.744  74.476  1.00  0.00           H  
ATOM   1455  CD1 ILE    92     113.877 121.534  74.189  1.00  0.00           C  
ATOM   1456 HD11 ILE    92     113.245 121.418  75.069  1.00  0.00           H  
ATOM   1457 HD12 ILE    92     114.090 122.589  74.015  1.00  0.00           H  
ATOM   1458 HD13 ILE    92     113.173 121.173  73.438  1.00  0.00           H  
ATOM   1459  C   ILE    92     116.222 118.718  76.682  1.00  0.00           C  
ATOM   1460  O   ILE    92     115.336 119.095  77.459  1.00  0.00           O  
ATOM   1461  N   THR    93     116.435 117.386  76.560  1.00  0.00           N  
ATOM   1462  H   THR    93     117.222 117.119  75.986  1.00  0.00           H  
ATOM   1463  CA  THR    93     115.658 116.371  77.144  1.00  0.00           C  
ATOM   1464  HA  THR    93     114.664 116.748  77.384  1.00  0.00           H  
ATOM   1465  CB  THR    93     115.458 115.090  76.249  1.00  0.00           C  
ATOM   1466  HB  THR    93     116.387 114.539  76.102  1.00  0.00           H  
ATOM   1467  CG2 THR    93     114.322 114.113  76.633  1.00  0.00           C  
ATOM   1468 HG21 THR    93     114.095 113.381  75.859  1.00  0.00           H  
ATOM   1469 HG22 THR    93     114.643 113.490  77.468  1.00  0.00           H  
ATOM   1470 HG23 THR    93     113.384 114.593  76.912  1.00  0.00           H  
ATOM   1471  OG1 THR    93     115.032 115.589  75.035  1.00  0.00           O  
ATOM   1472  HG1 THR    93     115.744 116.053  74.588  1.00  0.00           H  
ATOM   1473  C   THR    93     116.202 115.884  78.472  1.00  0.00           C  
ATOM   1474  O   THR    93     117.340 115.383  78.479  1.00  0.00           O  
ATOM   1475  N   ASN    94     115.354 115.807  79.476  1.00  0.00           N  
ATOM   1476  H   ASN    94     114.480 116.307  79.410  1.00  0.00           H  
ATOM   1477  CA  ASN    94     115.784 115.195  80.740  1.00  0.00           C  
ATOM   1478  HA  ASN    94     116.648 115.734  81.128  1.00  0.00           H  
ATOM   1479  CB  ASN    94     114.576 115.339  81.714  1.00  0.00           C  
ATOM   1480  HB2 ASN    94     114.172 116.345  81.596  1.00  0.00           H  
ATOM   1481  HB3 ASN    94     113.766 114.616  81.613  1.00  0.00           H  
ATOM   1482  CG  ASN    94     115.069 115.319  83.177  1.00  0.00           C  
ATOM   1483  OD1 ASN    94     115.352 114.285  83.716  1.00  0.00           O  
ATOM   1484  ND2 ASN    94     115.128 116.470  83.786  1.00  0.00           N  
ATOM   1485 HD21 ASN    94     114.715 117.305  83.394  1.00  0.00           H  
ATOM   1486 HD22 ASN    94     115.234 116.497  84.790  1.00  0.00           H  
ATOM   1487  C   ASN    94     116.212 113.694  80.755  1.00  0.00           C  
ATOM   1488  O   ASN    94     117.142 113.339  81.437  1.00  0.00           O  
ATOM   1489  N   ARG    95     115.642 112.926  79.877  1.00  0.00           N  
ATOM   1490  H   ARG    95     114.986 113.318  79.217  1.00  0.00           H  
ATOM   1491  CA  ARG    95     116.247 111.624  79.497  1.00  0.00           C  
ATOM   1492  HA  ARG    95     116.371 111.070  80.427  1.00  0.00           H  
ATOM   1493  CB  ARG    95     115.186 110.823  78.577  1.00  0.00           C  
ATOM   1494  HB2 ARG    95     114.545 111.492  78.003  1.00  0.00           H  
ATOM   1495  HB3 ARG    95     115.644 110.140  77.861  1.00  0.00           H  
ATOM   1496  CG  ARG    95     114.237 109.912  79.369  1.00  0.00           C  
ATOM   1497  HG2 ARG    95     114.805 109.384  80.135  1.00  0.00           H  
ATOM   1498  HG3 ARG    95     113.419 110.517  79.760  1.00  0.00           H  
ATOM   1499  CD  ARG    95     113.510 109.020  78.291  1.00  0.00           C  
ATOM   1500  HD2 ARG    95     112.679 108.412  78.649  1.00  0.00           H  
ATOM   1501  HD3 ARG    95     113.170 109.682  77.494  1.00  0.00           H  
ATOM   1502  NE  ARG    95     114.387 107.981  77.684  1.00  0.00           N  
ATOM   1503  HE  ARG    95     115.328 107.826  78.015  1.00  0.00           H  
ATOM   1504  CZ  ARG    95     114.006 107.101  76.807  1.00  0.00           C  
ATOM   1505  NH1 ARG    95     112.835 107.080  76.289  1.00  0.00           N  
ATOM   1506 HH11 ARG    95     112.597 106.484  75.509  1.00  0.00           H  
ATOM   1507 HH12 ARG    95     112.148 107.379  76.967  1.00  0.00           H  
ATOM   1508  NH2 ARG    95     114.855 106.269  76.285  1.00  0.00           N  
ATOM   1509 HH21 ARG    95     115.803 106.240  76.633  1.00  0.00           H  
ATOM   1510 HH22 ARG    95     114.485 105.722  75.521  1.00  0.00           H  
ATOM   1511  C   ARG    95     117.657 111.827  78.890  1.00  0.00           C  
ATOM   1512  O   ARG    95     117.738 112.467  77.826  1.00  0.00           O  
ATOM   1513  N   SER    96     118.702 111.258  79.614  1.00  0.00           N  
ATOM   1514  H   SER    96     118.483 110.708  80.432  1.00  0.00           H  
ATOM   1515  CA  SER    96     120.073 111.457  79.159  1.00  0.00           C  
ATOM   1516  HA  SER    96     120.124 112.486  78.803  1.00  0.00           H  
ATOM   1517  CB  SER    96     120.905 111.223  80.401  1.00  0.00           C  
ATOM   1518  HB2 SER    96     121.947 111.376  80.123  1.00  0.00           H  
ATOM   1519  HB3 SER    96     120.607 111.954  81.153  1.00  0.00           H  
ATOM   1520  OG  SER    96     120.738 109.960  81.019  1.00  0.00           O  
ATOM   1521  HG  SER    96     121.567 109.480  80.960  1.00  0.00           H  
ATOM   1522  C   SER    96     120.455 110.657  78.005  1.00  0.00           C  
ATOM   1523  O   SER    96     121.416 111.118  77.303  1.00  0.00           O  
ATOM   1524  N   ASP    97     119.770 109.554  77.595  1.00  0.00           N  
ATOM   1525  H   ASP    97     118.949 109.385  78.159  1.00  0.00           H  
ATOM   1526  CA  ASP    97     120.043 108.757  76.502  1.00  0.00           C  
ATOM   1527  HA  ASP    97     121.121 108.657  76.381  1.00  0.00           H  
ATOM   1528  CB  ASP    97     119.510 107.377  76.747  1.00  0.00           C  
ATOM   1529  HB2 ASP    97     119.857 106.632  76.031  1.00  0.00           H  
ATOM   1530  HB3 ASP    97     119.850 106.993  77.709  1.00  0.00           H  
ATOM   1531  CG  ASP    97     118.022 107.225  76.875  1.00  0.00           C  
ATOM   1532  OD1 ASP    97     117.469 106.106  76.736  1.00  0.00           O  
ATOM   1533  OD2 ASP    97     117.263 108.150  77.178  1.00  0.00           O  
ATOM   1534  C   ASP    97     119.581 109.364  75.169  1.00  0.00           C  
ATOM   1535  O   ASP    97     120.131 109.251  74.124  1.00  0.00           O  
ATOM   1536  N   ILE    98     118.490 110.169  75.266  1.00  0.00           N  
ATOM   1537  H   ILE    98     117.928 110.202  76.104  1.00  0.00           H  
ATOM   1538  CA  ILE    98     118.028 111.015  74.210  1.00  0.00           C  
ATOM   1539  HA  ILE    98     118.149 110.413  73.309  1.00  0.00           H  
ATOM   1540  CB  ILE    98     116.520 111.345  74.463  1.00  0.00           C  
ATOM   1541  HB  ILE    98     116.516 111.690  75.497  1.00  0.00           H  
ATOM   1542  CG2 ILE    98     116.119 112.525  73.497  1.00  0.00           C  
ATOM   1543 HG21 ILE    98     116.739 113.415  73.596  1.00  0.00           H  
ATOM   1544 HG22 ILE    98     116.040 112.141  72.480  1.00  0.00           H  
ATOM   1545 HG23 ILE    98     115.094 112.784  73.765  1.00  0.00           H  
ATOM   1546  CG1 ILE    98     115.546 110.186  74.290  1.00  0.00           C  
ATOM   1547 HG12 ILE    98     115.637 109.860  73.254  1.00  0.00           H  
ATOM   1548 HG13 ILE    98     115.896 109.356  74.904  1.00  0.00           H  
ATOM   1549  CD1 ILE    98     114.017 110.450  74.722  1.00  0.00           C  
ATOM   1550 HD11 ILE    98     114.164 111.090  75.592  1.00  0.00           H  
ATOM   1551 HD12 ILE    98     113.483 110.916  73.894  1.00  0.00           H  
ATOM   1552 HD13 ILE    98     113.707 109.418  74.885  1.00  0.00           H  
ATOM   1553  C   ILE    98     118.867 112.294  74.026  1.00  0.00           C  
ATOM   1554  O   ILE    98     119.094 112.766  72.938  1.00  0.00           O  
ATOM   1555  N   ASN    99     119.421 112.836  75.077  1.00  0.00           N  
ATOM   1556  H   ASN    99     119.056 112.545  75.972  1.00  0.00           H  
ATOM   1557  CA  ASN    99     120.311 114.047  75.011  1.00  0.00           C  
ATOM   1558  HA  ASN    99     119.814 114.801  74.401  1.00  0.00           H  
ATOM   1559  CB  ASN    99     120.297 114.560  76.454  1.00  0.00           C  
ATOM   1560  HB2 ASN    99     119.330 114.267  76.861  1.00  0.00           H  
ATOM   1561  HB3 ASN    99     121.026 114.054  77.088  1.00  0.00           H  
ATOM   1562  CG  ASN    99     120.409 116.115  76.381  1.00  0.00           C  
ATOM   1563  OD1 ASN    99     121.371 116.648  75.871  1.00  0.00           O  
ATOM   1564  ND2 ASN    99     119.348 116.833  76.753  1.00  0.00           N  
ATOM   1565 HD21 ASN    99     118.669 116.533  77.437  1.00  0.00           H  
ATOM   1566 HD22 ASN    99     119.572 117.805  76.911  1.00  0.00           H  
ATOM   1567  C   ASN    99     121.734 113.690  74.528  1.00  0.00           C  
ATOM   1568  O   ASN    99     122.411 114.496  73.858  1.00  0.00           O  
ATOM   1569  N   ASP   100     122.233 112.502  74.825  1.00  0.00           N  
ATOM   1570  H   ASP   100     121.598 111.828  75.227  1.00  0.00           H  
ATOM   1571  CA  ASP   100     123.468 112.031  74.264  1.00  0.00           C  
ATOM   1572  HA  ASP   100     124.131 112.892  74.335  1.00  0.00           H  
ATOM   1573  CB  ASP   100     123.999 110.899  75.198  1.00  0.00           C  
ATOM   1574  HB2 ASP   100     124.178 111.420  76.139  1.00  0.00           H  
ATOM   1575  HB3 ASP   100     123.255 110.127  75.396  1.00  0.00           H  
ATOM   1576  CG  ASP   100     125.383 110.262  74.782  1.00  0.00           C  
ATOM   1577  OD1 ASP   100     126.337 111.053  74.687  1.00  0.00           O  
ATOM   1578  OD2 ASP   100     125.424 109.008  74.768  1.00  0.00           O  
ATOM   1579  C   ASP   100     123.269 111.360  72.856  1.00  0.00           C  
ATOM   1580  O   ASP   100     123.990 111.755  71.957  1.00  0.00           O  
ATOM   1581  N   THR   101     122.212 110.526  72.601  1.00  0.00           N  
ATOM   1582  H   THR   101     121.590 110.259  73.351  1.00  0.00           H  
ATOM   1583  CA  THR   101     122.213 109.769  71.358  1.00  0.00           C  
ATOM   1584  HA  THR   101     123.191 109.869  70.887  1.00  0.00           H  
ATOM   1585  CB  THR   101     121.727 108.261  71.531  1.00  0.00           C  
ATOM   1586  HB  THR   101     120.653 108.216  71.353  1.00  0.00           H  
ATOM   1587  CG2 THR   101     122.355 107.381  70.430  1.00  0.00           C  
ATOM   1588 HG21 THR   101     122.139 106.340  70.671  1.00  0.00           H  
ATOM   1589 HG22 THR   101     121.963 107.546  69.426  1.00  0.00           H  
ATOM   1590 HG23 THR   101     123.439 107.491  70.447  1.00  0.00           H  
ATOM   1591  OG1 THR   101     122.227 107.605  72.609  1.00  0.00           O  
ATOM   1592  HG1 THR   101     121.705 107.858  73.374  1.00  0.00           H  
ATOM   1593  C   THR   101     121.300 110.338  70.342  1.00  0.00           C  
ATOM   1594  O   THR   101     121.405 110.048  69.198  1.00  0.00           O  
ATOM   1595  N   GLY   102     120.386 111.224  70.748  1.00  0.00           N  
ATOM   1596  H   GLY   102     120.407 111.624  71.675  1.00  0.00           H  
ATOM   1597  CA  GLY   102     119.384 111.769  69.836  1.00  0.00           C  
ATOM   1598  HA2 GLY   102     118.954 112.628  70.352  1.00  0.00           H  
ATOM   1599  HA3 GLY   102     119.736 112.011  68.833  1.00  0.00           H  
ATOM   1600  C   GLY   102     118.305 110.716  69.691  1.00  0.00           C  
ATOM   1601  O   GLY   102     118.571 109.528  69.503  1.00  0.00           O  
ATOM   1602  N   PHE   103     117.042 111.151  69.735  1.00  0.00           N  
ATOM   1603  H   PHE   103     116.924 112.152  69.796  1.00  0.00           H  
ATOM   1604  CA  PHE   103     115.915 110.204  69.784  1.00  0.00           C  
ATOM   1605  HA  PHE   103     115.966 109.532  70.641  1.00  0.00           H  
ATOM   1606  CB  PHE   103     114.598 110.996  70.033  1.00  0.00           C  
ATOM   1607  HB2 PHE   103     114.622 111.583  70.951  1.00  0.00           H  
ATOM   1608  HB3 PHE   103     114.642 111.716  69.216  1.00  0.00           H  
ATOM   1609  CG  PHE   103     113.331 110.226  69.980  1.00  0.00           C  
ATOM   1610  CD1 PHE   103     112.481 110.322  68.868  1.00  0.00           C  
ATOM   1611  HD1 PHE   103     112.813 110.911  68.026  1.00  0.00           H  
ATOM   1612  CE1 PHE   103     111.284 109.621  68.744  1.00  0.00           C  
ATOM   1613  HE1 PHE   103     110.636 109.674  67.882  1.00  0.00           H  
ATOM   1614  CZ  PHE   103     110.825 108.974  69.829  1.00  0.00           C  
ATOM   1615  HZ  PHE   103     109.800 108.633  69.860  1.00  0.00           H  
ATOM   1616  CE2 PHE   103     111.641 108.853  70.990  1.00  0.00           C  
ATOM   1617  HE2 PHE   103     111.269 108.321  71.853  1.00  0.00           H  
ATOM   1618  CD2 PHE   103     112.858 109.502  71.090  1.00  0.00           C  
ATOM   1619  HD2 PHE   103     113.330 109.359  72.051  1.00  0.00           H  
ATOM   1620  C   PHE   103     115.772 109.287  68.525  1.00  0.00           C  
ATOM   1621  O   PHE   103     115.526 108.083  68.632  1.00  0.00           O  
ATOM   1622  N   PHE   104     115.994 109.870  67.351  1.00  0.00           N  
ATOM   1623  H   PHE   104     116.349 110.815  67.325  1.00  0.00           H  
ATOM   1624  CA  PHE   104     115.961 109.188  65.976  1.00  0.00           C  
ATOM   1625  HA  PHE   104     115.030 108.645  66.138  1.00  0.00           H  
ATOM   1626  CB  PHE   104     115.718 110.177  64.811  1.00  0.00           C  
ATOM   1627  HB2 PHE   104     116.640 110.705  64.568  1.00  0.00           H  
ATOM   1628  HB3 PHE   104     115.432 109.644  63.904  1.00  0.00           H  
ATOM   1629  CG  PHE   104     114.575 111.145  65.180  1.00  0.00           C  
ATOM   1630  CD1 PHE   104     113.271 110.909  64.691  1.00  0.00           C  
ATOM   1631  HD1 PHE   104     113.178 109.996  64.121  1.00  0.00           H  
ATOM   1632  CE1 PHE   104     112.160 111.789  64.929  1.00  0.00           C  
ATOM   1633  HE1 PHE   104     111.138 111.556  64.669  1.00  0.00           H  
ATOM   1634  CZ  PHE   104     112.407 112.961  65.714  1.00  0.00           C  
ATOM   1635  HZ  PHE   104     111.596 113.638  65.939  1.00  0.00           H  
ATOM   1636  CE2 PHE   104     113.710 113.193  66.236  1.00  0.00           C  
ATOM   1637  HE2 PHE   104     113.944 113.987  66.930  1.00  0.00           H  
ATOM   1638  CD2 PHE   104     114.724 112.261  66.003  1.00  0.00           C  
ATOM   1639  HD2 PHE   104     115.709 112.476  66.390  1.00  0.00           H  
ATOM   1640  C   PHE   104     116.975 108.080  65.832  1.00  0.00           C  
ATOM   1641  O   PHE   104     116.762 107.219  64.977  1.00  0.00           O  
ATOM   1642  N   MET   105     117.997 107.933  66.710  1.00  0.00           N  
ATOM   1643  H   MET   105     117.823 108.600  67.448  1.00  0.00           H  
ATOM   1644  CA  MET   105     118.841 106.781  66.939  1.00  0.00           C  
ATOM   1645  HA  MET   105     118.710 106.170  66.046  1.00  0.00           H  
ATOM   1646  CB  MET   105     120.243 107.313  67.218  1.00  0.00           C  
ATOM   1647  HB2 MET   105     120.185 108.026  68.040  1.00  0.00           H  
ATOM   1648  HB3 MET   105     120.988 106.609  67.589  1.00  0.00           H  
ATOM   1649  CG  MET   105     120.827 107.983  65.994  1.00  0.00           C  
ATOM   1650  HG2 MET   105     120.257 108.880  65.755  1.00  0.00           H  
ATOM   1651  HG3 MET   105     121.863 108.303  66.102  1.00  0.00           H  
ATOM   1652  SD  MET   105     120.715 107.042  64.418  1.00  0.00           S  
ATOM   1653  CE  MET   105     121.918 105.706  64.596  1.00  0.00           C  
ATOM   1654  HE1 MET   105     121.553 104.964  65.307  1.00  0.00           H  
ATOM   1655  HE2 MET   105     122.109 105.173  63.665  1.00  0.00           H  
ATOM   1656  HE3 MET   105     122.884 106.125  64.880  1.00  0.00           H  
ATOM   1657  C   MET   105     118.317 105.936  68.083  1.00  0.00           C  
ATOM   1658  O   MET   105     117.828 104.859  67.848  1.00  0.00           O  
ATOM   1659  N   ASN   106     118.182 106.546  69.282  1.00  0.00           N  
ATOM   1660  H   ASN   106     118.280 107.550  69.311  1.00  0.00           H  
ATOM   1661  CA  ASN   106     117.929 105.930  70.548  1.00  0.00           C  
ATOM   1662  HA  ASN   106     118.789 105.355  70.892  1.00  0.00           H  
ATOM   1663  CB  ASN   106     117.730 107.080  71.537  1.00  0.00           C  
ATOM   1664  HB2 ASN   106     118.494 107.856  71.487  1.00  0.00           H  
ATOM   1665  HB3 ASN   106     116.772 107.549  71.311  1.00  0.00           H  
ATOM   1666  CG  ASN   106     117.687 106.648  72.963  1.00  0.00           C  
ATOM   1667  OD1 ASN   106     118.666 106.192  73.491  1.00  0.00           O  
ATOM   1668  ND2 ASN   106     116.616 106.848  73.658  1.00  0.00           N  
ATOM   1669 HD21 ASN   106     116.724 106.736  74.656  1.00  0.00           H  
ATOM   1670 HD22 ASN   106     115.722 106.989  73.211  1.00  0.00           H  
ATOM   1671  C   ASN   106     116.682 105.040  70.515  1.00  0.00           C  
ATOM   1672  O   ASN   106     116.696 104.001  71.180  1.00  0.00           O  
ATOM   1673  N   LEU   107     115.584 105.407  69.816  1.00  0.00           N  
ATOM   1674  H   LEU   107     115.701 106.243  69.263  1.00  0.00           H  
ATOM   1675  CA  LEU   107     114.312 104.652  69.675  1.00  0.00           C  
ATOM   1676  HA  LEU   107     113.854 104.803  70.653  1.00  0.00           H  
ATOM   1677  CB  LEU   107     113.497 105.436  68.648  1.00  0.00           C  
ATOM   1678  HB2 LEU   107     113.560 106.507  68.842  1.00  0.00           H  
ATOM   1679  HB3 LEU   107     113.954 105.264  67.674  1.00  0.00           H  
ATOM   1680  CG  LEU   107     112.023 104.978  68.633  1.00  0.00           C  
ATOM   1681  HG  LEU   107     111.962 103.977  68.206  1.00  0.00           H  
ATOM   1682  CD1 LEU   107     111.160 104.943  69.882  1.00  0.00           C  
ATOM   1683 HD11 LEU   107     111.545 105.760  70.492  1.00  0.00           H  
ATOM   1684 HD12 LEU   107     110.077 104.976  69.763  1.00  0.00           H  
ATOM   1685 HD13 LEU   107     111.451 104.090  70.495  1.00  0.00           H  
ATOM   1686  CD2 LEU   107     111.153 105.834  67.683  1.00  0.00           C  
ATOM   1687 HD21 LEU   107     110.823 106.730  68.210  1.00  0.00           H  
ATOM   1688 HD22 LEU   107     111.743 106.154  66.824  1.00  0.00           H  
ATOM   1689 HD23 LEU   107     110.338 105.216  67.307  1.00  0.00           H  
ATOM   1690  C   LEU   107     114.403 103.092  69.433  1.00  0.00           C  
ATOM   1691  O   LEU   107     113.564 102.344  69.945  1.00  0.00           O  
ATOM   1692  N   GLU   108     115.521 102.644  68.786  1.00  0.00           N  
ATOM   1693  H   GLU   108     116.250 103.316  68.591  1.00  0.00           H  
ATOM   1694  CA  GLU   108     115.950 101.216  68.672  1.00  0.00           C  
ATOM   1695  HA  GLU   108     115.275 100.679  68.006  1.00  0.00           H  
ATOM   1696  CB  GLU   108     117.376 101.201  68.050  1.00  0.00           C  
ATOM   1697  HB2 GLU   108     117.396 101.763  67.117  1.00  0.00           H  
ATOM   1698  HB3 GLU   108     118.018 101.636  68.816  1.00  0.00           H  
ATOM   1699  CG  GLU   108     117.789  99.763  67.822  1.00  0.00           C  
ATOM   1700  HG2 GLU   108     117.926  99.361  68.825  1.00  0.00           H  
ATOM   1701  HG3 GLU   108     117.011  99.193  67.315  1.00  0.00           H  
ATOM   1702  CD  GLU   108     119.172  99.542  67.247  1.00  0.00           C  
ATOM   1703  OE1 GLU   108     119.923  98.655  67.726  1.00  0.00           O  
ATOM   1704  OE2 GLU   108     119.403 100.321  66.274  1.00  0.00           O  
ATOM   1705  C   GLU   108     115.992 100.529  70.046  1.00  0.00           C  
ATOM   1706  O   GLU   108     115.525  99.389  70.153  1.00  0.00           O  
ATOM   1707  N   GLU   109     116.445 101.203  71.069  1.00  0.00           N  
ATOM   1708  H   GLU   109     116.721 102.175  71.052  1.00  0.00           H  
ATOM   1709  CA  GLU   109     116.617 100.630  72.410  1.00  0.00           C  
ATOM   1710  HA  GLU   109     117.001  99.629  72.211  1.00  0.00           H  
ATOM   1711  CB  GLU   109     117.521 101.505  73.270  1.00  0.00           C  
ATOM   1712  HB2 GLU   109     117.092 102.503  73.173  1.00  0.00           H  
ATOM   1713  HB3 GLU   109     117.421 101.137  74.291  1.00  0.00           H  
ATOM   1714  CG  GLU   109     118.942 101.533  72.708  1.00  0.00           C  
ATOM   1715  HG2 GLU   109     118.912 101.831  71.660  1.00  0.00           H  
ATOM   1716  HG3 GLU   109     119.595 102.282  73.155  1.00  0.00           H  
ATOM   1717  CD  GLU   109     119.760 100.256  72.790  1.00  0.00           C  
ATOM   1718  OE1 GLU   109     120.203  99.702  71.727  1.00  0.00           O  
ATOM   1719  OE2 GLU   109     119.918  99.780  73.917  1.00  0.00           O  
ATOM   1720  C   GLU   109     115.313 100.482  73.209  1.00  0.00           C  
ATOM   1721  O   GLU   109     115.292  99.665  74.142  1.00  0.00           O  
ATOM   1722  N   ASP   110     114.307 101.264  72.853  1.00  0.00           N  
ATOM   1723  H   ASP   110     114.463 101.776  71.996  1.00  0.00           H  
ATOM   1724  CA  ASP   110     113.005 101.470  73.561  1.00  0.00           C  
ATOM   1725  HA  ASP   110     113.164 101.287  74.623  1.00  0.00           H  
ATOM   1726  CB  ASP   110     112.531 102.897  73.347  1.00  0.00           C  
ATOM   1727  HB2 ASP   110     112.694 103.248  72.328  1.00  0.00           H  
ATOM   1728  HB3 ASP   110     111.452 103.022  73.439  1.00  0.00           H  
ATOM   1729  CG  ASP   110     113.146 103.972  74.301  1.00  0.00           C  
ATOM   1730  OD1 ASP   110     112.715 105.095  74.159  1.00  0.00           O  
ATOM   1731  OD2 ASP   110     113.929 103.608  75.199  1.00  0.00           O  
ATOM   1732  C   ASP   110     111.968 100.576  73.002  1.00  0.00           C  
ATOM   1733  O   ASP   110     111.374  99.876  73.803  1.00  0.00           O  
ATOM   1734  N   MET   111     111.949 100.290  71.710  1.00  0.00           N  
ATOM   1735  H   MET   111     112.546 100.812  71.084  1.00  0.00           H  
ATOM   1736  CA  MET   111     111.192  99.176  71.146  1.00  0.00           C  
ATOM   1737  HA  MET   111     110.241  99.183  71.679  1.00  0.00           H  
ATOM   1738  CB  MET   111     110.998  99.296  69.663  1.00  0.00           C  
ATOM   1739  HB2 MET   111     110.159  98.660  69.382  1.00  0.00           H  
ATOM   1740  HB3 MET   111     110.544 100.250  69.393  1.00  0.00           H  
ATOM   1741  CG  MET   111     112.238  98.993  68.913  1.00  0.00           C  
ATOM   1742  HG2 MET   111     113.146  99.514  69.217  1.00  0.00           H  
ATOM   1743  HG3 MET   111     112.532  97.957  69.082  1.00  0.00           H  
ATOM   1744  SD  MET   111     112.060  99.198  67.117  1.00  0.00           S  
ATOM   1745  CE  MET   111     112.371 100.911  66.796  1.00  0.00           C  
ATOM   1746  HE1 MET   111     111.590 101.564  67.186  1.00  0.00           H  
ATOM   1747  HE2 MET   111     113.294 101.189  67.304  1.00  0.00           H  
ATOM   1748  HE3 MET   111     112.325 101.248  65.760  1.00  0.00           H  
ATOM   1749  C   MET   111     111.838  97.809  71.541  1.00  0.00           C  
ATOM   1750  O   MET   111     111.088  96.853  71.661  1.00  0.00           O  
ATOM   1751  N   THR   112     113.181  97.777  71.812  1.00  0.00           N  
ATOM   1752  H   THR   112     113.665  98.661  71.754  1.00  0.00           H  
ATOM   1753  CA  THR   112     113.812  96.573  72.404  1.00  0.00           C  
ATOM   1754  HA  THR   112     113.439  95.636  71.991  1.00  0.00           H  
ATOM   1755  CB  THR   112     115.307  96.628  72.386  1.00  0.00           C  
ATOM   1756  HB  THR   112     115.571  97.508  72.973  1.00  0.00           H  
ATOM   1757  CG2 THR   112     115.884  95.390  72.843  1.00  0.00           C  
ATOM   1758 HG21 THR   112     116.957  95.424  72.652  1.00  0.00           H  
ATOM   1759 HG22 THR   112     115.764  95.326  73.925  1.00  0.00           H  
ATOM   1760 HG23 THR   112     115.366  94.523  72.436  1.00  0.00           H  
ATOM   1761  OG1 THR   112     115.722  96.905  71.061  1.00  0.00           O  
ATOM   1762  HG1 THR   112     115.702  97.828  70.797  1.00  0.00           H  
ATOM   1763  C   THR   112     113.327  96.425  73.856  1.00  0.00           C  
ATOM   1764  O   THR   112     113.008  95.342  74.210  1.00  0.00           O  
ATOM   1765  N   ARG   113     113.364  97.468  74.650  1.00  0.00           N  
ATOM   1766  H   ARG   113     113.772  98.311  74.272  1.00  0.00           H  
ATOM   1767  CA  ARG   113     112.881  97.379  76.078  1.00  0.00           C  
ATOM   1768  HA  ARG   113     113.449  96.565  76.529  1.00  0.00           H  
ATOM   1769  CB  ARG   113     113.004  98.816  76.714  1.00  0.00           C  
ATOM   1770  HB2 ARG   113     113.266  99.473  75.884  1.00  0.00           H  
ATOM   1771  HB3 ARG   113     112.105  99.065  77.277  1.00  0.00           H  
ATOM   1772  CG  ARG   113     114.109  98.797  77.718  1.00  0.00           C  
ATOM   1773  HG2 ARG   113     113.828  98.066  78.475  1.00  0.00           H  
ATOM   1774  HG3 ARG   113     115.045  98.521  77.233  1.00  0.00           H  
ATOM   1775  CD  ARG   113     114.312 100.201  78.230  1.00  0.00           C  
ATOM   1776  HD2 ARG   113     113.342 100.548  78.586  1.00  0.00           H  
ATOM   1777  HD3 ARG   113     115.057 100.239  79.025  1.00  0.00           H  
ATOM   1778  NE  ARG   113     114.835 101.215  77.257  1.00  0.00           N  
ATOM   1779  HE  ARG   113     114.165 101.827  76.813  1.00  0.00           H  
ATOM   1780  CZ  ARG   113     116.099 101.610  77.093  1.00  0.00           C  
ATOM   1781  NH1 ARG   113     117.151 101.207  77.726  1.00  0.00           N  
ATOM   1782 HH11 ARG   113     118.077 101.524  77.474  1.00  0.00           H  
ATOM   1783 HH12 ARG   113     117.143 100.415  78.352  1.00  0.00           H  
ATOM   1784  NH2 ARG   113     116.278 102.625  76.373  1.00  0.00           N  
ATOM   1785 HH21 ARG   113     115.504 103.074  75.904  1.00  0.00           H  
ATOM   1786 HH22 ARG   113     117.101 103.201  76.478  1.00  0.00           H  
ATOM   1787  C   ARG   113     111.420  96.988  76.142  1.00  0.00           C  
ATOM   1788  O   ARG   113     111.030  96.111  76.891  1.00  0.00           O  
ATOM   1789  N   TYR   114     110.562  97.494  75.265  1.00  0.00           N  
ATOM   1790  H   TYR   114     110.881  98.357  74.849  1.00  0.00           H  
ATOM   1791  CA  TYR   114     109.195  97.118  75.229  1.00  0.00           C  
ATOM   1792  HA  TYR   114     108.593  97.380  76.099  1.00  0.00           H  
ATOM   1793  CB  TYR   114     108.616  98.069  74.084  1.00  0.00           C  
ATOM   1794  HB2 TYR   114     108.679  99.114  74.385  1.00  0.00           H  
ATOM   1795  HB3 TYR   114     109.231  98.038  73.185  1.00  0.00           H  
ATOM   1796  CG  TYR   114     107.278  97.690  73.549  1.00  0.00           C  
ATOM   1797  CD1 TYR   114     106.022  98.061  74.180  1.00  0.00           C  
ATOM   1798  HD1 TYR   114     106.098  98.710  75.041  1.00  0.00           H  
ATOM   1799  CE1 TYR   114     104.825  97.582  73.578  1.00  0.00           C  
ATOM   1800  HE1 TYR   114     103.882  97.866  74.021  1.00  0.00           H  
ATOM   1801  CZ  TYR   114     104.808  96.907  72.358  1.00  0.00           C  
ATOM   1802  OH  TYR   114     103.572  96.508  71.881  1.00  0.00           O  
ATOM   1803  HH  TYR   114     102.962  96.271  72.582  1.00  0.00           H  
ATOM   1804  CE2 TYR   114     106.035  96.536  71.754  1.00  0.00           C  
ATOM   1805  HE2 TYR   114     106.063  96.024  70.804  1.00  0.00           H  
ATOM   1806  CD2 TYR   114     107.221  96.962  72.344  1.00  0.00           C  
ATOM   1807  HD2 TYR   114     108.166  96.724  71.878  1.00  0.00           H  
ATOM   1808  C   TYR   114     108.952  95.608  74.713  1.00  0.00           C  
ATOM   1809  O   TYR   114     108.230  94.823  75.312  1.00  0.00           O  
ATOM   1810  N   ALA   115     109.673  95.176  73.699  1.00  0.00           N  
ATOM   1811  H   ALA   115     110.124  95.911  73.173  1.00  0.00           H  
ATOM   1812  CA  ALA   115     109.734  93.840  73.219  1.00  0.00           C  
ATOM   1813  HA  ALA   115     108.733  93.590  72.869  1.00  0.00           H  
ATOM   1814  CB  ALA   115     110.576  93.682  71.993  1.00  0.00           C  
ATOM   1815  HB1 ALA   115     110.346  92.744  71.488  1.00  0.00           H  
ATOM   1816  HB2 ALA   115     110.424  94.331  71.131  1.00  0.00           H  
ATOM   1817  HB3 ALA   115     111.654  93.789  72.120  1.00  0.00           H  
ATOM   1818  C   ALA   115     110.272  92.904  74.334  1.00  0.00           C  
ATOM   1819  O   ALA   115     109.733  91.879  74.610  1.00  0.00           O  
ATOM   1820  N   TYR   116     111.325  93.324  75.045  1.00  0.00           N  
ATOM   1821  H   TYR   116     111.686  94.204  74.705  1.00  0.00           H  
ATOM   1822  CA  TYR   116     111.916  92.551  76.162  1.00  0.00           C  
ATOM   1823  HA  TYR   116     112.168  91.540  75.840  1.00  0.00           H  
ATOM   1824  CB  TYR   116     113.165  93.261  76.692  1.00  0.00           C  
ATOM   1825  HB2 TYR   116     113.872  93.447  75.884  1.00  0.00           H  
ATOM   1826  HB3 TYR   116     112.692  94.203  76.972  1.00  0.00           H  
ATOM   1827  CG  TYR   116     113.779  92.618  77.842  1.00  0.00           C  
ATOM   1828  CD1 TYR   116     113.565  93.117  79.060  1.00  0.00           C  
ATOM   1829  HD1 TYR   116     113.041  94.059  79.126  1.00  0.00           H  
ATOM   1830  CE1 TYR   116     114.162  92.526  80.198  1.00  0.00           C  
ATOM   1831  HE1 TYR   116     114.092  93.032  81.149  1.00  0.00           H  
ATOM   1832  CZ  TYR   116     115.053  91.418  80.064  1.00  0.00           C  
ATOM   1833  OH  TYR   116     115.673  90.880  81.140  1.00  0.00           O  
ATOM   1834  HH  TYR   116     116.618  90.903  80.972  1.00  0.00           H  
ATOM   1835  CE2 TYR   116     115.286  90.931  78.772  1.00  0.00           C  
ATOM   1836  HE2 TYR   116     115.837  90.010  78.657  1.00  0.00           H  
ATOM   1837  CD2 TYR   116     114.659  91.523  77.641  1.00  0.00           C  
ATOM   1838  HD2 TYR   116     114.777  91.109  76.651  1.00  0.00           H  
ATOM   1839  C   TYR   116     110.907  92.444  77.344  1.00  0.00           C  
ATOM   1840  O   TYR   116     110.726  91.338  77.847  1.00  0.00           O  
ATOM   1841  N   TYR   117     110.114  93.453  77.706  1.00  0.00           N  
ATOM   1842  H   TYR   117     110.179  94.383  77.317  1.00  0.00           H  
ATOM   1843  CA  TYR   117     109.144  93.312  78.817  1.00  0.00           C  
ATOM   1844  HA  TYR   117     109.587  92.848  79.699  1.00  0.00           H  
ATOM   1845  CB  TYR   117     108.777  94.741  79.233  1.00  0.00           C  
ATOM   1846  HB2 TYR   117     108.410  95.269  78.352  1.00  0.00           H  
ATOM   1847  HB3 TYR   117     107.928  94.734  79.916  1.00  0.00           H  
ATOM   1848  CG  TYR   117     109.931  95.690  79.724  1.00  0.00           C  
ATOM   1849  CD1 TYR   117     109.605  97.112  79.731  1.00  0.00           C  
ATOM   1850  HD1 TYR   117     108.637  97.422  79.368  1.00  0.00           H  
ATOM   1851  CE1 TYR   117     110.708  98.037  79.796  1.00  0.00           C  
ATOM   1852  HE1 TYR   117     110.562  99.082  79.565  1.00  0.00           H  
ATOM   1853  CZ  TYR   117     111.910  97.543  80.333  1.00  0.00           C  
ATOM   1854  OH  TYR   117     113.003  98.336  80.688  1.00  0.00           O  
ATOM   1855  HH  TYR   117     112.675  99.193  80.971  1.00  0.00           H  
ATOM   1856  CE2 TYR   117     112.132  96.189  80.617  1.00  0.00           C  
ATOM   1857  HE2 TYR   117     113.168  95.924  80.770  1.00  0.00           H  
ATOM   1858  CD2 TYR   117     111.126  95.243  80.255  1.00  0.00           C  
ATOM   1859  HD2 TYR   117     111.305  94.184  80.368  1.00  0.00           H  
ATOM   1860  C   TYR   117     107.953  92.470  78.259  1.00  0.00           C  
ATOM   1861  O   TYR   117     107.521  91.626  79.046  1.00  0.00           O  
ATOM   1862  N   TYR   118     107.532  92.550  77.015  1.00  0.00           N  
ATOM   1863  H   TYR   118     107.918  93.282  76.436  1.00  0.00           H  
ATOM   1864  CA  TYR   118     106.451  91.673  76.469  1.00  0.00           C  
ATOM   1865  HA  TYR   118     105.750  91.653  77.304  1.00  0.00           H  
ATOM   1866  CB  TYR   118     105.895  92.119  75.135  1.00  0.00           C  
ATOM   1867  HB2 TYR   118     104.860  92.455  75.205  1.00  0.00           H  
ATOM   1868  HB3 TYR   118     106.520  92.950  74.808  1.00  0.00           H  
ATOM   1869  CG  TYR   118     105.911  91.047  74.049  1.00  0.00           C  
ATOM   1870  CD1 TYR   118     106.771  91.031  72.934  1.00  0.00           C  
ATOM   1871  HD1 TYR   118     107.612  91.696  72.804  1.00  0.00           H  
ATOM   1872  CE1 TYR   118     106.726  89.973  71.985  1.00  0.00           C  
ATOM   1873  HE1 TYR   118     107.430  89.835  71.178  1.00  0.00           H  
ATOM   1874  CZ  TYR   118     105.789  88.961  72.223  1.00  0.00           C  
ATOM   1875  OH  TYR   118     105.762  87.801  71.486  1.00  0.00           O  
ATOM   1876  HH  TYR   118     105.159  87.159  71.867  1.00  0.00           H  
ATOM   1877  CE2 TYR   118     104.779  89.088  73.212  1.00  0.00           C  
ATOM   1878  HE2 TYR   118     104.129  88.242  73.379  1.00  0.00           H  
ATOM   1879  CD2 TYR   118     104.790  90.169  74.109  1.00  0.00           C  
ATOM   1880  HD2 TYR   118     104.089  90.242  74.928  1.00  0.00           H  
ATOM   1881  C   TYR   118     106.866  90.219  76.434  1.00  0.00           C  
ATOM   1882  O   TYR   118     106.020  89.376  76.796  1.00  0.00           O  
ATOM   1883  N   SER   119     108.126  89.985  76.080  1.00  0.00           N  
ATOM   1884  H   SER   119     108.645  90.836  75.916  1.00  0.00           H  
ATOM   1885  CA  SER   119     108.858  88.683  76.002  1.00  0.00           C  
ATOM   1886  HA  SER   119     108.354  87.988  75.330  1.00  0.00           H  
ATOM   1887  CB  SER   119     110.278  88.844  75.441  1.00  0.00           C  
ATOM   1888  HB2 SER   119     110.769  89.562  76.097  1.00  0.00           H  
ATOM   1889  HB3 SER   119     110.772  87.873  75.399  1.00  0.00           H  
ATOM   1890  OG  SER   119     110.150  89.313  74.158  1.00  0.00           O  
ATOM   1891  HG  SER   119     109.949  90.249  74.235  1.00  0.00           H  
ATOM   1892  C   SER   119     108.817  87.909  77.331  1.00  0.00           C  
ATOM   1893  O   SER   119     108.605  86.660  77.307  1.00  0.00           O  
ATOM   1894  N   GLY   120     109.079  88.498  78.496  1.00  0.00           N  
ATOM   1895  H   GLY   120     109.335  89.473  78.564  1.00  0.00           H  
ATOM   1896  CA  GLY   120     108.988  87.804  79.858  1.00  0.00           C  
ATOM   1897  HA2 GLY   120     109.385  86.790  79.802  1.00  0.00           H  
ATOM   1898  HA3 GLY   120     109.417  88.314  80.721  1.00  0.00           H  
ATOM   1899  C   GLY   120     107.570  87.386  80.081  1.00  0.00           C  
ATOM   1900  O   GLY   120     107.304  86.196  80.411  1.00  0.00           O  
ATOM   1901  N   ILE   121     106.624  88.264  79.755  1.00  0.00           N  
ATOM   1902  H   ILE   121     106.912  89.172  79.419  1.00  0.00           H  
ATOM   1903  CA  ILE   121     105.125  88.106  79.938  1.00  0.00           C  
ATOM   1904  HA  ILE   121     104.941  87.834  80.977  1.00  0.00           H  
ATOM   1905  CB  ILE   121     104.373  89.367  79.661  1.00  0.00           C  
ATOM   1906  HB  ILE   121     104.623  89.789  78.687  1.00  0.00           H  
ATOM   1907  CG2 ILE   121     102.927  89.012  79.800  1.00  0.00           C  
ATOM   1908 HG21 ILE   121     102.534  88.460  78.946  1.00  0.00           H  
ATOM   1909 HG22 ILE   121     102.650  88.334  80.607  1.00  0.00           H  
ATOM   1910 HG23 ILE   121     102.272  89.868  79.963  1.00  0.00           H  
ATOM   1911  CG1 ILE   121     104.730  90.489  80.742  1.00  0.00           C  
ATOM   1912 HG12 ILE   121     104.329  90.118  81.686  1.00  0.00           H  
ATOM   1913 HG13 ILE   121     105.796  90.660  80.892  1.00  0.00           H  
ATOM   1914  CD1 ILE   121     104.024  91.782  80.435  1.00  0.00           C  
ATOM   1915 HD11 ILE   121     104.371  92.537  81.139  1.00  0.00           H  
ATOM   1916 HD12 ILE   121     104.284  92.005  79.400  1.00  0.00           H  
ATOM   1917 HD13 ILE   121     102.958  91.628  80.603  1.00  0.00           H  
ATOM   1918  C   ILE   121     104.655  86.999  78.974  1.00  0.00           C  
ATOM   1919  O   ILE   121     104.072  86.035  79.363  1.00  0.00           O  
ATOM   1920  N   GLY   122     104.980  87.137  77.714  1.00  0.00           N  
ATOM   1921  H   GLY   122     105.452  87.986  77.436  1.00  0.00           H  
ATOM   1922  CA  GLY   122     104.790  86.204  76.594  1.00  0.00           C  
ATOM   1923  HA2 GLY   122     103.722  86.094  76.407  1.00  0.00           H  
ATOM   1924  HA3 GLY   122     105.406  86.595  75.785  1.00  0.00           H  
ATOM   1925  C   GLY   122     105.249  84.790  76.885  1.00  0.00           C  
ATOM   1926  O   GLY   122     104.560  83.788  76.797  1.00  0.00           O  
ATOM   1927  N   ALA   123     106.519  84.637  77.330  1.00  0.00           N  
ATOM   1928  H   ALA   123     107.133  85.440  77.323  1.00  0.00           H  
ATOM   1929  CA  ALA   123     107.147  83.410  77.726  1.00  0.00           C  
ATOM   1930  HA  ALA   123     107.018  82.710  76.901  1.00  0.00           H  
ATOM   1931  CB  ALA   123     108.658  83.744  77.916  1.00  0.00           C  
ATOM   1932  HB1 ALA   123     108.835  84.372  78.790  1.00  0.00           H  
ATOM   1933  HB2 ALA   123     109.203  82.818  78.101  1.00  0.00           H  
ATOM   1934  HB3 ALA   123     109.108  84.273  77.076  1.00  0.00           H  
ATOM   1935  C   ALA   123     106.503  82.754  78.970  1.00  0.00           C  
ATOM   1936  O   ALA   123     106.393  81.538  78.989  1.00  0.00           O  
ATOM   1937  N   GLY   124     106.116  83.526  80.001  1.00  0.00           N  
ATOM   1938  H   GLY   124     106.454  84.475  80.066  1.00  0.00           H  
ATOM   1939  CA  GLY   124     105.253  83.033  81.096  1.00  0.00           C  
ATOM   1940  HA2 GLY   124     105.791  82.207  81.561  1.00  0.00           H  
ATOM   1941  HA3 GLY   124     105.095  83.851  81.799  1.00  0.00           H  
ATOM   1942  C   GLY   124     103.863  82.701  80.726  1.00  0.00           C  
ATOM   1943  O   GLY   124     103.410  81.580  81.078  1.00  0.00           O  
ATOM   1944  N   VAL   125     103.129  83.461  79.954  1.00  0.00           N  
ATOM   1945  H   VAL   125     103.580  84.342  79.753  1.00  0.00           H  
ATOM   1946  CA  VAL   125     101.784  83.113  79.499  1.00  0.00           C  
ATOM   1947  HA  VAL   125     101.124  83.021  80.361  1.00  0.00           H  
ATOM   1948  CB  VAL   125     101.229  84.191  78.573  1.00  0.00           C  
ATOM   1949  HB  VAL   125     102.038  84.479  77.902  1.00  0.00           H  
ATOM   1950  CG1 VAL   125      99.998  83.857  77.723  1.00  0.00           C  
ATOM   1951 HG11 VAL   125      99.078  83.548  78.218  1.00  0.00           H  
ATOM   1952 HG12 VAL   125      99.577  84.657  77.115  1.00  0.00           H  
ATOM   1953 HG13 VAL   125     100.343  83.161  76.958  1.00  0.00           H  
ATOM   1954  CG2 VAL   125     100.904  85.464  79.345  1.00  0.00           C  
ATOM   1955 HG21 VAL   125      99.965  85.155  79.804  1.00  0.00           H  
ATOM   1956 HG22 VAL   125     101.712  85.701  80.036  1.00  0.00           H  
ATOM   1957 HG23 VAL   125     100.685  86.308  78.690  1.00  0.00           H  
ATOM   1958  C   VAL   125     101.829  81.789  78.761  1.00  0.00           C  
ATOM   1959  O   VAL   125     100.987  80.916  79.011  1.00  0.00           O  
ATOM   1960  N   LEU   126     102.903  81.580  77.947  1.00  0.00           N  
ATOM   1961  H   LEU   126     103.534  82.338  77.729  1.00  0.00           H  
ATOM   1962  CA  LEU   126     102.971  80.322  77.230  1.00  0.00           C  
ATOM   1963  HA  LEU   126     102.089  80.256  76.592  1.00  0.00           H  
ATOM   1964  CB  LEU   126     104.244  80.247  76.302  1.00  0.00           C  
ATOM   1965  HB2 LEU   126     105.064  80.863  76.671  1.00  0.00           H  
ATOM   1966  HB3 LEU   126     104.530  79.198  76.221  1.00  0.00           H  
ATOM   1967  CG  LEU   126     104.112  80.706  74.856  1.00  0.00           C  
ATOM   1968  HG  LEU   126     103.486  81.598  74.852  1.00  0.00           H  
ATOM   1969  CD1 LEU   126     105.464  81.220  74.309  1.00  0.00           C  
ATOM   1970 HD11 LEU   126     105.419  81.753  73.360  1.00  0.00           H  
ATOM   1971 HD12 LEU   126     105.930  81.932  74.991  1.00  0.00           H  
ATOM   1972 HD13 LEU   126     106.088  80.329  74.246  1.00  0.00           H  
ATOM   1973  CD2 LEU   126     103.502  79.660  73.819  1.00  0.00           C  
ATOM   1974 HD21 LEU   126     103.223  80.155  72.889  1.00  0.00           H  
ATOM   1975 HD22 LEU   126     104.245  78.864  73.879  1.00  0.00           H  
ATOM   1976 HD23 LEU   126     102.541  79.239  74.114  1.00  0.00           H  
ATOM   1977  C   LEU   126     102.941  79.136  78.194  1.00  0.00           C  
ATOM   1978  O   LEU   126     101.997  78.387  78.191  1.00  0.00           O  
ATOM   1979  N   VAL   127     103.764  79.104  79.247  1.00  0.00           N  
ATOM   1980  H   VAL   127     104.544  79.747  79.268  1.00  0.00           H  
ATOM   1981  CA  VAL   127     103.683  78.083  80.244  1.00  0.00           C  
ATOM   1982  HA  VAL   127     103.497  77.146  79.719  1.00  0.00           H  
ATOM   1983  CB  VAL   127     105.051  78.032  81.039  1.00  0.00           C  
ATOM   1984  HB  VAL   127     105.378  79.062  81.184  1.00  0.00           H  
ATOM   1985  CG1 VAL   127     105.093  77.205  82.332  1.00  0.00           C  
ATOM   1986 HG11 VAL   127     104.728  76.190  82.180  1.00  0.00           H  
ATOM   1987 HG12 VAL   127     106.118  77.105  82.690  1.00  0.00           H  
ATOM   1988 HG13 VAL   127     104.531  77.761  83.083  1.00  0.00           H  
ATOM   1989  CG2 VAL   127     106.026  77.372  80.133  1.00  0.00           C  
ATOM   1990 HG21 VAL   127     105.729  76.394  79.754  1.00  0.00           H  
ATOM   1991 HG22 VAL   127     106.134  77.949  79.214  1.00  0.00           H  
ATOM   1992 HG23 VAL   127     107.015  77.331  80.589  1.00  0.00           H  
ATOM   1993  C   VAL   127     102.501  78.075  81.234  1.00  0.00           C  
ATOM   1994  O   VAL   127     102.024  76.986  81.512  1.00  0.00           O  
ATOM   1995  N   ALA   128     102.027  79.235  81.715  1.00  0.00           N  
ATOM   1996  H   ALA   128     102.324  80.017  81.149  1.00  0.00           H  
ATOM   1997  CA  ALA   128     100.916  79.434  82.574  1.00  0.00           C  
ATOM   1998  HA  ALA   128     101.073  78.709  83.374  1.00  0.00           H  
ATOM   1999  CB  ALA   128     100.827  80.851  83.051  1.00  0.00           C  
ATOM   2000  HB1 ALA   128      99.849  80.924  83.525  1.00  0.00           H  
ATOM   2001  HB2 ALA   128     101.690  80.992  83.702  1.00  0.00           H  
ATOM   2002  HB3 ALA   128     100.972  81.511  82.196  1.00  0.00           H  
ATOM   2003  C   ALA   128      99.572  79.033  81.920  1.00  0.00           C  
ATOM   2004  O   ALA   128      98.809  78.337  82.632  1.00  0.00           O  
ATOM   2005  N   ALA   129      99.347  79.258  80.600  1.00  0.00           N  
ATOM   2006  H   ALA   129     100.036  79.716  80.021  1.00  0.00           H  
ATOM   2007  CA  ALA   129      98.165  78.814  79.903  1.00  0.00           C  
ATOM   2008  HA  ALA   129      97.364  79.060  80.601  1.00  0.00           H  
ATOM   2009  CB  ALA   129      98.096  79.645  78.599  1.00  0.00           C  
ATOM   2010  HB1 ALA   129      97.336  79.273  77.911  1.00  0.00           H  
ATOM   2011  HB2 ALA   129      97.885  80.696  78.793  1.00  0.00           H  
ATOM   2012  HB3 ALA   129      99.012  79.716  78.013  1.00  0.00           H  
ATOM   2013  C   ALA   129      98.166  77.314  79.658  1.00  0.00           C  
ATOM   2014  O   ALA   129      97.124  76.612  79.869  1.00  0.00           O  
ATOM   2015  N   TYR   130      99.321  76.806  79.281  1.00  0.00           N  
ATOM   2016  H   TYR   130     100.080  77.428  79.042  1.00  0.00           H  
ATOM   2017  CA  TYR   130      99.519  75.328  79.181  1.00  0.00           C  
ATOM   2018  HA  TYR   130      98.775  74.895  78.513  1.00  0.00           H  
ATOM   2019  CB  TYR   130     100.992  75.006  78.691  1.00  0.00           C  
ATOM   2020  HB2 TYR   130     101.023  75.253  77.630  1.00  0.00           H  
ATOM   2021  HB3 TYR   130     101.705  75.619  79.242  1.00  0.00           H  
ATOM   2022  CG  TYR   130     101.436  73.530  78.809  1.00  0.00           C  
ATOM   2023  CD1 TYR   130     100.645  72.590  78.094  1.00  0.00           C  
ATOM   2024  HD1 TYR   130      99.784  72.856  77.500  1.00  0.00           H  
ATOM   2025  CE1 TYR   130     100.962  71.202  78.223  1.00  0.00           C  
ATOM   2026  HE1 TYR   130     100.424  70.401  77.738  1.00  0.00           H  
ATOM   2027  CZ  TYR   130     102.146  70.841  78.946  1.00  0.00           C  
ATOM   2028  OH  TYR   130     102.416  69.519  79.165  1.00  0.00           O  
ATOM   2029  HH  TYR   130     101.841  68.961  78.636  1.00  0.00           H  
ATOM   2030  CE2 TYR   130     102.879  71.796  79.688  1.00  0.00           C  
ATOM   2031  HE2 TYR   130     103.747  71.509  80.263  1.00  0.00           H  
ATOM   2032  CD2 TYR   130     102.507  73.136  79.659  1.00  0.00           C  
ATOM   2033  HD2 TYR   130     102.974  73.940  80.207  1.00  0.00           H  
ATOM   2034  C   TYR   130      99.268  74.692  80.531  1.00  0.00           C  
ATOM   2035  O   TYR   130      98.521  73.682  80.522  1.00  0.00           O  
ATOM   2036  N   ILE   131      99.858  75.155  81.668  1.00  0.00           N  
ATOM   2037  H   ILE   131     100.411  76.000  81.643  1.00  0.00           H  
ATOM   2038  CA  ILE   131      99.699  74.549  82.971  1.00  0.00           C  
ATOM   2039  HA  ILE   131      99.985  73.501  82.876  1.00  0.00           H  
ATOM   2040  CB  ILE   131     100.591  75.239  84.026  1.00  0.00           C  
ATOM   2041  HB  ILE   131     100.591  76.298  83.770  1.00  0.00           H  
ATOM   2042  CG2 ILE   131     100.093  74.917  85.416  1.00  0.00           C  
ATOM   2043 HG21 ILE   131     100.709  75.518  86.086  1.00  0.00           H  
ATOM   2044 HG22 ILE   131      99.076  75.299  85.509  1.00  0.00           H  
ATOM   2045 HG23 ILE   131     100.276  73.876  85.682  1.00  0.00           H  
ATOM   2046  CG1 ILE   131     102.027  74.682  83.943  1.00  0.00           C  
ATOM   2047 HG12 ILE   131     102.048  73.622  84.198  1.00  0.00           H  
ATOM   2048 HG13 ILE   131     102.388  74.698  82.915  1.00  0.00           H  
ATOM   2049  CD1 ILE   131     103.081  75.363  84.839  1.00  0.00           C  
ATOM   2050 HD11 ILE   131     103.241  76.386  84.499  1.00  0.00           H  
ATOM   2051 HD12 ILE   131     102.862  75.455  85.903  1.00  0.00           H  
ATOM   2052 HD13 ILE   131     104.039  74.882  84.645  1.00  0.00           H  
ATOM   2053  C   ILE   131      98.179  74.547  83.401  1.00  0.00           C  
ATOM   2054  O   ILE   131      97.798  73.467  83.898  1.00  0.00           O  
ATOM   2055  N   GLN   132      97.384  75.612  83.170  1.00  0.00           N  
ATOM   2056  H   GLN   132      97.881  76.340  82.677  1.00  0.00           H  
ATOM   2057  CA  GLN   132      95.998  75.689  83.740  1.00  0.00           C  
ATOM   2058  HA  GLN   132      96.072  75.317  84.762  1.00  0.00           H  
ATOM   2059  CB  GLN   132      95.546  77.160  83.758  1.00  0.00           C  
ATOM   2060  HB2 GLN   132      94.640  77.221  84.361  1.00  0.00           H  
ATOM   2061  HB3 GLN   132      96.360  77.671  84.271  1.00  0.00           H  
ATOM   2062  CG  GLN   132      95.174  77.851  82.435  1.00  0.00           C  
ATOM   2063  HG2 GLN   132      95.578  78.862  82.487  1.00  0.00           H  
ATOM   2064  HG3 GLN   132      95.724  77.396  81.612  1.00  0.00           H  
ATOM   2065  CD  GLN   132      93.604  78.023  82.139  1.00  0.00           C  
ATOM   2066  OE1 GLN   132      92.757  77.228  82.614  1.00  0.00           O  
ATOM   2067  NE2 GLN   132      93.216  79.125  81.546  1.00  0.00           N  
ATOM   2068 HE21 GLN   132      92.215  79.232  81.458  1.00  0.00           H  
ATOM   2069 HE22 GLN   132      93.869  79.880  81.393  1.00  0.00           H  
ATOM   2070  C   GLN   132      95.038  74.810  83.001  1.00  0.00           C  
ATOM   2071  O   GLN   132      94.273  74.046  83.636  1.00  0.00           O  
ATOM   2072  N   VAL   133      95.230  74.713  81.650  1.00  0.00           N  
ATOM   2073  H   VAL   133      95.791  75.387  81.149  1.00  0.00           H  
ATOM   2074  CA  VAL   133      94.361  73.818  80.879  1.00  0.00           C  
ATOM   2075  HA  VAL   133      93.375  73.918  81.334  1.00  0.00           H  
ATOM   2076  CB  VAL   133      94.357  74.279  79.452  1.00  0.00           C  
ATOM   2077  HB  VAL   133      95.334  74.710  79.234  1.00  0.00           H  
ATOM   2078  CG1 VAL   133      94.226  73.184  78.443  1.00  0.00           C  
ATOM   2079 HG11 VAL   133      95.039  72.462  78.522  1.00  0.00           H  
ATOM   2080 HG12 VAL   133      93.279  72.665  78.590  1.00  0.00           H  
ATOM   2081 HG13 VAL   133      94.224  73.669  77.467  1.00  0.00           H  
ATOM   2082  CG2 VAL   133      93.238  75.227  79.165  1.00  0.00           C  
ATOM   2083 HG21 VAL   133      93.245  75.552  78.124  1.00  0.00           H  
ATOM   2084 HG22 VAL   133      92.329  74.678  79.413  1.00  0.00           H  
ATOM   2085 HG23 VAL   133      93.231  76.165  79.721  1.00  0.00           H  
ATOM   2086  C   VAL   133      94.688  72.331  81.098  1.00  0.00           C  
ATOM   2087  O   VAL   133      93.804  71.584  81.399  1.00  0.00           O  
ATOM   2088  N   SER   134      95.942  71.889  80.865  1.00  0.00           N  
ATOM   2089  H   SER   134      96.680  72.546  80.655  1.00  0.00           H  
ATOM   2090  CA  SER   134      96.447  70.519  81.146  1.00  0.00           C  
ATOM   2091  HA  SER   134      95.923  69.905  80.412  1.00  0.00           H  
ATOM   2092  CB  SER   134      97.951  70.428  80.840  1.00  0.00           C  
ATOM   2093  HB2 SER   134      98.262  69.384  80.886  1.00  0.00           H  
ATOM   2094  HB3 SER   134      98.105  70.731  79.804  1.00  0.00           H  
ATOM   2095  OG  SER   134      98.787  71.240  81.652  1.00  0.00           O  
ATOM   2096  HG  SER   134      98.709  72.089  81.210  1.00  0.00           H  
ATOM   2097  C   SER   134      96.075  69.987  82.524  1.00  0.00           C  
ATOM   2098  O   SER   134      95.554  68.859  82.509  1.00  0.00           O  
ATOM   2099  N   PHE   135      96.245  70.750  83.556  1.00  0.00           N  
ATOM   2100  H   PHE   135      96.746  71.610  83.387  1.00  0.00           H  
ATOM   2101  CA  PHE   135      95.856  70.385  84.914  1.00  0.00           C  
ATOM   2102  HA  PHE   135      96.456  69.522  85.203  1.00  0.00           H  
ATOM   2103  CB  PHE   135      96.244  71.534  85.927  1.00  0.00           C  
ATOM   2104  HB2 PHE   135      97.334  71.539  85.953  1.00  0.00           H  
ATOM   2105  HB3 PHE   135      95.916  72.512  85.575  1.00  0.00           H  
ATOM   2106  CG  PHE   135      95.520  71.429  87.308  1.00  0.00           C  
ATOM   2107  CD1 PHE   135      95.369  70.205  87.961  1.00  0.00           C  
ATOM   2108  HD1 PHE   135      95.957  69.414  87.519  1.00  0.00           H  
ATOM   2109  CE1 PHE   135      94.683  70.107  89.143  1.00  0.00           C  
ATOM   2110  HE1 PHE   135      94.739  69.154  89.647  1.00  0.00           H  
ATOM   2111  CZ  PHE   135      94.149  71.215  89.797  1.00  0.00           C  
ATOM   2112  HZ  PHE   135      93.531  71.103  90.675  1.00  0.00           H  
ATOM   2113  CE2 PHE   135      94.302  72.430  89.166  1.00  0.00           C  
ATOM   2114  HE2 PHE   135      94.004  73.375  89.595  1.00  0.00           H  
ATOM   2115  CD2 PHE   135      95.013  72.505  87.945  1.00  0.00           C  
ATOM   2116  HD2 PHE   135      94.939  73.410  87.360  1.00  0.00           H  
ATOM   2117  C   PHE   135      94.310  70.069  85.058  1.00  0.00           C  
ATOM   2118  O   PHE   135      93.960  68.912  85.311  1.00  0.00           O  
ATOM   2119  N   TRP   136      93.462  71.073  84.897  1.00  0.00           N  
ATOM   2120  H   TRP   136      93.754  72.030  84.758  1.00  0.00           H  
ATOM   2121  CA  TRP   136      92.010  70.833  84.950  1.00  0.00           C  
ATOM   2122  HA  TRP   136      91.881  70.233  85.851  1.00  0.00           H  
ATOM   2123  CB  TRP   136      91.181  72.164  85.077  1.00  0.00           C  
ATOM   2124  HB2 TRP   136      91.600  72.902  84.393  1.00  0.00           H  
ATOM   2125  HB3 TRP   136      90.173  71.898  84.758  1.00  0.00           H  
ATOM   2126  CG  TRP   136      91.096  72.819  86.482  1.00  0.00           C  
ATOM   2127  CD1 TRP   136      90.266  72.430  87.501  1.00  0.00           C  
ATOM   2128  HD1 TRP   136      89.519  71.660  87.377  1.00  0.00           H  
ATOM   2129  NE1 TRP   136      90.462  73.222  88.602  1.00  0.00           N  
ATOM   2130  HE1 TRP   136      90.035  73.072  89.505  1.00  0.00           H  
ATOM   2131  CE2 TRP   136      91.338  74.280  88.305  1.00  0.00           C  
ATOM   2132  CZ2 TRP   136      91.808  75.439  88.978  1.00  0.00           C  
ATOM   2133  HZ2 TRP   136      91.547  75.627  90.009  1.00  0.00           H  
ATOM   2134  CH2 TRP   136      92.742  76.284  88.440  1.00  0.00           C  
ATOM   2135  HH2 TRP   136      93.196  77.103  88.977  1.00  0.00           H  
ATOM   2136  CZ3 TRP   136      93.291  75.998  87.180  1.00  0.00           C  
ATOM   2137  HZ3 TRP   136      94.039  76.650  86.755  1.00  0.00           H  
ATOM   2138  CE3 TRP   136      92.863  74.829  86.502  1.00  0.00           C  
ATOM   2139  HE3 TRP   136      93.347  74.541  85.580  1.00  0.00           H  
ATOM   2140  CD2 TRP   136      91.929  73.938  87.024  1.00  0.00           C  
ATOM   2141  C   TRP   136      91.431  69.895  83.820  1.00  0.00           C  
ATOM   2142  O   TRP   136      90.396  69.246  84.154  1.00  0.00           O  
ATOM   2143  N   CYS   137      91.913  69.875  82.600  1.00  0.00           N  
ATOM   2144  H   CYS   137      92.692  70.476  82.374  1.00  0.00           H  
ATOM   2145  CA  CYS   137      91.388  68.970  81.582  1.00  0.00           C  
ATOM   2146  HA  CYS   137      90.317  69.149  81.488  1.00  0.00           H  
ATOM   2147  CB  CYS   137      92.087  69.293  80.249  1.00  0.00           C  
ATOM   2148  HB2 CYS   137      92.087  70.371  80.089  1.00  0.00           H  
ATOM   2149  HB3 CYS   137      93.111  68.919  80.264  1.00  0.00           H  
ATOM   2150  SG  CYS   137      91.215  68.625  78.886  1.00  0.00           S  
ATOM   2151  HG  CYS   137      90.063  69.226  79.196  1.00  0.00           H  
ATOM   2152  C   CYS   137      91.666  67.464  81.983  1.00  0.00           C  
ATOM   2153  O   CYS   137      90.835  66.557  81.733  1.00  0.00           O  
ATOM   2154  N   LEU   138      92.854  67.173  82.506  1.00  0.00           N  
ATOM   2155  H   LEU   138      93.453  67.960  82.710  1.00  0.00           H  
ATOM   2156  CA  LEU   138      93.259  65.803  82.812  1.00  0.00           C  
ATOM   2157  HA  LEU   138      92.963  65.176  81.971  1.00  0.00           H  
ATOM   2158  CB  LEU   138      94.777  65.670  82.807  1.00  0.00           C  
ATOM   2159  HB2 LEU   138      95.148  65.858  81.800  1.00  0.00           H  
ATOM   2160  HB3 LEU   138      95.154  66.476  83.437  1.00  0.00           H  
ATOM   2161  CG  LEU   138      95.299  64.311  83.368  1.00  0.00           C  
ATOM   2162  HG  LEU   138      95.028  64.180  84.416  1.00  0.00           H  
ATOM   2163  CD1 LEU   138      94.796  63.098  82.565  1.00  0.00           C  
ATOM   2164 HD11 LEU   138      94.910  62.138  83.069  1.00  0.00           H  
ATOM   2165 HD12 LEU   138      93.717  63.144  82.418  1.00  0.00           H  
ATOM   2166 HD13 LEU   138      95.309  63.093  81.603  1.00  0.00           H  
ATOM   2167  CD2 LEU   138      96.835  64.318  83.365  1.00  0.00           C  
ATOM   2168 HD21 LEU   138      97.085  64.335  82.304  1.00  0.00           H  
ATOM   2169 HD22 LEU   138      97.251  65.223  83.808  1.00  0.00           H  
ATOM   2170 HD23 LEU   138      97.217  63.444  83.893  1.00  0.00           H  
ATOM   2171  C   LEU   138      92.617  65.322  84.118  1.00  0.00           C  
ATOM   2172  O   LEU   138      91.924  64.328  84.073  1.00  0.00           O  
ATOM   2173  N   ALA   139      92.634  66.245  85.095  1.00  0.00           N  
ATOM   2174  H   ALA   139      93.288  67.004  84.968  1.00  0.00           H  
ATOM   2175  CA  ALA   139      92.015  66.034  86.443  1.00  0.00           C  
ATOM   2176  HA  ALA   139      92.450  65.261  87.077  1.00  0.00           H  
ATOM   2177  CB  ALA   139      91.982  67.297  87.242  1.00  0.00           C  
ATOM   2178  HB1 ALA   139      91.215  67.288  88.016  1.00  0.00           H  
ATOM   2179  HB2 ALA   139      93.033  67.413  87.505  1.00  0.00           H  
ATOM   2180  HB3 ALA   139      91.626  68.107  86.605  1.00  0.00           H  
ATOM   2181  C   ALA   139      90.460  65.709  86.220  1.00  0.00           C  
ATOM   2182  O   ALA   139      89.885  65.008  87.061  1.00  0.00           O  
ATOM   2183  N   ALA   140      89.819  66.101  85.140  1.00  0.00           N  
ATOM   2184  H   ALA   140      90.327  66.558  84.397  1.00  0.00           H  
ATOM   2185  CA  ALA   140      88.373  65.949  84.791  1.00  0.00           C  
ATOM   2186  HA  ALA   140      87.735  66.015  85.672  1.00  0.00           H  
ATOM   2187  CB  ALA   140      87.980  67.088  83.858  1.00  0.00           C  
ATOM   2188  HB1 ALA   140      88.832  67.400  83.253  1.00  0.00           H  
ATOM   2189  HB2 ALA   140      87.117  66.760  83.279  1.00  0.00           H  
ATOM   2190  HB3 ALA   140      87.723  68.025  84.351  1.00  0.00           H  
ATOM   2191  C   ALA   140      88.152  64.592  84.161  1.00  0.00           C  
ATOM   2192  O   ALA   140      87.208  63.900  84.564  1.00  0.00           O  
ATOM   2193  N   GLY   141      88.957  64.146  83.231  1.00  0.00           N  
ATOM   2194  H   GLY   141      89.652  64.807  82.915  1.00  0.00           H  
ATOM   2195  CA  GLY   141      88.879  62.776  82.735  1.00  0.00           C  
ATOM   2196  HA2 GLY   141      87.885  62.563  82.341  1.00  0.00           H  
ATOM   2197  HA3 GLY   141      89.545  62.784  81.872  1.00  0.00           H  
ATOM   2198  C   GLY   141      89.329  61.684  83.770  1.00  0.00           C  
ATOM   2199  O   GLY   141      88.851  60.567  83.651  1.00  0.00           O  
ATOM   2200  N   ARG   142      90.111  62.020  84.791  1.00  0.00           N  
ATOM   2201  H   ARG   142      90.478  62.953  84.919  1.00  0.00           H  
ATOM   2202  CA  ARG   142      90.316  61.189  86.024  1.00  0.00           C  
ATOM   2203  HA  ARG   142      90.459  60.160  85.694  1.00  0.00           H  
ATOM   2204  CB  ARG   142      91.514  61.657  86.807  1.00  0.00           C  
ATOM   2205  HB2 ARG   142      91.446  62.742  86.876  1.00  0.00           H  
ATOM   2206  HB3 ARG   142      91.503  61.097  87.742  1.00  0.00           H  
ATOM   2207  CG  ARG   142      92.857  61.307  86.103  1.00  0.00           C  
ATOM   2208  HG2 ARG   142      93.033  60.235  86.013  1.00  0.00           H  
ATOM   2209  HG3 ARG   142      92.853  61.722  85.095  1.00  0.00           H  
ATOM   2210  CD  ARG   142      94.030  61.785  86.839  1.00  0.00           C  
ATOM   2211  HD2 ARG   142      94.182  62.856  86.707  1.00  0.00           H  
ATOM   2212  HD3 ARG   142      93.890  61.414  87.855  1.00  0.00           H  
ATOM   2213  NE  ARG   142      95.289  61.140  86.393  1.00  0.00           N  
ATOM   2214  HE  ARG   142      95.219  60.290  85.852  1.00  0.00           H  
ATOM   2215  CZ  ARG   142      96.558  61.542  86.497  1.00  0.00           C  
ATOM   2216  NH1 ARG   142      96.851  62.615  87.124  1.00  0.00           N  
ATOM   2217 HH11 ARG   142      96.159  63.163  87.616  1.00  0.00           H  
ATOM   2218 HH12 ARG   142      97.755  63.057  87.213  1.00  0.00           H  
ATOM   2219  NH2 ARG   142      97.550  60.861  86.021  1.00  0.00           N  
ATOM   2220 HH21 ARG   142      97.429  60.008  85.493  1.00  0.00           H  
ATOM   2221 HH22 ARG   142      98.459  61.249  86.228  1.00  0.00           H  
ATOM   2222  C   ARG   142      89.053  61.089  86.839  1.00  0.00           C  
ATOM   2223  O   ARG   142      88.741  59.966  87.265  1.00  0.00           O  
ATOM   2224  N   GLN   143      88.488  62.245  87.081  1.00  0.00           N  
ATOM   2225  H   GLN   143      89.102  63.027  86.905  1.00  0.00           H  
ATOM   2226  CA  GLN   143      87.322  62.281  87.952  1.00  0.00           C  
ATOM   2227  HA  GLN   143      87.508  61.723  88.870  1.00  0.00           H  
ATOM   2228  CB  GLN   143      86.955  63.720  88.358  1.00  0.00           C  
ATOM   2229  HB2 GLN   143      87.124  64.359  87.491  1.00  0.00           H  
ATOM   2230  HB3 GLN   143      85.874  63.827  88.446  1.00  0.00           H  
ATOM   2231  CG  GLN   143      87.629  64.309  89.493  1.00  0.00           C  
ATOM   2232  HG2 GLN   143      87.115  64.048  90.418  1.00  0.00           H  
ATOM   2233  HG3 GLN   143      88.700  64.109  89.455  1.00  0.00           H  
ATOM   2234  CD  GLN   143      87.412  65.822  89.475  1.00  0.00           C  
ATOM   2235  OE1 GLN   143      86.465  66.318  90.040  1.00  0.00           O  
ATOM   2236  NE2 GLN   143      88.260  66.592  88.785  1.00  0.00           N  
ATOM   2237 HE21 GLN   143      88.947  66.248  88.130  1.00  0.00           H  
ATOM   2238 HE22 GLN   143      88.054  67.577  88.701  1.00  0.00           H  
ATOM   2239  C   GLN   143      86.225  61.611  87.265  1.00  0.00           C  
ATOM   2240  O   GLN   143      85.471  60.816  87.924  1.00  0.00           O  
ATOM   2241  N   ILE   144      85.860  61.865  85.953  1.00  0.00           N  
ATOM   2242  H   ILE   144      86.314  62.611  85.445  1.00  0.00           H  
ATOM   2243  CA  ILE   144      84.741  61.169  85.234  1.00  0.00           C  
ATOM   2244  HA  ILE   144      83.813  61.390  85.762  1.00  0.00           H  
ATOM   2245  CB  ILE   144      84.453  61.834  83.822  1.00  0.00           C  
ATOM   2246  HB  ILE   144      85.463  61.855  83.411  1.00  0.00           H  
ATOM   2247  CG2 ILE   144      83.611  60.862  82.916  1.00  0.00           C  
ATOM   2248 HG21 ILE   144      83.510  61.467  82.016  1.00  0.00           H  
ATOM   2249 HG22 ILE   144      84.115  59.933  82.648  1.00  0.00           H  
ATOM   2250 HG23 ILE   144      82.595  60.820  83.307  1.00  0.00           H  
ATOM   2251  CG1 ILE   144      83.981  63.254  83.819  1.00  0.00           C  
ATOM   2252 HG12 ILE   144      84.649  63.888  84.401  1.00  0.00           H  
ATOM   2253 HG13 ILE   144      83.942  63.706  82.828  1.00  0.00           H  
ATOM   2254  CD1 ILE   144      82.596  63.440  84.399  1.00  0.00           C  
ATOM   2255 HD11 ILE   144      82.308  64.482  84.536  1.00  0.00           H  
ATOM   2256 HD12 ILE   144      81.910  62.887  83.758  1.00  0.00           H  
ATOM   2257 HD13 ILE   144      82.501  63.053  85.414  1.00  0.00           H  
ATOM   2258  C   ILE   144      84.896  59.634  85.128  1.00  0.00           C  
ATOM   2259  O   ILE   144      83.863  59.011  85.396  1.00  0.00           O  
ATOM   2260  N   HIE   145      86.076  59.134  84.766  1.00  0.00           N  
ATOM   2261  H   HIE   145      86.820  59.805  84.635  1.00  0.00           H  
ATOM   2262  CA  HIE   145      86.264  57.717  84.794  1.00  0.00           C  
ATOM   2263  HA  HIE   145      85.666  57.275  83.997  1.00  0.00           H  
ATOM   2264  CB  HIE   145      87.732  57.451  84.377  1.00  0.00           C  
ATOM   2265  HB2 HIE   145      87.934  58.079  83.509  1.00  0.00           H  
ATOM   2266  HB3 HIE   145      88.439  57.803  85.127  1.00  0.00           H  
ATOM   2267  CG  HIE   145      88.039  56.027  83.972  1.00  0.00           C  
ATOM   2268  ND1 HIE   145      87.428  55.255  82.964  1.00  0.00           N  
ATOM   2269  CE1 HIE   145      88.180  54.168  82.814  1.00  0.00           C  
ATOM   2270  HE1 HIE   145      87.976  53.388  82.094  1.00  0.00           H  
ATOM   2271  NE2 HIE   145      89.275  54.182  83.607  1.00  0.00           N  
ATOM   2272  HE2 HIE   145      90.025  53.506  83.573  1.00  0.00           H  
ATOM   2273  CD2 HIE   145      89.142  55.321  84.373  1.00  0.00           C  
ATOM   2274  HD2 HIE   145      89.769  55.776  85.125  1.00  0.00           H  
ATOM   2275  C   HIE   145      85.888  57.090  86.114  1.00  0.00           C  
ATOM   2276  O   HIE   145      85.229  56.054  86.089  1.00  0.00           O  
ATOM   2277  N   LYS   146      86.329  57.665  87.212  1.00  0.00           N  
ATOM   2278  H   LYS   146      86.939  58.467  87.153  1.00  0.00           H  
ATOM   2279  CA  LYS   146      85.984  57.197  88.629  1.00  0.00           C  
ATOM   2280  HA  LYS   146      86.111  56.126  88.785  1.00  0.00           H  
ATOM   2281  CB  LYS   146      86.831  57.926  89.563  1.00  0.00           C  
ATOM   2282  HB2 LYS   146      87.822  57.899  89.109  1.00  0.00           H  
ATOM   2283  HB3 LYS   146      86.531  58.969  89.667  1.00  0.00           H  
ATOM   2284  CG  LYS   146      86.818  57.273  90.955  1.00  0.00           C  
ATOM   2285  HG2 LYS   146      85.804  57.445  91.316  1.00  0.00           H  
ATOM   2286  HG3 LYS   146      86.920  56.207  90.752  1.00  0.00           H  
ATOM   2287  CD  LYS   146      87.981  57.708  91.851  1.00  0.00           C  
ATOM   2288  HD2 LYS   146      88.853  57.343  91.309  1.00  0.00           H  
ATOM   2289  HD3 LYS   146      88.045  58.769  92.096  1.00  0.00           H  
ATOM   2290  CE  LYS   146      87.972  57.054  93.229  1.00  0.00           C  
ATOM   2291  HE2 LYS   146      87.085  57.422  93.746  1.00  0.00           H  
ATOM   2292  HE3 LYS   146      87.639  56.022  93.113  1.00  0.00           H  
ATOM   2293  NZ  LYS   146      89.236  57.279  93.988  1.00  0.00           N  
ATOM   2294  HZ1 LYS   146      89.204  57.006  94.959  1.00  0.00           H  
ATOM   2295  HZ2 LYS   146      90.000  56.743  93.601  1.00  0.00           H  
ATOM   2296  HZ3 LYS   146      89.504  58.246  94.101  1.00  0.00           H  
ATOM   2297  C   LYS   146      84.505  57.474  88.930  1.00  0.00           C  
ATOM   2298  O   LYS   146      83.943  56.649  89.562  1.00  0.00           O  
ATOM   2299  N   ILE   147      83.889  58.512  88.479  1.00  0.00           N  
ATOM   2300  H   ILE   147      84.434  59.090  87.856  1.00  0.00           H  
ATOM   2301  CA  ILE   147      82.493  58.728  88.654  1.00  0.00           C  
ATOM   2302  HA  ILE   147      82.331  58.707  89.732  1.00  0.00           H  
ATOM   2303  CB  ILE   147      82.114  60.152  88.164  1.00  0.00           C  
ATOM   2304  HB  ILE   147      82.786  60.388  87.338  1.00  0.00           H  
ATOM   2305  CG2 ILE   147      80.712  60.503  87.616  1.00  0.00           C  
ATOM   2306 HG21 ILE   147      80.393  59.820  86.830  1.00  0.00           H  
ATOM   2307 HG22 ILE   147      80.067  60.566  88.492  1.00  0.00           H  
ATOM   2308 HG23 ILE   147      80.820  61.521  87.240  1.00  0.00           H  
ATOM   2309  CG1 ILE   147      82.430  61.170  89.356  1.00  0.00           C  
ATOM   2310 HG12 ILE   147      81.709  61.158  90.174  1.00  0.00           H  
ATOM   2311 HG13 ILE   147      83.425  60.880  89.693  1.00  0.00           H  
ATOM   2312  CD1 ILE   147      82.615  62.559  88.764  1.00  0.00           C  
ATOM   2313 HD11 ILE   147      82.840  63.205  89.613  1.00  0.00           H  
ATOM   2314 HD12 ILE   147      83.379  62.541  87.987  1.00  0.00           H  
ATOM   2315 HD13 ILE   147      81.734  63.135  88.482  1.00  0.00           H  
ATOM   2316  C   ILE   147      81.645  57.657  87.953  1.00  0.00           C  
ATOM   2317  O   ILE   147      80.834  57.017  88.613  1.00  0.00           O  
ATOM   2318  N   ARG   148      81.841  57.441  86.618  1.00  0.00           N  
ATOM   2319  H   ARG   148      82.402  58.150  86.168  1.00  0.00           H  
ATOM   2320  CA  ARG   148      81.032  56.474  85.779  1.00  0.00           C  
ATOM   2321  HA  ARG   148      79.973  56.695  85.915  1.00  0.00           H  
ATOM   2322  CB  ARG   148      81.312  56.352  84.219  1.00  0.00           C  
ATOM   2323  HB2 ARG   148      82.397  56.243  84.216  1.00  0.00           H  
ATOM   2324  HB3 ARG   148      80.707  55.620  83.684  1.00  0.00           H  
ATOM   2325  CG  ARG   148      81.142  57.759  83.530  1.00  0.00           C  
ATOM   2326  HG2 ARG   148      80.084  58.007  83.442  1.00  0.00           H  
ATOM   2327  HG3 ARG   148      81.741  58.559  83.964  1.00  0.00           H  
ATOM   2328  CD  ARG   148      81.624  57.576  82.107  1.00  0.00           C  
ATOM   2329  HD2 ARG   148      82.659  57.249  82.203  1.00  0.00           H  
ATOM   2330  HD3 ARG   148      80.974  56.893  81.561  1.00  0.00           H  
ATOM   2331  NE  ARG   148      81.625  58.801  81.187  1.00  0.00           N  
ATOM   2332  HE  ARG   148      80.715  59.236  81.136  1.00  0.00           H  
ATOM   2333  CZ  ARG   148      82.431  59.440  80.404  1.00  0.00           C  
ATOM   2334  NH1 ARG   148      83.686  59.097  80.230  1.00  0.00           N  
ATOM   2335 HH11 ARG   148      84.190  58.417  80.781  1.00  0.00           H  
ATOM   2336 HH12 ARG   148      84.313  59.715  79.734  1.00  0.00           H  
ATOM   2337  NH2 ARG   148      82.052  60.388  79.728  1.00  0.00           N  
ATOM   2338 HH21 ARG   148      82.616  60.763  78.978  1.00  0.00           H  
ATOM   2339 HH22 ARG   148      81.107  60.744  79.719  1.00  0.00           H  
ATOM   2340  C   ARG   148      81.128  55.019  86.332  1.00  0.00           C  
ATOM   2341  O   ARG   148      80.028  54.386  86.426  1.00  0.00           O  
ATOM   2342  N   LYS   149      82.306  54.517  86.664  1.00  0.00           N  
ATOM   2343  H   LYS   149      83.085  55.107  86.407  1.00  0.00           H  
ATOM   2344  CA  LYS   149      82.500  53.273  87.310  1.00  0.00           C  
ATOM   2345  HA  LYS   149      81.893  52.542  86.776  1.00  0.00           H  
ATOM   2346  CB  LYS   149      83.959  52.876  87.237  1.00  0.00           C  
ATOM   2347  HB2 LYS   149      84.537  53.598  87.815  1.00  0.00           H  
ATOM   2348  HB3 LYS   149      84.070  51.933  87.772  1.00  0.00           H  
ATOM   2349  CG  LYS   149      84.419  52.780  85.731  1.00  0.00           C  
ATOM   2350  HG2 LYS   149      83.945  51.890  85.317  1.00  0.00           H  
ATOM   2351  HG3 LYS   149      84.141  53.721  85.256  1.00  0.00           H  
ATOM   2352  CD  LYS   149      85.951  52.549  85.546  1.00  0.00           C  
ATOM   2353  HD2 LYS   149      86.224  51.497  85.628  1.00  0.00           H  
ATOM   2354  HD3 LYS   149      86.112  52.733  84.484  1.00  0.00           H  
ATOM   2355  CE  LYS   149      86.837  53.431  86.512  1.00  0.00           C  
ATOM   2356  HE2 LYS   149      87.666  53.780  85.896  1.00  0.00           H  
ATOM   2357  HE3 LYS   149      86.319  54.342  86.810  1.00  0.00           H  
ATOM   2358  NZ  LYS   149      87.387  52.718  87.715  1.00  0.00           N  
ATOM   2359  HZ1 LYS   149      86.605  52.419  88.280  1.00  0.00           H  
ATOM   2360  HZ2 LYS   149      87.933  51.889  87.532  1.00  0.00           H  
ATOM   2361  HZ3 LYS   149      87.902  53.397  88.258  1.00  0.00           H  
ATOM   2362  C   LYS   149      81.797  53.239  88.662  1.00  0.00           C  
ATOM   2363  O   LYS   149      81.243  52.131  88.934  1.00  0.00           O  
ATOM   2364  N   GLN   150      81.770  54.314  89.506  1.00  0.00           N  
ATOM   2365  H   GLN   150      82.362  55.126  89.404  1.00  0.00           H  
ATOM   2366  CA  GLN   150      80.951  54.280  90.755  1.00  0.00           C  
ATOM   2367  HA  GLN   150      81.311  53.398  91.284  1.00  0.00           H  
ATOM   2368  CB  GLN   150      81.241  55.527  91.603  1.00  0.00           C  
ATOM   2369  HB2 GLN   150      82.306  55.699  91.763  1.00  0.00           H  
ATOM   2370  HB3 GLN   150      80.985  56.408  91.014  1.00  0.00           H  
ATOM   2371  CG  GLN   150      80.637  55.703  93.008  1.00  0.00           C  
ATOM   2372  HG2 GLN   150      80.939  56.677  93.394  1.00  0.00           H  
ATOM   2373  HG3 GLN   150      79.552  55.730  92.906  1.00  0.00           H  
ATOM   2374  CD  GLN   150      81.028  54.599  93.974  1.00  0.00           C  
ATOM   2375  OE1 GLN   150      81.922  54.764  94.732  1.00  0.00           O  
ATOM   2376  NE2 GLN   150      80.346  53.477  94.100  1.00  0.00           N  
ATOM   2377 HE21 GLN   150      79.617  53.239  93.443  1.00  0.00           H  
ATOM   2378 HE22 GLN   150      80.693  52.764  94.726  1.00  0.00           H  
ATOM   2379  C   GLN   150      79.485  54.175  90.526  1.00  0.00           C  
ATOM   2380  O   GLN   150      78.808  53.624  91.392  1.00  0.00           O  
ATOM   2381  N   PHE   151      78.963  54.831  89.522  1.00  0.00           N  
ATOM   2382  H   PHE   151      79.611  55.438  89.041  1.00  0.00           H  
ATOM   2383  CA  PHE   151      77.503  54.984  89.243  1.00  0.00           C  
ATOM   2384  HA  PHE   151      77.022  55.431  90.113  1.00  0.00           H  
ATOM   2385  CB  PHE   151      77.320  56.025  88.137  1.00  0.00           C  
ATOM   2386  HB2 PHE   151      78.110  56.771  88.225  1.00  0.00           H  
ATOM   2387  HB3 PHE   151      77.483  55.565  87.162  1.00  0.00           H  
ATOM   2388  CG  PHE   151      75.893  56.645  88.092  1.00  0.00           C  
ATOM   2389  CD1 PHE   151      75.685  57.886  88.705  1.00  0.00           C  
ATOM   2390  HD1 PHE   151      76.470  58.367  89.269  1.00  0.00           H  
ATOM   2391  CE1 PHE   151      74.383  58.456  88.666  1.00  0.00           C  
ATOM   2392  HE1 PHE   151      74.274  59.367  89.236  1.00  0.00           H  
ATOM   2393  CZ  PHE   151      73.315  57.748  88.024  1.00  0.00           C  
ATOM   2394  HZ  PHE   151      72.316  58.149  88.110  1.00  0.00           H  
ATOM   2395  CE2 PHE   151      73.510  56.469  87.464  1.00  0.00           C  
ATOM   2396  HE2 PHE   151      72.639  55.993  87.038  1.00  0.00           H  
ATOM   2397  CD2 PHE   151      74.849  55.980  87.387  1.00  0.00           C  
ATOM   2398  HD2 PHE   151      75.075  55.090  86.817  1.00  0.00           H  
ATOM   2399  C   PHE   151      76.988  53.593  88.857  1.00  0.00           C  
ATOM   2400  O   PHE   151      76.016  53.141  89.476  1.00  0.00           O  
ATOM   2401  N   PHE   152      77.708  52.883  87.917  1.00  0.00           N  
ATOM   2402  H   PHE   152      78.463  53.376  87.463  1.00  0.00           H  
ATOM   2403  CA  PHE   152      77.377  51.587  87.430  1.00  0.00           C  
ATOM   2404  HA  PHE   152      76.297  51.676  87.314  1.00  0.00           H  
ATOM   2405  CB  PHE   152      78.130  51.225  86.105  1.00  0.00           C  
ATOM   2406  HB2 PHE   152      78.030  52.051  85.401  1.00  0.00           H  
ATOM   2407  HB3 PHE   152      79.174  51.037  86.354  1.00  0.00           H  
ATOM   2408  CG  PHE   152      77.581  50.017  85.390  1.00  0.00           C  
ATOM   2409  CD1 PHE   152      76.257  50.050  84.961  1.00  0.00           C  
ATOM   2410  HD1 PHE   152      75.609  50.898  85.128  1.00  0.00           H  
ATOM   2411  CE1 PHE   152      75.774  49.084  84.086  1.00  0.00           C  
ATOM   2412  HE1 PHE   152      74.852  49.224  83.541  1.00  0.00           H  
ATOM   2413  CZ  PHE   152      76.438  47.860  83.893  1.00  0.00           C  
ATOM   2414  HZ  PHE   152      76.006  47.032  83.352  1.00  0.00           H  
ATOM   2415  CE2 PHE   152      77.754  47.794  84.293  1.00  0.00           C  
ATOM   2416  HE2 PHE   152      78.344  46.910  84.101  1.00  0.00           H  
ATOM   2417  CD2 PHE   152      78.366  48.922  84.931  1.00  0.00           C  
ATOM   2418  HD2 PHE   152      79.394  48.821  85.246  1.00  0.00           H  
ATOM   2419  C   PHE   152      77.582  50.536  88.524  1.00  0.00           C  
ATOM   2420  O   PHE   152      76.703  49.672  88.624  1.00  0.00           O  
ATOM   2421  N   HIE   153      78.651  50.550  89.360  1.00  0.00           N  
ATOM   2422  H   HIE   153      79.466  51.104  89.139  1.00  0.00           H  
ATOM   2423  CA  HIE   153      78.825  49.640  90.475  1.00  0.00           C  
ATOM   2424  HA  HIE   153      78.814  48.612  90.114  1.00  0.00           H  
ATOM   2425  CB  HIE   153      80.216  49.875  91.114  1.00  0.00           C  
ATOM   2426  HB2 HIE   153      80.978  49.291  90.599  1.00  0.00           H  
ATOM   2427  HB3 HIE   153      80.382  50.951  91.064  1.00  0.00           H  
ATOM   2428  CG  HIE   153      80.271  49.564  92.594  1.00  0.00           C  
ATOM   2429  ND1 HIE   153      79.717  50.415  93.572  1.00  0.00           N  
ATOM   2430  CE1 HIE   153      79.961  49.832  94.754  1.00  0.00           C  
ATOM   2431  HE1 HIE   153      79.730  50.266  95.716  1.00  0.00           H  
ATOM   2432  NE2 HIE   153      80.494  48.617  94.522  1.00  0.00           N  
ATOM   2433  HE2 HIE   153      80.879  47.992  95.215  1.00  0.00           H  
ATOM   2434  CD2 HIE   153      80.772  48.460  93.159  1.00  0.00           C  
ATOM   2435  HD2 HIE   153      81.301  47.688  92.619  1.00  0.00           H  
ATOM   2436  C   HIE   153      77.698  49.765  91.473  1.00  0.00           C  
ATOM   2437  O   HIE   153      77.142  48.734  91.821  1.00  0.00           O  
ATOM   2438  N   ALA   154      77.270  50.993  91.842  1.00  0.00           N  
ATOM   2439  H   ALA   154      77.786  51.768  91.451  1.00  0.00           H  
ATOM   2440  CA  ALA   154      76.117  51.280  92.658  1.00  0.00           C  
ATOM   2441  HA  ALA   154      76.271  50.840  93.643  1.00  0.00           H  
ATOM   2442  CB  ALA   154      76.163  52.861  92.882  1.00  0.00           C  
ATOM   2443  HB1 ALA   154      76.097  53.347  91.908  1.00  0.00           H  
ATOM   2444  HB2 ALA   154      75.360  53.084  93.584  1.00  0.00           H  
ATOM   2445  HB3 ALA   154      77.074  53.098  93.432  1.00  0.00           H  
ATOM   2446  C   ALA   154      74.758  50.880  92.009  1.00  0.00           C  
ATOM   2447  O   ALA   154      73.726  50.758  92.671  1.00  0.00           O  
ATOM   2448  N   ILE   155      74.710  50.619  90.709  1.00  0.00           N  
ATOM   2449  H   ILE   155      75.521  50.824  90.143  1.00  0.00           H  
ATOM   2450  CA  ILE   155      73.567  49.909  90.050  1.00  0.00           C  
ATOM   2451  HA  ILE   155      72.665  50.152  90.611  1.00  0.00           H  
ATOM   2452  CB  ILE   155      73.423  50.532  88.625  1.00  0.00           C  
ATOM   2453  HB  ILE   155      74.430  50.840  88.343  1.00  0.00           H  
ATOM   2454  CG2 ILE   155      72.880  49.664  87.463  1.00  0.00           C  
ATOM   2455 HG21 ILE   155      73.356  48.684  87.414  1.00  0.00           H  
ATOM   2456 HG22 ILE   155      71.887  49.285  87.706  1.00  0.00           H  
ATOM   2457 HG23 ILE   155      72.768  50.138  86.488  1.00  0.00           H  
ATOM   2458  CG1 ILE   155      72.743  51.926  88.798  1.00  0.00           C  
ATOM   2459 HG12 ILE   155      71.702  51.929  89.119  1.00  0.00           H  
ATOM   2460 HG13 ILE   155      73.357  52.504  89.489  1.00  0.00           H  
ATOM   2461  CD1 ILE   155      72.833  52.832  87.496  1.00  0.00           C  
ATOM   2462 HD11 ILE   155      72.823  53.898  87.723  1.00  0.00           H  
ATOM   2463 HD12 ILE   155      73.783  52.584  87.023  1.00  0.00           H  
ATOM   2464 HD13 ILE   155      71.903  52.661  86.953  1.00  0.00           H  
ATOM   2465  C   ILE   155      73.575  48.323  90.088  1.00  0.00           C  
ATOM   2466  O   ILE   155      72.704  47.743  90.674  1.00  0.00           O  
ATOM   2467  N   MET   156      74.664  47.688  89.650  1.00  0.00           N  
ATOM   2468  H   MET   156      75.494  48.192  89.373  1.00  0.00           H  
ATOM   2469  CA  MET   156      74.884  46.219  89.660  1.00  0.00           C  
ATOM   2470  HA  MET   156      74.015  45.847  89.118  1.00  0.00           H  
ATOM   2471  CB  MET   156      76.123  45.901  88.861  1.00  0.00           C  
ATOM   2472  HB2 MET   156      76.880  46.551  89.302  1.00  0.00           H  
ATOM   2473  HB3 MET   156      76.400  44.852  88.970  1.00  0.00           H  
ATOM   2474  CG  MET   156      76.084  46.237  87.345  1.00  0.00           C  
ATOM   2475  HG2 MET   156      75.999  47.301  87.121  1.00  0.00           H  
ATOM   2476  HG3 MET   156      77.020  45.959  86.860  1.00  0.00           H  
ATOM   2477  SD  MET   156      74.903  45.161  86.410  1.00  0.00           S  
ATOM   2478  CE  MET   156      73.409  46.117  86.156  1.00  0.00           C  
ATOM   2479  HE1 MET   156      72.607  45.528  85.712  1.00  0.00           H  
ATOM   2480  HE2 MET   156      73.095  46.491  87.131  1.00  0.00           H  
ATOM   2481  HE3 MET   156      73.610  46.915  85.441  1.00  0.00           H  
ATOM   2482  C   MET   156      74.945  45.561  91.023  1.00  0.00           C  
ATOM   2483  O   MET   156      74.675  44.358  91.228  1.00  0.00           O  
ATOM   2484  N   ARG   157      75.403  46.279  92.110  1.00  0.00           N  
ATOM   2485  H   ARG   157      75.697  47.212  91.860  1.00  0.00           H  
ATOM   2486  CA  ARG   157      75.474  45.642  93.481  1.00  0.00           C  
ATOM   2487  HA  ARG   157      75.959  44.669  93.405  1.00  0.00           H  
ATOM   2488  CB  ARG   157      76.473  46.552  94.248  1.00  0.00           C  
ATOM   2489  HB2 ARG   157      76.702  46.085  95.206  1.00  0.00           H  
ATOM   2490  HB3 ARG   157      77.411  46.628  93.700  1.00  0.00           H  
ATOM   2491  CG  ARG   157      75.795  47.956  94.600  1.00  0.00           C  
ATOM   2492  HG2 ARG   157      75.877  48.655  93.767  1.00  0.00           H  
ATOM   2493  HG3 ARG   157      74.778  47.865  94.980  1.00  0.00           H  
ATOM   2494  CD  ARG   157      76.699  48.623  95.709  1.00  0.00           C  
ATOM   2495  HD2 ARG   157      77.027  47.799  96.343  1.00  0.00           H  
ATOM   2496  HD3 ARG   157      77.442  49.242  95.207  1.00  0.00           H  
ATOM   2497  NE  ARG   157      75.853  49.529  96.565  1.00  0.00           N  
ATOM   2498  HE  ARG   157      75.087  49.967  96.073  1.00  0.00           H  
ATOM   2499  CZ  ARG   157      76.154  50.041  97.748  1.00  0.00           C  
ATOM   2500  NH1 ARG   157      77.341  49.835  98.252  1.00  0.00           N  
ATOM   2501 HH11 ARG   157      78.073  49.338  97.766  1.00  0.00           H  
ATOM   2502 HH12 ARG   157      77.672  50.345  99.059  1.00  0.00           H  
ATOM   2503  NH2 ARG   157      75.303  50.759  98.421  1.00  0.00           N  
ATOM   2504 HH21 ARG   157      74.382  51.002  98.087  1.00  0.00           H  
ATOM   2505 HH22 ARG   157      75.491  50.972  99.391  1.00  0.00           H  
ATOM   2506  C   ARG   157      74.111  45.454  94.223  1.00  0.00           C  
ATOM   2507  O   ARG   157      74.114  44.619  95.107  1.00  0.00           O  
ATOM   2508  N   GLN   158      73.098  46.125  93.741  1.00  0.00           N  
ATOM   2509  H   GLN   158      73.206  46.557  92.834  1.00  0.00           H  
ATOM   2510  CA  GLN   158      71.712  46.104  94.381  1.00  0.00           C  
ATOM   2511  HA  GLN   158      71.773  46.349  95.441  1.00  0.00           H  
ATOM   2512  CB  GLN   158      70.878  47.224  93.772  1.00  0.00           C  
ATOM   2513  HB2 GLN   158      70.803  47.098  92.691  1.00  0.00           H  
ATOM   2514  HB3 GLN   158      69.920  47.060  94.266  1.00  0.00           H  
ATOM   2515  CG  GLN   158      71.495  48.626  93.969  1.00  0.00           C  
ATOM   2516  HG2 GLN   158      71.818  48.794  94.997  1.00  0.00           H  
ATOM   2517  HG3 GLN   158      72.366  48.646  93.314  1.00  0.00           H  
ATOM   2518  CD  GLN   158      70.554  49.687  93.440  1.00  0.00           C  
ATOM   2519  OE1 GLN   158      69.323  49.518  93.446  1.00  0.00           O  
ATOM   2520  NE2 GLN   158      70.990  50.854  92.993  1.00  0.00           N  
ATOM   2521 HE21 GLN   158      71.935  50.902  92.641  1.00  0.00           H  
ATOM   2522 HE22 GLN   158      70.225  51.489  92.814  1.00  0.00           H  
ATOM   2523  C   GLN   158      71.075  44.726  94.348  1.00  0.00           C  
ATOM   2524  O   GLN   158      71.385  43.949  93.470  1.00  0.00           O  
ATOM   2525  N   GLU   159      70.166  44.560  95.367  1.00  0.00           N  
ATOM   2526  H   GLU   159      69.992  45.280  96.053  1.00  0.00           H  
ATOM   2527  CA  GLU   159      69.256  43.429  95.289  1.00  0.00           C  
ATOM   2528  HA  GLU   159      69.811  42.527  95.033  1.00  0.00           H  
ATOM   2529  CB  GLU   159      68.765  43.137  96.609  1.00  0.00           C  
ATOM   2530  HB2 GLU   159      69.600  43.017  97.299  1.00  0.00           H  
ATOM   2531  HB3 GLU   159      68.334  44.058  97.001  1.00  0.00           H  
ATOM   2532  CG  GLU   159      67.933  41.841  96.825  1.00  0.00           C  
ATOM   2533  HG2 GLU   159      67.843  41.642  97.892  1.00  0.00           H  
ATOM   2534  HG3 GLU   159      66.886  41.953  96.541  1.00  0.00           H  
ATOM   2535  CD  GLU   159      68.391  40.607  96.136  1.00  0.00           C  
ATOM   2536  OE1 GLU   159      69.623  40.420  95.813  1.00  0.00           O  
ATOM   2537  OE2 GLU   159      67.483  39.871  95.757  1.00  0.00           O  
ATOM   2538  C   GLU   159      68.125  43.693  94.308  1.00  0.00           C  
ATOM   2539  O   GLU   159      67.630  44.781  94.129  1.00  0.00           O  
ATOM   2540  N   ILE   160      67.714  42.642  93.629  1.00  0.00           N  
ATOM   2541  H   ILE   160      68.215  41.767  93.690  1.00  0.00           H  
ATOM   2542  CA  ILE   160      66.722  42.841  92.549  1.00  0.00           C  
ATOM   2543  HA  ILE   160      67.055  43.691  91.954  1.00  0.00           H  
ATOM   2544  CB  ILE   160      66.709  41.540  91.690  1.00  0.00           C  
ATOM   2545  HB  ILE   160      67.738  41.182  91.658  1.00  0.00           H  
ATOM   2546  CG2 ILE   160      66.047  40.331  92.418  1.00  0.00           C  
ATOM   2547 HG21 ILE   160      66.242  40.339  93.490  1.00  0.00           H  
ATOM   2548 HG22 ILE   160      64.977  40.334  92.212  1.00  0.00           H  
ATOM   2549 HG23 ILE   160      66.520  39.408  92.083  1.00  0.00           H  
ATOM   2550  CG1 ILE   160      66.145  41.640  90.278  1.00  0.00           C  
ATOM   2551 HG12 ILE   160      66.354  40.676  89.815  1.00  0.00           H  
ATOM   2552 HG13 ILE   160      65.099  41.873  90.480  1.00  0.00           H  
ATOM   2553  CD1 ILE   160      66.675  42.743  89.354  1.00  0.00           C  
ATOM   2554 HD11 ILE   160      67.725  42.536  89.147  1.00  0.00           H  
ATOM   2555 HD12 ILE   160      66.080  42.757  88.441  1.00  0.00           H  
ATOM   2556 HD13 ILE   160      66.642  43.758  89.749  1.00  0.00           H  
ATOM   2557  C   ILE   160      65.287  43.250  93.011  1.00  0.00           C  
ATOM   2558  O   ILE   160      64.670  44.083  92.326  1.00  0.00           O  
ATOM   2559  N   GLY   161      64.929  42.821  94.248  1.00  0.00           N  
ATOM   2560  H   GLY   161      65.545  42.135  94.660  1.00  0.00           H  
ATOM   2561  CA  GLY   161      63.768  43.267  95.015  1.00  0.00           C  
ATOM   2562  HA2 GLY   161      62.839  43.203  94.449  1.00  0.00           H  
ATOM   2563  HA3 GLY   161      63.651  42.756  95.970  1.00  0.00           H  
ATOM   2564  C   GLY   161      63.742  44.760  95.399  1.00  0.00           C  
ATOM   2565  O   GLY   161      62.666  45.386  95.402  1.00  0.00           O  
ATOM   2566  N   TRP   162      64.959  45.323  95.668  1.00  0.00           N  
ATOM   2567  H   TRP   162      65.751  44.697  95.684  1.00  0.00           H  
ATOM   2568  CA  TRP   162      65.193  46.761  95.863  1.00  0.00           C  
ATOM   2569  HA  TRP   162      64.402  47.071  96.546  1.00  0.00           H  
ATOM   2570  CB  TRP   162      66.535  47.027  96.588  1.00  0.00           C  
ATOM   2571  HB2 TRP   162      66.741  46.411  97.464  1.00  0.00           H  
ATOM   2572  HB3 TRP   162      67.363  46.773  95.926  1.00  0.00           H  
ATOM   2573  CG  TRP   162      66.794  48.405  97.164  1.00  0.00           C  
ATOM   2574  CD1 TRP   162      67.000  49.507  96.383  1.00  0.00           C  
ATOM   2575  HD1 TRP   162      67.037  49.620  95.310  1.00  0.00           H  
ATOM   2576  NE1 TRP   162      67.254  50.571  97.237  1.00  0.00           N  
ATOM   2577  HE1 TRP   162      67.319  51.525  96.911  1.00  0.00           H  
ATOM   2578  CE2 TRP   162      67.178  50.160  98.569  1.00  0.00           C  
ATOM   2579  CZ2 TRP   162      67.261  50.859  99.753  1.00  0.00           C  
ATOM   2580  HZ2 TRP   162      67.437  51.924  99.707  1.00  0.00           H  
ATOM   2581  CH2 TRP   162      67.012  50.143 100.925  1.00  0.00           C  
ATOM   2582  HH2 TRP   162      66.979  50.710 101.844  1.00  0.00           H  
ATOM   2583  CZ3 TRP   162      66.801  48.741 100.961  1.00  0.00           C  
ATOM   2584  HZ3 TRP   162      66.643  48.133 101.838  1.00  0.00           H  
ATOM   2585  CE3 TRP   162      66.742  48.027  99.766  1.00  0.00           C  
ATOM   2586  HE3 TRP   162      66.671  46.951  99.699  1.00  0.00           H  
ATOM   2587  CD2 TRP   162      66.905  48.747  98.558  1.00  0.00           C  
ATOM   2588  C   TRP   162      65.135  47.431  94.506  1.00  0.00           C  
ATOM   2589  O   TRP   162      64.540  48.452  94.360  1.00  0.00           O  
ATOM   2590  N   PHE   163      65.810  46.871  93.467  1.00  0.00           N  
ATOM   2591  H   PHE   163      66.471  46.121  93.610  1.00  0.00           H  
ATOM   2592  CA  PHE   163      65.764  47.370  92.114  1.00  0.00           C  
ATOM   2593  HA  PHE   163      66.295  48.321  92.073  1.00  0.00           H  
ATOM   2594  CB  PHE   163      66.675  46.421  91.320  1.00  0.00           C  
ATOM   2595  HB2 PHE   163      67.545  46.103  91.895  1.00  0.00           H  
ATOM   2596  HB3 PHE   163      66.120  45.540  90.999  1.00  0.00           H  
ATOM   2597  CG  PHE   163      67.198  47.053  90.071  1.00  0.00           C  
ATOM   2598  CD1 PHE   163      66.464  47.100  88.858  1.00  0.00           C  
ATOM   2599  HD1 PHE   163      65.542  46.588  88.623  1.00  0.00           H  
ATOM   2600  CE1 PHE   163      67.069  47.636  87.698  1.00  0.00           C  
ATOM   2601  HE1 PHE   163      66.512  47.603  86.773  1.00  0.00           H  
ATOM   2602  CZ  PHE   163      68.270  48.290  87.720  1.00  0.00           C  
ATOM   2603  HZ  PHE   163      68.749  48.754  86.870  1.00  0.00           H  
ATOM   2604  CE2 PHE   163      68.960  48.318  88.937  1.00  0.00           C  
ATOM   2605  HE2 PHE   163      69.911  48.831  88.937  1.00  0.00           H  
ATOM   2606  CD2 PHE   163      68.411  47.748  90.110  1.00  0.00           C  
ATOM   2607  HD2 PHE   163      68.866  47.787  91.089  1.00  0.00           H  
ATOM   2608  C   PHE   163      64.356  47.454  91.521  1.00  0.00           C  
ATOM   2609  O   PHE   163      64.140  48.258  90.610  1.00  0.00           O  
ATOM   2610  N   ASP   164      63.461  46.670  92.014  1.00  0.00           N  
ATOM   2611  H   ASP   164      63.840  45.946  92.608  1.00  0.00           H  
ATOM   2612  CA  ASP   164      62.132  46.399  91.432  1.00  0.00           C  
ATOM   2613  HA  ASP   164      62.212  45.784  90.535  1.00  0.00           H  
ATOM   2614  CB  ASP   164      61.289  45.487  92.313  1.00  0.00           C  
ATOM   2615  HB2 ASP   164      61.746  44.497  92.317  1.00  0.00           H  
ATOM   2616  HB3 ASP   164      61.297  45.716  93.379  1.00  0.00           H  
ATOM   2617  CG  ASP   164      59.809  45.384  91.822  1.00  0.00           C  
ATOM   2618  OD1 ASP   164      58.962  45.954  92.556  1.00  0.00           O  
ATOM   2619  OD2 ASP   164      59.592  44.921  90.656  1.00  0.00           O  
ATOM   2620  C   ASP   164      61.351  47.670  91.196  1.00  0.00           C  
ATOM   2621  O   ASP   164      60.663  47.807  90.205  1.00  0.00           O  
ATOM   2622  N   VAL   165      61.419  48.672  92.134  1.00  0.00           N  
ATOM   2623  H   VAL   165      62.081  48.560  92.889  1.00  0.00           H  
ATOM   2624  CA  VAL   165      60.752  49.984  92.097  1.00  0.00           C  
ATOM   2625  HA  VAL   165      59.662  49.957  92.098  1.00  0.00           H  
ATOM   2626  CB  VAL   165      61.184  50.705  93.461  1.00  0.00           C  
ATOM   2627  HB  VAL   165      61.218  49.949  94.246  1.00  0.00           H  
ATOM   2628  CG1 VAL   165      62.629  51.330  93.267  1.00  0.00           C  
ATOM   2629 HG11 VAL   165      63.023  51.642  94.234  1.00  0.00           H  
ATOM   2630 HG12 VAL   165      63.361  50.628  92.866  1.00  0.00           H  
ATOM   2631 HG13 VAL   165      62.595  52.279  92.732  1.00  0.00           H  
ATOM   2632  CG2 VAL   165      60.075  51.699  93.850  1.00  0.00           C  
ATOM   2633 HG21 VAL   165      59.832  52.493  93.144  1.00  0.00           H  
ATOM   2634 HG22 VAL   165      59.210  51.046  93.965  1.00  0.00           H  
ATOM   2635 HG23 VAL   165      60.354  52.075  94.834  1.00  0.00           H  
ATOM   2636  C   VAL   165      61.134  50.852  90.868  1.00  0.00           C  
ATOM   2637  O   VAL   165      60.283  51.631  90.385  1.00  0.00           O  
ATOM   2638  N   HIE   166      62.387  50.758  90.330  1.00  0.00           N  
ATOM   2639  H   HIE   166      62.969  50.022  90.704  1.00  0.00           H  
ATOM   2640  CA  HIE   166      62.966  51.682  89.341  1.00  0.00           C  
ATOM   2641  HA  HIE   166      62.905  52.724  89.655  1.00  0.00           H  
ATOM   2642  CB  HIE   166      64.483  51.475  89.224  1.00  0.00           C  
ATOM   2643  HB2 HIE   166      64.791  50.584  88.677  1.00  0.00           H  
ATOM   2644  HB3 HIE   166      64.921  52.281  88.636  1.00  0.00           H  
ATOM   2645  CG  HIE   166      65.291  51.505  90.558  1.00  0.00           C  
ATOM   2646  ND1 HIE   166      65.339  52.434  91.664  1.00  0.00           N  
ATOM   2647  CE1 HIE   166      66.366  52.003  92.460  1.00  0.00           C  
ATOM   2648  HE1 HIE   166      66.603  52.491  93.393  1.00  0.00           H  
ATOM   2649  NE2 HIE   166      66.942  50.930  91.933  1.00  0.00           N  
ATOM   2650  HE2 HIE   166      67.654  50.394  92.410  1.00  0.00           H  
ATOM   2651  CD2 HIE   166      66.374  50.718  90.721  1.00  0.00           C  
ATOM   2652  HD2 HIE   166      66.589  49.861  90.100  1.00  0.00           H  
ATOM   2653  C   HIE   166      62.351  51.518  87.918  1.00  0.00           C  
ATOM   2654  O   HIE   166      61.797  50.487  87.538  1.00  0.00           O  
ATOM   2655  N   ASP   167      62.351  52.634  87.181  1.00  0.00           N  
ATOM   2656  H   ASP   167      62.809  53.451  87.559  1.00  0.00           H  
ATOM   2657  CA  ASP   167      62.515  52.448  85.701  1.00  0.00           C  
ATOM   2658  HA  ASP   167      61.994  51.583  85.289  1.00  0.00           H  
ATOM   2659  CB  ASP   167      61.859  53.614  85.098  1.00  0.00           C  
ATOM   2660  HB2 ASP   167      60.883  53.872  85.510  1.00  0.00           H  
ATOM   2661  HB3 ASP   167      62.532  54.462  85.222  1.00  0.00           H  
ATOM   2662  CG  ASP   167      61.735  53.482  83.558  1.00  0.00           C  
ATOM   2663  OD1 ASP   167      62.177  54.479  82.889  1.00  0.00           O  
ATOM   2664  OD2 ASP   167      61.277  52.449  83.048  1.00  0.00           O  
ATOM   2665  C   ASP   167      63.966  52.231  85.231  1.00  0.00           C  
ATOM   2666  O   ASP   167      64.778  53.067  85.661  1.00  0.00           O  
ATOM   2667  N   VAL   168      64.148  51.338  84.228  1.00  0.00           N  
ATOM   2668  H   VAL   168      63.341  50.805  83.937  1.00  0.00           H  
ATOM   2669  CA  VAL   168      65.459  51.004  83.557  1.00  0.00           C  
ATOM   2670  HA  VAL   168      66.162  50.816  84.368  1.00  0.00           H  
ATOM   2671  CB  VAL   168      65.414  49.640  82.878  1.00  0.00           C  
ATOM   2672  HB  VAL   168      66.404  49.364  82.516  1.00  0.00           H  
ATOM   2673  CG1 VAL   168      64.783  48.577  83.770  1.00  0.00           C  
ATOM   2674 HG11 VAL   168      65.001  47.610  83.316  1.00  0.00           H  
ATOM   2675 HG12 VAL   168      65.247  48.650  84.754  1.00  0.00           H  
ATOM   2676 HG13 VAL   168      63.706  48.723  83.848  1.00  0.00           H  
ATOM   2677  CG2 VAL   168      64.611  49.471  81.528  1.00  0.00           C  
ATOM   2678 HG21 VAL   168      63.542  49.595  81.701  1.00  0.00           H  
ATOM   2679 HG22 VAL   168      65.025  50.126  80.762  1.00  0.00           H  
ATOM   2680 HG23 VAL   168      64.810  48.502  81.070  1.00  0.00           H  
ATOM   2681  C   VAL   168      66.024  52.061  82.663  1.00  0.00           C  
ATOM   2682  O   VAL   168      67.190  52.448  82.769  1.00  0.00           O  
ATOM   2683  N   GLY   169      65.223  52.646  81.733  1.00  0.00           N  
ATOM   2684  H   GLY   169      64.275  52.314  81.630  1.00  0.00           H  
ATOM   2685  CA  GLY   169      65.599  53.726  80.845  1.00  0.00           C  
ATOM   2686  HA2 GLY   169      66.450  53.430  80.232  1.00  0.00           H  
ATOM   2687  HA3 GLY   169      64.755  53.870  80.170  1.00  0.00           H  
ATOM   2688  C   GLY   169      65.987  55.051  81.570  1.00  0.00           C  
ATOM   2689  O   GLY   169      67.025  55.603  81.262  1.00  0.00           O  
ATOM   2690  N   GLU   170      65.346  55.429  82.656  1.00  0.00           N  
ATOM   2691  H   GLU   170      64.433  55.031  82.824  1.00  0.00           H  
ATOM   2692  CA  GLU   170      65.661  56.524  83.555  1.00  0.00           C  
ATOM   2693  HA  GLU   170      65.832  57.377  82.898  1.00  0.00           H  
ATOM   2694  CB  GLU   170      64.429  56.861  84.378  1.00  0.00           C  
ATOM   2695  HB2 GLU   170      63.572  57.123  83.758  1.00  0.00           H  
ATOM   2696  HB3 GLU   170      64.221  56.104  85.134  1.00  0.00           H  
ATOM   2697  CG  GLU   170      64.596  58.183  85.163  1.00  0.00           C  
ATOM   2698  HG2 GLU   170      65.351  58.780  84.652  1.00  0.00           H  
ATOM   2699  HG3 GLU   170      63.689  58.785  85.107  1.00  0.00           H  
ATOM   2700  CD  GLU   170      65.029  58.135  86.593  1.00  0.00           C  
ATOM   2701  OE1 GLU   170      65.545  57.083  87.027  1.00  0.00           O  
ATOM   2702  OE2 GLU   170      64.955  59.233  87.219  1.00  0.00           O  
ATOM   2703  C   GLU   170      66.943  56.360  84.420  1.00  0.00           C  
ATOM   2704  O   GLU   170      67.758  57.363  84.453  1.00  0.00           O  
ATOM   2705  N   LEU   171      67.319  55.102  84.739  1.00  0.00           N  
ATOM   2706  H   LEU   171      66.749  54.269  84.712  1.00  0.00           H  
ATOM   2707  CA  LEU   171      68.611  54.883  85.362  1.00  0.00           C  
ATOM   2708  HA  LEU   171      68.787  55.615  86.150  1.00  0.00           H  
ATOM   2709  CB  LEU   171      68.726  53.522  85.978  1.00  0.00           C  
ATOM   2710  HB2 LEU   171      68.333  52.779  85.284  1.00  0.00           H  
ATOM   2711  HB3 LEU   171      69.770  53.377  86.258  1.00  0.00           H  
ATOM   2712  CG  LEU   171      67.944  53.425  87.340  1.00  0.00           C  
ATOM   2713  HG  LEU   171      66.914  53.739  87.172  1.00  0.00           H  
ATOM   2714  CD1 LEU   171      67.992  51.964  87.703  1.00  0.00           C  
ATOM   2715 HD11 LEU   171      68.989  51.523  87.711  1.00  0.00           H  
ATOM   2716 HD12 LEU   171      67.543  51.939  88.696  1.00  0.00           H  
ATOM   2717 HD13 LEU   171      67.377  51.379  87.020  1.00  0.00           H  
ATOM   2718  CD2 LEU   171      68.543  54.187  88.512  1.00  0.00           C  
ATOM   2719 HD21 LEU   171      68.023  53.992  89.450  1.00  0.00           H  
ATOM   2720 HD22 LEU   171      69.584  53.866  88.520  1.00  0.00           H  
ATOM   2721 HD23 LEU   171      68.467  55.247  88.274  1.00  0.00           H  
ATOM   2722  C   LEU   171      69.748  55.006  84.405  1.00  0.00           C  
ATOM   2723  O   LEU   171      70.717  55.765  84.630  1.00  0.00           O  
ATOM   2724  N   ASN   172      69.499  54.509  83.193  1.00  0.00           N  
ATOM   2725  H   ASN   172      68.678  53.932  83.086  1.00  0.00           H  
ATOM   2726  CA  ASN   172      70.392  54.559  82.007  1.00  0.00           C  
ATOM   2727  HA  ASN   172      71.434  54.289  82.179  1.00  0.00           H  
ATOM   2728  CB  ASN   172      69.905  53.612  80.969  1.00  0.00           C  
ATOM   2729  HB2 ASN   172      69.861  52.656  81.491  1.00  0.00           H  
ATOM   2730  HB3 ASN   172      68.900  53.803  80.593  1.00  0.00           H  
ATOM   2731  CG  ASN   172      70.823  53.624  79.785  1.00  0.00           C  
ATOM   2732  OD1 ASN   172      72.019  53.543  79.869  1.00  0.00           O  
ATOM   2733  ND2 ASN   172      70.285  53.701  78.578  1.00  0.00           N  
ATOM   2734 HD21 ASN   172      70.853  53.654  77.744  1.00  0.00           H  
ATOM   2735 HD22 ASN   172      69.306  53.946  78.606  1.00  0.00           H  
ATOM   2736  C   ASN   172      70.490  56.002  81.492  1.00  0.00           C  
ATOM   2737  O   ASN   172      71.646  56.410  81.174  1.00  0.00           O  
ATOM   2738  N   THR   173      69.469  56.844  81.648  1.00  0.00           N  
ATOM   2739  H   THR   173      68.574  56.448  81.894  1.00  0.00           H  
ATOM   2740  CA  THR   173      69.462  58.271  81.288  1.00  0.00           C  
ATOM   2741  HA  THR   173      69.976  58.510  80.357  1.00  0.00           H  
ATOM   2742  CB  THR   173      67.983  58.874  81.427  1.00  0.00           C  
ATOM   2743  HB  THR   173      67.558  58.626  82.400  1.00  0.00           H  
ATOM   2744  CG2 THR   173      67.898  60.369  81.170  1.00  0.00           C  
ATOM   2745 HG21 THR   173      68.283  60.911  82.034  1.00  0.00           H  
ATOM   2746 HG22 THR   173      68.556  60.647  80.347  1.00  0.00           H  
ATOM   2747 HG23 THR   173      66.902  60.658  80.836  1.00  0.00           H  
ATOM   2748  OG1 THR   173      67.223  58.216  80.466  1.00  0.00           O  
ATOM   2749  HG1 THR   173      67.210  57.280  80.678  1.00  0.00           H  
ATOM   2750  C   THR   173      70.278  59.051  82.376  1.00  0.00           C  
ATOM   2751  O   THR   173      70.917  59.979  81.917  1.00  0.00           O  
ATOM   2752  N   ARG   174      70.302  58.716  83.650  1.00  0.00           N  
ATOM   2753  H   ARG   174      69.754  57.896  83.865  1.00  0.00           H  
ATOM   2754  CA  ARG   174      71.014  59.533  84.642  1.00  0.00           C  
ATOM   2755  HA  ARG   174      70.709  60.579  84.612  1.00  0.00           H  
ATOM   2756  CB  ARG   174      70.823  58.915  86.032  1.00  0.00           C  
ATOM   2757  HB2 ARG   174      70.947  57.833  86.019  1.00  0.00           H  
ATOM   2758  HB3 ARG   174      71.588  59.343  86.679  1.00  0.00           H  
ATOM   2759  CG  ARG   174      69.486  59.205  86.654  1.00  0.00           C  
ATOM   2760  HG2 ARG   174      69.341  60.284  86.603  1.00  0.00           H  
ATOM   2761  HG3 ARG   174      68.602  58.759  86.198  1.00  0.00           H  
ATOM   2762  CD  ARG   174      69.332  58.734  88.121  1.00  0.00           C  
ATOM   2763  HD2 ARG   174      70.027  57.914  88.302  1.00  0.00           H  
ATOM   2764  HD3 ARG   174      69.670  59.489  88.831  1.00  0.00           H  
ATOM   2765  NE  ARG   174      67.948  58.291  88.485  1.00  0.00           N  
ATOM   2766  HE  ARG   174      67.277  58.073  87.762  1.00  0.00           H  
ATOM   2767  CZ  ARG   174      67.485  58.102  89.671  1.00  0.00           C  
ATOM   2768  NH1 ARG   174      68.187  58.277  90.728  1.00  0.00           N  
ATOM   2769 HH11 ARG   174      69.171  58.502  90.749  1.00  0.00           H  
ATOM   2770 HH12 ARG   174      67.882  57.887  91.609  1.00  0.00           H  
ATOM   2771  NH2 ARG   174      66.311  57.624  89.917  1.00  0.00           N  
ATOM   2772 HH21 ARG   174      65.842  57.380  89.056  1.00  0.00           H  
ATOM   2773 HH22 ARG   174      66.127  57.267  90.844  1.00  0.00           H  
ATOM   2774  C   ARG   174      72.516  59.543  84.418  1.00  0.00           C  
ATOM   2775  O   ARG   174      73.105  60.592  84.223  1.00  0.00           O  
ATOM   2776  N   LEU   175      73.057  58.367  84.013  1.00  0.00           N  
ATOM   2777  H   LEU   175      72.479  57.544  84.113  1.00  0.00           H  
ATOM   2778  CA  LEU   175      74.408  58.056  83.522  1.00  0.00           C  
ATOM   2779  HA  LEU   175      75.101  58.402  84.290  1.00  0.00           H  
ATOM   2780  CB  LEU   175      74.448  56.436  83.526  1.00  0.00           C  
ATOM   2781  HB2 LEU   175      74.051  56.073  84.474  1.00  0.00           H  
ATOM   2782  HB3 LEU   175      73.761  56.107  82.747  1.00  0.00           H  
ATOM   2783  CG  LEU   175      75.765  55.832  83.220  1.00  0.00           C  
ATOM   2784  HG  LEU   175      76.088  55.954  82.186  1.00  0.00           H  
ATOM   2785  CD1 LEU   175      76.930  56.540  84.005  1.00  0.00           C  
ATOM   2786 HD11 LEU   175      77.114  57.555  83.654  1.00  0.00           H  
ATOM   2787 HD12 LEU   175      76.673  56.409  85.056  1.00  0.00           H  
ATOM   2788 HD13 LEU   175      77.873  56.009  83.881  1.00  0.00           H  
ATOM   2789  CD2 LEU   175      75.784  54.310  83.459  1.00  0.00           C  
ATOM   2790 HD21 LEU   175      75.769  54.276  84.548  1.00  0.00           H  
ATOM   2791 HD22 LEU   175      74.893  53.851  83.031  1.00  0.00           H  
ATOM   2792 HD23 LEU   175      76.745  53.924  83.119  1.00  0.00           H  
ATOM   2793  C   LEU   175      74.807  58.729  82.194  1.00  0.00           C  
ATOM   2794  O   LEU   175      75.970  58.856  81.864  1.00  0.00           O  
ATOM   2795  N   THR   176      73.777  59.155  81.393  1.00  0.00           N  
ATOM   2796  H   THR   176      72.854  59.223  81.796  1.00  0.00           H  
ATOM   2797  CA  THR   176      73.907  59.781  80.065  1.00  0.00           C  
ATOM   2798  HA  THR   176      74.957  59.632  79.814  1.00  0.00           H  
ATOM   2799  CB  THR   176      73.123  58.909  78.993  1.00  0.00           C  
ATOM   2800  HB  THR   176      72.093  59.089  79.302  1.00  0.00           H  
ATOM   2801  CG2 THR   176      73.468  59.119  77.482  1.00  0.00           C  
ATOM   2802 HG21 THR   176      72.887  58.439  76.859  1.00  0.00           H  
ATOM   2803 HG22 THR   176      73.235  60.170  77.311  1.00  0.00           H  
ATOM   2804 HG23 THR   176      74.542  59.074  77.303  1.00  0.00           H  
ATOM   2805  OG1 THR   176      73.289  57.480  79.202  1.00  0.00           O  
ATOM   2806  HG1 THR   176      72.808  57.273  80.006  1.00  0.00           H  
ATOM   2807  C   THR   176      73.666  61.304  80.008  1.00  0.00           C  
ATOM   2808  O   THR   176      73.892  61.951  78.959  1.00  0.00           O  
ATOM   2809  N   ASP   177      73.274  61.860  81.195  1.00  0.00           N  
ATOM   2810  H   ASP   177      73.260  61.291  82.030  1.00  0.00           H  
ATOM   2811  CA  ASP   177      72.747  63.191  81.240  1.00  0.00           C  
ATOM   2812  HA  ASP   177      73.104  63.626  80.306  1.00  0.00           H  
ATOM   2813  CB  ASP   177      71.178  62.981  81.072  1.00  0.00           C  
ATOM   2814  HB2 ASP   177      71.076  62.201  80.317  1.00  0.00           H  
ATOM   2815  HB3 ASP   177      70.773  62.594  82.007  1.00  0.00           H  
ATOM   2816  CG  ASP   177      70.465  64.237  80.622  1.00  0.00           C  
ATOM   2817  OD1 ASP   177      69.249  64.108  80.275  1.00  0.00           O  
ATOM   2818  OD2 ASP   177      70.987  65.326  80.776  1.00  0.00           O  
ATOM   2819  C   ASP   177      73.050  64.031  82.473  1.00  0.00           C  
ATOM   2820  O   ASP   177      73.443  65.149  82.325  1.00  0.00           O  
ATOM   2821  N   ASP   178      72.959  63.543  83.678  1.00  0.00           N  
ATOM   2822  H   ASP   178      72.741  62.558  83.727  1.00  0.00           H  
ATOM   2823  CA  ASP   178      73.303  64.171  84.985  1.00  0.00           C  
ATOM   2824  HA  ASP   178      73.172  65.246  84.862  1.00  0.00           H  
ATOM   2825  CB  ASP   178      72.332  63.641  86.006  1.00  0.00           C  
ATOM   2826  HB2 ASP   178      72.506  62.576  86.159  1.00  0.00           H  
ATOM   2827  HB3 ASP   178      72.663  64.114  86.931  1.00  0.00           H  
ATOM   2828  CG  ASP   178      70.936  64.029  85.703  1.00  0.00           C  
ATOM   2829  OD1 ASP   178      69.986  63.413  86.267  1.00  0.00           O  
ATOM   2830  OD2 ASP   178      70.744  64.999  84.946  1.00  0.00           O  
ATOM   2831  C   ASP   178      74.719  63.880  85.340  1.00  0.00           C  
ATOM   2832  O   ASP   178      75.388  64.792  85.828  1.00  0.00           O  
ATOM   2833  N   VAL   179      75.233  62.676  84.989  1.00  0.00           N  
ATOM   2834  H   VAL   179      74.651  61.903  84.698  1.00  0.00           H  
ATOM   2835  CA  VAL   179      76.751  62.518  84.923  1.00  0.00           C  
ATOM   2836  HA  VAL   179      77.178  62.973  85.817  1.00  0.00           H  
ATOM   2837  CB  VAL   179      77.221  61.035  84.710  1.00  0.00           C  
ATOM   2838  HB  VAL   179      76.681  60.745  83.809  1.00  0.00           H  
ATOM   2839  CG1 VAL   179      78.745  60.960  84.633  1.00  0.00           C  
ATOM   2840 HG11 VAL   179      79.182  61.611  85.390  1.00  0.00           H  
ATOM   2841 HG12 VAL   179      79.098  59.939  84.780  1.00  0.00           H  
ATOM   2842 HG13 VAL   179      79.119  61.331  83.679  1.00  0.00           H  
ATOM   2843  CG2 VAL   179      76.687  60.097  85.750  1.00  0.00           C  
ATOM   2844 HG21 VAL   179      76.548  59.090  85.356  1.00  0.00           H  
ATOM   2845 HG22 VAL   179      77.239  60.052  86.689  1.00  0.00           H  
ATOM   2846 HG23 VAL   179      75.705  60.429  86.088  1.00  0.00           H  
ATOM   2847  C   VAL   179      77.302  63.291  83.828  1.00  0.00           C  
ATOM   2848  O   VAL   179      78.386  63.863  83.970  1.00  0.00           O  
ATOM   2849  N   SER   180      76.637  63.451  82.644  1.00  0.00           N  
ATOM   2850  H   SER   180      75.820  62.872  82.513  1.00  0.00           H  
ATOM   2851  CA  SER   180      77.134  64.316  81.557  1.00  0.00           C  
ATOM   2852  HA  SER   180      78.197  64.097  81.459  1.00  0.00           H  
ATOM   2853  CB  SER   180      76.458  64.131  80.257  1.00  0.00           C  
ATOM   2854  HB2 SER   180      75.377  64.265  80.289  1.00  0.00           H  
ATOM   2855  HB3 SER   180      76.905  64.755  79.483  1.00  0.00           H  
ATOM   2856  OG  SER   180      76.507  62.769  79.880  1.00  0.00           O  
ATOM   2857  HG  SER   180      76.024  62.646  79.060  1.00  0.00           H  
ATOM   2858  C   SER   180      77.191  65.823  81.843  1.00  0.00           C  
ATOM   2859  O   SER   180      78.020  66.588  81.314  1.00  0.00           O  
ATOM   2860  N   LYS   181      76.384  66.244  82.856  1.00  0.00           N  
ATOM   2861  H   LYS   181      75.656  65.639  83.207  1.00  0.00           H  
ATOM   2862  CA  LYS   181      76.525  67.597  83.392  1.00  0.00           C  
ATOM   2863  HA  LYS   181      76.584  68.147  82.453  1.00  0.00           H  
ATOM   2864  CB  LYS   181      75.184  67.924  84.116  1.00  0.00           C  
ATOM   2865  HB2 LYS   181      74.720  67.032  84.538  1.00  0.00           H  
ATOM   2866  HB3 LYS   181      75.452  68.664  84.870  1.00  0.00           H  
ATOM   2867  CG  LYS   181      74.181  68.532  83.109  1.00  0.00           C  
ATOM   2868  HG2 LYS   181      74.655  69.346  82.561  1.00  0.00           H  
ATOM   2869  HG3 LYS   181      74.085  67.786  82.319  1.00  0.00           H  
ATOM   2870  CD  LYS   181      72.736  68.888  83.591  1.00  0.00           C  
ATOM   2871  HD2 LYS   181      72.772  69.528  84.472  1.00  0.00           H  
ATOM   2872  HD3 LYS   181      72.168  69.426  82.832  1.00  0.00           H  
ATOM   2873  CE  LYS   181      71.928  67.693  84.120  1.00  0.00           C  
ATOM   2874  HE2 LYS   181      72.632  66.919  84.426  1.00  0.00           H  
ATOM   2875  HE3 LYS   181      71.298  67.929  84.978  1.00  0.00           H  
ATOM   2876  NZ  LYS   181      71.103  67.059  83.109  1.00  0.00           N  
ATOM   2877  HZ1 LYS   181      70.390  67.702  82.794  1.00  0.00           H  
ATOM   2878  HZ2 LYS   181      71.585  66.601  82.349  1.00  0.00           H  
ATOM   2879  HZ3 LYS   181      70.744  66.233  83.564  1.00  0.00           H  
ATOM   2880  C   LYS   181      77.689  67.921  84.356  1.00  0.00           C  
ATOM   2881  O   LYS   181      78.001  69.075  84.600  1.00  0.00           O  
ATOM   2882  N   ILE   182      78.393  66.896  84.805  1.00  0.00           N  
ATOM   2883  H   ILE   182      77.935  66.018  84.609  1.00  0.00           H  
ATOM   2884  CA  ILE   182      79.674  67.014  85.395  1.00  0.00           C  
ATOM   2885  HA  ILE   182      79.648  67.933  85.982  1.00  0.00           H  
ATOM   2886  CB  ILE   182      79.857  65.834  86.369  1.00  0.00           C  
ATOM   2887  HB  ILE   182      79.833  64.903  85.802  1.00  0.00           H  
ATOM   2888  CG2 ILE   182      81.199  65.845  87.030  1.00  0.00           C  
ATOM   2889 HG21 ILE   182      82.058  65.757  86.365  1.00  0.00           H  
ATOM   2890 HG22 ILE   182      81.199  66.726  87.671  1.00  0.00           H  
ATOM   2891 HG23 ILE   182      81.332  64.971  87.668  1.00  0.00           H  
ATOM   2892  CG1 ILE   182      78.712  65.872  87.477  1.00  0.00           C  
ATOM   2893 HG12 ILE   182      78.987  66.663  88.174  1.00  0.00           H  
ATOM   2894 HG13 ILE   182      77.709  66.069  87.098  1.00  0.00           H  
ATOM   2895  CD1 ILE   182      78.597  64.596  88.266  1.00  0.00           C  
ATOM   2896 HD11 ILE   182      78.636  63.774  87.552  1.00  0.00           H  
ATOM   2897 HD12 ILE   182      79.282  64.364  89.081  1.00  0.00           H  
ATOM   2898 HD13 ILE   182      77.628  64.721  88.749  1.00  0.00           H  
ATOM   2899  C   ILE   182      80.733  67.093  84.306  1.00  0.00           C  
ATOM   2900  O   ILE   182      81.588  67.987  84.311  1.00  0.00           O  
ATOM   2901  N   ASN   183      80.659  66.216  83.300  1.00  0.00           N  
ATOM   2902  H   ASN   183      80.012  65.450  83.417  1.00  0.00           H  
ATOM   2903  CA  ASN   183      81.595  66.294  82.111  1.00  0.00           C  
ATOM   2904  HA  ASN   183      82.606  66.127  82.481  1.00  0.00           H  
ATOM   2905  CB  ASN   183      81.205  65.211  81.059  1.00  0.00           C  
ATOM   2906  HB2 ASN   183      81.055  64.315  81.661  1.00  0.00           H  
ATOM   2907  HB3 ASN   183      80.205  65.325  80.642  1.00  0.00           H  
ATOM   2908  CG  ASN   183      82.345  64.820  80.038  1.00  0.00           C  
ATOM   2909  OD1 ASN   183      83.540  64.809  80.466  1.00  0.00           O  
ATOM   2910  ND2 ASN   183      82.098  64.399  78.820  1.00  0.00           N  
ATOM   2911 HD21 ASN   183      82.915  64.316  78.232  1.00  0.00           H  
ATOM   2912 HD22 ASN   183      81.136  64.268  78.542  1.00  0.00           H  
ATOM   2913  C   ASN   183      81.650  67.745  81.487  1.00  0.00           C  
ATOM   2914  O   ASN   183      82.652  68.312  81.210  1.00  0.00           O  
ATOM   2915  N   GLU   184      80.506  68.310  81.204  1.00  0.00           N  
ATOM   2916  H   GLU   184      79.698  67.845  81.592  1.00  0.00           H  
ATOM   2917  CA  GLU   184      80.399  69.664  80.584  1.00  0.00           C  
ATOM   2918  HA  GLU   184      80.808  69.637  79.574  1.00  0.00           H  
ATOM   2919  CB  GLU   184      78.956  70.045  80.440  1.00  0.00           C  
ATOM   2920  HB2 GLU   184      78.435  69.780  81.360  1.00  0.00           H  
ATOM   2921  HB3 GLU   184      78.808  71.120  80.343  1.00  0.00           H  
ATOM   2922  CG  GLU   184      78.306  69.424  79.226  1.00  0.00           C  
ATOM   2923  HG2 GLU   184      78.576  68.368  79.224  1.00  0.00           H  
ATOM   2924  HG3 GLU   184      77.221  69.503  79.292  1.00  0.00           H  
ATOM   2925  CD  GLU   184      78.723  70.061  77.919  1.00  0.00           C  
ATOM   2926  OE1 GLU   184      79.580  69.525  77.180  1.00  0.00           O  
ATOM   2927  OE2 GLU   184      78.086  71.079  77.596  1.00  0.00           O  
ATOM   2928  C   GLU   184      81.039  70.837  81.387  1.00  0.00           C  
ATOM   2929  O   GLU   184      81.174  71.919  80.817  1.00  0.00           O  
ATOM   2930  N   VAL   185      81.445  70.595  82.640  1.00  0.00           N  
ATOM   2931  H   VAL   185      81.104  69.760  83.097  1.00  0.00           H  
ATOM   2932  CA  VAL   185      81.881  71.655  83.501  1.00  0.00           C  
ATOM   2933  HA  VAL   185      82.138  72.467  82.820  1.00  0.00           H  
ATOM   2934  CB  VAL   185      80.858  72.268  84.475  1.00  0.00           C  
ATOM   2935  HB  VAL   185      80.031  72.574  83.834  1.00  0.00           H  
ATOM   2936  CG1 VAL   185      80.418  71.320  85.582  1.00  0.00           C  
ATOM   2937 HG11 VAL   185      81.284  71.183  86.229  1.00  0.00           H  
ATOM   2938 HG12 VAL   185      79.529  71.689  86.093  1.00  0.00           H  
ATOM   2939 HG13 VAL   185      80.200  70.286  85.314  1.00  0.00           H  
ATOM   2940  CG2 VAL   185      81.342  73.535  85.078  1.00  0.00           C  
ATOM   2941 HG21 VAL   185      81.747  74.215  84.328  1.00  0.00           H  
ATOM   2942 HG22 VAL   185      80.542  73.895  85.725  1.00  0.00           H  
ATOM   2943 HG23 VAL   185      82.157  73.245  85.741  1.00  0.00           H  
ATOM   2944  C   VAL   185      83.236  71.365  84.218  1.00  0.00           C  
ATOM   2945  O   VAL   185      84.053  72.259  84.383  1.00  0.00           O  
ATOM   2946  N   ILE   186      83.518  70.121  84.627  1.00  0.00           N  
ATOM   2947  H   ILE   186      82.803  69.445  84.403  1.00  0.00           H  
ATOM   2948  CA  ILE   186      84.449  69.857  85.763  1.00  0.00           C  
ATOM   2949  HA  ILE   186      84.302  70.563  86.581  1.00  0.00           H  
ATOM   2950  CB  ILE   186      84.149  68.441  86.184  1.00  0.00           C  
ATOM   2951  HB  ILE   186      83.073  68.394  86.356  1.00  0.00           H  
ATOM   2952  CG2 ILE   186      84.553  67.371  85.180  1.00  0.00           C  
ATOM   2953 HG21 ILE   186      84.221  67.592  84.165  1.00  0.00           H  
ATOM   2954 HG22 ILE   186      85.631  67.232  85.263  1.00  0.00           H  
ATOM   2955 HG23 ILE   186      84.046  66.416  85.314  1.00  0.00           H  
ATOM   2956  CG1 ILE   186      84.788  67.997  87.579  1.00  0.00           C  
ATOM   2957 HG12 ILE   186      84.409  67.009  87.841  1.00  0.00           H  
ATOM   2958 HG13 ILE   186      85.872  67.928  87.496  1.00  0.00           H  
ATOM   2959  CD1 ILE   186      84.225  68.856  88.779  1.00  0.00           C  
ATOM   2960 HD11 ILE   186      84.603  69.879  88.788  1.00  0.00           H  
ATOM   2961 HD12 ILE   186      83.144  68.727  88.738  1.00  0.00           H  
ATOM   2962 HD13 ILE   186      84.588  68.362  89.680  1.00  0.00           H  
ATOM   2963  C   ILE   186      85.927  70.030  85.309  1.00  0.00           C  
ATOM   2964  O   ILE   186      86.873  69.904  86.166  1.00  0.00           O  
ATOM   2965  N   GLY   187      86.207  70.404  84.063  1.00  0.00           N  
ATOM   2966  H   GLY   187      85.416  70.471  83.439  1.00  0.00           H  
ATOM   2967  CA  GLY   187      87.513  70.698  83.500  1.00  0.00           C  
ATOM   2968  HA2 GLY   187      88.240  69.983  83.885  1.00  0.00           H  
ATOM   2969  HA3 GLY   187      87.441  70.399  82.454  1.00  0.00           H  
ATOM   2970  C   GLY   187      87.913  72.147  83.485  1.00  0.00           C  
ATOM   2971  O   GLY   187      87.870  72.885  84.474  1.00  0.00           O  
ATOM   2972  N   ASP   188      88.443  72.598  82.313  1.00  0.00           N  
ATOM   2973  H   ASP   188      88.466  71.884  81.600  1.00  0.00           H  
ATOM   2974  CA  ASP   188      89.050  73.891  82.035  1.00  0.00           C  
ATOM   2975  HA  ASP   188      90.070  73.986  82.410  1.00  0.00           H  
ATOM   2976  CB  ASP   188      89.373  74.022  80.537  1.00  0.00           C  
ATOM   2977  HB2 ASP   188      89.633  75.027  80.206  1.00  0.00           H  
ATOM   2978  HB3 ASP   188      90.154  73.301  80.297  1.00  0.00           H  
ATOM   2979  CG  ASP   188      88.103  73.810  79.638  1.00  0.00           C  
ATOM   2980  OD1 ASP   188      87.870  74.506  78.641  1.00  0.00           O  
ATOM   2981  OD2 ASP   188      87.343  72.815  79.852  1.00  0.00           O  
ATOM   2982  C   ASP   188      88.206  75.122  82.313  1.00  0.00           C  
ATOM   2983  O   ASP   188      88.744  76.165  82.585  1.00  0.00           O  
ATOM   2984  N   LYS   189      86.867  74.945  82.401  1.00  0.00           N  
ATOM   2985  H   LYS   189      86.509  74.031  82.164  1.00  0.00           H  
ATOM   2986  CA  LYS   189      85.873  75.908  82.830  1.00  0.00           C  
ATOM   2987  HA  LYS   189      86.039  76.824  82.262  1.00  0.00           H  
ATOM   2988  CB  LYS   189      84.439  75.386  82.656  1.00  0.00           C  
ATOM   2989  HB2 LYS   189      84.357  74.397  83.108  1.00  0.00           H  
ATOM   2990  HB3 LYS   189      83.741  76.040  83.179  1.00  0.00           H  
ATOM   2991  CG  LYS   189      84.041  75.240  81.128  1.00  0.00           C  
ATOM   2992  HG2 LYS   189      84.444  76.090  80.578  1.00  0.00           H  
ATOM   2993  HG3 LYS   189      84.438  74.339  80.659  1.00  0.00           H  
ATOM   2994  CD  LYS   189      82.538  75.245  80.900  1.00  0.00           C  
ATOM   2995  HD2 LYS   189      82.049  74.408  81.400  1.00  0.00           H  
ATOM   2996  HD3 LYS   189      82.219  76.220  81.269  1.00  0.00           H  
ATOM   2997  CE  LYS   189      82.227  75.122  79.402  1.00  0.00           C  
ATOM   2998  HE2 LYS   189      81.166  75.288  79.218  1.00  0.00           H  
ATOM   2999  HE3 LYS   189      82.745  75.960  78.935  1.00  0.00           H  
ATOM   3000  NZ  LYS   189      82.599  73.804  78.769  1.00  0.00           N  
ATOM   3001  HZ1 LYS   189      83.097  73.235  79.439  1.00  0.00           H  
ATOM   3002  HZ2 LYS   189      81.773  73.236  78.647  1.00  0.00           H  
ATOM   3003  HZ3 LYS   189      83.129  73.959  77.924  1.00  0.00           H  
ATOM   3004  C   LYS   189      86.088  76.478  84.270  1.00  0.00           C  
ATOM   3005  O   LYS   189      85.786  77.624  84.529  1.00  0.00           O  
ATOM   3006  N   ILE   190      86.631  75.674  85.149  1.00  0.00           N  
ATOM   3007  H   ILE   190      86.967  74.794  84.785  1.00  0.00           H  
ATOM   3008  CA  ILE   190      87.070  76.134  86.458  1.00  0.00           C  
ATOM   3009  HA  ILE   190      86.345  76.845  86.854  1.00  0.00           H  
ATOM   3010  CB  ILE   190      87.098  74.984  87.470  1.00  0.00           C  
ATOM   3011  HB  ILE   190      87.950  74.384  87.151  1.00  0.00           H  
ATOM   3012  CG2 ILE   190      87.299  75.568  88.894  1.00  0.00           C  
ATOM   3013 HG21 ILE   190      86.433  76.193  89.113  1.00  0.00           H  
ATOM   3014 HG22 ILE   190      87.284  74.760  89.625  1.00  0.00           H  
ATOM   3015 HG23 ILE   190      88.246  76.107  88.906  1.00  0.00           H  
ATOM   3016  CG1 ILE   190      85.873  74.030  87.408  1.00  0.00           C  
ATOM   3017 HG12 ILE   190      84.933  74.519  87.665  1.00  0.00           H  
ATOM   3018 HG13 ILE   190      85.869  73.600  86.406  1.00  0.00           H  
ATOM   3019  CD1 ILE   190      85.993  72.745  88.284  1.00  0.00           C  
ATOM   3020 HD11 ILE   190      85.179  72.054  88.063  1.00  0.00           H  
ATOM   3021 HD12 ILE   190      86.947  72.276  88.041  1.00  0.00           H  
ATOM   3022 HD13 ILE   190      85.808  73.025  89.320  1.00  0.00           H  
ATOM   3023  C   ILE   190      88.392  76.857  86.499  1.00  0.00           C  
ATOM   3024  O   ILE   190      88.430  77.858  87.184  1.00  0.00           O  
ATOM   3025  N   GLY   191      89.421  76.509  85.689  1.00  0.00           N  
ATOM   3026  H   GLY   191      89.350  75.542  85.404  1.00  0.00           H  
ATOM   3027  CA  GLY   191      90.586  77.300  85.499  1.00  0.00           C  
ATOM   3028  HA2 GLY   191      90.938  77.558  86.498  1.00  0.00           H  
ATOM   3029  HA3 GLY   191      91.243  76.589  84.999  1.00  0.00           H  
ATOM   3030  C   GLY   191      90.430  78.668  84.755  1.00  0.00           C  
ATOM   3031  O   GLY   191      90.923  79.734  85.166  1.00  0.00           O  
ATOM   3032  N   MET   192      89.497  78.614  83.819  1.00  0.00           N  
ATOM   3033  H   MET   192      89.146  77.698  83.578  1.00  0.00           H  
ATOM   3034  CA  MET   192      88.851  79.705  83.193  1.00  0.00           C  
ATOM   3035  HA  MET   192      89.590  80.264  82.619  1.00  0.00           H  
ATOM   3036  CB  MET   192      87.837  79.130  82.146  1.00  0.00           C  
ATOM   3037  HB2 MET   192      88.469  78.540  81.482  1.00  0.00           H  
ATOM   3038  HB3 MET   192      87.164  78.491  82.718  1.00  0.00           H  
ATOM   3039  CG  MET   192      87.013  80.229  81.398  1.00  0.00           C  
ATOM   3040  HG2 MET   192      86.416  80.833  82.082  1.00  0.00           H  
ATOM   3041  HG3 MET   192      87.661  80.937  80.880  1.00  0.00           H  
ATOM   3042  SD  MET   192      85.693  79.545  80.428  1.00  0.00           S  
ATOM   3043  CE  MET   192      86.772  78.538  79.350  1.00  0.00           C  
ATOM   3044  HE1 MET   192      86.262  78.250  78.431  1.00  0.00           H  
ATOM   3045  HE2 MET   192      87.613  79.150  79.023  1.00  0.00           H  
ATOM   3046  HE3 MET   192      87.107  77.688  79.944  1.00  0.00           H  
ATOM   3047  C   MET   192      88.157  80.713  84.145  1.00  0.00           C  
ATOM   3048  O   MET   192      88.241  81.943  83.962  1.00  0.00           O  
ATOM   3049  N   PHE   193      87.461  80.220  85.190  1.00  0.00           N  
ATOM   3050  H   PHE   193      87.468  79.227  85.375  1.00  0.00           H  
ATOM   3051  CA  PHE   193      86.834  81.002  86.176  1.00  0.00           C  
ATOM   3052  HA  PHE   193      86.131  81.721  85.756  1.00  0.00           H  
ATOM   3053  CB  PHE   193      85.860  80.263  87.090  1.00  0.00           C  
ATOM   3054  HB2 PHE   193      84.878  80.286  86.617  1.00  0.00           H  
ATOM   3055  HB3 PHE   193      86.175  79.244  87.319  1.00  0.00           H  
ATOM   3056  CG  PHE   193      85.574  81.033  88.371  1.00  0.00           C  
ATOM   3057  CD1 PHE   193      85.610  80.343  89.595  1.00  0.00           C  
ATOM   3058  HD1 PHE   193      85.939  79.315  89.611  1.00  0.00           H  
ATOM   3059  CE1 PHE   193      85.041  80.894  90.725  1.00  0.00           C  
ATOM   3060  HE1 PHE   193      85.035  80.349  91.658  1.00  0.00           H  
ATOM   3061  CZ  PHE   193      84.468  82.164  90.676  1.00  0.00           C  
ATOM   3062  HZ  PHE   193      84.059  82.588  91.581  1.00  0.00           H  
ATOM   3063  CE2 PHE   193      84.443  82.883  89.481  1.00  0.00           C  
ATOM   3064  HE2 PHE   193      84.145  83.921  89.465  1.00  0.00           H  
ATOM   3065  CD2 PHE   193      85.077  82.341  88.363  1.00  0.00           C  
ATOM   3066  HD2 PHE   193      85.074  82.849  87.410  1.00  0.00           H  
ATOM   3067  C   PHE   193      87.983  81.797  86.867  1.00  0.00           C  
ATOM   3068  O   PHE   193      87.927  83.015  86.896  1.00  0.00           O  
ATOM   3069  N   PHE   194      89.046  81.166  87.430  1.00  0.00           N  
ATOM   3070  H   PHE   194      89.080  80.164  87.307  1.00  0.00           H  
ATOM   3071  CA  PHE   194      90.198  81.801  88.154  1.00  0.00           C  
ATOM   3072  HA  PHE   194      89.857  82.463  88.950  1.00  0.00           H  
ATOM   3073  CB  PHE   194      91.232  80.726  88.642  1.00  0.00           C  
ATOM   3074  HB2 PHE   194      91.474  79.938  87.929  1.00  0.00           H  
ATOM   3075  HB3 PHE   194      92.186  81.211  88.853  1.00  0.00           H  
ATOM   3076  CG  PHE   194      90.771  80.058  89.968  1.00  0.00           C  
ATOM   3077  CD1 PHE   194      90.440  80.835  91.118  1.00  0.00           C  
ATOM   3078  HD1 PHE   194      90.549  81.906  91.029  1.00  0.00           H  
ATOM   3079  CE1 PHE   194      89.948  80.268  92.258  1.00  0.00           C  
ATOM   3080  HE1 PHE   194      89.814  80.927  93.104  1.00  0.00           H  
ATOM   3081  CZ  PHE   194      89.960  78.859  92.311  1.00  0.00           C  
ATOM   3082  HZ  PHE   194      89.709  78.354  93.232  1.00  0.00           H  
ATOM   3083  CE2 PHE   194      90.233  78.075  91.164  1.00  0.00           C  
ATOM   3084  HE2 PHE   194      90.157  77.005  91.289  1.00  0.00           H  
ATOM   3085  CD2 PHE   194      90.622  78.690  90.008  1.00  0.00           C  
ATOM   3086  HD2 PHE   194      90.778  78.071  89.137  1.00  0.00           H  
ATOM   3087  C   PHE   194      91.012  82.740  87.226  1.00  0.00           C  
ATOM   3088  O   PHE   194      91.447  83.743  87.703  1.00  0.00           O  
ATOM   3089  N   GLN   195      91.305  82.399  85.980  1.00  0.00           N  
ATOM   3090  H   GLN   195      90.931  81.504  85.701  1.00  0.00           H  
ATOM   3091  CA  GLN   195      91.963  83.262  84.969  1.00  0.00           C  
ATOM   3092  HA  GLN   195      92.891  83.486  85.494  1.00  0.00           H  
ATOM   3093  CB  GLN   195      92.342  82.451  83.734  1.00  0.00           C  
ATOM   3094  HB2 GLN   195      92.883  81.575  84.090  1.00  0.00           H  
ATOM   3095  HB3 GLN   195      91.613  81.831  83.213  1.00  0.00           H  
ATOM   3096  CG  GLN   195      93.263  83.159  82.688  1.00  0.00           C  
ATOM   3097  HG2 GLN   195      93.870  83.917  83.184  1.00  0.00           H  
ATOM   3098  HG3 GLN   195      93.937  82.429  82.242  1.00  0.00           H  
ATOM   3099  CD  GLN   195      92.592  83.863  81.611  1.00  0.00           C  
ATOM   3100  OE1 GLN   195      91.363  83.856  81.571  1.00  0.00           O  
ATOM   3101  NE2 GLN   195      93.317  84.484  80.627  1.00  0.00           N  
ATOM   3102 HE21 GLN   195      94.314  84.323  80.616  1.00  0.00           H  
ATOM   3103 HE22 GLN   195      92.793  84.744  79.804  1.00  0.00           H  
ATOM   3104  C   GLN   195      91.097  84.506  84.742  1.00  0.00           C  
ATOM   3105  O   GLN   195      91.656  85.651  84.771  1.00  0.00           O  
ATOM   3106  N   SER   196      89.753  84.380  84.600  1.00  0.00           N  
ATOM   3107  H   SER   196      89.448  83.483  84.249  1.00  0.00           H  
ATOM   3108  CA  SER   196      88.861  85.587  84.480  1.00  0.00           C  
ATOM   3109  HA  SER   196      89.274  86.087  83.604  1.00  0.00           H  
ATOM   3110  CB  SER   196      87.414  85.067  84.109  1.00  0.00           C  
ATOM   3111  HB2 SER   196      87.002  84.595  85.001  1.00  0.00           H  
ATOM   3112  HB3 SER   196      86.794  85.924  83.845  1.00  0.00           H  
ATOM   3113  OG  SER   196      87.427  84.184  83.073  1.00  0.00           O  
ATOM   3114  HG  SER   196      87.467  83.275  83.381  1.00  0.00           H  
ATOM   3115  C   SER   196      88.822  86.517  85.706  1.00  0.00           C  
ATOM   3116  O   SER   196      89.000  87.739  85.511  1.00  0.00           O  
ATOM   3117  N   MET   197      88.658  85.983  86.923  1.00  0.00           N  
ATOM   3118  H   MET   197      88.489  84.988  86.874  1.00  0.00           H  
ATOM   3119  CA  MET   197      88.810  86.646  88.171  1.00  0.00           C  
ATOM   3120  HA  MET   197      88.077  87.452  88.216  1.00  0.00           H  
ATOM   3121  CB  MET   197      88.445  85.662  89.310  1.00  0.00           C  
ATOM   3122  HB2 MET   197      89.078  84.779  89.217  1.00  0.00           H  
ATOM   3123  HB3 MET   197      88.721  86.042  90.293  1.00  0.00           H  
ATOM   3124  CG  MET   197      86.979  85.180  89.389  1.00  0.00           C  
ATOM   3125  HG2 MET   197      86.868  84.458  88.580  1.00  0.00           H  
ATOM   3126  HG3 MET   197      86.857  84.705  90.362  1.00  0.00           H  
ATOM   3127  SD  MET   197      85.820  86.540  89.231  1.00  0.00           S  
ATOM   3128  CE  MET   197      86.159  87.484  90.747  1.00  0.00           C  
ATOM   3129  HE1 MET   197      86.044  86.817  91.602  1.00  0.00           H  
ATOM   3130  HE2 MET   197      87.199  87.730  90.961  1.00  0.00           H  
ATOM   3131  HE3 MET   197      85.496  88.298  91.039  1.00  0.00           H  
ATOM   3132  C   MET   197      90.141  87.334  88.380  1.00  0.00           C  
ATOM   3133  O   MET   197      90.196  88.528  88.597  1.00  0.00           O  
ATOM   3134  N   ALA   198      91.258  86.597  88.220  1.00  0.00           N  
ATOM   3135  H   ALA   198      91.161  85.610  88.027  1.00  0.00           H  
ATOM   3136  CA  ALA   198      92.619  87.189  88.247  1.00  0.00           C  
ATOM   3137  HA  ALA   198      92.929  87.705  89.156  1.00  0.00           H  
ATOM   3138  CB  ALA   198      93.717  86.115  88.098  1.00  0.00           C  
ATOM   3139  HB1 ALA   198      93.525  85.443  88.935  1.00  0.00           H  
ATOM   3140  HB2 ALA   198      93.735  85.522  87.184  1.00  0.00           H  
ATOM   3141  HB3 ALA   198      94.714  86.521  88.271  1.00  0.00           H  
ATOM   3142  C   ALA   198      92.858  88.354  87.175  1.00  0.00           C  
ATOM   3143  O   ALA   198      93.529  89.300  87.491  1.00  0.00           O  
ATOM   3144  N   THR   199      92.088  88.321  86.044  1.00  0.00           N  
ATOM   3145  H   THR   199      91.651  87.433  85.842  1.00  0.00           H  
ATOM   3146  CA  THR   199      92.229  89.385  85.000  1.00  0.00           C  
ATOM   3147  HA  THR   199      93.283  89.663  85.007  1.00  0.00           H  
ATOM   3148  CB  THR   199      91.778  88.920  83.611  1.00  0.00           C  
ATOM   3149  HB  THR   199      90.722  88.651  83.620  1.00  0.00           H  
ATOM   3150  CG2 THR   199      92.162  89.918  82.524  1.00  0.00           C  
ATOM   3151 HG21 THR   199      91.413  90.710  82.501  1.00  0.00           H  
ATOM   3152 HG22 THR   199      93.111  90.409  82.736  1.00  0.00           H  
ATOM   3153 HG23 THR   199      92.160  89.520  81.509  1.00  0.00           H  
ATOM   3154  OG1 THR   199      92.516  87.712  83.417  1.00  0.00           O  
ATOM   3155  HG1 THR   199      92.022  87.010  83.848  1.00  0.00           H  
ATOM   3156  C   THR   199      91.455  90.649  85.369  1.00  0.00           C  
ATOM   3157  O   THR   199      91.963  91.779  85.251  1.00  0.00           O  
ATOM   3158  N   PHE   200      90.270  90.455  85.955  1.00  0.00           N  
ATOM   3159  H   PHE   200      89.893  89.518  85.925  1.00  0.00           H  
ATOM   3160  CA  PHE   200      89.395  91.408  86.451  1.00  0.00           C  
ATOM   3161  HA  PHE   200      89.146  92.215  85.761  1.00  0.00           H  
ATOM   3162  CB  PHE   200      88.046  90.731  86.914  1.00  0.00           C  
ATOM   3163  HB2 PHE   200      87.458  90.690  85.998  1.00  0.00           H  
ATOM   3164  HB3 PHE   200      88.208  89.676  87.134  1.00  0.00           H  
ATOM   3165  CG  PHE   200      87.291  91.512  87.979  1.00  0.00           C  
ATOM   3166  CD1 PHE   200      86.794  90.750  89.052  1.00  0.00           C  
ATOM   3167  HD1 PHE   200      87.064  89.709  89.155  1.00  0.00           H  
ATOM   3168  CE1 PHE   200      85.803  91.373  89.853  1.00  0.00           C  
ATOM   3169  HE1 PHE   200      85.396  90.965  90.767  1.00  0.00           H  
ATOM   3170  CZ  PHE   200      85.190  92.568  89.448  1.00  0.00           C  
ATOM   3171  HZ  PHE   200      84.376  92.945  90.050  1.00  0.00           H  
ATOM   3172  CE2 PHE   200      85.700  93.308  88.368  1.00  0.00           C  
ATOM   3173  HE2 PHE   200      85.276  94.277  88.150  1.00  0.00           H  
ATOM   3174  CD2 PHE   200      86.743  92.765  87.604  1.00  0.00           C  
ATOM   3175  HD2 PHE   200      87.156  93.239  86.727  1.00  0.00           H  
ATOM   3176  C   PHE   200      90.179  92.127  87.570  1.00  0.00           C  
ATOM   3177  O   PHE   200      90.356  93.336  87.492  1.00  0.00           O  
ATOM   3178  N   PHE   201      90.591  91.412  88.581  1.00  0.00           N  
ATOM   3179  H   PHE   201      90.289  90.457  88.706  1.00  0.00           H  
ATOM   3180  CA  PHE   201      91.376  91.930  89.773  1.00  0.00           C  
ATOM   3181  HA  PHE   201      90.701  92.614  90.288  1.00  0.00           H  
ATOM   3182  CB  PHE   201      91.798  90.872  90.804  1.00  0.00           C  
ATOM   3183  HB2 PHE   201      92.453  90.170  90.287  1.00  0.00           H  
ATOM   3184  HB3 PHE   201      92.304  91.451  91.577  1.00  0.00           H  
ATOM   3185  CG  PHE   201      90.720  90.121  91.599  1.00  0.00           C  
ATOM   3186  CD1 PHE   201      91.097  88.895  92.200  1.00  0.00           C  
ATOM   3187  HD1 PHE   201      92.084  88.465  92.111  1.00  0.00           H  
ATOM   3188  CE1 PHE   201      90.104  88.143  92.886  1.00  0.00           C  
ATOM   3189  HE1 PHE   201      90.442  87.227  93.346  1.00  0.00           H  
ATOM   3190  CZ  PHE   201      88.865  88.740  93.158  1.00  0.00           C  
ATOM   3191  HZ  PHE   201      88.261  88.129  93.812  1.00  0.00           H  
ATOM   3192  CE2 PHE   201      88.503  89.961  92.575  1.00  0.00           C  
ATOM   3193  HE2 PHE   201      87.518  90.393  92.683  1.00  0.00           H  
ATOM   3194  CD2 PHE   201      89.436  90.661  91.812  1.00  0.00           C  
ATOM   3195  HD2 PHE   201      89.120  91.618  91.426  1.00  0.00           H  
ATOM   3196  C   PHE   201      92.596  92.704  89.355  1.00  0.00           C  
ATOM   3197  O   PHE   201      92.838  93.784  89.854  1.00  0.00           O  
ATOM   3198  N   THR   202      93.367  92.144  88.411  1.00  0.00           N  
ATOM   3199  H   THR   202      93.081  91.235  88.074  1.00  0.00           H  
ATOM   3200  CA  THR   202      94.710  92.772  88.018  1.00  0.00           C  
ATOM   3201  HA  THR   202      95.155  93.166  88.931  1.00  0.00           H  
ATOM   3202  CB  THR   202      95.632  91.731  87.366  1.00  0.00           C  
ATOM   3203  HB  THR   202      95.308  91.393  86.382  1.00  0.00           H  
ATOM   3204  CG2 THR   202      97.084  92.201  87.288  1.00  0.00           C  
ATOM   3205 HG21 THR   202      97.215  93.161  86.789  1.00  0.00           H  
ATOM   3206 HG22 THR   202      97.516  92.275  88.286  1.00  0.00           H  
ATOM   3207 HG23 THR   202      97.704  91.482  86.752  1.00  0.00           H  
ATOM   3208  OG1 THR   202      95.903  90.589  88.142  1.00  0.00           O  
ATOM   3209  HG1 THR   202      95.158  89.986  88.087  1.00  0.00           H  
ATOM   3210  C   THR   202      94.560  93.956  87.123  1.00  0.00           C  
ATOM   3211  O   THR   202      95.307  94.957  87.216  1.00  0.00           O  
ATOM   3212  N   GLY   203      93.554  93.912  86.238  1.00  0.00           N  
ATOM   3213  H   GLY   203      92.954  93.104  86.151  1.00  0.00           H  
ATOM   3214  CA  GLY   203      93.174  95.020  85.324  1.00  0.00           C  
ATOM   3215  HA2 GLY   203      94.073  95.371  84.817  1.00  0.00           H  
ATOM   3216  HA3 GLY   203      92.319  94.727  84.715  1.00  0.00           H  
ATOM   3217  C   GLY   203      92.712  96.226  86.213  1.00  0.00           C  
ATOM   3218  O   GLY   203      93.122  97.330  85.987  1.00  0.00           O  
ATOM   3219  N   PHE   204      92.001  95.928  87.284  1.00  0.00           N  
ATOM   3220  H   PHE   204      91.703  94.970  87.394  1.00  0.00           H  
ATOM   3221  CA  PHE   204      91.497  96.962  88.290  1.00  0.00           C  
ATOM   3222  HA  PHE   204      91.186  97.880  87.792  1.00  0.00           H  
ATOM   3223  CB  PHE   204      90.399  96.340  89.181  1.00  0.00           C  
ATOM   3224  HB2 PHE   204      90.559  95.286  89.408  1.00  0.00           H  
ATOM   3225  HB3 PHE   204      90.434  96.799  90.169  1.00  0.00           H  
ATOM   3226  CG  PHE   204      89.036  96.449  88.566  1.00  0.00           C  
ATOM   3227  CD1 PHE   204      88.021  96.906  89.365  1.00  0.00           C  
ATOM   3228  HD1 PHE   204      88.139  97.038  90.430  1.00  0.00           H  
ATOM   3229  CE1 PHE   204      86.738  97.212  88.834  1.00  0.00           C  
ATOM   3230  HE1 PHE   204      86.017  97.610  89.532  1.00  0.00           H  
ATOM   3231  CZ  PHE   204      86.453  96.956  87.503  1.00  0.00           C  
ATOM   3232  HZ  PHE   204      85.524  97.070  86.965  1.00  0.00           H  
ATOM   3233  CE2 PHE   204      87.469  96.340  86.729  1.00  0.00           C  
ATOM   3234  HE2 PHE   204      87.268  96.112  85.693  1.00  0.00           H  
ATOM   3235  CD2 PHE   204      88.742  96.183  87.249  1.00  0.00           C  
ATOM   3236  HD2 PHE   204      89.438  95.722  86.565  1.00  0.00           H  
ATOM   3237  C   PHE   204      92.710  97.444  89.144  1.00  0.00           C  
ATOM   3238  O   PHE   204      92.863  98.638  89.516  1.00  0.00           O  
ATOM   3239  N   ILE   205      93.706  96.560  89.458  1.00  0.00           N  
ATOM   3240  H   ILE   205      93.654  95.632  89.063  1.00  0.00           H  
ATOM   3241  CA  ILE   205      94.935  96.995  90.201  1.00  0.00           C  
ATOM   3242  HA  ILE   205      94.660  97.580  91.078  1.00  0.00           H  
ATOM   3243  CB  ILE   205      95.772  95.782  90.691  1.00  0.00           C  
ATOM   3244  HB  ILE   205      95.838  95.050  89.887  1.00  0.00           H  
ATOM   3245  CG2 ILE   205      97.231  96.073  91.106  1.00  0.00           C  
ATOM   3246 HG21 ILE   205      97.275  96.936  91.770  1.00  0.00           H  
ATOM   3247 HG22 ILE   205      97.761  95.218  91.525  1.00  0.00           H  
ATOM   3248 HG23 ILE   205      97.793  96.343  90.212  1.00  0.00           H  
ATOM   3249  CG1 ILE   205      95.051  95.193  91.916  1.00  0.00           C  
ATOM   3250 HG12 ILE   205      95.071  96.009  92.638  1.00  0.00           H  
ATOM   3251 HG13 ILE   205      94.002  95.036  91.666  1.00  0.00           H  
ATOM   3252  CD1 ILE   205      95.566  93.798  92.506  1.00  0.00           C  
ATOM   3253 HD11 ILE   205      95.364  93.050  91.739  1.00  0.00           H  
ATOM   3254 HD12 ILE   205      96.597  93.901  92.846  1.00  0.00           H  
ATOM   3255 HD13 ILE   205      94.991  93.574  93.404  1.00  0.00           H  
ATOM   3256  C   ILE   205      95.756  97.978  89.344  1.00  0.00           C  
ATOM   3257  O   ILE   205      96.109  98.957  89.972  1.00  0.00           O  
ATOM   3258  N   VAL   206      96.097  97.640  88.125  1.00  0.00           N  
ATOM   3259  H   VAL   206      95.650  96.830  87.719  1.00  0.00           H  
ATOM   3260  CA  VAL   206      96.804  98.575  87.244  1.00  0.00           C  
ATOM   3261  HA  VAL   206      97.767  98.832  87.685  1.00  0.00           H  
ATOM   3262  CB  VAL   206      97.113  97.860  85.882  1.00  0.00           C  
ATOM   3263  HB  VAL   206      96.216  97.491  85.385  1.00  0.00           H  
ATOM   3264  CG1 VAL   206      97.833  98.684  84.846  1.00  0.00           C  
ATOM   3265 HG11 VAL   206      98.865  98.806  85.177  1.00  0.00           H  
ATOM   3266 HG12 VAL   206      97.952  98.192  83.881  1.00  0.00           H  
ATOM   3267 HG13 VAL   206      97.299  99.622  84.700  1.00  0.00           H  
ATOM   3268  CG2 VAL   206      97.941  96.547  86.108  1.00  0.00           C  
ATOM   3269 HG21 VAL   206      97.544  95.834  86.830  1.00  0.00           H  
ATOM   3270 HG22 VAL   206      98.022  96.089  85.122  1.00  0.00           H  
ATOM   3271 HG23 VAL   206      98.908  96.741  86.571  1.00  0.00           H  
ATOM   3272  C   VAL   206      96.071  99.872  87.186  1.00  0.00           C  
ATOM   3273  O   VAL   206      96.786 100.925  87.361  1.00  0.00           O  
ATOM   3274  N   GLY   207      94.738  99.850  87.088  1.00  0.00           N  
ATOM   3275  H   GLY   207      94.247  98.974  86.983  1.00  0.00           H  
ATOM   3276  CA  GLY   207      93.881 100.981  87.122  1.00  0.00           C  
ATOM   3277  HA2 GLY   207      94.225 101.593  86.288  1.00  0.00           H  
ATOM   3278  HA3 GLY   207      92.828 100.798  86.906  1.00  0.00           H  
ATOM   3279  C   GLY   207      94.112 101.867  88.433  1.00  0.00           C  
ATOM   3280  O   GLY   207      94.732 102.891  88.225  1.00  0.00           O  
ATOM   3281  N   PHE   208      93.798 101.341  89.620  1.00  0.00           N  
ATOM   3282  H   PHE   208      93.446 100.394  89.634  1.00  0.00           H  
ATOM   3283  CA  PHE   208      94.121 102.011  90.873  1.00  0.00           C  
ATOM   3284  HA  PHE   208      93.573 102.953  90.887  1.00  0.00           H  
ATOM   3285  CB  PHE   208      93.531 101.089  92.024  1.00  0.00           C  
ATOM   3286  HB2 PHE   208      93.810 100.064  91.781  1.00  0.00           H  
ATOM   3287  HB3 PHE   208      94.028 101.267  92.978  1.00  0.00           H  
ATOM   3288  CG  PHE   208      92.090 101.297  92.314  1.00  0.00           C  
ATOM   3289  CD1 PHE   208      91.048 100.619  91.675  1.00  0.00           C  
ATOM   3290  HD1 PHE   208      91.331  99.869  90.951  1.00  0.00           H  
ATOM   3291  CE1 PHE   208      89.747 100.885  91.816  1.00  0.00           C  
ATOM   3292  HE1 PHE   208      89.038 100.449  91.128  1.00  0.00           H  
ATOM   3293  CZ  PHE   208      89.341 101.679  92.918  1.00  0.00           C  
ATOM   3294  HZ  PHE   208      88.281 101.823  93.065  1.00  0.00           H  
ATOM   3295  CE2 PHE   208      90.342 102.312  93.680  1.00  0.00           C  
ATOM   3296  HE2 PHE   208      90.095 102.997  94.477  1.00  0.00           H  
ATOM   3297  CD2 PHE   208      91.728 102.148  93.361  1.00  0.00           C  
ATOM   3298  HD2 PHE   208      92.478 102.708  93.900  1.00  0.00           H  
ATOM   3299  C   PHE   208      95.586 102.412  91.083  1.00  0.00           C  
ATOM   3300  O   PHE   208      95.903 103.375  91.889  1.00  0.00           O  
ATOM   3301  N   THR   209      96.508 101.700  90.488  1.00  0.00           N  
ATOM   3302  H   THR   209      96.334 100.874  89.933  1.00  0.00           H  
ATOM   3303  CA  THR   209      97.922 102.092  90.540  1.00  0.00           C  
ATOM   3304  HA  THR   209      98.191 102.419  91.544  1.00  0.00           H  
ATOM   3305  CB  THR   209      98.832 100.890  90.189  1.00  0.00           C  
ATOM   3306  HB  THR   209      98.629 100.664  89.142  1.00  0.00           H  
ATOM   3307  CG2 THR   209     100.301 100.995  90.108  1.00  0.00           C  
ATOM   3308 HG21 THR   209     100.705 100.021  89.832  1.00  0.00           H  
ATOM   3309 HG22 THR   209     100.615 101.746  89.383  1.00  0.00           H  
ATOM   3310 HG23 THR   209     100.744 101.274  91.064  1.00  0.00           H  
ATOM   3311  OG1 THR   209      98.470  99.741  90.937  1.00  0.00           O  
ATOM   3312  HG1 THR   209      97.575  99.458  90.740  1.00  0.00           H  
ATOM   3313  C   THR   209      98.239 103.293  89.697  1.00  0.00           C  
ATOM   3314  O   THR   209      99.250 103.907  90.026  1.00  0.00           O  
ATOM   3315  N   ARG   210      97.524 103.555  88.567  1.00  0.00           N  
ATOM   3316  H   ARG   210      96.805 102.938  88.218  1.00  0.00           H  
ATOM   3317  CA  ARG   210      97.950 104.609  87.619  1.00  0.00           C  
ATOM   3318  HA  ARG   210      98.922 105.010  87.904  1.00  0.00           H  
ATOM   3319  CB  ARG   210      98.261 104.113  86.213  1.00  0.00           C  
ATOM   3320  HB2 ARG   210      97.386 103.636  85.773  1.00  0.00           H  
ATOM   3321  HB3 ARG   210      98.504 104.943  85.550  1.00  0.00           H  
ATOM   3322  CG  ARG   210      99.445 103.126  86.162  1.00  0.00           C  
ATOM   3323  HG2 ARG   210      99.339 102.291  86.854  1.00  0.00           H  
ATOM   3324  HG3 ARG   210      99.370 102.635  85.191  1.00  0.00           H  
ATOM   3325  CD  ARG   210     100.829 103.792  86.314  1.00  0.00           C  
ATOM   3326  HD2 ARG   210     101.179 104.015  87.322  1.00  0.00           H  
ATOM   3327  HD3 ARG   210     101.476 102.966  86.019  1.00  0.00           H  
ATOM   3328  NE  ARG   210     101.062 104.904  85.403  1.00  0.00           N  
ATOM   3329  HE  ARG   210     100.863 104.680  84.438  1.00  0.00           H  
ATOM   3330  CZ  ARG   210     101.765 106.022  85.619  1.00  0.00           C  
ATOM   3331  NH1 ARG   210     102.290 106.344  86.794  1.00  0.00           N  
ATOM   3332 HH11 ARG   210     102.608 107.271  87.037  1.00  0.00           H  
ATOM   3333 HH12 ARG   210     102.238 105.627  87.504  1.00  0.00           H  
ATOM   3334  NH2 ARG   210     101.999 106.816  84.599  1.00  0.00           N  
ATOM   3335 HH21 ARG   210     102.680 107.555  84.700  1.00  0.00           H  
ATOM   3336 HH22 ARG   210     101.664 106.458  83.716  1.00  0.00           H  
ATOM   3337  C   ARG   210      97.026 105.798  87.575  1.00  0.00           C  
ATOM   3338  O   ARG   210      97.486 106.892  87.136  1.00  0.00           O  
ATOM   3339  N   GLY   211      95.819 105.698  88.041  1.00  0.00           N  
ATOM   3340  H   GLY   211      95.584 104.749  88.297  1.00  0.00           H  
ATOM   3341  CA  GLY   211      94.806 106.762  87.943  1.00  0.00           C  
ATOM   3342  HA2 GLY   211      95.144 107.677  88.429  1.00  0.00           H  
ATOM   3343  HA3 GLY   211      94.477 106.933  86.918  1.00  0.00           H  
ATOM   3344  C   GLY   211      93.531 106.435  88.713  1.00  0.00           C  
ATOM   3345  O   GLY   211      92.457 106.384  88.055  1.00  0.00           O  
ATOM   3346  N   TRP   212      93.714 106.189  90.009  1.00  0.00           N  
ATOM   3347  H   TRP   212      94.647 106.181  90.394  1.00  0.00           H  
ATOM   3348  CA  TRP   212      92.579 105.958  90.982  1.00  0.00           C  
ATOM   3349  HA  TRP   212      92.219 104.941  90.824  1.00  0.00           H  
ATOM   3350  CB  TRP   212      93.106 105.954  92.382  1.00  0.00           C  
ATOM   3351  HB2 TRP   212      92.404 105.400  93.004  1.00  0.00           H  
ATOM   3352  HB3 TRP   212      94.018 105.358  92.416  1.00  0.00           H  
ATOM   3353  CG  TRP   212      93.281 107.291  93.141  1.00  0.00           C  
ATOM   3354  CD1 TRP   212      94.378 108.050  93.122  1.00  0.00           C  
ATOM   3355  HD1 TRP   212      95.310 107.791  92.641  1.00  0.00           H  
ATOM   3356  NE1 TRP   212      94.223 109.200  93.798  1.00  0.00           N  
ATOM   3357  HE1 TRP   212      94.969 109.880  93.758  1.00  0.00           H  
ATOM   3358  CE2 TRP   212      93.007 109.319  94.343  1.00  0.00           C  
ATOM   3359  CZ2 TRP   212      92.304 110.393  95.033  1.00  0.00           C  
ATOM   3360  HZ2 TRP   212      92.876 111.245  95.370  1.00  0.00           H  
ATOM   3361  CH2 TRP   212      90.915 110.250  95.272  1.00  0.00           C  
ATOM   3362  HH2 TRP   212      90.381 110.952  95.895  1.00  0.00           H  
ATOM   3363  CZ3 TRP   212      90.253 109.081  94.836  1.00  0.00           C  
ATOM   3364  HZ3 TRP   212      89.209 109.009  95.103  1.00  0.00           H  
ATOM   3365  CE3 TRP   212      90.907 108.007  94.226  1.00  0.00           C  
ATOM   3366  HE3 TRP   212      90.367 107.117  93.938  1.00  0.00           H  
ATOM   3367  CD2 TRP   212      92.302 108.169  93.881  1.00  0.00           C  
ATOM   3368  C   TRP   212      91.340 106.923  90.785  1.00  0.00           C  
ATOM   3369  O   TRP   212      90.226 106.351  90.758  1.00  0.00           O  
ATOM   3370  N   LYS   213      91.498 108.192  90.350  1.00  0.00           N  
ATOM   3371  H   LYS   213      92.428 108.585  90.373  1.00  0.00           H  
ATOM   3372  CA  LYS   213      90.347 109.131  90.186  1.00  0.00           C  
ATOM   3373  HA  LYS   213      89.686 109.086  91.051  1.00  0.00           H  
ATOM   3374  CB  LYS   213      90.736 110.607  90.030  1.00  0.00           C  
ATOM   3375  HB2 LYS   213      91.692 110.588  89.506  1.00  0.00           H  
ATOM   3376  HB3 LYS   213      90.044 111.230  89.464  1.00  0.00           H  
ATOM   3377  CG  LYS   213      91.047 111.180  91.389  1.00  0.00           C  
ATOM   3378  HG2 LYS   213      90.226 111.256  92.102  1.00  0.00           H  
ATOM   3379  HG3 LYS   213      91.756 110.567  91.945  1.00  0.00           H  
ATOM   3380  CD  LYS   213      91.679 112.588  91.233  1.00  0.00           C  
ATOM   3381  HD2 LYS   213      92.323 112.722  90.364  1.00  0.00           H  
ATOM   3382  HD3 LYS   213      90.846 113.291  91.218  1.00  0.00           H  
ATOM   3383  CE  LYS   213      92.528 113.036  92.446  1.00  0.00           C  
ATOM   3384  HE2 LYS   213      91.914 113.077  93.346  1.00  0.00           H  
ATOM   3385  HE3 LYS   213      93.212 112.214  92.658  1.00  0.00           H  
ATOM   3386  NZ  LYS   213      93.291 114.324  92.313  1.00  0.00           N  
ATOM   3387  HZ1 LYS   213      93.679 114.627  93.195  1.00  0.00           H  
ATOM   3388  HZ2 LYS   213      94.129 114.096  91.797  1.00  0.00           H  
ATOM   3389  HZ3 LYS   213      92.685 114.978  91.838  1.00  0.00           H  
ATOM   3390  C   LYS   213      89.530 108.687  88.957  1.00  0.00           C  
ATOM   3391  O   LYS   213      88.311 108.606  89.070  1.00  0.00           O  
ATOM   3392  N   LEU   214      90.182 108.389  87.809  1.00  0.00           N  
ATOM   3393  H   LEU   214      91.149 108.153  87.980  1.00  0.00           H  
ATOM   3394  CA  LEU   214      89.516 107.859  86.705  1.00  0.00           C  
ATOM   3395  HA  LEU   214      88.726 108.553  86.420  1.00  0.00           H  
ATOM   3396  CB  LEU   214      90.604 107.908  85.589  1.00  0.00           C  
ATOM   3397  HB2 LEU   214      90.801 108.960  85.382  1.00  0.00           H  
ATOM   3398  HB3 LEU   214      91.486 107.382  85.953  1.00  0.00           H  
ATOM   3399  CG  LEU   214      90.275 107.219  84.261  1.00  0.00           C  
ATOM   3400  HG  LEU   214      90.099 106.213  84.643  1.00  0.00           H  
ATOM   3401  CD1 LEU   214      89.085 107.773  83.484  1.00  0.00           C  
ATOM   3402 HD11 LEU   214      89.050 108.852  83.334  1.00  0.00           H  
ATOM   3403 HD12 LEU   214      89.014 107.237  82.537  1.00  0.00           H  
ATOM   3404 HD13 LEU   214      88.179 107.406  83.966  1.00  0.00           H  
ATOM   3405  CD2 LEU   214      91.492 107.171  83.308  1.00  0.00           C  
ATOM   3406 HD21 LEU   214      91.275 106.483  82.491  1.00  0.00           H  
ATOM   3407 HD22 LEU   214      91.734 108.186  82.993  1.00  0.00           H  
ATOM   3408 HD23 LEU   214      92.297 106.821  83.954  1.00  0.00           H  
ATOM   3409  C   LEU   214      89.020 106.440  86.935  1.00  0.00           C  
ATOM   3410  O   LEU   214      88.001 106.037  86.279  1.00  0.00           O  
ATOM   3411  N   THR   215      89.639 105.598  87.833  1.00  0.00           N  
ATOM   3412  H   THR   215      90.237 106.036  88.520  1.00  0.00           H  
ATOM   3413  CA  THR   215      89.314 104.197  87.937  1.00  0.00           C  
ATOM   3414  HA  THR   215      89.317 103.744  86.946  1.00  0.00           H  
ATOM   3415  CB  THR   215      90.368 103.503  88.788  1.00  0.00           C  
ATOM   3416  HB  THR   215      90.403 103.875  89.812  1.00  0.00           H  
ATOM   3417  CG2 THR   215      90.235 101.969  88.660  1.00  0.00           C  
ATOM   3418 HG21 THR   215      91.106 101.402  88.986  1.00  0.00           H  
ATOM   3419 HG22 THR   215      89.278 101.631  89.056  1.00  0.00           H  
ATOM   3420 HG23 THR   215      90.089 101.692  87.615  1.00  0.00           H  
ATOM   3421  OG1 THR   215      91.599 103.671  88.173  1.00  0.00           O  
ATOM   3422  HG1 THR   215      91.702 104.622  88.087  1.00  0.00           H  
ATOM   3423  C   THR   215      87.885 104.071  88.570  1.00  0.00           C  
ATOM   3424  O   THR   215      87.152 103.254  88.155  1.00  0.00           O  
ATOM   3425  N   LEU   216      87.635 105.027  89.484  1.00  0.00           N  
ATOM   3426  H   LEU   216      88.348 105.693  89.744  1.00  0.00           H  
ATOM   3427  CA  LEU   216      86.316 105.186  90.185  1.00  0.00           C  
ATOM   3428  HA  LEU   216      85.949 104.292  90.689  1.00  0.00           H  
ATOM   3429  CB  LEU   216      86.439 106.152  91.270  1.00  0.00           C  
ATOM   3430  HB2 LEU   216      86.895 107.078  90.921  1.00  0.00           H  
ATOM   3431  HB3 LEU   216      85.465 106.505  91.610  1.00  0.00           H  
ATOM   3432  CG  LEU   216      87.127 105.676  92.548  1.00  0.00           C  
ATOM   3433  HG  LEU   216      88.115 105.242  92.393  1.00  0.00           H  
ATOM   3434  CD1 LEU   216      87.355 106.902  93.367  1.00  0.00           C  
ATOM   3435 HD11 LEU   216      88.084 107.624  92.999  1.00  0.00           H  
ATOM   3436 HD12 LEU   216      86.392 107.406  93.445  1.00  0.00           H  
ATOM   3437 HD13 LEU   216      87.713 106.709  94.378  1.00  0.00           H  
ATOM   3438  CD2 LEU   216      86.407 104.633  93.388  1.00  0.00           C  
ATOM   3439 HD21 LEU   216      86.366 103.704  92.818  1.00  0.00           H  
ATOM   3440 HD22 LEU   216      86.990 104.389  94.275  1.00  0.00           H  
ATOM   3441 HD23 LEU   216      85.418 104.877  93.776  1.00  0.00           H  
ATOM   3442  C   LEU   216      85.141 105.677  89.252  1.00  0.00           C  
ATOM   3443  O   LEU   216      83.966 105.325  89.388  1.00  0.00           O  
ATOM   3444  N   VAL   217      85.429 106.421  88.201  1.00  0.00           N  
ATOM   3445  H   VAL   217      86.401 106.672  88.090  1.00  0.00           H  
ATOM   3446  CA  VAL   217      84.426 106.701  87.122  1.00  0.00           C  
ATOM   3447  HA  VAL   217      83.549 107.132  87.606  1.00  0.00           H  
ATOM   3448  CB  VAL   217      85.085 107.799  86.110  1.00  0.00           C  
ATOM   3449  HB  VAL   217      86.067 107.467  85.775  1.00  0.00           H  
ATOM   3450  CG1 VAL   217      84.187 108.161  84.887  1.00  0.00           C  
ATOM   3451 HG11 VAL   217      84.759 108.831  84.246  1.00  0.00           H  
ATOM   3452 HG12 VAL   217      83.826 107.373  84.225  1.00  0.00           H  
ATOM   3453 HG13 VAL   217      83.331 108.782  85.150  1.00  0.00           H  
ATOM   3454  CG2 VAL   217      85.301 109.053  87.029  1.00  0.00           C  
ATOM   3455 HG21 VAL   217      84.583 109.129  87.846  1.00  0.00           H  
ATOM   3456 HG22 VAL   217      86.221 109.067  87.613  1.00  0.00           H  
ATOM   3457 HG23 VAL   217      85.342 110.023  86.535  1.00  0.00           H  
ATOM   3458  C   VAL   217      83.954 105.438  86.398  1.00  0.00           C  
ATOM   3459  O   VAL   217      82.793 105.280  86.046  1.00  0.00           O  
ATOM   3460  N   ILE   218      84.937 104.523  86.193  1.00  0.00           N  
ATOM   3461  H   ILE   218      85.766 104.887  86.640  1.00  0.00           H  
ATOM   3462  CA  ILE   218      84.875 103.249  85.493  1.00  0.00           C  
ATOM   3463  HA  ILE   218      84.178 103.329  84.659  1.00  0.00           H  
ATOM   3464  CB  ILE   218      86.128 102.860  84.781  1.00  0.00           C  
ATOM   3465  HB  ILE   218      86.928 102.709  85.505  1.00  0.00           H  
ATOM   3466  CG2 ILE   218      85.855 101.566  83.889  1.00  0.00           C  
ATOM   3467 HG21 ILE   218      85.439 100.751  84.481  1.00  0.00           H  
ATOM   3468 HG22 ILE   218      85.124 101.876  83.142  1.00  0.00           H  
ATOM   3469 HG23 ILE   218      86.736 101.189  83.368  1.00  0.00           H  
ATOM   3470  CG1 ILE   218      86.613 103.952  83.757  1.00  0.00           C  
ATOM   3471 HG12 ILE   218      86.100 103.947  82.795  1.00  0.00           H  
ATOM   3472 HG13 ILE   218      86.437 104.929  84.206  1.00  0.00           H  
ATOM   3473  CD1 ILE   218      88.123 103.890  83.468  1.00  0.00           C  
ATOM   3474 HD11 ILE   218      88.426 104.821  82.988  1.00  0.00           H  
ATOM   3475 HD12 ILE   218      88.676 103.940  84.406  1.00  0.00           H  
ATOM   3476 HD13 ILE   218      88.413 102.993  82.921  1.00  0.00           H  
ATOM   3477  C   ILE   218      84.175 102.187  86.357  1.00  0.00           C  
ATOM   3478  O   ILE   218      83.365 101.327  85.961  1.00  0.00           O  
ATOM   3479  N   LEU   219      84.576 102.125  87.637  1.00  0.00           N  
ATOM   3480  H   LEU   219      85.353 102.670  87.980  1.00  0.00           H  
ATOM   3481  CA  LEU   219      83.925 101.281  88.614  1.00  0.00           C  
ATOM   3482  HA  LEU   219      84.180 100.266  88.309  1.00  0.00           H  
ATOM   3483  CB  LEU   219      84.434 101.516  90.030  1.00  0.00           C  
ATOM   3484  HB2 LEU   219      85.510 101.339  90.052  1.00  0.00           H  
ATOM   3485  HB3 LEU   219      84.448 102.583  90.253  1.00  0.00           H  
ATOM   3486  CG  LEU   219      83.745 100.692  91.218  1.00  0.00           C  
ATOM   3487  HG  LEU   219      82.667 100.795  91.341  1.00  0.00           H  
ATOM   3488  CD1 LEU   219      84.020  99.223  91.238  1.00  0.00           C  
ATOM   3489 HD11 LEU   219      83.412  98.834  92.054  1.00  0.00           H  
ATOM   3490 HD12 LEU   219      83.673  98.784  90.302  1.00  0.00           H  
ATOM   3491 HD13 LEU   219      85.054  98.963  91.468  1.00  0.00           H  
ATOM   3492  CD2 LEU   219      84.238 101.346  92.550  1.00  0.00           C  
ATOM   3493 HD21 LEU   219      84.071 102.422  92.506  1.00  0.00           H  
ATOM   3494 HD22 LEU   219      83.759 100.865  93.403  1.00  0.00           H  
ATOM   3495 HD23 LEU   219      85.318 101.221  92.619  1.00  0.00           H  
ATOM   3496  C   LEU   219      82.345 101.473  88.618  1.00  0.00           C  
ATOM   3497  O   LEU   219      81.585 100.514  88.773  1.00  0.00           O  
ATOM   3498  N   ALA   220      81.847 102.684  88.415  1.00  0.00           N  
ATOM   3499  H   ALA   220      82.361 103.549  88.507  1.00  0.00           H  
ATOM   3500  CA  ALA   220      80.424 102.949  88.323  1.00  0.00           C  
ATOM   3501  HA  ALA   220      79.797 102.673  89.171  1.00  0.00           H  
ATOM   3502  CB  ALA   220      80.121 104.460  88.366  1.00  0.00           C  
ATOM   3503  HB1 ALA   220      80.764 104.970  89.085  1.00  0.00           H  
ATOM   3504  HB2 ALA   220      80.329 104.949  87.415  1.00  0.00           H  
ATOM   3505  HB3 ALA   220      79.078 104.693  88.578  1.00  0.00           H  
ATOM   3506  C   ALA   220      79.786 102.433  86.907  1.00  0.00           C  
ATOM   3507  O   ALA   220      78.543 102.247  86.876  1.00  0.00           O  
ATOM   3508  N   ILE   221      80.581 102.307  85.828  1.00  0.00           N  
ATOM   3509  H   ILE   221      81.545 102.594  85.911  1.00  0.00           H  
ATOM   3510  CA  ILE   221      80.201 101.701  84.548  1.00  0.00           C  
ATOM   3511  HA  ILE   221      79.297 102.111  84.097  1.00  0.00           H  
ATOM   3512  CB  ILE   221      81.291 102.132  83.447  1.00  0.00           C  
ATOM   3513  HB  ILE   221      82.245 101.961  83.945  1.00  0.00           H  
ATOM   3514  CG2 ILE   221      81.207 101.325  82.141  1.00  0.00           C  
ATOM   3515 HG21 ILE   221      80.254 101.480  81.636  1.00  0.00           H  
ATOM   3516 HG22 ILE   221      81.995 101.703  81.489  1.00  0.00           H  
ATOM   3517 HG23 ILE   221      81.396 100.282  82.395  1.00  0.00           H  
ATOM   3518  CG1 ILE   221      81.148 103.656  83.162  1.00  0.00           C  
ATOM   3519 HG12 ILE   221      80.327 103.750  82.451  1.00  0.00           H  
ATOM   3520 HG13 ILE   221      80.817 104.154  84.074  1.00  0.00           H  
ATOM   3521  CD1 ILE   221      82.369 104.321  82.446  1.00  0.00           C  
ATOM   3522 HD11 ILE   221      82.298 105.403  82.336  1.00  0.00           H  
ATOM   3523 HD12 ILE   221      83.299 104.151  82.989  1.00  0.00           H  
ATOM   3524 HD13 ILE   221      82.372 103.845  81.466  1.00  0.00           H  
ATOM   3525  C   ILE   221      80.075 100.142  84.655  1.00  0.00           C  
ATOM   3526  O   ILE   221      79.108  99.595  84.118  1.00  0.00           O  
ATOM   3527  N   SER   222      81.025  99.447  85.228  1.00  0.00           N  
ATOM   3528  H   SER   222      81.809 100.006  85.530  1.00  0.00           H  
ATOM   3529  CA  SER   222      81.039  97.982  85.366  1.00  0.00           C  
ATOM   3530  HA  SER   222      81.131  97.543  84.373  1.00  0.00           H  
ATOM   3531  CB  SER   222      82.226  97.674  86.291  1.00  0.00           C  
ATOM   3532  HB2 SER   222      83.101  97.692  85.642  1.00  0.00           H  
ATOM   3533  HB3 SER   222      82.343  98.396  87.099  1.00  0.00           H  
ATOM   3534  OG  SER   222      82.133  96.377  86.733  1.00  0.00           O  
ATOM   3535  HG  SER   222      82.601  96.362  87.571  1.00  0.00           H  
ATOM   3536  C   SER   222      79.726  97.352  85.884  1.00  0.00           C  
ATOM   3537  O   SER   222      79.217  96.379  85.207  1.00  0.00           O  
ATOM   3538  N   PRO   223      78.961  97.889  86.842  1.00  0.00           N  
ATOM   3539  CD  PRO   223      79.498  98.775  87.942  1.00  0.00           C  
ATOM   3540  HD2 PRO   223      79.325  99.812  87.654  1.00  0.00           H  
ATOM   3541  HD3 PRO   223      80.565  98.658  88.130  1.00  0.00           H  
ATOM   3542  CG  PRO   223      78.717  98.301  89.187  1.00  0.00           C  
ATOM   3543  HG2 PRO   223      78.627  99.094  89.929  1.00  0.00           H  
ATOM   3544  HG3 PRO   223      79.175  97.432  89.659  1.00  0.00           H  
ATOM   3545  CB  PRO   223      77.417  97.904  88.720  1.00  0.00           C  
ATOM   3546  HB2 PRO   223      76.869  98.845  88.692  1.00  0.00           H  
ATOM   3547  HB3 PRO   223      77.012  97.057  89.272  1.00  0.00           H  
ATOM   3548  CA  PRO   223      77.658  97.379  87.282  1.00  0.00           C  
ATOM   3549  HA  PRO   223      77.653  96.292  87.361  1.00  0.00           H  
ATOM   3550  C   PRO   223      76.520  97.706  86.323  1.00  0.00           C  
ATOM   3551  O   PRO   223      75.530  96.985  86.215  1.00  0.00           O  
ATOM   3552  N   VAL   224      76.601  98.782  85.536  1.00  0.00           N  
ATOM   3553  H   VAL   224      77.437  99.341  85.629  1.00  0.00           H  
ATOM   3554  CA  VAL   224      75.674  99.123  84.509  1.00  0.00           C  
ATOM   3555  HA  VAL   224      74.762  98.752  84.975  1.00  0.00           H  
ATOM   3556  CB  VAL   224      75.569 100.640  84.230  1.00  0.00           C  
ATOM   3557  HB  VAL   224      76.572 100.890  83.884  1.00  0.00           H  
ATOM   3558  CG1 VAL   224      74.446 101.134  83.206  1.00  0.00           C  
ATOM   3559 HG11 VAL   224      74.764 100.984  82.174  1.00  0.00           H  
ATOM   3560 HG12 VAL   224      73.480 100.673  83.411  1.00  0.00           H  
ATOM   3561 HG13 VAL   224      74.212 102.184  83.381  1.00  0.00           H  
ATOM   3562  CG2 VAL   224      75.277 101.330  85.622  1.00  0.00           C  
ATOM   3563 HG21 VAL   224      74.295 101.046  86.000  1.00  0.00           H  
ATOM   3564 HG22 VAL   224      75.967 100.966  86.383  1.00  0.00           H  
ATOM   3565 HG23 VAL   224      75.313 102.397  85.400  1.00  0.00           H  
ATOM   3566  C   VAL   224      75.814  98.257  83.171  1.00  0.00           C  
ATOM   3567  O   VAL   224      74.785  97.921  82.583  1.00  0.00           O  
ATOM   3568  N   LEU   225      77.023  97.895  82.768  1.00  0.00           N  
ATOM   3569  H   LEU   225      77.782  98.413  83.189  1.00  0.00           H  
ATOM   3570  CA  LEU   225      77.296  96.955  81.657  1.00  0.00           C  
ATOM   3571  HA  LEU   225      76.819  97.368  80.768  1.00  0.00           H  
ATOM   3572  CB  LEU   225      78.744  96.776  81.362  1.00  0.00           C  
ATOM   3573  HB2 LEU   225      79.266  96.640  82.309  1.00  0.00           H  
ATOM   3574  HB3 LEU   225      78.808  95.831  80.823  1.00  0.00           H  
ATOM   3575  CG  LEU   225      79.354  97.908  80.605  1.00  0.00           C  
ATOM   3576  HG  LEU   225      78.938  98.802  81.069  1.00  0.00           H  
ATOM   3577  CD1 LEU   225      80.886  97.950  80.883  1.00  0.00           C  
ATOM   3578 HD11 LEU   225      81.158  98.218  81.904  1.00  0.00           H  
ATOM   3579 HD12 LEU   225      81.299  97.027  80.477  1.00  0.00           H  
ATOM   3580 HD13 LEU   225      81.324  98.825  80.404  1.00  0.00           H  
ATOM   3581  CD2 LEU   225      78.939  97.877  79.137  1.00  0.00           C  
ATOM   3582 HD21 LEU   225      79.421  98.654  78.543  1.00  0.00           H  
ATOM   3583 HD22 LEU   225      79.116  96.875  78.747  1.00  0.00           H  
ATOM   3584 HD23 LEU   225      77.858  97.992  79.059  1.00  0.00           H  
ATOM   3585  C   LEU   225      76.694  95.603  82.021  1.00  0.00           C  
ATOM   3586  O   LEU   225      75.848  95.091  81.196  1.00  0.00           O  
ATOM   3587  N   GLY   226      76.926  95.089  83.268  1.00  0.00           N  
ATOM   3588  H   GLY   226      77.562  95.555  83.899  1.00  0.00           H  
ATOM   3589  CA  GLY   226      76.328  93.861  83.665  1.00  0.00           C  
ATOM   3590  HA2 GLY   226      76.559  93.099  82.921  1.00  0.00           H  
ATOM   3591  HA3 GLY   226      76.637  93.622  84.682  1.00  0.00           H  
ATOM   3592  C   GLY   226      74.802  93.951  83.902  1.00  0.00           C  
ATOM   3593  O   GLY   226      74.079  93.073  83.548  1.00  0.00           O  
ATOM   3594  N   LEU   227      74.363  95.081  84.509  1.00  0.00           N  
ATOM   3595  H   LEU   227      75.000  95.833  84.729  1.00  0.00           H  
ATOM   3596  CA  LEU   227      72.900  95.217  84.685  1.00  0.00           C  
ATOM   3597  HA  LEU   227      72.619  94.313  85.225  1.00  0.00           H  
ATOM   3598  CB  LEU   227      72.608  96.465  85.596  1.00  0.00           C  
ATOM   3599  HB2 LEU   227      73.067  96.262  86.563  1.00  0.00           H  
ATOM   3600  HB3 LEU   227      72.985  97.419  85.228  1.00  0.00           H  
ATOM   3601  CG  LEU   227      71.089  96.609  85.922  1.00  0.00           C  
ATOM   3602  HG  LEU   227      70.461  96.766  85.045  1.00  0.00           H  
ATOM   3603  CD1 LEU   227      70.636  95.352  86.625  1.00  0.00           C  
ATOM   3604 HD11 LEU   227      70.296  94.671  85.845  1.00  0.00           H  
ATOM   3605 HD12 LEU   227      71.356  95.023  87.375  1.00  0.00           H  
ATOM   3606 HD13 LEU   227      69.722  95.511  87.198  1.00  0.00           H  
ATOM   3607  CD2 LEU   227      70.994  97.819  86.920  1.00  0.00           C  
ATOM   3608 HD21 LEU   227      69.937  97.962  87.148  1.00  0.00           H  
ATOM   3609 HD22 LEU   227      71.519  97.569  87.842  1.00  0.00           H  
ATOM   3610 HD23 LEU   227      71.474  98.684  86.463  1.00  0.00           H  
ATOM   3611  C   LEU   227      72.131  95.229  83.432  1.00  0.00           C  
ATOM   3612  O   LEU   227      71.187  94.407  83.174  1.00  0.00           O  
ATOM   3613  N   SER   228      72.504  96.093  82.505  1.00  0.00           N  
ATOM   3614  H   SER   228      73.279  96.718  82.675  1.00  0.00           H  
ATOM   3615  CA  SER   228      71.897  96.277  81.185  1.00  0.00           C  
ATOM   3616  HA  SER   228      70.855  96.595  81.190  1.00  0.00           H  
ATOM   3617  CB  SER   228      72.676  97.296  80.292  1.00  0.00           C  
ATOM   3618  HB2 SER   228      73.707  96.977  80.135  1.00  0.00           H  
ATOM   3619  HB3 SER   228      72.234  97.457  79.309  1.00  0.00           H  
ATOM   3620  OG  SER   228      72.773  98.463  81.053  1.00  0.00           O  
ATOM   3621  HG  SER   228      73.542  98.282  81.598  1.00  0.00           H  
ATOM   3622  C   SER   228      71.793  94.992  80.382  1.00  0.00           C  
ATOM   3623  O   SER   228      70.786  94.800  79.764  1.00  0.00           O  
ATOM   3624  N   ALA   229      72.818  94.186  80.334  1.00  0.00           N  
ATOM   3625  H   ALA   229      73.698  94.465  80.744  1.00  0.00           H  
ATOM   3626  CA  ALA   229      72.785  92.849  79.647  1.00  0.00           C  
ATOM   3627  HA  ALA   229      72.443  92.961  78.618  1.00  0.00           H  
ATOM   3628  CB  ALA   229      74.225  92.333  79.645  1.00  0.00           C  
ATOM   3629  HB1 ALA   229      74.765  92.321  80.591  1.00  0.00           H  
ATOM   3630  HB2 ALA   229      74.256  91.390  79.099  1.00  0.00           H  
ATOM   3631  HB3 ALA   229      74.722  92.984  78.925  1.00  0.00           H  
ATOM   3632  C   ALA   229      71.849  91.873  80.429  1.00  0.00           C  
ATOM   3633  O   ALA   229      71.331  90.948  79.838  1.00  0.00           O  
ATOM   3634  N   ALA   230      71.661  91.904  81.726  1.00  0.00           N  
ATOM   3635  H   ALA   230      72.062  92.687  82.222  1.00  0.00           H  
ATOM   3636  CA  ALA   230      70.692  91.078  82.433  1.00  0.00           C  
ATOM   3637  HA  ALA   230      70.745  90.111  81.931  1.00  0.00           H  
ATOM   3638  CB  ALA   230      71.041  90.957  83.896  1.00  0.00           C  
ATOM   3639  HB1 ALA   230      71.019  91.923  84.400  1.00  0.00           H  
ATOM   3640  HB2 ALA   230      70.332  90.222  84.278  1.00  0.00           H  
ATOM   3641  HB3 ALA   230      72.033  90.537  84.063  1.00  0.00           H  
ATOM   3642  C   ALA   230      69.294  91.545  82.301  1.00  0.00           C  
ATOM   3643  O   ALA   230      68.362  90.726  82.175  1.00  0.00           O  
ATOM   3644  N   VAL   231      69.060  92.836  82.111  1.00  0.00           N  
ATOM   3645  H   VAL   231      69.839  93.466  82.235  1.00  0.00           H  
ATOM   3646  CA  VAL   231      67.805  93.486  81.745  1.00  0.00           C  
ATOM   3647  HA  VAL   231      67.064  93.075  82.431  1.00  0.00           H  
ATOM   3648  CB  VAL   231      67.974  94.988  81.912  1.00  0.00           C  
ATOM   3649  HB  VAL   231      68.893  95.341  81.443  1.00  0.00           H  
ATOM   3650  CG1 VAL   231      66.899  95.740  81.188  1.00  0.00           C  
ATOM   3651 HG11 VAL   231      67.179  95.848  80.140  1.00  0.00           H  
ATOM   3652 HG12 VAL   231      65.929  95.276  81.371  1.00  0.00           H  
ATOM   3653 HG13 VAL   231      66.938  96.780  81.512  1.00  0.00           H  
ATOM   3654  CG2 VAL   231      67.927  95.398  83.399  1.00  0.00           C  
ATOM   3655 HG21 VAL   231      68.177  96.458  83.460  1.00  0.00           H  
ATOM   3656 HG22 VAL   231      66.969  95.218  83.887  1.00  0.00           H  
ATOM   3657 HG23 VAL   231      68.695  94.770  83.849  1.00  0.00           H  
ATOM   3658  C   VAL   231      67.487  93.091  80.273  1.00  0.00           C  
ATOM   3659  O   VAL   231      66.361  92.710  80.008  1.00  0.00           O  
ATOM   3660  N   TRP   232      68.390  93.211  79.318  1.00  0.00           N  
ATOM   3661  H   TRP   232      69.212  93.722  79.606  1.00  0.00           H  
ATOM   3662  CA  TRP   232      68.064  92.903  77.918  1.00  0.00           C  
ATOM   3663  HA  TRP   232      67.070  93.295  77.704  1.00  0.00           H  
ATOM   3664  CB  TRP   232      68.997  93.708  76.985  1.00  0.00           C  
ATOM   3665  HB2 TRP   232      69.994  93.546  77.394  1.00  0.00           H  
ATOM   3666  HB3 TRP   232      69.082  93.194  76.028  1.00  0.00           H  
ATOM   3667  CG  TRP   232      68.593  95.139  76.705  1.00  0.00           C  
ATOM   3668  CD1 TRP   232      68.943  96.218  77.436  1.00  0.00           C  
ATOM   3669  HD1 TRP   232      69.652  96.365  78.237  1.00  0.00           H  
ATOM   3670  NE1 TRP   232      68.280  97.359  76.946  1.00  0.00           N  
ATOM   3671  HE1 TRP   232      68.340  98.284  77.347  1.00  0.00           H  
ATOM   3672  CE2 TRP   232      67.565  96.991  75.783  1.00  0.00           C  
ATOM   3673  CZ2 TRP   232      66.734  97.750  75.004  1.00  0.00           C  
ATOM   3674  HZ2 TRP   232      66.634  98.797  75.251  1.00  0.00           H  
ATOM   3675  CH2 TRP   232      66.108  97.105  73.897  1.00  0.00           C  
ATOM   3676  HH2 TRP   232      65.386  97.703  73.360  1.00  0.00           H  
ATOM   3677  CZ3 TRP   232      66.154  95.693  73.839  1.00  0.00           C  
ATOM   3678  HZ3 TRP   232      65.579  95.191  73.075  1.00  0.00           H  
ATOM   3679  CE3 TRP   232      66.867  94.925  74.745  1.00  0.00           C  
ATOM   3680  HE3 TRP   232      66.955  93.862  74.577  1.00  0.00           H  
ATOM   3681  CD2 TRP   232      67.642  95.589  75.698  1.00  0.00           C  
ATOM   3682  C   TRP   232      68.006  91.330  77.685  1.00  0.00           C  
ATOM   3683  O   TRP   232      67.152  90.896  76.932  1.00  0.00           O  
ATOM   3684  N   ALA   233      68.750  90.477  78.397  1.00  0.00           N  
ATOM   3685  H   ALA   233      69.555  90.832  78.893  1.00  0.00           H  
ATOM   3686  CA  ALA   233      68.486  89.030  78.472  1.00  0.00           C  
ATOM   3687  HA  ALA   233      68.558  88.535  77.503  1.00  0.00           H  
ATOM   3688  CB  ALA   233      69.593  88.316  79.202  1.00  0.00           C  
ATOM   3689  HB1 ALA   233      69.545  87.241  79.026  1.00  0.00           H  
ATOM   3690  HB2 ALA   233      70.583  88.601  78.846  1.00  0.00           H  
ATOM   3691  HB3 ALA   233      69.383  88.430  80.265  1.00  0.00           H  
ATOM   3692  C   ALA   233      67.041  88.711  78.950  1.00  0.00           C  
ATOM   3693  O   ALA   233      66.355  87.935  78.331  1.00  0.00           O  
ATOM   3694  N   LYS   234      66.589  89.441  80.005  1.00  0.00           N  
ATOM   3695  H   LYS   234      67.239  90.155  80.302  1.00  0.00           H  
ATOM   3696  CA  LYS   234      65.195  89.343  80.456  1.00  0.00           C  
ATOM   3697  HA  LYS   234      65.074  88.272  80.617  1.00  0.00           H  
ATOM   3698  CB  LYS   234      64.943  90.069  81.698  1.00  0.00           C  
ATOM   3699  HB2 LYS   234      65.459  91.028  81.654  1.00  0.00           H  
ATOM   3700  HB3 LYS   234      63.867  90.144  81.856  1.00  0.00           H  
ATOM   3701  CG  LYS   234      65.440  89.217  82.973  1.00  0.00           C  
ATOM   3702  HG2 LYS   234      65.018  88.218  83.079  1.00  0.00           H  
ATOM   3703  HG3 LYS   234      66.474  88.928  82.784  1.00  0.00           H  
ATOM   3704  CD  LYS   234      65.298  90.023  84.247  1.00  0.00           C  
ATOM   3705  HD2 LYS   234      65.848  90.940  84.034  1.00  0.00           H  
ATOM   3706  HD3 LYS   234      64.248  90.224  84.460  1.00  0.00           H  
ATOM   3707  CE  LYS   234      65.907  89.327  85.442  1.00  0.00           C  
ATOM   3708  HE2 LYS   234      65.626  88.273  85.436  1.00  0.00           H  
ATOM   3709  HE3 LYS   234      66.992  89.417  85.496  1.00  0.00           H  
ATOM   3710  NZ  LYS   234      65.499  89.885  86.803  1.00  0.00           N  
ATOM   3711  HZ1 LYS   234      64.537  89.678  87.032  1.00  0.00           H  
ATOM   3712  HZ2 LYS   234      66.094  89.620  87.575  1.00  0.00           H  
ATOM   3713  HZ3 LYS   234      65.516  90.895  86.820  1.00  0.00           H  
ATOM   3714  C   LYS   234      64.135  89.770  79.489  1.00  0.00           C  
ATOM   3715  O   LYS   234      63.213  89.018  79.120  1.00  0.00           O  
ATOM   3716  N   ILE   235      64.299  90.984  78.862  1.00  0.00           N  
ATOM   3717  H   ILE   235      64.838  91.589  79.466  1.00  0.00           H  
ATOM   3718  CA  ILE   235      63.384  91.532  77.842  1.00  0.00           C  
ATOM   3719  HA  ILE   235      62.350  91.497  78.186  1.00  0.00           H  
ATOM   3720  CB  ILE   235      63.808  93.056  77.501  1.00  0.00           C  
ATOM   3721  HB  ILE   235      64.806  93.122  77.067  1.00  0.00           H  
ATOM   3722  CG2 ILE   235      62.792  93.547  76.399  1.00  0.00           C  
ATOM   3723 HG21 ILE   235      61.808  93.541  76.868  1.00  0.00           H  
ATOM   3724 HG22 ILE   235      63.153  94.502  76.017  1.00  0.00           H  
ATOM   3725 HG23 ILE   235      62.715  92.825  75.586  1.00  0.00           H  
ATOM   3726  CG1 ILE   235      63.732  93.992  78.683  1.00  0.00           C  
ATOM   3727 HG12 ILE   235      62.715  94.368  78.795  1.00  0.00           H  
ATOM   3728 HG13 ILE   235      63.909  93.510  79.645  1.00  0.00           H  
ATOM   3729  CD1 ILE   235      64.647  95.241  78.444  1.00  0.00           C  
ATOM   3730 HD11 ILE   235      64.327  95.795  77.561  1.00  0.00           H  
ATOM   3731 HD12 ILE   235      64.534  95.978  79.239  1.00  0.00           H  
ATOM   3732 HD13 ILE   235      65.707  94.987  78.422  1.00  0.00           H  
ATOM   3733  C   ILE   235      63.335  90.601  76.632  1.00  0.00           C  
ATOM   3734  O   ILE   235      62.199  90.216  76.266  1.00  0.00           O  
ATOM   3735  N   LEU   236      64.468  90.240  75.986  1.00  0.00           N  
ATOM   3736  H   LEU   236      65.411  90.419  76.300  1.00  0.00           H  
ATOM   3737  CA  LEU   236      64.412  89.276  74.910  1.00  0.00           C  
ATOM   3738  HA  LEU   236      63.595  89.555  74.243  1.00  0.00           H  
ATOM   3739  CB  LEU   236      65.684  89.314  74.081  1.00  0.00           C  
ATOM   3740  HB2 LEU   236      65.844  90.329  73.716  1.00  0.00           H  
ATOM   3741  HB3 LEU   236      66.496  89.041  74.755  1.00  0.00           H  
ATOM   3742  CG  LEU   236      65.712  88.325  72.885  1.00  0.00           C  
ATOM   3743  HG  LEU   236      65.483  87.297  73.164  1.00  0.00           H  
ATOM   3744  CD1 LEU   236      64.625  88.775  71.846  1.00  0.00           C  
ATOM   3745 HD11 LEU   236      63.613  88.567  72.196  1.00  0.00           H  
ATOM   3746 HD12 LEU   236      64.866  89.795  71.548  1.00  0.00           H  
ATOM   3747 HD13 LEU   236      64.651  88.145  70.958  1.00  0.00           H  
ATOM   3748  CD2 LEU   236      67.131  88.156  72.225  1.00  0.00           C  
ATOM   3749 HD21 LEU   236      67.413  89.158  71.901  1.00  0.00           H  
ATOM   3750 HD22 LEU   236      67.885  87.961  72.987  1.00  0.00           H  
ATOM   3751 HD23 LEU   236      67.108  87.404  71.436  1.00  0.00           H  
ATOM   3752  C   LEU   236      63.915  87.879  75.385  1.00  0.00           C  
ATOM   3753  O   LEU   236      63.255  87.262  74.624  1.00  0.00           O  
ATOM   3754  N   SER   237      64.311  87.357  76.527  1.00  0.00           N  
ATOM   3755  H   SER   237      64.973  87.852  77.108  1.00  0.00           H  
ATOM   3756  CA  SER   237      63.978  86.013  76.849  1.00  0.00           C  
ATOM   3757  HA  SER   237      64.022  85.346  75.988  1.00  0.00           H  
ATOM   3758  CB  SER   237      64.762  85.417  78.027  1.00  0.00           C  
ATOM   3759  HB2 SER   237      64.359  85.941  78.894  1.00  0.00           H  
ATOM   3760  HB3 SER   237      64.523  84.357  78.116  1.00  0.00           H  
ATOM   3761  OG  SER   237      66.144  85.506  77.748  1.00  0.00           O  
ATOM   3762  HG  SER   237      66.422  86.335  78.142  1.00  0.00           H  
ATOM   3763  C   SER   237      62.501  85.923  77.290  1.00  0.00           C  
ATOM   3764  O   SER   237      61.874  84.965  76.873  1.00  0.00           O  
ATOM   3765  N   SER   238      61.878  86.921  77.920  1.00  0.00           N  
ATOM   3766  H   SER   238      62.410  87.692  78.297  1.00  0.00           H  
ATOM   3767  CA  SER   238      60.368  86.829  78.261  1.00  0.00           C  
ATOM   3768  HA  SER   238      60.003  85.850  78.570  1.00  0.00           H  
ATOM   3769  CB  SER   238      59.989  87.772  79.457  1.00  0.00           C  
ATOM   3770  HB2 SER   238      58.904  87.833  79.536  1.00  0.00           H  
ATOM   3771  HB3 SER   238      60.636  87.481  80.284  1.00  0.00           H  
ATOM   3772  OG  SER   238      60.435  89.063  79.156  1.00  0.00           O  
ATOM   3773  HG  SER   238      61.385  89.200  79.164  1.00  0.00           H  
ATOM   3774  C   SER   238      59.574  87.219  77.044  1.00  0.00           C  
ATOM   3775  O   SER   238      58.499  86.628  76.861  1.00  0.00           O  
ATOM   3776  N   PHE   239      60.069  88.045  76.091  1.00  0.00           N  
ATOM   3777  H   PHE   239      60.942  88.498  76.323  1.00  0.00           H  
ATOM   3778  CA  PHE   239      59.442  88.194  74.749  1.00  0.00           C  
ATOM   3779  HA  PHE   239      58.381  88.411  74.879  1.00  0.00           H  
ATOM   3780  CB  PHE   239      60.015  89.432  74.000  1.00  0.00           C  
ATOM   3781  HB2 PHE   239      59.685  90.274  74.609  1.00  0.00           H  
ATOM   3782  HB3 PHE   239      61.098  89.331  73.931  1.00  0.00           H  
ATOM   3783  CG  PHE   239      59.495  89.582  72.576  1.00  0.00           C  
ATOM   3784  CD1 PHE   239      60.439  89.682  71.514  1.00  0.00           C  
ATOM   3785  HD1 PHE   239      61.509  89.598  71.639  1.00  0.00           H  
ATOM   3786  CE1 PHE   239      59.949  89.796  70.212  1.00  0.00           C  
ATOM   3787  HE1 PHE   239      60.631  89.914  69.383  1.00  0.00           H  
ATOM   3788  CZ  PHE   239      58.579  89.931  69.994  1.00  0.00           C  
ATOM   3789  HZ  PHE   239      58.107  90.034  69.028  1.00  0.00           H  
ATOM   3790  CE2 PHE   239      57.652  89.758  71.048  1.00  0.00           C  
ATOM   3791  HE2 PHE   239      56.600  89.832  70.815  1.00  0.00           H  
ATOM   3792  CD2 PHE   239      58.118  89.552  72.373  1.00  0.00           C  
ATOM   3793  HD2 PHE   239      57.450  89.529  73.221  1.00  0.00           H  
ATOM   3794  C   PHE   239      59.493  86.881  73.917  1.00  0.00           C  
ATOM   3795  O   PHE   239      58.494  86.474  73.280  1.00  0.00           O  
ATOM   3796  N   THR   240      60.576  86.170  74.075  1.00  0.00           N  
ATOM   3797  H   THR   240      61.319  86.450  74.700  1.00  0.00           H  
ATOM   3798  CA  THR   240      60.724  84.904  73.420  1.00  0.00           C  
ATOM   3799  HA  THR   240      60.336  84.923  72.401  1.00  0.00           H  
ATOM   3800  CB  THR   240      62.181  84.447  73.484  1.00  0.00           C  
ATOM   3801  HB  THR   240      62.642  84.536  74.468  1.00  0.00           H  
ATOM   3802  CG2 THR   240      62.383  83.042  72.852  1.00  0.00           C  
ATOM   3803 HG21 THR   240      62.125  83.093  71.795  1.00  0.00           H  
ATOM   3804 HG22 THR   240      63.417  82.697  72.885  1.00  0.00           H  
ATOM   3805 HG23 THR   240      61.767  82.246  73.270  1.00  0.00           H  
ATOM   3806  OG1 THR   240      62.834  85.392  72.730  1.00  0.00           O  
ATOM   3807  HG1 THR   240      63.067  86.146  73.276  1.00  0.00           H  
ATOM   3808  C   THR   240      59.829  83.821  73.982  1.00  0.00           C  
ATOM   3809  O   THR   240      59.214  83.133  73.206  1.00  0.00           O  
ATOM   3810  N   ASP   241      59.640  83.759  75.330  1.00  0.00           N  
ATOM   3811  H   ASP   241      60.180  84.374  75.922  1.00  0.00           H  
ATOM   3812  CA  ASP   241      58.767  82.776  75.978  1.00  0.00           C  
ATOM   3813  HA  ASP   241      58.985  81.745  75.698  1.00  0.00           H  
ATOM   3814  CB  ASP   241      58.941  82.886  77.423  1.00  0.00           C  
ATOM   3815  HB2 ASP   241      60.017  82.862  77.594  1.00  0.00           H  
ATOM   3816  HB3 ASP   241      58.621  83.871  77.763  1.00  0.00           H  
ATOM   3817  CG  ASP   241      58.272  81.726  78.253  1.00  0.00           C  
ATOM   3818  OD1 ASP   241      57.725  82.007  79.332  1.00  0.00           O  
ATOM   3819  OD2 ASP   241      58.340  80.531  77.841  1.00  0.00           O  
ATOM   3820  C   ASP   241      57.311  83.053  75.601  1.00  0.00           C  
ATOM   3821  O   ASP   241      56.652  82.151  75.234  1.00  0.00           O  
ATOM   3822  N   LYS   242      56.883  84.297  75.550  1.00  0.00           N  
ATOM   3823  H   LYS   242      57.514  85.003  75.901  1.00  0.00           H  
ATOM   3824  CA  LYS   242      55.624  84.719  74.965  1.00  0.00           C  
ATOM   3825  HA  LYS   242      54.804  84.363  75.588  1.00  0.00           H  
ATOM   3826  CB  LYS   242      55.490  86.274  75.076  1.00  0.00           C  
ATOM   3827  HB2 LYS   242      55.830  86.599  76.059  1.00  0.00           H  
ATOM   3828  HB3 LYS   242      56.029  86.753  74.258  1.00  0.00           H  
ATOM   3829  CG  LYS   242      54.018  86.704  74.937  1.00  0.00           C  
ATOM   3830  HG2 LYS   242      53.518  86.237  74.088  1.00  0.00           H  
ATOM   3831  HG3 LYS   242      53.611  86.377  75.894  1.00  0.00           H  
ATOM   3832  CD  LYS   242      53.891  88.259  74.827  1.00  0.00           C  
ATOM   3833  HD2 LYS   242      54.601  88.746  75.495  1.00  0.00           H  
ATOM   3834  HD3 LYS   242      54.139  88.360  73.771  1.00  0.00           H  
ATOM   3835  CE  LYS   242      52.574  89.057  75.104  1.00  0.00           C  
ATOM   3836  HE2 LYS   242      52.801  90.114  75.245  1.00  0.00           H  
ATOM   3837  HE3 LYS   242      52.014  88.814  74.201  1.00  0.00           H  
ATOM   3838  NZ  LYS   242      51.904  88.564  76.311  1.00  0.00           N  
ATOM   3839  HZ1 LYS   242      51.651  87.592  76.205  1.00  0.00           H  
ATOM   3840  HZ2 LYS   242      52.476  88.623  77.141  1.00  0.00           H  
ATOM   3841  HZ3 LYS   242      51.055  89.090  76.459  1.00  0.00           H  
ATOM   3842  C   LYS   242      55.390  84.357  73.523  1.00  0.00           C  
ATOM   3843  O   LYS   242      54.295  83.804  73.234  1.00  0.00           O  
ATOM   3844  N   GLU   243      56.452  84.474  72.686  1.00  0.00           N  
ATOM   3845  H   GLU   243      57.334  84.844  73.010  1.00  0.00           H  
ATOM   3846  CA  GLU   243      56.453  84.150  71.241  1.00  0.00           C  
ATOM   3847  HA  GLU   243      55.524  84.589  70.877  1.00  0.00           H  
ATOM   3848  CB  GLU   243      57.528  84.986  70.541  1.00  0.00           C  
ATOM   3849  HB2 GLU   243      57.326  85.968  70.969  1.00  0.00           H  
ATOM   3850  HB3 GLU   243      58.501  84.667  70.915  1.00  0.00           H  
ATOM   3851  CG  GLU   243      57.363  85.174  69.046  1.00  0.00           C  
ATOM   3852  HG2 GLU   243      56.365  85.484  68.736  1.00  0.00           H  
ATOM   3853  HG3 GLU   243      57.892  86.072  68.724  1.00  0.00           H  
ATOM   3854  CD  GLU   243      57.878  83.910  68.279  1.00  0.00           C  
ATOM   3855  OE1 GLU   243      58.699  83.101  68.794  1.00  0.00           O  
ATOM   3856  OE2 GLU   243      57.483  83.770  67.108  1.00  0.00           O  
ATOM   3857  C   GLU   243      56.329  82.672  71.010  1.00  0.00           C  
ATOM   3858  O   GLU   243      55.864  82.345  69.894  1.00  0.00           O  
ATOM   3859  N   LEU   244      56.822  81.858  71.961  1.00  0.00           N  
ATOM   3860  H   LEU   244      57.248  82.315  72.755  1.00  0.00           H  
ATOM   3861  CA  LEU   244      56.574  80.432  71.811  1.00  0.00           C  
ATOM   3862  HA  LEU   244      56.812  80.161  70.783  1.00  0.00           H  
ATOM   3863  CB  LEU   244      57.615  79.630  72.589  1.00  0.00           C  
ATOM   3864  HB2 LEU   244      58.600  79.908  72.215  1.00  0.00           H  
ATOM   3865  HB3 LEU   244      57.557  79.989  73.617  1.00  0.00           H  
ATOM   3866  CG  LEU   244      57.513  78.128  72.589  1.00  0.00           C  
ATOM   3867  HG  LEU   244      56.565  77.853  73.051  1.00  0.00           H  
ATOM   3868  CD1 LEU   244      57.590  77.538  71.171  1.00  0.00           C  
ATOM   3869 HD11 LEU   244      58.484  77.851  70.631  1.00  0.00           H  
ATOM   3870 HD12 LEU   244      57.372  76.471  71.221  1.00  0.00           H  
ATOM   3871 HD13 LEU   244      56.803  78.011  70.583  1.00  0.00           H  
ATOM   3872  CD2 LEU   244      58.726  77.684  73.496  1.00  0.00           C  
ATOM   3873 HD21 LEU   244      58.820  76.598  73.499  1.00  0.00           H  
ATOM   3874 HD22 LEU   244      59.694  78.137  73.281  1.00  0.00           H  
ATOM   3875 HD23 LEU   244      58.452  77.974  74.510  1.00  0.00           H  
ATOM   3876  C   LEU   244      55.131  80.037  72.134  1.00  0.00           C  
ATOM   3877  O   LEU   244      54.507  79.388  71.366  1.00  0.00           O  
ATOM   3878  N   LEU   245      54.554  80.616  73.170  1.00  0.00           N  
ATOM   3879  H   LEU   245      54.939  81.441  73.609  1.00  0.00           H  
ATOM   3880  CA  LEU   245      53.176  80.291  73.647  1.00  0.00           C  
ATOM   3881  HA  LEU   245      53.052  79.209  73.690  1.00  0.00           H  
ATOM   3882  CB  LEU   245      53.006  80.853  75.070  1.00  0.00           C  
ATOM   3883  HB2 LEU   245      53.676  80.276  75.707  1.00  0.00           H  
ATOM   3884  HB3 LEU   245      53.243  81.916  75.110  1.00  0.00           H  
ATOM   3885  CG  LEU   245      51.549  80.749  75.567  1.00  0.00           C  
ATOM   3886  HG  LEU   245      51.071  81.229  74.713  1.00  0.00           H  
ATOM   3887  CD1 LEU   245      51.047  79.344  75.797  1.00  0.00           C  
ATOM   3888 HD11 LEU   245      50.015  79.346  76.147  1.00  0.00           H  
ATOM   3889 HD12 LEU   245      50.976  78.839  74.834  1.00  0.00           H  
ATOM   3890 HD13 LEU   245      51.729  78.838  76.480  1.00  0.00           H  
ATOM   3891  CD2 LEU   245      51.333  81.390  76.932  1.00  0.00           C  
ATOM   3892 HD21 LEU   245      50.339  81.171  77.322  1.00  0.00           H  
ATOM   3893 HD22 LEU   245      52.070  80.900  77.568  1.00  0.00           H  
ATOM   3894 HD23 LEU   245      51.566  82.455  76.940  1.00  0.00           H  
ATOM   3895  C   LEU   245      52.153  80.845  72.651  1.00  0.00           C  
ATOM   3896  O   LEU   245      51.047  80.310  72.490  1.00  0.00           O  
ATOM   3897  N   ALA   246      52.498  81.899  71.964  1.00  0.00           N  
ATOM   3898  H   ALA   246      53.222  82.483  72.358  1.00  0.00           H  
ATOM   3899  CA  ALA   246      51.567  82.468  70.976  1.00  0.00           C  
ATOM   3900  HA  ALA   246      50.544  82.511  71.351  1.00  0.00           H  
ATOM   3901  CB  ALA   246      52.097  83.819  70.502  1.00  0.00           C  
ATOM   3902  HB1 ALA   246      53.022  83.679  69.942  1.00  0.00           H  
ATOM   3903  HB2 ALA   246      51.307  84.309  69.932  1.00  0.00           H  
ATOM   3904  HB3 ALA   246      52.318  84.397  71.400  1.00  0.00           H  
ATOM   3905  C   ALA   246      51.479  81.566  69.737  1.00  0.00           C  
ATOM   3906  O   ALA   246      50.571  81.819  68.933  1.00  0.00           O  
ATOM   3907  N   TYR   247      52.278  80.554  69.501  1.00  0.00           N  
ATOM   3908  H   TYR   247      52.975  80.378  70.211  1.00  0.00           H  
ATOM   3909  CA  TYR   247      51.991  79.480  68.446  1.00  0.00           C  
ATOM   3910  HA  TYR   247      51.368  79.870  67.641  1.00  0.00           H  
ATOM   3911  CB  TYR   247      53.312  79.134  67.710  1.00  0.00           C  
ATOM   3912  HB2 TYR   247      53.606  80.009  67.131  1.00  0.00           H  
ATOM   3913  HB3 TYR   247      54.071  78.915  68.462  1.00  0.00           H  
ATOM   3914  CG  TYR   247      53.231  77.980  66.702  1.00  0.00           C  
ATOM   3915  CD1 TYR   247      52.361  78.152  65.594  1.00  0.00           C  
ATOM   3916  HD1 TYR   247      51.831  79.055  65.329  1.00  0.00           H  
ATOM   3917  CE1 TYR   247      52.208  77.006  64.723  1.00  0.00           C  
ATOM   3918  HE1 TYR   247      51.568  77.027  63.853  1.00  0.00           H  
ATOM   3919  CZ  TYR   247      52.840  75.807  64.982  1.00  0.00           C  
ATOM   3920  OH  TYR   247      52.518  74.696  64.319  1.00  0.00           O  
ATOM   3921  HH  TYR   247      52.996  73.947  64.682  1.00  0.00           H  
ATOM   3922  CE2 TYR   247      53.652  75.677  66.098  1.00  0.00           C  
ATOM   3923  HE2 TYR   247      54.034  74.700  66.356  1.00  0.00           H  
ATOM   3924  CD2 TYR   247      53.911  76.789  66.931  1.00  0.00           C  
ATOM   3925  HD2 TYR   247      54.484  76.655  67.837  1.00  0.00           H  
ATOM   3926  C   TYR   247      51.152  78.260  68.907  1.00  0.00           C  
ATOM   3927  O   TYR   247      50.724  77.439  68.081  1.00  0.00           O  
ATOM   3928  N   ALA   248      50.855  78.235  70.229  1.00  0.00           N  
ATOM   3929  H   ALA   248      51.065  79.037  70.806  1.00  0.00           H  
ATOM   3930  CA  ALA   248      50.162  77.062  70.755  1.00  0.00           C  
ATOM   3931  HA  ALA   248      50.769  76.202  70.474  1.00  0.00           H  
ATOM   3932  CB  ALA   248      50.206  77.309  72.289  1.00  0.00           C  
ATOM   3933  HB1 ALA   248      49.962  76.373  72.792  1.00  0.00           H  
ATOM   3934  HB2 ALA   248      51.175  77.683  72.618  1.00  0.00           H  
ATOM   3935  HB3 ALA   248      49.447  78.083  72.405  1.00  0.00           H  
ATOM   3936  C   ALA   248      48.742  76.834  70.183  1.00  0.00           C  
ATOM   3937  O   ALA   248      48.270  75.719  70.350  1.00  0.00           O  
ATOM   3938  N   LYS   249      48.085  77.893  69.694  1.00  0.00           N  
ATOM   3939  H   LYS   249      48.618  78.750  69.657  1.00  0.00           H  
ATOM   3940  CA  LYS   249      46.673  77.780  69.249  1.00  0.00           C  
ATOM   3941  HA  LYS   249      46.186  77.099  69.946  1.00  0.00           H  
ATOM   3942  CB  LYS   249      45.945  79.146  69.200  1.00  0.00           C  
ATOM   3943  HB2 LYS   249      46.096  79.608  70.175  1.00  0.00           H  
ATOM   3944  HB3 LYS   249      46.388  79.915  68.566  1.00  0.00           H  
ATOM   3945  CG  LYS   249      44.389  78.980  69.002  1.00  0.00           C  
ATOM   3946  HG2 LYS   249      44.175  78.566  68.016  1.00  0.00           H  
ATOM   3947  HG3 LYS   249      44.039  78.202  69.681  1.00  0.00           H  
ATOM   3948  CD  LYS   249      43.576  80.254  69.243  1.00  0.00           C  
ATOM   3949  HD2 LYS   249      43.967  80.817  70.090  1.00  0.00           H  
ATOM   3950  HD3 LYS   249      43.784  80.944  68.424  1.00  0.00           H  
ATOM   3951  CE  LYS   249      42.076  79.885  69.392  1.00  0.00           C  
ATOM   3952  HE2 LYS   249      42.013  79.088  70.133  1.00  0.00           H  
ATOM   3953  HE3 LYS   249      41.575  80.724  69.874  1.00  0.00           H  
ATOM   3954  NZ  LYS   249      41.436  79.429  68.081  1.00  0.00           N  
ATOM   3955  HZ1 LYS   249      41.770  79.990  67.311  1.00  0.00           H  
ATOM   3956  HZ2 LYS   249      41.529  78.435  67.928  1.00  0.00           H  
ATOM   3957  HZ3 LYS   249      40.445  79.620  68.040  1.00  0.00           H  
ATOM   3958  C   LYS   249      46.589  77.142  67.871  1.00  0.00           C  
ATOM   3959  O   LYS   249      45.978  76.099  67.735  1.00  0.00           O  
ATOM   3960  N   ALA   250      47.307  77.667  66.862  1.00  0.00           N  
ATOM   3961  H   ALA   250      47.810  78.520  67.059  1.00  0.00           H  
ATOM   3962  CA  ALA   250      47.674  76.856  65.677  1.00  0.00           C  
ATOM   3963  HA  ALA   250      46.754  76.588  65.158  1.00  0.00           H  
ATOM   3964  CB  ALA   250      48.566  77.661  64.705  1.00  0.00           C  
ATOM   3965  HB1 ALA   250      49.525  77.830  65.194  1.00  0.00           H  
ATOM   3966  HB2 ALA   250      48.806  77.093  63.806  1.00  0.00           H  
ATOM   3967  HB3 ALA   250      48.026  78.576  64.463  1.00  0.00           H  
ATOM   3968  C   ALA   250      48.289  75.517  66.007  1.00  0.00           C  
ATOM   3969  O   ALA   250      48.011  74.587  65.251  1.00  0.00           O  
ATOM   3970  N   GLY   251      49.028  75.380  67.170  1.00  0.00           N  
ATOM   3971  H   GLY   251      49.351  76.182  67.690  1.00  0.00           H  
ATOM   3972  CA  GLY   251      49.491  74.073  67.608  1.00  0.00           C  
ATOM   3973  HA2 GLY   251      50.314  73.699  66.999  1.00  0.00           H  
ATOM   3974  HA3 GLY   251      49.956  74.258  68.577  1.00  0.00           H  
ATOM   3975  C   GLY   251      48.420  72.968  67.746  1.00  0.00           C  
ATOM   3976  O   GLY   251      48.620  71.866  67.234  1.00  0.00           O  
ATOM   3977  N   ALA   252      47.349  73.307  68.419  1.00  0.00           N  
ATOM   3978  H   ALA   252      47.295  74.297  68.609  1.00  0.00           H  
ATOM   3979  CA  ALA   252      46.135  72.543  68.620  1.00  0.00           C  
ATOM   3980  HA  ALA   252      46.466  71.587  69.026  1.00  0.00           H  
ATOM   3981  CB  ALA   252      45.290  73.389  69.647  1.00  0.00           C  
ATOM   3982  HB1 ALA   252      44.729  72.737  70.316  1.00  0.00           H  
ATOM   3983  HB2 ALA   252      45.979  73.946  70.281  1.00  0.00           H  
ATOM   3984  HB3 ALA   252      44.661  74.171  69.222  1.00  0.00           H  
ATOM   3985  C   ALA   252      45.313  72.282  67.325  1.00  0.00           C  
ATOM   3986  O   ALA   252      44.823  71.142  67.166  1.00  0.00           O  
ATOM   3987  N   VAL   253      45.322  73.187  66.380  1.00  0.00           N  
ATOM   3988  H   VAL   253      45.702  74.046  66.751  1.00  0.00           H  
ATOM   3989  CA  VAL   253      44.740  72.977  65.105  1.00  0.00           C  
ATOM   3990  HA  VAL   253      43.799  72.434  65.190  1.00  0.00           H  
ATOM   3991  CB  VAL   253      44.533  74.295  64.381  1.00  0.00           C  
ATOM   3992  HB  VAL   253      45.376  74.981  64.467  1.00  0.00           H  
ATOM   3993  CG1 VAL   253      44.210  74.289  62.902  1.00  0.00           C  
ATOM   3994 HG11 VAL   253      44.254  75.281  62.451  1.00  0.00           H  
ATOM   3995 HG12 VAL   253      44.900  73.611  62.398  1.00  0.00           H  
ATOM   3996 HG13 VAL   253      43.214  73.876  62.746  1.00  0.00           H  
ATOM   3997  CG2 VAL   253      43.446  75.026  65.096  1.00  0.00           C  
ATOM   3998 HG21 VAL   253      43.427  76.011  64.630  1.00  0.00           H  
ATOM   3999 HG22 VAL   253      42.438  74.643  64.936  1.00  0.00           H  
ATOM   4000 HG23 VAL   253      43.721  75.151  66.143  1.00  0.00           H  
ATOM   4001  C   VAL   253      45.628  72.083  64.173  1.00  0.00           C  
ATOM   4002  O   VAL   253      45.039  71.271  63.483  1.00  0.00           O  
ATOM   4003  N   ALA   254      46.965  72.043  64.283  1.00  0.00           N  
ATOM   4004  H   ALA   254      47.415  72.788  64.796  1.00  0.00           H  
ATOM   4005  CA  ALA   254      47.740  71.012  63.534  1.00  0.00           C  
ATOM   4006  HA  ALA   254      47.390  70.948  62.504  1.00  0.00           H  
ATOM   4007  CB  ALA   254      49.221  71.484  63.534  1.00  0.00           C  
ATOM   4008  HB1 ALA   254      49.372  72.007  62.589  1.00  0.00           H  
ATOM   4009  HB2 ALA   254      49.457  72.227  64.295  1.00  0.00           H  
ATOM   4010  HB3 ALA   254      49.741  70.529  63.613  1.00  0.00           H  
ATOM   4011  C   ALA   254      47.602  69.658  64.302  1.00  0.00           C  
ATOM   4012  O   ALA   254      47.435  68.598  63.736  1.00  0.00           O  
ATOM   4013  N   GLU   255      47.752  69.584  65.604  1.00  0.00           N  
ATOM   4014  H   GLU   255      47.928  70.478  66.041  1.00  0.00           H  
ATOM   4015  CA  GLU   255      47.494  68.373  66.415  1.00  0.00           C  
ATOM   4016  HA  GLU   255      48.272  67.615  66.327  1.00  0.00           H  
ATOM   4017  CB  GLU   255      47.588  68.785  67.929  1.00  0.00           C  
ATOM   4018  HB2 GLU   255      48.485  69.392  68.050  1.00  0.00           H  
ATOM   4019  HB3 GLU   255      46.716  69.416  68.098  1.00  0.00           H  
ATOM   4020  CG  GLU   255      47.412  67.606  68.905  1.00  0.00           C  
ATOM   4021  HG2 GLU   255      46.377  67.280  68.804  1.00  0.00           H  
ATOM   4022  HG3 GLU   255      48.019  66.726  68.693  1.00  0.00           H  
ATOM   4023  CD  GLU   255      47.744  67.995  70.349  1.00  0.00           C  
ATOM   4024  OE1 GLU   255      48.765  68.687  70.569  1.00  0.00           O  
ATOM   4025  OE2 GLU   255      47.005  67.537  71.237  1.00  0.00           O  
ATOM   4026  C   GLU   255      46.177  67.651  66.160  1.00  0.00           C  
ATOM   4027  O   GLU   255      46.024  66.406  66.232  1.00  0.00           O  
ATOM   4028  N   GLU   256      45.133  68.431  65.861  1.00  0.00           N  
ATOM   4029  H   GLU   256      45.296  69.427  65.893  1.00  0.00           H  
ATOM   4030  CA  GLU   256      43.806  67.949  65.365  1.00  0.00           C  
ATOM   4031  HA  GLU   256      43.528  67.048  65.911  1.00  0.00           H  
ATOM   4032  CB  GLU   256      42.785  69.061  65.512  1.00  0.00           C  
ATOM   4033  HB2 GLU   256      42.738  69.358  66.560  1.00  0.00           H  
ATOM   4034  HB3 GLU   256      43.084  69.977  65.002  1.00  0.00           H  
ATOM   4035  CG  GLU   256      41.326  68.756  65.033  1.00  0.00           C  
ATOM   4036  HG2 GLU   256      41.335  68.523  63.969  1.00  0.00           H  
ATOM   4037  HG3 GLU   256      40.926  67.863  65.514  1.00  0.00           H  
ATOM   4038  CD  GLU   256      40.366  69.914  65.202  1.00  0.00           C  
ATOM   4039  OE1 GLU   256      40.780  71.082  65.357  1.00  0.00           O  
ATOM   4040  OE2 GLU   256      39.133  69.592  65.235  1.00  0.00           O  
ATOM   4041  C   GLU   256      43.855  67.578  63.879  1.00  0.00           C  
ATOM   4042  O   GLU   256      43.518  66.373  63.608  1.00  0.00           O  
ATOM   4043  N   VAL   257      44.263  68.438  63.012  1.00  0.00           N  
ATOM   4044  H   VAL   257      44.403  69.380  63.348  1.00  0.00           H  
ATOM   4045  CA  VAL   257      44.182  68.159  61.545  1.00  0.00           C  
ATOM   4046  HA  VAL   257      43.178  67.830  61.280  1.00  0.00           H  
ATOM   4047  CB  VAL   257      44.409  69.514  60.743  1.00  0.00           C  
ATOM   4048  HB  VAL   257      45.291  70.059  61.082  1.00  0.00           H  
ATOM   4049  CG1 VAL   257      44.558  69.206  59.190  1.00  0.00           C  
ATOM   4050 HG11 VAL   257      45.423  68.562  59.028  1.00  0.00           H  
ATOM   4051 HG12 VAL   257      43.665  68.688  58.839  1.00  0.00           H  
ATOM   4052 HG13 VAL   257      44.760  70.112  58.620  1.00  0.00           H  
ATOM   4053  CG2 VAL   257      43.250  70.424  61.065  1.00  0.00           C  
ATOM   4054 HG21 VAL   257      42.997  70.459  62.124  1.00  0.00           H  
ATOM   4055 HG22 VAL   257      43.449  71.419  60.669  1.00  0.00           H  
ATOM   4056 HG23 VAL   257      42.394  70.072  60.489  1.00  0.00           H  
ATOM   4057  C   VAL   257      45.099  67.005  61.049  1.00  0.00           C  
ATOM   4058  O   VAL   257      44.583  66.169  60.375  1.00  0.00           O  
ATOM   4059  N   LEU   258      46.327  66.912  61.570  1.00  0.00           N  
ATOM   4060  H   LEU   258      46.582  67.554  62.306  1.00  0.00           H  
ATOM   4061  CA  LEU   258      47.221  65.827  61.197  1.00  0.00           C  
ATOM   4062  HA  LEU   258      47.247  65.691  60.116  1.00  0.00           H  
ATOM   4063  CB  LEU   258      48.671  66.242  61.744  1.00  0.00           C  
ATOM   4064  HB2 LEU   258      48.561  66.409  62.816  1.00  0.00           H  
ATOM   4065  HB3 LEU   258      49.367  65.430  61.540  1.00  0.00           H  
ATOM   4066  CG  LEU   258      49.303  67.467  61.104  1.00  0.00           C  
ATOM   4067  HG  LEU   258      48.870  68.349  61.576  1.00  0.00           H  
ATOM   4068  CD1 LEU   258      50.812  67.429  61.230  1.00  0.00           C  
ATOM   4069 HD11 LEU   258      51.056  66.609  60.554  1.00  0.00           H  
ATOM   4070 HD12 LEU   258      51.471  68.237  60.912  1.00  0.00           H  
ATOM   4071 HD13 LEU   258      51.179  67.246  62.240  1.00  0.00           H  
ATOM   4072  CD2 LEU   258      49.020  67.501  59.602  1.00  0.00           C  
ATOM   4073 HD21 LEU   258      48.934  66.524  59.126  1.00  0.00           H  
ATOM   4074 HD22 LEU   258      48.005  67.873  59.458  1.00  0.00           H  
ATOM   4075 HD23 LEU   258      49.703  68.117  59.016  1.00  0.00           H  
ATOM   4076  C   LEU   258      46.801  64.429  61.677  1.00  0.00           C  
ATOM   4077  O   LEU   258      47.083  63.468  60.994  1.00  0.00           O  
ATOM   4078  N   ALA   259      46.044  64.301  62.746  1.00  0.00           N  
ATOM   4079  H   ALA   259      45.757  65.104  63.288  1.00  0.00           H  
ATOM   4080  CA  ALA   259      45.375  63.121  63.236  1.00  0.00           C  
ATOM   4081  HA  ALA   259      46.001  62.235  63.129  1.00  0.00           H  
ATOM   4082  CB  ALA   259      44.957  63.396  64.703  1.00  0.00           C  
ATOM   4083  HB1 ALA   259      44.122  62.772  65.020  1.00  0.00           H  
ATOM   4084  HB2 ALA   259      45.777  63.151  65.378  1.00  0.00           H  
ATOM   4085  HB3 ALA   259      44.707  64.456  64.730  1.00  0.00           H  
ATOM   4086  C   ALA   259      44.198  62.827  62.364  1.00  0.00           C  
ATOM   4087  O   ALA   259      44.090  61.663  61.821  1.00  0.00           O  
ATOM   4088  N   ALA   260      43.369  63.788  62.073  1.00  0.00           N  
ATOM   4089  H   ALA   260      43.338  64.667  62.571  1.00  0.00           H  
ATOM   4090  CA  ALA   260      42.161  63.520  61.346  1.00  0.00           C  
ATOM   4091  HA  ALA   260      41.748  62.562  61.661  1.00  0.00           H  
ATOM   4092  CB  ALA   260      41.124  64.559  61.762  1.00  0.00           C  
ATOM   4093  HB1 ALA   260      40.085  64.236  61.687  1.00  0.00           H  
ATOM   4094  HB2 ALA   260      41.357  64.812  62.796  1.00  0.00           H  
ATOM   4095  HB3 ALA   260      41.372  65.447  61.180  1.00  0.00           H  
ATOM   4096  C   ALA   260      42.306  63.437  59.809  1.00  0.00           C  
ATOM   4097  O   ALA   260      41.324  63.502  59.077  1.00  0.00           O  
ATOM   4098  N   ILE   261      43.507  63.310  59.271  1.00  0.00           N  
ATOM   4099  H   ILE   261      44.305  63.434  59.878  1.00  0.00           H  
ATOM   4100  CA  ILE   261      43.833  63.490  57.831  1.00  0.00           C  
ATOM   4101  HA  ILE   261      43.531  64.517  57.626  1.00  0.00           H  
ATOM   4102  CB  ILE   261      45.397  63.422  57.543  1.00  0.00           C  
ATOM   4103  HB  ILE   261      45.902  64.128  58.202  1.00  0.00           H  
ATOM   4104  CG2 ILE   261      46.068  62.090  58.033  1.00  0.00           C  
ATOM   4105 HG21 ILE   261      47.009  61.855  57.537  1.00  0.00           H  
ATOM   4106 HG22 ILE   261      46.205  62.078  59.115  1.00  0.00           H  
ATOM   4107 HG23 ILE   261      45.388  61.279  57.772  1.00  0.00           H  
ATOM   4108  CG1 ILE   261      45.844  63.836  56.118  1.00  0.00           C  
ATOM   4109 HG12 ILE   261      46.851  63.464  55.925  1.00  0.00           H  
ATOM   4110 HG13 ILE   261      45.269  63.239  55.411  1.00  0.00           H  
ATOM   4111  CD1 ILE   261      45.838  65.368  55.920  1.00  0.00           C  
ATOM   4112 HD11 ILE   261      46.656  65.848  56.456  1.00  0.00           H  
ATOM   4113 HD12 ILE   261      45.965  65.411  54.838  1.00  0.00           H  
ATOM   4114 HD13 ILE   261      44.899  65.889  56.111  1.00  0.00           H  
ATOM   4115  C   ILE   261      43.052  62.618  56.842  1.00  0.00           C  
ATOM   4116  O   ILE   261      42.667  63.104  55.789  1.00  0.00           O  
ATOM   4117  N   ARG   262      42.710  61.368  57.075  1.00  0.00           N  
ATOM   4118  H   ARG   262      43.076  60.883  57.882  1.00  0.00           H  
ATOM   4119  CA  ARG   262      41.902  60.536  56.221  1.00  0.00           C  
ATOM   4120  HA  ARG   262      42.305  60.487  55.209  1.00  0.00           H  
ATOM   4121  CB  ARG   262      41.776  59.102  56.725  1.00  0.00           C  
ATOM   4122  HB2 ARG   262      42.809  58.853  56.965  1.00  0.00           H  
ATOM   4123  HB3 ARG   262      41.229  59.202  57.662  1.00  0.00           H  
ATOM   4124  CG  ARG   262      41.234  57.937  55.851  1.00  0.00           C  
ATOM   4125  HG2 ARG   262      40.172  58.120  55.688  1.00  0.00           H  
ATOM   4126  HG3 ARG   262      41.787  57.905  54.912  1.00  0.00           H  
ATOM   4127  CD  ARG   262      41.372  56.567  56.578  1.00  0.00           C  
ATOM   4128  HD2 ARG   262      42.421  56.348  56.780  1.00  0.00           H  
ATOM   4129  HD3 ARG   262      40.791  56.591  57.500  1.00  0.00           H  
ATOM   4130  NE  ARG   262      40.874  55.462  55.685  1.00  0.00           N  
ATOM   4131  HE  ARG   262      40.614  55.643  54.726  1.00  0.00           H  
ATOM   4132  CZ  ARG   262      40.850  54.209  56.080  1.00  0.00           C  
ATOM   4133  NH1 ARG   262      41.030  53.700  57.231  1.00  0.00           N  
ATOM   4134 HH11 ARG   262      41.332  54.229  58.037  1.00  0.00           H  
ATOM   4135 HH12 ARG   262      40.854  52.736  57.473  1.00  0.00           H  
ATOM   4136  NH2 ARG   262      40.554  53.264  55.232  1.00  0.00           N  
ATOM   4137 HH21 ARG   262      40.478  53.541  54.263  1.00  0.00           H  
ATOM   4138 HH22 ARG   262      40.681  52.319  55.565  1.00  0.00           H  
ATOM   4139  C   ARG   262      40.592  61.266  56.023  1.00  0.00           C  
ATOM   4140  O   ARG   262      40.110  61.445  54.918  1.00  0.00           O  
ATOM   4141  N   THR   263      39.915  61.573  57.179  1.00  0.00           N  
ATOM   4142  H   THR   263      40.579  61.462  57.932  1.00  0.00           H  
ATOM   4143  CA  THR   263      38.619  62.194  57.296  1.00  0.00           C  
ATOM   4144  HA  THR   263      37.828  61.634  56.797  1.00  0.00           H  
ATOM   4145  CB  THR   263      38.281  62.335  58.818  1.00  0.00           C  
ATOM   4146  HB  THR   263      38.890  63.064  59.353  1.00  0.00           H  
ATOM   4147  CG2 THR   263      36.942  62.870  59.007  1.00  0.00           C  
ATOM   4148 HG21 THR   263      36.644  62.984  60.050  1.00  0.00           H  
ATOM   4149 HG22 THR   263      36.860  63.827  58.493  1.00  0.00           H  
ATOM   4150 HG23 THR   263      36.205  62.187  58.584  1.00  0.00           H  
ATOM   4151  OG1 THR   263      38.303  61.066  59.373  1.00  0.00           O  
ATOM   4152  HG1 THR   263      39.207  60.841  59.605  1.00  0.00           H  
ATOM   4153  C   THR   263      38.597  63.643  56.699  1.00  0.00           C  
ATOM   4154  O   THR   263      37.542  63.970  56.172  1.00  0.00           O  
ATOM   4155  N   VAL   264      39.706  64.443  56.688  1.00  0.00           N  
ATOM   4156  H   VAL   264      40.428  64.203  57.353  1.00  0.00           H  
ATOM   4157  CA  VAL   264      39.999  65.642  55.916  1.00  0.00           C  
ATOM   4158  HA  VAL   264      39.212  66.376  56.089  1.00  0.00           H  
ATOM   4159  CB  VAL   264      41.319  66.295  56.392  1.00  0.00           C  
ATOM   4160  HB  VAL   264      42.150  65.640  56.132  1.00  0.00           H  
ATOM   4161  CG1 VAL   264      41.420  67.595  55.648  1.00  0.00           C  
ATOM   4162 HG11 VAL   264      42.404  68.051  55.758  1.00  0.00           H  
ATOM   4163 HG12 VAL   264      41.396  67.437  54.570  1.00  0.00           H  
ATOM   4164 HG13 VAL   264      40.699  68.324  56.015  1.00  0.00           H  
ATOM   4165  CG2 VAL   264      41.407  66.612  57.893  1.00  0.00           C  
ATOM   4166 HG21 VAL   264      42.299  67.181  58.152  1.00  0.00           H  
ATOM   4167 HG22 VAL   264      40.542  67.236  58.119  1.00  0.00           H  
ATOM   4168 HG23 VAL   264      41.261  65.688  58.454  1.00  0.00           H  
ATOM   4169  C   VAL   264      40.083  65.266  54.410  1.00  0.00           C  
ATOM   4170  O   VAL   264      39.500  65.912  53.587  1.00  0.00           O  
ATOM   4171  N   ILE   265      40.895  64.251  53.947  1.00  0.00           N  
ATOM   4172  H   ILE   265      41.404  63.679  54.605  1.00  0.00           H  
ATOM   4173  CA  ILE   265      40.903  63.811  52.543  1.00  0.00           C  
ATOM   4174  HA  ILE   265      41.212  64.676  51.956  1.00  0.00           H  
ATOM   4175  CB  ILE   265      41.951  62.681  52.237  1.00  0.00           C  
ATOM   4176  HB  ILE   265      41.889  61.963  53.055  1.00  0.00           H  
ATOM   4177  CG2 ILE   265      41.739  61.933  50.943  1.00  0.00           C  
ATOM   4178 HG21 ILE   265      42.010  62.595  50.121  1.00  0.00           H  
ATOM   4179 HG22 ILE   265      42.394  61.062  50.947  1.00  0.00           H  
ATOM   4180 HG23 ILE   265      40.690  61.673  50.795  1.00  0.00           H  
ATOM   4181  CG1 ILE   265      43.406  63.315  52.223  1.00  0.00           C  
ATOM   4182 HG12 ILE   265      43.616  63.669  51.214  1.00  0.00           H  
ATOM   4183 HG13 ILE   265      43.472  64.243  52.791  1.00  0.00           H  
ATOM   4184  CD1 ILE   265      44.527  62.331  52.740  1.00  0.00           C  
ATOM   4185 HD11 ILE   265      45.523  62.770  52.683  1.00  0.00           H  
ATOM   4186 HD12 ILE   265      44.172  62.259  53.767  1.00  0.00           H  
ATOM   4187 HD13 ILE   265      44.427  61.404  52.176  1.00  0.00           H  
ATOM   4188  C   ILE   265      39.490  63.457  51.967  1.00  0.00           C  
ATOM   4189  O   ILE   265      39.132  63.893  50.869  1.00  0.00           O  
ATOM   4190  N   ALA   266      38.729  62.679  52.759  1.00  0.00           N  
ATOM   4191  H   ALA   266      39.116  62.371  53.640  1.00  0.00           H  
ATOM   4192  CA  ALA   266      37.342  62.195  52.451  1.00  0.00           C  
ATOM   4193  HA  ALA   266      37.384  61.568  51.560  1.00  0.00           H  
ATOM   4194  CB  ALA   266      36.964  61.346  53.610  1.00  0.00           C  
ATOM   4195  HB1 ALA   266      35.985  60.928  53.376  1.00  0.00           H  
ATOM   4196  HB2 ALA   266      37.663  60.513  53.531  1.00  0.00           H  
ATOM   4197  HB3 ALA   266      36.750  61.991  54.462  1.00  0.00           H  
ATOM   4198  C   ALA   266      36.276  63.269  52.226  1.00  0.00           C  
ATOM   4199  O   ALA   266      35.279  63.025  51.562  1.00  0.00           O  
ATOM   4200  N   PHE   267      36.563  64.442  52.791  1.00  0.00           N  
ATOM   4201  H   PHE   267      37.405  64.487  53.347  1.00  0.00           H  
ATOM   4202  CA  PHE   267      35.746  65.728  52.779  1.00  0.00           C  
ATOM   4203  HA  PHE   267      34.676  65.533  52.708  1.00  0.00           H  
ATOM   4204  CB  PHE   267      35.867  66.398  54.092  1.00  0.00           C  
ATOM   4205  HB2 PHE   267      35.648  65.726  54.922  1.00  0.00           H  
ATOM   4206  HB3 PHE   267      36.905  66.648  54.315  1.00  0.00           H  
ATOM   4207  CG  PHE   267      35.009  67.558  54.423  1.00  0.00           C  
ATOM   4208  CD1 PHE   267      33.580  67.464  54.471  1.00  0.00           C  
ATOM   4209  HD1 PHE   267      33.101  66.514  54.287  1.00  0.00           H  
ATOM   4210  CE1 PHE   267      32.890  68.589  55.023  1.00  0.00           C  
ATOM   4211  HE1 PHE   267      31.828  68.481  55.188  1.00  0.00           H  
ATOM   4212  CZ  PHE   267      33.460  69.741  55.505  1.00  0.00           C  
ATOM   4213  HZ  PHE   267      32.913  70.475  56.078  1.00  0.00           H  
ATOM   4214  CE2 PHE   267      34.891  69.851  55.386  1.00  0.00           C  
ATOM   4215  HE2 PHE   267      35.492  70.647  55.801  1.00  0.00           H  
ATOM   4216  CD2 PHE   267      35.617  68.751  54.828  1.00  0.00           C  
ATOM   4217  HD2 PHE   267      36.689  68.877  54.812  1.00  0.00           H  
ATOM   4218  C   PHE   267      36.295  66.651  51.653  1.00  0.00           C  
ATOM   4219  O   PHE   267      35.766  67.688  51.267  1.00  0.00           O  
ATOM   4220  N   GLY   268      37.572  66.424  51.188  1.00  0.00           N  
ATOM   4221  H   GLY   268      37.923  65.540  51.528  1.00  0.00           H  
ATOM   4222  CA  GLY   268      38.376  67.336  50.385  1.00  0.00           C  
ATOM   4223  HA2 GLY   268      39.315  66.860  50.101  1.00  0.00           H  
ATOM   4224  HA3 GLY   268      37.835  67.612  49.480  1.00  0.00           H  
ATOM   4225  C   GLY   268      38.712  68.563  51.226  1.00  0.00           C  
ATOM   4226  O   GLY   268      38.670  69.699  50.784  1.00  0.00           O  
ATOM   4227  N   GLY   269      39.022  68.447  52.536  1.00  0.00           N  
ATOM   4228  H   GLY   269      39.040  67.528  52.957  1.00  0.00           H  
ATOM   4229  CA  GLY   269      38.908  69.573  53.502  1.00  0.00           C  
ATOM   4230  HA2 GLY   269      38.046  70.235  53.423  1.00  0.00           H  
ATOM   4231  HA3 GLY   269      38.806  69.153  54.503  1.00  0.00           H  
ATOM   4232  C   GLY   269      40.133  70.542  53.481  1.00  0.00           C  
ATOM   4233  O   GLY   269      40.223  71.455  54.290  1.00  0.00           O  
ATOM   4234  N   GLN   270      41.063  70.341  52.558  1.00  0.00           N  
ATOM   4235  H   GLN   270      40.725  69.704  51.851  1.00  0.00           H  
ATOM   4236  CA  GLN   270      42.473  70.749  52.681  1.00  0.00           C  
ATOM   4237  HA  GLN   270      42.747  70.469  53.698  1.00  0.00           H  
ATOM   4238  CB  GLN   270      43.261  70.037  51.653  1.00  0.00           C  
ATOM   4239  HB2 GLN   270      43.019  70.299  50.623  1.00  0.00           H  
ATOM   4240  HB3 GLN   270      44.308  70.330  51.735  1.00  0.00           H  
ATOM   4241  CG  GLN   270      43.333  68.508  51.788  1.00  0.00           C  
ATOM   4242  HG2 GLN   270      44.401  68.294  51.729  1.00  0.00           H  
ATOM   4243  HG3 GLN   270      43.073  68.205  52.802  1.00  0.00           H  
ATOM   4244  CD  GLN   270      42.607  67.738  50.736  1.00  0.00           C  
ATOM   4245  OE1 GLN   270      41.502  68.025  50.411  1.00  0.00           O  
ATOM   4246  NE2 GLN   270      43.163  66.674  50.170  1.00  0.00           N  
ATOM   4247 HE21 GLN   270      43.998  66.168  50.429  1.00  0.00           H  
ATOM   4248 HE22 GLN   270      42.677  66.309  49.363  1.00  0.00           H  
ATOM   4249  C   GLN   270      42.706  72.235  52.665  1.00  0.00           C  
ATOM   4250  O   GLN   270      43.457  72.692  53.532  1.00  0.00           O  
ATOM   4251  N   LYS   271      42.064  72.960  51.733  1.00  0.00           N  
ATOM   4252  H   LYS   271      41.697  72.436  50.952  1.00  0.00           H  
ATOM   4253  CA  LYS   271      42.148  74.422  51.680  1.00  0.00           C  
ATOM   4254  HA  LYS   271      43.179  74.743  51.527  1.00  0.00           H  
ATOM   4255  CB  LYS   271      41.327  74.925  50.437  1.00  0.00           C  
ATOM   4256  HB2 LYS   271      41.610  74.400  49.525  1.00  0.00           H  
ATOM   4257  HB3 LYS   271      40.259  74.876  50.650  1.00  0.00           H  
ATOM   4258  CG  LYS   271      41.659  76.409  50.270  1.00  0.00           C  
ATOM   4259  HG2 LYS   271      41.356  76.964  51.158  1.00  0.00           H  
ATOM   4260  HG3 LYS   271      42.739  76.539  50.204  1.00  0.00           H  
ATOM   4261  CD  LYS   271      40.863  76.999  49.086  1.00  0.00           C  
ATOM   4262  HD2 LYS   271      40.755  76.203  48.349  1.00  0.00           H  
ATOM   4263  HD3 LYS   271      39.861  77.267  49.421  1.00  0.00           H  
ATOM   4264  CE  LYS   271      41.631  78.177  48.552  1.00  0.00           C  
ATOM   4265  HE2 LYS   271      41.952  78.702  49.452  1.00  0.00           H  
ATOM   4266  HE3 LYS   271      42.556  77.965  48.015  1.00  0.00           H  
ATOM   4267  NZ  LYS   271      40.767  79.094  47.740  1.00  0.00           N  
ATOM   4268  HZ1 LYS   271      40.059  79.544  48.302  1.00  0.00           H  
ATOM   4269  HZ2 LYS   271      41.372  79.806  47.356  1.00  0.00           H  
ATOM   4270  HZ3 LYS   271      40.395  78.668  46.903  1.00  0.00           H  
ATOM   4271  C   LYS   271      41.719  75.003  53.033  1.00  0.00           C  
ATOM   4272  O   LYS   271      42.344  75.933  53.601  1.00  0.00           O  
ATOM   4273  N   LYS   272      40.517  74.510  53.482  1.00  0.00           N  
ATOM   4274  H   LYS   272      40.142  73.713  52.987  1.00  0.00           H  
ATOM   4275  CA  LYS   272      39.735  74.995  54.638  1.00  0.00           C  
ATOM   4276  HA  LYS   272      39.507  76.037  54.414  1.00  0.00           H  
ATOM   4277  CB  LYS   272      38.333  74.281  54.646  1.00  0.00           C  
ATOM   4278  HB2 LYS   272      38.516  73.212  54.752  1.00  0.00           H  
ATOM   4279  HB3 LYS   272      37.819  74.527  55.576  1.00  0.00           H  
ATOM   4280  CG  LYS   272      37.458  74.708  53.457  1.00  0.00           C  
ATOM   4281  HG2 LYS   272      37.152  75.743  53.606  1.00  0.00           H  
ATOM   4282  HG3 LYS   272      38.062  74.860  52.562  1.00  0.00           H  
ATOM   4283  CD  LYS   272      36.356  73.719  53.150  1.00  0.00           C  
ATOM   4284  HD2 LYS   272      36.798  72.729  53.259  1.00  0.00           H  
ATOM   4285  HD3 LYS   272      35.547  73.926  53.850  1.00  0.00           H  
ATOM   4286  CE  LYS   272      35.977  73.995  51.674  1.00  0.00           C  
ATOM   4287  HE2 LYS   272      35.823  75.071  51.593  1.00  0.00           H  
ATOM   4288  HE3 LYS   272      36.765  73.662  50.998  1.00  0.00           H  
ATOM   4289  NZ  LYS   272      34.740  73.313  51.321  1.00  0.00           N  
ATOM   4290  HZ1 LYS   272      34.061  73.409  52.062  1.00  0.00           H  
ATOM   4291  HZ2 LYS   272      34.309  73.603  50.454  1.00  0.00           H  
ATOM   4292  HZ3 LYS   272      34.847  72.316  51.204  1.00  0.00           H  
ATOM   4293  C   LYS   272      40.536  74.783  55.949  1.00  0.00           C  
ATOM   4294  O   LYS   272      40.885  75.697  56.656  1.00  0.00           O  
ATOM   4295  N   GLU   273      41.028  73.595  56.214  1.00  0.00           N  
ATOM   4296  H   GLU   273      40.743  72.889  55.550  1.00  0.00           H  
ATOM   4297  CA  GLU   273      41.976  73.306  57.340  1.00  0.00           C  
ATOM   4298  HA  GLU   273      41.574  73.630  58.300  1.00  0.00           H  
ATOM   4299  CB  GLU   273      42.136  71.808  57.533  1.00  0.00           C  
ATOM   4300  HB2 GLU   273      42.563  71.453  56.595  1.00  0.00           H  
ATOM   4301  HB3 GLU   273      42.709  71.614  58.440  1.00  0.00           H  
ATOM   4302  CG  GLU   273      40.825  70.934  57.829  1.00  0.00           C  
ATOM   4303  HG2 GLU   273      40.348  71.067  56.858  1.00  0.00           H  
ATOM   4304  HG3 GLU   273      41.019  69.882  58.039  1.00  0.00           H  
ATOM   4305  CD  GLU   273      40.008  71.557  58.916  1.00  0.00           C  
ATOM   4306  OE1 GLU   273      38.796  71.798  58.679  1.00  0.00           O  
ATOM   4307  OE2 GLU   273      40.538  71.942  59.948  1.00  0.00           O  
ATOM   4308  C   GLU   273      43.351  73.966  57.309  1.00  0.00           C  
ATOM   4309  O   GLU   273      43.902  74.399  58.304  1.00  0.00           O  
ATOM   4310  N   LEU   274      43.913  74.125  56.153  1.00  0.00           N  
ATOM   4311  H   LEU   274      43.409  73.625  55.434  1.00  0.00           H  
ATOM   4312  CA  LEU   274      45.003  75.045  55.885  1.00  0.00           C  
ATOM   4313  HA  LEU   274      45.775  74.612  56.521  1.00  0.00           H  
ATOM   4314  CB  LEU   274      45.605  74.861  54.469  1.00  0.00           C  
ATOM   4315  HB2 LEU   274      45.869  73.820  54.282  1.00  0.00           H  
ATOM   4316  HB3 LEU   274      44.801  75.044  53.756  1.00  0.00           H  
ATOM   4317  CG  LEU   274      46.797  75.737  54.080  1.00  0.00           C  
ATOM   4318  HG  LEU   274      46.541  76.780  54.264  1.00  0.00           H  
ATOM   4319  CD1 LEU   274      48.058  75.357  54.849  1.00  0.00           C  
ATOM   4320 HD11 LEU   274      47.869  75.540  55.907  1.00  0.00           H  
ATOM   4321 HD12 LEU   274      48.387  74.345  54.615  1.00  0.00           H  
ATOM   4322 HD13 LEU   274      48.823  76.011  54.429  1.00  0.00           H  
ATOM   4323  CD2 LEU   274      46.925  75.577  52.507  1.00  0.00           C  
ATOM   4324 HD21 LEU   274      45.962  75.756  52.028  1.00  0.00           H  
ATOM   4325 HD22 LEU   274      47.775  76.154  52.145  1.00  0.00           H  
ATOM   4326 HD23 LEU   274      47.250  74.568  52.256  1.00  0.00           H  
ATOM   4327  C   LEU   274      44.761  76.521  56.326  1.00  0.00           C  
ATOM   4328  O   LEU   274      45.542  77.109  57.056  1.00  0.00           O  
ATOM   4329  N   GLU   275      43.628  77.090  55.909  1.00  0.00           N  
ATOM   4330  H   GLU   275      42.956  76.582  55.352  1.00  0.00           H  
ATOM   4331  CA  GLU   275      43.119  78.469  56.275  1.00  0.00           C  
ATOM   4332  HA  GLU   275      43.909  79.190  56.066  1.00  0.00           H  
ATOM   4333  CB  GLU   275      41.915  78.684  55.383  1.00  0.00           C  
ATOM   4334  HB2 GLU   275      42.166  78.337  54.381  1.00  0.00           H  
ATOM   4335  HB3 GLU   275      41.098  77.997  55.602  1.00  0.00           H  
ATOM   4336  CG  GLU   275      41.391  80.114  55.372  1.00  0.00           C  
ATOM   4337  HG2 GLU   275      40.716  80.194  54.520  1.00  0.00           H  
ATOM   4338  HG3 GLU   275      40.847  80.264  56.305  1.00  0.00           H  
ATOM   4339  CD  GLU   275      42.442  81.254  55.241  1.00  0.00           C  
ATOM   4340  OE1 GLU   275      43.483  81.029  54.561  1.00  0.00           O  
ATOM   4341  OE2 GLU   275      42.230  82.404  55.589  1.00  0.00           O  
ATOM   4342  C   GLU   275      42.841  78.557  57.825  1.00  0.00           C  
ATOM   4343  O   GLU   275      43.098  79.657  58.390  1.00  0.00           O  
ATOM   4344  N   ARG   276      42.514  77.459  58.412  1.00  0.00           N  
ATOM   4345  H   ARG   276      42.279  76.632  57.881  1.00  0.00           H  
ATOM   4346  CA  ARG   276      42.286  77.486  59.862  1.00  0.00           C  
ATOM   4347  HA  ARG   276      41.753  78.373  60.205  1.00  0.00           H  
ATOM   4348  CB  ARG   276      41.334  76.299  60.291  1.00  0.00           C  
ATOM   4349  HB2 ARG   276      40.708  76.222  59.403  1.00  0.00           H  
ATOM   4350  HB3 ARG   276      41.912  75.374  60.292  1.00  0.00           H  
ATOM   4351  CG  ARG   276      40.599  76.563  61.624  1.00  0.00           C  
ATOM   4352  HG2 ARG   276      41.187  76.574  62.542  1.00  0.00           H  
ATOM   4353  HG3 ARG   276      39.973  77.447  61.507  1.00  0.00           H  
ATOM   4354  CD  ARG   276      39.626  75.386  61.847  1.00  0.00           C  
ATOM   4355  HD2 ARG   276      38.977  75.545  62.709  1.00  0.00           H  
ATOM   4356  HD3 ARG   276      38.935  75.474  61.008  1.00  0.00           H  
ATOM   4357  NE  ARG   276      40.198  73.962  61.862  1.00  0.00           N  
ATOM   4358  HE  ARG   276      40.270  73.512  60.961  1.00  0.00           H  
ATOM   4359  CZ  ARG   276      40.375  73.227  62.880  1.00  0.00           C  
ATOM   4360  NH1 ARG   276      39.948  73.405  64.112  1.00  0.00           N  
ATOM   4361 HH11 ARG   276      39.411  74.220  64.370  1.00  0.00           H  
ATOM   4362 HH12 ARG   276      40.219  72.670  64.750  1.00  0.00           H  
ATOM   4363  NH2 ARG   276      40.953  72.121  62.691  1.00  0.00           N  
ATOM   4364 HH21 ARG   276      41.056  71.807  61.736  1.00  0.00           H  
ATOM   4365 HH22 ARG   276      41.038  71.540  63.513  1.00  0.00           H  
ATOM   4366  C   ARG   276      43.536  77.280  60.655  1.00  0.00           C  
ATOM   4367  O   ARG   276      43.592  77.697  61.831  1.00  0.00           O  
ATOM   4368  N   TYR   277      44.587  76.702  60.118  1.00  0.00           N  
ATOM   4369  H   TYR   277      44.567  76.376  59.162  1.00  0.00           H  
ATOM   4370  CA  TYR   277      45.977  76.861  60.655  1.00  0.00           C  
ATOM   4371  HA  TYR   277      46.029  76.559  61.701  1.00  0.00           H  
ATOM   4372  CB  TYR   277      46.891  75.809  59.942  1.00  0.00           C  
ATOM   4373  HB2 TYR   277      46.410  74.842  60.084  1.00  0.00           H  
ATOM   4374  HB3 TYR   277      46.887  76.152  58.908  1.00  0.00           H  
ATOM   4375  CG  TYR   277      48.267  75.517  60.404  1.00  0.00           C  
ATOM   4376  CD1 TYR   277      48.490  75.223  61.729  1.00  0.00           C  
ATOM   4377  HD1 TYR   277      47.694  75.291  62.456  1.00  0.00           H  
ATOM   4378  CE1 TYR   277      49.804  74.949  62.178  1.00  0.00           C  
ATOM   4379  HE1 TYR   277      49.936  74.900  63.249  1.00  0.00           H  
ATOM   4380  CZ  TYR   277      50.904  74.956  61.226  1.00  0.00           C  
ATOM   4381  OH  TYR   277      52.208  74.761  61.607  1.00  0.00           O  
ATOM   4382  HH  TYR   277      52.333  74.662  62.554  1.00  0.00           H  
ATOM   4383  CE2 TYR   277      50.685  75.380  59.900  1.00  0.00           C  
ATOM   4384  HE2 TYR   277      51.540  75.329  59.243  1.00  0.00           H  
ATOM   4385  CD2 TYR   277      49.384  75.623  59.497  1.00  0.00           C  
ATOM   4386  HD2 TYR   277      49.181  75.855  58.462  1.00  0.00           H  
ATOM   4387  C   TYR   277      46.442  78.364  60.500  1.00  0.00           C  
ATOM   4388  O   TYR   277      46.853  78.988  61.504  1.00  0.00           O  
ATOM   4389  N   ASN   278      46.452  78.835  59.268  1.00  0.00           N  
ATOM   4390  H   ASN   278      46.093  78.316  58.479  1.00  0.00           H  
ATOM   4391  CA  ASN   278      46.973  80.184  58.838  1.00  0.00           C  
ATOM   4392  HA  ASN   278      48.011  80.328  59.139  1.00  0.00           H  
ATOM   4393  CB  ASN   278      46.758  80.294  57.286  1.00  0.00           C  
ATOM   4394  HB2 ASN   278      47.015  79.403  56.713  1.00  0.00           H  
ATOM   4395  HB3 ASN   278      45.687  80.397  57.112  1.00  0.00           H  
ATOM   4396  CG  ASN   278      47.550  81.504  56.786  1.00  0.00           C  
ATOM   4397  OD1 ASN   278      48.736  81.404  56.561  1.00  0.00           O  
ATOM   4398  ND2 ASN   278      46.873  82.621  56.657  1.00  0.00           N  
ATOM   4399 HD21 ASN   278      47.268  83.370  56.106  1.00  0.00           H  
ATOM   4400 HD22 ASN   278      45.993  82.722  57.142  1.00  0.00           H  
ATOM   4401  C   ASN   278      46.246  81.306  59.635  1.00  0.00           C  
ATOM   4402  O   ASN   278      46.903  82.253  59.953  1.00  0.00           O  
ATOM   4403  N   LYS   279      44.958  81.243  59.916  1.00  0.00           N  
ATOM   4404  H   LYS   279      44.450  80.419  59.626  1.00  0.00           H  
ATOM   4405  CA  LYS   279      44.199  82.321  60.610  1.00  0.00           C  
ATOM   4406  HA  LYS   279      44.228  83.295  60.121  1.00  0.00           H  
ATOM   4407  CB  LYS   279      42.711  81.993  60.623  1.00  0.00           C  
ATOM   4408  HB2 LYS   279      42.549  80.916  60.663  1.00  0.00           H  
ATOM   4409  HB3 LYS   279      42.164  82.436  61.455  1.00  0.00           H  
ATOM   4410  CG  LYS   279      42.126  82.537  59.300  1.00  0.00           C  
ATOM   4411  HG2 LYS   279      42.351  83.575  59.056  1.00  0.00           H  
ATOM   4412  HG3 LYS   279      42.585  82.033  58.449  1.00  0.00           H  
ATOM   4413  CD  LYS   279      40.589  82.238  59.334  1.00  0.00           C  
ATOM   4414  HD2 LYS   279      40.422  81.162  59.297  1.00  0.00           H  
ATOM   4415  HD3 LYS   279      40.226  82.643  60.279  1.00  0.00           H  
ATOM   4416  CE  LYS   279      39.937  83.020  58.204  1.00  0.00           C  
ATOM   4417  HE2 LYS   279      40.121  84.035  58.559  1.00  0.00           H  
ATOM   4418  HE3 LYS   279      40.478  82.923  57.262  1.00  0.00           H  
ATOM   4419  NZ  LYS   279      38.502  82.653  58.187  1.00  0.00           N  
ATOM   4420  HZ1 LYS   279      37.888  83.279  57.686  1.00  0.00           H  
ATOM   4421  HZ2 LYS   279      38.549  81.824  57.612  1.00  0.00           H  
ATOM   4422  HZ3 LYS   279      38.184  82.294  59.076  1.00  0.00           H  
ATOM   4423  C   LYS   279      44.571  82.344  62.058  1.00  0.00           C  
ATOM   4424  O   LYS   279      44.648  83.434  62.594  1.00  0.00           O  
ATOM   4425  N   ASN   280      44.778  81.210  62.689  1.00  0.00           N  
ATOM   4426  H   ASN   280      44.538  80.341  62.232  1.00  0.00           H  
ATOM   4427  CA  ASN   280      45.383  81.147  64.043  1.00  0.00           C  
ATOM   4428  HA  ASN   280      44.838  81.901  64.611  1.00  0.00           H  
ATOM   4429  CB  ASN   280      45.104  79.689  64.516  1.00  0.00           C  
ATOM   4430  HB2 ASN   280      45.343  78.989  63.716  1.00  0.00           H  
ATOM   4431  HB3 ASN   280      45.803  79.448  65.316  1.00  0.00           H  
ATOM   4432  CG  ASN   280      43.720  79.464  64.955  1.00  0.00           C  
ATOM   4433  OD1 ASN   280      43.284  80.006  65.975  1.00  0.00           O  
ATOM   4434  ND2 ASN   280      42.974  78.782  64.130  1.00  0.00           N  
ATOM   4435 HD21 ASN   280      42.005  78.588  64.339  1.00  0.00           H  
ATOM   4436 HD22 ASN   280      43.273  78.355  63.265  1.00  0.00           H  
ATOM   4437  C   ASN   280      46.897  81.605  64.018  1.00  0.00           C  
ATOM   4438  O   ASN   280      47.449  82.134  64.996  1.00  0.00           O  
ATOM   4439  N   LEU   281      47.675  81.428  62.896  1.00  0.00           N  
ATOM   4440  H   LEU   281      47.233  81.128  62.040  1.00  0.00           H  
ATOM   4441  CA  LEU   281      49.031  81.955  62.725  1.00  0.00           C  
ATOM   4442  HA  LEU   281      49.670  81.695  63.569  1.00  0.00           H  
ATOM   4443  CB  LEU   281      49.739  81.449  61.346  1.00  0.00           C  
ATOM   4444  HB2 LEU   281      49.069  81.492  60.488  1.00  0.00           H  
ATOM   4445  HB3 LEU   281      50.633  82.054  61.194  1.00  0.00           H  
ATOM   4446  CG  LEU   281      50.203  79.924  61.366  1.00  0.00           C  
ATOM   4447  HG  LEU   281      49.375  79.223  61.467  1.00  0.00           H  
ATOM   4448  CD1 LEU   281      51.019  79.696  60.140  1.00  0.00           C  
ATOM   4449 HD11 LEU   281      51.242  78.632  60.061  1.00  0.00           H  
ATOM   4450 HD12 LEU   281      50.334  79.910  59.319  1.00  0.00           H  
ATOM   4451 HD13 LEU   281      51.930  80.292  60.182  1.00  0.00           H  
ATOM   4452  CD2 LEU   281      51.063  79.642  62.604  1.00  0.00           C  
ATOM   4453 HD21 LEU   281      50.298  79.619  63.381  1.00  0.00           H  
ATOM   4454 HD22 LEU   281      51.627  78.716  62.494  1.00  0.00           H  
ATOM   4455 HD23 LEU   281      51.768  80.437  62.846  1.00  0.00           H  
ATOM   4456  C   LEU   281      49.040  83.495  62.605  1.00  0.00           C  
ATOM   4457  O   LEU   281      49.869  84.219  63.170  1.00  0.00           O  
ATOM   4458  N   GLU   282      48.126  84.023  61.781  1.00  0.00           N  
ATOM   4459  H   GLU   282      47.491  83.463  61.231  1.00  0.00           H  
ATOM   4460  CA  GLU   282      48.020  85.418  61.561  1.00  0.00           C  
ATOM   4461  HA  GLU   282      48.990  85.823  61.271  1.00  0.00           H  
ATOM   4462  CB  GLU   282      47.096  85.782  60.392  1.00  0.00           C  
ATOM   4463  HB2 GLU   282      46.189  85.198  60.550  1.00  0.00           H  
ATOM   4464  HB3 GLU   282      46.819  86.834  60.324  1.00  0.00           H  
ATOM   4465  CG  GLU   282      47.749  85.375  59.066  1.00  0.00           C  
ATOM   4466  HG2 GLU   282      48.203  84.396  59.215  1.00  0.00           H  
ATOM   4467  HG3 GLU   282      46.988  85.218  58.302  1.00  0.00           H  
ATOM   4468  CD  GLU   282      48.709  86.365  58.469  1.00  0.00           C  
ATOM   4469  OE1 GLU   282      49.079  87.382  59.128  1.00  0.00           O  
ATOM   4470  OE2 GLU   282      49.344  85.977  57.498  1.00  0.00           O  
ATOM   4471  C   GLU   282      47.597  86.278  62.748  1.00  0.00           C  
ATOM   4472  O   GLU   282      48.264  87.318  63.003  1.00  0.00           O  
ATOM   4473  N   GLU   283      46.525  85.932  63.429  1.00  0.00           N  
ATOM   4474  H   GLU   283      45.983  85.121  63.166  1.00  0.00           H  
ATOM   4475  CA  GLU   283      46.072  86.763  64.539  1.00  0.00           C  
ATOM   4476  HA  GLU   283      45.927  87.766  64.138  1.00  0.00           H  
ATOM   4477  CB  GLU   283      44.709  86.188  64.972  1.00  0.00           C  
ATOM   4478  HB2 GLU   283      44.002  86.018  64.160  1.00  0.00           H  
ATOM   4479  HB3 GLU   283      44.948  85.197  65.358  1.00  0.00           H  
ATOM   4480  CG  GLU   283      44.025  87.023  66.015  1.00  0.00           C  
ATOM   4481  HG2 GLU   283      43.047  86.546  66.075  1.00  0.00           H  
ATOM   4482  HG3 GLU   283      44.517  86.899  66.979  1.00  0.00           H  
ATOM   4483  CD  GLU   283      43.792  88.498  65.785  1.00  0.00           C  
ATOM   4484  OE1 GLU   283      43.763  88.919  64.621  1.00  0.00           O  
ATOM   4485  OE2 GLU   283      43.653  89.228  66.809  1.00  0.00           O  
ATOM   4486  C   GLU   283      47.129  86.892  65.690  1.00  0.00           C  
ATOM   4487  O   GLU   283      47.273  87.970  66.285  1.00  0.00           O  
ATOM   4488  N   ALA   284      47.953  85.839  65.966  1.00  0.00           N  
ATOM   4489  H   ALA   284      47.604  84.928  65.705  1.00  0.00           H  
ATOM   4490  CA  ALA   284      49.017  85.866  66.941  1.00  0.00           C  
ATOM   4491  HA  ALA   284      48.574  86.281  67.847  1.00  0.00           H  
ATOM   4492  CB  ALA   284      49.525  84.428  67.271  1.00  0.00           C  
ATOM   4493  HB1 ALA   284      48.768  83.645  67.322  1.00  0.00           H  
ATOM   4494  HB2 ALA   284      50.037  84.212  66.333  1.00  0.00           H  
ATOM   4495  HB3 ALA   284      50.392  84.343  67.926  1.00  0.00           H  
ATOM   4496  C   ALA   284      50.107  86.880  66.535  1.00  0.00           C  
ATOM   4497  O   ALA   284      51.037  87.096  67.371  1.00  0.00           O  
ATOM   4498  N   LYS   285      50.220  87.360  65.307  1.00  0.00           N  
ATOM   4499  H   LYS   285      49.531  86.966  64.682  1.00  0.00           H  
ATOM   4500  CA  LYS   285      51.358  88.098  64.801  1.00  0.00           C  
ATOM   4501  HA  LYS   285      52.070  88.165  65.623  1.00  0.00           H  
ATOM   4502  CB  LYS   285      51.907  87.411  63.486  1.00  0.00           C  
ATOM   4503  HB2 LYS   285      51.128  87.113  62.785  1.00  0.00           H  
ATOM   4504  HB3 LYS   285      52.514  88.191  63.027  1.00  0.00           H  
ATOM   4505  CG  LYS   285      52.670  86.119  63.819  1.00  0.00           C  
ATOM   4506  HG2 LYS   285      52.052  85.445  64.412  1.00  0.00           H  
ATOM   4507  HG3 LYS   285      52.851  85.696  62.830  1.00  0.00           H  
ATOM   4508  CD  LYS   285      53.988  86.344  64.552  1.00  0.00           C  
ATOM   4509  HD2 LYS   285      54.739  86.828  63.927  1.00  0.00           H  
ATOM   4510  HD3 LYS   285      53.768  87.038  65.363  1.00  0.00           H  
ATOM   4511  CE  LYS   285      54.541  84.935  64.941  1.00  0.00           C  
ATOM   4512  HE2 LYS   285      53.750  84.453  65.515  1.00  0.00           H  
ATOM   4513  HE3 LYS   285      54.750  84.382  64.025  1.00  0.00           H  
ATOM   4514  NZ  LYS   285      55.748  85.116  65.671  1.00  0.00           N  
ATOM   4515  HZ1 LYS   285      56.364  85.481  64.957  1.00  0.00           H  
ATOM   4516  HZ2 LYS   285      55.672  85.889  66.316  1.00  0.00           H  
ATOM   4517  HZ3 LYS   285      56.254  84.324  66.040  1.00  0.00           H  
ATOM   4518  C   LYS   285      51.029  89.556  64.585  1.00  0.00           C  
ATOM   4519  O   LYS   285      51.862  90.453  64.600  1.00  0.00           O  
ATOM   4520  N   ARG   286      49.748  89.889  64.383  1.00  0.00           N  
ATOM   4521  H   ARG   286      49.038  89.185  64.528  1.00  0.00           H  
ATOM   4522  CA  ARG   286      49.139  91.226  64.097  1.00  0.00           C  
ATOM   4523  HA  ARG   286      49.341  91.467  63.054  1.00  0.00           H  
ATOM   4524  CB  ARG   286      47.661  91.036  64.343  1.00  0.00           C  
ATOM   4525  HB2 ARG   286      47.274  90.313  63.624  1.00  0.00           H  
ATOM   4526  HB3 ARG   286      47.503  90.657  65.352  1.00  0.00           H  
ATOM   4527  CG  ARG   286      46.900  92.353  63.977  1.00  0.00           C  
ATOM   4528  HG2 ARG   286      47.161  93.200  64.612  1.00  0.00           H  
ATOM   4529  HG3 ARG   286      47.101  92.682  62.958  1.00  0.00           H  
ATOM   4530  CD  ARG   286      45.396  92.084  64.017  1.00  0.00           C  
ATOM   4531  HD2 ARG   286      44.845  92.994  63.783  1.00  0.00           H  
ATOM   4532  HD3 ARG   286      44.973  91.396  63.284  1.00  0.00           H  
ATOM   4533  NE  ARG   286      44.893  91.666  65.378  1.00  0.00           N  
ATOM   4534  HE  ARG   286      44.419  90.778  65.458  1.00  0.00           H  
ATOM   4535  CZ  ARG   286      44.708  92.375  66.464  1.00  0.00           C  
ATOM   4536  NH1 ARG   286      44.797  93.664  66.427  1.00  0.00           N  
ATOM   4537 HH11 ARG   286      44.856  94.183  65.563  1.00  0.00           H  
ATOM   4538 HH12 ARG   286      44.605  94.212  67.253  1.00  0.00           H  
ATOM   4539  NH2 ARG   286      44.439  91.769  67.568  1.00  0.00           N  
ATOM   4540 HH21 ARG   286      44.277  92.235  68.449  1.00  0.00           H  
ATOM   4541 HH22 ARG   286      44.466  90.760  67.568  1.00  0.00           H  
ATOM   4542  C   ARG   286      49.684  92.367  65.090  1.00  0.00           C  
ATOM   4543  O   ARG   286      49.871  93.515  64.757  1.00  0.00           O  
ATOM   4544  N   ILE   287      49.917  91.943  66.402  1.00  0.00           N  
ATOM   4545  H   ILE   287      49.744  90.980  66.652  1.00  0.00           H  
ATOM   4546  CA  ILE   287      50.584  92.779  67.426  1.00  0.00           C  
ATOM   4547  HA  ILE   287      50.589  93.820  67.102  1.00  0.00           H  
ATOM   4548  CB  ILE   287      49.868  92.629  68.788  1.00  0.00           C  
ATOM   4549  HB  ILE   287      49.838  91.542  68.872  1.00  0.00           H  
ATOM   4550  CG2 ILE   287      50.897  93.204  69.909  1.00  0.00           C  
ATOM   4551 HG21 ILE   287      50.535  93.066  70.928  1.00  0.00           H  
ATOM   4552 HG22 ILE   287      51.833  92.650  69.857  1.00  0.00           H  
ATOM   4553 HG23 ILE   287      51.115  94.253  69.709  1.00  0.00           H  
ATOM   4554  CG1 ILE   287      48.431  93.112  68.778  1.00  0.00           C  
ATOM   4555 HG12 ILE   287      47.800  92.345  68.329  1.00  0.00           H  
ATOM   4556 HG13 ILE   287      48.046  93.178  69.795  1.00  0.00           H  
ATOM   4557  CD1 ILE   287      48.173  94.443  68.079  1.00  0.00           C  
ATOM   4558 HD11 ILE   287      48.763  95.197  68.601  1.00  0.00           H  
ATOM   4559 HD12 ILE   287      48.332  94.371  67.003  1.00  0.00           H  
ATOM   4560 HD13 ILE   287      47.120  94.712  68.168  1.00  0.00           H  
ATOM   4561  C   ILE   287      52.112  92.445  67.354  1.00  0.00           C  
ATOM   4562  O   ILE   287      53.007  93.326  67.372  1.00  0.00           O  
ATOM   4563  N   GLY   288      52.431  91.145  67.302  1.00  0.00           N  
ATOM   4564  H   GLY   288      51.702  90.516  67.606  1.00  0.00           H  
ATOM   4565  CA  GLY   288      53.763  90.553  67.376  1.00  0.00           C  
ATOM   4566  HA2 GLY   288      54.058  90.813  68.392  1.00  0.00           H  
ATOM   4567  HA3 GLY   288      53.762  89.464  67.331  1.00  0.00           H  
ATOM   4568  C   GLY   288      54.836  91.072  66.458  1.00  0.00           C  
ATOM   4569  O   GLY   288      55.935  91.409  66.839  1.00  0.00           O  
ATOM   4570  N   ILE   289      54.516  91.188  65.188  1.00  0.00           N  
ATOM   4571  H   ILE   289      53.577  90.861  65.011  1.00  0.00           H  
ATOM   4572  CA  ILE   289      55.436  91.586  64.078  1.00  0.00           C  
ATOM   4573  HA  ILE   289      56.270  90.919  64.296  1.00  0.00           H  
ATOM   4574  CB  ILE   289      54.784  91.181  62.735  1.00  0.00           C  
ATOM   4575  HB  ILE   289      54.457  90.142  62.750  1.00  0.00           H  
ATOM   4576  CG2 ILE   289      53.510  91.997  62.399  1.00  0.00           C  
ATOM   4577 HG21 ILE   289      52.858  91.485  61.692  1.00  0.00           H  
ATOM   4578 HG22 ILE   289      52.909  92.394  63.217  1.00  0.00           H  
ATOM   4579 HG23 ILE   289      53.718  92.931  61.877  1.00  0.00           H  
ATOM   4580  CG1 ILE   289      55.780  91.107  61.519  1.00  0.00           C  
ATOM   4581 HG12 ILE   289      55.927  92.128  61.168  1.00  0.00           H  
ATOM   4582 HG13 ILE   289      56.762  90.737  61.815  1.00  0.00           H  
ATOM   4583  CD1 ILE   289      55.352  90.315  60.251  1.00  0.00           C  
ATOM   4584 HD11 ILE   289      54.500  90.735  59.717  1.00  0.00           H  
ATOM   4585 HD12 ILE   289      56.221  90.434  59.604  1.00  0.00           H  
ATOM   4586 HD13 ILE   289      55.251  89.265  60.526  1.00  0.00           H  
ATOM   4587  C   ILE   289      55.917  92.995  64.199  1.00  0.00           C  
ATOM   4588  O   ILE   289      57.034  93.317  63.768  1.00  0.00           O  
ATOM   4589  N   LYS   290      55.086  93.831  64.837  1.00  0.00           N  
ATOM   4590  H   LYS   290      54.257  93.499  65.308  1.00  0.00           H  
ATOM   4591  CA  LYS   290      55.655  95.187  65.275  1.00  0.00           C  
ATOM   4592  HA  LYS   290      56.205  95.656  64.460  1.00  0.00           H  
ATOM   4593  CB  LYS   290      54.585  96.236  65.613  1.00  0.00           C  
ATOM   4594  HB2 LYS   290      54.015  95.960  66.500  1.00  0.00           H  
ATOM   4595  HB3 LYS   290      55.031  97.187  65.904  1.00  0.00           H  
ATOM   4596  CG  LYS   290      53.621  96.591  64.453  1.00  0.00           C  
ATOM   4597  HG2 LYS   290      54.245  96.933  63.627  1.00  0.00           H  
ATOM   4598  HG3 LYS   290      52.895  95.806  64.242  1.00  0.00           H  
ATOM   4599  CD  LYS   290      52.813  97.875  64.794  1.00  0.00           C  
ATOM   4600  HD2 LYS   290      52.392  97.824  65.798  1.00  0.00           H  
ATOM   4601  HD3 LYS   290      53.493  98.722  64.881  1.00  0.00           H  
ATOM   4602  CE  LYS   290      51.737  98.106  63.747  1.00  0.00           C  
ATOM   4603  HE2 LYS   290      52.164  98.274  62.758  1.00  0.00           H  
ATOM   4604  HE3 LYS   290      51.162  97.181  63.790  1.00  0.00           H  
ATOM   4605  NZ  LYS   290      50.837  99.234  64.035  1.00  0.00           N  
ATOM   4606  HZ1 LYS   290      50.299  99.098  64.880  1.00  0.00           H  
ATOM   4607  HZ2 LYS   290      51.430 100.024  64.244  1.00  0.00           H  
ATOM   4608  HZ3 LYS   290      50.282  99.419  63.212  1.00  0.00           H  
ATOM   4609  C   LYS   290      56.712  94.983  66.336  1.00  0.00           C  
ATOM   4610  O   LYS   290      57.892  95.302  66.151  1.00  0.00           O  
ATOM   4611  N   LYS   291      56.411  94.111  67.353  1.00  0.00           N  
ATOM   4612  H   LYS   291      55.488  93.703  67.338  1.00  0.00           H  
ATOM   4613  CA  LYS   291      57.362  93.695  68.410  1.00  0.00           C  
ATOM   4614  HA  LYS   291      57.772  94.624  68.807  1.00  0.00           H  
ATOM   4615  CB  LYS   291      56.537  92.825  69.460  1.00  0.00           C  
ATOM   4616  HB2 LYS   291      55.461  92.995  69.423  1.00  0.00           H  
ATOM   4617  HB3 LYS   291      56.639  91.765  69.229  1.00  0.00           H  
ATOM   4618  CG  LYS   291      56.944  93.003  70.934  1.00  0.00           C  
ATOM   4619  HG2 LYS   291      56.471  92.223  71.531  1.00  0.00           H  
ATOM   4620  HG3 LYS   291      58.015  92.839  71.056  1.00  0.00           H  
ATOM   4621  CD  LYS   291      56.558  94.312  71.470  1.00  0.00           C  
ATOM   4622  HD2 LYS   291      57.011  94.417  72.456  1.00  0.00           H  
ATOM   4623  HD3 LYS   291      57.030  95.149  70.955  1.00  0.00           H  
ATOM   4624  CE  LYS   291      55.062  94.562  71.727  1.00  0.00           C  
ATOM   4625  HE2 LYS   291      54.575  94.432  70.761  1.00  0.00           H  
ATOM   4626  HE3 LYS   291      54.625  94.030  72.573  1.00  0.00           H  
ATOM   4627  NZ  LYS   291      54.826  96.010  72.093  1.00  0.00           N  
ATOM   4628  HZ1 LYS   291      53.846  96.249  72.124  1.00  0.00           H  
ATOM   4629  HZ2 LYS   291      55.320  96.201  72.954  1.00  0.00           H  
ATOM   4630  HZ3 LYS   291      55.168  96.625  71.369  1.00  0.00           H  
ATOM   4631  C   LYS   291      58.744  92.948  67.916  1.00  0.00           C  
ATOM   4632  O   LYS   291      59.782  92.957  68.589  1.00  0.00           O  
ATOM   4633  N   ALA   292      58.696  92.509  66.620  1.00  0.00           N  
ATOM   4634  H   ALA   292      57.834  92.340  66.121  1.00  0.00           H  
ATOM   4635  CA  ALA   292      59.871  91.873  66.027  1.00  0.00           C  
ATOM   4636  HA  ALA   292      60.122  90.969  66.582  1.00  0.00           H  
ATOM   4637  CB  ALA   292      59.469  91.388  64.627  1.00  0.00           C  
ATOM   4638  HB1 ALA   292      58.481  90.937  64.537  1.00  0.00           H  
ATOM   4639  HB2 ALA   292      59.441  92.253  63.963  1.00  0.00           H  
ATOM   4640  HB3 ALA   292      60.293  90.702  64.435  1.00  0.00           H  
ATOM   4641  C   ALA   292      61.166  92.657  65.974  1.00  0.00           C  
ATOM   4642  O   ALA   292      62.174  91.978  65.874  1.00  0.00           O  
ATOM   4643  N   ILE   293      61.184  93.887  66.212  1.00  0.00           N  
ATOM   4644  H   ILE   293      60.278  94.333  66.228  1.00  0.00           H  
ATOM   4645  CA  ILE   293      62.393  94.737  66.315  1.00  0.00           C  
ATOM   4646  HA  ILE   293      62.989  94.567  65.419  1.00  0.00           H  
ATOM   4647  CB  ILE   293      61.938  96.237  66.357  1.00  0.00           C  
ATOM   4648  HB  ILE   293      62.850  96.834  66.328  1.00  0.00           H  
ATOM   4649  CG2 ILE   293      61.138  96.681  65.144  1.00  0.00           C  
ATOM   4650 HG21 ILE   293      60.089  96.419  65.279  1.00  0.00           H  
ATOM   4651 HG22 ILE   293      61.228  97.765  65.072  1.00  0.00           H  
ATOM   4652 HG23 ILE   293      61.359  96.183  64.200  1.00  0.00           H  
ATOM   4653  CG1 ILE   293      61.270  96.582  67.722  1.00  0.00           C  
ATOM   4654 HG12 ILE   293      60.251  96.204  67.807  1.00  0.00           H  
ATOM   4655 HG13 ILE   293      61.862  96.158  68.534  1.00  0.00           H  
ATOM   4656  CD1 ILE   293      61.209  98.068  68.093  1.00  0.00           C  
ATOM   4657 HD11 ILE   293      60.896  98.049  69.137  1.00  0.00           H  
ATOM   4658 HD12 ILE   293      62.181  98.553  68.001  1.00  0.00           H  
ATOM   4659 HD13 ILE   293      60.492  98.600  67.468  1.00  0.00           H  
ATOM   4660  C   ILE   293      63.240  94.308  67.517  1.00  0.00           C  
ATOM   4661  O   ILE   293      64.368  94.690  67.592  1.00  0.00           O  
ATOM   4662  N   THR   294      62.681  93.514  68.437  1.00  0.00           N  
ATOM   4663  H   THR   294      61.815  93.058  68.189  1.00  0.00           H  
ATOM   4664  CA  THR   294      63.227  93.397  69.837  1.00  0.00           C  
ATOM   4665  HA  THR   294      63.387  94.394  70.248  1.00  0.00           H  
ATOM   4666  CB  THR   294      62.229  92.815  70.804  1.00  0.00           C  
ATOM   4667  HB  THR   294      61.863  91.857  70.436  1.00  0.00           H  
ATOM   4668  CG2 THR   294      62.677  92.783  72.262  1.00  0.00           C  
ATOM   4669 HG21 THR   294      61.857  92.500  72.922  1.00  0.00           H  
ATOM   4670 HG22 THR   294      63.491  92.076  72.422  1.00  0.00           H  
ATOM   4671 HG23 THR   294      62.970  93.803  72.514  1.00  0.00           H  
ATOM   4672  OG1 THR   294      61.074  93.540  70.742  1.00  0.00           O  
ATOM   4673  HG1 THR   294      60.646  93.261  69.930  1.00  0.00           H  
ATOM   4674  C   THR   294      64.578  92.761  69.903  1.00  0.00           C  
ATOM   4675  O   THR   294      65.437  93.069  70.779  1.00  0.00           O  
ATOM   4676  N   ALA   295      64.891  91.793  68.976  1.00  0.00           N  
ATOM   4677  H   ALA   295      64.197  91.514  68.298  1.00  0.00           H  
ATOM   4678  CA  ALA   295      66.180  91.174  68.936  1.00  0.00           C  
ATOM   4679  HA  ALA   295      66.355  90.946  69.988  1.00  0.00           H  
ATOM   4680  CB  ALA   295      66.303  89.929  68.085  1.00  0.00           C  
ATOM   4681  HB1 ALA   295      65.464  89.319  68.420  1.00  0.00           H  
ATOM   4682  HB2 ALA   295      66.270  90.157  67.019  1.00  0.00           H  
ATOM   4683  HB3 ALA   295      67.184  89.326  68.307  1.00  0.00           H  
ATOM   4684  C   ALA   295      67.315  92.179  68.517  1.00  0.00           C  
ATOM   4685  O   ALA   295      68.348  92.279  69.246  1.00  0.00           O  
ATOM   4686  N   ASN   296      67.146  92.775  67.350  1.00  0.00           N  
ATOM   4687  H   ASN   296      66.284  92.592  66.857  1.00  0.00           H  
ATOM   4688  CA  ASN   296      68.179  93.594  66.742  1.00  0.00           C  
ATOM   4689  HA  ASN   296      69.097  93.006  66.780  1.00  0.00           H  
ATOM   4690  CB  ASN   296      67.744  93.785  65.257  1.00  0.00           C  
ATOM   4691  HB2 ASN   296      66.660  93.767  65.142  1.00  0.00           H  
ATOM   4692  HB3 ASN   296      68.231  94.696  64.910  1.00  0.00           H  
ATOM   4693  CG  ASN   296      68.248  92.708  64.427  1.00  0.00           C  
ATOM   4694  OD1 ASN   296      69.358  92.754  63.883  1.00  0.00           O  
ATOM   4695  ND2 ASN   296      67.444  91.687  64.376  1.00  0.00           N  
ATOM   4696 HD21 ASN   296      67.709  90.873  63.839  1.00  0.00           H  
ATOM   4697 HD22 ASN   296      66.535  91.580  64.802  1.00  0.00           H  
ATOM   4698  C   ASN   296      68.450  94.898  67.484  1.00  0.00           C  
ATOM   4699  O   ASN   296      69.549  95.414  67.673  1.00  0.00           O  
ATOM   4700  N   ILE   297      67.459  95.626  68.060  1.00  0.00           N  
ATOM   4701  H   ILE   297      66.529  95.316  67.815  1.00  0.00           H  
ATOM   4702  CA  ILE   297      67.538  96.821  69.001  1.00  0.00           C  
ATOM   4703  HA  ILE   297      67.998  97.557  68.342  1.00  0.00           H  
ATOM   4704  CB  ILE   297      66.138  97.350  69.281  1.00  0.00           C  
ATOM   4705  HB  ILE   297      65.553  97.318  68.362  1.00  0.00           H  
ATOM   4706  CG2 ILE   297      65.346  96.451  70.281  1.00  0.00           C  
ATOM   4707 HG21 ILE   297      65.573  96.807  71.285  1.00  0.00           H  
ATOM   4708 HG22 ILE   297      64.261  96.422  70.176  1.00  0.00           H  
ATOM   4709 HG23 ILE   297      65.605  95.410  70.087  1.00  0.00           H  
ATOM   4710  CG1 ILE   297      66.015  98.889  69.715  1.00  0.00           C  
ATOM   4711 HG12 ILE   297      64.950  99.114  69.657  1.00  0.00           H  
ATOM   4712 HG13 ILE   297      66.217  99.156  70.753  1.00  0.00           H  
ATOM   4713  CD1 ILE   297      66.811  99.849  68.878  1.00  0.00           C  
ATOM   4714 HD11 ILE   297      67.873  99.639  69.003  1.00  0.00           H  
ATOM   4715 HD12 ILE   297      66.577  99.766  67.816  1.00  0.00           H  
ATOM   4716 HD13 ILE   297      66.514 100.858  69.164  1.00  0.00           H  
ATOM   4717  C   ILE   297      68.352  96.672  70.269  1.00  0.00           C  
ATOM   4718  O   ILE   297      68.933  97.605  70.761  1.00  0.00           O  
ATOM   4719  N   SER   298      68.377  95.425  70.860  1.00  0.00           N  
ATOM   4720  H   SER   298      67.685  94.830  70.429  1.00  0.00           H  
ATOM   4721  CA  SER   298      69.176  95.029  72.017  1.00  0.00           C  
ATOM   4722  HA  SER   298      68.949  95.695  72.850  1.00  0.00           H  
ATOM   4723  CB  SER   298      68.826  93.582  72.404  1.00  0.00           C  
ATOM   4724  HB2 SER   298      67.790  93.435  72.709  1.00  0.00           H  
ATOM   4725  HB3 SER   298      69.096  92.995  71.526  1.00  0.00           H  
ATOM   4726  OG  SER   298      69.600  93.124  73.508  1.00  0.00           O  
ATOM   4727  HG  SER   298      69.247  92.271  73.773  1.00  0.00           H  
ATOM   4728  C   SER   298      70.657  95.118  71.695  1.00  0.00           C  
ATOM   4729  O   SER   298      71.470  95.604  72.432  1.00  0.00           O  
ATOM   4730  N   ILE   299      71.039  94.707  70.499  1.00  0.00           N  
ATOM   4731  H   ILE   299      70.352  94.251  69.916  1.00  0.00           H  
ATOM   4732  CA  ILE   299      72.457  94.837  70.105  1.00  0.00           C  
ATOM   4733  HA  ILE   299      73.137  94.355  70.808  1.00  0.00           H  
ATOM   4734  CB  ILE   299      72.754  94.122  68.760  1.00  0.00           C  
ATOM   4735  HB  ILE   299      72.395  94.790  67.977  1.00  0.00           H  
ATOM   4736  CG2 ILE   299      74.262  93.903  68.528  1.00  0.00           C  
ATOM   4737 HG21 ILE   299      74.598  93.620  67.530  1.00  0.00           H  
ATOM   4738 HG22 ILE   299      74.710  94.875  68.731  1.00  0.00           H  
ATOM   4739 HG23 ILE   299      74.602  93.137  69.225  1.00  0.00           H  
ATOM   4740  CG1 ILE   299      71.988  92.798  68.497  1.00  0.00           C  
ATOM   4741 HG12 ILE   299      72.432  92.052  69.156  1.00  0.00           H  
ATOM   4742 HG13 ILE   299      70.951  92.843  68.828  1.00  0.00           H  
ATOM   4743  CD1 ILE   299      72.044  92.409  67.003  1.00  0.00           C  
ATOM   4744 HD11 ILE   299      73.084  92.258  66.713  1.00  0.00           H  
ATOM   4745 HD12 ILE   299      71.459  91.512  66.802  1.00  0.00           H  
ATOM   4746 HD13 ILE   299      71.672  93.266  66.442  1.00  0.00           H  
ATOM   4747  C   ILE   299      72.857  96.306  69.882  1.00  0.00           C  
ATOM   4748  O   ILE   299      73.954  96.772  70.307  1.00  0.00           O  
ATOM   4749  N   GLY   300      71.934  97.164  69.429  1.00  0.00           N  
ATOM   4750  H   GLY   300      71.015  96.747  69.391  1.00  0.00           H  
ATOM   4751  CA  GLY   300      72.000  98.642  69.469  1.00  0.00           C  
ATOM   4752  HA2 GLY   300      72.896  98.879  68.896  1.00  0.00           H  
ATOM   4753  HA3 GLY   300      71.133  99.091  68.985  1.00  0.00           H  
ATOM   4754  C   GLY   300      71.996  99.249  70.885  1.00  0.00           C  
ATOM   4755  O   GLY   300      72.820 100.149  71.146  1.00  0.00           O  
ATOM   4756  N   ALA   301      71.192  98.729  71.797  1.00  0.00           N  
ATOM   4757  H   ALA   301      70.476  98.034  71.646  1.00  0.00           H  
ATOM   4758  CA  ALA   301      71.271  99.387  73.163  1.00  0.00           C  
ATOM   4759  HA  ALA   301      71.214 100.475  73.118  1.00  0.00           H  
ATOM   4760  CB  ALA   301      70.111  98.822  73.927  1.00  0.00           C  
ATOM   4761  HB1 ALA   301      70.392  97.895  74.427  1.00  0.00           H  
ATOM   4762  HB2 ALA   301      69.907  99.514  74.744  1.00  0.00           H  
ATOM   4763  HB3 ALA   301      69.194  98.869  73.340  1.00  0.00           H  
ATOM   4764  C   ALA   301      72.615  99.044  73.827  1.00  0.00           C  
ATOM   4765  O   ALA   301      73.164  99.858  74.504  1.00  0.00           O  
ATOM   4766  N   ALA   302      73.150  97.847  73.416  1.00  0.00           N  
ATOM   4767  H   ALA   302      72.586  97.160  72.934  1.00  0.00           H  
ATOM   4768  CA  ALA   302      74.462  97.460  73.936  1.00  0.00           C  
ATOM   4769  HA  ALA   302      74.492  97.608  75.015  1.00  0.00           H  
ATOM   4770  CB  ALA   302      74.699  95.992  73.626  1.00  0.00           C  
ATOM   4771  HB1 ALA   302      73.871  95.502  74.137  1.00  0.00           H  
ATOM   4772  HB2 ALA   302      74.562  95.830  72.557  1.00  0.00           H  
ATOM   4773  HB3 ALA   302      75.643  95.709  74.092  1.00  0.00           H  
ATOM   4774  C   ALA   302      75.647  98.267  73.273  1.00  0.00           C  
ATOM   4775  O   ALA   302      76.466  98.866  73.952  1.00  0.00           O  
ATOM   4776  N   PHE   303      75.676  98.388  71.955  1.00  0.00           N  
ATOM   4777  H   PHE   303      75.025  97.914  71.346  1.00  0.00           H  
ATOM   4778  CA  PHE   303      76.749  99.215  71.279  1.00  0.00           C  
ATOM   4779  HA  PHE   303      77.723  98.830  71.580  1.00  0.00           H  
ATOM   4780  CB  PHE   303      76.610  99.113  69.725  1.00  0.00           C  
ATOM   4781  HB2 PHE   303      75.564  99.166  69.421  1.00  0.00           H  
ATOM   4782  HB3 PHE   303      77.090  99.947  69.214  1.00  0.00           H  
ATOM   4783  CG  PHE   303      77.266  97.923  69.056  1.00  0.00           C  
ATOM   4784  CD1 PHE   303      77.088  96.639  69.530  1.00  0.00           C  
ATOM   4785  HD1 PHE   303      76.423  96.474  70.365  1.00  0.00           H  
ATOM   4786  CE1 PHE   303      77.731  95.591  68.828  1.00  0.00           C  
ATOM   4787  HE1 PHE   303      77.576  94.575  69.161  1.00  0.00           H  
ATOM   4788  CZ  PHE   303      78.492  95.869  67.640  1.00  0.00           C  
ATOM   4789  HZ  PHE   303      78.977  95.017  67.187  1.00  0.00           H  
ATOM   4790  CE2 PHE   303      78.689  97.197  67.216  1.00  0.00           C  
ATOM   4791  HE2 PHE   303      79.455  97.477  66.507  1.00  0.00           H  
ATOM   4792  CD2 PHE   303      78.056  98.242  67.957  1.00  0.00           C  
ATOM   4793  HD2 PHE   303      78.212  99.260  67.631  1.00  0.00           H  
ATOM   4794  C   PHE   303      76.503 100.742  71.722  1.00  0.00           C  
ATOM   4795  O   PHE   303      77.558 101.359  71.996  1.00  0.00           O  
ATOM   4796  N   LEU   304      75.271 101.287  71.936  1.00  0.00           N  
ATOM   4797  H   LEU   304      74.416 100.820  71.669  1.00  0.00           H  
ATOM   4798  CA  LEU   304      75.065 102.547  72.505  1.00  0.00           C  
ATOM   4799  HA  LEU   304      75.568 103.243  71.833  1.00  0.00           H  
ATOM   4800  CB  LEU   304      73.618 102.911  72.408  1.00  0.00           C  
ATOM   4801  HB2 LEU   304      73.212 102.873  71.398  1.00  0.00           H  
ATOM   4802  HB3 LEU   304      73.060 102.224  73.044  1.00  0.00           H  
ATOM   4803  CG  LEU   304      73.248 104.291  73.026  1.00  0.00           C  
ATOM   4804  HG  LEU   304      73.729 104.408  73.997  1.00  0.00           H  
ATOM   4805  CD1 LEU   304      73.696 105.455  72.152  1.00  0.00           C  
ATOM   4806 HD11 LEU   304      73.106 105.622  71.250  1.00  0.00           H  
ATOM   4807 HD12 LEU   304      73.665 106.387  72.716  1.00  0.00           H  
ATOM   4808 HD13 LEU   304      74.729 105.420  71.808  1.00  0.00           H  
ATOM   4809  CD2 LEU   304      71.708 104.369  73.277  1.00  0.00           C  
ATOM   4810 HD21 LEU   304      71.515 105.271  73.856  1.00  0.00           H  
ATOM   4811 HD22 LEU   304      71.117 104.264  72.367  1.00  0.00           H  
ATOM   4812 HD23 LEU   304      71.439 103.530  73.919  1.00  0.00           H  
ATOM   4813  C   LEU   304      75.740 102.767  73.824  1.00  0.00           C  
ATOM   4814  O   LEU   304      76.517 103.700  74.067  1.00  0.00           O  
ATOM   4815  N   LEU   305      75.472 101.831  74.746  1.00  0.00           N  
ATOM   4816  H   LEU   305      74.747 101.151  74.569  1.00  0.00           H  
ATOM   4817  CA  LEU   305      76.287 101.756  76.024  1.00  0.00           C  
ATOM   4818  HA  LEU   305      76.183 102.711  76.539  1.00  0.00           H  
ATOM   4819  CB  LEU   305      75.666 100.583  76.908  1.00  0.00           C  
ATOM   4820  HB2 LEU   305      74.587 100.728  76.854  1.00  0.00           H  
ATOM   4821  HB3 LEU   305      75.846  99.635  76.402  1.00  0.00           H  
ATOM   4822  CG  LEU   305      76.138 100.551  78.412  1.00  0.00           C  
ATOM   4823  HG  LEU   305      77.125 100.088  78.409  1.00  0.00           H  
ATOM   4824  CD1 LEU   305      76.126 101.801  79.201  1.00  0.00           C  
ATOM   4825 HD11 LEU   305      76.115 101.564  80.265  1.00  0.00           H  
ATOM   4826 HD12 LEU   305      76.909 102.501  78.910  1.00  0.00           H  
ATOM   4827 HD13 LEU   305      75.185 102.320  79.017  1.00  0.00           H  
ATOM   4828  CD2 LEU   305      75.207  99.640  79.089  1.00  0.00           C  
ATOM   4829 HD21 LEU   305      75.206  98.644  78.646  1.00  0.00           H  
ATOM   4830 HD22 LEU   305      75.543  99.461  80.110  1.00  0.00           H  
ATOM   4831 HD23 LEU   305      74.204 100.061  79.007  1.00  0.00           H  
ATOM   4832  C   LEU   305      77.799 101.650  75.877  1.00  0.00           C  
ATOM   4833  O   LEU   305      78.506 102.202  76.675  1.00  0.00           O  
ATOM   4834  N   ILE   306      78.336 100.978  74.882  1.00  0.00           N  
ATOM   4835  H   ILE   306      77.704 100.683  74.151  1.00  0.00           H  
ATOM   4836  CA  ILE   306      79.736 100.681  74.688  1.00  0.00           C  
ATOM   4837  HA  ILE   306      80.264 100.332  75.576  1.00  0.00           H  
ATOM   4838  CB  ILE   306      80.101  99.664  73.576  1.00  0.00           C  
ATOM   4839  HB  ILE   306      79.452  99.865  72.723  1.00  0.00           H  
ATOM   4840  CG2 ILE   306      81.561  99.786  73.140  1.00  0.00           C  
ATOM   4841 HG21 ILE   306      81.805 100.487  72.341  1.00  0.00           H  
ATOM   4842 HG22 ILE   306      82.121 100.067  74.032  1.00  0.00           H  
ATOM   4843 HG23 ILE   306      81.864  98.800  72.788  1.00  0.00           H  
ATOM   4844  CG1 ILE   306      79.861  98.296  74.123  1.00  0.00           C  
ATOM   4845 HG12 ILE   306      78.814  98.053  74.305  1.00  0.00           H  
ATOM   4846 HG13 ILE   306      80.216  97.536  73.427  1.00  0.00           H  
ATOM   4847  CD1 ILE   306      80.483  97.833  75.472  1.00  0.00           C  
ATOM   4848 HD11 ILE   306      80.279  96.775  75.638  1.00  0.00           H  
ATOM   4849 HD12 ILE   306      81.562  97.978  75.415  1.00  0.00           H  
ATOM   4850 HD13 ILE   306      80.050  98.367  76.318  1.00  0.00           H  
ATOM   4851  C   ILE   306      80.428 102.091  74.307  1.00  0.00           C  
ATOM   4852  O   ILE   306      81.171 102.664  75.094  1.00  0.00           O  
ATOM   4853  N   TYR   307      79.896 102.775  73.324  1.00  0.00           N  
ATOM   4854  H   TYR   307      79.142 102.331  72.821  1.00  0.00           H  
ATOM   4855  CA  TYR   307      80.312 104.128  72.900  1.00  0.00           C  
ATOM   4856  HA  TYR   307      81.385 104.231  72.738  1.00  0.00           H  
ATOM   4857  CB  TYR   307      79.547 104.516  71.595  1.00  0.00           C  
ATOM   4858  HB2 TYR   307      78.499 104.320  71.821  1.00  0.00           H  
ATOM   4859  HB3 TYR   307      79.657 105.554  71.281  1.00  0.00           H  
ATOM   4860  CG  TYR   307      79.889 103.684  70.427  1.00  0.00           C  
ATOM   4861  CD1 TYR   307      78.843 103.107  69.654  1.00  0.00           C  
ATOM   4862  HD1 TYR   307      77.785 103.217  69.841  1.00  0.00           H  
ATOM   4863  CE1 TYR   307      79.169 102.147  68.646  1.00  0.00           C  
ATOM   4864  HE1 TYR   307      78.296 101.630  68.276  1.00  0.00           H  
ATOM   4865  CZ  TYR   307      80.540 101.886  68.312  1.00  0.00           C  
ATOM   4866  OH  TYR   307      81.023 100.960  67.454  1.00  0.00           O  
ATOM   4867  HH  TYR   307      80.404 100.884  66.725  1.00  0.00           H  
ATOM   4868  CE2 TYR   307      81.532 102.508  69.152  1.00  0.00           C  
ATOM   4869  HE2 TYR   307      82.559 102.188  69.062  1.00  0.00           H  
ATOM   4870  CD2 TYR   307      81.237 103.432  70.166  1.00  0.00           C  
ATOM   4871  HD2 TYR   307      82.060 103.903  70.684  1.00  0.00           H  
ATOM   4872  C   TYR   307      80.064 105.133  74.033  1.00  0.00           C  
ATOM   4873  O   TYR   307      80.979 105.930  74.338  1.00  0.00           O  
ATOM   4874  N   ALA   308      78.943 105.070  74.791  1.00  0.00           N  
ATOM   4875  H   ALA   308      78.258 104.354  74.596  1.00  0.00           H  
ATOM   4876  CA  ALA   308      78.768 106.006  75.908  1.00  0.00           C  
ATOM   4877  HA  ALA   308      78.856 107.042  75.582  1.00  0.00           H  
ATOM   4878  CB  ALA   308      77.422 105.886  76.642  1.00  0.00           C  
ATOM   4879  HB1 ALA   308      77.535 105.039  77.318  1.00  0.00           H  
ATOM   4880  HB2 ALA   308      77.453 106.795  77.244  1.00  0.00           H  
ATOM   4881  HB3 ALA   308      76.518 105.890  76.033  1.00  0.00           H  
ATOM   4882  C   ALA   308      79.907 105.787  76.957  1.00  0.00           C  
ATOM   4883  O   ALA   308      80.548 106.730  77.401  1.00  0.00           O  
ATOM   4884  N   SER   309      80.235 104.541  77.291  1.00  0.00           N  
ATOM   4885  H   SER   309      79.610 103.834  76.932  1.00  0.00           H  
ATOM   4886  CA  SER   309      81.188 104.251  78.397  1.00  0.00           C  
ATOM   4887  HA  SER   309      80.837 104.785  79.280  1.00  0.00           H  
ATOM   4888  CB  SER   309      81.127 102.712  78.675  1.00  0.00           C  
ATOM   4889  HB2 SER   309      81.435 102.198  77.764  1.00  0.00           H  
ATOM   4890  HB3 SER   309      81.877 102.487  79.433  1.00  0.00           H  
ATOM   4891  OG  SER   309      79.874 102.281  79.105  1.00  0.00           O  
ATOM   4892  HG  SER   309      79.334 102.104  78.332  1.00  0.00           H  
ATOM   4893  C   SER   309      82.623 104.616  77.978  1.00  0.00           C  
ATOM   4894  O   SER   309      83.410 105.197  78.753  1.00  0.00           O  
ATOM   4895  N   TYR   310      82.963 104.400  76.726  1.00  0.00           N  
ATOM   4896  H   TYR   310      82.337 103.954  76.070  1.00  0.00           H  
ATOM   4897  CA  TYR   310      84.161 104.910  76.105  1.00  0.00           C  
ATOM   4898  HA  TYR   310      85.056 104.611  76.651  1.00  0.00           H  
ATOM   4899  CB  TYR   310      84.353 104.395  74.586  1.00  0.00           C  
ATOM   4900  HB2 TYR   310      83.498 104.688  73.975  1.00  0.00           H  
ATOM   4901  HB3 TYR   310      85.139 104.924  74.047  1.00  0.00           H  
ATOM   4902  CG  TYR   310      84.511 102.862  74.443  1.00  0.00           C  
ATOM   4903  CD1 TYR   310      84.650 102.394  73.105  1.00  0.00           C  
ATOM   4904  HD1 TYR   310      84.639 103.058  72.253  1.00  0.00           H  
ATOM   4905  CE1 TYR   310      84.912 101.045  72.840  1.00  0.00           C  
ATOM   4906  HE1 TYR   310      85.102 100.760  71.816  1.00  0.00           H  
ATOM   4907  CZ  TYR   310      84.915 100.075  73.896  1.00  0.00           C  
ATOM   4908  OH  TYR   310      85.185  98.784  73.647  1.00  0.00           O  
ATOM   4909  HH  TYR   310      85.170  98.492  72.733  1.00  0.00           H  
ATOM   4910  CE2 TYR   310      84.659 100.576  75.222  1.00  0.00           C  
ATOM   4911  HE2 TYR   310      84.723  99.860  76.028  1.00  0.00           H  
ATOM   4912  CD2 TYR   310      84.567 101.956  75.503  1.00  0.00           C  
ATOM   4913  HD2 TYR   310      84.551 102.381  76.496  1.00  0.00           H  
ATOM   4914  C   TYR   310      84.236 106.411  76.228  1.00  0.00           C  
ATOM   4915  O   TYR   310      85.350 106.873  76.621  1.00  0.00           O  
ATOM   4916  N   ALA   311      83.164 107.148  75.935  1.00  0.00           N  
ATOM   4917  H   ALA   311      82.413 106.640  75.491  1.00  0.00           H  
ATOM   4918  CA  ALA   311      83.199 108.616  75.815  1.00  0.00           C  
ATOM   4919  HA  ALA   311      84.082 108.823  75.210  1.00  0.00           H  
ATOM   4920  CB  ALA   311      81.918 109.183  75.241  1.00  0.00           C  
ATOM   4921  HB1 ALA   311      82.137 110.237  75.072  1.00  0.00           H  
ATOM   4922  HB2 ALA   311      81.816 108.802  74.225  1.00  0.00           H  
ATOM   4923  HB3 ALA   311      80.991 108.882  75.729  1.00  0.00           H  
ATOM   4924  C   ALA   311      83.549 109.264  77.165  1.00  0.00           C  
ATOM   4925  O   ALA   311      84.485 110.077  77.157  1.00  0.00           O  
ATOM   4926  N   LEU   312      82.887 108.884  78.246  1.00  0.00           N  
ATOM   4927  H   LEU   312      82.215 108.146  78.086  1.00  0.00           H  
ATOM   4928  CA  LEU   312      82.993 109.491  79.535  1.00  0.00           C  
ATOM   4929  HA  LEU   312      83.165 110.541  79.296  1.00  0.00           H  
ATOM   4930  CB  LEU   312      81.781 109.176  80.448  1.00  0.00           C  
ATOM   4931  HB2 LEU   312      80.914 109.666  80.006  1.00  0.00           H  
ATOM   4932  HB3 LEU   312      81.590 108.104  80.489  1.00  0.00           H  
ATOM   4933  CG  LEU   312      81.841 109.683  81.844  1.00  0.00           C  
ATOM   4934  HG  LEU   312      82.803 109.387  82.263  1.00  0.00           H  
ATOM   4935  CD1 LEU   312      82.061 111.195  81.881  1.00  0.00           C  
ATOM   4936 HD11 LEU   312      82.911 111.544  81.294  1.00  0.00           H  
ATOM   4937 HD12 LEU   312      81.224 111.683  81.381  1.00  0.00           H
[truncated: 1,232,451 more chars]
