# Supplementary material for: Screening of Natural Compounds as P-Glycoprotein Inhibitors against Multidrug Resistance
Source: Biomedicines. 2021 Mar 30;9(4):357. doi: 10.3390/biomedicines9040357 (PMC8066904; doi:10.3390/biomedicines9040357)
Supplement: Supplementary file 1 [file biomedicines-09-00357-s001.zip › P-gp_models/cluster_1.pdb]

CRYST1  139.995  139.995  139.995 109.47 109.47 109.47               1
ATOM      1  N   MET     1      82.404  93.198  74.149  1.00  0.00           N  
ATOM      2  H1  MET     1      82.794  93.686  73.355  1.00  0.00           H  
ATOM      3  H2  MET     1      81.471  92.833  74.017  1.00  0.00           H  
ATOM      4  H3  MET     1      82.356  93.860  74.910  1.00  0.00           H  
ATOM      5  CA  MET     1      83.383  92.126  74.461  1.00  0.00           C  
ATOM      6  HA  MET     1      83.460  91.549  73.540  1.00  0.00           H  
ATOM      7  CB  MET     1      84.764  92.745  74.803  1.00  0.00           C  
ATOM      8  HB2 MET     1      84.683  93.577  75.502  1.00  0.00           H  
ATOM      9  HB3 MET     1      85.438  92.068  75.328  1.00  0.00           H  
ATOM     10  CG  MET     1      85.514  93.279  73.575  1.00  0.00           C  
ATOM     11  HG2 MET     1      85.951  92.383  73.135  1.00  0.00           H  
ATOM     12  HG3 MET     1      84.847  93.823  72.907  1.00  0.00           H  
ATOM     13  SD  MET     1      86.952  94.304  73.998  1.00  0.00           S  
ATOM     14  CE  MET     1      86.490  95.982  73.645  1.00  0.00           C  
ATOM     15  HE1 MET     1      87.379  96.609  73.573  1.00  0.00           H  
ATOM     16  HE2 MET     1      85.944  96.077  72.707  1.00  0.00           H  
ATOM     17  HE3 MET     1      85.881  96.353  74.469  1.00  0.00           H  
ATOM     18  C   MET     1      82.892  91.242  75.571  1.00  0.00           C  
ATOM     19  O   MET     1      82.537  91.802  76.632  1.00  0.00           O  
ATOM     20  N   ASP     2      82.698  89.892  75.508  1.00  0.00           N  
ATOM     21  H   ASP     2      82.278  89.385  76.274  1.00  0.00           H  
ATOM     22  CA  ASP     2      83.215  89.024  74.422  1.00  0.00           C  
ATOM     23  HA  ASP     2      83.123  87.964  74.659  1.00  0.00           H  
ATOM     24  CB  ASP     2      82.224  89.143  73.237  1.00  0.00           C  
ATOM     25  HB2 ASP     2      82.125  90.182  72.924  1.00  0.00           H  
ATOM     26  HB3 ASP     2      82.638  88.608  72.383  1.00  0.00           H  
ATOM     27  CG  ASP     2      80.860  88.566  73.579  1.00  0.00           C  
ATOM     28  OD1 ASP     2      79.866  88.845  72.827  1.00  0.00           O  
ATOM     29  OD2 ASP     2      80.649  87.890  74.591  1.00  0.00           O  
ATOM     30  C   ASP     2      84.663  89.232  74.078  1.00  0.00           C  
ATOM     31  O   ASP     2      85.030  89.952  73.164  1.00  0.00           O  
ATOM     32  N   LEU     3      85.581  88.639  74.889  1.00  0.00           N  
ATOM     33  H   LEU     3      85.231  88.036  75.620  1.00  0.00           H  
ATOM     34  CA  LEU     3      87.078  88.768  74.830  1.00  0.00           C  
ATOM     35  HA  LEU     3      87.398  89.498  74.086  1.00  0.00           H  
ATOM     36  CB  LEU     3      87.508  89.395  76.165  1.00  0.00           C  
ATOM     37  HB2 LEU     3      86.729  90.082  76.497  1.00  0.00           H  
ATOM     38  HB3 LEU     3      87.538  88.651  76.961  1.00  0.00           H  
ATOM     39  CG  LEU     3      88.810  90.170  76.198  1.00  0.00           C  
ATOM     40  HG  LEU     3      88.909  90.556  77.213  1.00  0.00           H  
ATOM     41  CD1 LEU     3      90.152  89.449  75.982  1.00  0.00           C  
ATOM     42 HD11 LEU     3      90.467  88.771  76.775  1.00  0.00           H  
ATOM     43 HD12 LEU     3      90.077  88.914  75.035  1.00  0.00           H  
ATOM     44 HD13 LEU     3      90.970  90.168  75.936  1.00  0.00           H  
ATOM     45  CD2 LEU     3      88.843  91.338  75.169  1.00  0.00           C  
ATOM     46 HD21 LEU     3      89.060  91.065  74.137  1.00  0.00           H  
ATOM     47 HD22 LEU     3      87.941  91.949  75.122  1.00  0.00           H  
ATOM     48 HD23 LEU     3      89.677  91.933  75.541  1.00  0.00           H  
ATOM     49  C   LEU     3      87.714  87.371  74.603  1.00  0.00           C  
ATOM     50  O   LEU     3      87.546  86.498  75.391  1.00  0.00           O  
ATOM     51  N   GLU     4      88.385  87.150  73.454  1.00  0.00           N  
ATOM     52  H   GLU     4      88.733  86.205  73.389  1.00  0.00           H  
ATOM     53  CA  GLU     4      88.505  88.016  72.243  1.00  0.00           C  
ATOM     54  HA  GLU     4      88.647  89.031  72.612  1.00  0.00           H  
ATOM     55  CB  GLU     4      89.740  87.754  71.394  1.00  0.00           C  
ATOM     56  HB2 GLU     4      89.897  88.635  70.772  1.00  0.00           H  
ATOM     57  HB3 GLU     4      90.647  87.710  71.997  1.00  0.00           H  
ATOM     58  CG  GLU     4      89.466  86.543  70.355  1.00  0.00           C  
ATOM     59  HG2 GLU     4      88.671  86.843  69.673  1.00  0.00           H  
ATOM     60  HG3 GLU     4      90.371  86.473  69.752  1.00  0.00           H  
ATOM     61  CD  GLU     4      89.109  85.183  70.917  1.00  0.00           C  
ATOM     62  OE1 GLU     4      89.513  84.787  72.003  1.00  0.00           O  
ATOM     63  OE2 GLU     4      88.528  84.418  70.156  1.00  0.00           O  
ATOM     64  C   GLU     4      87.219  88.141  71.291  1.00  0.00           C  
ATOM     65  O   GLU     4      87.231  88.890  70.375  1.00  0.00           O  
ATOM     66  N   GLY     5      86.242  87.256  71.533  1.00  0.00           N  
ATOM     67  H   GLY     5      86.368  86.856  72.452  1.00  0.00           H  
ATOM     68  CA  GLY     5      84.961  87.071  70.899  1.00  0.00           C  
ATOM     69  HA2 GLY     5      84.524  88.066  70.817  1.00  0.00           H  
ATOM     70  HA3 GLY     5      85.084  86.710  69.878  1.00  0.00           H  
ATOM     71  C   GLY     5      84.071  86.148  71.719  1.00  0.00           C  
ATOM     72  O   GLY     5      84.229  86.024  72.879  1.00  0.00           O  
ATOM     73  N   ASP     6      83.089  85.533  71.061  1.00  0.00           N  
ATOM     74  H   ASP     6      83.123  85.401  70.060  1.00  0.00           H  
ATOM     75  CA  ASP     6      82.218  84.500  71.704  1.00  0.00           C  
ATOM     76  HA  ASP     6      82.670  84.160  72.636  1.00  0.00           H  
ATOM     77  CB  ASP     6      80.866  85.143  72.186  1.00  0.00           C  
ATOM     78  HB2 ASP     6      81.131  85.687  73.092  1.00  0.00           H  
ATOM     79  HB3 ASP     6      80.465  85.879  71.490  1.00  0.00           H  
ATOM     80  CG  ASP     6      79.675  84.251  72.482  1.00  0.00           C  
ATOM     81  OD1 ASP     6      79.761  83.074  72.671  1.00  0.00           O  
ATOM     82  OD2 ASP     6      78.601  84.878  72.632  1.00  0.00           O  
ATOM     83  C   ASP     6      81.943  83.391  70.658  1.00  0.00           C  
ATOM     84  O   ASP     6      81.610  83.754  69.533  1.00  0.00           O  
ATOM     85  N   ARG     7      82.039  82.143  71.004  1.00  0.00           N  
ATOM     86  H   ARG     7      82.145  81.897  71.978  1.00  0.00           H  
ATOM     87  CA  ARG     7      82.055  80.975  70.170  1.00  0.00           C  
ATOM     88  HA  ARG     7      82.579  81.232  69.249  1.00  0.00           H  
ATOM     89  CB  ARG     7      83.016  79.860  70.785  1.00  0.00           C  
ATOM     90  HB2 ARG     7      82.813  79.969  71.851  1.00  0.00           H  
ATOM     91  HB3 ARG     7      82.842  78.845  70.429  1.00  0.00           H  
ATOM     92  CG  ARG     7      84.520  80.183  70.482  1.00  0.00           C  
ATOM     93  HG2 ARG     7      84.724  80.244  69.413  1.00  0.00           H  
ATOM     94  HG3 ARG     7      84.732  81.179  70.870  1.00  0.00           H  
ATOM     95  CD  ARG     7      85.563  79.144  71.002  1.00  0.00           C  
ATOM     96  HD2 ARG     7      85.492  78.977  72.077  1.00  0.00           H  
ATOM     97  HD3 ARG     7      85.325  78.212  70.490  1.00  0.00           H  
ATOM     98  NE  ARG     7      86.971  79.472  70.706  1.00  0.00           N  
ATOM     99  HE  ARG     7      87.206  80.378  70.325  1.00  0.00           H  
ATOM    100  CZ  ARG     7      88.047  78.677  70.889  1.00  0.00           C  
ATOM    101  NH1 ARG     7      88.032  77.532  71.581  1.00  0.00           N  
ATOM    102 HH11 ARG     7      87.144  77.307  72.006  1.00  0.00           H  
ATOM    103 HH12 ARG     7      88.840  76.937  71.699  1.00  0.00           H  
ATOM    104  NH2 ARG     7      89.192  79.001  70.375  1.00  0.00           N  
ATOM    105 HH21 ARG     7      89.152  79.925  69.969  1.00  0.00           H  
ATOM    106 HH22 ARG     7      90.036  78.641  70.797  1.00  0.00           H  
ATOM    107  C   ARG     7      80.664  80.373  69.918  1.00  0.00           C  
ATOM    108  O   ARG     7      80.508  79.684  68.905  1.00  0.00           O  
ATOM    109  N   ASN     8      79.579  80.508  70.805  1.00  0.00           N  
ATOM    110  H   ASN     8      79.686  80.821  71.759  1.00  0.00           H  
ATOM    111  CA  ASN     8      78.292  79.842  70.535  1.00  0.00           C  
ATOM    112  HA  ASN     8      78.250  79.622  69.468  1.00  0.00           H  
ATOM    113  CB  ASN     8      78.230  78.591  71.501  1.00  0.00           C  
ATOM    114  HB2 ASN     8      77.980  78.888  72.520  1.00  0.00           H  
ATOM    115  HB3 ASN     8      77.547  77.915  70.988  1.00  0.00           H  
ATOM    116  CG  ASN     8      79.527  77.802  71.503  1.00  0.00           C  
ATOM    117  OD1 ASN     8      79.856  76.853  70.792  1.00  0.00           O  
ATOM    118  ND2 ASN     8      80.383  78.082  72.468  1.00  0.00           N  
ATOM    119 HD21 ASN     8      81.130  77.422  72.627  1.00  0.00           H  
ATOM    120 HD22 ASN     8      80.230  78.783  73.180  1.00  0.00           H  
ATOM    121  C   ASN     8      77.186  80.730  70.796  1.00  0.00           C  
ATOM    122  O   ASN     8      76.037  80.295  70.597  1.00  0.00           O  
ATOM    123  N   GLY     9      77.275  81.946  71.374  1.00  0.00           N  
ATOM    124  H   GLY     9      78.182  82.365  71.521  1.00  0.00           H  
ATOM    125  CA  GLY     9      76.162  82.727  71.971  1.00  0.00           C  
ATOM    126  HA2 GLY     9      76.557  83.717  72.200  1.00  0.00           H  
ATOM    127  HA3 GLY     9      75.354  82.812  71.244  1.00  0.00           H  
ATOM    128  C   GLY     9      75.555  82.075  73.220  1.00  0.00           C  
ATOM    129  O   GLY     9      74.563  82.568  73.671  1.00  0.00           O  
ATOM    130  N   GLY    10      76.102  80.917  73.656  1.00  0.00           N  
ATOM    131  H   GLY    10      76.974  80.647  73.225  1.00  0.00           H  
ATOM    132  CA  GLY    10      75.495  80.247  74.845  1.00  0.00           C  
ATOM    133  HA2 GLY    10      74.672  79.614  74.511  1.00  0.00           H  
ATOM    134  HA3 GLY    10      76.301  79.527  74.989  1.00  0.00           H  
ATOM    135  C   GLY    10      75.171  81.013  76.096  1.00  0.00           C  
ATOM    136  O   GLY    10      74.106  80.707  76.605  1.00  0.00           O  
ATOM    137  N   ALA    11      75.920  82.051  76.583  1.00  0.00           N  
ATOM    138  H   ALA    11      76.666  82.448  76.030  1.00  0.00           H  
ATOM    139  CA  ALA    11      75.359  82.821  77.666  1.00  0.00           C  
ATOM    140  HA  ALA    11      74.993  82.080  78.377  1.00  0.00           H  
ATOM    141  CB  ALA    11      76.537  83.625  78.135  1.00  0.00           C  
ATOM    142  HB1 ALA    11      76.188  84.390  78.828  1.00  0.00           H  
ATOM    143  HB2 ALA    11      77.177  82.906  78.647  1.00  0.00           H  
ATOM    144  HB3 ALA    11      77.123  84.096  77.345  1.00  0.00           H  
ATOM    145  C   ALA    11      74.128  83.665  77.420  1.00  0.00           C  
ATOM    146  O   ALA    11      73.315  83.902  78.347  1.00  0.00           O  
ATOM    147  N   LYS    12      73.858  84.014  76.121  1.00  0.00           N  
ATOM    148  H   LYS    12      74.690  83.946  75.552  1.00  0.00           H  
ATOM    149  CA  LYS    12      72.654  84.705  75.725  1.00  0.00           C  
ATOM    150  HA  LYS    12      72.233  85.267  76.558  1.00  0.00           H  
ATOM    151  CB  LYS    12      72.981  85.592  74.459  1.00  0.00           C  
ATOM    152  HB2 LYS    12      73.243  84.872  73.684  1.00  0.00           H  
ATOM    153  HB3 LYS    12      72.082  86.155  74.210  1.00  0.00           H  
ATOM    154  CG  LYS    12      74.212  86.593  74.672  1.00  0.00           C  
ATOM    155  HG2 LYS    12      74.157  87.365  73.905  1.00  0.00           H  
ATOM    156  HG3 LYS    12      74.263  87.084  75.643  1.00  0.00           H  
ATOM    157  CD  LYS    12      75.680  86.096  74.576  1.00  0.00           C  
ATOM    158  HD2 LYS    12      75.865  85.306  75.303  1.00  0.00           H  
ATOM    159  HD3 LYS    12      75.768  85.577  73.621  1.00  0.00           H  
ATOM    160  CE  LYS    12      76.816  87.133  74.697  1.00  0.00           C  
ATOM    161  HE2 LYS    12      76.694  87.810  73.852  1.00  0.00           H  
ATOM    162  HE3 LYS    12      76.617  87.691  75.612  1.00  0.00           H  
ATOM    163  NZ  LYS    12      78.210  86.609  74.782  1.00  0.00           N  
ATOM    164  HZ1 LYS    12      78.345  86.001  73.987  1.00  0.00           H  
ATOM    165  HZ2 LYS    12      78.888  87.335  74.965  1.00  0.00           H  
ATOM    166  HZ3 LYS    12      78.332  85.854  75.442  1.00  0.00           H  
ATOM    167  C   LYS    12      71.456  83.848  75.174  1.00  0.00           C  
ATOM    168  O   LYS    12      70.297  84.315  74.998  1.00  0.00           O  
ATOM    169  N   LYS    13      71.728  82.571  74.796  1.00  0.00           N  
ATOM    170  H   LYS    13      72.709  82.331  74.818  1.00  0.00           H  
ATOM    171  CA  LYS    13      70.780  81.736  73.915  1.00  0.00           C  
ATOM    172  HA  LYS    13      70.597  82.195  72.944  1.00  0.00           H  
ATOM    173  CB  LYS    13      71.498  80.423  73.514  1.00  0.00           C  
ATOM    174  HB2 LYS    13      72.387  80.793  73.004  1.00  0.00           H  
ATOM    175  HB3 LYS    13      71.747  79.967  74.473  1.00  0.00           H  
ATOM    176  CG  LYS    13      70.704  79.456  72.625  1.00  0.00           C  
ATOM    177  HG2 LYS    13      69.896  78.919  73.123  1.00  0.00           H  
ATOM    178  HG3 LYS    13      70.421  79.986  71.715  1.00  0.00           H  
ATOM    179  CD  LYS    13      71.745  78.401  72.352  1.00  0.00           C  
ATOM    180  HD2 LYS    13      72.392  78.763  71.552  1.00  0.00           H  
ATOM    181  HD3 LYS    13      72.296  78.137  73.255  1.00  0.00           H  
ATOM    182  CE  LYS    13      70.894  77.190  71.842  1.00  0.00           C  
ATOM    183  HE2 LYS    13      70.348  76.830  72.714  1.00  0.00           H  
ATOM    184  HE3 LYS    13      70.265  77.506  71.010  1.00  0.00           H  
ATOM    185  NZ  LYS    13      71.770  76.059  71.469  1.00  0.00           N  
ATOM    186  HZ1 LYS    13      71.147  75.375  71.063  1.00  0.00           H  
ATOM    187  HZ2 LYS    13      72.337  76.262  70.658  1.00  0.00           H  
ATOM    188  HZ3 LYS    13      72.238  75.660  72.270  1.00  0.00           H  
ATOM    189  C   LYS    13      69.368  81.496  74.460  1.00  0.00           C  
ATOM    190  O   LYS    13      68.344  81.581  73.761  1.00  0.00           O  
ATOM    191  N   LYS    14      69.273  81.201  75.787  1.00  0.00           N  
ATOM    192  H   LYS    14      70.152  81.181  76.285  1.00  0.00           H  
ATOM    193  CA  LYS    14      68.031  81.059  76.527  1.00  0.00           C  
ATOM    194  HA  LYS    14      67.542  80.309  75.904  1.00  0.00           H  
ATOM    195  CB  LYS    14      68.203  80.628  78.060  1.00  0.00           C  
ATOM    196  HB2 LYS    14      68.977  81.278  78.469  1.00  0.00           H  
ATOM    197  HB3 LYS    14      67.291  80.745  78.645  1.00  0.00           H  
ATOM    198  CG  LYS    14      68.636  79.197  78.074  1.00  0.00           C  
ATOM    199  HG2 LYS    14      67.855  78.610  77.591  1.00  0.00           H  
ATOM    200  HG3 LYS    14      69.497  79.029  77.428  1.00  0.00           H  
ATOM    201  CD  LYS    14      68.888  78.616  79.473  1.00  0.00           C  
ATOM    202  HD2 LYS    14      68.034  78.808  80.123  1.00  0.00           H  
ATOM    203  HD3 LYS    14      69.153  77.562  79.401  1.00  0.00           H  
ATOM    204  CE  LYS    14      70.044  79.389  80.139  1.00  0.00           C  
ATOM    205  HE2 LYS    14      70.889  79.273  79.460  1.00  0.00           H  
ATOM    206  HE3 LYS    14      69.604  80.386  80.164  1.00  0.00           H  
ATOM    207  NZ  LYS    14      70.310  78.907  81.508  1.00  0.00           N  
ATOM    208  HZ1 LYS    14      70.980  79.539  81.923  1.00  0.00           H  
ATOM    209  HZ2 LYS    14      69.545  79.013  82.159  1.00  0.00           H  
ATOM    210  HZ3 LYS    14      70.691  77.972  81.513  1.00  0.00           H  
ATOM    211  C   LYS    14      67.095  82.328  76.466  1.00  0.00           C  
ATOM    212  O   LYS    14      65.938  82.290  76.860  1.00  0.00           O  
ATOM    213  N   ASN    15      67.633  83.519  76.073  1.00  0.00           N  
ATOM    214  H   ASN    15      68.624  83.625  75.910  1.00  0.00           H  
ATOM    215  CA  ASN    15      66.942  84.789  76.041  1.00  0.00           C  
ATOM    216  HA  ASN    15      66.078  84.888  76.698  1.00  0.00           H  
ATOM    217  CB  ASN    15      67.841  85.963  76.428  1.00  0.00           C  
ATOM    218  HB2 ASN    15      68.692  86.061  75.753  1.00  0.00           H  
ATOM    219  HB3 ASN    15      67.318  86.914  76.525  1.00  0.00           H  
ATOM    220  CG  ASN    15      68.596  85.851  77.726  1.00  0.00           C  
ATOM    221  OD1 ASN    15      68.181  85.356  78.744  1.00  0.00           O  
ATOM    222  ND2 ASN    15      69.854  86.122  77.836  1.00  0.00           N  
ATOM    223 HD21 ASN    15      70.290  86.628  77.078  1.00  0.00           H  
ATOM    224 HD22 ASN    15      70.403  86.074  78.683  1.00  0.00           H  
ATOM    225  C   ASN    15      66.401  85.083  74.616  1.00  0.00           C  
ATOM    226  O   ASN    15      65.383  85.734  74.462  1.00  0.00           O  
ATOM    227  N   PHE    16      67.114  84.656  73.585  1.00  0.00           N  
ATOM    228  H   PHE    16      67.906  84.032  73.645  1.00  0.00           H  
ATOM    229  CA  PHE    16      66.586  84.855  72.246  1.00  0.00           C  
ATOM    230  HA  PHE    16      65.979  85.760  72.256  1.00  0.00           H  
ATOM    231  CB  PHE    16      67.719  85.186  71.258  1.00  0.00           C  
ATOM    232  HB2 PHE    16      67.318  85.548  70.312  1.00  0.00           H  
ATOM    233  HB3 PHE    16      68.060  86.149  71.637  1.00  0.00           H  
ATOM    234  CG  PHE    16      68.826  84.170  71.075  1.00  0.00           C  
ATOM    235  CD1 PHE    16      68.647  83.151  70.105  1.00  0.00           C  
ATOM    236  HD1 PHE    16      67.725  83.056  69.552  1.00  0.00           H  
ATOM    237  CE1 PHE    16      69.665  82.260  69.874  1.00  0.00           C  
ATOM    238  HE1 PHE    16      69.479  81.432  69.206  1.00  0.00           H  
ATOM    239  CZ  PHE    16      70.930  82.532  70.385  1.00  0.00           C  
ATOM    240  HZ  PHE    16      71.742  81.897  70.064  1.00  0.00           H  
ATOM    241  CE2 PHE    16      71.208  83.578  71.233  1.00  0.00           C  
ATOM    242  HE2 PHE    16      72.199  83.641  71.658  1.00  0.00           H  
ATOM    243  CD2 PHE    16      70.167  84.418  71.603  1.00  0.00           C  
ATOM    244  HD2 PHE    16      70.349  85.271  72.240  1.00  0.00           H  
ATOM    245  C   PHE    16      65.775  83.640  71.768  1.00  0.00           C  
ATOM    246  O   PHE    16      65.073  83.813  70.772  1.00  0.00           O  
ATOM    247  N   PHE    17      65.848  82.493  72.431  1.00  0.00           N  
ATOM    248  H   PHE    17      66.562  82.392  73.138  1.00  0.00           H  
ATOM    249  CA  PHE    17      65.309  81.230  71.909  1.00  0.00           C  
ATOM    250  HA  PHE    17      64.394  81.544  71.407  1.00  0.00           H  
ATOM    251  CB  PHE    17      66.229  80.575  70.938  1.00  0.00           C  
ATOM    252  HB2 PHE    17      66.281  81.197  70.044  1.00  0.00           H  
ATOM    253  HB3 PHE    17      67.187  80.486  71.451  1.00  0.00           H  
ATOM    254  CG  PHE    17      65.773  79.159  70.533  1.00  0.00           C  
ATOM    255  CD1 PHE    17      64.670  78.969  69.615  1.00  0.00           C  
ATOM    256  HD1 PHE    17      64.191  79.830  69.173  1.00  0.00           H  
ATOM    257  CE1 PHE    17      64.465  77.663  69.133  1.00  0.00           C  
ATOM    258  HE1 PHE    17      63.711  77.436  68.394  1.00  0.00           H  
ATOM    259  CZ  PHE    17      65.127  76.556  69.684  1.00  0.00           C  
ATOM    260  HZ  PHE    17      64.893  75.563  69.328  1.00  0.00           H  
ATOM    261  CE2 PHE    17      66.021  76.705  70.821  1.00  0.00           C  
ATOM    262  HE2 PHE    17      66.354  75.785  71.277  1.00  0.00           H  
ATOM    263  CD2 PHE    17      66.354  78.034  71.191  1.00  0.00           C  
ATOM    264  HD2 PHE    17      67.047  78.209  72.000  1.00  0.00           H  
ATOM    265  C   PHE    17      64.965  80.321  73.045  1.00  0.00           C  
ATOM    266  O   PHE    17      65.751  80.086  73.986  1.00  0.00           O  
ATOM    267  N   LYS    18      63.799  79.675  72.814  1.00  0.00           N  
ATOM    268  H   LYS    18      63.250  79.770  71.972  1.00  0.00           H  
ATOM    269  CA  LYS    18      63.113  78.779  73.749  1.00  0.00           C  
ATOM    270  HA  LYS    18      63.856  78.253  74.348  1.00  0.00           H  
ATOM    271  CB  LYS    18      62.226  79.567  74.650  1.00  0.00           C  
ATOM    272  HB2 LYS    18      61.634  80.109  73.912  1.00  0.00           H  
ATOM    273  HB3 LYS    18      61.565  78.869  75.164  1.00  0.00           H  
ATOM    274  CG  LYS    18      62.838  80.514  75.697  1.00  0.00           C  
ATOM    275  HG2 LYS    18      63.703  80.116  76.229  1.00  0.00           H  
ATOM    276  HG3 LYS    18      63.236  81.419  75.239  1.00  0.00           H  
ATOM    277  CD  LYS    18      61.737  81.009  76.780  1.00  0.00           C  
ATOM    278  HD2 LYS    18      60.816  81.309  76.279  1.00  0.00           H  
ATOM    279  HD3 LYS    18      61.442  80.192  77.439  1.00  0.00           H  
ATOM    280  CE  LYS    18      62.287  82.155  77.588  1.00  0.00           C  
ATOM    281  HE2 LYS    18      62.413  83.025  76.944  1.00  0.00           H  
ATOM    282  HE3 LYS    18      61.525  82.472  78.301  1.00  0.00           H  
ATOM    283  NZ  LYS    18      63.647  81.887  78.281  1.00  0.00           N  
ATOM    284  HZ1 LYS    18      63.565  81.024  78.798  1.00  0.00           H  
ATOM    285  HZ2 LYS    18      64.466  81.788  77.699  1.00  0.00           H  
ATOM    286  HZ3 LYS    18      63.824  82.738  78.795  1.00  0.00           H  
ATOM    287  C   LYS    18      62.135  77.833  73.112  1.00  0.00           C  
ATOM    288  O   LYS    18      61.513  78.159  72.081  1.00  0.00           O  
ATOM    289  N   LEU    19      62.268  76.561  73.505  1.00  0.00           N  
ATOM    290  H   LEU    19      62.900  76.326  74.257  1.00  0.00           H  
ATOM    291  CA  LEU    19      61.430  75.524  72.856  1.00  0.00           C  
ATOM    292  HA  LEU    19      61.358  75.660  71.777  1.00  0.00           H  
ATOM    293  CB  LEU    19      62.000  74.127  73.236  1.00  0.00           C  
ATOM    294  HB2 LEU    19      62.048  74.082  74.324  1.00  0.00           H  
ATOM    295  HB3 LEU    19      61.249  73.383  72.967  1.00  0.00           H  
ATOM    296  CG  LEU    19      63.382  73.760  72.626  1.00  0.00           C  
ATOM    297  HG  LEU    19      63.455  74.257  71.658  1.00  0.00           H  
ATOM    298  CD1 LEU    19      64.558  74.288  73.494  1.00  0.00           C  
ATOM    299 HD11 LEU    19      64.595  75.369  73.628  1.00  0.00           H  
ATOM    300 HD12 LEU    19      64.366  73.936  74.508  1.00  0.00           H  
ATOM    301 HD13 LEU    19      65.473  73.868  73.075  1.00  0.00           H  
ATOM    302  CD2 LEU    19      63.699  72.299  72.536  1.00  0.00           C  
ATOM    303 HD21 LEU    19      64.564  71.989  71.950  1.00  0.00           H  
ATOM    304 HD22 LEU    19      63.727  71.863  73.535  1.00  0.00           H  
ATOM    305 HD23 LEU    19      62.915  71.708  72.062  1.00  0.00           H  
ATOM    306  C   LEU    19      59.921  75.522  73.353  1.00  0.00           C  
ATOM    307  O   LEU    19      59.747  75.557  74.585  1.00  0.00           O  
ATOM    308  N   ASN    20      58.959  75.145  72.516  1.00  0.00           N  
ATOM    309  H   ASN    20      59.109  74.937  71.539  1.00  0.00           H  
ATOM    310  CA  ASN    20      57.510  75.135  72.817  1.00  0.00           C  
ATOM    311  HA  ASN    20      57.340  76.172  73.109  1.00  0.00           H  
ATOM    312  CB  ASN    20      56.735  74.811  71.541  1.00  0.00           C  
ATOM    313  HB2 ASN    20      57.137  75.476  70.776  1.00  0.00           H  
ATOM    314  HB3 ASN    20      56.938  73.819  71.139  1.00  0.00           H  
ATOM    315  CG  ASN    20      55.240  75.043  71.507  1.00  0.00           C  
ATOM    316  OD1 ASN    20      54.643  76.102  71.390  1.00  0.00           O  
ATOM    317  ND2 ASN    20      54.427  74.064  71.707  1.00  0.00           N  
ATOM    318 HD21 ASN    20      54.801  73.128  71.773  1.00  0.00           H  
ATOM    319 HD22 ASN    20      53.436  74.256  71.745  1.00  0.00           H  
ATOM    320  C   ASN    20      57.036  74.164  73.921  1.00  0.00           C  
ATOM    321  O   ASN    20      55.961  74.400  74.455  1.00  0.00           O  
ATOM    322  N   ASN    21      57.760  73.048  74.176  1.00  0.00           N  
ATOM    323  H   ASN    21      58.650  73.085  73.699  1.00  0.00           H  
ATOM    324  CA  ASN    21      57.556  71.913  75.151  1.00  0.00           C  
ATOM    325  HA  ASN    21      56.588  71.472  74.910  1.00  0.00           H  
ATOM    326  CB  ASN    21      58.613  70.843  74.932  1.00  0.00           C  
ATOM    327  HB2 ASN    21      59.489  71.306  75.387  1.00  0.00           H  
ATOM    328  HB3 ASN    21      58.299  69.915  75.409  1.00  0.00           H  
ATOM    329  CG  ASN    21      58.766  70.643  73.405  1.00  0.00           C  
ATOM    330  OD1 ASN    21      59.574  71.310  72.803  1.00  0.00           O  
ATOM    331  ND2 ASN    21      58.039  69.692  72.884  1.00  0.00           N  
ATOM    332 HD21 ASN    21      58.020  69.700  71.874  1.00  0.00           H  
ATOM    333 HD22 ASN    21      57.403  69.118  73.419  1.00  0.00           H  
ATOM    334  C   ASN    21      57.524  72.477  76.568  1.00  0.00           C  
ATOM    335  O   ASN    21      58.198  73.480  76.854  1.00  0.00           O  
ATOM    336  N   LYS    22      56.873  71.823  77.524  1.00  0.00           N  
ATOM    337  H   LYS    22      56.441  71.006  77.115  1.00  0.00           H  
ATOM    338  CA  LYS    22      56.657  72.186  78.926  1.00  0.00           C  
ATOM    339  HA  LYS    22      57.072  73.148  79.226  1.00  0.00           H  
ATOM    340  CB  LYS    22      55.151  72.183  79.227  1.00  0.00           C  
ATOM    341  HB2 LYS    22      54.668  71.259  78.911  1.00  0.00           H  
ATOM    342  HB3 LYS    22      55.094  72.210  80.316  1.00  0.00           H  
ATOM    343  CG  LYS    22      54.349  73.440  78.776  1.00  0.00           C  
ATOM    344  HG2 LYS    22      54.875  74.222  79.324  1.00  0.00           H  
ATOM    345  HG3 LYS    22      54.315  73.563  77.693  1.00  0.00           H  
ATOM    346  CD  LYS    22      52.887  73.437  79.130  1.00  0.00           C  
ATOM    347  HD2 LYS    22      52.376  72.599  78.655  1.00  0.00           H  
ATOM    348  HD3 LYS    22      52.816  73.274  80.205  1.00  0.00           H  
ATOM    349  CE  LYS    22      52.298  74.817  78.922  1.00  0.00           C  
ATOM    350  HE2 LYS    22      52.749  75.520  79.622  1.00  0.00           H  
ATOM    351  HE3 LYS    22      52.601  75.215  77.954  1.00  0.00           H  
ATOM    352  NZ  LYS    22      50.801  74.882  78.852  1.00  0.00           N  
ATOM    353  HZ1 LYS    22      50.332  74.503  79.662  1.00  0.00           H  
ATOM    354  HZ2 LYS    22      50.595  75.868  78.778  1.00  0.00           H  
ATOM    355  HZ3 LYS    22      50.319  74.407  78.101  1.00  0.00           H  
ATOM    356  C   LYS    22      57.286  71.170  79.803  1.00  0.00           C  
ATOM    357  O   LYS    22      57.119  69.953  79.565  1.00  0.00           O  
ATOM    358  N   SER    23      57.906  71.628  80.878  1.00  0.00           N  
ATOM    359  H   SER    23      58.161  72.600  80.987  1.00  0.00           H  
ATOM    360  CA  SER    23      58.425  70.714  81.922  1.00  0.00           C  
ATOM    361  HA  SER    23      57.721  69.910  82.139  1.00  0.00           H  
ATOM    362  CB  SER    23      59.710  70.156  81.443  1.00  0.00           C  
ATOM    363  HB2 SER    23      59.538  69.404  80.673  1.00  0.00           H  
ATOM    364  HB3 SER    23      60.316  70.949  81.006  1.00  0.00           H  
ATOM    365  OG  SER    23      60.577  69.660  82.443  1.00  0.00           O  
ATOM    366  HG  SER    23      61.429  70.014  82.176  1.00  0.00           H  
ATOM    367  C   SER    23      58.711  71.546  83.130  1.00  0.00           C  
ATOM    368  O   SER    23      59.206  72.691  83.036  1.00  0.00           O  
ATOM    369  N   GLU    24      58.430  70.965  84.307  1.00  0.00           N  
ATOM    370  H   GLU    24      57.947  70.078  84.298  1.00  0.00           H  
ATOM    371  CA  GLU    24      58.630  71.653  85.601  1.00  0.00           C  
ATOM    372  HA  GLU    24      57.955  72.508  85.649  1.00  0.00           H  
ATOM    373  CB  GLU    24      58.251  70.669  86.740  1.00  0.00           C  
ATOM    374  HB2 GLU    24      57.336  70.110  86.540  1.00  0.00           H  
ATOM    375  HB3 GLU    24      58.890  69.793  86.852  1.00  0.00           H  
ATOM    376  CG  GLU    24      58.162  71.362  88.122  1.00  0.00           C  
ATOM    377  HG2 GLU    24      58.158  70.649  88.946  1.00  0.00           H  
ATOM    378  HG3 GLU    24      59.073  71.959  88.172  1.00  0.00           H  
ATOM    379  CD  GLU    24      56.958  72.205  88.316  1.00  0.00           C  
ATOM    380  OE1 GLU    24      55.860  71.653  88.336  1.00  0.00           O  
ATOM    381  OE2 GLU    24      57.031  73.454  88.394  1.00  0.00           O  
ATOM    382  C   GLU    24      60.032  72.222  85.742  1.00  0.00           C  
ATOM    383  O   GLU    24      60.253  73.274  86.299  1.00  0.00           O  
ATOM    384  N   LYS    25      61.006  71.449  85.256  1.00  0.00           N  
ATOM    385  H   LYS    25      60.698  70.547  84.921  1.00  0.00           H  
ATOM    386  CA  LYS    25      62.475  71.718  85.390  1.00  0.00           C  
ATOM    387  HA  LYS    25      62.681  72.018  86.417  1.00  0.00           H  
ATOM    388  CB  LYS    25      63.253  70.429  84.930  1.00  0.00           C  
ATOM    389  HB2 LYS    25      63.019  70.221  83.886  1.00  0.00           H  
ATOM    390  HB3 LYS    25      64.320  70.641  84.854  1.00  0.00           H  
ATOM    391  CG  LYS    25      62.944  69.175  85.795  1.00  0.00           C  
ATOM    392  HG2 LYS    25      63.241  69.367  86.825  1.00  0.00           H  
ATOM    393  HG3 LYS    25      61.871  69.061  85.954  1.00  0.00           H  
ATOM    394  CD  LYS    25      63.656  67.897  85.256  1.00  0.00           C  
ATOM    395  HD2 LYS    25      64.689  68.209  85.100  1.00  0.00           H  
ATOM    396  HD3 LYS    25      63.629  67.099  85.997  1.00  0.00           H  
ATOM    397  CE  LYS    25      63.169  67.432  83.963  1.00  0.00           C  
ATOM    398  HE2 LYS    25      62.173  67.000  84.054  1.00  0.00           H  
ATOM    399  HE3 LYS    25      63.193  68.218  83.207  1.00  0.00           H  
ATOM    400  NZ  LYS    25      64.126  66.399  83.474  1.00  0.00           N  
ATOM    401  HZ1 LYS    25      65.036  66.810  83.322  1.00  0.00           H  
ATOM    402  HZ2 LYS    25      64.315  65.648  84.122  1.00  0.00           H  
ATOM    403  HZ3 LYS    25      63.914  66.035  82.556  1.00  0.00           H  
ATOM    404  C   LYS    25      62.947  72.909  84.539  1.00  0.00           C  
ATOM    405  O   LYS    25      64.119  73.304  84.627  1.00  0.00           O  
ATOM    406  N   ASP    26      62.068  73.565  83.723  1.00  0.00           N  
ATOM    407  H   ASP    26      61.100  73.279  83.702  1.00  0.00           H  
ATOM    408  CA  ASP    26      62.428  74.888  83.188  1.00  0.00           C  
ATOM    409  HA  ASP    26      63.496  75.103  83.197  1.00  0.00           H  
ATOM    410  CB  ASP    26      61.930  75.051  81.780  1.00  0.00           C  
ATOM    411  HB2 ASP    26      60.845  74.968  81.837  1.00  0.00           H  
ATOM    412  HB3 ASP    26      62.327  76.037  81.537  1.00  0.00           H  
ATOM    413  CG  ASP    26      62.469  74.004  80.751  1.00  0.00           C  
ATOM    414  OD1 ASP    26      61.730  73.705  79.773  1.00  0.00           O  
ATOM    415  OD2 ASP    26      63.577  73.446  80.836  1.00  0.00           O  
ATOM    416  C   ASP    26      61.839  76.043  84.031  1.00  0.00           C  
ATOM    417  O   ASP    26      62.079  77.185  83.745  1.00  0.00           O  
ATOM    418  N   LYS    27      60.951  75.734  84.983  1.00  0.00           N  
ATOM    419  H   LYS    27      60.769  74.786  85.280  1.00  0.00           H  
ATOM    420  CA  LYS    27      60.181  76.891  85.650  1.00  0.00           C  
ATOM    421  HA  LYS    27      60.675  77.853  85.513  1.00  0.00           H  
ATOM    422  CB  LYS    27      58.811  77.093  84.959  1.00  0.00           C  
ATOM    423  HB2 LYS    27      58.133  76.241  84.914  1.00  0.00           H  
ATOM    424  HB3 LYS    27      58.252  77.765  85.610  1.00  0.00           H  
ATOM    425  CG  LYS    27      58.882  77.819  83.598  1.00  0.00           C  
ATOM    426  HG2 LYS    27      59.512  78.708  83.633  1.00  0.00           H  
ATOM    427  HG3 LYS    27      59.329  77.098  82.913  1.00  0.00           H  
ATOM    428  CD  LYS    27      57.578  78.346  83.054  1.00  0.00           C  
ATOM    429  HD2 LYS    27      56.916  77.501  82.862  1.00  0.00           H  
ATOM    430  HD3 LYS    27      57.050  79.000  83.748  1.00  0.00           H  
ATOM    431  CE  LYS    27      57.763  79.187  81.783  1.00  0.00           C  
ATOM    432  HE2 LYS    27      58.706  79.697  81.983  1.00  0.00           H  
ATOM    433  HE3 LYS    27      57.959  78.501  80.959  1.00  0.00           H  
ATOM    434  NZ  LYS    27      56.677  80.149  81.440  1.00  0.00           N  
ATOM    435  HZ1 LYS    27      55.764  79.728  81.533  1.00  0.00           H  
ATOM    436  HZ2 LYS    27      56.691  80.916  82.098  1.00  0.00           H  
ATOM    437  HZ3 LYS    27      56.845  80.453  80.491  1.00  0.00           H  
ATOM    438  C   LYS    27      60.157  76.717  87.145  1.00  0.00           C  
ATOM    439  O   LYS    27      59.865  77.740  87.720  1.00  0.00           O  
ATOM    440  N   LYS    28      60.694  75.586  87.733  1.00  0.00           N  
ATOM    441  H   LYS    28      60.905  74.792  87.145  1.00  0.00           H  
ATOM    442  CA  LYS    28      61.107  75.324  89.086  1.00  0.00           C  
ATOM    443  HA  LYS    28      60.809  76.165  89.712  1.00  0.00           H  
ATOM    444  CB  LYS    28      60.412  74.094  89.512  1.00  0.00           C  
ATOM    445  HB2 LYS    28      59.358  74.172  89.247  1.00  0.00           H  
ATOM    446  HB3 LYS    28      60.787  73.258  88.920  1.00  0.00           H  
ATOM    447  CG  LYS    28      60.543  73.654  90.924  1.00  0.00           C  
ATOM    448  HG2 LYS    28      61.598  73.473  91.132  1.00  0.00           H  
ATOM    449  HG3 LYS    28      60.177  74.456  91.565  1.00  0.00           H  
ATOM    450  CD  LYS    28      59.809  72.340  91.258  1.00  0.00           C  
ATOM    451  HD2 LYS    28      59.827  71.657  90.409  1.00  0.00           H  
ATOM    452  HD3 LYS    28      60.170  71.942  92.207  1.00  0.00           H  
ATOM    453  CE  LYS    28      58.301  72.641  91.434  1.00  0.00           C  
ATOM    454  HE2 LYS    28      58.248  73.636  91.875  1.00  0.00           H  
ATOM    455  HE3 LYS    28      57.827  72.696  90.454  1.00  0.00           H  
ATOM    456  NZ  LYS    28      57.540  71.619  92.186  1.00  0.00           N  
ATOM    457  HZ1 LYS    28      57.713  71.772  93.169  1.00  0.00           H  
ATOM    458  HZ2 LYS    28      56.543  71.727  92.065  1.00  0.00           H  
ATOM    459  HZ3 LYS    28      57.919  70.746  91.848  1.00  0.00           H  
ATOM    460  C   LYS    28      62.681  75.135  89.134  1.00  0.00           C  
ATOM    461  O   LYS    28      63.341  74.616  88.228  1.00  0.00           O  
ATOM    462  N   GLU    29      63.254  75.701  90.175  1.00  0.00           N  
ATOM    463  H   GLU    29      62.676  76.099  90.901  1.00  0.00           H  
ATOM    464  CA  GLU    29      64.660  75.477  90.580  1.00  0.00           C  
ATOM    465  HA  GLU    29      65.308  75.486  89.704  1.00  0.00           H  
ATOM    466  CB  GLU    29      65.073  76.596  91.623  1.00  0.00           C  
ATOM    467  HB2 GLU    29      64.966  77.564  91.133  1.00  0.00           H  
ATOM    468  HB3 GLU    29      64.357  76.575  92.444  1.00  0.00           H  
ATOM    469  CG  GLU    29      66.455  76.564  92.306  1.00  0.00           C  
ATOM    470  HG2 GLU    29      66.645  77.511  92.812  1.00  0.00           H  
ATOM    471  HG3 GLU    29      66.302  75.832  93.099  1.00  0.00           H  
ATOM    472  CD  GLU    29      67.664  76.114  91.491  1.00  0.00           C  
ATOM    473  OE1 GLU    29      67.585  75.854  90.244  1.00  0.00           O  
ATOM    474  OE2 GLU    29      68.799  76.206  91.930  1.00  0.00           O  
ATOM    475  C   GLU    29      64.899  74.090  91.242  1.00  0.00           C  
ATOM    476  O   GLU    29      63.965  73.509  91.794  1.00  0.00           O  
ATOM    477  N   LYS    30      66.061  73.468  91.117  1.00  0.00           N  
ATOM    478  H   LYS    30      66.803  74.027  90.720  1.00  0.00           H  
ATOM    479  CA  LYS    30      66.326  72.049  91.527  1.00  0.00           C  
ATOM    480  HA  LYS    30      65.407  71.498  91.725  1.00  0.00           H  
ATOM    481  CB  LYS    30      67.022  71.285  90.447  1.00  0.00           C  
ATOM    482  HB2 LYS    30      66.420  71.244  89.539  1.00  0.00           H  
ATOM    483  HB3 LYS    30      68.033  71.661  90.287  1.00  0.00           H  
ATOM    484  CG  LYS    30      67.253  69.774  90.717  1.00  0.00           C  
ATOM    485  HG2 LYS    30      67.578  69.426  89.736  1.00  0.00           H  
ATOM    486  HG3 LYS    30      68.089  69.614  91.398  1.00  0.00           H  
ATOM    487  CD  LYS    30      65.992  68.974  91.084  1.00  0.00           C  
ATOM    488  HD2 LYS    30      65.654  69.293  92.070  1.00  0.00           H  
ATOM    489  HD3 LYS    30      65.251  69.190  90.315  1.00  0.00           H  
ATOM    490  CE  LYS    30      66.135  67.432  91.091  1.00  0.00           C  
ATOM    491  HE2 LYS    30      66.643  67.058  90.202  1.00  0.00           H  
ATOM    492  HE3 LYS    30      66.727  67.029  91.912  1.00  0.00           H  
ATOM    493  NZ  LYS    30      64.841  66.732  91.185  1.00  0.00           N  
ATOM    494  HZ1 LYS    30      64.178  66.978  90.463  1.00  0.00           H  
ATOM    495  HZ2 LYS    30      64.878  65.725  91.251  1.00  0.00           H  
ATOM    496  HZ3 LYS    30      64.394  67.029  92.041  1.00  0.00           H  
ATOM    497  C   LYS    30      67.042  72.079  92.882  1.00  0.00           C  
ATOM    498  O   LYS    30      68.185  72.486  93.011  1.00  0.00           O  
ATOM    499  N   LYS    31      66.346  71.516  93.866  1.00  0.00           N  
ATOM    500  H   LYS    31      65.487  71.098  93.537  1.00  0.00           H  
ATOM    501  CA  LYS    31      66.844  71.248  95.279  1.00  0.00           C  
ATOM    502  HA  LYS    31      67.914  71.444  95.351  1.00  0.00           H  
ATOM    503  CB  LYS    31      66.198  72.144  96.380  1.00  0.00           C  
ATOM    504  HB2 LYS    31      65.178  71.835  96.606  1.00  0.00           H  
ATOM    505  HB3 LYS    31      66.843  72.058  97.255  1.00  0.00           H  
ATOM    506  CG  LYS    31      66.295  73.562  95.899  1.00  0.00           C  
ATOM    507  HG2 LYS    31      67.332  73.883  95.803  1.00  0.00           H  
ATOM    508  HG3 LYS    31      65.805  73.684  94.933  1.00  0.00           H  
ATOM    509  CD  LYS    31      65.676  74.528  96.887  1.00  0.00           C  
ATOM    510  HD2 LYS    31      66.025  74.276  97.889  1.00  0.00           H  
ATOM    511  HD3 LYS    31      65.927  75.587  96.816  1.00  0.00           H  
ATOM    512  CE  LYS    31      64.202  74.423  96.727  1.00  0.00           C  
ATOM    513  HE2 LYS    31      63.854  74.753  95.749  1.00  0.00           H  
ATOM    514  HE3 LYS    31      63.787  73.452  97.000  1.00  0.00           H  
ATOM    515  NZ  LYS    31      63.581  75.356  97.621  1.00  0.00           N  
ATOM    516  HZ1 LYS    31      62.582  75.208  97.638  1.00  0.00           H  
ATOM    517  HZ2 LYS    31      63.861  75.320  98.591  1.00  0.00           H  
ATOM    518  HZ3 LYS    31      63.710  76.321  97.355  1.00  0.00           H  
ATOM    519  C   LYS    31      66.754  69.710  95.517  1.00  0.00           C  
ATOM    520  O   LYS    31      65.867  69.033  94.860  1.00  0.00           O  
ATOM    521  N   PRO    32      67.447  69.076  96.503  1.00  0.00           N  
ATOM    522  CD  PRO    32      67.047  67.749  97.123  1.00  0.00           C  
ATOM    523  HD2 PRO    32      67.390  67.002  96.407  1.00  0.00           H  
ATOM    524  HD3 PRO    32      65.968  67.684  97.266  1.00  0.00           H  
ATOM    525  CG  PRO    32      67.853  67.546  98.378  1.00  0.00           C  
ATOM    526  HG2 PRO    32      68.198  66.513  98.422  1.00  0.00           H  
ATOM    527  HG3 PRO    32      67.226  67.840  99.221  1.00  0.00           H  
ATOM    528  CB  PRO    32      69.093  68.509  98.276  1.00  0.00           C  
ATOM    529  HB2 PRO    32      69.964  67.955  97.928  1.00  0.00           H  
ATOM    530  HB3 PRO    32      69.304  69.006  99.223  1.00  0.00           H  
ATOM    531  CA  PRO    32      68.658  69.602  97.234  1.00  0.00           C  
ATOM    532  HA  PRO    32      68.361  70.477  97.812  1.00  0.00           H  
ATOM    533  C   PRO    32      69.822  69.833  96.260  1.00  0.00           C  
ATOM    534  O   PRO    32      69.713  69.660  95.061  1.00  0.00           O  
ATOM    535  N   THR    33      70.963  70.278  96.795  1.00  0.00           N  
ATOM    536  H   THR    33      71.105  70.499  97.770  1.00  0.00           H  
ATOM    537  CA  THR    33      72.158  70.516  96.001  1.00  0.00           C  
ATOM    538  HA  THR    33      72.147  69.841  95.145  1.00  0.00           H  
ATOM    539  CB  THR    33      72.227  71.935  95.270  1.00  0.00           C  
ATOM    540  HB  THR    33      73.236  72.068  94.880  1.00  0.00           H  
ATOM    541  CG2 THR    33      71.248  72.241  94.164  1.00  0.00           C  
ATOM    542 HG21 THR    33      71.382  71.486  93.390  1.00  0.00           H  
ATOM    543 HG22 THR    33      70.224  72.297  94.532  1.00  0.00           H  
ATOM    544 HG23 THR    33      71.500  73.248  93.829  1.00  0.00           H  
ATOM    545  OG1 THR    33      72.002  72.947  96.213  1.00  0.00           O  
ATOM    546  HG1 THR    33      71.065  72.747  96.274  1.00  0.00           H  
ATOM    547  C   THR    33      73.409  70.348  96.882  1.00  0.00           C  
ATOM    548  O   THR    33      73.385  70.618  98.072  1.00  0.00           O  
ATOM    549  N   VAL    34      74.536  70.047  96.192  1.00  0.00           N  
ATOM    550  H   VAL    34      74.458  69.935  95.191  1.00  0.00           H  
ATOM    551  CA  VAL    34      75.891  70.094  96.734  1.00  0.00           C  
ATOM    552  HA  VAL    34      75.918  70.507  97.742  1.00  0.00           H  
ATOM    553  CB  VAL    34      76.425  68.675  96.905  1.00  0.00           C  
ATOM    554  HB  VAL    34      77.379  68.866  97.396  1.00  0.00           H  
ATOM    555  CG1 VAL    34      75.526  67.812  97.686  1.00  0.00           C  
ATOM    556 HG11 VAL    34      75.572  68.032  98.753  1.00  0.00           H  
ATOM    557 HG12 VAL    34      74.486  67.814  97.360  1.00  0.00           H  
ATOM    558 HG13 VAL    34      75.926  66.800  97.632  1.00  0.00           H  
ATOM    559  CG2 VAL    34      76.694  67.893  95.661  1.00  0.00           C  
ATOM    560 HG21 VAL    34      75.751  67.757  95.132  1.00  0.00           H  
ATOM    561 HG22 VAL    34      77.257  68.420  94.891  1.00  0.00           H  
ATOM    562 HG23 VAL    34      77.090  66.892  95.832  1.00  0.00           H  
ATOM    563  C   VAL    34      76.842  70.901  95.827  1.00  0.00           C  
ATOM    564  O   VAL    34      76.642  70.931  94.582  1.00  0.00           O  
ATOM    565  N   SER    35      77.913  71.454  96.427  1.00  0.00           N  
ATOM    566  H   SER    35      77.989  71.612  97.422  1.00  0.00           H  
ATOM    567  CA  SER    35      78.932  72.160  95.595  1.00  0.00           C  
ATOM    568  HA  SER    35      78.432  72.862  94.927  1.00  0.00           H  
ATOM    569  CB  SER    35      80.051  72.808  96.496  1.00  0.00           C  
ATOM    570  HB2 SER    35      79.646  73.740  96.891  1.00  0.00           H  
ATOM    571  HB3 SER    35      80.246  72.122  97.320  1.00  0.00           H  
ATOM    572  OG  SER    35      81.281  73.111  95.798  1.00  0.00           O  
ATOM    573  HG  SER    35      82.008  73.323  96.389  1.00  0.00           H  
ATOM    574  C   SER    35      79.674  71.120  94.804  1.00  0.00           C  
ATOM    575  O   SER    35      80.096  70.143  95.411  1.00  0.00           O  
ATOM    576  N   VAL    36      79.932  71.330  93.517  1.00  0.00           N  
ATOM    577  H   VAL    36      79.488  72.155  93.139  1.00  0.00           H  
ATOM    578  CA  VAL    36      80.697  70.350  92.699  1.00  0.00           C  
ATOM    579  HA  VAL    36      80.080  69.451  92.690  1.00  0.00           H  
ATOM    580  CB  VAL    36      80.789  70.824  91.225  1.00  0.00           C  
ATOM    581  HB  VAL    36      81.430  71.700  91.318  1.00  0.00           H  
ATOM    582  CG1 VAL    36      81.388  69.834  90.178  1.00  0.00           C  
ATOM    583 HG11 VAL    36      80.874  68.877  90.094  1.00  0.00           H  
ATOM    584 HG12 VAL    36      81.377  70.331  89.208  1.00  0.00           H  
ATOM    585 HG13 VAL    36      82.420  69.684  90.498  1.00  0.00           H  
ATOM    586  CG2 VAL    36      79.426  71.376  90.734  1.00  0.00           C  
ATOM    587 HG21 VAL    36      79.059  72.151  91.406  1.00  0.00           H  
ATOM    588 HG22 VAL    36      79.546  71.827  89.749  1.00  0.00           H  
ATOM    589 HG23 VAL    36      78.711  70.563  90.606  1.00  0.00           H  
ATOM    590  C   VAL    36      82.042  70.057  93.258  1.00  0.00           C  
ATOM    591  O   VAL    36      82.532  68.968  92.900  1.00  0.00           O  
ATOM    592  N   PHE    37      82.684  70.984  93.998  1.00  0.00           N  
ATOM    593  H   PHE    37      82.254  71.890  94.113  1.00  0.00           H  
ATOM    594  CA  PHE    37      83.999  70.775  94.692  1.00  0.00           C  
ATOM    595  HA  PHE    37      84.718  70.548  93.905  1.00  0.00           H  
ATOM    596  CB  PHE    37      84.415  71.981  95.579  1.00  0.00           C  
ATOM    597  HB2 PHE    37      84.357  72.892  94.982  1.00  0.00           H  
ATOM    598  HB3 PHE    37      83.656  72.060  96.357  1.00  0.00           H  
ATOM    599  CG  PHE    37      85.784  72.008  96.154  1.00  0.00           C  
ATOM    600  CD1 PHE    37      85.884  72.275  97.531  1.00  0.00           C  
ATOM    601  HD1 PHE    37      84.969  72.320  98.103  1.00  0.00           H  
ATOM    602  CE1 PHE    37      87.189  72.510  98.046  1.00  0.00           C  
ATOM    603  HE1 PHE    37      87.309  72.783  99.084  1.00  0.00           H  
ATOM    604  CZ  PHE    37      88.349  72.394  97.257  1.00  0.00           C  
ATOM    605  HZ  PHE    37      89.359  72.503  97.624  1.00  0.00           H  
ATOM    606  CE2 PHE    37      88.239  72.107  95.857  1.00  0.00           C  
ATOM    607  HE2 PHE    37      89.079  72.051  95.179  1.00  0.00           H  
ATOM    608  CD2 PHE    37      86.903  71.886  95.349  1.00  0.00           C  
ATOM    609  HD2 PHE    37      86.886  71.704  94.285  1.00  0.00           H  
ATOM    610  C   PHE    37      83.825  69.623  95.709  1.00  0.00           C  
ATOM    611  O   PHE    37      84.817  69.058  96.045  1.00  0.00           O  
ATOM    612  N   SER    38      82.664  69.089  96.187  1.00  0.00           N  
ATOM    613  H   SER    38      81.811  69.492  95.826  1.00  0.00           H  
ATOM    614  CA  SER    38      82.468  67.947  96.978  1.00  0.00           C  
ATOM    615  HA  SER    38      83.074  67.995  97.883  1.00  0.00           H  
ATOM    616  CB  SER    38      81.035  67.926  97.475  1.00  0.00           C  
ATOM    617  HB2 SER    38      81.007  67.212  98.298  1.00  0.00           H  
ATOM    618  HB3 SER    38      80.756  68.907  97.860  1.00  0.00           H  
ATOM    619  OG  SER    38      80.188  67.450  96.460  1.00  0.00           O  
ATOM    620  HG  SER    38      79.648  68.216  96.252  1.00  0.00           H  
ATOM    621  C   SER    38      82.794  66.621  96.247  1.00  0.00           C  
ATOM    622  O   SER    38      82.968  65.626  97.024  1.00  0.00           O  
ATOM    623  N   MET    39      83.116  66.656  94.899  1.00  0.00           N  
ATOM    624  H   MET    39      83.011  67.540  94.423  1.00  0.00           H  
ATOM    625  CA  MET    39      83.775  65.547  94.157  1.00  0.00           C  
ATOM    626  HA  MET    39      83.651  64.572  94.629  1.00  0.00           H  
ATOM    627  CB  MET    39      83.148  65.467  92.810  1.00  0.00           C  
ATOM    628  HB2 MET    39      83.274  66.395  92.252  1.00  0.00           H  
ATOM    629  HB3 MET    39      83.572  64.628  92.257  1.00  0.00           H  
ATOM    630  CG  MET    39      81.658  65.162  92.912  1.00  0.00           C  
ATOM    631  HG2 MET    39      81.629  64.193  93.412  1.00  0.00           H  
ATOM    632  HG3 MET    39      81.132  65.958  93.438  1.00  0.00           H  
ATOM    633  SD  MET    39      80.729  64.941  91.386  1.00  0.00           S  
ATOM    634  CE  MET    39      79.605  63.591  91.859  1.00  0.00           C  
ATOM    635  HE1 MET    39      80.275  62.741  91.981  1.00  0.00           H  
ATOM    636  HE2 MET    39      79.183  63.797  92.843  1.00  0.00           H  
ATOM    637  HE3 MET    39      78.802  63.380  91.152  1.00  0.00           H  
ATOM    638  C   MET    39      85.305  65.560  94.084  1.00  0.00           C  
ATOM    639  O   MET    39      85.868  64.526  93.655  1.00  0.00           O  
ATOM    640  N   PHE    40      85.988  66.618  94.556  1.00  0.00           N  
ATOM    641  H   PHE    40      85.577  67.480  94.886  1.00  0.00           H  
ATOM    642  CA  PHE    40      87.496  66.723  94.619  1.00  0.00           C  
ATOM    643  HA  PHE    40      87.887  66.871  93.612  1.00  0.00           H  
ATOM    644  CB  PHE    40      87.909  67.861  95.506  1.00  0.00           C  
ATOM    645  HB2 PHE    40      87.215  68.692  95.378  1.00  0.00           H  
ATOM    646  HB3 PHE    40      87.764  67.528  96.534  1.00  0.00           H  
ATOM    647  CG  PHE    40      89.322  68.380  95.369  1.00  0.00           C  
ATOM    648  CD1 PHE    40      90.195  68.089  96.437  1.00  0.00           C  
ATOM    649  HD1 PHE    40      89.896  67.705  97.401  1.00  0.00           H  
ATOM    650  CE1 PHE    40      91.478  68.562  96.339  1.00  0.00           C  
ATOM    651  HE1 PHE    40      92.091  68.320  97.195  1.00  0.00           H  
ATOM    652  CZ  PHE    40      91.906  69.366  95.224  1.00  0.00           C  
ATOM    653  HZ  PHE    40      92.894  69.801  95.180  1.00  0.00           H  
ATOM    654  CE2 PHE    40      91.025  69.668  94.197  1.00  0.00           C  
ATOM    655  HE2 PHE    40      91.283  70.214  93.302  1.00  0.00           H  
ATOM    656  CD2 PHE    40      89.774  69.118  94.198  1.00  0.00           C  
ATOM    657  HD2 PHE    40      89.070  69.562  93.510  1.00  0.00           H  
ATOM    658  C   PHE    40      88.185  65.491  95.251  1.00  0.00           C  
ATOM    659  O   PHE    40      89.293  65.108  94.928  1.00  0.00           O  
ATOM    660  N   ARG    41      87.487  64.773  96.105  1.00  0.00           N  
ATOM    661  H   ARG    41      86.572  65.146  96.316  1.00  0.00           H  
ATOM    662  CA  ARG    41      87.915  63.494  96.861  1.00  0.00           C  
ATOM    663  HA  ARG    41      88.787  63.713  97.478  1.00  0.00           H  
ATOM    664  CB  ARG    41      86.844  62.936  97.799  1.00  0.00           C  
ATOM    665  HB2 ARG    41      87.198  61.972  98.163  1.00  0.00           H  
ATOM    666  HB3 ARG    41      86.738  63.664  98.603  1.00  0.00           H  
ATOM    667  CG  ARG    41      85.504  62.622  97.065  1.00  0.00           C  
ATOM    668  HG2 ARG    41      85.075  63.462  96.518  1.00  0.00           H  
ATOM    669  HG3 ARG    41      85.497  61.698  96.487  1.00  0.00           H  
ATOM    670  CD  ARG    41      84.435  62.310  98.071  1.00  0.00           C  
ATOM    671  HD2 ARG    41      83.677  61.764  97.509  1.00  0.00           H  
ATOM    672  HD3 ARG    41      84.724  61.542  98.789  1.00  0.00           H  
ATOM    673  NE  ARG    41      83.868  63.494  98.736  1.00  0.00           N  
ATOM    674  HE  ARG    41      84.220  64.408  98.488  1.00  0.00           H  
ATOM    675  CZ  ARG    41      82.714  63.575  99.342  1.00  0.00           C  
ATOM    676  NH1 ARG    41      81.840  62.597  99.428  1.00  0.00           N  
ATOM    677 HH11 ARG    41      82.083  61.670  99.111  1.00  0.00           H  
ATOM    678 HH12 ARG    41      80.967  62.728  99.920  1.00  0.00           H  
ATOM    679  NH2 ARG    41      82.350  64.672  99.912  1.00  0.00           N  
ATOM    680 HH21 ARG    41      83.028  65.409 100.038  1.00  0.00           H  
ATOM    681 HH22 ARG    41      81.545  64.620 100.520  1.00  0.00           H  
ATOM    682  C   ARG    41      88.414  62.490  95.832  1.00  0.00           C  
ATOM    683  O   ARG    41      89.359  61.727  96.015  1.00  0.00           O  
ATOM    684  N   TYR    42      87.758  62.396  94.720  1.00  0.00           N  
ATOM    685  H   TYR    42      86.876  62.881  94.629  1.00  0.00           H  
ATOM    686  CA  TYR    42      87.936  61.422  93.741  1.00  0.00           C  
ATOM    687  HA  TYR    42      88.056  60.439  94.196  1.00  0.00           H  
ATOM    688  CB  TYR    42      86.711  61.457  92.826  1.00  0.00           C  
ATOM    689  HB2 TYR    42      86.697  62.439  92.353  1.00  0.00           H  
ATOM    690  HB3 TYR    42      86.962  60.786  92.005  1.00  0.00           H  
ATOM    691  CG  TYR    42      85.369  60.989  93.448  1.00  0.00           C  
ATOM    692  CD1 TYR    42      85.286  59.878  94.353  1.00  0.00           C  
ATOM    693  HD1 TYR    42      86.225  59.494  94.725  1.00  0.00           H  
ATOM    694  CE1 TYR    42      84.019  59.429  94.765  1.00  0.00           C  
ATOM    695  HE1 TYR    42      83.942  58.539  95.372  1.00  0.00           H  
ATOM    696  CZ  TYR    42      82.856  60.084  94.274  1.00  0.00           C  
ATOM    697  OH  TYR    42      81.623  59.694  94.760  1.00  0.00           O  
ATOM    698  HH  TYR    42      81.785  59.418  95.665  1.00  0.00           H  
ATOM    699  CE2 TYR    42      82.974  61.172  93.429  1.00  0.00           C  
ATOM    700  HE2 TYR    42      82.023  61.583  93.124  1.00  0.00           H  
ATOM    701  CD2 TYR    42      84.227  61.718  93.097  1.00  0.00           C  
ATOM    702  HD2 TYR    42      84.178  62.601  92.477  1.00  0.00           H  
ATOM    703  C   TYR    42      89.215  61.614  92.888  1.00  0.00           C  
ATOM    704  O   TYR    42      89.628  60.712  92.178  1.00  0.00           O  
ATOM    705  N   SER    43      89.874  62.801  93.002  1.00  0.00           N  
ATOM    706  H   SER    43      89.577  63.521  93.644  1.00  0.00           H  
ATOM    707  CA  SER    43      91.069  63.194  92.213  1.00  0.00           C  
ATOM    708  HA  SER    43      90.797  62.900  91.199  1.00  0.00           H  
ATOM    709  CB  SER    43      91.121  64.738  92.218  1.00  0.00           C  
ATOM    710  HB2 SER    43      90.124  65.148  92.057  1.00  0.00           H  
ATOM    711  HB3 SER    43      91.447  65.140  93.177  1.00  0.00           H  
ATOM    712  OG  SER    43      91.952  65.172  91.199  1.00  0.00           O  
ATOM    713  HG  SER    43      92.283  66.049  91.410  1.00  0.00           H  
ATOM    714  C   SER    43      92.275  62.478  92.745  1.00  0.00           C  
ATOM    715  O   SER    43      92.283  62.107  93.917  1.00  0.00           O  
ATOM    716  N   ASN    44      93.311  62.273  91.944  1.00  0.00           N  
ATOM    717  H   ASN    44      93.232  62.622  90.999  1.00  0.00           H  
ATOM    718  CA  ASN    44      94.551  61.624  92.356  1.00  0.00           C  
ATOM    719  HA  ASN    44      94.153  60.708  92.793  1.00  0.00           H  
ATOM    720  CB  ASN    44      95.452  61.301  91.216  1.00  0.00           C  
ATOM    721  HB2 ASN    44      94.937  60.783  90.407  1.00  0.00           H  
ATOM    722  HB3 ASN    44      95.617  62.289  90.785  1.00  0.00           H  
ATOM    723  CG  ASN    44      96.829  60.711  91.586  1.00  0.00           C  
ATOM    724  OD1 ASN    44      97.648  61.178  92.391  1.00  0.00           O  
ATOM    725  ND2 ASN    44      97.213  59.714  90.876  1.00  0.00           N  
ATOM    726 HD21 ASN    44      98.119  59.274  90.962  1.00  0.00           H  
ATOM    727 HD22 ASN    44      96.547  59.405  90.183  1.00  0.00           H  
ATOM    728  C   ASN    44      95.261  62.606  93.323  1.00  0.00           C  
ATOM    729  O   ASN    44      95.320  63.788  93.075  1.00  0.00           O  
ATOM    730  N   TRP    45      95.849  62.069  94.361  1.00  0.00           N  
ATOM    731  H   TRP    45      95.787  61.064  94.443  1.00  0.00           H  
ATOM    732  CA  TRP    45      96.619  62.752  95.403  1.00  0.00           C  
ATOM    733  HA  TRP    45      95.969  63.313  96.074  1.00  0.00           H  
ATOM    734  CB  TRP    45      97.279  61.709  96.324  1.00  0.00           C  
ATOM    735  HB2 TRP    45      96.440  61.108  96.675  1.00  0.00           H  
ATOM    736  HB3 TRP    45      97.861  61.104  95.628  1.00  0.00           H  
ATOM    737  CG  TRP    45      98.177  62.181  97.399  1.00  0.00           C  
ATOM    738  CD1 TRP    45      99.527  61.993  97.517  1.00  0.00           C  
ATOM    739  HD1 TRP    45     100.079  61.383  96.818  1.00  0.00           H  
ATOM    740  NE1 TRP    45      99.956  62.415  98.734  1.00  0.00           N  
ATOM    741  HE1 TRP    45     100.931  62.349  98.990  1.00  0.00           H  
ATOM    742  CE2 TRP    45      98.975  63.036  99.444  1.00  0.00           C  
ATOM    743  CZ2 TRP    45      98.948  63.655 100.681  1.00  0.00           C  
ATOM    744  HZ2 TRP    45      99.836  63.575 101.290  1.00  0.00           H  
ATOM    745  CH2 TRP    45      97.777  64.238 101.120  1.00  0.00           C  
ATOM    746  HH2 TRP    45      97.822  64.747 102.072  1.00  0.00           H  
ATOM    747  CZ3 TRP    45      96.568  64.116 100.397  1.00  0.00           C  
ATOM    748  HZ3 TRP    45      95.721  64.553 100.905  1.00  0.00           H  
ATOM    749  CE3 TRP    45      96.582  63.385  99.166  1.00  0.00           C  
ATOM    750  HE3 TRP    45      95.740  63.238  98.506  1.00  0.00           H  
ATOM    751  CD2 TRP    45      97.790  62.895  98.647  1.00  0.00           C  
ATOM    752  C   TRP    45      97.682  63.810  94.845  1.00  0.00           C  
ATOM    753  O   TRP    45      97.882  64.808  95.529  1.00  0.00           O  
ATOM    754  N   LEU    46      98.421  63.466  93.826  1.00  0.00           N  
ATOM    755  H   LEU    46      98.055  62.701  93.277  1.00  0.00           H  
ATOM    756  CA  LEU    46      99.474  64.349  93.289  1.00  0.00           C  
ATOM    757  HA  LEU    46      99.978  64.828  94.128  1.00  0.00           H  
ATOM    758  CB  LEU    46     100.434  63.503  92.339  1.00  0.00           C  
ATOM    759  HB2 LEU    46      99.913  63.161  91.445  1.00  0.00           H  
ATOM    760  HB3 LEU    46     101.173  64.255  92.062  1.00  0.00           H  
ATOM    761  CG  LEU    46     101.205  62.305  93.010  1.00  0.00           C  
ATOM    762  HG  LEU    46     100.367  61.636  93.203  1.00  0.00           H  
ATOM    763  CD1 LEU    46     102.051  61.779  91.905  1.00  0.00           C  
ATOM    764 HD11 LEU    46     101.374  61.344  91.169  1.00  0.00           H  
ATOM    765 HD12 LEU    46     102.583  62.540  91.334  1.00  0.00           H  
ATOM    766 HD13 LEU    46     102.615  60.928  92.286  1.00  0.00           H  
ATOM    767  CD2 LEU    46     102.078  62.778  94.251  1.00  0.00           C  
ATOM    768 HD21 LEU    46     101.386  62.885  95.086  1.00  0.00           H  
ATOM    769 HD22 LEU    46     102.813  62.018  94.514  1.00  0.00           H  
ATOM    770 HD23 LEU    46     102.548  63.716  93.956  1.00  0.00           H  
ATOM    771  C   LEU    46      98.689  65.500  92.550  1.00  0.00           C  
ATOM    772  O   LEU    46      99.339  66.479  92.375  1.00  0.00           O  
ATOM    773  N   ASP    47      97.453  65.419  92.078  1.00  0.00           N  
ATOM    774  H   ASP    47      97.058  64.491  92.042  1.00  0.00           H  
ATOM    775  CA  ASP    47      96.682  66.511  91.435  1.00  0.00           C  
ATOM    776  HA  ASP    47      97.398  67.281  91.147  1.00  0.00           H  
ATOM    777  CB  ASP    47      95.829  65.947  90.267  1.00  0.00           C  
ATOM    778  HB2 ASP    47      95.070  65.262  90.645  1.00  0.00           H  
ATOM    779  HB3 ASP    47      95.325  66.754  89.736  1.00  0.00           H  
ATOM    780  CG  ASP    47      96.535  65.206  89.151  1.00  0.00           C  
ATOM    781  OD1 ASP    47      95.821  64.655  88.268  1.00  0.00           O  
ATOM    782  OD2 ASP    47      97.756  65.257  89.012  1.00  0.00           O  
ATOM    783  C   ASP    47      95.783  67.248  92.464  1.00  0.00           C  
ATOM    784  O   ASP    47      95.591  68.400  92.265  1.00  0.00           O  
ATOM    785  N   LYS    48      95.459  66.644  93.592  1.00  0.00           N  
ATOM    786  H   LYS    48      95.687  65.677  93.777  1.00  0.00           H  
ATOM    787  CA  LYS    48      94.872  67.460  94.691  1.00  0.00           C  
ATOM    788  HA  LYS    48      94.019  67.958  94.231  1.00  0.00           H  
ATOM    789  CB  LYS    48      94.415  66.672  95.939  1.00  0.00           C  
ATOM    790  HB2 LYS    48      95.192  66.089  96.434  1.00  0.00           H  
ATOM    791  HB3 LYS    48      93.847  67.369  96.556  1.00  0.00           H  
ATOM    792  CG  LYS    48      93.351  65.581  95.635  1.00  0.00           C  
ATOM    793  HG2 LYS    48      92.408  66.062  95.376  1.00  0.00           H  
ATOM    794  HG3 LYS    48      93.606  64.959  94.777  1.00  0.00           H  
ATOM    795  CD  LYS    48      93.186  64.564  96.715  1.00  0.00           C  
ATOM    796  HD2 LYS    48      93.990  63.831  96.775  1.00  0.00           H  
ATOM    797  HD3 LYS    48      93.165  65.145  97.637  1.00  0.00           H  
ATOM    798  CE  LYS    48      91.902  63.872  96.417  1.00  0.00           C  
ATOM    799  HE2 LYS    48      91.056  64.518  96.649  1.00  0.00           H  
ATOM    800  HE3 LYS    48      91.907  63.539  95.379  1.00  0.00           H  
ATOM    801  NZ  LYS    48      91.842  62.645  97.288  1.00  0.00           N  
ATOM    802  HZ1 LYS    48      90.952  62.185  97.162  1.00  0.00           H  
ATOM    803  HZ2 LYS    48      92.698  62.131  97.133  1.00  0.00           H  
ATOM    804  HZ3 LYS    48      92.014  62.809  98.270  1.00  0.00           H  
ATOM    805  C   LYS    48      95.859  68.612  95.098  1.00  0.00           C  
ATOM    806  O   LYS    48      95.418  69.747  95.286  1.00  0.00           O  
ATOM    807  N   LEU    49      97.123  68.304  95.310  1.00  0.00           N  
ATOM    808  H   LEU    49      97.479  67.380  95.111  1.00  0.00           H  
ATOM    809  CA  LEU    49      98.142  69.318  95.420  1.00  0.00           C  
ATOM    810  HA  LEU    49      98.067  69.991  96.274  1.00  0.00           H  
ATOM    811  CB  LEU    49      99.355  68.512  95.754  1.00  0.00           C  
ATOM    812  HB2 LEU    49      99.478  67.620  95.140  1.00  0.00           H  
ATOM    813  HB3 LEU    49     100.228  69.080  95.433  1.00  0.00           H  
ATOM    814  CG  LEU    49      99.448  68.031  97.265  1.00  0.00           C  
ATOM    815  HG  LEU    49      99.616  68.930  97.858  1.00  0.00           H  
ATOM    816  CD1 LEU    49      98.163  67.511  97.907  1.00  0.00           C  
ATOM    817 HD11 LEU    49      98.537  67.088  98.840  1.00  0.00           H  
ATOM    818 HD12 LEU    49      97.375  68.261  97.968  1.00  0.00           H  
ATOM    819 HD13 LEU    49      97.830  66.552  97.510  1.00  0.00           H  
ATOM    820  CD2 LEU    49     100.598  66.994  97.477  1.00  0.00           C  
ATOM    821 HD21 LEU    49     101.559  67.317  97.076  1.00  0.00           H  
ATOM    822 HD22 LEU    49     100.824  66.844  98.532  1.00  0.00           H  
ATOM    823 HD23 LEU    49     100.492  66.033  96.973  1.00  0.00           H  
ATOM    824  C   LEU    49      98.402  70.319  94.285  1.00  0.00           C  
ATOM    825  O   LEU    49      98.420  71.530  94.438  1.00  0.00           O  
ATOM    826  N   TYR    50      98.593  69.838  93.046  1.00  0.00           N  
ATOM    827  H   TYR    50      98.593  68.828  93.020  1.00  0.00           H  
ATOM    828  CA  TYR    50      98.844  70.596  91.834  1.00  0.00           C  
ATOM    829  HA  TYR    50      99.678  71.290  91.938  1.00  0.00           H  
ATOM    830  CB  TYR    50      99.134  69.580  90.759  1.00  0.00           C  
ATOM    831  HB2 TYR    50      99.645  68.737  91.225  1.00  0.00           H  
ATOM    832  HB3 TYR    50      98.291  69.256  90.148  1.00  0.00           H  
ATOM    833  CG  TYR    50     100.082  70.161  89.721  1.00  0.00           C  
ATOM    834  CD1 TYR    50      99.511  70.731  88.578  1.00  0.00           C  
ATOM    835  HD1 TYR    50      98.445  70.710  88.411  1.00  0.00           H  
ATOM    836  CE1 TYR    50     100.404  71.171  87.577  1.00  0.00           C  
ATOM    837  HE1 TYR    50      99.958  71.663  86.724  1.00  0.00           H  
ATOM    838  CZ  TYR    50     101.808  71.176  87.767  1.00  0.00           C  
ATOM    839  OH  TYR    50     102.611  71.718  86.784  1.00  0.00           O  
ATOM    840  HH  TYR    50     103.107  72.385  87.265  1.00  0.00           H  
ATOM    841  CE2 TYR    50     102.384  70.602  88.929  1.00  0.00           C  
ATOM    842  HE2 TYR    50     103.448  70.607  89.116  1.00  0.00           H  
ATOM    843  CD2 TYR    50     101.488  70.167  89.902  1.00  0.00           C  
ATOM    844  HD2 TYR    50     101.865  69.646  90.770  1.00  0.00           H  
ATOM    845  C   TYR    50      97.655  71.530  91.528  1.00  0.00           C  
ATOM    846  O   TYR    50      97.842  72.477  90.792  1.00  0.00           O  
ATOM    847  N   MET    51      96.518  71.422  92.225  1.00  0.00           N  
ATOM    848  H   MET    51      96.374  70.587  92.774  1.00  0.00           H  
ATOM    849  CA  MET    51      95.580  72.547  92.243  1.00  0.00           C  
ATOM    850  HA  MET    51      95.272  72.625  91.200  1.00  0.00           H  
ATOM    851  CB  MET    51      94.321  72.233  93.150  1.00  0.00           C  
ATOM    852  HB2 MET    51      93.713  71.415  92.764  1.00  0.00           H  
ATOM    853  HB3 MET    51      94.505  71.982  94.195  1.00  0.00           H  
ATOM    854  CG  MET    51      93.410  73.453  93.290  1.00  0.00           C  
ATOM    855  HG2 MET    51      93.804  74.257  93.911  1.00  0.00           H  
ATOM    856  HG3 MET    51      93.204  73.798  92.277  1.00  0.00           H  
ATOM    857  SD  MET    51      91.761  73.131  93.992  1.00  0.00           S  
ATOM    858  CE  MET    51      92.314  72.934  95.647  1.00  0.00           C  
ATOM    859  HE1 MET    51      91.486  73.008  96.353  1.00  0.00           H  
ATOM    860  HE2 MET    51      92.888  72.013  95.739  1.00  0.00           H  
ATOM    861  HE3 MET    51      92.886  73.838  95.856  1.00  0.00           H  
ATOM    862  C   MET    51      96.233  73.879  92.632  1.00  0.00           C  
ATOM    863  O   MET    51      95.985  74.890  91.962  1.00  0.00           O  
ATOM    864  N   VAL    52      97.156  73.878  93.555  1.00  0.00           N  
ATOM    865  H   VAL    52      97.159  73.095  94.193  1.00  0.00           H  
ATOM    866  CA  VAL    52      98.037  75.028  93.889  1.00  0.00           C  
ATOM    867  HA  VAL    52      97.331  75.807  94.176  1.00  0.00           H  
ATOM    868  CB  VAL    52      98.900  74.754  95.082  1.00  0.00           C  
ATOM    869  HB  VAL    52      99.361  73.771  94.987  1.00  0.00           H  
ATOM    870  CG1 VAL    52      99.939  75.864  95.422  1.00  0.00           C  
ATOM    871 HG11 VAL    52     100.813  75.733  94.784  1.00  0.00           H  
ATOM    872 HG12 VAL    52      99.460  76.839  95.324  1.00  0.00           H  
ATOM    873 HG13 VAL    52     100.330  75.708  96.427  1.00  0.00           H  
ATOM    874  CG2 VAL    52      98.099  74.568  96.353  1.00  0.00           C  
ATOM    875 HG21 VAL    52      97.311  73.820  96.266  1.00  0.00           H  
ATOM    876 HG22 VAL    52      98.672  74.301  97.240  1.00  0.00           H  
ATOM    877 HG23 VAL    52      97.608  75.526  96.526  1.00  0.00           H  
ATOM    878  C   VAL    52      98.648  75.709  92.751  1.00  0.00           C  
ATOM    879  O   VAL    52      98.527  76.867  92.474  1.00  0.00           O  
ATOM    880  N   VAL    53      99.357  74.865  91.975  1.00  0.00           N  
ATOM    881  H   VAL    53      99.235  73.866  92.052  1.00  0.00           H  
ATOM    882  CA  VAL    53     100.160  75.329  90.829  1.00  0.00           C  
ATOM    883  HA  VAL    53     100.584  76.298  91.094  1.00  0.00           H  
ATOM    884  CB  VAL    53     101.269  74.274  90.618  1.00  0.00           C  
ATOM    885  HB  VAL    53     100.687  73.399  90.331  1.00  0.00           H  
ATOM    886  CG1 VAL    53     102.174  74.586  89.399  1.00  0.00           C  
ATOM    887 HG11 VAL    53     102.668  75.556  89.457  1.00  0.00           H  
ATOM    888 HG12 VAL    53     102.947  73.820  89.460  1.00  0.00           H  
ATOM    889 HG13 VAL    53     101.545  74.481  88.515  1.00  0.00           H  
ATOM    890  CG2 VAL    53     102.140  73.986  91.825  1.00  0.00           C  
ATOM    891 HG21 VAL    53     101.572  73.504  92.620  1.00  0.00           H  
ATOM    892 HG22 VAL    53     102.851  73.197  91.582  1.00  0.00           H  
ATOM    893 HG23 VAL    53     102.616  74.940  92.054  1.00  0.00           H  
ATOM    894  C   VAL    53      99.304  75.642  89.659  1.00  0.00           C  
ATOM    895  O   VAL    53      99.562  76.674  89.039  1.00  0.00           O  
ATOM    896  N   GLY    54      98.257  74.855  89.453  1.00  0.00           N  
ATOM    897  H   GLY    54      98.116  74.031  90.019  1.00  0.00           H  
ATOM    898  CA  GLY    54      97.243  75.067  88.406  1.00  0.00           C  
ATOM    899  HA2 GLY    54      97.785  74.850  87.485  1.00  0.00           H  
ATOM    900  HA3 GLY    54      96.462  74.311  88.473  1.00  0.00           H  
ATOM    901  C   GLY    54      96.528  76.435  88.573  1.00  0.00           C  
ATOM    902  O   GLY    54      96.397  77.149  87.550  1.00  0.00           O  
ATOM    903  N   THR    55      96.132  76.775  89.764  1.00  0.00           N  
ATOM    904  H   THR    55      96.070  76.014  90.425  1.00  0.00           H  
ATOM    905  CA  THR    55      95.487  78.011  90.157  1.00  0.00           C  
ATOM    906  HA  THR    55      94.675  78.164  89.445  1.00  0.00           H  
ATOM    907  CB  THR    55      94.908  77.878  91.540  1.00  0.00           C  
ATOM    908  HB  THR    55      95.591  77.556  92.327  1.00  0.00           H  
ATOM    909  CG2 THR    55      94.491  79.224  92.132  1.00  0.00           C  
ATOM    910 HG21 THR    55      94.016  79.903  91.423  1.00  0.00           H  
ATOM    911 HG22 THR    55      93.797  79.029  92.950  1.00  0.00           H  
ATOM    912 HG23 THR    55      95.403  79.648  92.551  1.00  0.00           H  
ATOM    913  OG1 THR    55      93.906  76.906  91.515  1.00  0.00           O  
ATOM    914  HG1 THR    55      94.397  76.106  91.314  1.00  0.00           H  
ATOM    915  C   THR    55      96.443  79.218  90.005  1.00  0.00           C  
ATOM    916  O   THR    55      96.086  80.163  89.324  1.00  0.00           O  
ATOM    917  N   LEU    56      97.707  79.087  90.514  1.00  0.00           N  
ATOM    918  H   LEU    56      97.943  78.176  90.880  1.00  0.00           H  
ATOM    919  CA  LEU    56      98.903  80.007  90.305  1.00  0.00           C  
ATOM    920  HA  LEU    56      98.732  80.976  90.774  1.00  0.00           H  
ATOM    921  CB  LEU    56     100.189  79.575  90.911  1.00  0.00           C  
ATOM    922  HB2 LEU    56     100.006  79.179  91.909  1.00  0.00           H  
ATOM    923  HB3 LEU    56     100.493  78.672  90.382  1.00  0.00           H  
ATOM    924  CG  LEU    56     101.362  80.520  91.125  1.00  0.00           C  
ATOM    925  HG  LEU    56     101.701  81.069  90.247  1.00  0.00           H  
ATOM    926  CD1 LEU    56     101.042  81.657  92.068  1.00  0.00           C  
ATOM    927 HD11 LEU    56     100.096  82.139  91.821  1.00  0.00           H  
ATOM    928 HD12 LEU    56     100.873  81.180  93.033  1.00  0.00           H  
ATOM    929 HD13 LEU    56     101.947  82.257  91.971  1.00  0.00           H  
ATOM    930  CD2 LEU    56     102.517  79.818  91.794  1.00  0.00           C  
ATOM    931 HD21 LEU    56     103.139  80.598  92.234  1.00  0.00           H  
ATOM    932 HD22 LEU    56     102.266  79.192  92.651  1.00  0.00           H  
ATOM    933 HD23 LEU    56     103.031  79.291  90.991  1.00  0.00           H  
ATOM    934  C   LEU    56      99.151  80.304  88.749  1.00  0.00           C  
ATOM    935  O   LEU    56      99.252  81.455  88.280  1.00  0.00           O  
ATOM    936  N   ALA    57      99.020  79.232  87.917  1.00  0.00           N  
ATOM    937  H   ALA    57      99.013  78.326  88.363  1.00  0.00           H  
ATOM    938  CA  ALA    57      99.122  79.347  86.500  1.00  0.00           C  
ATOM    939  HA  ALA    57     100.050  79.852  86.235  1.00  0.00           H  
ATOM    940  CB  ALA    57      99.304  77.937  85.886  1.00  0.00           C  
ATOM    941  HB1 ALA    57      98.421  77.305  85.980  1.00  0.00           H  
ATOM    942  HB2 ALA    57      99.447  78.047  84.811  1.00  0.00           H  
ATOM    943  HB3 ALA    57     100.132  77.372  86.314  1.00  0.00           H  
ATOM    944  C   ALA    57      97.975  80.153  85.879  1.00  0.00           C  
ATOM    945  O   ALA    57      98.134  81.030  84.987  1.00  0.00           O  
ATOM    946  N   ALA    58      96.756  79.791  86.219  1.00  0.00           N  
ATOM    947  H   ALA    58      96.568  79.038  86.864  1.00  0.00           H  
ATOM    948  CA  ALA    58      95.577  80.505  85.783  1.00  0.00           C  
ATOM    949  HA  ALA    58      95.512  80.447  84.696  1.00  0.00           H  
ATOM    950  CB  ALA    58      94.332  79.879  86.495  1.00  0.00           C  
ATOM    951  HB1 ALA    58      93.467  80.493  86.242  1.00  0.00           H  
ATOM    952  HB2 ALA    58      94.045  78.971  85.965  1.00  0.00           H  
ATOM    953  HB3 ALA    58      94.490  79.768  87.567  1.00  0.00           H  
ATOM    954  C   ALA    58      95.668  82.030  86.121  1.00  0.00           C  
ATOM    955  O   ALA    58      95.160  82.863  85.334  1.00  0.00           O  
ATOM    956  N   ILE    59      96.095  82.355  87.339  1.00  0.00           N  
ATOM    957  H   ILE    59      96.406  81.600  87.935  1.00  0.00           H  
ATOM    958  CA  ILE    59      96.275  83.690  87.957  1.00  0.00           C  
ATOM    959  HA  ILE    59      95.379  84.296  87.823  1.00  0.00           H  
ATOM    960  CB  ILE    59      96.442  83.652  89.490  1.00  0.00           C  
ATOM    961  HB  ILE    59      97.021  82.742  89.644  1.00  0.00           H  
ATOM    962  CG2 ILE    59      97.210  84.849  90.079  1.00  0.00           C  
ATOM    963 HG21 ILE    59      97.245  84.707  91.159  1.00  0.00           H  
ATOM    964 HG22 ILE    59      98.233  84.876  89.703  1.00  0.00           H  
ATOM    965 HG23 ILE    59      96.732  85.800  89.843  1.00  0.00           H  
ATOM    966  CG1 ILE    59      95.179  83.574  90.264  1.00  0.00           C  
ATOM    967 HG12 ILE    59      94.730  84.552  90.435  1.00  0.00           H  
ATOM    968 HG13 ILE    59      94.520  82.929  89.682  1.00  0.00           H  
ATOM    969  CD1 ILE    59      95.221  82.924  91.680  1.00  0.00           C  
ATOM    970 HD11 ILE    59      94.197  82.802  92.033  1.00  0.00           H  
ATOM    971 HD12 ILE    59      95.626  81.923  91.533  1.00  0.00           H  
ATOM    972 HD13 ILE    59      95.809  83.544  92.356  1.00  0.00           H  
ATOM    973  C   ILE    59      97.392  84.528  87.244  1.00  0.00           C  
ATOM    974  O   ILE    59      97.259  85.698  86.932  1.00  0.00           O  
ATOM    975  N   ILE    60      98.521  83.870  86.954  1.00  0.00           N  
ATOM    976  H   ILE    60      98.641  82.938  87.324  1.00  0.00           H  
ATOM    977  CA  ILE    60      99.687  84.453  86.126  1.00  0.00           C  
ATOM    978  HA  ILE    60     100.025  85.378  86.592  1.00  0.00           H  
ATOM    979  CB  ILE    60     100.845  83.437  86.136  1.00  0.00           C  
ATOM    980  HB  ILE    60     100.492  82.412  86.244  1.00  0.00           H  
ATOM    981  CG2 ILE    60     101.661  83.456  84.824  1.00  0.00           C  
ATOM    982 HG21 ILE    60     102.551  82.831  84.899  1.00  0.00           H  
ATOM    983 HG22 ILE    60     101.079  83.080  83.983  1.00  0.00           H  
ATOM    984 HG23 ILE    60     102.000  84.476  84.640  1.00  0.00           H  
ATOM    985  CG1 ILE    60     101.843  83.728  87.262  1.00  0.00           C  
ATOM    986 HG12 ILE    60     102.508  84.557  87.018  1.00  0.00           H  
ATOM    987 HG13 ILE    60     101.239  83.993  88.130  1.00  0.00           H  
ATOM    988  CD1 ILE    60     102.817  82.593  87.614  1.00  0.00           C  
ATOM    989 HD11 ILE    60     103.120  82.716  88.653  1.00  0.00           H  
ATOM    990 HD12 ILE    60     102.324  81.622  87.568  1.00  0.00           H  
ATOM    991 HD13 ILE    60     103.661  82.632  86.925  1.00  0.00           H  
ATOM    992  C   ILE    60      99.174  84.823  84.715  1.00  0.00           C  
ATOM    993  O   ILE    60      99.502  85.865  84.222  1.00  0.00           O  
ATOM    994  N   HIE    61      98.458  83.933  84.028  1.00  0.00           N  
ATOM    995  H   HIE    61      98.367  83.000  84.404  1.00  0.00           H  
ATOM    996  CA  HIE    61      97.882  84.119  82.667  1.00  0.00           C  
ATOM    997  HA  HIE    61      98.673  84.469  82.004  1.00  0.00           H  
ATOM    998  CB  HIE    61      97.281  82.770  82.165  1.00  0.00           C  
ATOM    999  HB2 HIE    61      98.026  81.979  82.074  1.00  0.00           H  
ATOM   1000  HB3 HIE    61      96.536  82.538  82.927  1.00  0.00           H  
ATOM   1001  CG  HIE    61      96.562  82.702  80.833  1.00  0.00           C  
ATOM   1002  ND1 HIE    61      95.724  81.658  80.473  1.00  0.00           N  
ATOM   1003  CE1 HIE    61      95.196  81.997  79.298  1.00  0.00           C  
ATOM   1004  HE1 HIE    61      94.453  81.431  78.757  1.00  0.00           H  
ATOM   1005  NE2 HIE    61      95.774  83.157  78.865  1.00  0.00           N  
ATOM   1006  HE2 HIE    61      95.433  83.699  78.084  1.00  0.00           H  
ATOM   1007  CD2 HIE    61      96.665  83.550  79.775  1.00  0.00           C  
ATOM   1008  HD2 HIE    61      97.146  84.517  79.805  1.00  0.00           H  
ATOM   1009  C   HIE    61      96.761  85.112  82.722  1.00  0.00           C  
ATOM   1010  O   HIE    61      96.752  86.020  81.899  1.00  0.00           O  
ATOM   1011  N   GLY    62      95.907  85.097  83.732  1.00  0.00           N  
ATOM   1012  H   GLY    62      95.803  84.318  84.365  1.00  0.00           H  
ATOM   1013  CA  GLY    62      94.912  86.133  83.799  1.00  0.00           C  
ATOM   1014  HA2 GLY    62      94.315  86.066  82.889  1.00  0.00           H  
ATOM   1015  HA3 GLY    62      94.195  85.935  84.596  1.00  0.00           H  
ATOM   1016  C   GLY    62      95.437  87.528  83.931  1.00  0.00           C  
ATOM   1017  O   GLY    62      94.949  88.466  83.328  1.00  0.00           O  
ATOM   1018  N   ALA    63      96.553  87.768  84.618  1.00  0.00           N  
ATOM   1019  H   ALA    63      96.914  87.073  85.255  1.00  0.00           H  
ATOM   1020  CA  ALA    63      97.258  89.070  84.673  1.00  0.00           C  
ATOM   1021  HA  ALA    63      96.528  89.798  85.029  1.00  0.00           H  
ATOM   1022  CB  ALA    63      98.324  88.849  85.657  1.00  0.00           C  
ATOM   1023  HB1 ALA    63      97.843  88.458  86.554  1.00  0.00           H  
ATOM   1024  HB2 ALA    63      99.059  88.116  85.324  1.00  0.00           H  
ATOM   1025  HB3 ALA    63      98.859  89.751  85.953  1.00  0.00           H  
ATOM   1026  C   ALA    63      97.914  89.591  83.368  1.00  0.00           C  
ATOM   1027  O   ALA    63      98.064  90.807  83.243  1.00  0.00           O  
ATOM   1028  N   GLY    64      98.305  88.739  82.461  1.00  0.00           N  
ATOM   1029  H   GLY    64      98.156  87.792  82.777  1.00  0.00           H  
ATOM   1030  CA  GLY    64      99.210  89.068  81.348  1.00  0.00           C  
ATOM   1031  HA2 GLY    64     100.157  89.424  81.754  1.00  0.00           H  
ATOM   1032  HA3 GLY    64      99.438  88.229  80.691  1.00  0.00           H  
ATOM   1033  C   GLY    64      98.647  90.235  80.491  1.00  0.00           C  
ATOM   1034  O   GLY    64      99.334  91.196  80.298  1.00  0.00           O  
ATOM   1035  N   LEU    65      97.445  90.125  79.845  1.00  0.00           N  
ATOM   1036  H   LEU    65      97.027  89.216  79.988  1.00  0.00           H  
ATOM   1037  CA  LEU    65      96.898  91.221  79.042  1.00  0.00           C  
ATOM   1038  HA  LEU    65      97.518  91.461  78.178  1.00  0.00           H  
ATOM   1039  CB  LEU    65      95.555  90.798  78.308  1.00  0.00           C  
ATOM   1040  HB2 LEU    65      95.806  89.933  77.694  1.00  0.00           H  
ATOM   1041  HB3 LEU    65      94.803  90.551  79.058  1.00  0.00           H  
ATOM   1042  CG  LEU    65      94.903  91.804  77.350  1.00  0.00           C  
ATOM   1043  HG  LEU    65      94.799  92.789  77.805  1.00  0.00           H  
ATOM   1044  CD1 LEU    65      95.791  91.956  76.084  1.00  0.00           C  
ATOM   1045 HD11 LEU    65      96.360  92.882  75.999  1.00  0.00           H  
ATOM   1046 HD12 LEU    65      96.409  91.078  75.896  1.00  0.00           H  
ATOM   1047 HD13 LEU    65      95.071  92.020  75.268  1.00  0.00           H  
ATOM   1048  CD2 LEU    65      93.507  91.259  76.857  1.00  0.00           C  
ATOM   1049 HD21 LEU    65      93.604  90.336  76.285  1.00  0.00           H  
ATOM   1050 HD22 LEU    65      92.858  91.137  77.724  1.00  0.00           H  
ATOM   1051 HD23 LEU    65      93.014  92.110  76.387  1.00  0.00           H  
ATOM   1052  C   LEU    65      96.710  92.586  79.781  1.00  0.00           C  
ATOM   1053  O   LEU    65      97.167  93.541  79.201  1.00  0.00           O  
ATOM   1054  N   PRO    66      96.131  92.675  80.991  1.00  0.00           N  
ATOM   1055  CD  PRO    66      95.099  91.833  81.577  1.00  0.00           C  
ATOM   1056  HD2 PRO    66      95.673  91.065  82.096  1.00  0.00           H  
ATOM   1057  HD3 PRO    66      94.309  91.467  80.920  1.00  0.00           H  
ATOM   1058  CG  PRO    66      94.399  92.754  82.638  1.00  0.00           C  
ATOM   1059  HG2 PRO    66      93.926  92.303  83.510  1.00  0.00           H  
ATOM   1060  HG3 PRO    66      93.720  93.363  82.040  1.00  0.00           H  
ATOM   1061  CB  PRO    66      95.547  93.689  83.058  1.00  0.00           C  
ATOM   1062  HB2 PRO    66      96.136  93.167  83.811  1.00  0.00           H  
ATOM   1063  HB3 PRO    66      95.130  94.645  83.376  1.00  0.00           H  
ATOM   1064  CA  PRO    66      96.253  93.971  81.733  1.00  0.00           C  
ATOM   1065  HA  PRO    66      95.590  94.655  81.202  1.00  0.00           H  
ATOM   1066  C   PRO    66      97.709  94.432  81.987  1.00  0.00           C  
ATOM   1067  O   PRO    66      97.997  95.640  81.937  1.00  0.00           O  
ATOM   1068  N   LEU    67      98.676  93.491  82.061  1.00  0.00           N  
ATOM   1069  H   LEU    67      98.436  92.538  82.294  1.00  0.00           H  
ATOM   1070  CA  LEU    67     100.059  93.893  82.270  1.00  0.00           C  
ATOM   1071  HA  LEU    67     100.142  94.792  82.880  1.00  0.00           H  
ATOM   1072  CB  LEU    67     100.874  92.767  82.916  1.00  0.00           C  
ATOM   1073  HB2 LEU    67     100.900  91.794  82.427  1.00  0.00           H  
ATOM   1074  HB3 LEU    67     101.917  93.085  82.905  1.00  0.00           H  
ATOM   1075  CG  LEU    67     100.459  92.540  84.338  1.00  0.00           C  
ATOM   1076  HG  LEU    67      99.383  92.465  84.493  1.00  0.00           H  
ATOM   1077  CD1 LEU    67     101.119  91.363  84.892  1.00  0.00           C  
ATOM   1078 HD11 LEU    67     100.859  90.476  84.313  1.00  0.00           H  
ATOM   1079 HD12 LEU    67     102.189  91.549  84.982  1.00  0.00           H  
ATOM   1080 HD13 LEU    67     100.693  91.242  85.888  1.00  0.00           H  
ATOM   1081  CD2 LEU    67     100.721  93.672  85.304  1.00  0.00           C  
ATOM   1082 HD21 LEU    67     100.577  93.203  86.278  1.00  0.00           H  
ATOM   1083 HD22 LEU    67     101.744  94.039  85.224  1.00  0.00           H  
ATOM   1084 HD23 LEU    67      99.972  94.454  85.176  1.00  0.00           H  
ATOM   1085  C   LEU    67     100.667  94.355  80.952  1.00  0.00           C  
ATOM   1086  O   LEU    67     101.531  95.239  80.902  1.00  0.00           O  
ATOM   1087  N   MET    68     100.238  93.803  79.813  1.00  0.00           N  
ATOM   1088  H   MET    68      99.532  93.086  79.900  1.00  0.00           H  
ATOM   1089  CA  MET    68     100.592  94.183  78.435  1.00  0.00           C  
ATOM   1090  HA  MET    68     101.677  94.281  78.391  1.00  0.00           H  
ATOM   1091  CB  MET    68     100.133  93.095  77.479  1.00  0.00           C  
ATOM   1092  HB2 MET    68     100.664  92.153  77.616  1.00  0.00           H  
ATOM   1093  HB3 MET    68      99.074  92.844  77.541  1.00  0.00           H  
ATOM   1094  CG  MET    68     100.431  93.333  75.997  1.00  0.00           C  
ATOM   1095  HG2 MET    68      99.828  92.823  75.245  1.00  0.00           H  
ATOM   1096  HG3 MET    68     100.327  94.391  75.755  1.00  0.00           H  
ATOM   1097  SD  MET    68     102.192  93.066  75.560  1.00  0.00           S  
ATOM   1098  CE  MET    68     101.990  93.429  73.773  1.00  0.00           C  
ATOM   1099  HE1 MET    68     102.775  94.056  73.352  1.00  0.00           H  
ATOM   1100  HE2 MET    68     101.932  92.602  73.066  1.00  0.00           H  
ATOM   1101  HE3 MET    68     101.032  93.923  73.612  1.00  0.00           H  
ATOM   1102  C   MET    68     100.008  95.489  77.982  1.00  0.00           C  
ATOM   1103  O   MET    68     100.662  96.277  77.320  1.00  0.00           O  
ATOM   1104  N   MET    69      98.790  95.823  78.429  1.00  0.00           N  
ATOM   1105  H   MET    69      98.256  95.062  78.823  1.00  0.00           H  
ATOM   1106  CA  MET    69      98.176  97.132  78.335  1.00  0.00           C  
ATOM   1107  HA  MET    69      98.243  97.431  77.289  1.00  0.00           H  
ATOM   1108  CB  MET    69      96.695  97.092  78.659  1.00  0.00           C  
ATOM   1109  HB2 MET    69      96.525  96.626  79.629  1.00  0.00           H  
ATOM   1110  HB3 MET    69      96.294  98.105  78.676  1.00  0.00           H  
ATOM   1111  CG  MET    69      95.946  96.298  77.557  1.00  0.00           C  
ATOM   1112  HG2 MET    69      96.103  95.219  77.546  1.00  0.00           H  
ATOM   1113  HG3 MET    69      94.870  96.323  77.731  1.00  0.00           H  
ATOM   1114  SD  MET    69      96.152  97.003  75.854  1.00  0.00           S  
ATOM   1115  CE  MET    69      94.907  96.015  74.906  1.00  0.00           C  
ATOM   1116  HE1 MET    69      93.904  96.172  75.303  1.00  0.00           H  
ATOM   1117  HE2 MET    69      94.783  96.260  73.852  1.00  0.00           H  
ATOM   1118  HE3 MET    69      95.093  94.943  74.972  1.00  0.00           H  
ATOM   1119  C   MET    69      99.117  98.109  79.115  1.00  0.00           C  
ATOM   1120  O   MET    69      99.256  99.188  78.613  1.00  0.00           O  
ATOM   1121  N   LEU    70      99.688  97.784  80.234  1.00  0.00           N  
ATOM   1122  H   LEU    70      99.391  96.936  80.695  1.00  0.00           H  
ATOM   1123  CA  LEU    70     100.682  98.596  80.997  1.00  0.00           C  
ATOM   1124  HA  LEU    70     100.278  99.608  81.036  1.00  0.00           H  
ATOM   1125  CB  LEU    70     100.818  98.042  82.436  1.00  0.00           C  
ATOM   1126  HB2 LEU    70      99.876  98.192  82.964  1.00  0.00           H  
ATOM   1127  HB3 LEU    70     101.057  96.979  82.391  1.00  0.00           H  
ATOM   1128  CG  LEU    70     101.847  98.829  83.195  1.00  0.00           C  
ATOM   1129  HG  LEU    70     102.872  98.801  82.825  1.00  0.00           H  
ATOM   1130  CD1 LEU    70     101.497 100.373  83.291  1.00  0.00           C  
ATOM   1131 HD11 LEU    70     101.654 100.819  82.309  1.00  0.00           H  
ATOM   1132 HD12 LEU    70     100.477 100.372  83.674  1.00  0.00           H  
ATOM   1133 HD13 LEU    70     102.091 100.945  84.003  1.00  0.00           H  
ATOM   1134  CD2 LEU    70     101.724  98.169  84.656  1.00  0.00           C  
ATOM   1135 HD21 LEU    70     102.407  98.656  85.352  1.00  0.00           H  
ATOM   1136 HD22 LEU    70     100.739  98.370  85.079  1.00  0.00           H  
ATOM   1137 HD23 LEU    70     101.869  97.089  84.620  1.00  0.00           H  
ATOM   1138  C   LEU    70     101.992  98.751  80.174  1.00  0.00           C  
ATOM   1139  O   LEU    70     102.458  99.832  79.981  1.00  0.00           O  
ATOM   1140  N   VAL    71     102.494  97.663  79.527  1.00  0.00           N  
ATOM   1141  H   VAL    71     101.998  96.826  79.799  1.00  0.00           H  
ATOM   1142  CA  VAL    71     103.710  97.665  78.672  1.00  0.00           C  
ATOM   1143  HA  VAL    71     104.532  98.099  79.242  1.00  0.00           H  
ATOM   1144  CB  VAL    71     104.097  96.229  78.309  1.00  0.00           C  
ATOM   1145  HB  VAL    71     103.229  95.765  77.840  1.00  0.00           H  
ATOM   1146  CG1 VAL    71     105.053  96.130  77.191  1.00  0.00           C  
ATOM   1147 HG11 VAL    71     106.054  96.445  77.486  1.00  0.00           H  
ATOM   1148 HG12 VAL    71     105.171  95.096  76.869  1.00  0.00           H  
ATOM   1149 HG13 VAL    71     104.870  96.785  76.340  1.00  0.00           H  
ATOM   1150  CG2 VAL    71     104.481  95.468  79.606  1.00  0.00           C  
ATOM   1151 HG21 VAL    71     104.661  94.398  79.499  1.00  0.00           H  
ATOM   1152 HG22 VAL    71     105.383  95.909  80.030  1.00  0.00           H  
ATOM   1153 HG23 VAL    71     103.739  95.644  80.386  1.00  0.00           H  
ATOM   1154  C   VAL    71     103.532  98.656  77.517  1.00  0.00           C  
ATOM   1155  O   VAL    71     104.386  99.539  77.248  1.00  0.00           O  
ATOM   1156  N   PHE    72     102.435  98.496  76.761  1.00  0.00           N  
ATOM   1157  H   PHE    72     101.803  97.725  76.926  1.00  0.00           H  
ATOM   1158  CA  PHE    72     101.949  99.428  75.770  1.00  0.00           C  
ATOM   1159  HA  PHE    72     102.726  99.712  75.061  1.00  0.00           H  
ATOM   1160  CB  PHE    72     100.913  98.685  74.946  1.00  0.00           C  
ATOM   1161  HB2 PHE    72     101.488  98.065  74.258  1.00  0.00           H  
ATOM   1162  HB3 PHE    72     100.280  98.025  75.540  1.00  0.00           H  
ATOM   1163  CG  PHE    72     100.162  99.566  73.939  1.00  0.00           C  
ATOM   1164  CD1 PHE    72      98.749  99.696  74.031  1.00  0.00           C  
ATOM   1165  HD1 PHE    72      98.178  99.113  74.739  1.00  0.00           H  
ATOM   1166  CE1 PHE    72      98.051 100.460  73.158  1.00  0.00           C  
ATOM   1167  HE1 PHE    72      96.975 100.449  73.057  1.00  0.00           H  
ATOM   1168  CZ  PHE    72      98.678 101.232  72.190  1.00  0.00           C  
ATOM   1169  HZ  PHE    72      98.064 101.949  71.665  1.00  0.00           H  
ATOM   1170  CE2 PHE    72     100.149 101.135  72.170  1.00  0.00           C  
ATOM   1171  HE2 PHE    72     100.600 101.830  71.478  1.00  0.00           H  
ATOM   1172  CD2 PHE    72     100.881 100.329  73.042  1.00  0.00           C  
ATOM   1173  HD2 PHE    72     101.957 100.244  73.015  1.00  0.00           H  
ATOM   1174  C   PHE    72     101.599 100.823  76.233  1.00  0.00           C  
ATOM   1175  O   PHE    72     101.996 101.812  75.603  1.00  0.00           O  
ATOM   1176  N   GLY    73     100.980 100.983  77.400  1.00  0.00           N  
ATOM   1177  H   GLY    73     100.656 100.173  77.908  1.00  0.00           H  
ATOM   1178  CA  GLY    73     100.833 102.305  78.025  1.00  0.00           C  
ATOM   1179  HA2 GLY    73     100.108 102.919  77.491  1.00  0.00           H  
ATOM   1180  HA3 GLY    73     100.443 102.020  79.003  1.00  0.00           H  
ATOM   1181  C   GLY    73     102.121 103.055  78.265  1.00  0.00           C  
ATOM   1182  O   GLY    73     102.301 104.240  78.025  1.00  0.00           O  
ATOM   1183  N   GLU    74     103.134 102.302  78.741  1.00  0.00           N  
ATOM   1184  H   GLU    74     102.907 101.355  79.008  1.00  0.00           H  
ATOM   1185  CA  GLU    74     104.500 102.805  78.985  1.00  0.00           C  
ATOM   1186  HA  GLU    74     104.400 103.642  79.676  1.00  0.00           H  
ATOM   1187  CB  GLU    74     105.302 101.643  79.625  1.00  0.00           C  
ATOM   1188  HB2 GLU    74     105.074 100.747  79.048  1.00  0.00           H  
ATOM   1189  HB3 GLU    74     106.381 101.757  79.523  1.00  0.00           H  
ATOM   1190  CG  GLU    74     105.112 101.394  81.102  1.00  0.00           C  
ATOM   1191  HG2 GLU    74     104.055 101.359  81.363  1.00  0.00           H  
ATOM   1192  HG3 GLU    74     105.504 100.407  81.347  1.00  0.00           H  
ATOM   1193  CD  GLU    74     105.644 102.502  82.028  1.00  0.00           C  
ATOM   1194  OE1 GLU    74     106.254 103.478  81.557  1.00  0.00           O  
ATOM   1195  OE2 GLU    74     105.411 102.383  83.250  1.00  0.00           O  
ATOM   1196  C   GLU    74     105.149 103.254  77.668  1.00  0.00           C  
ATOM   1197  O   GLU    74     105.653 104.402  77.679  1.00  0.00           O  
ATOM   1198  N   MET    75     105.018 102.473  76.591  1.00  0.00           N  
ATOM   1199  H   MET    75     104.553 101.583  76.691  1.00  0.00           H  
ATOM   1200  CA  MET    75     105.654 102.851  75.292  1.00  0.00           C  
ATOM   1201  HA  MET    75     106.654 103.242  75.480  1.00  0.00           H  
ATOM   1202  CB  MET    75     105.661 101.479  74.574  1.00  0.00           C  
ATOM   1203  HB2 MET    75     106.261 100.778  75.154  1.00  0.00           H  
ATOM   1204  HB3 MET    75     104.673 101.116  74.290  1.00  0.00           H  
ATOM   1205  CG  MET    75     106.549 101.621  73.290  1.00  0.00           C  
ATOM   1206  HG2 MET    75     106.723 100.672  72.782  1.00  0.00           H  
ATOM   1207  HG3 MET    75     106.054 102.366  72.666  1.00  0.00           H  
ATOM   1208  SD  MET    75     108.202 102.386  73.518  1.00  0.00           S  
ATOM   1209  CE  MET    75     108.767 102.748  71.844  1.00  0.00           C  
ATOM   1210  HE1 MET    75     109.329 101.925  71.403  1.00  0.00           H  
ATOM   1211  HE2 MET    75     107.939 103.090  71.223  1.00  0.00           H  
ATOM   1212  HE3 MET    75     109.498 103.551  71.939  1.00  0.00           H  
ATOM   1213  C   MET    75     104.922 103.912  74.473  1.00  0.00           C  
ATOM   1214  O   MET    75     105.437 104.546  73.597  1.00  0.00           O  
ATOM   1215  N   THR    76     103.682 104.156  74.918  1.00  0.00           N  
ATOM   1216  H   THR    76     103.321 103.678  75.732  1.00  0.00           H  
ATOM   1217  CA  THR    76     102.889 105.223  74.332  1.00  0.00           C  
ATOM   1218  HA  THR    76     102.932 105.157  73.244  1.00  0.00           H  
ATOM   1219  CB  THR    76     101.427 105.037  74.829  1.00  0.00           C  
ATOM   1220  HB  THR    76     101.412 104.834  75.900  1.00  0.00           H  
ATOM   1221  CG2 THR    76     100.615 106.295  74.528  1.00  0.00           C  
ATOM   1222 HG21 THR    76     100.616 106.482  73.455  1.00  0.00           H  
ATOM   1223 HG22 THR    76      99.599 106.155  74.896  1.00  0.00           H  
ATOM   1224 HG23 THR    76     101.071 107.129  75.061  1.00  0.00           H  
ATOM   1225  OG1 THR    76     100.826 103.991  74.162  1.00  0.00           O  
ATOM   1226  HG1 THR    76     101.189 103.268  74.678  1.00  0.00           H  
ATOM   1227  C   THR    76     103.353 106.610  74.814  1.00  0.00           C  
ATOM   1228  O   THR    76     103.465 107.554  74.029  1.00  0.00           O  
ATOM   1229  N   ASP    77     103.831 106.786  76.056  1.00  0.00           N  
ATOM   1230  H   ASP    77     103.710 105.996  76.675  1.00  0.00           H  
ATOM   1231  CA  ASP    77     104.558 108.023  76.399  1.00  0.00           C  
ATOM   1232  HA  ASP    77     103.826 108.790  76.147  1.00  0.00           H  
ATOM   1233  CB  ASP    77     104.683 108.212  77.944  1.00  0.00           C  
ATOM   1234  HB2 ASP    77     105.193 107.350  78.372  1.00  0.00           H  
ATOM   1235  HB3 ASP    77     105.381 109.034  78.103  1.00  0.00           H  
ATOM   1236  CG  ASP    77     103.383 108.553  78.686  1.00  0.00           C  
ATOM   1237  OD1 ASP    77     103.108 108.160  79.845  1.00  0.00           O  
ATOM   1238  OD2 ASP    77     102.572 109.320  78.111  1.00  0.00           O  
ATOM   1239  C   ASP    77     105.873 108.310  75.655  1.00  0.00           C  
ATOM   1240  O   ASP    77     106.403 109.489  75.625  1.00  0.00           O  
ATOM   1241  N   ILE    78     106.420 107.276  74.968  1.00  0.00           N  
ATOM   1242  H   ILE    78     105.850 106.443  74.928  1.00  0.00           H  
ATOM   1243  CA  ILE    78     107.636 107.403  74.112  1.00  0.00           C  
ATOM   1244  HA  ILE    78     108.262 108.164  74.576  1.00  0.00           H  
ATOM   1245  CB  ILE    78     108.512 106.106  74.191  1.00  0.00           C  
ATOM   1246  HB  ILE    78     107.982 105.399  73.553  1.00  0.00           H  
ATOM   1247  CG2 ILE    78     109.926 106.412  73.508  1.00  0.00           C  
ATOM   1248 HG21 ILE    78     110.490 107.154  74.073  1.00  0.00           H  
ATOM   1249 HG22 ILE    78     110.453 105.457  73.492  1.00  0.00           H  
ATOM   1250 HG23 ILE    78     109.717 106.665  72.469  1.00  0.00           H  
ATOM   1251  CG1 ILE    78     108.731 105.504  75.642  1.00  0.00           C  
ATOM   1252 HG12 ILE    78     107.780 105.246  76.108  1.00  0.00           H  
ATOM   1253 HG13 ILE    78     109.384 104.634  75.577  1.00  0.00           H  
ATOM   1254  CD1 ILE    78     109.279 106.496  76.633  1.00  0.00           C  
ATOM   1255 HD11 ILE    78     108.458 107.185  76.833  1.00  0.00           H  
ATOM   1256 HD12 ILE    78     109.557 105.983  77.554  1.00  0.00           H  
ATOM   1257 HD13 ILE    78     110.139 107.016  76.211  1.00  0.00           H  
ATOM   1258  C   ILE    78     107.272 107.772  72.635  1.00  0.00           C  
ATOM   1259  O   ILE    78     107.892 108.607  72.077  1.00  0.00           O  
ATOM   1260  N   PHE    79     106.108 107.264  72.198  1.00  0.00           N  
ATOM   1261  H   PHE    79     105.680 106.498  72.699  1.00  0.00           H  
ATOM   1262  CA  PHE    79     105.562 107.602  70.867  1.00  0.00           C  
ATOM   1263  HA  PHE    79     106.399 107.769  70.189  1.00  0.00           H  
ATOM   1264  CB  PHE    79     104.559 106.429  70.521  1.00  0.00           C  
ATOM   1265  HB2 PHE    79     104.236 105.964  71.452  1.00  0.00           H  
ATOM   1266  HB3 PHE    79     103.681 106.866  70.045  1.00  0.00           H  
ATOM   1267  CG  PHE    79     105.108 105.262  69.580  1.00  0.00           C  
ATOM   1268  CD1 PHE    79     105.255 103.955  70.110  1.00  0.00           C  
ATOM   1269  HD1 PHE    79     105.115 103.837  71.175  1.00  0.00           H  
ATOM   1270  CE1 PHE    79     105.725 102.847  69.296  1.00  0.00           C  
ATOM   1271  HE1 PHE    79     105.731 101.855  69.724  1.00  0.00           H  
ATOM   1272  CZ  PHE    79     106.024 103.161  67.936  1.00  0.00           C  
ATOM   1273  HZ  PHE    79     106.479 102.389  67.333  1.00  0.00           H  
ATOM   1274  CE2 PHE    79     105.780 104.451  67.417  1.00  0.00           C  
ATOM   1275  HE2 PHE    79     105.794 104.619  66.351  1.00  0.00           H  
ATOM   1276  CD2 PHE    79     105.386 105.547  68.218  1.00  0.00           C  
ATOM   1277  HD2 PHE    79     105.263 106.552  67.844  1.00  0.00           H  
ATOM   1278  C   PHE    79     104.861 108.971  70.916  1.00  0.00           C  
ATOM   1279  O   PHE    79     105.013 109.774  70.012  1.00  0.00           O  
ATOM   1280  N   ALA    80     104.369 109.323  72.144  1.00  0.00           N  
ATOM   1281  H   ALA    80     104.263 108.614  72.856  1.00  0.00           H  
ATOM   1282  CA  ALA    80     104.020 110.724  72.574  1.00  0.00           C  
ATOM   1283  HA  ALA    80     103.398 111.181  71.804  1.00  0.00           H  
ATOM   1284  CB  ALA    80     103.292 110.734  73.903  1.00  0.00           C  
ATOM   1285  HB1 ALA    80     102.863 111.723  74.064  1.00  0.00           H  
ATOM   1286  HB2 ALA    80     102.390 110.124  73.954  1.00  0.00           H  
ATOM   1287  HB3 ALA    80     104.011 110.371  74.638  1.00  0.00           H  
ATOM   1288  C   ALA    80     105.225 111.660  72.661  1.00  0.00           C  
ATOM   1289  O   ALA    80     105.178 112.716  72.047  1.00  0.00           O  
ATOM   1290  N   ASN    81     106.427 111.318  73.138  1.00  0.00           N  
ATOM   1291  H   ASN    81     106.486 110.495  73.720  1.00  0.00           H  
ATOM   1292  CA  ASN    81     107.697 111.973  72.922  1.00  0.00           C  
ATOM   1293  HA  ASN    81     107.568 112.936  73.416  1.00  0.00           H  
ATOM   1294  CB  ASN    81     108.766 111.257  73.627  1.00  0.00           C  
ATOM   1295  HB2 ASN    81     108.464 110.688  74.507  1.00  0.00           H  
ATOM   1296  HB3 ASN    81     109.139 110.425  73.029  1.00  0.00           H  
ATOM   1297  CG  ASN    81     109.873 112.244  73.935  1.00  0.00           C  
ATOM   1298  OD1 ASN    81     109.608 113.317  74.527  1.00  0.00           O  
ATOM   1299  ND2 ASN    81     111.122 112.052  73.634  1.00  0.00           N  
ATOM   1300 HD21 ASN    81     111.698 112.605  74.252  1.00  0.00           H  
ATOM   1301 HD22 ASN    81     111.474 111.233  73.159  1.00  0.00           H  
ATOM   1302  C   ASN    81     108.230 112.174  71.495  1.00  0.00           C  
ATOM   1303  O   ASN    81     108.550 113.302  71.190  1.00  0.00           O  
ATOM   1304  N   ALA    82     108.081 111.151  70.678  1.00  0.00           N  
ATOM   1305  H   ALA    82     107.973 110.235  71.088  1.00  0.00           H  
ATOM   1306  CA  ALA    82     108.361 111.180  69.216  1.00  0.00           C  
ATOM   1307  HA  ALA    82     109.336 111.664  69.169  1.00  0.00           H  
ATOM   1308  CB  ALA    82     108.376 109.692  68.767  1.00  0.00           C  
ATOM   1309  HB1 ALA    82     108.779 109.712  67.754  1.00  0.00           H  
ATOM   1310  HB2 ALA    82     109.079 109.018  69.257  1.00  0.00           H  
ATOM   1311  HB3 ALA    82     107.346 109.350  68.865  1.00  0.00           H  
ATOM   1312  C   ALA    82     107.362 112.058  68.388  1.00  0.00           C  
ATOM   1313  O   ALA    82     107.700 112.677  67.362  1.00  0.00           O  
ATOM   1314  N   GLY    83     106.088 112.240  68.844  1.00  0.00           N  
ATOM   1315  H   GLY    83     105.850 111.714  69.673  1.00  0.00           H  
ATOM   1316  CA  GLY    83     105.030 113.212  68.373  1.00  0.00           C  
ATOM   1317  HA2 GLY    83     104.958 113.156  67.287  1.00  0.00           H  
ATOM   1318  HA3 GLY    83     104.069 112.926  68.800  1.00  0.00           H  
ATOM   1319  C   GLY    83     105.462 114.618  68.739  1.00  0.00           C  
ATOM   1320  O   GLY    83     105.507 115.509  67.939  1.00  0.00           O  
ATOM   1321  N   ASN    84     105.828 114.809  70.039  1.00  0.00           N  
ATOM   1322  H   ASN    84     105.785 114.000  70.643  1.00  0.00           H  
ATOM   1323  CA  ASN    84     106.280 116.109  70.563  1.00  0.00           C  
ATOM   1324  HA  ASN    84     105.627 116.952  70.335  1.00  0.00           H  
ATOM   1325  CB  ASN    84     106.366 116.038  72.086  1.00  0.00           C  
ATOM   1326  HB2 ASN    84     106.921 115.161  72.416  1.00  0.00           H  
ATOM   1327  HB3 ASN    84     106.995 116.887  72.354  1.00  0.00           H  
ATOM   1328  CG  ASN    84     105.038 116.190  72.862  1.00  0.00           C  
ATOM   1329  OD1 ASN    84     104.899 117.133  73.534  1.00  0.00           O  
ATOM   1330  ND2 ASN    84     104.019 115.337  72.650  1.00  0.00           N  
ATOM   1331 HD21 ASN    84     103.216 115.364  73.262  1.00  0.00           H  
ATOM   1332 HD22 ASN    84     104.236 114.542  72.067  1.00  0.00           H  
ATOM   1333  C   ASN    84     107.661 116.551  69.958  1.00  0.00           C  
ATOM   1334  O   ASN    84     107.839 117.725  69.643  1.00  0.00           O  
ATOM   1335  N   LEU    85     108.464 115.602  69.507  1.00  0.00           N  
ATOM   1336  H   LEU    85     108.237 114.642  69.726  1.00  0.00           H  
ATOM   1337  CA  LEU    85     109.680 115.746  68.643  1.00  0.00           C  
ATOM   1338  HA  LEU    85     110.137 116.702  68.897  1.00  0.00           H  
ATOM   1339  CB  LEU    85     110.712 114.609  69.003  1.00  0.00           C  
ATOM   1340  HB2 LEU    85     110.048 113.747  69.072  1.00  0.00           H  
ATOM   1341  HB3 LEU    85     111.445 114.476  68.208  1.00  0.00           H  
ATOM   1342  CG  LEU    85     111.495 114.840  70.336  1.00  0.00           C  
ATOM   1343  HG  LEU    85     110.962 115.424  71.086  1.00  0.00           H  
ATOM   1344  CD1 LEU    85     112.009 113.543  70.832  1.00  0.00           C  
ATOM   1345 HD11 LEU    85     111.171 112.849  70.887  1.00  0.00           H  
ATOM   1346 HD12 LEU    85     112.755 113.167  70.132  1.00  0.00           H  
ATOM   1347 HD13 LEU    85     112.422 113.726  71.824  1.00  0.00           H  
ATOM   1348  CD2 LEU    85     112.635 115.838  69.987  1.00  0.00           C  
ATOM   1349 HD21 LEU    85     112.419 116.467  69.124  1.00  0.00           H  
ATOM   1350 HD22 LEU    85     112.959 116.454  70.826  1.00  0.00           H  
ATOM   1351 HD23 LEU    85     113.549 115.336  69.668  1.00  0.00           H  
ATOM   1352  C   LEU    85     109.396 115.865  67.138  1.00  0.00           C  
ATOM   1353  O   LEU    85     110.291 115.612  66.285  1.00  0.00           O  
ATOM   1354  N   GLU    86     108.164 116.131  66.643  1.00  0.00           N  
ATOM   1355  H   GLU    86     107.428 116.102  67.334  1.00  0.00           H  
ATOM   1356  CA  GLU    86     107.762 116.688  65.334  1.00  0.00           C  
ATOM   1357  HA  GLU    86     108.526 116.389  64.616  1.00  0.00           H  
ATOM   1358  CB  GLU    86     106.353 116.159  64.850  1.00  0.00           C  
ATOM   1359  HB2 GLU    86     105.489 116.592  65.352  1.00  0.00           H  
ATOM   1360  HB3 GLU    86     106.236 116.463  63.809  1.00  0.00           H  
ATOM   1361  CG  GLU    86     106.304 114.617  64.894  1.00  0.00           C  
ATOM   1362  HG2 GLU    86     107.274 114.271  64.536  1.00  0.00           H  
ATOM   1363  HG3 GLU    86     106.316 114.295  65.935  1.00  0.00           H  
ATOM   1364  CD  GLU    86     105.067 114.066  64.163  1.00  0.00           C  
ATOM   1365  OE1 GLU    86     105.085 112.890  63.749  1.00  0.00           O  
ATOM   1366  OE2 GLU    86     104.188 114.843  63.750  1.00  0.00           O  
ATOM   1367  C   GLU    86     107.891 118.219  65.295  1.00  0.00           C  
ATOM   1368  O   GLU    86     107.646 118.825  64.291  1.00  0.00           O  
ATOM   1369  N   ASP    87     108.017 118.881  66.455  1.00  0.00           N  
ATOM   1370  H   ASP    87     108.187 118.343  67.293  1.00  0.00           H  
ATOM   1371  CA  ASP    87     108.209 120.328  66.572  1.00  0.00           C  
ATOM   1372  HA  ASP    87     108.339 120.821  65.609  1.00  0.00           H  
ATOM   1373  CB  ASP    87     106.950 120.917  67.170  1.00  0.00           C  
ATOM   1374  HB2 ASP    87     106.787 120.715  68.228  1.00  0.00           H  
ATOM   1375  HB3 ASP    87     107.104 121.996  67.170  1.00  0.00           H  
ATOM   1376  CG  ASP    87     105.713 120.666  66.272  1.00  0.00           C  
ATOM   1377  OD1 ASP    87     105.592 121.135  65.110  1.00  0.00           O  
ATOM   1378  OD2 ASP    87     104.876 119.864  66.692  1.00  0.00           O  
ATOM   1379  C   ASP    87     109.357 120.647  67.537  1.00  0.00           C  
ATOM   1380  O   ASP    87     110.022 121.627  67.267  1.00  0.00           O  
ATOM   1381  N   LEU    88     109.473 119.875  68.718  1.00  0.00           N  
ATOM   1382  H   LEU    88     108.781 119.198  69.006  1.00  0.00           H  
ATOM   1383  CA  LEU    88     110.626 119.945  69.565  1.00  0.00           C  
ATOM   1384  HA  LEU    88     110.864 120.972  69.843  1.00  0.00           H  
ATOM   1385  CB  LEU    88     110.443 119.224  70.943  1.00  0.00           C  
ATOM   1386  HB2 LEU    88     110.384 118.161  70.710  1.00  0.00           H  
ATOM   1387  HB3 LEU    88     111.388 119.234  71.486  1.00  0.00           H  
ATOM   1388  CG  LEU    88     109.324 119.746  71.814  1.00  0.00           C  
ATOM   1389  HG  LEU    88     108.375 119.663  71.285  1.00  0.00           H  
ATOM   1390  CD1 LEU    88     109.321 119.151  73.248  1.00  0.00           C  
ATOM   1391 HD11 LEU    88     110.145 119.584  73.816  1.00  0.00           H  
ATOM   1392 HD12 LEU    88     108.396 119.323  73.797  1.00  0.00           H  
ATOM   1393 HD13 LEU    88     109.421 118.073  73.124  1.00  0.00           H  
ATOM   1394  CD2 LEU    88     109.378 121.246  72.033  1.00  0.00           C  
ATOM   1395 HD21 LEU    88     109.504 121.692  71.046  1.00  0.00           H  
ATOM   1396 HD22 LEU    88     108.476 121.636  72.506  1.00  0.00           H  
ATOM   1397 HD23 LEU    88     110.221 121.521  72.667  1.00  0.00           H  
ATOM   1398  C   LEU    88     112.034 119.484  68.882  1.00  0.00           C  
ATOM   1399  O   LEU    88     112.056 118.636  67.997  1.00  0.00           O  
ATOM   1400  N   MET    89     113.115 119.926  69.499  1.00  0.00           N  
ATOM   1401  H   MET    89     112.998 120.609  70.234  1.00  0.00           H  
ATOM   1402  CA  MET    89     114.530 119.659  69.069  1.00  0.00           C  
ATOM   1403  HA  MET    89     114.417 119.112  68.133  1.00  0.00           H  
ATOM   1404  CB  MET    89     115.309 120.924  68.648  1.00  0.00           C  
ATOM   1405  HB2 MET    89     115.336 121.682  69.430  1.00  0.00           H  
ATOM   1406  HB3 MET    89     116.352 120.688  68.434  1.00  0.00           H  
ATOM   1407  CG  MET    89     114.738 121.616  67.368  1.00  0.00           C  
ATOM   1408  HG2 MET    89     114.659 120.902  66.548  1.00  0.00           H  
ATOM   1409  HG3 MET    89     113.813 122.152  67.579  1.00  0.00           H  
ATOM   1410  SD  MET    89     115.979 122.843  66.747  1.00  0.00           S  
ATOM   1411  CE  MET    89     116.192 123.913  68.201  1.00  0.00           C  
ATOM   1412  HE1 MET    89     117.022 123.435  68.721  1.00  0.00           H  
ATOM   1413  HE2 MET    89     116.608 124.831  67.787  1.00  0.00           H  
ATOM   1414  HE3 MET    89     115.256 124.117  68.721  1.00  0.00           H  
ATOM   1415  C   MET    89     115.363 118.799  70.057  1.00  0.00           C  
ATOM   1416  O   MET    89     115.225 118.913  71.270  1.00  0.00           O  
ATOM   1417  N   SER    90     116.058 117.843  69.509  1.00  0.00           N  
ATOM   1418  H   SER    90     115.951 117.649  68.524  1.00  0.00           H  
ATOM   1419  CA  SER    90     116.841 116.886  70.263  1.00  0.00           C  
ATOM   1420  HA  SER    90     116.131 116.316  70.861  1.00  0.00           H  
ATOM   1421  CB  SER    90     117.514 115.853  69.385  1.00  0.00           C  
ATOM   1422  HB2 SER    90     118.120 116.395  68.658  1.00  0.00           H  
ATOM   1423  HB3 SER    90     118.228 115.217  69.907  1.00  0.00           H  
ATOM   1424  OG  SER    90     116.466 115.081  68.843  1.00  0.00           O  
ATOM   1425  HG  SER    90     116.141 115.530  68.058  1.00  0.00           H  
ATOM   1426  C   SER    90     117.858 117.444  71.280  1.00  0.00           C  
ATOM   1427  O   SER    90     118.474 116.704  72.099  1.00  0.00           O  
ATOM   1428  N   ASN    91     118.050 118.788  71.222  1.00  0.00           N  
ATOM   1429  H   ASN    91     117.419 119.335  70.655  1.00  0.00           H  
ATOM   1430  CA  ASN    91     118.973 119.534  72.108  1.00  0.00           C  
ATOM   1431  HA  ASN    91     119.706 118.890  72.595  1.00  0.00           H  
ATOM   1432  CB  ASN    91     119.818 120.606  71.330  1.00  0.00           C  
ATOM   1433  HB2 ASN    91     120.463 120.975  72.127  1.00  0.00           H  
ATOM   1434  HB3 ASN    91     120.427 120.145  70.552  1.00  0.00           H  
ATOM   1435  CG  ASN    91     118.958 121.821  70.836  1.00  0.00           C  
ATOM   1436  OD1 ASN    91     117.823 121.798  70.394  1.00  0.00           O  
ATOM   1437  ND2 ASN    91     119.637 122.862  70.728  1.00  0.00           N  
ATOM   1438 HD21 ASN    91     119.122 123.672  70.412  1.00  0.00           H  
ATOM   1439 HD22 ASN    91     120.621 122.798  70.943  1.00  0.00           H  
ATOM   1440  C   ASN    91     118.141 120.179  73.307  1.00  0.00           C  
ATOM   1441  O   ASN    91     118.653 120.238  74.456  1.00  0.00           O  
ATOM   1442  N   ILE    92     116.945 120.673  73.023  1.00  0.00           N  
ATOM   1443  H   ILE    92     116.680 120.636  72.049  1.00  0.00           H  
ATOM   1444  CA  ILE    92     115.968 121.345  73.893  1.00  0.00           C  
ATOM   1445  HA  ILE    92     116.502 121.699  74.775  1.00  0.00           H  
ATOM   1446  CB  ILE    92     115.161 122.538  73.262  1.00  0.00           C  
ATOM   1447  HB  ILE    92     114.641 122.968  74.118  1.00  0.00           H  
ATOM   1448  CG2 ILE    92     116.121 123.651  72.933  1.00  0.00           C  
ATOM   1449 HG21 ILE    92     116.678 123.893  73.838  1.00  0.00           H  
ATOM   1450 HG22 ILE    92     116.795 123.407  72.111  1.00  0.00           H  
ATOM   1451 HG23 ILE    92     115.560 124.559  72.712  1.00  0.00           H  
ATOM   1452  CG1 ILE    92     114.239 122.216  72.068  1.00  0.00           C  
ATOM   1453 HG12 ILE    92     114.160 123.110  71.449  1.00  0.00           H  
ATOM   1454 HG13 ILE    92     114.847 121.562  71.443  1.00  0.00           H  
ATOM   1455  CD1 ILE    92     112.872 121.616  72.469  1.00  0.00           C  
ATOM   1456 HD11 ILE    92     112.984 120.703  73.054  1.00  0.00           H  
ATOM   1457 HD12 ILE    92     112.362 122.446  72.958  1.00  0.00           H  
ATOM   1458 HD13 ILE    92     112.433 121.383  71.499  1.00  0.00           H  
ATOM   1459  C   ILE    92     115.042 120.294  74.591  1.00  0.00           C  
ATOM   1460  O   ILE    92     114.413 120.641  75.587  1.00  0.00           O  
ATOM   1461  N   THR    93     114.974 119.018  74.117  1.00  0.00           N  
ATOM   1462  H   THR    93     115.340 118.804  73.201  1.00  0.00           H  
ATOM   1463  CA  THR    93     114.192 117.984  74.830  1.00  0.00           C  
ATOM   1464  HA  THR    93     113.236 118.489  74.970  1.00  0.00           H  
ATOM   1465  CB  THR    93     113.806 116.807  73.938  1.00  0.00           C  
ATOM   1466  HB  THR    93     113.397 117.213  73.013  1.00  0.00           H  
ATOM   1467  CG2 THR    93     114.918 115.898  73.590  1.00  0.00           C  
ATOM   1468 HG21 THR    93     114.835 114.917  74.058  1.00  0.00           H  
ATOM   1469 HG22 THR    93     114.975 115.746  72.512  1.00  0.00           H  
ATOM   1470 HG23 THR    93     115.861 116.313  73.944  1.00  0.00           H  
ATOM   1471  OG1 THR    93     112.817 115.956  74.606  1.00  0.00           O  
ATOM   1472  HG1 THR    93     112.115 116.482  74.996  1.00  0.00           H  
ATOM   1473  C   THR    93     114.719 117.534  76.213  1.00  0.00           C  
ATOM   1474  O   THR    93     115.899 117.550  76.413  1.00  0.00           O  
ATOM   1475  N   ASN    94     113.799 117.145  77.120  1.00  0.00           N  
ATOM   1476  H   ASN    94     112.834 117.013  76.855  1.00  0.00           H  
ATOM   1477  CA  ASN    94     114.211 116.832  78.459  1.00  0.00           C  
ATOM   1478  HA  ASN    94     114.688 117.700  78.913  1.00  0.00           H  
ATOM   1479  CB  ASN    94     112.943 116.638  79.296  1.00  0.00           C  
ATOM   1480  HB2 ASN    94     113.127 116.719  80.368  1.00  0.00           H  
ATOM   1481  HB3 ASN    94     112.310 117.500  79.084  1.00  0.00           H  
ATOM   1482  CG  ASN    94     112.006 115.482  78.982  1.00  0.00           C  
ATOM   1483  OD1 ASN    94     111.516 115.322  77.847  1.00  0.00           O  
ATOM   1484  ND2 ASN    94     111.863 114.545  79.857  1.00  0.00           N  
ATOM   1485 HD21 ASN    94     112.359 114.591  80.735  1.00  0.00           H  
ATOM   1486 HD22 ASN    94     111.350 113.699  79.653  1.00  0.00           H  
ATOM   1487  C   ASN    94     115.092 115.553  78.578  1.00  0.00           C  
ATOM   1488  O   ASN    94     115.672 115.358  79.630  1.00  0.00           O  
ATOM   1489  N   ARG    95     115.124 114.589  77.637  1.00  0.00           N  
ATOM   1490  H   ARG    95     114.631 114.633  76.756  1.00  0.00           H  
ATOM   1491  CA  ARG    95     115.767 113.259  77.877  1.00  0.00           C  
ATOM   1492  HA  ARG    95     115.682 112.981  78.927  1.00  0.00           H  
ATOM   1493  CB  ARG    95     115.112 112.163  77.052  1.00  0.00           C  
ATOM   1494  HB2 ARG    95     114.635 112.570  76.160  1.00  0.00           H  
ATOM   1495  HB3 ARG    95     115.824 111.430  76.671  1.00  0.00           H  
ATOM   1496  CG  ARG    95     114.057 111.410  77.903  1.00  0.00           C  
ATOM   1497  HG2 ARG    95     114.470 111.059  78.849  1.00  0.00           H  
ATOM   1498  HG3 ARG    95     113.342 112.158  78.246  1.00  0.00           H  
ATOM   1499  CD  ARG    95     113.375 110.426  77.014  1.00  0.00           C  
ATOM   1500  HD2 ARG    95     112.456 110.056  77.468  1.00  0.00           H  
ATOM   1501  HD3 ARG    95     113.077 111.002  76.138  1.00  0.00           H  
ATOM   1502  NE  ARG    95     114.205 109.253  76.587  1.00  0.00           N  
ATOM   1503  HE  ARG    95     115.194 109.411  76.718  1.00  0.00           H  
ATOM   1504  CZ  ARG    95     113.859 108.037  76.121  1.00  0.00           C  
ATOM   1505  NH1 ARG    95     112.645 107.796  75.843  1.00  0.00           N  
ATOM   1506 HH11 ARG    95     112.498 106.838  75.557  1.00  0.00           H  
ATOM   1507 HH12 ARG    95     111.992 108.459  76.236  1.00  0.00           H  
ATOM   1508  NH2 ARG    95     114.736 107.051  75.897  1.00  0.00           N  
ATOM   1509 HH21 ARG    95     115.695 107.367  75.861  1.00  0.00           H  
ATOM   1510 HH22 ARG    95     114.494 106.311  75.253  1.00  0.00           H  
ATOM   1511  C   ARG    95     117.273 113.360  77.596  1.00  0.00           C  
ATOM   1512  O   ARG    95     117.753 113.564  76.457  1.00  0.00           O  
ATOM   1513  N   SER    96     118.110 113.119  78.661  1.00  0.00           N  
ATOM   1514  H   SER    96     117.685 112.944  79.561  1.00  0.00           H  
ATOM   1515  CA  SER    96     119.517 113.191  78.658  1.00  0.00           C  
ATOM   1516  HA  SER    96     119.802 114.210  78.399  1.00  0.00           H  
ATOM   1517  CB  SER    96     119.934 112.794  80.104  1.00  0.00           C  
ATOM   1518  HB2 SER    96     119.344 111.939  80.435  1.00  0.00           H  
ATOM   1519  HB3 SER    96     120.970 112.470  80.006  1.00  0.00           H  
ATOM   1520  OG  SER    96     119.783 113.844  81.030  1.00  0.00           O  
ATOM   1521  HG  SER    96     120.473 114.496  80.887  1.00  0.00           H  
ATOM   1522  C   SER    96     120.202 112.254  77.664  1.00  0.00           C  
ATOM   1523  O   SER    96     121.304 112.586  77.193  1.00  0.00           O  
ATOM   1524  N   ASP    97     119.562 111.146  77.266  1.00  0.00           N  
ATOM   1525  H   ASP    97     118.723 110.828  77.729  1.00  0.00           H  
ATOM   1526  CA  ASP    97     120.206 110.185  76.326  1.00  0.00           C  
ATOM   1527  HA  ASP    97     121.253 110.057  76.600  1.00  0.00           H  
ATOM   1528  CB  ASP    97     119.594 108.786  76.606  1.00  0.00           C  
ATOM   1529  HB2 ASP    97     119.904 108.065  75.850  1.00  0.00           H  
ATOM   1530  HB3 ASP    97     120.065 108.384  77.503  1.00  0.00           H  
ATOM   1531  CG  ASP    97     118.101 108.564  76.828  1.00  0.00           C  
ATOM   1532  OD1 ASP    97     117.608 107.453  76.610  1.00  0.00           O  
ATOM   1533  OD2 ASP    97     117.389 109.507  77.191  1.00  0.00           O  
ATOM   1534  C   ASP    97     120.042 110.608  74.854  1.00  0.00           C  
ATOM   1535  O   ASP    97     120.991 110.511  74.042  1.00  0.00           O  
ATOM   1536  N   ILE    98     118.937 111.315  74.617  1.00  0.00           N  
ATOM   1537  H   ILE    98     118.359 111.566  75.406  1.00  0.00           H  
ATOM   1538  CA  ILE    98     118.605 111.921  73.376  1.00  0.00           C  
ATOM   1539  HA  ILE    98     118.709 111.231  72.539  1.00  0.00           H  
ATOM   1540  CB  ILE    98     117.091 112.372  73.151  1.00  0.00           C  
ATOM   1541  HB  ILE    98     116.765 112.906  74.043  1.00  0.00           H  
ATOM   1542  CG2 ILE    98     116.974 113.116  71.845  1.00  0.00           C  
ATOM   1543 HG21 ILE    98     115.936 113.316  71.582  1.00  0.00           H  
ATOM   1544 HG22 ILE    98     117.356 114.137  71.828  1.00  0.00           H  
ATOM   1545 HG23 ILE    98     117.452 112.577  71.028  1.00  0.00           H  
ATOM   1546  CG1 ILE    98     116.220 111.100  72.969  1.00  0.00           C  
ATOM   1547 HG12 ILE    98     116.565 110.737  72.001  1.00  0.00           H  
ATOM   1548 HG13 ILE    98     116.606 110.391  73.702  1.00  0.00           H  
ATOM   1549  CD1 ILE    98     114.683 111.238  73.072  1.00  0.00           C  
ATOM   1550 HD11 ILE    98     114.350 111.983  72.349  1.00  0.00           H  
ATOM   1551 HD12 ILE    98     114.162 110.289  72.942  1.00  0.00           H  
ATOM   1552 HD13 ILE    98     114.418 111.515  74.093  1.00  0.00           H  
ATOM   1553  C   ILE    98     119.552 113.101  73.146  1.00  0.00           C  
ATOM   1554  O   ILE    98     119.852 113.308  71.971  1.00  0.00           O  
ATOM   1555  N   ASN    99     120.143 113.735  74.140  1.00  0.00           N  
ATOM   1556  H   ASN    99     119.875 113.439  75.067  1.00  0.00           H  
ATOM   1557  CA  ASN    99     121.054 114.897  73.935  1.00  0.00           C  
ATOM   1558  HA  ASN    99     120.521 115.464  73.172  1.00  0.00           H  
ATOM   1559  CB  ASN    99     121.001 115.796  75.194  1.00  0.00           C  
ATOM   1560  HB2 ASN    99     121.508 115.271  76.003  1.00  0.00           H  
ATOM   1561  HB3 ASN    99     121.650 116.614  74.881  1.00  0.00           H  
ATOM   1562  CG  ASN    99     119.681 116.324  75.672  1.00  0.00           C  
ATOM   1563  OD1 ASN    99     119.534 116.512  76.927  1.00  0.00           O  
ATOM   1564  ND2 ASN    99     118.656 116.392  74.834  1.00  0.00           N  
ATOM   1565 HD21 ASN    99     118.745 116.373  73.828  1.00  0.00           H  
ATOM   1566 HD22 ASN    99     117.836 116.901  75.132  1.00  0.00           H  
ATOM   1567  C   ASN    99     122.411 114.524  73.358  1.00  0.00           C  
ATOM   1568  O   ASN    99     123.141 115.411  72.932  1.00  0.00           O  
ATOM   1569  N   ASP   100     122.716 113.281  73.250  1.00  0.00           N  
ATOM   1570  H   ASP   100     122.023 112.635  73.600  1.00  0.00           H  
ATOM   1571  CA  ASP   100     123.986 112.744  72.744  1.00  0.00           C  
ATOM   1572  HA  ASP   100     124.584 113.580  72.380  1.00  0.00           H  
ATOM   1573  CB  ASP   100     124.803 111.995  73.872  1.00  0.00           C  
ATOM   1574  HB2 ASP   100     125.831 111.867  73.532  1.00  0.00           H  
ATOM   1575  HB3 ASP   100     124.840 112.634  74.754  1.00  0.00           H  
ATOM   1576  CG  ASP   100     124.252 110.699  74.482  1.00  0.00           C  
ATOM   1577  OD1 ASP   100     123.982 109.735  73.721  1.00  0.00           O  
ATOM   1578  OD2 ASP   100     124.002 110.634  75.715  1.00  0.00           O  
ATOM   1579  C   ASP   100     123.756 111.793  71.487  1.00  0.00           C  
ATOM   1580  O   ASP   100     124.561 111.842  70.584  1.00  0.00           O  
ATOM   1581  N   THR   101     122.694 111.027  71.492  1.00  0.00           N  
ATOM   1582  H   THR   101     122.148 111.092  72.339  1.00  0.00           H  
ATOM   1583  CA  THR   101     122.520 110.074  70.439  1.00  0.00           C  
ATOM   1584  HA  THR   101     123.434 109.984  69.853  1.00  0.00           H  
ATOM   1585  CB  THR   101     122.235 108.752  71.141  1.00  0.00           C  
ATOM   1586  HB  THR   101     121.477 108.804  71.922  1.00  0.00           H  
ATOM   1587  CG2 THR   101     121.977 107.601  70.136  1.00  0.00           C  
ATOM   1588 HG21 THR   101     122.843 107.437  69.495  1.00  0.00           H  
ATOM   1589 HG22 THR   101     121.708 106.679  70.651  1.00  0.00           H  
ATOM   1590 HG23 THR   101     121.102 107.789  69.514  1.00  0.00           H  
ATOM   1591  OG1 THR   101     123.502 108.362  71.623  1.00  0.00           O  
ATOM   1592  HG1 THR   101     123.738 108.857  72.411  1.00  0.00           H  
ATOM   1593  C   THR   101     121.528 110.506  69.405  1.00  0.00           C  
ATOM   1594  O   THR   101     121.687 110.140  68.229  1.00  0.00           O  
ATOM   1595  N   GLY   102     120.465 111.272  69.812  1.00  0.00           N  
ATOM   1596  H   GLY   102     120.594 111.833  70.641  1.00  0.00           H  
ATOM   1597  CA  GLY   102     119.381 111.641  68.982  1.00  0.00           C  
ATOM   1598  HA2 GLY   102     118.992 112.626  69.241  1.00  0.00           H  
ATOM   1599  HA3 GLY   102     119.790 111.485  67.984  1.00  0.00           H  
ATOM   1600  C   GLY   102     118.269 110.617  69.227  1.00  0.00           C  
ATOM   1601  O   GLY   102     118.578 109.646  69.948  1.00  0.00           O  
ATOM   1602  N   PHE   103     116.982 110.768  68.890  1.00  0.00           N  
ATOM   1603  H   PHE   103     116.684 111.573  68.357  1.00  0.00           H  
ATOM   1604  CA  PHE   103     115.947 109.797  69.173  1.00  0.00           C  
ATOM   1605  HA  PHE   103     116.253 109.314  70.101  1.00  0.00           H  
ATOM   1606  CB  PHE   103     114.578 110.450  69.390  1.00  0.00           C  
ATOM   1607  HB2 PHE   103     113.924 109.692  69.821  1.00  0.00           H  
ATOM   1608  HB3 PHE   103     114.651 111.246  70.131  1.00  0.00           H  
ATOM   1609  CG  PHE   103     113.839 111.032  68.228  1.00  0.00           C  
ATOM   1610  CD1 PHE   103     114.219 112.287  67.843  1.00  0.00           C  
ATOM   1611  HD1 PHE   103     114.968 112.799  68.429  1.00  0.00           H  
ATOM   1612  CE1 PHE   103     113.560 112.903  66.678  1.00  0.00           C  
ATOM   1613  HE1 PHE   103     113.847 113.909  66.410  1.00  0.00           H  
ATOM   1614  CZ  PHE   103     112.451 112.240  66.083  1.00  0.00           C  
ATOM   1615  HZ  PHE   103     112.058 112.788  65.240  1.00  0.00           H  
ATOM   1616  CE2 PHE   103     112.064 110.940  66.532  1.00  0.00           C  
ATOM   1617  HE2 PHE   103     111.182 110.459  66.137  1.00  0.00           H  
ATOM   1618  CD2 PHE   103     112.806 110.364  67.605  1.00  0.00           C  
ATOM   1619  HD2 PHE   103     112.463 109.382  67.894  1.00  0.00           H  
ATOM   1620  C   PHE   103     115.860 108.579  68.243  1.00  0.00           C  
ATOM   1621  O   PHE   103     115.396 107.593  68.739  1.00  0.00           O  
ATOM   1622  N   PHE   104     116.412 108.590  66.983  1.00  0.00           N  
ATOM   1623  H   PHE   104     116.900 109.448  66.767  1.00  0.00           H  
ATOM   1624  CA  PHE   104     116.218 107.465  65.880  1.00  0.00           C  
ATOM   1625  HA  PHE   104     115.148 107.472  65.676  1.00  0.00           H  
ATOM   1626  CB  PHE   104     116.878 107.936  64.640  1.00  0.00           C  
ATOM   1627  HB2 PHE   104     116.323 108.799  64.271  1.00  0.00           H  
ATOM   1628  HB3 PHE   104     117.941 108.152  64.756  1.00  0.00           H  
ATOM   1629  CG  PHE   104     116.824 106.877  63.531  1.00  0.00           C  
ATOM   1630  CD1 PHE   104     117.848 105.899  63.422  1.00  0.00           C  
ATOM   1631  HD1 PHE   104     118.624 105.878  64.172  1.00  0.00           H  
ATOM   1632  CE1 PHE   104     117.889 105.039  62.303  1.00  0.00           C  
ATOM   1633  HE1 PHE   104     118.666 104.292  62.236  1.00  0.00           H  
ATOM   1634  CZ  PHE   104     116.827 105.053  61.411  1.00  0.00           C  
ATOM   1635  HZ  PHE   104     116.712 104.317  60.629  1.00  0.00           H  
ATOM   1636  CE2 PHE   104     115.875 106.003  61.489  1.00  0.00           C  
ATOM   1637  HE2 PHE   104     115.149 106.128  60.700  1.00  0.00           H  
ATOM   1638  CD2 PHE   104     115.889 106.973  62.537  1.00  0.00           C  
ATOM   1639  HD2 PHE   104     115.177 107.785  62.543  1.00  0.00           H  
ATOM   1640  C   PHE   104     116.556 106.020  66.295  1.00  0.00           C  
ATOM   1641  O   PHE   104     115.705 105.163  66.006  1.00  0.00           O  
ATOM   1642  N   MET   105     117.709 105.654  66.888  1.00  0.00           N  
ATOM   1643  H   MET   105     118.415 106.374  66.955  1.00  0.00           H  
ATOM   1644  CA  MET   105     117.911 104.358  67.441  1.00  0.00           C  
ATOM   1645  HA  MET   105     117.184 103.602  67.143  1.00  0.00           H  
ATOM   1646  CB  MET   105     119.216 103.688  67.037  1.00  0.00           C  
ATOM   1647  HB2 MET   105     119.146 102.621  67.248  1.00  0.00           H  
ATOM   1648  HB3 MET   105     119.406 103.791  65.969  1.00  0.00           H  
ATOM   1649  CG  MET   105     120.541 104.142  67.669  1.00  0.00           C  
ATOM   1650  HG2 MET   105     121.385 103.901  67.024  1.00  0.00           H  
ATOM   1651  HG3 MET   105     120.583 105.225  67.787  1.00  0.00           H  
ATOM   1652  SD  MET   105     120.903 103.422  69.325  1.00  0.00           S  
ATOM   1653  CE  MET   105     120.856 101.656  69.032  1.00  0.00           C  
ATOM   1654  HE1 MET   105     121.760 101.376  68.491  1.00  0.00           H  
ATOM   1655  HE2 MET   105     120.913 101.072  69.951  1.00  0.00           H  
ATOM   1656  HE3 MET   105     119.952 101.375  68.493  1.00  0.00           H  
ATOM   1657  C   MET   105     117.776 104.435  68.998  1.00  0.00           C  
ATOM   1658  O   MET   105     117.546 103.377  69.557  1.00  0.00           O  
ATOM   1659  N   ASN   106     117.714 105.628  69.618  1.00  0.00           N  
ATOM   1660  H   ASN   106     117.763 106.496  69.104  1.00  0.00           H  
ATOM   1661  CA  ASN   106     117.366 105.646  71.091  1.00  0.00           C  
ATOM   1662  HA  ASN   106     118.144 105.045  71.561  1.00  0.00           H  
ATOM   1663  CB  ASN   106     117.599 107.065  71.592  1.00  0.00           C  
ATOM   1664  HB2 ASN   106     118.628 107.390  71.436  1.00  0.00           H  
ATOM   1665  HB3 ASN   106     116.954 107.729  71.016  1.00  0.00           H  
ATOM   1666  CG  ASN   106     117.177 107.233  73.002  1.00  0.00           C  
ATOM   1667  OD1 ASN   106     116.036 107.683  73.191  1.00  0.00           O  
ATOM   1668  ND2 ASN   106     118.018 106.824  73.958  1.00  0.00           N  
ATOM   1669 HD21 ASN   106     117.734 107.004  74.910  1.00  0.00           H  
ATOM   1670 HD22 ASN   106     118.937 106.487  73.711  1.00  0.00           H  
ATOM   1671  C   ASN   106     115.974 105.090  71.319  1.00  0.00           C  
ATOM   1672  O   ASN   106     115.717 104.425  72.284  1.00  0.00           O  
ATOM   1673  N   LEU   107     115.075 105.317  70.346  1.00  0.00           N  
ATOM   1674  H   LEU   107     115.319 106.103  69.760  1.00  0.00           H  
ATOM   1675  CA  LEU   107     113.760 104.835  70.224  1.00  0.00           C  
ATOM   1676  HA  LEU   107     113.283 104.859  71.203  1.00  0.00           H  
ATOM   1677  CB  LEU   107     112.946 105.717  69.177  1.00  0.00           C  
ATOM   1678  HB2 LEU   107     112.907 106.751  69.521  1.00  0.00           H  
ATOM   1679  HB3 LEU   107     113.506 105.568  68.255  1.00  0.00           H  
ATOM   1680  CG  LEU   107     111.489 105.343  68.700  1.00  0.00           C  
ATOM   1681  HG  LEU   107     111.531 104.421  68.119  1.00  0.00           H  
ATOM   1682  CD1 LEU   107     110.522 105.309  69.825  1.00  0.00           C  
ATOM   1683 HD11 LEU   107     110.763 104.441  70.439  1.00  0.00           H  
ATOM   1684 HD12 LEU   107     110.704 106.263  70.319  1.00  0.00           H  
ATOM   1685 HD13 LEU   107     109.538 105.043  69.440  1.00  0.00           H  
ATOM   1686  CD2 LEU   107     110.891 106.420  67.751  1.00  0.00           C  
ATOM   1687 HD21 LEU   107     110.546 107.308  68.282  1.00  0.00           H  
ATOM   1688 HD22 LEU   107     111.608 106.727  66.990  1.00  0.00           H  
ATOM   1689 HD23 LEU   107     110.033 105.908  67.314  1.00  0.00           H  
ATOM   1690  C   LEU   107     113.804 103.332  69.925  1.00  0.00           C  
ATOM   1691  O   LEU   107     113.033 102.656  70.536  1.00  0.00           O  
ATOM   1692  N   GLU   108     114.616 102.791  69.027  1.00  0.00           N  
ATOM   1693  H   GLU   108     115.188 103.483  68.564  1.00  0.00           H  
ATOM   1694  CA  GLU   108     114.820 101.353  68.853  1.00  0.00           C  
ATOM   1695  HA  GLU   108     113.867 100.935  68.532  1.00  0.00           H  
ATOM   1696  CB  GLU   108     115.731 101.141  67.670  1.00  0.00           C  
ATOM   1697  HB2 GLU   108     115.387 101.679  66.786  1.00  0.00           H  
ATOM   1698  HB3 GLU   108     116.659 101.641  67.946  1.00  0.00           H  
ATOM   1699  CG  GLU   108     116.078  99.766  67.217  1.00  0.00           C  
ATOM   1700  HG2 GLU   108     116.435  99.098  68.001  1.00  0.00           H  
ATOM   1701  HG3 GLU   108     115.193  99.364  66.725  1.00  0.00           H  
ATOM   1702  CD  GLU   108     117.194  99.768  66.138  1.00  0.00           C  
ATOM   1703  OE1 GLU   108     118.141  98.873  66.164  1.00  0.00           O  
ATOM   1704  OE2 GLU   108     117.160 100.643  65.212  1.00  0.00           O  
ATOM   1705  C   GLU   108     115.306 100.525  70.055  1.00  0.00           C  
ATOM   1706  O   GLU   108     114.830  99.425  70.318  1.00  0.00           O  
ATOM   1707  N   GLU   109     116.195 101.113  70.848  1.00  0.00           N  
ATOM   1708  H   GLU   109     116.564 101.968  70.456  1.00  0.00           H  
ATOM   1709  CA  GLU   109     116.418 100.751  72.255  1.00  0.00           C  
ATOM   1710  HA  GLU   109     116.614  99.682  72.344  1.00  0.00           H  
ATOM   1711  CB  GLU   109     117.508 101.517  72.942  1.00  0.00           C  
ATOM   1712  HB2 GLU   109     117.284 102.582  72.892  1.00  0.00           H  
ATOM   1713  HB3 GLU   109     117.461 101.136  73.963  1.00  0.00           H  
ATOM   1714  CG  GLU   109     118.905 101.301  72.312  1.00  0.00           C  
ATOM   1715  HG2 GLU   109     118.828 101.398  71.229  1.00  0.00           H  
ATOM   1716  HG3 GLU   109     119.547 102.121  72.635  1.00  0.00           H  
ATOM   1717  CD  GLU   109     119.527  99.971  72.693  1.00  0.00           C  
ATOM   1718  OE1 GLU   109     119.848  99.715  73.877  1.00  0.00           O  
ATOM   1719  OE2 GLU   109     119.730  99.124  71.792  1.00  0.00           O  
ATOM   1720  C   GLU   109     115.128 100.829  73.110  1.00  0.00           C  
ATOM   1721  O   GLU   109     114.862  99.765  73.798  1.00  0.00           O  
ATOM   1722  N   ASP   110     114.281 101.840  73.168  1.00  0.00           N  
ATOM   1723  H   ASP   110     114.423 102.553  72.467  1.00  0.00           H  
ATOM   1724  CA  ASP   110     112.996 101.794  73.926  1.00  0.00           C  
ATOM   1725  HA  ASP   110     113.314 101.471  74.918  1.00  0.00           H  
ATOM   1726  CB  ASP   110     112.261 103.228  73.980  1.00  0.00           C  
ATOM   1727  HB2 ASP   110     112.381 103.673  72.993  1.00  0.00           H  
ATOM   1728  HB3 ASP   110     111.247 102.964  74.281  1.00  0.00           H  
ATOM   1729  CG  ASP   110     112.911 104.087  75.005  1.00  0.00           C  
ATOM   1730  OD1 ASP   110     113.237 103.682  76.166  1.00  0.00           O  
ATOM   1731  OD2 ASP   110     113.096 105.265  74.682  1.00  0.00           O  
ATOM   1732  C   ASP   110     111.981 100.777  73.366  1.00  0.00           C  
ATOM   1733  O   ASP   110     111.109 100.240  74.087  1.00  0.00           O  
ATOM   1734  N   MET   111     112.097 100.537  72.041  1.00  0.00           N  
ATOM   1735  H   MET   111     112.666 101.089  71.415  1.00  0.00           H  
ATOM   1736  CA  MET   111     111.324  99.479  71.438  1.00  0.00           C  
ATOM   1737  HA  MET   111     110.295  99.546  71.789  1.00  0.00           H  
ATOM   1738  CB  MET   111     111.301  99.693  69.917  1.00  0.00           C  
ATOM   1739  HB2 MET   111     110.759 100.613  69.696  1.00  0.00           H  
ATOM   1740  HB3 MET   111     112.265  99.893  69.450  1.00  0.00           H  
ATOM   1741  CG  MET   111     110.548  98.594  69.195  1.00  0.00           C  
ATOM   1742  HG2 MET   111     109.611  98.406  69.720  1.00  0.00           H  
ATOM   1743  HG3 MET   111     110.284  98.952  68.200  1.00  0.00           H  
ATOM   1744  SD  MET   111     111.459  96.973  68.946  1.00  0.00           S  
ATOM   1745  CE  MET   111     112.768  97.464  67.784  1.00  0.00           C  
ATOM   1746  HE1 MET   111     113.296  98.368  68.089  1.00  0.00           H  
ATOM   1747  HE2 MET   111     113.507  96.666  67.708  1.00  0.00           H  
ATOM   1748  HE3 MET   111     112.351  97.644  66.793  1.00  0.00           H  
ATOM   1749  C   MET   111     111.925  98.178  71.843  1.00  0.00           C  
ATOM   1750  O   MET   111     111.081  97.272  72.145  1.00  0.00           O  
ATOM   1751  N   THR   112     113.233  97.935  71.866  1.00  0.00           N  
ATOM   1752  H   THR   112     113.794  98.686  71.491  1.00  0.00           H  
ATOM   1753  CA  THR   112     113.857  96.685  72.400  1.00  0.00           C  
ATOM   1754  HA  THR   112     113.381  95.911  71.797  1.00  0.00           H  
ATOM   1755  CB  THR   112     115.341  96.689  72.186  1.00  0.00           C  
ATOM   1756  HB  THR   112     115.902  97.446  72.733  1.00  0.00           H  
ATOM   1757  CG2 THR   112     115.985  95.361  72.454  1.00  0.00           C  
ATOM   1758 HG21 THR   112     117.020  95.393  72.111  1.00  0.00           H  
ATOM   1759 HG22 THR   112     116.060  95.133  73.517  1.00  0.00           H  
ATOM   1760 HG23 THR   112     115.390  94.559  72.017  1.00  0.00           H  
ATOM   1761  OG1 THR   112     115.482  96.971  70.766  1.00  0.00           O  
ATOM   1762  HG1 THR   112     115.210  97.889  70.696  1.00  0.00           H  
ATOM   1763  C   THR   112     113.520  96.410  73.889  1.00  0.00           C  
ATOM   1764  O   THR   112     113.158  95.269  74.213  1.00  0.00           O  
ATOM   1765  N   ARG   113     113.415  97.444  74.752  1.00  0.00           N  
ATOM   1766  H   ARG   113     113.718  98.377  74.511  1.00  0.00           H  
ATOM   1767  CA  ARG   113     112.776  97.340  76.092  1.00  0.00           C  
ATOM   1768  HA  ARG   113     113.299  96.635  76.738  1.00  0.00           H  
ATOM   1769  CB  ARG   113     112.884  98.725  76.777  1.00  0.00           C  
ATOM   1770  HB2 ARG   113     112.760  99.478  76.000  1.00  0.00           H  
ATOM   1771  HB3 ARG   113     112.138  98.751  77.572  1.00  0.00           H  
ATOM   1772  CG  ARG   113     114.211  98.885  77.545  1.00  0.00           C  
ATOM   1773  HG2 ARG   113     114.393  98.002  78.158  1.00  0.00           H  
ATOM   1774  HG3 ARG   113     114.943  98.875  76.737  1.00  0.00           H  
ATOM   1775  CD  ARG   113     114.522 100.207  78.274  1.00  0.00           C  
ATOM   1776  HD2 ARG   113     113.689 100.420  78.944  1.00  0.00           H  
ATOM   1777  HD3 ARG   113     115.442 100.178  78.857  1.00  0.00           H  
ATOM   1778  NE  ARG   113     114.694 101.415  77.394  1.00  0.00           N  
ATOM   1779  HE  ARG   113     113.881 101.910  77.057  1.00  0.00           H  
ATOM   1780  CZ  ARG   113     115.850 101.822  76.978  1.00  0.00           C  
ATOM   1781  NH1 ARG   113     117.018 101.437  77.342  1.00  0.00           N  
ATOM   1782 HH11 ARG   113     117.826 101.800  76.856  1.00  0.00           H  
ATOM   1783 HH12 ARG   113     117.125 100.868  78.170  1.00  0.00           H  
ATOM   1784  NH2 ARG   113     115.876 102.662  75.994  1.00  0.00           N  
ATOM   1785 HH21 ARG   113     114.960 102.987  75.718  1.00  0.00           H  
ATOM   1786 HH22 ARG   113     116.736 103.122  75.730  1.00  0.00           H  
ATOM   1787  C   ARG   113     111.255  96.941  76.023  1.00  0.00           C  
ATOM   1788  O   ARG   113     110.818  96.100  76.823  1.00  0.00           O  
ATOM   1789  N   TYR   114     110.465  97.506  75.052  1.00  0.00           N  
ATOM   1790  H   TYR   114     110.839  98.249  74.478  1.00  0.00           H  
ATOM   1791  CA  TYR   114     109.129  97.027  74.837  1.00  0.00           C  
ATOM   1792  HA  TYR   114     108.661  97.115  75.818  1.00  0.00           H  
ATOM   1793  CB  TYR   114     108.395  98.035  73.914  1.00  0.00           C  
ATOM   1794  HB2 TYR   114     108.234  98.906  74.549  1.00  0.00           H  
ATOM   1795  HB3 TYR   114     109.087  98.343  73.130  1.00  0.00           H  
ATOM   1796  CG  TYR   114     107.075  97.657  73.433  1.00  0.00           C  
ATOM   1797  CD1 TYR   114     105.952  98.040  74.140  1.00  0.00           C  
ATOM   1798  HD1 TYR   114     106.058  98.383  75.159  1.00  0.00           H  
ATOM   1799  CE1 TYR   114     104.613  97.765  73.638  1.00  0.00           C  
ATOM   1800  HE1 TYR   114     103.752  98.190  74.133  1.00  0.00           H  
ATOM   1801  CZ  TYR   114     104.452  97.172  72.350  1.00  0.00           C  
ATOM   1802  OH  TYR   114     103.225  96.994  71.872  1.00  0.00           O  
ATOM   1803  HH  TYR   114     103.201  96.728  70.950  1.00  0.00           H  
ATOM   1804  CE2 TYR   114     105.604  96.807  71.666  1.00  0.00           C  
ATOM   1805  HE2 TYR   114     105.514  96.293  70.721  1.00  0.00           H  
ATOM   1806  CD2 TYR   114     106.922  97.102  72.117  1.00  0.00           C  
ATOM   1807  HD2 TYR   114     107.789  96.961  71.488  1.00  0.00           H  
ATOM   1808  C   TYR   114     108.951  95.571  74.353  1.00  0.00           C  
ATOM   1809  O   TYR   114     108.132  94.790  74.969  1.00  0.00           O  
ATOM   1810  N   ALA   115     109.716  95.137  73.357  1.00  0.00           N  
ATOM   1811  H   ALA   115     110.308  95.717  72.780  1.00  0.00           H  
ATOM   1812  CA  ALA   115     109.810  93.659  72.975  1.00  0.00           C  
ATOM   1813  HA  ALA   115     108.769  93.515  72.685  1.00  0.00           H  
ATOM   1814  CB  ALA   115     110.845  93.488  71.808  1.00  0.00           C  
ATOM   1815  HB1 ALA   115     110.540  94.073  70.940  1.00  0.00           H  
ATOM   1816  HB2 ALA   115     111.856  93.664  72.174  1.00  0.00           H  
ATOM   1817  HB3 ALA   115     110.965  92.462  71.461  1.00  0.00           H  
ATOM   1818  C   ALA   115     110.301  92.825  74.209  1.00  0.00           C  
ATOM   1819  O   ALA   115     109.999  91.675  74.325  1.00  0.00           O  
ATOM   1820  N   TYR   116     111.084  93.390  75.169  1.00  0.00           N  
ATOM   1821  H   TYR   116     111.460  94.323  75.082  1.00  0.00           H  
ATOM   1822  CA  TYR   116     111.697  92.662  76.281  1.00  0.00           C  
ATOM   1823  HA  TYR   116     112.167  91.730  75.965  1.00  0.00           H  
ATOM   1824  CB  TYR   116     112.881  93.571  76.904  1.00  0.00           C  
ATOM   1825  HB2 TYR   116     113.746  93.578  76.241  1.00  0.00           H  
ATOM   1826  HB3 TYR   116     112.457  94.574  76.857  1.00  0.00           H  
ATOM   1827  CG  TYR   116     113.369  93.071  78.229  1.00  0.00           C  
ATOM   1828  CD1 TYR   116     113.096  93.753  79.431  1.00  0.00           C  
ATOM   1829  HD1 TYR   116     112.471  94.634  79.449  1.00  0.00           H  
ATOM   1830  CE1 TYR   116     113.589  93.302  80.624  1.00  0.00           C  
ATOM   1831  HE1 TYR   116     113.505  93.793  81.582  1.00  0.00           H  
ATOM   1832  CZ  TYR   116     114.532  92.199  80.582  1.00  0.00           C  
ATOM   1833  OH  TYR   116     115.151  91.805  81.681  1.00  0.00           O  
ATOM   1834  HH  TYR   116     115.888  91.213  81.513  1.00  0.00           H  
ATOM   1835  CE2 TYR   116     114.777  91.482  79.440  1.00  0.00           C  
ATOM   1836  HE2 TYR   116     115.414  90.611  79.455  1.00  0.00           H  
ATOM   1837  CD2 TYR   116     114.181  91.895  78.266  1.00  0.00           C  
ATOM   1838  HD2 TYR   116     114.168  91.249  77.400  1.00  0.00           H  
ATOM   1839  C   TYR   116     110.613  92.355  77.320  1.00  0.00           C  
ATOM   1840  O   TYR   116     110.347  91.202  77.685  1.00  0.00           O  
ATOM   1841  N   TYR   117     109.843  93.348  77.761  1.00  0.00           N  
ATOM   1842  H   TYR   117     110.038  94.278  77.420  1.00  0.00           H  
ATOM   1843  CA  TYR   117     108.728  93.081  78.729  1.00  0.00           C  
ATOM   1844  HA  TYR   117     109.141  92.356  79.431  1.00  0.00           H  
ATOM   1845  CB  TYR   117     108.176  94.434  79.384  1.00  0.00           C  
ATOM   1846  HB2 TYR   117     107.971  95.143  78.583  1.00  0.00           H  
ATOM   1847  HB3 TYR   117     107.263  94.171  79.920  1.00  0.00           H  
ATOM   1848  CG  TYR   117     109.239  95.197  80.239  1.00  0.00           C  
ATOM   1849  CD1 TYR   117     109.827  94.678  81.410  1.00  0.00           C  
ATOM   1850  HD1 TYR   117     109.467  93.728  81.777  1.00  0.00           H  
ATOM   1851  CE1 TYR   117     110.769  95.473  82.112  1.00  0.00           C  
ATOM   1852  HE1 TYR   117     111.139  95.063  83.040  1.00  0.00           H  
ATOM   1853  CZ  TYR   117     111.322  96.650  81.526  1.00  0.00           C  
ATOM   1854  OH  TYR   117     112.286  97.334  82.132  1.00  0.00           O  
ATOM   1855  HH  TYR   117     112.702  97.971  81.546  1.00  0.00           H  
ATOM   1856  CE2 TYR   117     110.695  97.147  80.395  1.00  0.00           C  
ATOM   1857  HE2 TYR   117     110.969  98.116  80.005  1.00  0.00           H  
ATOM   1858  CD2 TYR   117     109.667  96.469  79.738  1.00  0.00           C  
ATOM   1859  HD2 TYR   117     109.243  96.905  78.845  1.00  0.00           H  
ATOM   1860  C   TYR   117     107.548  92.406  78.040  1.00  0.00           C  
ATOM   1861  O   TYR   117     106.982  91.564  78.674  1.00  0.00           O  
ATOM   1862  N   TYR   118     107.383  92.509  76.737  1.00  0.00           N  
ATOM   1863  H   TYR   118     107.865  93.277  76.292  1.00  0.00           H  
ATOM   1864  CA  TYR   118     106.554  91.632  75.928  1.00  0.00           C  
ATOM   1865  HA  TYR   118     105.567  91.700  76.385  1.00  0.00           H  
ATOM   1866  CB  TYR   118     106.286  92.044  74.444  1.00  0.00           C  
ATOM   1867  HB2 TYR   118     105.418  92.701  74.399  1.00  0.00           H  
ATOM   1868  HB3 TYR   118     107.136  92.639  74.107  1.00  0.00           H  
ATOM   1869  CG  TYR   118     106.088  90.874  73.435  1.00  0.00           C  
ATOM   1870  CD1 TYR   118     107.014  90.526  72.458  1.00  0.00           C  
ATOM   1871  HD1 TYR   118     107.987  90.995  72.468  1.00  0.00           H  
ATOM   1872  CE1 TYR   118     106.875  89.449  71.558  1.00  0.00           C  
ATOM   1873  HE1 TYR   118     107.707  88.996  71.038  1.00  0.00           H  
ATOM   1874  CZ  TYR   118     105.655  88.751  71.578  1.00  0.00           C  
ATOM   1875  OH  TYR   118     105.466  87.618  70.800  1.00  0.00           O  
ATOM   1876  HH  TYR   118     104.786  87.017  71.110  1.00  0.00           H  
ATOM   1877  CE2 TYR   118     104.635  89.128  72.457  1.00  0.00           C  
ATOM   1878  HE2 TYR   118     103.646  88.694  72.431  1.00  0.00           H  
ATOM   1879  CD2 TYR   118     104.875  90.173  73.409  1.00  0.00           C  
ATOM   1880  HD2 TYR   118     104.050  90.516  74.016  1.00  0.00           H  
ATOM   1881  C   TYR   118     106.929  90.144  76.010  1.00  0.00           C  
ATOM   1882  O   TYR   118     106.049  89.362  76.375  1.00  0.00           O  
ATOM   1883  N   SER   119     108.197  89.767  75.760  1.00  0.00           N  
ATOM   1884  H   SER   119     108.905  90.458  75.556  1.00  0.00           H  
ATOM   1885  CA  SER   119     108.588  88.345  75.670  1.00  0.00           C  
ATOM   1886  HA  SER   119     107.805  87.858  75.089  1.00  0.00           H  
ATOM   1887  CB  SER   119     109.876  88.272  74.880  1.00  0.00           C  
ATOM   1888  HB2 SER   119     110.619  88.893  75.382  1.00  0.00           H  
ATOM   1889  HB3 SER   119     110.304  87.271  74.829  1.00  0.00           H  
ATOM   1890  OG  SER   119     109.780  88.677  73.548  1.00  0.00           O  
ATOM   1891  HG  SER   119     109.668  89.629  73.601  1.00  0.00           H  
ATOM   1892  C   SER   119     108.683  87.775  77.158  1.00  0.00           C  
ATOM   1893  O   SER   119     108.608  86.568  77.349  1.00  0.00           O  
ATOM   1894  N   GLY   120     108.746  88.600  78.214  1.00  0.00           N  
ATOM   1895  H   GLY   120     108.841  89.601  78.121  1.00  0.00           H  
ATOM   1896  CA  GLY   120     108.490  88.210  79.630  1.00  0.00           C  
ATOM   1897  HA2 GLY   120     109.243  87.500  79.971  1.00  0.00           H  
ATOM   1898  HA3 GLY   120     108.626  89.064  80.293  1.00  0.00           H  
ATOM   1899  C   GLY   120     107.064  87.622  79.774  1.00  0.00           C  
ATOM   1900  O   GLY   120     106.857  86.445  80.131  1.00  0.00           O  
ATOM   1901  N   ILE   121     106.031  88.454  79.503  1.00  0.00           N  
ATOM   1902  H   ILE   121     106.239  89.381  79.161  1.00  0.00           H  
ATOM   1903  CA  ILE   121     104.633  88.203  79.661  1.00  0.00           C  
ATOM   1904  HA  ILE   121     104.394  87.967  80.698  1.00  0.00           H  
ATOM   1905  CB  ILE   121     103.766  89.364  79.089  1.00  0.00           C  
ATOM   1906  HB  ILE   121     104.094  89.686  78.100  1.00  0.00           H  
ATOM   1907  CG2 ILE   121     102.256  88.884  78.950  1.00  0.00           C  
ATOM   1908 HG21 ILE   121     102.011  88.209  78.129  1.00  0.00           H  
ATOM   1909 HG22 ILE   121     101.945  88.384  79.868  1.00  0.00           H  
ATOM   1910 HG23 ILE   121     101.623  89.732  78.689  1.00  0.00           H  
ATOM   1911  CG1 ILE   121     103.905  90.468  80.191  1.00  0.00           C  
ATOM   1912 HG12 ILE   121     103.655  90.116  81.192  1.00  0.00           H  
ATOM   1913 HG13 ILE   121     104.961  90.679  80.363  1.00  0.00           H  
ATOM   1914  CD1 ILE   121     103.089  91.736  79.973  1.00  0.00           C  
ATOM   1915 HD11 ILE   121     103.491  92.274  79.114  1.00  0.00           H  
ATOM   1916 HD12 ILE   121     102.020  91.524  79.955  1.00  0.00           H  
ATOM   1917 HD13 ILE   121     103.083  92.386  80.848  1.00  0.00           H  
ATOM   1918  C   ILE   121     104.341  86.986  78.799  1.00  0.00           C  
ATOM   1919  O   ILE   121     103.694  86.023  79.199  1.00  0.00           O  
ATOM   1920  N   GLY   122     104.831  87.062  77.535  1.00  0.00           N  
ATOM   1921  H   GLY   122     105.295  87.925  77.289  1.00  0.00           H  
ATOM   1922  CA  GLY   122     104.668  86.062  76.493  1.00  0.00           C  
ATOM   1923  HA2 GLY   122     103.616  86.092  76.207  1.00  0.00           H  
ATOM   1924  HA3 GLY   122     105.242  86.345  75.610  1.00  0.00           H  
ATOM   1925  C   GLY   122     105.062  84.599  76.943  1.00  0.00           C  
ATOM   1926  O   GLY   122     104.237  83.710  76.801  1.00  0.00           O  
ATOM   1927  N   ALA   123     106.374  84.460  77.371  1.00  0.00           N  
ATOM   1928  H   ALA   123     107.026  85.229  77.425  1.00  0.00           H  
ATOM   1929  CA  ALA   123     106.859  83.154  77.882  1.00  0.00           C  
ATOM   1930  HA  ALA   123     106.831  82.344  77.154  1.00  0.00           H  
ATOM   1931  CB  ALA   123     108.299  83.292  78.381  1.00  0.00           C  
ATOM   1932  HB1 ALA   123     108.316  84.045  79.169  1.00  0.00           H  
ATOM   1933  HB2 ALA   123     108.521  82.270  78.689  1.00  0.00           H  
ATOM   1934  HB3 ALA   123     108.924  83.607  77.546  1.00  0.00           H  
ATOM   1935  C   ALA   123     105.995  82.652  79.031  1.00  0.00           C  
ATOM   1936  O   ALA   123     105.688  81.496  79.056  1.00  0.00           O  
ATOM   1937  N   GLY   124     105.510  83.538  79.870  1.00  0.00           N  
ATOM   1938  H   GLY   124     105.690  84.497  79.608  1.00  0.00           H  
ATOM   1939  CA  GLY   124     104.634  83.386  81.008  1.00  0.00           C  
ATOM   1940  HA2 GLY   124     105.098  82.614  81.621  1.00  0.00           H  
ATOM   1941  HA3 GLY   124     104.556  84.311  81.579  1.00  0.00           H  
ATOM   1942  C   GLY   124     103.256  82.820  80.603  1.00  0.00           C  
ATOM   1943  O   GLY   124     102.910  81.772  81.102  1.00  0.00           O  
ATOM   1944  N   VAL   125     102.516  83.506  79.733  1.00  0.00           N  
ATOM   1945  H   VAL   125     102.908  84.408  79.501  1.00  0.00           H  
ATOM   1946  CA  VAL   125     101.276  83.031  79.091  1.00  0.00           C  
ATOM   1947  HA  VAL   125     100.668  82.775  79.959  1.00  0.00           H  
ATOM   1948  CB  VAL   125     100.597  83.998  78.138  1.00  0.00           C  
ATOM   1949  HB  VAL   125     101.293  84.357  77.380  1.00  0.00           H  
ATOM   1950  CG1 VAL   125      99.390  83.318  77.436  1.00  0.00           C  
ATOM   1951 HG11 VAL   125      98.895  83.944  76.693  1.00  0.00           H  
ATOM   1952 HG12 VAL   125      99.743  82.505  76.801  1.00  0.00           H  
ATOM   1953 HG13 VAL   125      98.709  82.929  78.192  1.00  0.00           H  
ATOM   1954  CG2 VAL   125     100.130  85.151  79.017  1.00  0.00           C  
ATOM   1955 HG21 VAL   125     100.914  85.752  79.477  1.00  0.00           H  
ATOM   1956 HG22 VAL   125      99.505  85.745  78.351  1.00  0.00           H  
ATOM   1957 HG23 VAL   125      99.473  84.861  79.838  1.00  0.00           H  
ATOM   1958  C   VAL   125     101.410  81.682  78.348  1.00  0.00           C  
ATOM   1959  O   VAL   125     100.562  80.829  78.645  1.00  0.00           O  
ATOM   1960  N   LEU   126     102.513  81.450  77.674  1.00  0.00           N  
ATOM   1961  H   LEU   126     103.144  82.224  77.523  1.00  0.00           H  
ATOM   1962  CA  LEU   126     102.773  80.189  76.948  1.00  0.00           C  
ATOM   1963  HA  LEU   126     101.934  80.094  76.258  1.00  0.00           H  
ATOM   1964  CB  LEU   126     104.129  80.339  76.213  1.00  0.00           C  
ATOM   1965  HB2 LEU   126     103.987  81.078  75.425  1.00  0.00           H  
ATOM   1966  HB3 LEU   126     104.915  80.627  76.911  1.00  0.00           H  
ATOM   1967  CG  LEU   126     104.643  79.061  75.476  1.00  0.00           C  
ATOM   1968  HG  LEU   126     104.580  78.218  76.164  1.00  0.00           H  
ATOM   1969  CD1 LEU   126     103.813  78.700  74.262  1.00  0.00           C  
ATOM   1970 HD11 LEU   126     104.114  77.717  73.900  1.00  0.00           H  
ATOM   1971 HD12 LEU   126     102.765  78.646  74.555  1.00  0.00           H  
ATOM   1972 HD13 LEU   126     103.934  79.430  73.461  1.00  0.00           H  
ATOM   1973  CD2 LEU   126     106.108  79.244  75.011  1.00  0.00           C  
ATOM   1974 HD21 LEU   126     106.021  80.075  74.311  1.00  0.00           H  
ATOM   1975 HD22 LEU   126     106.752  79.491  75.855  1.00  0.00           H  
ATOM   1976 HD23 LEU   126     106.345  78.288  74.544  1.00  0.00           H  
ATOM   1977  C   LEU   126     102.842  78.943  77.910  1.00  0.00           C  
ATOM   1978  O   LEU   126     102.350  77.870  77.564  1.00  0.00           O  
ATOM   1979  N   VAL   127     103.560  79.130  78.983  1.00  0.00           N  
ATOM   1980  H   VAL   127     103.943  80.053  79.132  1.00  0.00           H  
ATOM   1981  CA  VAL   127     103.736  77.990  79.924  1.00  0.00           C  
ATOM   1982  HA  VAL   127     103.818  77.050  79.379  1.00  0.00           H  
ATOM   1983  CB  VAL   127     104.961  78.198  80.806  1.00  0.00           C  
ATOM   1984  HB  VAL   127     104.783  79.212  81.164  1.00  0.00           H  
ATOM   1985  CG1 VAL   127     104.949  77.280  82.023  1.00  0.00           C  
ATOM   1986 HG11 VAL   127     104.784  76.248  81.714  1.00  0.00           H  
ATOM   1987 HG12 VAL   127     105.914  77.228  82.527  1.00  0.00           H  
ATOM   1988 HG13 VAL   127     104.227  77.627  82.763  1.00  0.00           H  
ATOM   1989  CG2 VAL   127     106.247  78.060  80.011  1.00  0.00           C  
ATOM   1990 HG21 VAL   127     106.401  78.961  79.416  1.00  0.00           H  
ATOM   1991 HG22 VAL   127     107.125  78.080  80.657  1.00  0.00           H  
ATOM   1992 HG23 VAL   127     106.178  77.149  79.416  1.00  0.00           H  
ATOM   1993  C   VAL   127     102.512  77.950  80.870  1.00  0.00           C  
ATOM   1994  O   VAL   127     101.948  76.862  81.038  1.00  0.00           O  
ATOM   1995  N   ALA   128     102.050  79.102  81.427  1.00  0.00           N  
ATOM   1996  H   ALA   128     102.545  79.972  81.296  1.00  0.00           H  
ATOM   1997  CA  ALA   128     101.050  79.023  82.484  1.00  0.00           C  
ATOM   1998  HA  ALA   128     101.389  78.221  83.139  1.00  0.00           H  
ATOM   1999  CB  ALA   128     101.029  80.417  83.256  1.00  0.00           C  
ATOM   2000  HB1 ALA   128     102.018  80.602  83.674  1.00  0.00           H  
ATOM   2001  HB2 ALA   128     100.728  81.277  82.659  1.00  0.00           H  
ATOM   2002  HB3 ALA   128     100.253  80.375  84.020  1.00  0.00           H  
ATOM   2003  C   ALA   128      99.669  78.700  81.815  1.00  0.00           C  
ATOM   2004  O   ALA   128      98.912  77.911  82.378  1.00  0.00           O  
ATOM   2005  N   ALA   129      99.322  79.062  80.555  1.00  0.00           N  
ATOM   2006  H   ALA   129      99.707  79.899  80.139  1.00  0.00           H  
ATOM   2007  CA  ALA   129      98.084  78.570  79.906  1.00  0.00           C  
ATOM   2008  HA  ALA   129      97.254  78.743  80.590  1.00  0.00           H  
ATOM   2009  CB  ALA   129      97.836  79.498  78.717  1.00  0.00           C  
ATOM   2010  HB1 ALA   129      98.388  79.089  77.871  1.00  0.00           H  
ATOM   2011  HB2 ALA   129      96.789  79.600  78.434  1.00  0.00           H  
ATOM   2012  HB3 ALA   129      98.149  80.536  78.831  1.00  0.00           H  
ATOM   2013  C   ALA   129      98.066  77.098  79.493  1.00  0.00           C  
ATOM   2014  O   ALA   129      97.016  76.464  79.618  1.00  0.00           O  
ATOM   2015  N   TYR   130      99.193  76.569  79.169  1.00  0.00           N  
ATOM   2016  H   TYR   130     100.049  77.079  79.336  1.00  0.00           H  
ATOM   2017  CA  TYR   130      99.478  75.146  78.972  1.00  0.00           C  
ATOM   2018  HA  TYR   130      98.730  74.691  78.323  1.00  0.00           H  
ATOM   2019  CB  TYR   130     100.897  75.001  78.330  1.00  0.00           C  
ATOM   2020  HB2 TYR   130     100.708  75.059  77.258  1.00  0.00           H  
ATOM   2021  HB3 TYR   130     101.525  75.766  78.787  1.00  0.00           H  
ATOM   2022  CG  TYR   130     101.552  73.676  78.521  1.00  0.00           C  
ATOM   2023  CD1 TYR   130     101.261  72.520  77.808  1.00  0.00           C  
ATOM   2024  HD1 TYR   130     100.828  72.520  76.818  1.00  0.00           H  
ATOM   2025  CE1 TYR   130     101.596  71.255  78.281  1.00  0.00           C  
ATOM   2026  HE1 TYR   130     101.328  70.410  77.665  1.00  0.00           H  
ATOM   2027  CZ  TYR   130     102.442  71.118  79.446  1.00  0.00           C  
ATOM   2028  OH  TYR   130     102.724  69.820  79.890  1.00  0.00           O  
ATOM   2029  HH  TYR   130     103.381  69.849  80.590  1.00  0.00           H  
ATOM   2030  CE2 TYR   130     102.977  72.306  80.068  1.00  0.00           C  
ATOM   2031  HE2 TYR   130     103.535  72.291  80.992  1.00  0.00           H  
ATOM   2032  CD2 TYR   130     102.466  73.580  79.600  1.00  0.00           C  
ATOM   2033  HD2 TYR   130     102.721  74.416  80.235  1.00  0.00           H  
ATOM   2034  C   TYR   130      99.303  74.375  80.291  1.00  0.00           C  
ATOM   2035  O   TYR   130      98.521  73.418  80.381  1.00  0.00           O  
ATOM   2036  N   ILE   131      99.849  74.883  81.395  1.00  0.00           N  
ATOM   2037  H   ILE   131     100.579  75.577  81.321  1.00  0.00           H  
ATOM   2038  CA  ILE   131      99.773  74.243  82.753  1.00  0.00           C  
ATOM   2039  HA  ILE   131     100.019  73.194  82.588  1.00  0.00           H  
ATOM   2040  CB  ILE   131     100.892  74.817  83.677  1.00  0.00           C  
ATOM   2041  HB  ILE   131     100.770  75.898  83.616  1.00  0.00           H  
ATOM   2042  CG2 ILE   131     100.608  74.315  85.140  1.00  0.00           C  
ATOM   2043 HG21 ILE   131     100.552  73.228  85.082  1.00  0.00           H  
ATOM   2044 HG22 ILE   131     101.325  74.803  85.800  1.00  0.00           H  
ATOM   2045 HG23 ILE   131      99.690  74.694  85.588  1.00  0.00           H  
ATOM   2046  CG1 ILE   131     102.343  74.385  83.334  1.00  0.00           C  
ATOM   2047 HG12 ILE   131     102.337  73.296  83.287  1.00  0.00           H  
ATOM   2048 HG13 ILE   131     102.801  74.818  82.445  1.00  0.00           H  
ATOM   2049  CD1 ILE   131     103.469  74.748  84.279  1.00  0.00           C  
ATOM   2050 HD11 ILE   131     104.416  74.568  83.770  1.00  0.00           H  
ATOM   2051 HD12 ILE   131     103.350  75.805  84.521  1.00  0.00           H  
ATOM   2052 HD13 ILE   131     103.538  74.004  85.073  1.00  0.00           H  
ATOM   2053  C   ILE   131      98.323  74.396  83.274  1.00  0.00           C  
ATOM   2054  O   ILE   131      97.734  73.449  83.801  1.00  0.00           O  
ATOM   2055  N   GLN   132      97.634  75.586  83.200  1.00  0.00           N  
ATOM   2056  H   GLN   132      98.144  76.395  82.875  1.00  0.00           H  
ATOM   2057  CA  GLN   132      96.252  75.693  83.658  1.00  0.00           C  
ATOM   2058  HA  GLN   132      96.304  75.369  84.697  1.00  0.00           H  
ATOM   2059  CB  GLN   132      95.746  77.141  83.802  1.00  0.00           C  
ATOM   2060  HB2 GLN   132      94.867  77.089  84.445  1.00  0.00           H  
ATOM   2061  HB3 GLN   132      96.462  77.622  84.468  1.00  0.00           H  
ATOM   2062  CG  GLN   132      95.419  78.062  82.646  1.00  0.00           C  
ATOM   2063  HG2 GLN   132      95.961  78.994  82.802  1.00  0.00           H  
ATOM   2064  HG3 GLN   132      95.788  77.517  81.777  1.00  0.00           H  
ATOM   2065  CD  GLN   132      93.957  78.439  82.406  1.00  0.00           C  
ATOM   2066  OE1 GLN   132      93.071  77.747  82.902  1.00  0.00           O  
ATOM   2067  NE2 GLN   132      93.703  79.446  81.521  1.00  0.00           N  
ATOM   2068 HE21 GLN   132      92.782  79.861  81.493  1.00  0.00           H  
ATOM   2069 HE22 GLN   132      94.435  80.064  81.202  1.00  0.00           H  
ATOM   2070  C   GLN   132      95.214  74.850  82.870  1.00  0.00           C  
ATOM   2071  O   GLN   132      94.294  74.379  83.508  1.00  0.00           O  
ATOM   2072  N   VAL   133      95.319  74.658  81.554  1.00  0.00           N  
ATOM   2073  H   VAL   133      96.029  75.138  81.021  1.00  0.00           H  
ATOM   2074  CA  VAL   133      94.498  73.664  80.806  1.00  0.00           C  
ATOM   2075  HA  VAL   133      93.455  73.705  81.118  1.00  0.00           H  
ATOM   2076  CB  VAL   133      94.289  73.929  79.296  1.00  0.00           C  
ATOM   2077  HB  VAL   133      95.293  73.990  78.877  1.00  0.00           H  
ATOM   2078  CG1 VAL   133      93.515  72.811  78.523  1.00  0.00           C  
ATOM   2079 HG11 VAL   133      92.468  72.940  78.796  1.00  0.00           H  
ATOM   2080 HG12 VAL   133      93.597  73.013  77.455  1.00  0.00           H  
ATOM   2081 HG13 VAL   133      93.876  71.832  78.836  1.00  0.00           H  
ATOM   2082  CG2 VAL   133      93.529  75.256  78.954  1.00  0.00           C  
ATOM   2083 HG21 VAL   133      92.477  75.228  79.240  1.00  0.00           H  
ATOM   2084 HG22 VAL   133      94.005  76.107  79.440  1.00  0.00           H  
ATOM   2085 HG23 VAL   133      93.554  75.393  77.873  1.00  0.00           H  
ATOM   2086  C   VAL   133      94.980  72.247  81.074  1.00  0.00           C  
ATOM   2087  O   VAL   133      94.170  71.370  81.471  1.00  0.00           O  
ATOM   2088  N   SER   134      96.233  71.900  80.879  1.00  0.00           N  
ATOM   2089  H   SER   134      96.937  72.606  80.717  1.00  0.00           H  
ATOM   2090  CA  SER   134      96.650  70.503  80.928  1.00  0.00           C  
ATOM   2091  HA  SER   134      95.903  69.914  80.396  1.00  0.00           H  
ATOM   2092  CB  SER   134      97.881  70.263  80.119  1.00  0.00           C  
ATOM   2093  HB2 SER   134      97.855  69.187  79.946  1.00  0.00           H  
ATOM   2094  HB3 SER   134      97.894  70.755  79.147  1.00  0.00           H  
ATOM   2095  OG  SER   134      98.978  70.787  80.892  1.00  0.00           O  
ATOM   2096  HG  SER   134      98.962  71.733  80.725  1.00  0.00           H  
ATOM   2097  C   SER   134      96.683  69.895  82.360  1.00  0.00           C  
ATOM   2098  O   SER   134      96.673  68.643  82.478  1.00  0.00           O  
ATOM   2099  N   PHE   135      96.460  70.726  83.389  1.00  0.00           N  
ATOM   2100  H   PHE   135      96.432  71.730  83.283  1.00  0.00           H  
ATOM   2101  CA  PHE   135      96.149  70.177  84.718  1.00  0.00           C  
ATOM   2102  HA  PHE   135      96.645  69.225  84.909  1.00  0.00           H  
ATOM   2103  CB  PHE   135      96.574  71.208  85.724  1.00  0.00           C  
ATOM   2104  HB2 PHE   135      97.662  71.171  85.782  1.00  0.00           H  
ATOM   2105  HB3 PHE   135      96.382  72.199  85.314  1.00  0.00           H  
ATOM   2106  CG  PHE   135      95.909  71.010  87.071  1.00  0.00           C  
ATOM   2107  CD1 PHE   135      96.274  69.915  87.819  1.00  0.00           C  
ATOM   2108  HD1 PHE   135      97.010  69.212  87.459  1.00  0.00           H  
ATOM   2109  CE1 PHE   135      95.726  69.807  89.127  1.00  0.00           C  
ATOM   2110  HE1 PHE   135      95.987  68.952  89.732  1.00  0.00           H  
ATOM   2111  CZ  PHE   135      94.729  70.631  89.610  1.00  0.00           C  
ATOM   2112  HZ  PHE   135      94.364  70.340  90.584  1.00  0.00           H  
ATOM   2113  CE2 PHE   135      94.285  71.745  88.779  1.00  0.00           C  
ATOM   2114  HE2 PHE   135      93.606  72.512  89.122  1.00  0.00           H  
ATOM   2115  CD2 PHE   135      94.902  71.909  87.515  1.00  0.00           C  
ATOM   2116  HD2 PHE   135      94.748  72.760  86.869  1.00  0.00           H  
ATOM   2117  C   PHE   135      94.631  69.919  84.793  1.00  0.00           C  
ATOM   2118  O   PHE   135      94.205  68.810  85.006  1.00  0.00           O  
ATOM   2119  N   TRP   136      93.774  70.979  84.597  1.00  0.00           N  
ATOM   2120  H   TRP   136      94.108  71.887  84.307  1.00  0.00           H  
ATOM   2121  CA  TRP   136      92.357  70.838  85.009  1.00  0.00           C  
ATOM   2122  HA  TRP   136      92.153  70.356  85.965  1.00  0.00           H  
ATOM   2123  CB  TRP   136      91.656  72.206  85.046  1.00  0.00           C  
ATOM   2124  HB2 TRP   136      92.423  72.873  84.651  1.00  0.00           H  
ATOM   2125  HB3 TRP   136      90.817  72.180  84.351  1.00  0.00           H  
ATOM   2126  CG  TRP   136      91.303  72.726  86.412  1.00  0.00           C  
ATOM   2127  CD1 TRP   136      90.390  72.262  87.311  1.00  0.00           C  
ATOM   2128  HD1 TRP   136      89.739  71.415  87.157  1.00  0.00           H  
ATOM   2129  NE1 TRP   136      90.304  73.034  88.419  1.00  0.00           N  
ATOM   2130  HE1 TRP   136      89.699  72.894  89.216  1.00  0.00           H  
ATOM   2131  CE2 TRP   136      91.193  74.044  88.401  1.00  0.00           C  
ATOM   2132  CZ2 TRP   136      91.532  75.113  89.313  1.00  0.00           C  
ATOM   2133  HZ2 TRP   136      91.016  75.072  90.261  1.00  0.00           H  
ATOM   2134  CH2 TRP   136      92.469  76.039  88.950  1.00  0.00           C  
ATOM   2135  HH2 TRP   136      92.699  76.889  89.575  1.00  0.00           H  
ATOM   2136  CZ3 TRP   136      93.078  75.962  87.706  1.00  0.00           C  
ATOM   2137  HZ3 TRP   136      93.840  76.701  87.505  1.00  0.00           H  
ATOM   2138  CE3 TRP   136      92.863  74.878  86.770  1.00  0.00           C  
ATOM   2139  HE3 TRP   136      93.388  74.889  85.826  1.00  0.00           H  
ATOM   2140  CD2 TRP   136      91.772  73.935  87.080  1.00  0.00           C  
ATOM   2141  C   TRP   136      91.617  69.931  84.004  1.00  0.00           C  
ATOM   2142  O   TRP   136      90.712  69.183  84.504  1.00  0.00           O  
ATOM   2143  N   CYS   137      91.828  70.002  82.651  1.00  0.00           N  
ATOM   2144  H   CYS   137      92.585  70.615  82.386  1.00  0.00           H  
ATOM   2145  CA  CYS   137      91.380  69.027  81.673  1.00  0.00           C  
ATOM   2146  HA  CYS   137      90.297  68.973  81.787  1.00  0.00           H  
ATOM   2147  CB  CYS   137      91.863  69.590  80.262  1.00  0.00           C  
ATOM   2148  HB2 CYS   137      91.552  70.634  80.250  1.00  0.00           H  
ATOM   2149  HB3 CYS   137      92.948  69.481  80.262  1.00  0.00           H  
ATOM   2150  SG  CYS   137      91.050  68.555  78.904  1.00  0.00           S  
ATOM   2151  HG  CYS   137      91.629  67.375  79.145  1.00  0.00           H  
ATOM   2152  C   CYS   137      91.801  67.549  81.848  1.00  0.00           C  
ATOM   2153  O   CYS   137      91.141  66.593  81.547  1.00  0.00           O  
ATOM   2154  N   LEU   138      92.970  67.346  82.511  1.00  0.00           N  
ATOM   2155  H   LEU   138      93.520  68.151  82.779  1.00  0.00           H  
ATOM   2156  CA  LEU   138      93.382  66.043  83.020  1.00  0.00           C  
ATOM   2157  HA  LEU   138      93.169  65.231  82.325  1.00  0.00           H  
ATOM   2158  CB  LEU   138      94.898  66.066  83.063  1.00  0.00           C  
ATOM   2159  HB2 LEU   138      95.171  66.226  82.020  1.00  0.00           H  
ATOM   2160  HB3 LEU   138      95.179  66.956  83.626  1.00  0.00           H  
ATOM   2161  CG  LEU   138      95.613  64.916  83.701  1.00  0.00           C  
ATOM   2162  HG  LEU   138      95.104  64.766  84.652  1.00  0.00           H  
ATOM   2163  CD1 LEU   138      95.459  63.673  82.890  1.00  0.00           C  
ATOM   2164 HD11 LEU   138      95.891  62.759  83.300  1.00  0.00           H  
ATOM   2165 HD12 LEU   138      94.403  63.450  82.743  1.00  0.00           H  
ATOM   2166 HD13 LEU   138      95.911  63.763  81.902  1.00  0.00           H  
ATOM   2167  CD2 LEU   138      97.121  65.322  83.788  1.00  0.00           C  
ATOM   2168 HD21 LEU   138      97.620  64.559  84.386  1.00  0.00           H  
ATOM   2169 HD22 LEU   138      97.561  65.394  82.794  1.00  0.00           H  
ATOM   2170 HD23 LEU   138      97.250  66.282  84.288  1.00  0.00           H  
ATOM   2171  C   LEU   138      92.645  65.615  84.306  1.00  0.00           C  
ATOM   2172  O   LEU   138      92.092  64.542  84.306  1.00  0.00           O  
ATOM   2173  N   ALA   139      92.667  66.448  85.337  1.00  0.00           N  
ATOM   2174  H   ALA   139      93.186  67.313  85.288  1.00  0.00           H  
ATOM   2175  CA  ALA   139      92.045  66.187  86.675  1.00  0.00           C  
ATOM   2176  HA  ALA   139      92.452  65.330  87.213  1.00  0.00           H  
ATOM   2177  CB  ALA   139      92.275  67.375  87.567  1.00  0.00           C  
ATOM   2178  HB1 ALA   139      91.687  68.237  87.252  1.00  0.00           H  
ATOM   2179  HB2 ALA   139      92.087  67.116  88.609  1.00  0.00           H  
ATOM   2180  HB3 ALA   139      93.262  67.815  87.711  1.00  0.00           H  
ATOM   2181  C   ALA   139      90.505  65.833  86.393  1.00  0.00           C  
ATOM   2182  O   ALA   139      89.917  64.939  86.972  1.00  0.00           O  
ATOM   2183  N   ALA   140      89.802  66.544  85.489  1.00  0.00           N  
ATOM   2184  H   ALA   140      90.165  67.407  85.110  1.00  0.00           H  
ATOM   2185  CA  ALA   140      88.404  66.103  85.127  1.00  0.00           C  
ATOM   2186  HA  ALA   140      87.851  66.111  86.067  1.00  0.00           H  
ATOM   2187  CB  ALA   140      87.797  67.171  84.270  1.00  0.00           C  
ATOM   2188  HB1 ALA   140      87.691  68.030  84.934  1.00  0.00           H  
ATOM   2189  HB2 ALA   140      88.385  67.526  83.424  1.00  0.00           H  
ATOM   2190  HB3 ALA   140      86.835  66.846  83.874  1.00  0.00           H  
ATOM   2191  C   ALA   140      88.308  64.713  84.445  1.00  0.00           C  
ATOM   2192  O   ALA   140      87.483  63.857  84.833  1.00  0.00           O  
ATOM   2193  N   GLY   141      89.155  64.425  83.463  1.00  0.00           N  
ATOM   2194  H   GLY   141      89.878  65.025  83.093  1.00  0.00           H  
ATOM   2195  CA  GLY   141      89.315  63.089  82.854  1.00  0.00           C  
ATOM   2196  HA2 GLY   141      88.498  62.913  82.154  1.00  0.00           H  
ATOM   2197  HA3 GLY   141      90.197  63.105  82.212  1.00  0.00           H  
ATOM   2198  C   GLY   141      89.488  62.007  83.915  1.00  0.00           C  
ATOM   2199  O   GLY   141      88.851  60.937  83.823  1.00  0.00           O  
ATOM   2200  N   ARG   142      90.331  62.339  84.945  1.00  0.00           N  
ATOM   2201  H   ARG   142      90.828  63.218  84.958  1.00  0.00           H  
ATOM   2202  CA  ARG   142      90.520  61.319  86.036  1.00  0.00           C  
ATOM   2203  HA  ARG   142      90.654  60.363  85.528  1.00  0.00           H  
ATOM   2204  CB  ARG   142      91.865  61.713  86.701  1.00  0.00           C  
ATOM   2205  HB2 ARG   142      91.877  62.758  87.009  1.00  0.00           H  
ATOM   2206  HB3 ARG   142      92.035  61.135  87.609  1.00  0.00           H  
ATOM   2207  CG  ARG   142      93.197  61.337  85.959  1.00  0.00           C  
ATOM   2208  HG2 ARG   142      93.342  60.256  85.970  1.00  0.00           H  
ATOM   2209  HG3 ARG   142      93.207  61.692  84.928  1.00  0.00           H  
ATOM   2210  CD  ARG   142      94.408  61.954  86.620  1.00  0.00           C  
ATOM   2211  HD2 ARG   142      94.391  63.022  86.402  1.00  0.00           H  
ATOM   2212  HD3 ARG   142      94.302  61.829  87.697  1.00  0.00           H  
ATOM   2213  NE  ARG   142      95.623  61.390  86.049  1.00  0.00           N  
ATOM   2214  HE  ARG   142      95.491  60.615  85.414  1.00  0.00           H  
ATOM   2215  CZ  ARG   142      96.873  61.783  86.223  1.00  0.00           C  
ATOM   2216  NH1 ARG   142      97.200  62.845  86.825  1.00  0.00           N  
ATOM   2217 HH11 ARG   142      96.485  63.417  87.250  1.00  0.00           H  
ATOM   2218 HH12 ARG   142      98.186  63.036  86.933  1.00  0.00           H  
ATOM   2219  NH2 ARG   142      97.821  61.111  85.599  1.00  0.00           N  
ATOM   2220 HH21 ARG   142      97.633  60.199  85.209  1.00  0.00           H  
ATOM   2221 HH22 ARG   142      98.750  61.349  85.918  1.00  0.00           H  
ATOM   2222  C   ARG   142      89.354  61.207  87.019  1.00  0.00           C  
ATOM   2223  O   ARG   142      89.043  60.149  87.464  1.00  0.00           O  
ATOM   2224  N   GLN   143      88.621  62.288  87.331  1.00  0.00           N  
ATOM   2225  H   GLN   143      88.900  63.226  87.081  1.00  0.00           H  
ATOM   2226  CA  GLN   143      87.551  62.346  88.366  1.00  0.00           C  
ATOM   2227  HA  GLN   143      87.852  61.655  89.154  1.00  0.00           H  
ATOM   2228  CB  GLN   143      87.288  63.758  88.891  1.00  0.00           C  
ATOM   2229  HB2 GLN   143      87.088  64.480  88.099  1.00  0.00           H  
ATOM   2230  HB3 GLN   143      86.392  63.677  89.505  1.00  0.00           H  
ATOM   2231  CG  GLN   143      88.293  64.229  89.942  1.00  0.00           C  
ATOM   2232  HG2 GLN   143      88.061  63.635  90.826  1.00  0.00           H  
ATOM   2233  HG3 GLN   143      89.195  63.837  89.473  1.00  0.00           H  
ATOM   2234  CD  GLN   143      88.266  65.713  90.243  1.00  0.00           C  
ATOM   2235  OE1 GLN   143      87.934  66.171  91.325  1.00  0.00           O  
ATOM   2236  NE2 GLN   143      88.764  66.442  89.338  1.00  0.00           N  
ATOM   2237 HE21 GLN   143      89.126  66.101  88.460  1.00  0.00           H  
ATOM   2238 HE22 GLN   143      88.724  67.439  89.494  1.00  0.00           H  
ATOM   2239  C   GLN   143      86.298  61.678  87.681  1.00  0.00           C  
ATOM   2240  O   GLN   143      85.650  60.784  88.205  1.00  0.00           O  
ATOM   2241  N   ILE   144      85.877  62.104  86.504  1.00  0.00           N  
ATOM   2242  H   ILE   144      86.443  62.771  86.000  1.00  0.00           H  
ATOM   2243  CA  ILE   144      84.752  61.510  85.782  1.00  0.00           C  
ATOM   2244  HA  ILE   144      83.871  61.543  86.422  1.00  0.00           H  
ATOM   2245  CB  ILE   144      84.294  62.341  84.461  1.00  0.00           C  
ATOM   2246  HB  ILE   144      84.529  63.398  84.580  1.00  0.00           H  
ATOM   2247  CG2 ILE   144      85.083  61.824  83.235  1.00  0.00           C  
ATOM   2248 HG21 ILE   144      86.166  61.872  83.347  1.00  0.00           H  
ATOM   2249 HG22 ILE   144      84.831  60.789  83.004  1.00  0.00           H  
ATOM   2250 HG23 ILE   144      84.972  62.534  82.415  1.00  0.00           H  
ATOM   2251  CG1 ILE   144      82.802  62.204  84.151  1.00  0.00           C  
ATOM   2252 HG12 ILE   144      82.576  62.331  83.092  1.00  0.00           H  
ATOM   2253 HG13 ILE   144      82.579  61.153  84.332  1.00  0.00           H  
ATOM   2254  CD1 ILE   144      82.018  62.975  85.190  1.00  0.00           C  
ATOM   2255 HD11 ILE   144      82.006  62.361  86.091  1.00  0.00           H  
ATOM   2256 HD12 ILE   144      82.427  63.964  85.396  1.00  0.00           H  
ATOM   2257 HD13 ILE   144      80.969  63.104  84.921  1.00  0.00           H  
ATOM   2258  C   ILE   144      84.948  59.994  85.456  1.00  0.00           C  
ATOM   2259  O   ILE   144      84.018  59.251  85.675  1.00  0.00           O  
ATOM   2260  N   HIE   145      86.199  59.525  85.175  1.00  0.00           N  
ATOM   2261  H   HIE   145      86.961  60.179  85.061  1.00  0.00           H  
ATOM   2262  CA  HIE   145      86.549  58.073  85.265  1.00  0.00           C  
ATOM   2263  HA  HIE   145      85.952  57.611  84.478  1.00  0.00           H  
ATOM   2264  CB  HIE   145      87.975  57.847  84.865  1.00  0.00           C  
ATOM   2265  HB2 HIE   145      88.120  58.307  83.887  1.00  0.00           H  
ATOM   2266  HB3 HIE   145      88.640  58.302  85.600  1.00  0.00           H  
ATOM   2267  CG  HIE   145      88.392  56.431  84.892  1.00  0.00           C  
ATOM   2268  ND1 HIE   145      87.879  55.322  84.203  1.00  0.00           N  
ATOM   2269  CE1 HIE   145      88.891  54.443  84.233  1.00  0.00           C  
ATOM   2270  HE1 HIE   145      88.801  53.439  83.847  1.00  0.00           H  
ATOM   2271  NE2 HIE   145      89.829  54.807  85.055  1.00  0.00           N  
ATOM   2272  HE2 HIE   145      90.694  54.289  85.112  1.00  0.00           H  
ATOM   2273  CD2 HIE   145      89.560  56.091  85.385  1.00  0.00           C  
ATOM   2274  HD2 HIE   145      90.203  56.831  85.838  1.00  0.00           H  
ATOM   2275  C   HIE   145      86.131  57.392  86.596  1.00  0.00           C  
ATOM   2276  O   HIE   145      85.550  56.331  86.468  1.00  0.00           O  
ATOM   2277  N   LYS   146      86.370  57.985  87.777  1.00  0.00           N  
ATOM   2278  H   LYS   146      87.067  58.716  87.764  1.00  0.00           H  
ATOM   2279  CA  LYS   146      85.903  57.512  89.101  1.00  0.00           C  
ATOM   2280  HA  LYS   146      86.117  56.443  89.102  1.00  0.00           H  
ATOM   2281  CB  LYS   146      86.771  58.065  90.244  1.00  0.00           C  
ATOM   2282  HB2 LYS   146      87.597  58.738  90.014  1.00  0.00           H  
ATOM   2283  HB3 LYS   146      86.057  58.665  90.809  1.00  0.00           H  
ATOM   2284  CG  LYS   146      87.384  56.959  91.224  1.00  0.00           C  
ATOM   2285  HG2 LYS   146      87.803  56.172  90.597  1.00  0.00           H  
ATOM   2286  HG3 LYS   146      88.142  57.586  91.693  1.00  0.00           H  
ATOM   2287  CD  LYS   146      86.439  56.322  92.200  1.00  0.00           C  
ATOM   2288  HD2 LYS   146      85.926  57.041  92.839  1.00  0.00           H  
ATOM   2289  HD3 LYS   146      85.692  55.792  91.609  1.00  0.00           H  
ATOM   2290  CE  LYS   146      87.189  55.319  93.050  1.00  0.00           C  
ATOM   2291  HE2 LYS   146      87.316  54.355  92.558  1.00  0.00           H  
ATOM   2292  HE3 LYS   146      88.186  55.750  93.143  1.00  0.00           H  
ATOM   2293  NZ  LYS   146      86.519  55.080  94.397  1.00  0.00           N  
ATOM   2294  HZ1 LYS   146      86.673  55.891  94.978  1.00  0.00           H  
ATOM   2295  HZ2 LYS   146      85.513  55.010  94.345  1.00  0.00           H  
ATOM   2296  HZ3 LYS   146      86.828  54.243  94.871  1.00  0.00           H  
ATOM   2297  C   LYS   146      84.455  57.715  89.390  1.00  0.00           C  
ATOM   2298  O   LYS   146      83.805  56.992  90.145  1.00  0.00           O  
ATOM   2299  N   ILE   147      83.853  58.788  88.853  1.00  0.00           N  
ATOM   2300  H   ILE   147      84.458  59.424  88.352  1.00  0.00           H  
ATOM   2301  CA  ILE   147      82.474  59.042  88.997  1.00  0.00           C  
ATOM   2302  HA  ILE   147      82.165  58.712  89.989  1.00  0.00           H  
ATOM   2303  CB  ILE   147      82.018  60.537  88.648  1.00  0.00           C  
ATOM   2304  HB  ILE   147      82.448  60.764  87.672  1.00  0.00           H  
ATOM   2305  CG2 ILE   147      80.509  60.717  88.453  1.00  0.00           C  
ATOM   2306 HG21 ILE   147      80.187  60.133  87.591  1.00  0.00           H  
ATOM   2307 HG22 ILE   147      79.876  60.467  89.305  1.00  0.00           H  
ATOM   2308 HG23 ILE   147      80.257  61.714  88.091  1.00  0.00           H  
ATOM   2309  CG1 ILE   147      82.465  61.488  89.840  1.00  0.00           C  
ATOM   2310 HG12 ILE   147      81.844  61.477  90.736  1.00  0.00           H  
ATOM   2311 HG13 ILE   147      83.429  61.079  90.145  1.00  0.00           H  
ATOM   2312  CD1 ILE   147      82.798  62.888  89.304  1.00  0.00           C  
ATOM   2313 HD11 ILE   147      81.910  63.446  89.006  1.00  0.00           H  
ATOM   2314 HD12 ILE   147      83.318  63.315  90.162  1.00  0.00           H  
ATOM   2315 HD13 ILE   147      83.616  62.785  88.591  1.00  0.00           H  
ATOM   2316  C   ILE   147      81.575  58.077  88.202  1.00  0.00           C  
ATOM   2317  O   ILE   147      80.555  57.654  88.802  1.00  0.00           O  
ATOM   2318  N   ARG   148      82.123  57.577  87.062  1.00  0.00           N  
ATOM   2319  H   ARG   148      82.991  57.974  86.733  1.00  0.00           H  
ATOM   2320  CA  ARG   148      81.474  56.643  86.184  1.00  0.00           C  
ATOM   2321  HA  ARG   148      80.395  56.793  86.157  1.00  0.00           H  
ATOM   2322  CB  ARG   148      82.016  56.799  84.738  1.00  0.00           C  
ATOM   2323  HB2 ARG   148      83.100  56.902  84.789  1.00  0.00           H  
ATOM   2324  HB3 ARG   148      81.916  55.935  84.080  1.00  0.00           H  
ATOM   2325  CG  ARG   148      81.385  57.955  84.004  1.00  0.00           C  
ATOM   2326  HG2 ARG   148      80.322  57.734  83.913  1.00  0.00           H  
ATOM   2327  HG3 ARG   148      81.361  58.827  84.658  1.00  0.00           H  
ATOM   2328  CD  ARG   148      82.109  58.208  82.668  1.00  0.00           C  
ATOM   2329  HD2 ARG   148      83.076  58.625  82.950  1.00  0.00           H  
ATOM   2330  HD3 ARG   148      82.122  57.223  82.201  1.00  0.00           H  
ATOM   2331  NE  ARG   148      81.323  59.124  81.878  1.00  0.00           N  
ATOM   2332  HE  ARG   148      80.352  59.276  82.112  1.00  0.00           H  
ATOM   2333  CZ  ARG   148      81.868  59.908  80.974  1.00  0.00           C  
ATOM   2334  NH1 ARG   148      83.144  59.979  80.606  1.00  0.00           N  
ATOM   2335 HH11 ARG   148      83.804  59.266  80.881  1.00  0.00           H  
ATOM   2336 HH12 ARG   148      83.532  60.702  80.016  1.00  0.00           H  
ATOM   2337  NH2 ARG   148      81.085  60.612  80.262  1.00  0.00           N  
ATOM   2338 HH21 ARG   148      81.432  61.247  79.557  1.00  0.00           H  
ATOM   2339 HH22 ARG   148      80.081  60.542  80.349  1.00  0.00           H  
ATOM   2340  C   ARG   148      81.554  55.281  86.871  1.00  0.00           C  
ATOM   2341  O   ARG   148      80.509  54.652  87.072  1.00  0.00           O  
ATOM   2342  N   LYS   149      82.766  54.883  87.313  1.00  0.00           N  
ATOM   2343  H   LYS   149      83.538  55.428  86.955  1.00  0.00           H  
ATOM   2344  CA  LYS   149      82.910  53.558  87.905  1.00  0.00           C  
ATOM   2345  HA  LYS   149      82.492  52.801  87.242  1.00  0.00           H  
ATOM   2346  CB  LYS   149      84.393  53.225  87.937  1.00  0.00           C  
ATOM   2347  HB2 LYS   149      84.856  54.092  88.407  1.00  0.00           H  
ATOM   2348  HB3 LYS   149      84.637  52.307  88.471  1.00  0.00           H  
ATOM   2349  CG  LYS   149      84.991  53.016  86.514  1.00  0.00           C  
ATOM   2350  HG2 LYS   149      84.424  52.229  86.015  1.00  0.00           H  
ATOM   2351  HG3 LYS   149      84.935  53.908  85.891  1.00  0.00           H  
ATOM   2352  CD  LYS   149      86.431  52.595  86.653  1.00  0.00           C  
ATOM   2353  HD2 LYS   149      86.455  51.653  87.202  1.00  0.00           H  
ATOM   2354  HD3 LYS   149      86.849  52.360  85.674  1.00  0.00           H  
ATOM   2355  CE  LYS   149      87.464  53.565  87.269  1.00  0.00           C  
ATOM   2356  HE2 LYS   149      87.666  54.310  86.499  1.00  0.00           H  
ATOM   2357  HE3 LYS   149      87.143  54.178  88.111  1.00  0.00           H  
ATOM   2358  NZ  LYS   149      88.749  52.937  87.715  1.00  0.00           N  
ATOM   2359  HZ1 LYS   149      88.628  52.304  88.493  1.00  0.00           H  
ATOM   2360  HZ2 LYS   149      89.198  52.431  86.966  1.00  0.00           H  
ATOM   2361  HZ3 LYS   149      89.375  53.649  88.064  1.00  0.00           H  
ATOM   2362  C   LYS   149      82.210  53.459  89.211  1.00  0.00           C  
ATOM   2363  O   LYS   149      81.408  52.497  89.352  1.00  0.00           O  
ATOM   2364  N   GLN   150      82.424  54.348  90.128  1.00  0.00           N  
ATOM   2365  H   GLN   150      82.979  55.136  89.826  1.00  0.00           H  
ATOM   2366  CA  GLN   150      81.834  54.359  91.487  1.00  0.00           C  
ATOM   2367  HA  GLN   150      82.206  53.476  92.007  1.00  0.00           H  
ATOM   2368  CB  GLN   150      82.277  55.615  92.286  1.00  0.00           C  
ATOM   2369  HB2 GLN   150      83.362  55.537  92.223  1.00  0.00           H  
ATOM   2370  HB3 GLN   150      82.021  56.491  91.691  1.00  0.00           H  
ATOM   2371  CG  GLN   150      81.798  55.648  93.734  1.00  0.00           C  
ATOM   2372  HG2 GLN   150      82.110  56.620  94.116  1.00  0.00           H  
ATOM   2373  HG3 GLN   150      80.717  55.554  93.835  1.00  0.00           H  
ATOM   2374  CD  GLN   150      82.446  54.564  94.545  1.00  0.00           C  
ATOM   2375  OE1 GLN   150      83.536  54.797  95.001  1.00  0.00           O  
ATOM   2376  NE2 GLN   150      81.855  53.406  94.699  1.00  0.00           N  
ATOM   2377 HE21 GLN   150      80.924  53.189  94.376  1.00  0.00           H  
ATOM   2378 HE22 GLN   150      82.404  52.636  95.055  1.00  0.00           H  
ATOM   2379  C   GLN   150      80.277  54.385  91.477  1.00  0.00           C  
ATOM   2380  O   GLN   150      79.618  53.724  92.276  1.00  0.00           O  
ATOM   2381  N   PHE   151      79.597  55.144  90.572  1.00  0.00           N  
ATOM   2382  H   PHE   151      80.106  55.775  89.970  1.00  0.00           H  
ATOM   2383  CA  PHE   151      78.166  55.172  90.531  1.00  0.00           C  
ATOM   2384  HA  PHE   151      77.693  55.361  91.494  1.00  0.00           H  
ATOM   2385  CB  PHE   151      77.638  56.275  89.619  1.00  0.00           C  
ATOM   2386  HB2 PHE   151      77.937  57.245  90.015  1.00  0.00           H  
ATOM   2387  HB3 PHE   151      78.210  56.147  88.700  1.00  0.00           H  
ATOM   2388  CG  PHE   151      76.130  56.413  89.297  1.00  0.00           C  
ATOM   2389  CD1 PHE   151      75.665  55.884  88.111  1.00  0.00           C  
ATOM   2390  HD1 PHE   151      76.300  55.336  87.430  1.00  0.00           H  
ATOM   2391  CE1 PHE   151      74.338  56.150  87.747  1.00  0.00           C  
ATOM   2392  HE1 PHE   151      73.882  55.704  86.875  1.00  0.00           H  
ATOM   2393  CZ  PHE   151      73.548  56.938  88.545  1.00  0.00           C  
ATOM   2394  HZ  PHE   151      72.527  57.184  88.291  1.00  0.00           H  
ATOM   2395  CE2 PHE   151      73.961  57.376  89.760  1.00  0.00           C  
ATOM   2396  HE2 PHE   151      73.182  57.974  90.209  1.00  0.00           H  
ATOM   2397  CD2 PHE   151      75.281  57.124  90.152  1.00  0.00           C  
ATOM   2398  HD2 PHE   151      75.776  57.569  91.003  1.00  0.00           H  
ATOM   2399  C   PHE   151      77.501  53.802  89.992  1.00  0.00           C  
ATOM   2400  O   PHE   151      76.553  53.244  90.478  1.00  0.00           O  
ATOM   2401  N   PHE   152      78.082  53.172  88.937  1.00  0.00           N  
ATOM   2402  H   PHE   152      78.831  53.649  88.457  1.00  0.00           H  
ATOM   2403  CA  PHE   152      77.656  51.889  88.338  1.00  0.00           C  
ATOM   2404  HA  PHE   152      76.600  51.866  88.069  1.00  0.00           H  
ATOM   2405  CB  PHE   152      78.522  51.780  87.056  1.00  0.00           C  
ATOM   2406  HB2 PHE   152      78.282  52.720  86.560  1.00  0.00           H  
ATOM   2407  HB3 PHE   152      79.588  51.791  87.284  1.00  0.00           H  
ATOM   2408  CG  PHE   152      78.120  50.636  86.153  1.00  0.00           C  
ATOM   2409  CD1 PHE   152      76.928  50.758  85.382  1.00  0.00           C  
ATOM   2410  HD1 PHE   152      76.368  51.680  85.351  1.00  0.00           H  
ATOM   2411  CE1 PHE   152      76.447  49.608  84.687  1.00  0.00           C  
ATOM   2412  HE1 PHE   152      75.586  49.733  84.047  1.00  0.00           H  
ATOM   2413  CZ  PHE   152      77.141  48.415  84.743  1.00  0.00           C  
ATOM   2414  HZ  PHE   152      76.824  47.504  84.257  1.00  0.00           H  
ATOM   2415  CE2 PHE   152      78.341  48.329  85.455  1.00  0.00           C  
ATOM   2416  HE2 PHE   152      78.920  47.419  85.395  1.00  0.00           H  
ATOM   2417  CD2 PHE   152      78.866  49.439  86.185  1.00  0.00           C  
ATOM   2418  HD2 PHE   152      79.673  49.245  86.875  1.00  0.00           H  
ATOM   2419  C   PHE   152      77.948  50.765  89.375  1.00  0.00           C  
ATOM   2420  O   PHE   152      77.159  49.869  89.632  1.00  0.00           O  
ATOM   2421  N   HIE   153      79.006  50.880  90.153  1.00  0.00           N  
ATOM   2422  H   HIE   153      79.728  51.533  89.886  1.00  0.00           H  
ATOM   2423  CA  HIE   153      79.306  49.974  91.248  1.00  0.00           C  
ATOM   2424  HA  HIE   153      79.229  48.930  90.945  1.00  0.00           H  
ATOM   2425  CB  HIE   153      80.771  50.133  91.771  1.00  0.00           C  
ATOM   2426  HB2 HIE   153      81.386  50.014  90.879  1.00  0.00           H  
ATOM   2427  HB3 HIE   153      81.014  51.071  92.271  1.00  0.00           H  
ATOM   2428  CG  HIE   153      81.072  49.113  92.757  1.00  0.00           C  
ATOM   2429  ND1 HIE   153      80.843  49.300  94.125  1.00  0.00           N  
ATOM   2430  CE1 HIE   153      81.053  48.125  94.633  1.00  0.00           C  
ATOM   2431  HE1 HIE   153      81.076  48.043  95.709  1.00  0.00           H  
ATOM   2432  NE2 HIE   153      81.234  47.196  93.687  1.00  0.00           N  
ATOM   2433  HE2 HIE   153      81.087  46.208  93.833  1.00  0.00           H  
ATOM   2434  CD2 HIE   153      81.278  47.807  92.474  1.00  0.00           C  
ATOM   2435  HD2 HIE   153      81.429  47.421  91.476  1.00  0.00           H  
ATOM   2436  C   HIE   153      78.259  50.051  92.381  1.00  0.00           C  
ATOM   2437  O   HIE   153      77.641  49.026  92.677  1.00  0.00           O  
ATOM   2438  N   ALA   154      77.941  51.247  92.883  1.00  0.00           N  
ATOM   2439  H   ALA   154      78.442  52.067  92.572  1.00  0.00           H  
ATOM   2440  CA  ALA   154      76.821  51.448  93.801  1.00  0.00           C  
ATOM   2441  HA  ALA   154      76.957  50.858  94.708  1.00  0.00           H  
ATOM   2442  CB  ALA   154      76.771  52.912  94.061  1.00  0.00           C  
ATOM   2443  HB1 ALA   154      76.867  53.562  93.191  1.00  0.00           H  
ATOM   2444  HB2 ALA   154      75.816  53.289  94.428  1.00  0.00           H  
ATOM   2445  HB3 ALA   154      77.595  53.139  94.737  1.00  0.00           H  
ATOM   2446  C   ALA   154      75.502  51.039  93.288  1.00  0.00           C  
ATOM   2447  O   ALA   154      74.702  50.563  94.094  1.00  0.00           O  
ATOM   2448  N   ILE   155      75.310  51.006  91.936  1.00  0.00           N  
ATOM   2449  H   ILE   155      75.962  51.533  91.373  1.00  0.00           H  
ATOM   2450  CA  ILE   155      74.229  50.393  91.204  1.00  0.00           C  
ATOM   2451  HA  ILE   155      73.296  50.658  91.700  1.00  0.00           H  
ATOM   2452  CB  ILE   155      74.068  51.012  89.728  1.00  0.00           C  
ATOM   2453  HB  ILE   155      75.037  51.207  89.268  1.00  0.00           H  
ATOM   2454  CG2 ILE   155      73.447  49.970  88.770  1.00  0.00           C  
ATOM   2455 HG21 ILE   155      73.558  50.363  87.759  1.00  0.00           H  
ATOM   2456 HG22 ILE   155      74.001  49.034  88.836  1.00  0.00           H  
ATOM   2457 HG23 ILE   155      72.399  49.711  88.918  1.00  0.00           H  
ATOM   2458  CG1 ILE   155      73.285  52.344  89.759  1.00  0.00           C  
ATOM   2459 HG12 ILE   155      72.254  52.083  89.999  1.00  0.00           H  
ATOM   2460 HG13 ILE   155      73.850  52.948  90.469  1.00  0.00           H  
ATOM   2461  CD1 ILE   155      73.207  53.053  88.381  1.00  0.00           C  
ATOM   2462 HD11 ILE   155      72.832  54.066  88.521  1.00  0.00           H  
ATOM   2463 HD12 ILE   155      74.144  53.130  87.829  1.00  0.00           H  
ATOM   2464 HD13 ILE   155      72.518  52.510  87.733  1.00  0.00           H  
ATOM   2465  C   ILE   155      74.337  48.896  91.407  1.00  0.00           C  
ATOM   2466  O   ILE   155      73.423  48.286  91.901  1.00  0.00           O  
ATOM   2467  N   MET   156      75.365  48.212  90.918  1.00  0.00           N  
ATOM   2468  H   MET   156      75.986  48.774  90.354  1.00  0.00           H  
ATOM   2469  CA  MET   156      75.568  46.761  90.804  1.00  0.00           C  
ATOM   2470  HA  MET   156      74.834  46.238  90.190  1.00  0.00           H  
ATOM   2471  CB  MET   156      76.867  46.380  90.073  1.00  0.00           C  
ATOM   2472  HB2 MET   156      77.699  46.856  90.591  1.00  0.00           H  
ATOM   2473  HB3 MET   156      76.992  45.302  90.171  1.00  0.00           H  
ATOM   2474  CG  MET   156      77.150  46.695  88.535  1.00  0.00           C  
ATOM   2475  HG2 MET   156      77.012  47.762  88.357  1.00  0.00           H  
ATOM   2476  HG3 MET   156      78.188  46.405  88.373  1.00  0.00           H  
ATOM   2477  SD  MET   156      76.246  45.708  87.371  1.00  0.00           S  
ATOM   2478  CE  MET   156      74.809  46.809  87.068  1.00  0.00           C  
ATOM   2479  HE1 MET   156      74.166  46.839  87.948  1.00  0.00           H  
ATOM   2480  HE2 MET   156      75.181  47.791  86.777  1.00  0.00           H  
ATOM   2481  HE3 MET   156      74.322  46.509  86.139  1.00  0.00           H  
ATOM   2482  C   MET   156      75.666  46.018  92.193  1.00  0.00           C  
ATOM   2483  O   MET   156      75.235  44.866  92.322  1.00  0.00           O  
ATOM   2484  N   ARG   157      76.238  46.651  93.237  1.00  0.00           N  
ATOM   2485  H   ARG   157      76.606  47.584  93.118  1.00  0.00           H  
ATOM   2486  CA  ARG   157      76.493  45.963  94.507  1.00  0.00           C  
ATOM   2487  HA  ARG   157      76.972  45.008  94.289  1.00  0.00           H  
ATOM   2488  CB  ARG   157      77.475  46.776  95.385  1.00  0.00           C  
ATOM   2489  HB2 ARG   157      77.904  46.115  96.138  1.00  0.00           H  
ATOM   2490  HB3 ARG   157      78.263  47.139  94.725  1.00  0.00           H  
ATOM   2491  CG  ARG   157      76.870  48.019  96.001  1.00  0.00           C  
ATOM   2492  HG2 ARG   157      76.126  48.515  95.378  1.00  0.00           H  
ATOM   2493  HG3 ARG   157      76.391  47.774  96.949  1.00  0.00           H  
ATOM   2494  CD  ARG   157      78.007  49.018  96.387  1.00  0.00           C  
ATOM   2495  HD2 ARG   157      78.554  48.418  97.113  1.00  0.00           H  
ATOM   2496  HD3 ARG   157      78.507  49.306  95.462  1.00  0.00           H  
ATOM   2497  NE  ARG   157      77.414  50.163  97.123  1.00  0.00           N  
ATOM   2498  HE  ARG   157      76.492  49.976  97.490  1.00  0.00           H  
ATOM   2499  CZ  ARG   157      77.780  51.413  97.270  1.00  0.00           C  
ATOM   2500  NH1 ARG   157      79.024  51.862  97.058  1.00  0.00           N  
ATOM   2501 HH11 ARG   157      79.719  51.147  96.903  1.00  0.00           H  
ATOM   2502 HH12 ARG   157      79.326  52.710  97.517  1.00  0.00           H  
ATOM   2503  NH2 ARG   157      76.930  52.194  97.828  1.00  0.00           N  
ATOM   2504 HH21 ARG   157      75.965  51.917  97.937  1.00  0.00           H  
ATOM   2505 HH22 ARG   157      77.346  53.020  98.236  1.00  0.00           H  
ATOM   2506  C   ARG   157      75.170  45.522  95.191  1.00  0.00           C  
ATOM   2507  O   ARG   157      75.183  44.443  95.800  1.00  0.00           O  
ATOM   2508  N   GLN   158      74.063  46.148  94.880  1.00  0.00           N  
ATOM   2509  H   GLN   158      74.162  46.951  94.276  1.00  0.00           H  
ATOM   2510  CA  GLN   158      72.802  46.123  95.561  1.00  0.00           C  
ATOM   2511  HA  GLN   158      73.121  46.253  96.595  1.00  0.00           H  
ATOM   2512  CB  GLN   158      71.887  47.304  95.268  1.00  0.00           C  
ATOM   2513  HB2 GLN   158      71.181  47.407  96.092  1.00  0.00           H  
ATOM   2514  HB3 GLN   158      72.562  48.159  95.325  1.00  0.00           H  
ATOM   2515  CG  GLN   158      70.969  47.429  94.061  1.00  0.00           C  
ATOM   2516  HG2 GLN   158      71.520  47.165  93.158  1.00  0.00           H  
ATOM   2517  HG3 GLN   158      70.129  46.750  94.214  1.00  0.00           H  
ATOM   2518  CD  GLN   158      70.494  48.878  93.793  1.00  0.00           C  
ATOM   2519  OE1 GLN   158      69.728  49.515  94.519  1.00  0.00           O  
ATOM   2520  NE2 GLN   158      71.073  49.470  92.849  1.00  0.00           N  
ATOM   2521 HE21 GLN   158      71.698  48.979  92.226  1.00  0.00           H  
ATOM   2522 HE22 GLN   158      70.641  50.369  92.690  1.00  0.00           H  
ATOM   2523  C   GLN   158      71.966  44.853  95.396  1.00  0.00           C  
ATOM   2524  O   GLN   158      72.041  44.076  94.458  1.00  0.00           O  
ATOM   2525  N   GLU   159      71.006  44.655  96.370  1.00  0.00           N  
ATOM   2526  H   GLU   159      71.105  45.323  97.122  1.00  0.00           H  
ATOM   2527  CA  GLU   159      69.949  43.676  96.207  1.00  0.00           C  
ATOM   2528  HA  GLU   159      70.465  42.812  95.789  1.00  0.00           H  
ATOM   2529  CB  GLU   159      69.403  43.287  97.639  1.00  0.00           C  
ATOM   2530  HB2 GLU   159      70.244  42.827  98.158  1.00  0.00           H  
ATOM   2531  HB3 GLU   159      69.231  44.233  98.153  1.00  0.00           H  
ATOM   2532  CG  GLU   159      68.177  42.438  97.661  1.00  0.00           C  
ATOM   2533  HG2 GLU   159      67.793  42.489  98.680  1.00  0.00           H  
ATOM   2534  HG3 GLU   159      67.331  42.803  97.078  1.00  0.00           H  
ATOM   2535  CD  GLU   159      68.471  40.982  97.289  1.00  0.00           C  
ATOM   2536  OE1 GLU   159      69.640  40.576  97.137  1.00  0.00           O  
ATOM   2537  OE2 GLU   159      67.449  40.263  97.039  1.00  0.00           O  
ATOM   2538  C   GLU   159      68.790  44.077  95.287  1.00  0.00           C  
ATOM   2539  O   GLU   159      68.233  45.142  95.348  1.00  0.00           O  
ATOM   2540  N   ILE   160      68.367  43.054  94.550  1.00  0.00           N  
ATOM   2541  H   ILE   160      68.995  42.266  94.615  1.00  0.00           H  
ATOM   2542  CA  ILE   160      67.385  43.141  93.424  1.00  0.00           C  
ATOM   2543  HA  ILE   160      67.757  43.952  92.798  1.00  0.00           H  
ATOM   2544  CB  ILE   160      67.445  41.807  92.562  1.00  0.00           C  
ATOM   2545  HB  ILE   160      68.421  41.608  92.121  1.00  0.00           H  
ATOM   2546  CG2 ILE   160      67.084  40.570  93.536  1.00  0.00           C  
ATOM   2547 HG21 ILE   160      66.036  40.656  93.821  1.00  0.00           H  
ATOM   2548 HG22 ILE   160      67.220  39.631  93.000  1.00  0.00           H  
ATOM   2549 HG23 ILE   160      67.623  40.600  94.483  1.00  0.00           H  
ATOM   2550  CG1 ILE   160      66.513  41.588  91.329  1.00  0.00           C  
ATOM   2551 HG12 ILE   160      66.932  40.690  90.876  1.00  0.00           H  
ATOM   2552 HG13 ILE   160      65.465  41.516  91.618  1.00  0.00           H  
ATOM   2553  CD1 ILE   160      66.507  42.710  90.322  1.00  0.00           C  
ATOM   2554 HD11 ILE   160      65.623  42.678  89.686  1.00  0.00           H  
ATOM   2555 HD12 ILE   160      66.440  43.650  90.869  1.00  0.00           H  
ATOM   2556 HD13 ILE   160      67.376  42.603  89.672  1.00  0.00           H  
ATOM   2557  C   ILE   160      65.965  43.427  93.946  1.00  0.00           C  
ATOM   2558  O   ILE   160      65.263  44.219  93.283  1.00  0.00           O  
ATOM   2559  N   GLY   161      65.588  42.961  95.177  1.00  0.00           N  
ATOM   2560  H   GLY   161      66.267  42.374  95.640  1.00  0.00           H  
ATOM   2561  CA  GLY   161      64.410  43.351  95.896  1.00  0.00           C  
ATOM   2562  HA2 GLY   161      63.566  43.079  95.263  1.00  0.00           H  
ATOM   2563  HA3 GLY   161      64.394  42.798  96.835  1.00  0.00           H  
ATOM   2564  C   GLY   161      64.334  44.885  96.206  1.00  0.00           C  
ATOM   2565  O   GLY   161      63.272  45.325  96.626  1.00  0.00           O  
ATOM   2566  N   TRP   162      65.459  45.639  96.250  1.00  0.00           N  
ATOM   2567  H   TRP   162      66.331  45.133  96.191  1.00  0.00           H  
ATOM   2568  CA  TRP   162      65.509  47.137  96.163  1.00  0.00           C  
ATOM   2569  HA  TRP   162      64.749  47.667  96.738  1.00  0.00           H  
ATOM   2570  CB  TRP   162      66.738  47.618  96.917  1.00  0.00           C  
ATOM   2571  HB2 TRP   162      66.703  47.167  97.909  1.00  0.00           H  
ATOM   2572  HB3 TRP   162      67.606  47.211  96.399  1.00  0.00           H  
ATOM   2573  CG  TRP   162      66.902  49.135  97.088  1.00  0.00           C  
ATOM   2574  CD1 TRP   162      68.099  49.709  97.115  1.00  0.00           C  
ATOM   2575  HD1 TRP   162      69.052  49.258  96.882  1.00  0.00           H  
ATOM   2576  NE1 TRP   162      67.994  51.066  97.080  1.00  0.00           N  
ATOM   2577  HE1 TRP   162      68.793  51.672  96.957  1.00  0.00           H  
ATOM   2578  CE2 TRP   162      66.668  51.423  97.348  1.00  0.00           C  
ATOM   2579  CZ2 TRP   162      66.083  52.621  97.596  1.00  0.00           C  
ATOM   2580  HZ2 TRP   162      66.674  53.523  97.536  1.00  0.00           H  
ATOM   2581  CH2 TRP   162      64.695  52.781  97.910  1.00  0.00           C  
ATOM   2582  HH2 TRP   162      64.335  53.764  98.177  1.00  0.00           H  
ATOM   2583  CZ3 TRP   162      63.912  51.610  97.950  1.00  0.00           C  
ATOM   2584  HZ3 TRP   162      62.855  51.679  98.158  1.00  0.00           H  
ATOM   2585  CE3 TRP   162      64.523  50.325  97.623  1.00  0.00           C  
ATOM   2586  HE3 TRP   162      63.794  49.546  97.458  1.00  0.00           H  
ATOM   2587  CD2 TRP   162      65.927  50.200  97.370  1.00  0.00           C  
ATOM   2588  C   TRP   162      65.467  47.696  94.758  1.00  0.00           C  
ATOM   2589  O   TRP   162      64.747  48.672  94.570  1.00  0.00           O  
ATOM   2590  N   PHE   163      66.168  47.102  93.829  1.00  0.00           N  
ATOM   2591  H   PHE   163      66.696  46.322  94.195  1.00  0.00           H  
ATOM   2592  CA  PHE   163      66.385  47.621  92.435  1.00  0.00           C  
ATOM   2593  HA  PHE   163      66.680  48.669  92.368  1.00  0.00           H  
ATOM   2594  CB  PHE   163      67.416  46.654  91.793  1.00  0.00           C  
ATOM   2595  HB2 PHE   163      68.328  46.733  92.384  1.00  0.00           H  
ATOM   2596  HB3 PHE   163      66.906  45.691  91.766  1.00  0.00           H  
ATOM   2597  CG  PHE   163      67.833  47.157  90.419  1.00  0.00           C  
ATOM   2598  CD1 PHE   163      68.981  48.002  90.248  1.00  0.00           C  
ATOM   2599  HD1 PHE   163      69.499  48.389  91.112  1.00  0.00           H  
ATOM   2600  CE1 PHE   163      69.393  48.393  88.995  1.00  0.00           C  
ATOM   2601  HE1 PHE   163      70.263  49.007  88.814  1.00  0.00           H  
ATOM   2602  CZ  PHE   163      68.613  48.071  87.888  1.00  0.00           C  
ATOM   2603  HZ  PHE   163      68.933  48.469  86.936  1.00  0.00           H  
ATOM   2604  CE2 PHE   163      67.433  47.294  87.974  1.00  0.00           C  
ATOM   2605  HE2 PHE   163      66.775  47.191  87.124  1.00  0.00           H  
ATOM   2606  CD2 PHE   163      67.134  46.749  89.293  1.00  0.00           C  
ATOM   2607  HD2 PHE   163      66.259  46.121  89.372  1.00  0.00           H  
ATOM   2608  C   PHE   163      65.029  47.642  91.700  1.00  0.00           C  
ATOM   2609  O   PHE   163      64.836  48.497  90.829  1.00  0.00           O  
ATOM   2610  N   ASP   164      64.220  46.602  91.962  1.00  0.00           N  
ATOM   2611  H   ASP   164      64.519  45.816  92.521  1.00  0.00           H  
ATOM   2612  CA  ASP   164      62.885  46.420  91.373  1.00  0.00           C  
ATOM   2613  HA  ASP   164      62.908  45.986  90.373  1.00  0.00           H  
ATOM   2614  CB  ASP   164      62.076  45.330  92.211  1.00  0.00           C  
ATOM   2615  HB2 ASP   164      62.705  44.479  92.472  1.00  0.00           H  
ATOM   2616  HB3 ASP   164      61.789  45.834  93.134  1.00  0.00           H  
ATOM   2617  CG  ASP   164      60.865  44.964  91.453  1.00  0.00           C  
ATOM   2618  OD1 ASP   164      60.984  44.555  90.276  1.00  0.00           O  
ATOM   2619  OD2 ASP   164      59.784  45.077  92.086  1.00  0.00           O  
ATOM   2620  C   ASP   164      61.989  47.655  91.487  1.00  0.00           C  
ATOM   2621  O   ASP   164      61.124  47.759  90.649  1.00  0.00           O  
ATOM   2622  N   VAL   165      62.254  48.542  92.448  1.00  0.00           N  
ATOM   2623  H   VAL   165      63.004  48.474  93.121  1.00  0.00           H  
ATOM   2624  CA  VAL   165      61.379  49.715  92.683  1.00  0.00           C  
ATOM   2625  HA  VAL   165      60.331  49.438  92.562  1.00  0.00           H  
ATOM   2626  CB  VAL   165      61.699  50.112  94.129  1.00  0.00           C  
ATOM   2627  HB  VAL   165      62.741  50.418  94.213  1.00  0.00           H  
ATOM   2628  CG1 VAL   165      60.843  51.284  94.571  1.00  0.00           C  
ATOM   2629 HG11 VAL   165      60.820  52.108  93.858  1.00  0.00           H  
ATOM   2630 HG12 VAL   165      59.816  50.925  94.513  1.00  0.00           H  
ATOM   2631 HG13 VAL   165      60.952  51.593  95.611  1.00  0.00           H  
ATOM   2632  CG2 VAL   165      61.280  48.893  95.050  1.00  0.00           C  
ATOM   2633 HG21 VAL   165      61.933  48.032  94.913  1.00  0.00           H  
ATOM   2634 HG22 VAL   165      61.478  49.221  96.070  1.00  0.00           H  
ATOM   2635 HG23 VAL   165      60.227  48.649  94.907  1.00  0.00           H  
ATOM   2636  C   VAL   165      61.723  50.854  91.603  1.00  0.00           C  
ATOM   2637  O   VAL   165      60.994  51.837  91.391  1.00  0.00           O  
ATOM   2638  N   HIE   166      62.853  50.735  90.830  1.00  0.00           N  
ATOM   2639  H   HIE   166      63.361  49.863  90.799  1.00  0.00           H  
ATOM   2640  CA  HIE   166      63.314  51.862  90.046  1.00  0.00           C  
ATOM   2641  HA  HIE   166      62.815  52.800  90.290  1.00  0.00           H  
ATOM   2642  CB  HIE   166      64.786  52.136  90.459  1.00  0.00           C  
ATOM   2643  HB2 HIE   166      65.454  51.314  90.202  1.00  0.00           H  
ATOM   2644  HB3 HIE   166      65.171  52.984  89.894  1.00  0.00           H  
ATOM   2645  CG  HIE   166      64.940  52.341  92.014  1.00  0.00           C  
ATOM   2646  ND1 HIE   166      64.790  53.499  92.726  1.00  0.00           N  
ATOM   2647  CE1 HIE   166      64.814  53.191  93.998  1.00  0.00           C  
ATOM   2648  HE1 HIE   166      64.833  53.829  94.869  1.00  0.00           H  
ATOM   2649  NE2 HIE   166      64.885  51.868  94.175  1.00  0.00           N  
ATOM   2650  HE2 HIE   166      64.792  51.375  95.052  1.00  0.00           H  
ATOM   2651  CD2 HIE   166      64.886  51.255  92.928  1.00  0.00           C  
ATOM   2652  HD2 HIE   166      64.883  50.204  92.680  1.00  0.00           H  
ATOM   2653  C   HIE   166      63.230  51.673  88.485  1.00  0.00           C  
ATOM   2654  O   HIE   166      63.583  50.699  87.890  1.00  0.00           O  
ATOM   2655  N   ASP   167      62.740  52.649  87.749  1.00  0.00           N  
ATOM   2656  H   ASP   167      62.476  53.482  88.257  1.00  0.00           H  
ATOM   2657  CA  ASP   167      62.587  52.688  86.266  1.00  0.00           C  
ATOM   2658  HA  ASP   167      61.919  51.894  85.932  1.00  0.00           H  
ATOM   2659  CB  ASP   167      61.835  53.993  85.881  1.00  0.00           C  
ATOM   2660  HB2 ASP   167      60.859  54.028  86.365  1.00  0.00           H  
ATOM   2661  HB3 ASP   167      62.360  54.876  86.245  1.00  0.00           H  
ATOM   2662  CG  ASP   167      61.547  54.216  84.459  1.00  0.00           C  
ATOM   2663  OD1 ASP   167      60.603  54.954  84.189  1.00  0.00           O  
ATOM   2664  OD2 ASP   167      62.350  53.805  83.574  1.00  0.00           O  
ATOM   2665  C   ASP   167      63.949  52.623  85.551  1.00  0.00           C  
ATOM   2666  O   ASP   167      64.726  53.565  85.744  1.00  0.00           O  
ATOM   2667  N   VAL   168      64.249  51.512  84.897  1.00  0.00           N  
ATOM   2668  H   VAL   168      63.509  50.862  84.676  1.00  0.00           H  
ATOM   2669  CA  VAL   168      65.639  51.349  84.320  1.00  0.00           C  
ATOM   2670  HA  VAL   168      66.364  51.636  85.081  1.00  0.00           H  
ATOM   2671  CB  VAL   168      65.922  49.887  83.861  1.00  0.00           C  
ATOM   2672  HB  VAL   168      66.961  49.752  83.563  1.00  0.00           H  
ATOM   2673  CG1 VAL   168      65.624  48.891  85.018  1.00  0.00           C  
ATOM   2674 HG11 VAL   168      66.313  48.049  84.944  1.00  0.00           H  
ATOM   2675 HG12 VAL   168      65.970  49.288  85.972  1.00  0.00           H  
ATOM   2676 HG13 VAL   168      64.554  48.684  85.020  1.00  0.00           H  
ATOM   2677  CG2 VAL   168      65.054  49.531  82.626  1.00  0.00           C  
ATOM   2678 HG21 VAL   168      64.061  49.974  82.710  1.00  0.00           H  
ATOM   2679 HG22 VAL   168      65.569  49.882  81.732  1.00  0.00           H  
ATOM   2680 HG23 VAL   168      64.854  48.460  82.571  1.00  0.00           H  
ATOM   2681  C   VAL   168      66.017  52.291  83.210  1.00  0.00           C  
ATOM   2682  O   VAL   168      67.181  52.491  82.945  1.00  0.00           O  
ATOM   2683  N   GLY   169      65.043  52.917  82.551  1.00  0.00           N  
ATOM   2684  H   GLY   169      64.132  52.981  82.982  1.00  0.00           H  
ATOM   2685  CA  GLY   169      65.323  53.915  81.459  1.00  0.00           C  
ATOM   2686  HA2 GLY   169      66.257  53.671  80.952  1.00  0.00           H  
ATOM   2687  HA3 GLY   169      64.465  53.977  80.790  1.00  0.00           H  
ATOM   2688  C   GLY   169      65.509  55.313  81.993  1.00  0.00           C  
ATOM   2689  O   GLY   169      66.342  56.120  81.534  1.00  0.00           O  
ATOM   2690  N   GLU   170      64.741  55.609  83.041  1.00  0.00           N  
ATOM   2691  H   GLU   170      63.940  55.041  83.275  1.00  0.00           H  
ATOM   2692  CA  GLU   170      64.999  56.807  83.853  1.00  0.00           C  
ATOM   2693  HA  GLU   170      65.137  57.584  83.101  1.00  0.00           H  
ATOM   2694  CB  GLU   170      63.791  57.098  84.737  1.00  0.00           C  
ATOM   2695  HB2 GLU   170      62.891  56.891  84.158  1.00  0.00           H  
ATOM   2696  HB3 GLU   170      63.641  56.359  85.524  1.00  0.00           H  
ATOM   2697  CG  GLU   170      63.864  58.487  85.282  1.00  0.00           C  
ATOM   2698  HG2 GLU   170      64.339  59.105  84.520  1.00  0.00           H  
ATOM   2699  HG3 GLU   170      62.887  58.970  85.256  1.00  0.00           H  
ATOM   2700  CD  GLU   170      64.420  58.579  86.731  1.00  0.00           C  
ATOM   2701  OE1 GLU   170      64.162  57.590  87.520  1.00  0.00           O  
ATOM   2702  OE2 GLU   170      65.117  59.589  87.004  1.00  0.00           O  
ATOM   2703  C   GLU   170      66.269  56.623  84.675  1.00  0.00           C  
ATOM   2704  O   GLU   170      66.970  57.599  84.812  1.00  0.00           O  
ATOM   2705  N   LEU   171      66.767  55.443  85.084  1.00  0.00           N  
ATOM   2706  H   LEU   171      66.167  54.632  85.031  1.00  0.00           H  
ATOM   2707  CA  LEU   171      68.040  55.221  85.748  1.00  0.00           C  
ATOM   2708  HA  LEU   171      68.146  55.982  86.522  1.00  0.00           H  
ATOM   2709  CB  LEU   171      67.862  53.771  86.501  1.00  0.00           C  
ATOM   2710  HB2 LEU   171      67.019  53.841  87.189  1.00  0.00           H  
ATOM   2711  HB3 LEU   171      67.676  53.012  85.741  1.00  0.00           H  
ATOM   2712  CG  LEU   171      69.032  53.233  87.322  1.00  0.00           C  
ATOM   2713  HG  LEU   171      69.903  53.012  86.706  1.00  0.00           H  
ATOM   2714  CD1 LEU   171      69.618  54.329  88.254  1.00  0.00           C  
ATOM   2715 HD11 LEU   171      70.155  55.106  87.711  1.00  0.00           H  
ATOM   2716 HD12 LEU   171      68.920  54.790  88.954  1.00  0.00           H  
ATOM   2717 HD13 LEU   171      70.423  53.945  88.880  1.00  0.00           H  
ATOM   2718  CD2 LEU   171      68.692  51.952  88.188  1.00  0.00           C  
ATOM   2719 HD21 LEU   171      68.011  52.221  88.996  1.00  0.00           H  
ATOM   2720 HD22 LEU   171      68.314  51.241  87.453  1.00  0.00           H  
ATOM   2721 HD23 LEU   171      69.619  51.591  88.633  1.00  0.00           H  
ATOM   2722  C   LEU   171      69.263  55.352  84.819  1.00  0.00           C  
ATOM   2723  O   LEU   171      70.188  56.202  85.005  1.00  0.00           O  
ATOM   2724  N   ASN   172      69.192  54.837  83.679  1.00  0.00           N  
ATOM   2725  H   ASN   172      68.349  54.343  83.425  1.00  0.00           H  
ATOM   2726  CA  ASN   172      70.174  55.020  82.641  1.00  0.00           C  
ATOM   2727  HA  ASN   172      71.181  54.793  82.992  1.00  0.00           H  
ATOM   2728  CB  ASN   172      69.924  53.893  81.558  1.00  0.00           C  
ATOM   2729  HB2 ASN   172      69.713  52.914  81.990  1.00  0.00           H  
ATOM   2730  HB3 ASN   172      68.971  53.978  81.036  1.00  0.00           H  
ATOM   2731  CG  ASN   172      71.163  53.611  80.656  1.00  0.00           C  
ATOM   2732  OD1 ASN   172      72.278  53.373  81.161  1.00  0.00           O  
ATOM   2733  ND2 ASN   172      70.878  53.522  79.407  1.00  0.00           N  
ATOM   2734 HD21 ASN   172      71.589  53.182  78.775  1.00  0.00           H  
ATOM   2735 HD22 ASN   172      69.917  53.626  79.115  1.00  0.00           H  
ATOM   2736  C   ASN   172      70.148  56.398  82.011  1.00  0.00           C  
ATOM   2737  O   ASN   172      71.245  56.770  81.512  1.00  0.00           O  
ATOM   2738  N   THR   173      69.094  57.184  82.168  1.00  0.00           N  
ATOM   2739  H   THR   173      68.254  56.691  82.438  1.00  0.00           H  
ATOM   2740  CA  THR   173      69.184  58.559  81.846  1.00  0.00           C  
ATOM   2741  HA  THR   173      69.609  58.635  80.845  1.00  0.00           H  
ATOM   2742  CB  THR   173      67.804  59.207  81.849  1.00  0.00           C  
ATOM   2743  HB  THR   173      67.302  59.034  82.801  1.00  0.00           H  
ATOM   2744  CG2 THR   173      67.887  60.723  81.763  1.00  0.00           C  
ATOM   2745 HG21 THR   173      68.296  61.043  80.805  1.00  0.00           H  
ATOM   2746 HG22 THR   173      66.879  61.131  81.683  1.00  0.00           H  
ATOM   2747 HG23 THR   173      68.312  61.136  82.678  1.00  0.00           H  
ATOM   2748  OG1 THR   173      66.954  58.870  80.783  1.00  0.00           O  
ATOM   2749  HG1 THR   173      66.770  57.931  80.858  1.00  0.00           H  
ATOM   2750  C   THR   173      70.212  59.344  82.775  1.00  0.00           C  
ATOM   2751  O   THR   173      70.993  60.113  82.273  1.00  0.00           O  
ATOM   2752  N   ARG   174      70.173  59.104  84.109  1.00  0.00           N  
ATOM   2753  H   ARG   174      69.408  58.524  84.422  1.00  0.00           H  
ATOM   2754  CA  ARG   174      71.132  59.773  85.046  1.00  0.00           C  
ATOM   2755  HA  ARG   174      71.000  60.846  84.906  1.00  0.00           H  
ATOM   2756  CB  ARG   174      70.794  59.377  86.492  1.00  0.00           C  
ATOM   2757  HB2 ARG   174      71.193  58.390  86.723  1.00  0.00           H  
ATOM   2758  HB3 ARG   174      71.197  60.101  87.201  1.00  0.00           H  
ATOM   2759  CG  ARG   174      69.257  59.208  86.784  1.00  0.00           C  
ATOM   2760  HG2 ARG   174      68.826  60.141  86.422  1.00  0.00           H  
ATOM   2761  HG3 ARG   174      68.705  58.479  86.191  1.00  0.00           H  
ATOM   2762  CD  ARG   174      68.917  59.167  88.312  1.00  0.00           C  
ATOM   2763  HD2 ARG   174      69.505  58.369  88.767  1.00  0.00           H  
ATOM   2764  HD3 ARG   174      69.139  60.140  88.751  1.00  0.00           H  
ATOM   2765  NE  ARG   174      67.521  58.938  88.508  1.00  0.00           N  
ATOM   2766  HE  ARG   174      66.869  59.085  87.750  1.00  0.00           H  
ATOM   2767  CZ  ARG   174      66.979  58.440  89.572  1.00  0.00           C  
ATOM   2768  NH1 ARG   174      67.696  58.277  90.671  1.00  0.00           N  
ATOM   2769 HH11 ARG   174      68.588  58.750  90.671  1.00  0.00           H  
ATOM   2770 HH12 ARG   174      67.293  57.975  91.547  1.00  0.00           H  
ATOM   2771  NH2 ARG   174      65.732  58.083  89.707  1.00  0.00           N  
ATOM   2772 HH21 ARG   174      65.116  57.995  88.912  1.00  0.00           H  
ATOM   2773 HH22 ARG   174      65.398  57.741  90.597  1.00  0.00           H  
ATOM   2774  C   ARG   174      72.590  59.507  84.651  1.00  0.00           C  
ATOM   2775  O   ARG   174      73.418  60.464  84.502  1.00  0.00           O  
ATOM   2776  N   LEU   175      72.928  58.193  84.426  1.00  0.00           N  
ATOM   2777  H   LEU   175      72.171  57.530  84.341  1.00  0.00           H  
ATOM   2778  CA  LEU   175      74.240  57.740  83.933  1.00  0.00           C  
ATOM   2779  HA  LEU   175      74.923  57.904  84.767  1.00  0.00           H  
ATOM   2780  CB  LEU   175      74.240  56.272  83.591  1.00  0.00           C  
ATOM   2781  HB2 LEU   175      73.746  55.742  84.406  1.00  0.00           H  
ATOM   2782  HB3 LEU   175      73.665  56.200  82.668  1.00  0.00           H  
ATOM   2783  CG  LEU   175      75.538  55.605  83.191  1.00  0.00           C  
ATOM   2784  HG  LEU   175      75.874  55.932  82.207  1.00  0.00           H  
ATOM   2785  CD1 LEU   175      76.583  55.886  84.266  1.00  0.00           C  
ATOM   2786 HD11 LEU   175      76.066  55.676  85.202  1.00  0.00           H  
ATOM   2787 HD12 LEU   175      77.510  55.348  84.067  1.00  0.00           H  
ATOM   2788 HD13 LEU   175      76.935  56.916  84.204  1.00  0.00           H  
ATOM   2789  CD2 LEU   175      75.403  54.088  83.157  1.00  0.00           C  
ATOM   2790 HD21 LEU   175      76.316  53.647  82.757  1.00  0.00           H  
ATOM   2791 HD22 LEU   175      75.138  53.750  84.159  1.00  0.00           H  
ATOM   2792 HD23 LEU   175      74.665  53.713  82.447  1.00  0.00           H  
ATOM   2793  C   LEU   175      74.813  58.581  82.825  1.00  0.00           C  
ATOM   2794  O   LEU   175      76.056  58.583  82.705  1.00  0.00           O  
ATOM   2795  N   THR   176      73.971  59.138  81.962  1.00  0.00           N  
ATOM   2796  H   THR   176      72.963  59.070  81.979  1.00  0.00           H  
ATOM   2797  CA  THR   176      74.551  59.999  80.947  1.00  0.00           C  
ATOM   2798  HA  THR   176      75.598  59.710  80.854  1.00  0.00           H  
ATOM   2799  CB  THR   176      73.967  59.714  79.509  1.00  0.00           C  
ATOM   2800  HB  THR   176      74.285  58.692  79.303  1.00  0.00           H  
ATOM   2801  CG2 THR   176      72.437  59.808  79.291  1.00  0.00           C  
ATOM   2802 HG21 THR   176      72.164  60.855  79.422  1.00  0.00           H  
ATOM   2803 HG22 THR   176      72.276  59.420  78.285  1.00  0.00           H  
ATOM   2804 HG23 THR   176      71.923  59.090  79.929  1.00  0.00           H  
ATOM   2805  OG1 THR   176      74.630  60.386  78.526  1.00  0.00           O  
ATOM   2806  HG1 THR   176      74.365  61.307  78.575  1.00  0.00           H  
ATOM   2807  C   THR   176      74.366  61.533  81.131  1.00  0.00           C  
ATOM   2808  O   THR   176      75.303  62.242  80.844  1.00  0.00           O  
ATOM   2809  N   ASP   177      73.171  62.002  81.495  1.00  0.00           N  
ATOM   2810  H   ASP   177      72.495  61.280  81.698  1.00  0.00           H  
ATOM   2811  CA  ASP   177      72.676  63.365  81.354  1.00  0.00           C  
ATOM   2812  HA  ASP   177      73.051  63.860  80.459  1.00  0.00           H  
ATOM   2813  CB  ASP   177      71.118  63.383  81.381  1.00  0.00           C  
ATOM   2814  HB2 ASP   177      70.874  62.776  80.509  1.00  0.00           H  
ATOM   2815  HB3 ASP   177      70.683  62.992  82.301  1.00  0.00           H  
ATOM   2816  CG  ASP   177      70.572  64.831  81.328  1.00  0.00           C  
ATOM   2817  OD1 ASP   177      69.739  65.127  82.215  1.00  0.00           O  
ATOM   2818  OD2 ASP   177      70.888  65.619  80.437  1.00  0.00           O  
ATOM   2819  C   ASP   177      73.196  64.234  82.492  1.00  0.00           C  
ATOM   2820  O   ASP   177      74.037  65.133  82.388  1.00  0.00           O  
ATOM   2821  N   ASP   178      72.977  63.756  83.727  1.00  0.00           N  
ATOM   2822  H   ASP   178      72.339  62.975  83.789  1.00  0.00           H  
ATOM   2823  CA  ASP   178      73.429  64.305  84.974  1.00  0.00           C  
ATOM   2824  HA  ASP   178      73.181  65.366  84.946  1.00  0.00           H  
ATOM   2825  CB  ASP   178      72.632  63.759  86.123  1.00  0.00           C  
ATOM   2826  HB2 ASP   178      72.645  62.669  86.149  1.00  0.00           H  
ATOM   2827  HB3 ASP   178      73.113  63.978  87.077  1.00  0.00           H  
ATOM   2828  CG  ASP   178      71.171  64.429  86.171  1.00  0.00           C  
ATOM   2829  OD1 ASP   178      70.204  63.623  86.155  1.00  0.00           O  
ATOM   2830  OD2 ASP   178      70.921  65.667  86.236  1.00  0.00           O  
ATOM   2831  C   ASP   178      74.986  64.144  85.078  1.00  0.00           C  
ATOM   2832  O   ASP   178      75.713  65.029  85.474  1.00  0.00           O  
ATOM   2833  N   VAL   179      75.547  62.945  84.661  1.00  0.00           N  
ATOM   2834  H   VAL   179      74.938  62.284  84.202  1.00  0.00           H  
ATOM   2835  CA  VAL   179      76.977  62.752  84.514  1.00  0.00           C  
ATOM   2836  HA  VAL   179      77.563  62.983  85.403  1.00  0.00           H  
ATOM   2837  CB  VAL   179      77.347  61.274  84.142  1.00  0.00           C  
ATOM   2838  HB  VAL   179      76.881  60.930  83.219  1.00  0.00           H  
ATOM   2839  CG1 VAL   179      78.864  61.141  83.929  1.00  0.00           C  
ATOM   2840 HG11 VAL   179      79.115  60.083  83.852  1.00  0.00           H  
ATOM   2841 HG12 VAL   179      79.208  61.653  83.030  1.00  0.00           H  
ATOM   2842 HG13 VAL   179      79.349  61.555  84.813  1.00  0.00           H  
ATOM   2843  CG2 VAL   179      76.904  60.365  85.272  1.00  0.00           C  
ATOM   2844 HG21 VAL   179      77.003  59.310  85.013  1.00  0.00           H  
ATOM   2845 HG22 VAL   179      77.371  60.604  86.228  1.00  0.00           H  
ATOM   2846 HG23 VAL   179      75.819  60.403  85.374  1.00  0.00           H  
ATOM   2847  C   VAL   179      77.651  63.722  83.517  1.00  0.00           C  
ATOM   2848  O   VAL   179      78.735  64.263  83.717  1.00  0.00           O  
ATOM   2849  N   SER   180      76.965  64.097  82.449  1.00  0.00           N  
ATOM   2850  H   SER   180      76.160  63.543  82.197  1.00  0.00           H  
ATOM   2851  CA  SER   180      77.388  65.103  81.478  1.00  0.00           C  
ATOM   2852  HA  SER   180      78.404  64.805  81.220  1.00  0.00           H  
ATOM   2853  CB  SER   180      76.584  65.088  80.133  1.00  0.00           C  
ATOM   2854  HB2 SER   180      75.513  65.184  80.308  1.00  0.00           H  
ATOM   2855  HB3 SER   180      76.855  65.917  79.480  1.00  0.00           H  
ATOM   2856  OG  SER   180      76.870  63.921  79.379  1.00  0.00           O  
ATOM   2857  HG  SER   180      76.335  63.237  79.787  1.00  0.00           H  
ATOM   2858  C   SER   180      77.301  66.541  82.024  1.00  0.00           C  
ATOM   2859  O   SER   180      78.148  67.315  81.593  1.00  0.00           O  
ATOM   2860  N   LYS   181      76.530  66.824  83.031  1.00  0.00           N  
ATOM   2861  H   LYS   181      75.911  66.075  83.306  1.00  0.00           H  
ATOM   2862  CA  LYS   181      76.456  68.126  83.778  1.00  0.00           C  
ATOM   2863  HA  LYS   181      76.680  68.935  83.082  1.00  0.00           H  
ATOM   2864  CB  LYS   181      74.954  68.241  84.307  1.00  0.00           C  
ATOM   2865  HB2 LYS   181      74.620  67.332  84.806  1.00  0.00           H  
ATOM   2866  HB3 LYS   181      75.016  69.039  85.048  1.00  0.00           H  
ATOM   2867  CG  LYS   181      74.015  68.668  83.221  1.00  0.00           C  
ATOM   2868  HG2 LYS   181      74.244  69.704  82.971  1.00  0.00           H  
ATOM   2869  HG3 LYS   181      74.265  68.097  82.327  1.00  0.00           H  
ATOM   2870  CD  LYS   181      72.613  68.590  83.609  1.00  0.00           C  
ATOM   2871  HD2 LYS   181      72.500  68.560  84.693  1.00  0.00           H  
ATOM   2872  HD3 LYS   181      72.140  69.449  83.133  1.00  0.00           H  
ATOM   2873  CE  LYS   181      72.015  67.243  83.162  1.00  0.00           C  
ATOM   2874  HE2 LYS   181      71.834  67.250  82.087  1.00  0.00           H  
ATOM   2875  HE3 LYS   181      72.712  66.419  83.317  1.00  0.00           H  
ATOM   2876  NZ  LYS   181      70.662  67.072  83.801  1.00  0.00           N  
ATOM   2877  HZ1 LYS   181      70.188  66.241  83.477  1.00  0.00           H  
ATOM   2878  HZ2 LYS   181      70.706  67.010  84.808  1.00  0.00           H  
ATOM   2879  HZ3 LYS   181      70.093  67.883  83.603  1.00  0.00           H  
ATOM   2880  C   LYS   181      77.569  68.239  84.757  1.00  0.00           C  
ATOM   2881  O   LYS   181      78.052  69.328  85.013  1.00  0.00           O  
ATOM   2882  N   ILE   182      78.011  67.139  85.254  1.00  0.00           N  
ATOM   2883  H   ILE   182      77.631  66.255  84.947  1.00  0.00           H  
ATOM   2884  CA  ILE   182      79.235  67.084  86.111  1.00  0.00           C  
ATOM   2885  HA  ILE   182      79.306  67.903  86.825  1.00  0.00           H  
ATOM   2886  CB  ILE   182      79.213  65.811  86.897  1.00  0.00           C  
ATOM   2887  HB  ILE   182      79.103  64.912  86.289  1.00  0.00           H  
ATOM   2888  CG2 ILE   182      80.532  65.676  87.652  1.00  0.00           C  
ATOM   2889 HG21 ILE   182      80.490  64.777  88.268  1.00  0.00           H  
ATOM   2890 HG22 ILE   182      81.264  65.435  86.881  1.00  0.00           H  
ATOM   2891 HG23 ILE   182      80.860  66.497  88.290  1.00  0.00           H  
ATOM   2892  CG1 ILE   182      78.113  65.812  87.992  1.00  0.00           C  
ATOM   2893 HG12 ILE   182      78.518  66.507  88.727  1.00  0.00           H  
ATOM   2894 HG13 ILE   182      77.188  66.188  87.555  1.00  0.00           H  
ATOM   2895  CD1 ILE   182      77.886  64.420  88.627  1.00  0.00           C  
ATOM   2896 HD11 ILE   182      77.159  64.611  89.416  1.00  0.00           H  
ATOM   2897 HD12 ILE   182      77.455  63.794  87.846  1.00  0.00           H  
ATOM   2898 HD13 ILE   182      78.774  64.017  89.115  1.00  0.00           H  
ATOM   2899  C   ILE   182      80.531  67.293  85.220  1.00  0.00           C  
ATOM   2900  O   ILE   182      81.357  68.225  85.475  1.00  0.00           O  
ATOM   2901  N   ASN   183      80.634  66.533  84.158  1.00  0.00           N  
ATOM   2902  H   ASN   183      79.906  65.842  84.046  1.00  0.00           H  
ATOM   2903  CA  ASN   183      81.745  66.540  83.145  1.00  0.00           C  
ATOM   2904  HA  ASN   183      82.687  66.316  83.645  1.00  0.00           H  
ATOM   2905  CB  ASN   183      81.481  65.462  82.046  1.00  0.00           C  
ATOM   2906  HB2 ASN   183      81.397  64.460  82.466  1.00  0.00           H  
ATOM   2907  HB3 ASN   183      80.509  65.660  81.595  1.00  0.00           H  
ATOM   2908  CG  ASN   183      82.572  65.403  80.959  1.00  0.00           C  
ATOM   2909  OD1 ASN   183      83.738  65.262  81.258  1.00  0.00           O  
ATOM   2910  ND2 ASN   183      82.108  65.511  79.660  1.00  0.00           N  
ATOM   2911 HD21 ASN   183      82.793  65.740  78.954  1.00  0.00           H  
ATOM   2912 HD22 ASN   183      81.159  65.824  79.509  1.00  0.00           H  
ATOM   2913  C   ASN   183      81.966  67.965  82.498  1.00  0.00           C  
ATOM   2914  O   ASN   183      83.157  68.358  82.434  1.00  0.00           O  
ATOM   2915  N   GLU   184      80.880  68.700  82.230  1.00  0.00           N  
ATOM   2916  H   GLU   184      79.950  68.440  82.527  1.00  0.00           H  
ATOM   2917  CA  GLU   184      81.001  70.062  81.758  1.00  0.00           C  
ATOM   2918  HA  GLU   184      81.618  69.913  80.872  1.00  0.00           H  
ATOM   2919  CB  GLU   184      79.581  70.461  81.259  1.00  0.00           C  
ATOM   2920  HB2 GLU   184      79.449  69.728  80.463  1.00  0.00           H  
ATOM   2921  HB3 GLU   184      78.820  70.251  82.010  1.00  0.00           H  
ATOM   2922  CG  GLU   184      79.484  71.932  80.805  1.00  0.00           C  
ATOM   2923  HG2 GLU   184      78.466  72.268  80.611  1.00  0.00           H  
ATOM   2924  HG3 GLU   184      79.741  72.502  81.697  1.00  0.00           H  
ATOM   2925  CD  GLU   184      80.240  72.360  79.625  1.00  0.00           C  
ATOM   2926  OE1 GLU   184      80.973  71.606  78.944  1.00  0.00           O  
ATOM   2927  OE2 GLU   184      80.309  73.560  79.341  1.00  0.00           O  
ATOM   2928  C   GLU   184      81.731  71.043  82.649  1.00  0.00           C  
ATOM   2929  O   GLU   184      82.338  71.912  82.104  1.00  0.00           O  
ATOM   2930  N   VAL   185      81.708  70.922  83.982  1.00  0.00           N  
ATOM   2931  H   VAL   185      81.362  70.103  84.461  1.00  0.00           H  
ATOM   2932  CA  VAL   185      82.232  71.963  84.892  1.00  0.00           C  
ATOM   2933  HA  VAL   185      82.876  72.632  84.322  1.00  0.00           H  
ATOM   2934  CB  VAL   185      81.046  72.743  85.492  1.00  0.00           C  
ATOM   2935  HB  VAL   185      80.260  72.680  84.739  1.00  0.00           H  
ATOM   2936  CG1 VAL   185      80.491  71.919  86.654  1.00  0.00           C  
ATOM   2937 HG11 VAL   185      79.573  72.412  86.973  1.00  0.00           H  
ATOM   2938 HG12 VAL   185      80.251  70.873  86.463  1.00  0.00           H  
ATOM   2939 HG13 VAL   185      81.261  71.786  87.414  1.00  0.00           H  
ATOM   2940  CG2 VAL   185      81.340  74.228  85.910  1.00  0.00           C  
ATOM   2941 HG21 VAL   185      81.730  74.836  85.093  1.00  0.00           H  
ATOM   2942 HG22 VAL   185      80.423  74.745  86.193  1.00  0.00           H  
ATOM   2943 HG23 VAL   185      82.181  74.305  86.598  1.00  0.00           H  
ATOM   2944  C   VAL   185      83.330  71.469  85.994  1.00  0.00           C  
ATOM   2945  O   VAL   185      83.949  72.248  86.684  1.00  0.00           O  
ATOM   2946  N   ILE   186      83.586  70.146  86.100  1.00  0.00           N  
ATOM   2947  H   ILE   186      83.046  69.522  85.516  1.00  0.00           H  
ATOM   2948  CA  ILE   186      84.633  69.587  86.985  1.00  0.00           C  
ATOM   2949  HA  ILE   186      84.486  70.014  87.977  1.00  0.00           H  
ATOM   2950  CB  ILE   186      84.399  68.018  87.123  1.00  0.00           C  
ATOM   2951  HB  ILE   186      83.324  67.948  87.289  1.00  0.00           H  
ATOM   2952  CG2 ILE   186      84.606  67.123  85.908  1.00  0.00           C  
ATOM   2953 HG21 ILE   186      84.138  67.598  85.047  1.00  0.00           H  
ATOM   2954 HG22 ILE   186      85.626  66.860  85.630  1.00  0.00           H  
ATOM   2955 HG23 ILE   186      83.952  66.288  86.162  1.00  0.00           H  
ATOM   2956  CG1 ILE   186      84.960  67.504  88.492  1.00  0.00           C  
ATOM   2957 HG12 ILE   186      86.048  67.460  88.464  1.00  0.00           H  
ATOM   2958 HG13 ILE   186      84.685  68.245  89.243  1.00  0.00           H  
ATOM   2959  CD1 ILE   186      84.415  66.151  88.909  1.00  0.00           C  
ATOM   2960 HD11 ILE   186      84.848  65.925  89.883  1.00  0.00           H  
ATOM   2961 HD12 ILE   186      83.329  66.208  88.832  1.00  0.00           H  
ATOM   2962 HD13 ILE   186      84.774  65.338  88.278  1.00  0.00           H  
ATOM   2963  C   ILE   186      86.085  69.808  86.491  1.00  0.00           C  
ATOM   2964  O   ILE   186      86.988  69.211  86.963  1.00  0.00           O  
ATOM   2965  N   GLY   187      86.303  70.707  85.510  1.00  0.00           N  
ATOM   2966  H   GLY   187      85.442  71.214  85.364  1.00  0.00           H  
ATOM   2967  CA  GLY   187      87.432  70.738  84.566  1.00  0.00           C  
ATOM   2968  HA2 GLY   187      88.301  70.243  84.999  1.00  0.00           H  
ATOM   2969  HA3 GLY   187      87.087  70.274  83.642  1.00  0.00           H  
ATOM   2970  C   GLY   187      87.821  72.237  84.182  1.00  0.00           C  
ATOM   2971  O   GLY   187      87.760  73.146  85.039  1.00  0.00           O  
ATOM   2972  N   ASP   188      88.268  72.514  82.951  1.00  0.00           N  
ATOM   2973  H   ASP   188      88.336  71.763  82.280  1.00  0.00           H  
ATOM   2974  CA  ASP   188      88.788  73.781  82.482  1.00  0.00           C  
ATOM   2975  HA  ASP   188      89.656  73.954  83.117  1.00  0.00           H  
ATOM   2976  CB  ASP   188      89.205  73.630  81.057  1.00  0.00           C  
ATOM   2977  HB2 ASP   188      89.735  74.553  80.823  1.00  0.00           H  
ATOM   2978  HB3 ASP   188      89.965  72.848  81.062  1.00  0.00           H  
ATOM   2979  CG  ASP   188      88.044  73.461  80.018  1.00  0.00           C  
ATOM   2980  OD1 ASP   188      87.457  72.334  79.996  1.00  0.00           O  
ATOM   2981  OD2 ASP   188      87.786  74.425  79.238  1.00  0.00           O  
ATOM   2982  C   ASP   188      87.905  75.073  82.661  1.00  0.00           C  
ATOM   2983  O   ASP   188      88.391  76.194  82.799  1.00  0.00           O  
ATOM   2984  N   LYS   189      86.618  74.889  82.914  1.00  0.00           N  
ATOM   2985  H   LYS   189      86.177  74.034  82.609  1.00  0.00           H  
ATOM   2986  CA  LYS   189      85.739  76.033  83.350  1.00  0.00           C  
ATOM   2987  HA  LYS   189      86.047  76.914  82.787  1.00  0.00           H  
ATOM   2988  CB  LYS   189      84.267  75.797  83.009  1.00  0.00           C  
ATOM   2989  HB2 LYS   189      83.954  74.813  83.360  1.00  0.00           H  
ATOM   2990  HB3 LYS   189      83.683  76.531  83.565  1.00  0.00           H  
ATOM   2991  CG  LYS   189      84.039  75.958  81.538  1.00  0.00           C  
ATOM   2992  HG2 LYS   189      84.370  76.963  81.276  1.00  0.00           H  
ATOM   2993  HG3 LYS   189      84.681  75.257  81.006  1.00  0.00           H  
ATOM   2994  CD  LYS   189      82.563  75.751  81.197  1.00  0.00           C  
ATOM   2995  HD2 LYS   189      82.273  74.703  81.278  1.00  0.00           H  
ATOM   2996  HD3 LYS   189      82.084  76.408  81.922  1.00  0.00           H  
ATOM   2997  CE  LYS   189      82.167  76.229  79.802  1.00  0.00           C  
ATOM   2998  HE2 LYS   189      81.092  76.401  79.855  1.00  0.00           H  
ATOM   2999  HE3 LYS   189      82.663  77.169  79.561  1.00  0.00           H  
ATOM   3000  NZ  LYS   189      82.331  75.180  78.795  1.00  0.00           N  
ATOM   3001  HZ1 LYS   189      82.052  75.608  77.924  1.00  0.00           H  
ATOM   3002  HZ2 LYS   189      83.284  74.862  78.692  1.00  0.00           H  
ATOM   3003  HZ3 LYS   189      81.745  74.422  79.115  1.00  0.00           H  
ATOM   3004  C   LYS   189      86.000  76.584  84.813  1.00  0.00           C  
ATOM   3005  O   LYS   189      85.649  77.679  85.167  1.00  0.00           O  
ATOM   3006  N   ILE   190      86.627  75.783  85.589  1.00  0.00           N  
ATOM   3007  H   ILE   190      86.836  74.813  85.404  1.00  0.00           H  
ATOM   3008  CA  ILE   190      87.143  76.202  86.896  1.00  0.00           C  
ATOM   3009  HA  ILE   190      86.324  76.762  87.348  1.00  0.00           H  
ATOM   3010  CB  ILE   190      87.481  74.940  87.753  1.00  0.00           C  
ATOM   3011  HB  ILE   190      88.237  74.492  87.109  1.00  0.00           H  
ATOM   3012  CG2 ILE   190      88.039  75.376  89.128  1.00  0.00           C  
ATOM   3013 HG21 ILE   190      88.395  74.514  89.691  1.00  0.00           H  
ATOM   3014 HG22 ILE   190      88.865  76.084  89.064  1.00  0.00           H  
ATOM   3015 HG23 ILE   190      87.264  75.982  89.598  1.00  0.00           H  
ATOM   3016  CG1 ILE   190      86.320  73.987  87.972  1.00  0.00           C  
ATOM   3017 HG12 ILE   190      85.638  74.385  88.724  1.00  0.00           H  
ATOM   3018 HG13 ILE   190      85.801  73.834  87.026  1.00  0.00           H  
ATOM   3019  CD1 ILE   190      86.774  72.589  88.348  1.00  0.00           C  
ATOM   3020 HD11 ILE   190      87.500  72.235  87.616  1.00  0.00           H  
ATOM   3021 HD12 ILE   190      87.226  72.564  89.339  1.00  0.00           H  
ATOM   3022 HD13 ILE   190      85.808  72.085  88.321  1.00  0.00           H  
ATOM   3023  C   ILE   190      88.391  77.145  86.744  1.00  0.00           C  
ATOM   3024  O   ILE   190      88.409  78.155  87.344  1.00  0.00           O  
ATOM   3025  N   GLY   191      89.353  76.821  85.918  1.00  0.00           N  
ATOM   3026  H   GLY   191      89.225  75.952  85.418  1.00  0.00           H  
ATOM   3027  CA  GLY   191      90.519  77.596  85.595  1.00  0.00           C  
ATOM   3028  HA2 GLY   191      90.887  77.942  86.561  1.00  0.00           H  
ATOM   3029  HA3 GLY   191      91.207  76.945  85.056  1.00  0.00           H  
ATOM   3030  C   GLY   191      90.228  78.865  84.824  1.00  0.00           C  
ATOM   3031  O   GLY   191      90.561  79.965  85.280  1.00  0.00           O  
ATOM   3032  N   MET   192      89.407  78.748  83.779  1.00  0.00           N  
ATOM   3033  H   MET   192      89.107  77.813  83.540  1.00  0.00           H  
ATOM   3034  CA  MET   192      88.666  79.861  83.193  1.00  0.00           C  
ATOM   3035  HA  MET   192      89.409  80.328  82.547  1.00  0.00           H  
ATOM   3036  CB  MET   192      87.578  79.293  82.269  1.00  0.00           C  
ATOM   3037  HB2 MET   192      87.961  78.424  81.735  1.00  0.00           H  
ATOM   3038  HB3 MET   192      86.866  78.874  82.979  1.00  0.00           H  
ATOM   3039  CG  MET   192      86.770  80.214  81.413  1.00  0.00           C  
ATOM   3040  HG2 MET   192      87.031  81.266  81.526  1.00  0.00           H  
ATOM   3041  HG3 MET   192      87.075  79.806  80.449  1.00  0.00           H  
ATOM   3042  SD  MET   192      84.916  80.297  81.544  1.00  0.00           S  
ATOM   3043  CE  MET   192      84.834  81.026  83.252  1.00  0.00           C  
ATOM   3044  HE1 MET   192      85.226  82.043  83.261  1.00  0.00           H  
ATOM   3045  HE2 MET   192      83.754  81.095  83.384  1.00  0.00           H  
ATOM   3046  HE3 MET   192      85.229  80.253  83.911  1.00  0.00           H  
ATOM   3047  C   MET   192      88.107  80.907  84.139  1.00  0.00           C  
ATOM   3048  O   MET   192      88.432  82.083  83.986  1.00  0.00           O  
ATOM   3049  N   PHE   193      87.448  80.421  85.186  1.00  0.00           N  
ATOM   3050  H   PHE   193      87.291  79.430  85.306  1.00  0.00           H  
ATOM   3051  CA  PHE   193      86.940  81.353  86.177  1.00  0.00           C  
ATOM   3052  HA  PHE   193      86.321  82.067  85.634  1.00  0.00           H  
ATOM   3053  CB  PHE   193      85.984  80.559  87.128  1.00  0.00           C  
ATOM   3054  HB2 PHE   193      85.054  80.396  86.583  1.00  0.00           H  
ATOM   3055  HB3 PHE   193      86.435  79.589  87.342  1.00  0.00           H  
ATOM   3056  CG  PHE   193      85.761  81.194  88.507  1.00  0.00           C  
ATOM   3057  CD1 PHE   193      84.662  82.052  88.680  1.00  0.00           C  
ATOM   3058  HD1 PHE   193      83.906  82.230  87.930  1.00  0.00           H  
ATOM   3059  CE1 PHE   193      84.604  82.740  89.891  1.00  0.00           C  
ATOM   3060  HE1 PHE   193      83.849  83.481  90.107  1.00  0.00           H  
ATOM   3061  CZ  PHE   193      85.511  82.545  90.928  1.00  0.00           C  
ATOM   3062  HZ  PHE   193      85.379  83.070  91.862  1.00  0.00           H  
ATOM   3063  CE2 PHE   193      86.597  81.629  90.749  1.00  0.00           C  
ATOM   3064  HE2 PHE   193      87.327  81.452  91.524  1.00  0.00           H  
ATOM   3065  CD2 PHE   193      86.751  80.950  89.501  1.00  0.00           C  
ATOM   3066  HD2 PHE   193      87.589  80.269  89.495  1.00  0.00           H  
ATOM   3067  C   PHE   193      88.084  82.064  86.984  1.00  0.00           C  
ATOM   3068  O   PHE   193      88.098  83.247  87.258  1.00  0.00           O  
ATOM   3069  N   PHE   194      89.156  81.385  87.345  1.00  0.00           N  
ATOM   3070  H   PHE   194      89.238  80.434  87.014  1.00  0.00           H  
ATOM   3071  CA  PHE   194      90.274  81.986  88.158  1.00  0.00           C  
ATOM   3072  HA  PHE   194      89.855  82.590  88.962  1.00  0.00           H  
ATOM   3073  CB  PHE   194      91.167  80.834  88.697  1.00  0.00           C  
ATOM   3074  HB2 PHE   194      91.114  79.986  88.015  1.00  0.00           H  
ATOM   3075  HB3 PHE   194      92.162  81.270  88.791  1.00  0.00           H  
ATOM   3076  CG  PHE   194      90.736  80.340  90.102  1.00  0.00           C  
ATOM   3077  CD1 PHE   194      90.651  81.282  91.183  1.00  0.00           C  
ATOM   3078  HD1 PHE   194      90.861  82.320  90.972  1.00  0.00           H  
ATOM   3079  CE1 PHE   194      90.261  80.904  92.431  1.00  0.00           C  
ATOM   3080  HE1 PHE   194      90.243  81.689  93.173  1.00  0.00           H  
ATOM   3081  CZ  PHE   194      90.011  79.545  92.651  1.00  0.00           C  
ATOM   3082  HZ  PHE   194      89.744  79.229  93.649  1.00  0.00           H  
ATOM   3083  CE2 PHE   194      90.114  78.560  91.594  1.00  0.00           C  
ATOM   3084  HE2 PHE   194      89.810  77.529  91.699  1.00  0.00           H  
ATOM   3085  CD2 PHE   194      90.504  78.986  90.334  1.00  0.00           C  
ATOM   3086  HD2 PHE   194      90.469  78.306  89.497  1.00  0.00           H  
ATOM   3087  C   PHE   194      91.071  82.911  87.224  1.00  0.00           C  
ATOM   3088  O   PHE   194      91.417  83.948  87.638  1.00  0.00           O  
ATOM   3089  N   GLN   195      91.374  82.532  85.970  1.00  0.00           N  
ATOM   3090  H   GLN   195      90.999  81.618  85.762  1.00  0.00           H  
ATOM   3091  CA  GLN   195      91.957  83.373  84.983  1.00  0.00           C  
ATOM   3092  HA  GLN   195      92.928  83.761  85.292  1.00  0.00           H  
ATOM   3093  CB  GLN   195      92.182  82.633  83.606  1.00  0.00           C  
ATOM   3094  HB2 GLN   195      92.933  81.870  83.811  1.00  0.00           H  
ATOM   3095  HB3 GLN   195      91.286  82.140  83.229  1.00  0.00           H  
ATOM   3096  CG  GLN   195      92.767  83.403  82.431  1.00  0.00           C  
ATOM   3097  HG2 GLN   195      92.439  84.442  82.450  1.00  0.00           H  
ATOM   3098  HG3 GLN   195      93.843  83.438  82.599  1.00  0.00           H  
ATOM   3099  CD  GLN   195      92.313  82.869  81.077  1.00  0.00           C  
ATOM   3100  OE1 GLN   195      91.790  81.776  80.913  1.00  0.00           O  
ATOM   3101  NE2 GLN   195      92.620  83.532  79.992  1.00  0.00           N  
ATOM   3102 HE21 GLN   195      93.136  84.397  80.054  1.00  0.00           H  
ATOM   3103 HE22 GLN   195      92.105  83.349  79.143  1.00  0.00           H  
ATOM   3104  C   GLN   195      91.101  84.639  84.789  1.00  0.00           C  
ATOM   3105  O   GLN   195      91.724  85.696  84.662  1.00  0.00           O  
ATOM   3106  N   SER   196      89.796  84.519  84.637  1.00  0.00           N  
ATOM   3107  H   SER   196      89.364  83.637  84.874  1.00  0.00           H  
ATOM   3108  CA  SER   196      88.860  85.667  84.458  1.00  0.00           C  
ATOM   3109  HA  SER   196      89.265  86.243  83.627  1.00  0.00           H  
ATOM   3110  CB  SER   196      87.450  85.268  84.105  1.00  0.00           C  
ATOM   3111  HB2 SER   196      87.097  84.607  84.896  1.00  0.00           H  
ATOM   3112  HB3 SER   196      86.674  86.033  84.126  1.00  0.00           H  
ATOM   3113  OG  SER   196      87.549  84.477  82.966  1.00  0.00           O  
ATOM   3114  HG  SER   196      87.802  83.579  83.194  1.00  0.00           H  
ATOM   3115  C   SER   196      88.869  86.595  85.708  1.00  0.00           C  
ATOM   3116  O   SER   196      89.114  87.758  85.547  1.00  0.00           O  
ATOM   3117  N   MET   197      88.820  85.998  86.927  1.00  0.00           N  
ATOM   3118  H   MET   197      88.781  84.991  86.991  1.00  0.00           H  
ATOM   3119  CA  MET   197      88.913  86.733  88.153  1.00  0.00           C  
ATOM   3120  HA  MET   197      88.200  87.557  88.164  1.00  0.00           H  
ATOM   3121  CB  MET   197      88.654  85.799  89.437  1.00  0.00           C  
ATOM   3122  HB2 MET   197      89.343  84.955  89.399  1.00  0.00           H  
ATOM   3123  HB3 MET   197      88.921  86.360  90.332  1.00  0.00           H  
ATOM   3124  CG  MET   197      87.263  85.312  89.660  1.00  0.00           C  
ATOM   3125  HG2 MET   197      86.987  84.630  88.855  1.00  0.00           H  
ATOM   3126  HG3 MET   197      87.395  84.740  90.578  1.00  0.00           H  
ATOM   3127  SD  MET   197      85.879  86.438  89.633  1.00  0.00           S  
ATOM   3128  CE  MET   197      86.439  87.570  90.989  1.00  0.00           C  
ATOM   3129  HE1 MET   197      85.626  88.242  91.262  1.00  0.00           H  
ATOM   3130  HE2 MET   197      86.684  86.925  91.832  1.00  0.00           H  
ATOM   3131  HE3 MET   197      87.319  88.134  90.680  1.00  0.00           H  
ATOM   3132  C   MET   197      90.243  87.455  88.393  1.00  0.00           C  
ATOM   3133  O   MET   197      90.195  88.633  88.797  1.00  0.00           O  
ATOM   3134  N   ALA   198      91.431  86.828  88.076  1.00  0.00           N  
ATOM   3135  H   ALA   198      91.391  85.863  87.781  1.00  0.00           H  
ATOM   3136  CA  ALA   198      92.746  87.507  88.013  1.00  0.00           C  
ATOM   3137  HA  ALA   198      92.966  87.809  89.037  1.00  0.00           H  
ATOM   3138  CB  ALA   198      93.829  86.492  87.715  1.00  0.00           C  
ATOM   3139  HB1 ALA   198      93.810  86.139  86.684  1.00  0.00           H  
ATOM   3140  HB2 ALA   198      94.809  86.883  87.990  1.00  0.00           H  
ATOM   3141  HB3 ALA   198      93.683  85.633  88.370  1.00  0.00           H  
ATOM   3142  C   ALA   198      92.740  88.602  86.968  1.00  0.00           C  
ATOM   3143  O   ALA   198      93.357  89.651  87.195  1.00  0.00           O  
ATOM   3144  N   THR   199      92.164  88.375  85.799  1.00  0.00           N  
ATOM   3145  H   THR   199      91.794  87.445  85.660  1.00  0.00           H  
ATOM   3146  CA  THR   199      92.187  89.343  84.703  1.00  0.00           C  
ATOM   3147  HA  THR   199      93.203  89.666  84.476  1.00  0.00           H  
ATOM   3148  CB  THR   199      91.640  88.784  83.390  1.00  0.00           C  
ATOM   3149  HB  THR   199      90.576  88.720  83.621  1.00  0.00           H  
ATOM   3150  CG2 THR   199      91.882  89.743  82.277  1.00  0.00           C  
ATOM   3151 HG21 THR   199      91.537  90.764  82.444  1.00  0.00           H  
ATOM   3152 HG22 THR   199      92.936  89.960  82.108  1.00  0.00           H  
ATOM   3153 HG23 THR   199      91.500  89.534  81.278  1.00  0.00           H  
ATOM   3154  OG1 THR   199      92.104  87.558  82.873  1.00  0.00           O  
ATOM   3155  HG1 THR   199      91.834  86.919  83.536  1.00  0.00           H  
ATOM   3156  C   THR   199      91.341  90.598  85.197  1.00  0.00           C  
ATOM   3157  O   THR   199      91.633  91.728  84.828  1.00  0.00           O  
ATOM   3158  N   PHE   200      90.375  90.297  86.089  1.00  0.00           N  
ATOM   3159  H   PHE   200      90.380  89.377  86.504  1.00  0.00           H  
ATOM   3160  CA  PHE   200      89.496  91.361  86.540  1.00  0.00           C  
ATOM   3161  HA  PHE   200      89.229  91.964  85.672  1.00  0.00           H  
ATOM   3162  CB  PHE   200      88.090  90.844  86.999  1.00  0.00           C  
ATOM   3163  HB2 PHE   200      87.390  90.938  86.169  1.00  0.00           H  
ATOM   3164  HB3 PHE   200      88.266  89.876  87.468  1.00  0.00           H  
ATOM   3165  CG  PHE   200      87.346  91.659  88.125  1.00  0.00           C  
ATOM   3166  CD1 PHE   200      87.148  91.083  89.383  1.00  0.00           C  
ATOM   3167  HD1 PHE   200      87.751  90.229  89.656  1.00  0.00           H  
ATOM   3168  CE1 PHE   200      86.375  91.810  90.320  1.00  0.00           C  
ATOM   3169  HE1 PHE   200      86.233  91.385  91.303  1.00  0.00           H  
ATOM   3170  CZ  PHE   200      85.916  93.110  90.044  1.00  0.00           C  
ATOM   3171  HZ  PHE   200      85.472  93.726  90.812  1.00  0.00           H  
ATOM   3172  CE2 PHE   200      86.078  93.606  88.732  1.00  0.00           C  
ATOM   3173  HE2 PHE   200      85.547  94.523  88.520  1.00  0.00           H  
ATOM   3174  CD2 PHE   200      86.708  92.835  87.776  1.00  0.00           C  
ATOM   3175  HD2 PHE   200      86.810  93.277  86.796  1.00  0.00           H  
ATOM   3176  C   PHE   200      90.157  92.179  87.662  1.00  0.00           C  
ATOM   3177  O   PHE   200      90.274  93.402  87.538  1.00  0.00           O  
ATOM   3178  N   PHE   201      90.844  91.528  88.626  1.00  0.00           N  
ATOM   3179  H   PHE   201      90.901  90.521  88.681  1.00  0.00           H  
ATOM   3180  CA  PHE   201      91.716  92.081  89.735  1.00  0.00           C  
ATOM   3181  HA  PHE   201      91.244  92.823  90.379  1.00  0.00           H  
ATOM   3182  CB  PHE   201      92.242  90.957  90.588  1.00  0.00           C  
ATOM   3183  HB2 PHE   201      92.688  90.187  89.959  1.00  0.00           H  
ATOM   3184  HB3 PHE   201      93.054  91.310  91.223  1.00  0.00           H  
ATOM   3185  CG  PHE   201      91.193  90.234  91.376  1.00  0.00           C  
ATOM   3186  CD1 PHE   201      91.664  89.042  92.062  1.00  0.00           C  
ATOM   3187  HD1 PHE   201      92.680  88.699  91.930  1.00  0.00           H  
ATOM   3188  CE1 PHE   201      90.814  88.231  92.856  1.00  0.00           C  
ATOM   3189  HE1 PHE   201      91.106  87.335  93.382  1.00  0.00           H  
ATOM   3190  CZ  PHE   201      89.459  88.595  92.953  1.00  0.00           C  
ATOM   3191  HZ  PHE   201      88.815  88.069  93.642  1.00  0.00           H  
ATOM   3192  CE2 PHE   201      88.941  89.591  92.152  1.00  0.00           C  
ATOM   3193  HE2 PHE   201      87.886  89.819  92.186  1.00  0.00           H  
ATOM   3194  CD2 PHE   201      89.812  90.541  91.497  1.00  0.00           C  
ATOM   3195  HD2 PHE   201      89.572  91.442  90.952  1.00  0.00           H  
ATOM   3196  C   PHE   201      92.890  92.834  89.142  1.00  0.00           C  
ATOM   3197  O   PHE   201      93.211  93.907  89.569  1.00  0.00           O  
ATOM   3198  N   THR   202      93.511  92.298  88.087  1.00  0.00           N  
ATOM   3199  H   THR   202      93.109  91.448  87.719  1.00  0.00           H  
ATOM   3200  CA  THR   202      94.825  92.944  87.612  1.00  0.00           C  
ATOM   3201  HA  THR   202      95.435  93.343  88.423  1.00  0.00           H  
ATOM   3202  CB  THR   202      95.750  92.075  86.834  1.00  0.00           C  
ATOM   3203  HB  THR   202      95.320  92.012  85.834  1.00  0.00           H  
ATOM   3204  CG2 THR   202      97.232  92.583  86.698  1.00  0.00           C  
ATOM   3205 HG21 THR   202      97.919  91.759  86.888  1.00  0.00           H  
ATOM   3206 HG22 THR   202      97.327  92.974  85.685  1.00  0.00           H  
ATOM   3207 HG23 THR   202      97.281  93.429  87.383  1.00  0.00           H  
ATOM   3208  OG1 THR   202      95.784  90.753  87.312  1.00  0.00           O  
ATOM   3209  HG1 THR   202      94.942  90.317  87.160  1.00  0.00           H  
ATOM   3210  C   THR   202      94.578  94.150  86.731  1.00  0.00           C  
ATOM   3211  O   THR   202      95.343  95.125  86.718  1.00  0.00           O  
ATOM   3212  N   GLY   203      93.370  94.181  86.131  1.00  0.00           N  
ATOM   3213  H   GLY   203      92.839  93.329  86.236  1.00  0.00           H  
ATOM   3214  CA  GLY   203      92.623  95.327  85.558  1.00  0.00           C  
ATOM   3215  HA2 GLY   203      93.107  95.777  84.691  1.00  0.00           H  
ATOM   3216  HA3 GLY   203      91.643  94.987  85.224  1.00  0.00           H  
ATOM   3217  C   GLY   203      92.434  96.471  86.576  1.00  0.00           C  
ATOM   3218  O   GLY   203      93.133  97.491  86.419  1.00  0.00           O  
ATOM   3219  N   PHE   204      91.569  96.302  87.607  1.00  0.00           N  
ATOM   3220  H   PHE   204      91.133  95.392  87.647  1.00  0.00           H  
ATOM   3221  CA  PHE   204      91.408  97.337  88.598  1.00  0.00           C  
ATOM   3222  HA  PHE   204      91.202  98.287  88.106  1.00  0.00           H  
ATOM   3223  CB  PHE   204      90.256  96.956  89.497  1.00  0.00           C  
ATOM   3224  HB2 PHE   204      90.349  95.883  89.663  1.00  0.00           H  
ATOM   3225  HB3 PHE   204      90.406  97.334  90.508  1.00  0.00           H  
ATOM   3226  CG  PHE   204      88.854  97.469  88.995  1.00  0.00           C  
ATOM   3227  CD1 PHE   204      88.088  96.592  88.165  1.00  0.00           C  
ATOM   3228  HD1 PHE   204      88.467  95.600  87.968  1.00  0.00           H  
ATOM   3229  CE1 PHE   204      86.816  97.004  87.642  1.00  0.00           C  
ATOM   3230  HE1 PHE   204      86.242  96.329  87.025  1.00  0.00           H  
ATOM   3231  CZ  PHE   204      86.336  98.316  88.034  1.00  0.00           C  
ATOM   3232  HZ  PHE   204      85.364  98.552  87.626  1.00  0.00           H  
ATOM   3233  CE2 PHE   204      87.042  99.118  88.921  1.00  0.00           C  
ATOM   3234  HE2 PHE   204      86.686 100.120  89.113  1.00  0.00           H  
ATOM   3235  CD2 PHE   204      88.351  98.731  89.264  1.00  0.00           C  
ATOM   3236  HD2 PHE   204      88.974  99.546  89.602  1.00  0.00           H  
ATOM   3237  C   PHE   204      92.676  97.682  89.356  1.00  0.00           C  
ATOM   3238  O   PHE   204      92.948  98.831  89.692  1.00  0.00           O  
ATOM   3239  N   ILE   205      93.630  96.772  89.630  1.00  0.00           N  
ATOM   3240  H   ILE   205      93.368  95.807  89.494  1.00  0.00           H  
ATOM   3241  CA  ILE   205      95.007  97.009  90.286  1.00  0.00           C  
ATOM   3242  HA  ILE   205      94.750  97.463  91.243  1.00  0.00           H  
ATOM   3243  CB  ILE   205      95.705  95.726  90.724  1.00  0.00           C  
ATOM   3244  HB  ILE   205      95.621  94.947  89.967  1.00  0.00           H  
ATOM   3245  CG2 ILE   205      97.239  95.889  91.115  1.00  0.00           C  
ATOM   3246 HG21 ILE   205      97.504  96.755  91.721  1.00  0.00           H  
ATOM   3247 HG22 ILE   205      97.681  95.017  91.598  1.00  0.00           H  
ATOM   3248 HG23 ILE   205      97.806  96.023  90.194  1.00  0.00           H  
ATOM   3249  CG1 ILE   205      94.952  95.134  91.924  1.00  0.00           C  
ATOM   3250 HG12 ILE   205      95.341  95.687  92.779  1.00  0.00           H  
ATOM   3251 HG13 ILE   205      93.896  95.406  91.951  1.00  0.00           H  
ATOM   3252  CD1 ILE   205      95.240  93.663  92.263  1.00  0.00           C  
ATOM   3253 HD11 ILE   205      94.842  93.446  93.254  1.00  0.00           H  
ATOM   3254 HD12 ILE   205      94.677  93.064  91.548  1.00  0.00           H  
ATOM   3255 HD13 ILE   205      96.289  93.418  92.095  1.00  0.00           H  
ATOM   3256  C   ILE   205      95.886  97.951  89.534  1.00  0.00           C  
ATOM   3257  O   ILE   205      96.392  98.885  90.158  1.00  0.00           O  
ATOM   3258  N   VAL   206      95.902  97.778  88.172  1.00  0.00           N  
ATOM   3259  H   VAL   206      95.383  97.037  87.722  1.00  0.00           H  
ATOM   3260  CA  VAL   206      96.727  98.649  87.328  1.00  0.00           C  
ATOM   3261  HA  VAL   206      97.655  98.794  87.880  1.00  0.00           H  
ATOM   3262  CB  VAL   206      96.951  98.037  85.927  1.00  0.00           C  
ATOM   3263  HB  VAL   206      96.027  97.549  85.617  1.00  0.00           H  
ATOM   3264  CG1 VAL   206      97.369  99.043  84.822  1.00  0.00           C  
ATOM   3265 HG11 VAL   206      96.690  99.879  84.654  1.00  0.00           H  
ATOM   3266 HG12 VAL   206      98.343  99.468  85.065  1.00  0.00           H  
ATOM   3267 HG13 VAL   206      97.482  98.500  83.884  1.00  0.00           H  
ATOM   3268  CG2 VAL   206      98.053  97.007  85.881  1.00  0.00           C  
ATOM   3269 HG21 VAL   206      97.989  96.415  84.968  1.00  0.00           H  
ATOM   3270 HG22 VAL   206      99.069  97.398  85.947  1.00  0.00           H  
ATOM   3271 HG23 VAL   206      97.799  96.353  86.715  1.00  0.00           H  
ATOM   3272  C   VAL   206      96.016 100.006  87.235  1.00  0.00           C  
ATOM   3273  O   VAL   206      96.752 101.061  87.292  1.00  0.00           O  
ATOM   3274  N   GLY   207      94.659 100.016  87.133  1.00  0.00           N  
ATOM   3275  H   GLY   207      94.253  99.104  87.287  1.00  0.00           H  
ATOM   3276  CA  GLY   207      93.787 101.204  87.210  1.00  0.00           C  
ATOM   3277  HA2 GLY   207      93.987 101.814  86.329  1.00  0.00           H  
ATOM   3278  HA3 GLY   207      92.748 100.874  87.212  1.00  0.00           H  
ATOM   3279  C   GLY   207      94.005 102.055  88.430  1.00  0.00           C  
ATOM   3280  O   GLY   207      94.388 103.197  88.328  1.00  0.00           O  
ATOM   3281  N   PHE   208      93.978 101.462  89.671  1.00  0.00           N  
ATOM   3282  H   PHE   208      93.744 100.483  89.761  1.00  0.00           H  
ATOM   3283  CA  PHE   208      94.182 102.338  90.846  1.00  0.00           C  
ATOM   3284  HA  PHE   208      93.721 103.309  90.666  1.00  0.00           H  
ATOM   3285  CB  PHE   208      93.789 101.645  92.164  1.00  0.00           C  
ATOM   3286  HB2 PHE   208      94.243 100.661  92.281  1.00  0.00           H  
ATOM   3287  HB3 PHE   208      94.218 102.173  93.016  1.00  0.00           H  
ATOM   3288  CG  PHE   208      92.283 101.515  92.278  1.00  0.00           C  
ATOM   3289  CD1 PHE   208      91.669 100.230  92.144  1.00  0.00           C  
ATOM   3290  HD1 PHE   208      92.279  99.374  91.894  1.00  0.00           H  
ATOM   3291  CE1 PHE   208      90.298 100.067  92.208  1.00  0.00           C  
ATOM   3292  HE1 PHE   208      89.823  99.114  92.027  1.00  0.00           H  
ATOM   3293  CZ  PHE   208      89.518 101.150  92.431  1.00  0.00           C  
ATOM   3294  HZ  PHE   208      88.474 100.910  92.574  1.00  0.00           H  
ATOM   3295  CE2 PHE   208      90.041 102.470  92.698  1.00  0.00           C  
ATOM   3296  HE2 PHE   208      89.410 103.322  92.900  1.00  0.00           H  
ATOM   3297  CD2 PHE   208      91.448 102.637  92.581  1.00  0.00           C  
ATOM   3298  HD2 PHE   208      91.858 103.625  92.736  1.00  0.00           H  
ATOM   3299  C   PHE   208      95.714 102.749  90.994  1.00  0.00           C  
ATOM   3300  O   PHE   208      96.035 103.859  91.499  1.00  0.00           O  
ATOM   3301  N   THR   209      96.634 101.966  90.324  1.00  0.00           N  
ATOM   3302  H   THR   209      96.313 101.074  89.977  1.00  0.00           H  
ATOM   3303  CA  THR   209      98.079 102.206  90.316  1.00  0.00           C  
ATOM   3304  HA  THR   209      98.332 102.500  91.334  1.00  0.00           H  
ATOM   3305  CB  THR   209      98.911 100.923  90.111  1.00  0.00           C  
ATOM   3306  HB  THR   209      98.751 100.565  89.094  1.00  0.00           H  
ATOM   3307  CG2 THR   209     100.425 101.198  90.222  1.00  0.00           C  
ATOM   3308 HG21 THR   209     100.719 101.783  89.351  1.00  0.00           H  
ATOM   3309 HG22 THR   209     100.718 101.724  91.131  1.00  0.00           H  
ATOM   3310 HG23 THR   209     100.879 100.211  90.139  1.00  0.00           H  
ATOM   3311  OG1 THR   209      98.647  99.992  91.131  1.00  0.00           O  
ATOM   3312  HG1 THR   209      97.770  99.781  90.802  1.00  0.00           H  
ATOM   3313  C   THR   209      98.462 103.402  89.374  1.00  0.00           C  
ATOM   3314  O   THR   209      99.516 103.961  89.702  1.00  0.00           O  
ATOM   3315  N   ARG   210      97.715 103.837  88.327  1.00  0.00           N  
ATOM   3316  H   ARG   210      96.884 103.263  88.325  1.00  0.00           H  
ATOM   3317  CA  ARG   210      97.998 104.686  87.133  1.00  0.00           C  
ATOM   3318  HA  ARG   210      98.894 105.239  87.414  1.00  0.00           H  
ATOM   3319  CB  ARG   210      98.498 103.765  85.942  1.00  0.00           C  
ATOM   3320  HB2 ARG   210      97.696 103.084  85.656  1.00  0.00           H  
ATOM   3321  HB3 ARG   210      98.666 104.306  85.011  1.00  0.00           H  
ATOM   3322  CG  ARG   210      99.779 103.034  86.150  1.00  0.00           C  
ATOM   3323  HG2 ARG   210      99.699 102.411  87.041  1.00  0.00           H  
ATOM   3324  HG3 ARG   210      99.870 102.348  85.308  1.00  0.00           H  
ATOM   3325  CD  ARG   210     101.023 103.996  86.295  1.00  0.00           C  
ATOM   3326  HD2 ARG   210     101.132 104.593  85.389  1.00  0.00           H  
ATOM   3327  HD3 ARG   210     100.825 104.657  87.138  1.00  0.00           H  
ATOM   3328  NE  ARG   210     102.175 103.147  86.496  1.00  0.00           N  
ATOM   3329  HE  ARG   210     102.461 102.810  87.404  1.00  0.00           H  
ATOM   3330  CZ  ARG   210     103.034 102.841  85.532  1.00  0.00           C  
ATOM   3331  NH1 ARG   210     103.009 103.319  84.309  1.00  0.00           N  
ATOM   3332 HH11 ARG   210     103.847 103.089  83.794  1.00  0.00           H  
ATOM   3333 HH12 ARG   210     102.315 103.954  83.941  1.00  0.00           H  
ATOM   3334  NH2 ARG   210     103.932 101.987  85.711  1.00  0.00           N  
ATOM   3335 HH21 ARG   210     104.513 101.780  84.911  1.00  0.00           H  
ATOM   3336 HH22 ARG   210     103.857 101.395  86.526  1.00  0.00           H  
ATOM   3337  C   ARG   210      96.825 105.676  86.767  1.00  0.00           C  
ATOM   3338  O   ARG   210      96.949 106.467  85.844  1.00  0.00           O  
ATOM   3339  N   GLY   211      95.801 105.784  87.659  1.00  0.00           N  
ATOM   3340  H   GLY   211      95.937 105.255  88.508  1.00  0.00           H  
ATOM   3341  CA  GLY   211      94.626 106.632  87.528  1.00  0.00           C  
ATOM   3342  HA2 GLY   211      94.866 107.683  87.695  1.00  0.00           H  
ATOM   3343  HA3 GLY   211      94.208 106.524  86.528  1.00  0.00           H  
ATOM   3344  C   GLY   211      93.515 106.311  88.508  1.00  0.00           C  
ATOM   3345  O   GLY   211      92.451 106.007  88.040  1.00  0.00           O  
ATOM   3346  N   TRP   212      93.748 106.454  89.814  1.00  0.00           N  
ATOM   3347  H   TRP   212      94.668 106.503  90.228  1.00  0.00           H  
ATOM   3348  CA  TRP   212      92.634 106.147  90.766  1.00  0.00           C  
ATOM   3349  HA  TRP   212      92.383 105.096  90.620  1.00  0.00           H  
ATOM   3350  CB  TRP   212      93.086 106.268  92.210  1.00  0.00           C  
ATOM   3351  HB2 TRP   212      92.279 105.856  92.816  1.00  0.00           H  
ATOM   3352  HB3 TRP   212      93.943 105.629  92.423  1.00  0.00           H  
ATOM   3353  CG  TRP   212      93.392 107.653  92.681  1.00  0.00           C  
ATOM   3354  CD1 TRP   212      94.597 108.291  92.801  1.00  0.00           C  
ATOM   3355  HD1 TRP   212      95.511 107.780  92.536  1.00  0.00           H  
ATOM   3356  NE1 TRP   212      94.474 109.519  93.393  1.00  0.00           N  
ATOM   3357  HE1 TRP   212      95.231 110.155  93.595  1.00  0.00           H  
ATOM   3358  CE2 TRP   212      93.119 109.766  93.707  1.00  0.00           C  
ATOM   3359  CZ2 TRP   212      92.494 110.807  94.354  1.00  0.00           C  
ATOM   3360  HZ2 TRP   212      92.926 111.741  94.683  1.00  0.00           H  
ATOM   3361  CH2 TRP   212      91.101 110.728  94.462  1.00  0.00           C  
ATOM   3362  HH2 TRP   212      90.599 111.544  94.961  1.00  0.00           H  
ATOM   3363  CZ3 TRP   212      90.363 109.582  94.137  1.00  0.00           C  
ATOM   3364  HZ3 TRP   212      89.294 109.720  94.201  1.00  0.00           H  
ATOM   3365  CE3 TRP   212      91.088 108.533  93.433  1.00  0.00           C  
ATOM   3366  HE3 TRP   212      90.501 107.659  93.195  1.00  0.00           H  
ATOM   3367  CD2 TRP   212      92.431 108.577  93.221  1.00  0.00           C  
ATOM   3368  C   TRP   212      91.293 106.889  90.496  1.00  0.00           C  
ATOM   3369  O   TRP   212      90.229 106.306  90.473  1.00  0.00           O  
ATOM   3370  N   LYS   213      91.294 108.174  90.129  1.00  0.00           N  
ATOM   3371  H   LYS   213      92.153 108.700  90.056  1.00  0.00           H  
ATOM   3372  CA  LYS   213      90.031 108.950  89.793  1.00  0.00           C  
ATOM   3373  HA  LYS   213      89.221 108.963  90.522  1.00  0.00           H  
ATOM   3374  CB  LYS   213      90.430 110.433  89.538  1.00  0.00           C  
ATOM   3375  HB2 LYS   213      91.319 110.463  88.908  1.00  0.00           H  
ATOM   3376  HB3 LYS   213      89.629 110.862  88.936  1.00  0.00           H  
ATOM   3377  CG  LYS   213      90.548 111.204  90.824  1.00  0.00           C  
ATOM   3378  HG2 LYS   213      89.584 111.297  91.324  1.00  0.00           H  
ATOM   3379  HG3 LYS   213      91.244 110.635  91.441  1.00  0.00           H  
ATOM   3380  CD  LYS   213      91.188 112.615  90.736  1.00  0.00           C  
ATOM   3381  HD2 LYS   213      91.894 112.551  89.908  1.00  0.00           H  
ATOM   3382  HD3 LYS   213      90.480 113.417  90.527  1.00  0.00           H  
ATOM   3383  CE  LYS   213      92.138 113.052  91.928  1.00  0.00           C  
ATOM   3384  HE2 LYS   213      91.504 113.355  92.761  1.00  0.00           H  
ATOM   3385  HE3 LYS   213      92.741 112.256  92.365  1.00  0.00           H  
ATOM   3386  NZ  LYS   213      93.009 114.182  91.518  1.00  0.00           N  
ATOM   3387  HZ1 LYS   213      92.391 114.907  91.183  1.00  0.00           H  
ATOM   3388  HZ2 LYS   213      93.529 114.586  92.285  1.00  0.00           H  
ATOM   3389  HZ3 LYS   213      93.625 113.917  90.762  1.00  0.00           H  
ATOM   3390  C   LYS   213      89.339 108.435  88.568  1.00  0.00           C  
ATOM   3391  O   LYS   213      88.208 108.128  88.644  1.00  0.00           O  
ATOM   3392  N   LEU   214      90.113 108.293  87.488  1.00  0.00           N  
ATOM   3393  H   LEU   214      91.064 108.621  87.584  1.00  0.00           H  
ATOM   3394  CA  LEU   214      89.516 107.849  86.248  1.00  0.00           C  
ATOM   3395  HA  LEU   214      88.736 108.592  86.084  1.00  0.00           H  
ATOM   3396  CB  LEU   214      90.601 107.893  85.150  1.00  0.00           C  
ATOM   3397  HB2 LEU   214      90.902 108.937  85.063  1.00  0.00           H  
ATOM   3398  HB3 LEU   214      91.463 107.264  85.375  1.00  0.00           H  
ATOM   3399  CG  LEU   214      90.093 107.329  83.811  1.00  0.00           C  
ATOM   3400  HG  LEU   214      90.016 106.268  84.050  1.00  0.00           H  
ATOM   3401  CD1 LEU   214      88.741 107.970  83.467  1.00  0.00           C  
ATOM   3402 HD11 LEU   214      88.896 109.049  83.460  1.00  0.00           H  
ATOM   3403 HD12 LEU   214      88.456 107.563  82.497  1.00  0.00           H  
ATOM   3404 HD13 LEU   214      87.937 107.716  84.158  1.00  0.00           H  
ATOM   3405  CD2 LEU   214      91.153 107.710  82.710  1.00  0.00           C  
ATOM   3406 HD21 LEU   214      91.362 108.775  82.813  1.00  0.00           H  
ATOM   3407 HD22 LEU   214      92.103 107.178  82.747  1.00  0.00           H  
ATOM   3408 HD23 LEU   214      90.798 107.564  81.690  1.00  0.00           H  
ATOM   3409  C   LEU   214      88.826 106.521  86.483  1.00  0.00           C  
ATOM   3410  O   LEU   214      87.679 106.208  86.072  1.00  0.00           O  
ATOM   3411  N   THR   215      89.615 105.617  87.114  1.00  0.00           N  
ATOM   3412  H   THR   215      90.586 105.810  87.314  1.00  0.00           H  
ATOM   3413  CA  THR   215      89.104 104.293  87.575  1.00  0.00           C  
ATOM   3414  HA  THR   215      88.883 103.694  86.691  1.00  0.00           H  
ATOM   3415  CB  THR   215      90.159 103.553  88.323  1.00  0.00           C  
ATOM   3416  HB  THR   215      90.504 104.264  89.074  1.00  0.00           H  
ATOM   3417  CG2 THR   215      89.845 102.213  88.988  1.00  0.00           C  
ATOM   3418 HG21 THR   215      89.262 101.510  88.393  1.00  0.00           H  
ATOM   3419 HG22 THR   215      90.764 101.811  89.413  1.00  0.00           H  
ATOM   3420 HG23 THR   215      89.073 102.429  89.726  1.00  0.00           H  
ATOM   3421  OG1 THR   215      91.280 103.391  87.537  1.00  0.00           O  
ATOM   3422  HG1 THR   215      91.857 104.158  87.570  1.00  0.00           H  
ATOM   3423  C   THR   215      87.834 104.322  88.361  1.00  0.00           C  
ATOM   3424  O   THR   215      86.967 103.461  88.195  1.00  0.00           O  
ATOM   3425  N   LEU   216      87.718 105.258  89.253  1.00  0.00           N  
ATOM   3426  H   LEU   216      88.438 105.923  89.497  1.00  0.00           H  
ATOM   3427  CA  LEU   216      86.418 105.451  90.014  1.00  0.00           C  
ATOM   3428  HA  LEU   216      86.318 104.479  90.497  1.00  0.00           H  
ATOM   3429  CB  LEU   216      86.558 106.528  91.177  1.00  0.00           C  
ATOM   3430  HB2 LEU   216      87.057 107.457  90.902  1.00  0.00           H  
ATOM   3431  HB3 LEU   216      85.577 106.852  91.526  1.00  0.00           H  
ATOM   3432  CG  LEU   216      87.363 105.953  92.435  1.00  0.00           C  
ATOM   3433  HG  LEU   216      88.252 105.449  92.053  1.00  0.00           H  
ATOM   3434  CD1 LEU   216      87.627 107.013  93.529  1.00  0.00           C  
ATOM   3435 HD11 LEU   216      88.298 107.704  93.018  1.00  0.00           H  
ATOM   3436 HD12 LEU   216      86.797 107.427  94.102  1.00  0.00           H  
ATOM   3437 HD13 LEU   216      88.225 106.473  94.264  1.00  0.00           H  
ATOM   3438  CD2 LEU   216      86.583 104.785  93.136  1.00  0.00           C  
ATOM   3439 HD21 LEU   216      85.833 105.259  93.770  1.00  0.00           H  
ATOM   3440 HD22 LEU   216      85.952 104.202  92.464  1.00  0.00           H  
ATOM   3441 HD23 LEU   216      87.247 104.206  93.778  1.00  0.00           H  
ATOM   3442  C   LEU   216      85.201 105.651  89.167  1.00  0.00           C  
ATOM   3443  O   LEU   216      84.140 105.198  89.521  1.00  0.00           O  
ATOM   3444  N   VAL   217      85.288 106.323  88.019  1.00  0.00           N  
ATOM   3445  H   VAL   217      86.160 106.792  87.819  1.00  0.00           H  
ATOM   3446  CA  VAL   217      84.050 106.467  87.117  1.00  0.00           C  
ATOM   3447  HA  VAL   217      83.101 106.646  87.622  1.00  0.00           H  
ATOM   3448  CB  VAL   217      84.188 107.638  86.059  1.00  0.00           C  
ATOM   3449  HB  VAL   217      85.164 107.647  85.575  1.00  0.00           H  
ATOM   3450  CG1 VAL   217      83.282 107.448  84.929  1.00  0.00           C  
ATOM   3451 HG11 VAL   217      82.331 107.142  85.366  1.00  0.00           H  
ATOM   3452 HG12 VAL   217      83.177 108.392  84.394  1.00  0.00           H  
ATOM   3453 HG13 VAL   217      83.627 106.654  84.266  1.00  0.00           H  
ATOM   3454  CG2 VAL   217      83.906 108.973  86.792  1.00  0.00           C  
ATOM   3455 HG21 VAL   217      83.004 108.713  87.345  1.00  0.00           H  
ATOM   3456 HG22 VAL   217      84.719 109.163  87.493  1.00  0.00           H  
ATOM   3457 HG23 VAL   217      83.821 109.783  86.067  1.00  0.00           H  
ATOM   3458  C   VAL   217      83.830 105.163  86.382  1.00  0.00           C  
ATOM   3459  O   VAL   217      82.670 104.814  86.137  1.00  0.00           O  
ATOM   3460  N   ILE   218      84.898 104.314  86.233  1.00  0.00           N  
ATOM   3461  H   ILE   218      85.844 104.611  86.428  1.00  0.00           H  
ATOM   3462  CA  ILE   218      84.723 103.012  85.602  1.00  0.00           C  
ATOM   3463  HA  ILE   218      84.040 103.172  84.767  1.00  0.00           H  
ATOM   3464  CB  ILE   218      85.965 102.570  84.919  1.00  0.00           C  
ATOM   3465  HB  ILE   218      86.796 102.608  85.623  1.00  0.00           H  
ATOM   3466  CG2 ILE   218      85.753 101.199  84.208  1.00  0.00           C  
ATOM   3467 HG21 ILE   218      86.734 100.981  83.784  1.00  0.00           H  
ATOM   3468 HG22 ILE   218      85.485 100.436  84.939  1.00  0.00           H  
ATOM   3469 HG23 ILE   218      85.017 101.141  83.406  1.00  0.00           H  
ATOM   3470  CG1 ILE   218      86.337 103.495  83.771  1.00  0.00           C  
ATOM   3471 HG12 ILE   218      85.756 103.328  82.864  1.00  0.00           H  
ATOM   3472 HG13 ILE   218      86.026 104.518  83.983  1.00  0.00           H  
ATOM   3473  CD1 ILE   218      87.870 103.605  83.477  1.00  0.00           C  
ATOM   3474 HD11 ILE   218      88.460 103.298  84.341  1.00  0.00           H  
ATOM   3475 HD12 ILE   218      88.129 102.932  82.659  1.00  0.00           H  
ATOM   3476 HD13 ILE   218      88.065 104.635  83.178  1.00  0.00           H  
ATOM   3477  C   ILE   218      84.126 101.997  86.611  1.00  0.00           C  
ATOM   3478  O   ILE   218      83.175 101.333  86.288  1.00  0.00           O  
ATOM   3479  N   LEU   219      84.506 102.081  87.901  1.00  0.00           N  
ATOM   3480  H   LEU   219      85.336 102.634  88.062  1.00  0.00           H  
ATOM   3481  CA  LEU   219      83.776 101.375  88.973  1.00  0.00           C  
ATOM   3482  HA  LEU   219      83.774 100.339  88.633  1.00  0.00           H  
ATOM   3483  CB  LEU   219      84.590 101.557  90.322  1.00  0.00           C  
ATOM   3484  HB2 LEU   219      85.642 101.274  90.277  1.00  0.00           H  
ATOM   3485  HB3 LEU   219      84.601 102.599  90.642  1.00  0.00           H  
ATOM   3486  CG  LEU   219      84.028 100.793  91.463  1.00  0.00           C  
ATOM   3487  HG  LEU   219      83.000 101.144  91.553  1.00  0.00           H  
ATOM   3488  CD1 LEU   219      84.171  99.225  91.318  1.00  0.00           C  
ATOM   3489 HD11 LEU   219      85.193  98.859  91.219  1.00  0.00           H  
ATOM   3490 HD12 LEU   219      83.704  98.776  92.194  1.00  0.00           H  
ATOM   3491 HD13 LEU   219      83.628  98.897  90.432  1.00  0.00           H  
ATOM   3492  CD2 LEU   219      84.576 101.214  92.822  1.00  0.00           C  
ATOM   3493 HD21 LEU   219      85.660 101.325  92.786  1.00  0.00           H  
ATOM   3494 HD22 LEU   219      84.033 102.120  93.091  1.00  0.00           H  
ATOM   3495 HD23 LEU   219      84.260 100.469  93.552  1.00  0.00           H  
ATOM   3496  C   LEU   219      82.275 101.655  89.041  1.00  0.00           C  
ATOM   3497  O   LEU   219      81.492 100.733  89.183  1.00  0.00           O  
ATOM   3498  N   ALA   220      81.874 102.919  88.785  1.00  0.00           N  
ATOM   3499  H   ALA   220      82.633 103.572  88.656  1.00  0.00           H  
ATOM   3500  CA  ALA   220      80.521 103.340  88.665  1.00  0.00           C  
ATOM   3501  HA  ALA   220      79.933 103.001  89.517  1.00  0.00           H  
ATOM   3502  CB  ALA   220      80.548 104.865  88.713  1.00  0.00           C  
ATOM   3503  HB1 ALA   220      81.196 105.327  87.967  1.00  0.00           H  
ATOM   3504  HB2 ALA   220      79.561 105.322  88.645  1.00  0.00           H  
ATOM   3505  HB3 ALA   220      80.922 105.154  89.695  1.00  0.00           H  
ATOM   3506  C   ALA   220      79.757 102.853  87.394  1.00  0.00           C  
ATOM   3507  O   ALA   220      78.539 102.498  87.430  1.00  0.00           O  
ATOM   3508  N   ILE   221      80.445 102.804  86.263  1.00  0.00           N  
ATOM   3509  H   ILE   221      81.377 103.189  86.207  1.00  0.00           H  
ATOM   3510  CA  ILE   221      80.059 102.284  84.976  1.00  0.00           C  
ATOM   3511  HA  ILE   221      79.055 102.662  84.777  1.00  0.00           H  
ATOM   3512  CB  ILE   221      81.024 102.861  83.833  1.00  0.00           C  
ATOM   3513  HB  ILE   221      82.003 102.894  84.311  1.00  0.00           H  
ATOM   3514  CG2 ILE   221      80.906 101.966  82.567  1.00  0.00           C  
ATOM   3515 HG21 ILE   221      81.818 102.251  82.044  1.00  0.00           H  
ATOM   3516 HG22 ILE   221      81.110 100.914  82.765  1.00  0.00           H  
ATOM   3517 HG23 ILE   221      80.024 102.206  81.973  1.00  0.00           H  
ATOM   3518  CG1 ILE   221      80.534 104.246  83.530  1.00  0.00           C  
ATOM   3519 HG12 ILE   221      79.520 104.227  83.131  1.00  0.00           H  
ATOM   3520 HG13 ILE   221      80.485 104.834  84.446  1.00  0.00           H  
ATOM   3521  CD1 ILE   221      81.600 104.945  82.688  1.00  0.00           C  
ATOM   3522 HD11 ILE   221      81.777 104.327  81.807  1.00  0.00           H  
ATOM   3523 HD12 ILE   221      81.367 105.951  82.340  1.00  0.00           H  
ATOM   3524 HD13 ILE   221      82.563 105.087  83.178  1.00  0.00           H  
ATOM   3525  C   ILE   221      80.030 100.767  84.962  1.00  0.00           C  
ATOM   3526  O   ILE   221      79.116 100.232  84.422  1.00  0.00           O  
ATOM   3527  N   SER   222      80.883 100.080  85.611  1.00  0.00           N  
ATOM   3528  H   SER   222      81.536 100.543  86.227  1.00  0.00           H  
ATOM   3529  CA  SER   222      81.092  98.634  85.429  1.00  0.00           C  
ATOM   3530  HA  SER   222      81.295  98.413  84.381  1.00  0.00           H  
ATOM   3531  CB  SER   222      82.309  98.168  86.279  1.00  0.00           C  
ATOM   3532  HB2 SER   222      82.175  98.479  87.315  1.00  0.00           H  
ATOM   3533  HB3 SER   222      82.357  97.088  86.140  1.00  0.00           H  
ATOM   3534  OG  SER   222      83.463  98.723  85.759  1.00  0.00           O  
ATOM   3535  HG  SER   222      83.475  99.670  85.913  1.00  0.00           H  
ATOM   3536  C   SER   222      79.893  97.692  85.710  1.00  0.00           C  
ATOM   3537  O   SER   222      79.631  96.824  84.951  1.00  0.00           O  
ATOM   3538  N   PRO   223      79.164  97.834  86.820  1.00  0.00           N  
ATOM   3539  CD  PRO   223      79.267  98.749  87.986  1.00  0.00           C  
ATOM   3540  HD2 PRO   223      79.191  99.776  87.629  1.00  0.00           H  
ATOM   3541  HD3 PRO   223      80.199  98.613  88.535  1.00  0.00           H  
ATOM   3542  CG  PRO   223      78.056  98.536  88.906  1.00  0.00           C  
ATOM   3543  HG2 PRO   223      77.184  99.108  88.592  1.00  0.00           H  
ATOM   3544  HG3 PRO   223      78.252  98.774  89.952  1.00  0.00           H  
ATOM   3545  CB  PRO   223      77.751  97.024  88.600  1.00  0.00           C  
ATOM   3546  HB2 PRO   223      76.713  96.692  88.629  1.00  0.00           H  
ATOM   3547  HB3 PRO   223      78.357  96.412  89.268  1.00  0.00           H  
ATOM   3548  CA  PRO   223      78.124  96.933  87.140  1.00  0.00           C  
ATOM   3549  HA  PRO   223      78.403  95.900  86.935  1.00  0.00           H  
ATOM   3550  C   PRO   223      76.873  97.243  86.236  1.00  0.00           C  
ATOM   3551  O   PRO   223      75.939  96.420  86.089  1.00  0.00           O  
ATOM   3552  N   VAL   224      76.843  98.494  85.676  1.00  0.00           N  
ATOM   3553  H   VAL   224      77.656  99.050  85.900  1.00  0.00           H  
ATOM   3554  CA  VAL   224      75.721  99.068  84.937  1.00  0.00           C  
ATOM   3555  HA  VAL   224      74.803  98.767  85.441  1.00  0.00           H  
ATOM   3556  CB  VAL   224      75.813 100.613  84.864  1.00  0.00           C  
ATOM   3557  HB  VAL   224      76.639 100.976  84.252  1.00  0.00           H  
ATOM   3558  CG1 VAL   224      74.471 101.097  84.164  1.00  0.00           C  
ATOM   3559 HG11 VAL   224      74.304 100.657  83.181  1.00  0.00           H  
ATOM   3560 HG12 VAL   224      73.598 100.908  84.788  1.00  0.00           H  
ATOM   3561 HG13 VAL   224      74.561 102.170  83.991  1.00  0.00           H  
ATOM   3562  CG2 VAL   224      75.809 101.382  86.213  1.00  0.00           C  
ATOM   3563 HG21 VAL   224      76.730 101.194  86.764  1.00  0.00           H  
ATOM   3564 HG22 VAL   224      75.842 102.429  85.912  1.00  0.00           H  
ATOM   3565 HG23 VAL   224      74.927 101.186  86.823  1.00  0.00           H  
ATOM   3566  C   VAL   224      75.708  98.458  83.445  1.00  0.00           C  
ATOM   3567  O   VAL   224      74.642  98.187  82.974  1.00  0.00           O  
ATOM   3568  N   LEU   225      76.859  98.282  82.854  1.00  0.00           N  
ATOM   3569  H   LEU   225      77.588  98.934  83.105  1.00  0.00           H  
ATOM   3570  CA  LEU   225      76.896  97.485  81.670  1.00  0.00           C  
ATOM   3571  HA  LEU   225      76.221  98.065  81.040  1.00  0.00           H  
ATOM   3572  CB  LEU   225      78.327  97.310  81.118  1.00  0.00           C  
ATOM   3573  HB2 LEU   225      78.952  96.879  81.900  1.00  0.00           H  
ATOM   3574  HB3 LEU   225      78.363  96.639  80.260  1.00  0.00           H  
ATOM   3575  CG  LEU   225      78.968  98.629  80.717  1.00  0.00           C  
ATOM   3576  HG  LEU   225      78.917  99.358  81.526  1.00  0.00           H  
ATOM   3577  CD1 LEU   225      80.493  98.531  80.495  1.00  0.00           C  
ATOM   3578 HD11 LEU   225      80.960  98.043  81.351  1.00  0.00           H  
ATOM   3579 HD12 LEU   225      80.575  98.081  79.506  1.00  0.00           H  
ATOM   3580 HD13 LEU   225      80.863  99.553  80.424  1.00  0.00           H  
ATOM   3581  CD2 LEU   225      78.349  99.378  79.584  1.00  0.00           C  
ATOM   3582 HD21 LEU   225      77.366  99.686  79.941  1.00  0.00           H  
ATOM   3583 HD22 LEU   225      78.980 100.255  79.438  1.00  0.00           H  
ATOM   3584 HD23 LEU   225      78.398  98.951  78.582  1.00  0.00           H  
ATOM   3585  C   LEU   225      76.393  96.046  81.757  1.00  0.00           C  
ATOM   3586  O   LEU   225      75.611  95.657  80.931  1.00  0.00           O  
ATOM   3587  N   GLY   226      76.634  95.335  82.860  1.00  0.00           N  
ATOM   3588  H   GLY   226      77.122  95.777  83.626  1.00  0.00           H  
ATOM   3589  CA  GLY   226      76.230  93.921  83.018  1.00  0.00           C  
ATOM   3590  HA2 GLY   226      76.373  93.395  82.074  1.00  0.00           H  
ATOM   3591  HA3 GLY   226      76.845  93.363  83.723  1.00  0.00           H  
ATOM   3592  C   GLY   226      74.802  93.695  83.465  1.00  0.00           C  
ATOM   3593  O   GLY   226      74.085  92.764  83.139  1.00  0.00           O  
ATOM   3594  N   LEU   227      74.355  94.621  84.324  1.00  0.00           N  
ATOM   3595  H   LEU   227      75.013  95.225  84.795  1.00  0.00           H  
ATOM   3596  CA  LEU   227      72.930  94.808  84.676  1.00  0.00           C  
ATOM   3597  HA  LEU   227      72.508  93.900  85.106  1.00  0.00           H  
ATOM   3598  CB  LEU   227      72.833  95.770  85.874  1.00  0.00           C  
ATOM   3599  HB2 LEU   227      73.470  95.326  86.639  1.00  0.00           H  
ATOM   3600  HB3 LEU   227      73.205  96.740  85.541  1.00  0.00           H  
ATOM   3601  CG  LEU   227      71.422  96.094  86.421  1.00  0.00           C  
ATOM   3602  HG  LEU   227      70.922  96.563  85.573  1.00  0.00           H  
ATOM   3603  CD1 LEU   227      70.669  94.893  86.861  1.00  0.00           C  
ATOM   3604 HD11 LEU   227      69.741  95.079  87.402  1.00  0.00           H  
ATOM   3605 HD12 LEU   227      70.375  94.311  85.987  1.00  0.00           H  
ATOM   3606 HD13 LEU   227      71.265  94.303  87.558  1.00  0.00           H  
ATOM   3607  CD2 LEU   227      71.468  97.049  87.526  1.00  0.00           C  
ATOM   3608 HD21 LEU   227      72.355  96.834  88.123  1.00  0.00           H  
ATOM   3609 HD22 LEU   227      71.631  97.983  86.990  1.00  0.00           H  
ATOM   3610 HD23 LEU   227      70.520  97.172  88.051  1.00  0.00           H  
ATOM   3611  C   LEU   227      72.056  95.206  83.522  1.00  0.00           C  
ATOM   3612  O   LEU   227      71.014  94.527  83.289  1.00  0.00           O  
ATOM   3613  N   SER   228      72.539  96.081  82.619  1.00  0.00           N  
ATOM   3614  H   SER   228      73.419  96.575  82.662  1.00  0.00           H  
ATOM   3615  CA  SER   228      71.703  96.482  81.454  1.00  0.00           C  
ATOM   3616  HA  SER   228      70.708  96.764  81.797  1.00  0.00           H  
ATOM   3617  CB  SER   228      72.269  97.784  80.896  1.00  0.00           C  
ATOM   3618  HB2 SER   228      73.298  97.620  80.574  1.00  0.00           H  
ATOM   3619  HB3 SER   228      71.701  98.132  80.033  1.00  0.00           H  
ATOM   3620  OG  SER   228      72.073  98.765  81.845  1.00  0.00           O  
ATOM   3621  HG  SER   228      72.880  98.709  82.362  1.00  0.00           H  
ATOM   3622  C   SER   228      71.702  95.430  80.341  1.00  0.00           C  
ATOM   3623  O   SER   228      70.663  95.325  79.723  1.00  0.00           O  
ATOM   3624  N   ALA   229      72.745  94.582  80.153  1.00  0.00           N  
ATOM   3625  H   ALA   229      73.542  94.737  80.753  1.00  0.00           H  
ATOM   3626  CA  ALA   229      72.572  93.368  79.348  1.00  0.00           C  
ATOM   3627  HA  ALA   229      72.199  93.695  78.377  1.00  0.00           H  
ATOM   3628  CB  ALA   229      73.896  92.594  79.269  1.00  0.00           C  
ATOM   3629  HB1 ALA   229      74.499  93.192  78.586  1.00  0.00           H  
ATOM   3630  HB2 ALA   229      74.279  92.574  80.289  1.00  0.00           H  
ATOM   3631  HB3 ALA   229      73.841  91.555  78.942  1.00  0.00           H  
ATOM   3632  C   ALA   229      71.474  92.421  79.925  1.00  0.00           C  
ATOM   3633  O   ALA   229      70.733  91.797  79.149  1.00  0.00           O  
ATOM   3634  N   ALA   230      71.301  92.345  81.245  1.00  0.00           N  
ATOM   3635  H   ALA   230      71.804  92.939  81.889  1.00  0.00           H  
ATOM   3636  CA  ALA   230      70.437  91.462  81.934  1.00  0.00           C  
ATOM   3637  HA  ALA   230      70.534  90.436  81.578  1.00  0.00           H  
ATOM   3638  CB  ALA   230      70.885  91.364  83.415  1.00  0.00           C  
ATOM   3639  HB1 ALA   230      71.949  91.566  83.543  1.00  0.00           H  
ATOM   3640  HB2 ALA   230      70.450  92.217  83.937  1.00  0.00           H  
ATOM   3641  HB3 ALA   230      70.480  90.482  83.910  1.00  0.00           H  
ATOM   3642  C   ALA   230      68.946  91.938  81.793  1.00  0.00           C  
ATOM   3643  O   ALA   230      68.062  91.175  81.746  1.00  0.00           O  
ATOM   3644  N   VAL   231      68.793  93.248  81.800  1.00  0.00           N  
ATOM   3645  H   VAL   231      69.653  93.770  81.892  1.00  0.00           H  
ATOM   3646  CA  VAL   231      67.513  93.934  81.460  1.00  0.00           C  
ATOM   3647  HA  VAL   231      66.776  93.516  82.146  1.00  0.00           H  
ATOM   3648  CB  VAL   231      67.691  95.434  81.781  1.00  0.00           C  
ATOM   3649  HB  VAL   231      68.587  95.766  81.257  1.00  0.00           H  
ATOM   3650  CG1 VAL   231      66.516  96.257  81.275  1.00  0.00           C  
ATOM   3651 HG11 VAL   231      66.495  97.264  81.691  1.00  0.00           H  
ATOM   3652 HG12 VAL   231      66.621  96.322  80.192  1.00  0.00           H  
ATOM   3653 HG13 VAL   231      65.652  95.634  81.505  1.00  0.00           H  
ATOM   3654  CG2 VAL   231      67.749  95.569  83.286  1.00  0.00           C  
ATOM   3655 HG21 VAL   231      66.942  94.948  83.675  1.00  0.00           H  
ATOM   3656 HG22 VAL   231      68.691  95.253  83.735  1.00  0.00           H  
ATOM   3657 HG23 VAL   231      67.640  96.617  83.564  1.00  0.00           H  
ATOM   3658  C   VAL   231      67.032  93.733  80.028  1.00  0.00           C  
ATOM   3659  O   VAL   231      65.903  93.166  79.879  1.00  0.00           O  
ATOM   3660  N   TRP   232      67.873  93.995  79.059  1.00  0.00           N  
ATOM   3661  H   TRP   232      68.749  94.451  79.272  1.00  0.00           H  
ATOM   3662  CA  TRP   232      67.575  93.802  77.658  1.00  0.00           C  
ATOM   3663  HA  TRP   232      66.600  94.203  77.383  1.00  0.00           H  
ATOM   3664  CB  TRP   232      68.578  94.550  76.701  1.00  0.00           C  
ATOM   3665  HB2 TRP   232      69.565  94.337  77.111  1.00  0.00           H  
ATOM   3666  HB3 TRP   232      68.581  93.995  75.763  1.00  0.00           H  
ATOM   3667  CG  TRP   232      68.156  95.981  76.437  1.00  0.00           C  
ATOM   3668  CD1 TRP   232      68.843  97.027  76.966  1.00  0.00           C  
ATOM   3669  HD1 TRP   232      69.606  96.928  77.724  1.00  0.00           H  
ATOM   3670  NE1 TRP   232      68.268  98.213  76.535  1.00  0.00           N  
ATOM   3671  HE1 TRP   232      68.692  99.112  76.714  1.00  0.00           H  
ATOM   3672  CE2 TRP   232      67.291  97.931  75.593  1.00  0.00           C  
ATOM   3673  CZ2 TRP   232      66.711  98.789  74.620  1.00  0.00           C  
ATOM   3674  HZ2 TRP   232      66.912  99.848  74.684  1.00  0.00           H  
ATOM   3675  CH2 TRP   232      65.756  98.336  73.725  1.00  0.00           C  
ATOM   3676  HH2 TRP   232      65.261  98.985  73.017  1.00  0.00           H  
ATOM   3677  CZ3 TRP   232      65.429  96.965  73.788  1.00  0.00           C  
ATOM   3678  HZ3 TRP   232      64.600  96.579  73.213  1.00  0.00           H  
ATOM   3679  CE3 TRP   232      66.244  96.076  74.558  1.00  0.00           C  
ATOM   3680  HE3 TRP   232      66.147  95.010  74.415  1.00  0.00           H  
ATOM   3681  CD2 TRP   232      67.133  96.523  75.556  1.00  0.00           C  
ATOM   3682  C   TRP   232      67.441  92.233  77.418  1.00  0.00           C  
ATOM   3683  O   TRP   232      66.775  91.839  76.422  1.00  0.00           O  
ATOM   3684  N   ALA   233      68.133  91.427  78.244  1.00  0.00           N  
ATOM   3685  H   ALA   233      68.736  91.782  78.972  1.00  0.00           H  
ATOM   3686  CA  ALA   233      67.981  89.998  78.263  1.00  0.00           C  
ATOM   3687  HA  ALA   233      68.083  89.602  77.253  1.00  0.00           H  
ATOM   3688  CB  ALA   233      69.109  89.380  79.100  1.00  0.00           C  
ATOM   3689  HB1 ALA   233      68.936  88.313  79.241  1.00  0.00           H  
ATOM   3690  HB2 ALA   233      70.087  89.411  78.620  1.00  0.00           H  
ATOM   3691  HB3 ALA   233      69.138  89.822  80.096  1.00  0.00           H  
ATOM   3692  C   ALA   233      66.582  89.558  78.733  1.00  0.00           C  
ATOM   3693  O   ALA   233      65.824  88.842  78.047  1.00  0.00           O  
ATOM   3694  N   LYS   234      66.148  90.108  79.864  1.00  0.00           N  
ATOM   3695  H   LYS   234      66.683  90.741  80.442  1.00  0.00           H  
ATOM   3696  CA  LYS   234      64.771  89.832  80.386  1.00  0.00           C  
ATOM   3697  HA  LYS   234      64.595  88.758  80.432  1.00  0.00           H  
ATOM   3698  CB  LYS   234      64.541  90.414  81.741  1.00  0.00           C  
ATOM   3699  HB2 LYS   234      65.385  90.153  82.379  1.00  0.00           H  
ATOM   3700  HB3 LYS   234      64.717  91.490  81.728  1.00  0.00           H  
ATOM   3701  CG  LYS   234      63.278  89.967  82.504  1.00  0.00           C  
ATOM   3702  HG2 LYS   234      62.368  90.166  81.938  1.00  0.00           H  
ATOM   3703  HG3 LYS   234      63.261  88.891  82.678  1.00  0.00           H  
ATOM   3704  CD  LYS   234      63.149  90.701  83.848  1.00  0.00           C  
ATOM   3705  HD2 LYS   234      64.119  90.767  84.340  1.00  0.00           H  
ATOM   3706  HD3 LYS   234      62.672  91.607  83.473  1.00  0.00           H  
ATOM   3707  CE  LYS   234      62.330  89.967  84.968  1.00  0.00           C  
ATOM   3708  HE2 LYS   234      61.562  89.508  84.345  1.00  0.00           H  
ATOM   3709  HE3 LYS   234      62.826  89.150  85.492  1.00  0.00           H  
ATOM   3710  NZ  LYS   234      61.718  90.990  85.895  1.00  0.00           N  
ATOM   3711  HZ1 LYS   234      60.979  91.426  85.362  1.00  0.00           H  
ATOM   3712  HZ2 LYS   234      61.328  90.460  86.662  1.00  0.00           H  
ATOM   3713  HZ3 LYS   234      62.352  91.640  86.336  1.00  0.00           H  
ATOM   3714  C   LYS   234      63.659  90.365  79.513  1.00  0.00           C  
ATOM   3715  O   LYS   234      62.824  89.514  79.209  1.00  0.00           O  
ATOM   3716  N   ILE   235      63.731  91.553  78.964  1.00  0.00           N  
ATOM   3717  H   ILE   235      64.670  91.918  79.045  1.00  0.00           H  
ATOM   3718  CA  ILE   235      62.765  92.148  77.961  1.00  0.00           C  
ATOM   3719  HA  ILE   235      61.781  92.142  78.430  1.00  0.00           H  
ATOM   3720  CB  ILE   235      63.138  93.641  77.685  1.00  0.00           C  
ATOM   3721  HB  ILE   235      64.167  93.649  77.325  1.00  0.00           H  
ATOM   3722  CG2 ILE   235      62.172  94.162  76.627  1.00  0.00           C  
ATOM   3723 HG21 ILE   235      62.522  95.151  76.331  1.00  0.00           H  
ATOM   3724 HG22 ILE   235      62.185  93.677  75.651  1.00  0.00           H  
ATOM   3725 HG23 ILE   235      61.138  94.302  76.942  1.00  0.00           H  
ATOM   3726  CG1 ILE   235      63.014  94.455  79.003  1.00  0.00           C  
ATOM   3727 HG12 ILE   235      61.975  94.564  79.316  1.00  0.00           H  
ATOM   3728 HG13 ILE   235      63.435  93.819  79.782  1.00  0.00           H  
ATOM   3729  CD1 ILE   235      63.782  95.775  78.873  1.00  0.00           C  
ATOM   3730 HD11 ILE   235      63.216  96.387  78.170  1.00  0.00           H  
ATOM   3731 HD12 ILE   235      63.821  96.220  79.867  1.00  0.00           H  
ATOM   3732 HD13 ILE   235      64.817  95.649  78.554  1.00  0.00           H  
ATOM   3733  C   ILE   235      62.586  91.207  76.734  1.00  0.00           C  
ATOM   3734  O   ILE   235      61.562  91.247  76.110  1.00  0.00           O  
ATOM   3735  N   LEU   236      63.672  90.543  76.285  1.00  0.00           N  
ATOM   3736  H   LEU   236      64.589  90.604  76.705  1.00  0.00           H  
ATOM   3737  CA  LEU   236      63.700  89.711  75.051  1.00  0.00           C  
ATOM   3738  HA  LEU   236      62.900  90.020  74.378  1.00  0.00           H  
ATOM   3739  CB  LEU   236      65.132  89.642  74.460  1.00  0.00           C  
ATOM   3740  HB2 LEU   236      65.423  90.643  74.142  1.00  0.00           H  
ATOM   3741  HB3 LEU   236      65.853  89.104  75.075  1.00  0.00           H  
ATOM   3742  CG  LEU   236      65.154  88.917  73.140  1.00  0.00           C  
ATOM   3743  HG  LEU   236      64.762  87.908  73.267  1.00  0.00           H  
ATOM   3744  CD1 LEU   236      64.313  89.506  71.956  1.00  0.00           C  
ATOM   3745 HD11 LEU   236      64.556  89.000  71.021  1.00  0.00           H  
ATOM   3746 HD12 LEU   236      63.283  89.298  72.245  1.00  0.00           H  
ATOM   3747 HD13 LEU   236      64.312  90.569  71.714  1.00  0.00           H  
ATOM   3748  CD2 LEU   236      66.544  88.732  72.573  1.00  0.00           C  
ATOM   3749 HD21 LEU   236      67.273  88.393  73.309  1.00  0.00           H  
ATOM   3750 HD22 LEU   236      66.515  88.034  71.737  1.00  0.00           H  
ATOM   3751 HD23 LEU   236      66.809  89.738  72.246  1.00  0.00           H  
ATOM   3752  C   LEU   236      63.246  88.236  75.488  1.00  0.00           C  
ATOM   3753  O   LEU   236      62.548  87.559  74.751  1.00  0.00           O  
ATOM   3754  N   SER   237      63.730  87.817  76.634  1.00  0.00           N  
ATOM   3755  H   SER   237      64.491  88.370  77.002  1.00  0.00           H  
ATOM   3756  CA  SER   237      63.475  86.436  77.213  1.00  0.00           C  
ATOM   3757  HA  SER   237      63.814  85.750  76.437  1.00  0.00           H  
ATOM   3758  CB  SER   237      64.402  86.086  78.434  1.00  0.00           C  
ATOM   3759  HB2 SER   237      65.418  86.250  78.074  1.00  0.00           H  
ATOM   3760  HB3 SER   237      64.292  86.719  79.314  1.00  0.00           H  
ATOM   3761  OG  SER   237      64.321  84.704  78.807  1.00  0.00           O  
ATOM   3762  HG  SER   237      64.951  84.610  79.526  1.00  0.00           H  
ATOM   3763  C   SER   237      62.013  86.190  77.521  1.00  0.00           C  
ATOM   3764  O   SER   237      61.318  85.228  77.139  1.00  0.00           O  
ATOM   3765  N   SER   238      61.443  87.137  78.309  1.00  0.00           N  
ATOM   3766  H   SER   238      62.147  87.775  78.654  1.00  0.00           H  
ATOM   3767  CA  SER   238      60.015  87.120  78.730  1.00  0.00           C  
ATOM   3768  HA  SER   238      59.913  86.140  79.196  1.00  0.00           H  
ATOM   3769  CB  SER   238      59.722  88.231  79.708  1.00  0.00           C  
ATOM   3770  HB2 SER   238      58.651  88.254  79.911  1.00  0.00           H  
ATOM   3771  HB3 SER   238      60.301  88.058  80.616  1.00  0.00           H  
ATOM   3772  OG  SER   238      60.027  89.522  79.253  1.00  0.00           O  
ATOM   3773  HG  SER   238      60.986  89.524  79.288  1.00  0.00           H  
ATOM   3774  C   SER   238      59.115  87.175  77.466  1.00  0.00           C  
ATOM   3775  O   SER   238      57.982  86.606  77.395  1.00  0.00           O  
ATOM   3776  N   PHE   239      59.609  87.816  76.418  1.00  0.00           N  
ATOM   3777  H   PHE   239      60.377  88.453  76.574  1.00  0.00           H  
ATOM   3778  CA  PHE   239      58.905  87.969  75.141  1.00  0.00           C  
ATOM   3779  HA  PHE   239      57.842  88.116  75.331  1.00  0.00           H  
ATOM   3780  CB  PHE   239      59.474  89.255  74.355  1.00  0.00           C  
ATOM   3781  HB2 PHE   239      59.271  90.162  74.924  1.00  0.00           H  
ATOM   3782  HB3 PHE   239      60.555  89.163  74.461  1.00  0.00           H  
ATOM   3783  CG  PHE   239      59.120  89.532  72.866  1.00  0.00           C  
ATOM   3784  CD1 PHE   239      57.983  88.987  72.219  1.00  0.00           C  
ATOM   3785  HD1 PHE   239      57.147  88.471  72.668  1.00  0.00           H  
ATOM   3786  CE1 PHE   239      57.806  89.340  70.906  1.00  0.00           C  
ATOM   3787  HE1 PHE   239      56.973  88.982  70.319  1.00  0.00           H  
ATOM   3788  CZ  PHE   239      58.691  90.118  70.140  1.00  0.00           C  
ATOM   3789  HZ  PHE   239      58.385  90.460  69.163  1.00  0.00           H  
ATOM   3790  CE2 PHE   239      59.940  90.438  70.722  1.00  0.00           C  
ATOM   3791  HE2 PHE   239      60.757  90.835  70.137  1.00  0.00           H  
ATOM   3792  CD2 PHE   239      60.082  90.235  72.131  1.00  0.00           C  
ATOM   3793  HD2 PHE   239      60.946  90.645  72.633  1.00  0.00           H  
ATOM   3794  C   PHE   239      58.903  86.648  74.384  1.00  0.00           C  
ATOM   3795  O   PHE   239      57.889  86.165  73.883  1.00  0.00           O  
ATOM   3796  N   THR   240      60.036  85.984  74.385  1.00  0.00           N  
ATOM   3797  H   THR   240      60.840  86.457  74.772  1.00  0.00           H  
ATOM   3798  CA  THR   240      60.262  84.730  73.773  1.00  0.00           C  
ATOM   3799  HA  THR   240      59.885  84.667  72.753  1.00  0.00           H  
ATOM   3800  CB  THR   240      61.753  84.482  73.767  1.00  0.00           C  
ATOM   3801  HB  THR   240      62.079  84.418  74.805  1.00  0.00           H  
ATOM   3802  CG2 THR   240      62.184  83.151  73.117  1.00  0.00           C  
ATOM   3803 HG21 THR   240      62.043  83.188  72.037  1.00  0.00           H  
ATOM   3804 HG22 THR   240      63.217  82.903  73.361  1.00  0.00           H  
ATOM   3805 HG23 THR   240      61.634  82.325  73.568  1.00  0.00           H  
ATOM   3806  OG1 THR   240      62.460  85.483  73.070  1.00  0.00           O  
ATOM   3807  HG1 THR   240      62.458  86.332  73.518  1.00  0.00           H  
ATOM   3808  C   THR   240      59.447  83.619  74.508  1.00  0.00           C  
ATOM   3809  O   THR   240      58.903  82.747  73.780  1.00  0.00           O  
ATOM   3810  N   ASP   241      59.230  83.733  75.834  1.00  0.00           N  
ATOM   3811  H   ASP   241      59.795  84.367  76.381  1.00  0.00           H  
ATOM   3812  CA  ASP   241      58.235  82.810  76.512  1.00  0.00           C  
ATOM   3813  HA  ASP   241      58.482  81.818  76.134  1.00  0.00           H  
ATOM   3814  CB  ASP   241      58.612  82.797  78.042  1.00  0.00           C  
ATOM   3815  HB2 ASP   241      59.565  82.312  78.254  1.00  0.00           H  
ATOM   3816  HB3 ASP   241      58.622  83.847  78.334  1.00  0.00           H  
ATOM   3817  CG  ASP   241      57.610  82.109  78.979  1.00  0.00           C  
ATOM   3818  OD1 ASP   241      57.392  80.874  78.694  1.00  0.00           O  
ATOM   3819  OD2 ASP   241      57.150  82.670  80.010  1.00  0.00           O  
ATOM   3820  C   ASP   241      56.752  83.150  76.153  1.00  0.00           C  
ATOM   3821  O   ASP   241      55.956  82.218  76.068  1.00  0.00           O  
ATOM   3822  N   LYS   242      56.407  84.421  75.951  1.00  0.00           N  
ATOM   3823  H   LYS   242      57.090  85.163  75.884  1.00  0.00           H  
ATOM   3824  CA  LYS   242      55.013  84.744  75.566  1.00  0.00           C  
ATOM   3825  HA  LYS   242      54.372  84.012  76.058  1.00  0.00           H  
ATOM   3826  CB  LYS   242      54.654  86.160  76.146  1.00  0.00           C  
ATOM   3827  HB2 LYS   242      55.208  86.960  75.655  1.00  0.00           H  
ATOM   3828  HB3 LYS   242      53.619  86.404  75.909  1.00  0.00           H  
ATOM   3829  CG  LYS   242      54.667  86.271  77.662  1.00  0.00           C  
ATOM   3830  HG2 LYS   242      55.553  85.899  78.175  1.00  0.00           H  
ATOM   3831  HG3 LYS   242      54.781  87.339  77.851  1.00  0.00           H  
ATOM   3832  CD  LYS   242      53.342  85.835  78.390  1.00  0.00           C  
ATOM   3833  HD2 LYS   242      52.516  86.384  77.937  1.00  0.00           H  
ATOM   3834  HD3 LYS   242      53.068  84.814  78.122  1.00  0.00           H  
ATOM   3835  CE  LYS   242      53.326  85.907  79.932  1.00  0.00           C  
ATOM   3836  HE2 LYS   242      52.393  85.427  80.229  1.00  0.00           H  
ATOM   3837  HE3 LYS   242      54.179  85.385  80.366  1.00  0.00           H  
ATOM   3838  NZ  LYS   242      53.393  87.286  80.363  1.00  0.00           N  
ATOM   3839  HZ1 LYS   242      53.082  87.293  81.323  1.00  0.00           H  
ATOM   3840  HZ2 LYS   242      54.349  87.611  80.344  1.00  0.00           H  
ATOM   3841  HZ3 LYS   242      52.764  87.932  79.907  1.00  0.00           H  
ATOM   3842  C   LYS   242      54.686  84.631  74.056  1.00  0.00           C  
ATOM   3843  O   LYS   242      53.433  84.630  73.818  1.00  0.00           O  
ATOM   3844  N   GLU   243      55.675  84.362  73.175  1.00  0.00           N  
ATOM   3845  H   GLU   243      56.627  84.555  73.451  1.00  0.00           H  
ATOM   3846  CA  GLU   243      55.492  83.721  71.898  1.00  0.00           C  
ATOM   3847  HA  GLU   243      54.606  84.204  71.486  1.00  0.00           H  
ATOM   3848  CB  GLU   243      56.775  83.964  71.093  1.00  0.00           C  
ATOM   3849  HB2 GLU   243      56.995  85.030  71.144  1.00  0.00           H  
ATOM   3850  HB3 GLU   243      57.555  83.452  71.656  1.00  0.00           H  
ATOM   3851  CG  GLU   243      56.934  83.473  69.658  1.00  0.00           C  
ATOM   3852  HG2 GLU   243      57.939  83.771  69.356  1.00  0.00           H  
ATOM   3853  HG3 GLU   243      56.993  82.387  69.593  1.00  0.00           H  
ATOM   3854  CD  GLU   243      55.954  84.043  68.663  1.00  0.00           C  
ATOM   3855  OE1 GLU   243      55.752  83.488  67.542  1.00  0.00           O  
ATOM   3856  OE2 GLU   243      55.335  85.072  68.984  1.00  0.00           O  
ATOM   3857  C   GLU   243      54.972  82.289  72.010  1.00  0.00           C  
ATOM   3858  O   GLU   243      54.219  81.873  71.143  1.00  0.00           O  
ATOM   3859  N   LEU   244      55.333  81.489  73.051  1.00  0.00           N  
ATOM   3860  H   LEU   244      56.014  81.860  73.699  1.00  0.00           H  
ATOM   3861  CA  LEU   244      54.819  80.109  73.189  1.00  0.00           C  
ATOM   3862  HA  LEU   244      54.880  79.551  72.255  1.00  0.00           H  
ATOM   3863  CB  LEU   244      55.840  79.347  74.051  1.00  0.00           C  
ATOM   3864  HB2 LEU   244      55.726  79.795  75.038  1.00  0.00           H  
ATOM   3865  HB3 LEU   244      55.645  78.274  74.054  1.00  0.00           H  
ATOM   3866  CG  LEU   244      57.290  79.501  73.640  1.00  0.00           C  
ATOM   3867  HG  LEU   244      57.614  80.524  73.830  1.00  0.00           H  
ATOM   3868  CD1 LEU   244      58.117  78.802  74.677  1.00  0.00           C  
ATOM   3869 HD11 LEU   244      59.114  78.890  74.243  1.00  0.00           H  
ATOM   3870 HD12 LEU   244      58.152  79.352  75.617  1.00  0.00           H  
ATOM   3871 HD13 LEU   244      57.820  77.759  74.787  1.00  0.00           H  
ATOM   3872  CD2 LEU   244      57.736  79.065  72.247  1.00  0.00           C  
ATOM   3873 HD21 LEU   244      57.417  79.787  71.496  1.00  0.00           H  
ATOM   3874 HD22 LEU   244      58.819  79.164  72.180  1.00  0.00           H  
ATOM   3875 HD23 LEU   244      57.402  78.054  72.012  1.00  0.00           H  
ATOM   3876  C   LEU   244      53.396  80.044  73.748  1.00  0.00           C  
ATOM   3877  O   LEU   244      52.598  79.158  73.421  1.00  0.00           O  
ATOM   3878  N   LEU   245      53.021  80.943  74.664  1.00  0.00           N  
ATOM   3879  H   LEU   245      53.639  81.694  74.934  1.00  0.00           H  
ATOM   3880  CA  LEU   245      51.676  81.124  75.185  1.00  0.00           C  
ATOM   3881  HA  LEU   245      51.276  80.180  75.556  1.00  0.00           H  
ATOM   3882  CB  LEU   245      51.663  82.145  76.338  1.00  0.00           C  
ATOM   3883  HB2 LEU   245      52.429  81.933  77.084  1.00  0.00           H  
ATOM   3884  HB3 LEU   245      51.985  83.093  75.907  1.00  0.00           H  
ATOM   3885  CG  LEU   245      50.355  82.219  77.154  1.00  0.00           C  
ATOM   3886  HG  LEU   245      49.515  82.425  76.491  1.00  0.00           H  
ATOM   3887  CD1 LEU   245      50.008  80.893  77.807  1.00  0.00           C  
ATOM   3888 HD11 LEU   245      49.077  81.082  78.342  1.00  0.00           H  
ATOM   3889 HD12 LEU   245      49.873  80.061  77.116  1.00  0.00           H  
ATOM   3890 HD13 LEU   245      50.839  80.763  78.499  1.00  0.00           H  
ATOM   3891  CD2 LEU   245      50.431  83.470  78.140  1.00  0.00           C  
ATOM   3892 HD21 LEU   245      49.426  83.487  78.561  1.00  0.00           H  
ATOM   3893 HD22 LEU   245      51.116  83.322  78.975  1.00  0.00           H  
ATOM   3894 HD23 LEU   245      50.557  84.435  77.650  1.00  0.00           H  
ATOM   3895  C   LEU   245      50.721  81.569  74.018  1.00  0.00           C  
ATOM   3896  O   LEU   245      49.680  80.975  73.782  1.00  0.00           O  
ATOM   3897  N   ALA   246      51.149  82.567  73.232  1.00  0.00           N  
ATOM   3898  H   ALA   246      51.986  83.097  73.429  1.00  0.00           H  
ATOM   3899  CA  ALA   246      50.306  83.132  72.158  1.00  0.00           C  
ATOM   3900  HA  ALA   246      49.366  83.489  72.579  1.00  0.00           H  
ATOM   3901  CB  ALA   246      50.917  84.405  71.599  1.00  0.00           C  
ATOM   3902  HB1 ALA   246      50.287  84.642  70.741  1.00  0.00           H  
ATOM   3903  HB2 ALA   246      50.975  85.191  72.351  1.00  0.00           H  
ATOM   3904  HB3 ALA   246      51.983  84.311  71.395  1.00  0.00           H  
ATOM   3905  C   ALA   246      50.074  82.132  71.048  1.00  0.00           C  
ATOM   3906  O   ALA   246      49.021  82.097  70.401  1.00  0.00           O  
ATOM   3907  N   TYR   247      51.087  81.270  70.807  1.00  0.00           N  
ATOM   3908  H   TYR   247      51.851  81.395  71.456  1.00  0.00           H  
ATOM   3909  CA  TYR   247      51.029  80.186  69.774  1.00  0.00           C  
ATOM   3910  HA  TYR   247      50.751  80.617  68.813  1.00  0.00           H  
ATOM   3911  CB  TYR   247      52.521  79.486  69.640  1.00  0.00           C  
ATOM   3912  HB2 TYR   247      53.221  80.285  69.396  1.00  0.00           H  
ATOM   3913  HB3 TYR   247      52.711  79.015  70.604  1.00  0.00           H  
ATOM   3914  CG  TYR   247      52.589  78.341  68.681  1.00  0.00           C  
ATOM   3915  CD1 TYR   247      52.294  78.604  67.312  1.00  0.00           C  
ATOM   3916  HD1 TYR   247      52.175  79.595  66.899  1.00  0.00           H  
ATOM   3917  CE1 TYR   247      52.143  77.575  66.368  1.00  0.00           C  
ATOM   3918  HE1 TYR   247      52.029  77.897  65.343  1.00  0.00           H  
ATOM   3919  CZ  TYR   247      52.171  76.215  66.791  1.00  0.00           C  
ATOM   3920  OH  TYR   247      52.318  75.260  65.756  1.00  0.00           O  
ATOM   3921  HH  TYR   247      52.813  74.512  66.099  1.00  0.00           H  
ATOM   3922  CE2 TYR   247      52.448  75.906  68.159  1.00  0.00           C  
ATOM   3923  HE2 TYR   247      52.357  74.863  68.425  1.00  0.00           H  
ATOM   3924  CD2 TYR   247      52.568  76.983  69.106  1.00  0.00           C  
ATOM   3925  HD2 TYR   247      52.634  76.763  70.162  1.00  0.00           H  
ATOM   3926  C   TYR   247      49.965  79.049  70.049  1.00  0.00           C  
ATOM   3927  O   TYR   247      49.483  78.538  69.074  1.00  0.00           O  
ATOM   3928  N   ALA   248      49.654  78.712  71.289  1.00  0.00           N  
ATOM   3929  H   ALA   248      50.109  79.186  72.056  1.00  0.00           H  
ATOM   3930  CA  ALA   248      48.865  77.537  71.676  1.00  0.00           C  
ATOM   3931  HA  ALA   248      49.417  76.646  71.379  1.00  0.00           H  
ATOM   3932  CB  ALA   248      48.727  77.629  73.151  1.00  0.00           C  
ATOM   3933  HB1 ALA   248      48.005  78.362  73.509  1.00  0.00           H  
ATOM   3934  HB2 ALA   248      48.334  76.676  73.506  1.00  0.00           H  
ATOM   3935  HB3 ALA   248      49.708  77.840  73.576  1.00  0.00           H  
ATOM   3936  C   ALA   248      47.516  77.423  71.060  1.00  0.00           C  
ATOM   3937  O   ALA   248      47.137  76.286  70.731  1.00  0.00           O  
ATOM   3938  N   LYS   249      46.846  78.533  70.705  1.00  0.00           N  
ATOM   3939  H   LYS   249      47.141  79.450  71.008  1.00  0.00           H  
ATOM   3940  CA  LYS   249      45.690  78.565  69.797  1.00  0.00           C  
ATOM   3941  HA  LYS   249      44.966  77.925  70.300  1.00  0.00           H  
ATOM   3942  CB  LYS   249      45.086  79.983  69.789  1.00  0.00           C  
ATOM   3943  HB2 LYS   249      44.147  79.989  69.236  1.00  0.00           H  
ATOM   3944  HB3 LYS   249      44.901  80.225  70.835  1.00  0.00           H  
ATOM   3945  CG  LYS   249      45.931  81.101  69.168  1.00  0.00           C  
ATOM   3946  HG2 LYS   249      46.915  81.119  69.637  1.00  0.00           H  
ATOM   3947  HG3 LYS   249      46.233  80.695  68.202  1.00  0.00           H  
ATOM   3948  CD  LYS   249      45.427  82.565  69.173  1.00  0.00           C  
ATOM   3949  HD2 LYS   249      46.120  83.171  68.588  1.00  0.00           H  
ATOM   3950  HD3 LYS   249      44.475  82.546  68.644  1.00  0.00           H  
ATOM   3951  CE  LYS   249      45.174  83.178  70.515  1.00  0.00           C  
ATOM   3952  HE2 LYS   249      44.654  84.131  70.412  1.00  0.00           H  
ATOM   3953  HE3 LYS   249      44.508  82.557  71.114  1.00  0.00           H  
ATOM   3954  NZ  LYS   249      46.505  83.449  71.177  1.00  0.00           N  
ATOM   3955  HZ1 LYS   249      46.861  84.349  70.888  1.00  0.00           H  
ATOM   3956  HZ2 LYS   249      46.301  83.520  72.163  1.00  0.00           H  
ATOM   3957  HZ3 LYS   249      47.125  82.666  71.023  1.00  0.00           H  
ATOM   3958  C   LYS   249      45.925  78.138  68.405  1.00  0.00           C  
ATOM   3959  O   LYS   249      45.048  77.548  67.815  1.00  0.00           O  
ATOM   3960  N   ALA   250      47.033  78.379  67.715  1.00  0.00           N  
ATOM   3961  H   ALA   250      47.726  78.902  68.231  1.00  0.00           H  
ATOM   3962  CA  ALA   250      47.519  77.742  66.472  1.00  0.00           C  
ATOM   3963  HA  ALA   250      46.761  77.832  65.694  1.00  0.00           H  
ATOM   3964  CB  ALA   250      48.677  78.631  66.014  1.00  0.00           C  
ATOM   3965  HB1 ALA   250      48.418  79.673  65.830  1.00  0.00           H  
ATOM   3966  HB2 ALA   250      49.568  78.631  66.641  1.00  0.00           H  
ATOM   3967  HB3 ALA   250      49.012  78.176  65.082  1.00  0.00           H  
ATOM   3968  C   ALA   250      48.014  76.254  66.634  1.00  0.00           C  
ATOM   3969  O   ALA   250      47.809  75.284  65.920  1.00  0.00           O  
ATOM   3970  N   GLY   251      48.733  76.019  67.769  1.00  0.00           N  
ATOM   3971  H   GLY   251      48.958  76.848  68.300  1.00  0.00           H  
ATOM   3972  CA  GLY   251      49.192  74.682  68.204  1.00  0.00           C  
ATOM   3973  HA2 GLY   251      49.802  74.238  67.417  1.00  0.00           H  
ATOM   3974  HA3 GLY   251      49.791  74.832  69.102  1.00  0.00           H  
ATOM   3975  C   GLY   251      48.069  73.709  68.522  1.00  0.00           C  
ATOM   3976  O   GLY   251      48.271  72.536  68.126  1.00  0.00           O  
ATOM   3977  N   ALA   252      46.984  74.126  69.115  1.00  0.00           N  
ATOM   3978  H   ALA   252      46.974  75.009  69.606  1.00  0.00           H  
ATOM   3979  CA  ALA   252      45.897  73.173  69.364  1.00  0.00           C  
ATOM   3980  HA  ALA   252      46.322  72.321  69.895  1.00  0.00           H  
ATOM   3981  CB  ALA   252      44.852  73.750  70.273  1.00  0.00           C  
ATOM   3982  HB1 ALA   252      44.301  74.619  69.913  1.00  0.00           H  
ATOM   3983  HB2 ALA   252      44.155  72.953  70.532  1.00  0.00           H  
ATOM   3984  HB3 ALA   252      45.327  74.079  71.198  1.00  0.00           H  
ATOM   3985  C   ALA   252      45.213  72.619  68.101  1.00  0.00           C  
ATOM   3986  O   ALA   252      44.710  71.455  68.208  1.00  0.00           O  
ATOM   3987  N   VAL   253      45.236  73.446  67.029  1.00  0.00           N  
ATOM   3988  H   VAL   253      45.645  74.344  67.246  1.00  0.00           H  
ATOM   3989  CA  VAL   253      44.715  73.053  65.670  1.00  0.00           C  
ATOM   3990  HA  VAL   253      43.713  72.649  65.814  1.00  0.00           H  
ATOM   3991  CB  VAL   253      44.620  74.154  64.602  1.00  0.00           C  
ATOM   3992  HB  VAL   253      45.634  74.454  64.337  1.00  0.00           H  
ATOM   3993  CG1 VAL   253      43.964  73.606  63.277  1.00  0.00           C  
ATOM   3994 HG11 VAL   253      43.863  74.364  62.501  1.00  0.00           H  
ATOM   3995 HG12 VAL   253      44.601  72.858  62.807  1.00  0.00           H  
ATOM   3996 HG13 VAL   253      42.969  73.235  63.522  1.00  0.00           H  
ATOM   3997  CG2 VAL   253      43.800  75.387  65.000  1.00  0.00           C  
ATOM   3998 HG21 VAL   253      44.187  75.792  65.935  1.00  0.00           H  
ATOM   3999 HG22 VAL   253      43.774  76.175  64.247  1.00  0.00           H  
ATOM   4000 HG23 VAL   253      42.758  75.090  65.117  1.00  0.00           H  
ATOM   4001  C   VAL   253      45.609  71.837  65.093  1.00  0.00           C  
ATOM   4002  O   VAL   253      45.029  70.852  64.647  1.00  0.00           O  
ATOM   4003  N   ALA   254      46.944  72.040  65.315  1.00  0.00           N  
ATOM   4004  H   ALA   254      47.209  72.810  65.912  1.00  0.00           H  
ATOM   4005  CA  ALA   254      47.919  71.007  64.867  1.00  0.00           C  
ATOM   4006  HA  ALA   254      47.633  70.662  63.874  1.00  0.00           H  
ATOM   4007  CB  ALA   254      49.289  71.538  64.817  1.00  0.00           C  
ATOM   4008  HB1 ALA   254      49.833  71.434  65.755  1.00  0.00           H  
ATOM   4009  HB2 ALA   254      49.867  70.872  64.176  1.00  0.00           H  
ATOM   4010  HB3 ALA   254      49.285  72.536  64.379  1.00  0.00           H  
ATOM   4011  C   ALA   254      47.771  69.698  65.669  1.00  0.00           C  
ATOM   4012  O   ALA   254      47.564  68.626  65.090  1.00  0.00           O  
ATOM   4013  N   GLU   255      47.867  69.690  66.993  1.00  0.00           N  
ATOM   4014  H   GLU   255      48.126  70.552  67.450  1.00  0.00           H  
ATOM   4015  CA  GLU   255      47.721  68.498  67.870  1.00  0.00           C  
ATOM   4016  HA  GLU   255      48.494  67.743  67.726  1.00  0.00           H  
ATOM   4017  CB  GLU   255      47.722  68.957  69.351  1.00  0.00           C  
ATOM   4018  HB2 GLU   255      47.118  69.856  69.470  1.00  0.00           H  
ATOM   4019  HB3 GLU   255      47.250  68.203  69.981  1.00  0.00           H  
ATOM   4020  CG  GLU   255      49.106  69.103  70.016  1.00  0.00           C  
ATOM   4021  HG2 GLU   255      49.705  69.789  69.417  1.00  0.00           H  
ATOM   4022  HG3 GLU   255      49.037  69.452  71.047  1.00  0.00           H  
ATOM   4023  CD  GLU   255      49.789  67.738  70.141  1.00  0.00           C  
ATOM   4024  OE1 GLU   255      49.154  66.661  70.421  1.00  0.00           O  
ATOM   4025  OE2 GLU   255      51.017  67.766  69.882  1.00  0.00           O  
ATOM   4026  C   GLU   255      46.428  67.748  67.595  1.00  0.00           C  
ATOM   4027  O   GLU   255      46.271  66.527  67.675  1.00  0.00           O  
ATOM   4028  N   GLU   256      45.358  68.518  67.299  1.00  0.00           N  
ATOM   4029  H   GLU   256      45.521  69.515  67.286  1.00  0.00           H  
ATOM   4030  CA  GLU   256      44.014  68.022  66.833  1.00  0.00           C  
ATOM   4031  HA  GLU   256      43.593  67.308  67.540  1.00  0.00           H  
ATOM   4032  CB  GLU   256      42.972  69.136  66.850  1.00  0.00           C  
ATOM   4033  HB2 GLU   256      43.110  69.799  67.704  1.00  0.00           H  
ATOM   4034  HB3 GLU   256      43.055  69.844  66.026  1.00  0.00           H  
ATOM   4035  CG  GLU   256      41.508  68.619  66.616  1.00  0.00           C  
ATOM   4036  HG2 GLU   256      41.418  67.948  65.762  1.00  0.00           H  
ATOM   4037  HG3 GLU   256      41.083  68.100  67.475  1.00  0.00           H  
ATOM   4038  CD  GLU   256      40.565  69.788  66.239  1.00  0.00           C  
ATOM   4039  OE1 GLU   256      40.738  70.886  66.808  1.00  0.00           O  
ATOM   4040  OE2 GLU   256      39.651  69.639  65.328  1.00  0.00           O  
ATOM   4041  C   GLU   256      44.094  67.302  65.464  1.00  0.00           C  
ATOM   4042  O   GLU   256      43.649  66.143  65.322  1.00  0.00           O  
ATOM   4043  N   VAL   257      44.765  67.932  64.493  1.00  0.00           N  
ATOM   4044  H   VAL   257      45.095  68.856  64.735  1.00  0.00           H  
ATOM   4045  CA  VAL   257      44.500  67.560  63.034  1.00  0.00           C  
ATOM   4046  HA  VAL   257      43.465  67.244  62.900  1.00  0.00           H  
ATOM   4047  CB  VAL   257      44.781  68.801  62.141  1.00  0.00           C  
ATOM   4048  HB  VAL   257      45.648  69.258  62.617  1.00  0.00           H  
ATOM   4049  CG1 VAL   257      45.140  68.559  60.714  1.00  0.00           C  
ATOM   4050 HG11 VAL   257      45.099  69.482  60.136  1.00  0.00           H  
ATOM   4051 HG12 VAL   257      46.162  68.187  60.643  1.00  0.00           H  
ATOM   4052 HG13 VAL   257      44.438  67.816  60.334  1.00  0.00           H  
ATOM   4053  CG2 VAL   257      43.617  69.810  62.171  1.00  0.00           C  
ATOM   4054 HG21 VAL   257      43.913  70.717  61.644  1.00  0.00           H  
ATOM   4055 HG22 VAL   257      42.731  69.448  61.649  1.00  0.00           H  
ATOM   4056 HG23 VAL   257      43.196  69.944  63.167  1.00  0.00           H  
ATOM   4057  C   VAL   257      45.343  66.349  62.618  1.00  0.00           C  
ATOM   4058  O   VAL   257      44.945  65.484  61.875  1.00  0.00           O  
ATOM   4059  N   LEU   258      46.533  66.296  63.225  1.00  0.00           N  
ATOM   4060  H   LEU   258      46.793  67.020  63.879  1.00  0.00           H  
ATOM   4061  CA  LEU   258      47.434  65.199  62.925  1.00  0.00           C  
ATOM   4062  HA  LEU   258      47.376  64.933  61.869  1.00  0.00           H  
ATOM   4063  CB  LEU   258      48.872  65.615  63.292  1.00  0.00           C  
ATOM   4064  HB2 LEU   258      48.786  65.753  64.370  1.00  0.00           H  
ATOM   4065  HB3 LEU   258      49.591  64.813  63.124  1.00  0.00           H  
ATOM   4066  CG  LEU   258      49.420  66.910  62.577  1.00  0.00           C  
ATOM   4067  HG  LEU   258      48.770  67.701  62.949  1.00  0.00           H  
ATOM   4068  CD1 LEU   258      50.871  67.137  63.121  1.00  0.00           C  
ATOM   4069 HD11 LEU   258      51.154  68.162  62.881  1.00  0.00           H  
ATOM   4070 HD12 LEU   258      51.011  67.009  64.194  1.00  0.00           H  
ATOM   4071 HD13 LEU   258      51.493  66.379  62.644  1.00  0.00           H  
ATOM   4072  CD2 LEU   258      49.561  66.814  61.037  1.00  0.00           C  
ATOM   4073 HD21 LEU   258      48.529  66.724  60.698  1.00  0.00           H  
ATOM   4074 HD22 LEU   258      49.950  67.783  60.723  1.00  0.00           H  
ATOM   4075 HD23 LEU   258      50.195  65.963  60.786  1.00  0.00           H  
ATOM   4076  C   LEU   258      47.097  63.824  63.595  1.00  0.00           C  
ATOM   4077  O   LEU   258      47.451  62.781  63.073  1.00  0.00           O  
ATOM   4078  N   ALA   259      46.431  63.883  64.715  1.00  0.00           N  
ATOM   4079  H   ALA   259      46.219  64.784  65.120  1.00  0.00           H  
ATOM   4080  CA  ALA   259      45.881  62.709  65.358  1.00  0.00           C  
ATOM   4081  HA  ALA   259      46.584  61.879  65.284  1.00  0.00           H  
ATOM   4082  CB  ALA   259      45.838  63.013  66.865  1.00  0.00           C  
ATOM   4083  HB1 ALA   259      46.789  63.346  67.280  1.00  0.00           H  
ATOM   4084  HB2 ALA   259      45.134  63.799  67.138  1.00  0.00           H  
ATOM   4085  HB3 ALA   259      45.596  62.068  67.352  1.00  0.00           H  
ATOM   4086  C   ALA   259      44.539  62.337  64.785  1.00  0.00           C  
ATOM   4087  O   ALA   259      44.118  61.198  64.839  1.00  0.00           O  
ATOM   4088  N   ALA   260      43.842  63.307  64.228  1.00  0.00           N  
ATOM   4089  H   ALA   260      44.225  64.238  64.311  1.00  0.00           H  
ATOM   4090  CA  ALA   260      42.537  63.049  63.540  1.00  0.00           C  
ATOM   4091  HA  ALA   260      42.124  62.099  63.881  1.00  0.00           H  
ATOM   4092  CB  ALA   260      41.653  64.296  63.779  1.00  0.00           C  
ATOM   4093  HB1 ALA   260      41.748  64.459  64.853  1.00  0.00           H  
ATOM   4094  HB2 ALA   260      41.959  65.189  63.232  1.00  0.00           H  
ATOM   4095  HB3 ALA   260      40.645  63.978  63.515  1.00  0.00           H  
ATOM   4096  C   ALA   260      42.755  62.935  62.018  1.00  0.00           C  
ATOM   4097  O   ALA   260      41.736  62.859  61.326  1.00  0.00           O  
ATOM   4098  N   ILE   261      43.942  62.864  61.490  1.00  0.00           N  
ATOM   4099  H   ILE   261      44.746  62.855  62.102  1.00  0.00           H  
ATOM   4100  CA  ILE   261      44.273  62.853  60.083  1.00  0.00           C  
ATOM   4101  HA  ILE   261      43.982  63.874  59.836  1.00  0.00           H  
ATOM   4102  CB  ILE   261      45.773  62.678  59.858  1.00  0.00           C  
ATOM   4103  HB  ILE   261      46.258  63.196  60.686  1.00  0.00           H  
ATOM   4104  CG2 ILE   261      46.263  61.257  60.025  1.00  0.00           C  
ATOM   4105 HG21 ILE   261      45.910  60.498  59.327  1.00  0.00           H  
ATOM   4106 HG22 ILE   261      47.351  61.249  59.963  1.00  0.00           H  
ATOM   4107 HG23 ILE   261      45.927  60.858  60.982  1.00  0.00           H  
ATOM   4108  CG1 ILE   261      46.283  63.245  58.527  1.00  0.00           C  
ATOM   4109 HG12 ILE   261      47.236  62.770  58.292  1.00  0.00           H  
ATOM   4110 HG13 ILE   261      45.595  63.064  57.701  1.00  0.00           H  
ATOM   4111  CD1 ILE   261      46.479  64.789  58.420  1.00  0.00           C  
ATOM   4112 HD11 ILE   261      47.309  65.117  59.045  1.00  0.00           H  
ATOM   4113 HD12 ILE   261      46.693  64.969  57.367  1.00  0.00           H  
ATOM   4114 HD13 ILE   261      45.592  65.379  58.651  1.00  0.00           H  
ATOM   4115  C   ILE   261      43.445  61.970  59.248  1.00  0.00           C  
ATOM   4116  O   ILE   261      43.042  62.328  58.160  1.00  0.00           O  
ATOM   4117  N   ARG   262      43.203  60.758  59.671  1.00  0.00           N  
ATOM   4118  H   ARG   262      43.586  60.468  60.560  1.00  0.00           H  
ATOM   4119  CA  ARG   262      42.339  59.763  58.952  1.00  0.00           C  
ATOM   4120  HA  ARG   262      42.718  59.787  57.930  1.00  0.00           H  
ATOM   4121  CB  ARG   262      42.553  58.378  59.499  1.00  0.00           C  
ATOM   4122  HB2 ARG   262      43.608  58.105  59.489  1.00  0.00           H  
ATOM   4123  HB3 ARG   262      42.315  58.386  60.563  1.00  0.00           H  
ATOM   4124  CG  ARG   262      41.681  57.291  58.787  1.00  0.00           C  
ATOM   4125  HG2 ARG   262      40.620  57.541  58.782  1.00  0.00           H  
ATOM   4126  HG3 ARG   262      41.959  57.185  57.738  1.00  0.00           H  
ATOM   4127  CD  ARG   262      41.793  55.917  59.399  1.00  0.00           C  
ATOM   4128  HD2 ARG   262      42.855  55.685  59.480  1.00  0.00           H  
ATOM   4129  HD3 ARG   262      41.267  55.914  60.353  1.00  0.00           H  
ATOM   4130  NE  ARG   262      41.165  54.830  58.563  1.00  0.00           N  
ATOM   4131  HE  ARG   262      41.056  55.096  57.595  1.00  0.00           H  
ATOM   4132  CZ  ARG   262      41.064  53.551  58.855  1.00  0.00           C  
ATOM   4133  NH1 ARG   262      41.447  53.048  60.003  1.00  0.00           N  
ATOM   4134 HH11 ARG   262      41.952  53.670  60.618  1.00  0.00           H  
ATOM   4135 HH12 ARG   262      41.545  52.046  60.076  1.00  0.00           H  
ATOM   4136  NH2 ARG   262      40.579  52.699  57.989  1.00  0.00           N  
ATOM   4137 HH21 ARG   262      40.434  52.951  57.021  1.00  0.00           H  
ATOM   4138 HH22 ARG   262      40.343  51.754  58.256  1.00  0.00           H  
ATOM   4139  C   ARG   262      40.871  60.247  58.824  1.00  0.00           C  
ATOM   4140  O   ARG   262      40.327  60.163  57.700  1.00  0.00           O  
ATOM   4141  N   THR   263      40.268  60.637  59.950  1.00  0.00           N  
ATOM   4142  H   THR   263      40.922  60.611  60.720  1.00  0.00           H  
ATOM   4143  CA  THR   263      38.946  61.205  59.953  1.00  0.00           C  
ATOM   4144  HA  THR   263      38.252  60.550  59.426  1.00  0.00           H  
ATOM   4145  CB  THR   263      38.422  61.388  61.388  1.00  0.00           C  
ATOM   4146  HB  THR   263      39.125  61.944  62.009  1.00  0.00           H  
ATOM   4147  CG2 THR   263      37.095  62.056  61.743  1.00  0.00           C  
ATOM   4148 HG21 THR   263      37.213  63.132  61.878  1.00  0.00           H  
ATOM   4149 HG22 THR   263      36.455  61.898  60.876  1.00  0.00           H  
ATOM   4150 HG23 THR   263      36.644  61.665  62.655  1.00  0.00           H  
ATOM   4151  OG1 THR   263      38.226  60.183  62.029  1.00  0.00           O  
ATOM   4152  HG1 THR   263      37.904  60.415  62.902  1.00  0.00           H  
ATOM   4153  C   THR   263      38.887  62.555  59.194  1.00  0.00           C  
ATOM   4154  O   THR   263      37.865  62.900  58.624  1.00  0.00           O  
ATOM   4155  N   VAL   264      40.026  63.276  59.131  1.00  0.00           N  
ATOM   4156  H   VAL   264      40.776  62.984  59.741  1.00  0.00           H  
ATOM   4157  CA  VAL   264      40.199  64.487  58.303  1.00  0.00           C  
ATOM   4158  HA  VAL   264      39.367  65.191  58.297  1.00  0.00           H  
ATOM   4159  CB  VAL   264      41.361  65.451  58.668  1.00  0.00           C  
ATOM   4160  HB  VAL   264      42.309  64.917  58.599  1.00  0.00           H  
ATOM   4161  CG1 VAL   264      41.410  66.721  57.852  1.00  0.00           C  
ATOM   4162 HG11 VAL   264      42.278  67.256  58.237  1.00  0.00           H  
ATOM   4163 HG12 VAL   264      41.605  66.528  56.797  1.00  0.00           H  
ATOM   4164 HG13 VAL   264      40.507  67.322  57.962  1.00  0.00           H  
ATOM   4165  CG2 VAL   264      41.230  65.937  60.065  1.00  0.00           C  
ATOM   4166 HG21 VAL   264      41.294  65.098  60.758  1.00  0.00           H  
ATOM   4167 HG22 VAL   264      42.036  66.622  60.327  1.00  0.00           H  
ATOM   4168 HG23 VAL   264      40.244  66.389  60.169  1.00  0.00           H  
ATOM   4169  C   VAL   264      40.114  64.057  56.830  1.00  0.00           C  
ATOM   4170  O   VAL   264      39.411  64.674  56.037  1.00  0.00           O  
ATOM   4171  N   ILE   265      40.814  63.013  56.423  1.00  0.00           N  
ATOM   4172  H   ILE   265      41.444  62.591  57.089  1.00  0.00           H  
ATOM   4173  CA  ILE   265      40.884  62.687  55.070  1.00  0.00           C  
ATOM   4174  HA  ILE   265      41.006  63.685  54.649  1.00  0.00           H  
ATOM   4175  CB  ILE   265      42.038  61.803  54.607  1.00  0.00           C  
ATOM   4176  HB  ILE   265      42.067  60.972  55.311  1.00  0.00           H  
ATOM   4177  CG2 ILE   265      42.035  61.329  53.188  1.00  0.00           C  
ATOM   4178 HG21 ILE   265      41.179  60.689  52.972  1.00  0.00           H  
ATOM   4179 HG22 ILE   265      42.000  62.111  52.429  1.00  0.00           H  
ATOM   4180 HG23 ILE   265      42.920  60.704  53.072  1.00  0.00           H  
ATOM   4181  CG1 ILE   265      43.380  62.658  54.849  1.00  0.00           C  
ATOM   4182 HG12 ILE   265      43.637  63.244  53.966  1.00  0.00           H  
ATOM   4183 HG13 ILE   265      43.287  63.287  55.734  1.00  0.00           H  
ATOM   4184  CD1 ILE   265      44.531  61.711  55.356  1.00  0.00           C  
ATOM   4185 HD11 ILE   265      45.431  62.309  55.502  1.00  0.00           H  
ATOM   4186 HD12 ILE   265      44.336  61.229  56.314  1.00  0.00           H  
ATOM   4187 HD13 ILE   265      44.800  60.975  54.598  1.00  0.00           H  
ATOM   4188  C   ILE   265      39.583  62.064  54.653  1.00  0.00           C  
ATOM   4189  O   ILE   265      38.996  62.450  53.580  1.00  0.00           O  
ATOM   4190  N   ALA   266      39.046  61.115  55.424  1.00  0.00           N  
ATOM   4191  H   ALA   266      39.559  60.963  56.281  1.00  0.00           H  
ATOM   4192  CA  ALA   266      37.814  60.427  55.100  1.00  0.00           C  
ATOM   4193  HA  ALA   266      37.827  59.862  54.168  1.00  0.00           H  
ATOM   4194  CB  ALA   266      37.501  59.532  56.269  1.00  0.00           C  
ATOM   4195  HB1 ALA   266      38.231  58.724  56.326  1.00  0.00           H  
ATOM   4196  HB2 ALA   266      37.417  60.054  57.222  1.00  0.00           H  
ATOM   4197  HB3 ALA   266      36.546  59.038  56.094  1.00  0.00           H  
ATOM   4198  C   ALA   266      36.564  61.345  55.009  1.00  0.00           C  
ATOM   4199  O   ALA   266      35.643  61.036  54.316  1.00  0.00           O  
ATOM   4200  N   PHE   267      36.595  62.568  55.665  1.00  0.00           N  
ATOM   4201  H   PHE   267      37.432  62.764  56.195  1.00  0.00           H  
ATOM   4202  CA  PHE   267      35.646  63.629  55.465  1.00  0.00           C  
ATOM   4203  HA  PHE   267      34.668  63.216  55.220  1.00  0.00           H  
ATOM   4204  CB  PHE   267      35.551  64.564  56.689  1.00  0.00           C  
ATOM   4205  HB2 PHE   267      35.156  64.078  57.581  1.00  0.00           H  
ATOM   4206  HB3 PHE   267      36.535  64.955  56.948  1.00  0.00           H  
ATOM   4207  CG  PHE   267      34.664  65.822  56.559  1.00  0.00           C  
ATOM   4208  CD1 PHE   267      33.289  65.671  56.118  1.00  0.00           C  
ATOM   4209  HD1 PHE   267      32.888  64.668  56.086  1.00  0.00           H  
ATOM   4210  CE1 PHE   267      32.444  66.822  55.927  1.00  0.00           C  
ATOM   4211  HE1 PHE   267      31.389  66.591  55.959  1.00  0.00           H  
ATOM   4212  CZ  PHE   267      32.952  68.096  56.093  1.00  0.00           C  
ATOM   4213  HZ  PHE   267      32.331  68.973  55.980  1.00  0.00           H  
ATOM   4214  CE2 PHE   267      34.325  68.207  56.245  1.00  0.00           C  
ATOM   4215  HE2 PHE   267      34.719  69.212  56.266  1.00  0.00           H  
ATOM   4216  CD2 PHE   267      35.229  67.115  56.538  1.00  0.00           C  
ATOM   4217  HD2 PHE   267      36.233  67.216  56.922  1.00  0.00           H  
ATOM   4218  C   PHE   267      36.018  64.442  54.252  1.00  0.00           C  
ATOM   4219  O   PHE   267      35.245  64.762  53.371  1.00  0.00           O  
ATOM   4220  N   GLY   268      37.296  64.751  54.069  1.00  0.00           N  
ATOM   4221  H   GLY   268      38.001  64.382  54.692  1.00  0.00           H  
ATOM   4222  CA  GLY   268      37.969  65.649  53.104  1.00  0.00           C  
ATOM   4223  HA2 GLY   268      38.993  65.330  52.912  1.00  0.00           H  
ATOM   4224  HA3 GLY   268      37.453  65.641  52.144  1.00  0.00           H  
ATOM   4225  C   GLY   268      38.140  67.115  53.553  1.00  0.00           C  
ATOM   4226  O   GLY   268      37.971  68.064  52.763  1.00  0.00           O  
ATOM   4227  N   GLY   269      38.515  67.279  54.859  1.00  0.00           N  
ATOM   4228  H   GLY   269      38.735  66.465  55.415  1.00  0.00           H  
ATOM   4229  CA  GLY   269      38.698  68.664  55.411  1.00  0.00           C  
ATOM   4230  HA2 GLY   269      37.894  69.398  55.347  1.00  0.00           H  
ATOM   4231  HA3 GLY   269      38.757  68.384  56.463  1.00  0.00           H  
ATOM   4232  C   GLY   269      39.997  69.449  55.002  1.00  0.00           C  
ATOM   4233  O   GLY   269      40.082  70.679  55.362  1.00  0.00           O  
ATOM   4234  N   GLN   270      41.061  68.863  54.497  1.00  0.00           N  
ATOM   4235  H   GLN   270      40.933  67.898  54.229  1.00  0.00           H  
ATOM   4236  CA  GLN   270      42.465  69.254  54.694  1.00  0.00           C  
ATOM   4237  HA  GLN   270      42.625  69.179  55.769  1.00  0.00           H  
ATOM   4238  CB  GLN   270      43.414  68.457  53.807  1.00  0.00           C  
ATOM   4239  HB2 GLN   270      43.185  68.719  52.774  1.00  0.00           H  
ATOM   4240  HB3 GLN   270      44.444  68.809  53.850  1.00  0.00           H  
ATOM   4241  CG  GLN   270      43.512  66.972  54.046  1.00  0.00           C  
ATOM   4242  HG2 GLN   270      44.498  66.808  53.611  1.00  0.00           H  
ATOM   4243  HG3 GLN   270      43.401  66.828  55.121  1.00  0.00           H  
ATOM   4244  CD  GLN   270      42.405  66.145  53.373  1.00  0.00           C  
ATOM   4245  OE1 GLN   270      41.252  66.386  53.589  1.00  0.00           O  
ATOM   4246  NE2 GLN   270      42.722  65.139  52.565  1.00  0.00           N  
ATOM   4247 HE21 GLN   270      43.646  64.808  52.327  1.00  0.00           H  
ATOM   4248 HE22 GLN   270      41.912  64.766  52.091  1.00  0.00           H  
ATOM   4249  C   GLN   270      42.690  70.720  54.423  1.00  0.00           C  
ATOM   4250  O   GLN   270      43.274  71.439  55.209  1.00  0.00           O  
ATOM   4251  N   LYS   271      42.197  71.218  53.313  1.00  0.00           N  
ATOM   4252  H   LYS   271      41.694  70.598  52.694  1.00  0.00           H  
ATOM   4253  CA  LYS   271      42.231  72.629  52.847  1.00  0.00           C  
ATOM   4254  HA  LYS   271      43.282  72.918  52.858  1.00  0.00           H  
ATOM   4255  CB  LYS   271      41.693  72.617  51.351  1.00  0.00           C  
ATOM   4256  HB2 LYS   271      41.555  73.683  51.173  1.00  0.00           H  
ATOM   4257  HB3 LYS   271      42.561  72.295  50.776  1.00  0.00           H  
ATOM   4258  CG  LYS   271      40.388  71.810  51.131  1.00  0.00           C  
ATOM   4259  HG2 LYS   271      40.638  70.751  51.198  1.00  0.00           H  
ATOM   4260  HG3 LYS   271      39.606  72.113  51.826  1.00  0.00           H  
ATOM   4261  CD  LYS   271      39.897  71.980  49.671  1.00  0.00           C  
ATOM   4262  HD2 LYS   271      39.841  73.037  49.411  1.00  0.00           H  
ATOM   4263  HD3 LYS   271      40.557  71.487  48.958  1.00  0.00           H  
ATOM   4264  CE  LYS   271      38.552  71.257  49.592  1.00  0.00           C  
ATOM   4265  HE2 LYS   271      38.682  70.217  49.889  1.00  0.00           H  
ATOM   4266  HE3 LYS   271      37.942  71.782  50.327  1.00  0.00           H  
ATOM   4267  NZ  LYS   271      37.947  71.432  48.217  1.00  0.00           N  
ATOM   4268  HZ1 LYS   271      38.070  72.384  47.903  1.00  0.00           H  
ATOM   4269  HZ2 LYS   271      38.511  70.776  47.696  1.00  0.00           H  
ATOM   4270  HZ3 LYS   271      36.987  71.124  48.275  1.00  0.00           H  
ATOM   4271  C   LYS   271      41.511  73.627  53.736  1.00  0.00           C  
ATOM   4272  O   LYS   271      41.886  74.801  53.896  1.00  0.00           O  
ATOM   4273  N   LYS   272      40.477  73.273  54.457  1.00  0.00           N  
ATOM   4274  H   LYS   272      40.331  72.274  54.487  1.00  0.00           H  
ATOM   4275  CA  LYS   272      39.790  74.141  55.421  1.00  0.00           C  
ATOM   4276  HA  LYS   272      39.735  75.176  55.085  1.00  0.00           H  
ATOM   4277  CB  LYS   272      38.319  73.750  55.432  1.00  0.00           C  
ATOM   4278  HB2 LYS   272      37.979  73.746  54.397  1.00  0.00           H  
ATOM   4279  HB3 LYS   272      38.200  72.740  55.825  1.00  0.00           H  
ATOM   4280  CG  LYS   272      37.667  74.803  56.390  1.00  0.00           C  
ATOM   4281  HG2 LYS   272      37.962  74.485  57.390  1.00  0.00           H  
ATOM   4282  HG3 LYS   272      37.956  75.844  56.240  1.00  0.00           H  
ATOM   4283  CD  LYS   272      36.175  74.742  56.109  1.00  0.00           C  
ATOM   4284  HD2 LYS   272      35.868  75.112  55.131  1.00  0.00           H  
ATOM   4285  HD3 LYS   272      35.865  73.719  56.323  1.00  0.00           H  
ATOM   4286  CE  LYS   272      35.464  75.609  57.107  1.00  0.00           C  
ATOM   4287  HE2 LYS   272      34.842  74.961  57.724  1.00  0.00           H  
ATOM   4288  HE3 LYS   272      36.226  75.987  57.789  1.00  0.00           H  
ATOM   4289  NZ  LYS   272      34.644  76.712  56.571  1.00  0.00           N  
ATOM   4290  HZ1 LYS   272      34.181  77.222  57.310  1.00  0.00           H  
ATOM   4291  HZ2 LYS   272      35.145  77.358  55.979  1.00  0.00           H  
ATOM   4292  HZ3 LYS   272      33.900  76.383  55.971  1.00  0.00           H  
ATOM   4293  C   LYS   272      40.503  74.029  56.723  1.00  0.00           C  
ATOM   4294  O   LYS   272      40.755  75.029  57.394  1.00  0.00           O  
ATOM   4295  N   GLU   273      41.017  72.861  57.140  1.00  0.00           N  
ATOM   4296  H   GLU   273      40.852  72.051  56.559  1.00  0.00           H  
ATOM   4297  CA  GLU   273      41.817  72.800  58.467  1.00  0.00           C  
ATOM   4298  HA  GLU   273      41.258  73.287  59.266  1.00  0.00           H  
ATOM   4299  CB  GLU   273      42.168  71.340  58.738  1.00  0.00           C  
ATOM   4300  HB2 GLU   273      42.910  70.867  58.095  1.00  0.00           H  
ATOM   4301  HB3 GLU   273      42.652  71.227  59.708  1.00  0.00           H  
ATOM   4302  CG  GLU   273      40.958  70.361  58.833  1.00  0.00           C  
ATOM   4303  HG2 GLU   273      40.703  70.085  57.810  1.00  0.00           H  
ATOM   4304  HG3 GLU   273      41.445  69.482  59.256  1.00  0.00           H  
ATOM   4305  CD  GLU   273      39.753  70.872  59.651  1.00  0.00           C  
ATOM   4306  OE1 GLU   273      38.565  70.598  59.272  1.00  0.00           O  
ATOM   4307  OE2 GLU   273      39.839  71.714  60.607  1.00  0.00           O  
ATOM   4308  C   GLU   273      43.132  73.598  58.288  1.00  0.00           C  
ATOM   4309  O   GLU   273      43.683  74.200  59.203  1.00  0.00           O  
ATOM   4310  N   LEU   274      43.624  73.692  57.055  1.00  0.00           N  
ATOM   4311  H   LEU   274      43.277  73.047  56.360  1.00  0.00           H  
ATOM   4312  CA  LEU   274      44.760  74.568  56.610  1.00  0.00           C  
ATOM   4313  HA  LEU   274      45.571  74.415  57.322  1.00  0.00           H  
ATOM   4314  CB  LEU   274      45.218  74.182  55.164  1.00  0.00           C  
ATOM   4315  HB2 LEU   274      45.418  73.115  55.065  1.00  0.00           H  
ATOM   4316  HB3 LEU   274      44.378  74.357  54.492  1.00  0.00           H  
ATOM   4317  CG  LEU   274      46.376  74.982  54.577  1.00  0.00           C  
ATOM   4318  HG  LEU   274      46.190  76.054  54.643  1.00  0.00           H  
ATOM   4319  CD1 LEU   274      47.689  74.664  55.336  1.00  0.00           C  
ATOM   4320 HD11 LEU   274      47.758  73.581  55.439  1.00  0.00           H  
ATOM   4321 HD12 LEU   274      48.531  75.061  54.770  1.00  0.00           H  
ATOM   4322 HD13 LEU   274      47.838  75.189  56.280  1.00  0.00           H  
ATOM   4323  CD2 LEU   274      46.492  74.636  53.064  1.00  0.00           C  
ATOM   4324 HD21 LEU   274      45.581  74.935  52.547  1.00  0.00           H  
ATOM   4325 HD22 LEU   274      47.212  75.305  52.592  1.00  0.00           H  
ATOM   4326 HD23 LEU   274      46.639  73.558  52.992  1.00  0.00           H  
ATOM   4327  C   LEU   274      44.405  76.075  56.837  1.00  0.00           C  
ATOM   4328  O   LEU   274      45.356  76.810  57.277  1.00  0.00           O  
ATOM   4329  N   GLU   275      43.182  76.509  56.604  1.00  0.00           N  
ATOM   4330  H   GLU   275      42.442  75.860  56.375  1.00  0.00           H  
ATOM   4331  CA  GLU   275      42.739  77.878  56.930  1.00  0.00           C  
ATOM   4332  HA  GLU   275      43.578  78.493  56.605  1.00  0.00           H  
ATOM   4333  CB  GLU   275      41.534  78.266  56.091  1.00  0.00           C  
ATOM   4334  HB2 GLU   275      41.887  78.200  55.062  1.00  0.00           H  
ATOM   4335  HB3 GLU   275      40.749  77.530  56.266  1.00  0.00           H  
ATOM   4336  CG  GLU   275      40.959  79.651  56.295  1.00  0.00           C  
ATOM   4337  HG2 GLU   275      40.039  79.688  55.713  1.00  0.00           H  
ATOM   4338  HG3 GLU   275      40.610  79.779  57.320  1.00  0.00           H  
ATOM   4339  CD  GLU   275      41.923  80.819  56.008  1.00  0.00           C  
ATOM   4340  OE1 GLU   275      43.186  80.661  55.871  1.00  0.00           O  
ATOM   4341  OE2 GLU   275      41.373  81.929  55.860  1.00  0.00           O  
ATOM   4342  C   GLU   275      42.556  78.119  58.423  1.00  0.00           C  
ATOM   4343  O   GLU   275      42.753  79.208  58.919  1.00  0.00           O  
ATOM   4344  N   ARG   276      42.032  77.033  59.082  1.00  0.00           N  
ATOM   4345  H   ARG   276      41.796  76.185  58.586  1.00  0.00           H  
ATOM   4346  CA  ARG   276      41.840  77.030  60.553  1.00  0.00           C  
ATOM   4347  HA  ARG   276      41.206  77.892  60.764  1.00  0.00           H  
ATOM   4348  CB  ARG   276      41.024  75.819  61.011  1.00  0.00           C  
ATOM   4349  HB2 ARG   276      40.151  75.779  60.360  1.00  0.00           H  
ATOM   4350  HB3 ARG   276      41.674  74.946  60.948  1.00  0.00           H  
ATOM   4351  CG  ARG   276      40.403  75.973  62.437  1.00  0.00           C  
ATOM   4352  HG2 ARG   276      41.211  75.969  63.168  1.00  0.00           H  
ATOM   4353  HG3 ARG   276      39.953  76.964  62.496  1.00  0.00           H  
ATOM   4354  CD  ARG   276      39.190  75.043  62.849  1.00  0.00           C  
ATOM   4355  HD2 ARG   276      38.967  75.186  63.906  1.00  0.00           H  
ATOM   4356  HD3 ARG   276      38.225  75.196  62.365  1.00  0.00           H  
ATOM   4357  NE  ARG   276      39.598  73.646  62.666  1.00  0.00           N  
ATOM   4358  HE  ARG   276      39.618  73.413  61.684  1.00  0.00           H  
ATOM   4359  CZ  ARG   276      39.846  72.717  63.622  1.00  0.00           C  
ATOM   4360  NH1 ARG   276      39.968  73.008  64.869  1.00  0.00           N  
ATOM   4361 HH11 ARG   276      40.017  73.994  65.084  1.00  0.00           H  
ATOM   4362 HH12 ARG   276      40.260  72.351  65.578  1.00  0.00           H  
ATOM   4363  NH2 ARG   276      40.067  71.563  63.268  1.00  0.00           N  
ATOM   4364 HH21 ARG   276      40.130  71.482  62.263  1.00  0.00           H  
ATOM   4365 HH22 ARG   276      39.995  70.854  63.983  1.00  0.00           H  
ATOM   4366  C   ARG   276      43.102  77.185  61.340  1.00  0.00           C  
ATOM   4367  O   ARG   276      43.000  77.956  62.257  1.00  0.00           O  
ATOM   4368  N   TYR   277      44.215  76.489  60.982  1.00  0.00           N  
ATOM   4369  H   TYR   277      44.111  75.788  60.263  1.00  0.00           H  
ATOM   4370  CA  TYR   277      45.512  76.824  61.550  1.00  0.00           C  
ATOM   4371  HA  TYR   277      45.523  76.897  62.637  1.00  0.00           H  
ATOM   4372  CB  TYR   277      46.498  75.726  61.165  1.00  0.00           C  
ATOM   4373  HB2 TYR   277      46.190  74.712  61.421  1.00  0.00           H  
ATOM   4374  HB3 TYR   277      46.479  75.832  60.080  1.00  0.00           H  
ATOM   4375  CG  TYR   277      47.976  75.790  61.619  1.00  0.00           C  
ATOM   4376  CD1 TYR   277      48.246  75.459  62.926  1.00  0.00           C  
ATOM   4377  HD1 TYR   277      47.539  75.123  63.670  1.00  0.00           H  
ATOM   4378  CE1 TYR   277      49.514  75.481  63.384  1.00  0.00           C  
ATOM   4379  HE1 TYR   277      49.713  75.174  64.400  1.00  0.00           H  
ATOM   4380  CZ  TYR   277      50.570  75.969  62.519  1.00  0.00           C  
ATOM   4381  OH  TYR   277      51.806  76.179  63.008  1.00  0.00           O  
ATOM   4382  HH  TYR   277      51.969  75.852  63.896  1.00  0.00           H  
ATOM   4383  CE2 TYR   277      50.315  76.350  61.172  1.00  0.00           C  
ATOM   4384  HE2 TYR   277      51.111  76.795  60.593  1.00  0.00           H  
ATOM   4385  CD2 TYR   277      48.989  76.213  60.685  1.00  0.00           C  
ATOM   4386  HD2 TYR   277      48.704  76.224  59.643  1.00  0.00           H  
ATOM   4387  C   TYR   277      46.005  78.243  61.108  1.00  0.00           C  
ATOM   4388  O   TYR   277      46.468  79.040  61.943  1.00  0.00           O  
ATOM   4389  N   ASN   278      45.886  78.660  59.807  1.00  0.00           N  
ATOM   4390  H   ASN   278      45.682  77.921  59.150  1.00  0.00           H  
ATOM   4391  CA  ASN   278      46.407  79.916  59.300  1.00  0.00           C  
ATOM   4392  HA  ASN   278      47.462  80.004  59.559  1.00  0.00           H  
ATOM   4393  CB  ASN   278      46.067  79.898  57.840  1.00  0.00           C  
ATOM   4394  HB2 ASN   278      46.395  79.007  57.305  1.00  0.00           H  
ATOM   4395  HB3 ASN   278      44.985  79.850  57.714  1.00  0.00           H  
ATOM   4396  CG  ASN   278      46.504  81.157  57.108  1.00  0.00           C  
ATOM   4397  OD1 ASN   278      47.673  81.429  56.979  1.00  0.00           O  
ATOM   4398  ND2 ASN   278      45.591  81.884  56.524  1.00  0.00           N  
ATOM   4399 HD21 ASN   278      45.917  82.489  55.784  1.00  0.00           H  
ATOM   4400 HD22 ASN   278      44.667  81.479  56.584  1.00  0.00           H  
ATOM   4401  C   ASN   278      45.750  81.073  60.036  1.00  0.00           C  
ATOM   4402  O   ASN   278      46.468  82.039  60.364  1.00  0.00           O  
ATOM   4403  N   LYS   279      44.451  81.029  60.344  1.00  0.00           N  
ATOM   4404  H   LYS   279      43.881  80.231  60.101  1.00  0.00           H  
ATOM   4405  CA  LYS   279      43.808  82.159  61.118  1.00  0.00           C  
ATOM   4406  HA  LYS   279      44.260  83.056  60.695  1.00  0.00           H  
ATOM   4407  CB  LYS   279      42.372  82.110  60.864  1.00  0.00           C  
ATOM   4408  HB2 LYS   279      41.884  83.031  61.184  1.00  0.00           H  
ATOM   4409  HB3 LYS   279      42.243  82.052  59.783  1.00  0.00           H  
ATOM   4410  CG  LYS   279      41.639  81.061  61.574  1.00  0.00           C  
ATOM   4411  HG2 LYS   279      41.972  80.027  61.487  1.00  0.00           H  
ATOM   4412  HG3 LYS   279      41.692  81.413  62.604  1.00  0.00           H  
ATOM   4413  CD  LYS   279      40.140  81.183  61.215  1.00  0.00           C  
ATOM   4414  HD2 LYS   279      39.613  80.544  61.924  1.00  0.00           H  
ATOM   4415  HD3 LYS   279      39.745  82.191  61.343  1.00  0.00           H  
ATOM   4416  CE  LYS   279      39.976  80.628  59.767  1.00  0.00           C  
ATOM   4417  HE2 LYS   279      40.765  80.993  59.110  1.00  0.00           H  
ATOM   4418  HE3 LYS   279      40.053  79.543  59.845  1.00  0.00           H  
ATOM   4419  NZ  LYS   279      38.602  80.734  59.289  1.00  0.00           N  
ATOM   4420  HZ1 LYS   279      38.473  80.206  58.438  1.00  0.00           H  
ATOM   4421  HZ2 LYS   279      37.981  80.372  59.998  1.00  0.00           H  
ATOM   4422  HZ3 LYS   279      38.281  81.663  59.055  1.00  0.00           H  
ATOM   4423  C   LYS   279      44.070  82.227  62.607  1.00  0.00           C  
ATOM   4424  O   LYS   279      44.065  83.365  63.154  1.00  0.00           O  
ATOM   4425  N   ASN   280      44.342  81.047  63.230  1.00  0.00           N  
ATOM   4426  H   ASN   280      44.533  80.191  62.728  1.00  0.00           H  
ATOM   4427  CA  ASN   280      44.788  81.001  64.627  1.00  0.00           C  
ATOM   4428  HA  ASN   280      44.155  81.733  65.127  1.00  0.00           H  
ATOM   4429  CB  ASN   280      44.614  79.595  65.211  1.00  0.00           C  
ATOM   4430  HB2 ASN   280      44.922  78.805  64.526  1.00  0.00           H  
ATOM   4431  HB3 ASN   280      45.278  79.399  66.053  1.00  0.00           H  
ATOM   4432  CG  ASN   280      43.247  79.227  65.689  1.00  0.00           C  
ATOM   4433  OD1 ASN   280      42.932  79.374  66.883  1.00  0.00           O  
ATOM   4434  ND2 ASN   280      42.255  78.901  64.857  1.00  0.00           N  
ATOM   4435 HD21 ASN   280      41.353  78.716  65.270  1.00  0.00           H  
ATOM   4436 HD22 ASN   280      42.413  78.646  63.892  1.00  0.00           H  
ATOM   4437  C   ASN   280      46.289  81.448  64.789  1.00  0.00           C  
ATOM   4438  O   ASN   280      46.600  81.909  65.912  1.00  0.00           O  
ATOM   4439  N   LEU   281      47.125  81.346  63.758  1.00  0.00           N  
ATOM   4440  H   LEU   281      46.819  80.826  62.949  1.00  0.00           H  
ATOM   4441  CA  LEU   281      48.473  81.901  63.678  1.00  0.00           C  
ATOM   4442  HA  LEU   281      48.928  81.754  64.658  1.00  0.00           H  
ATOM   4443  CB  LEU   281      49.248  80.963  62.615  1.00  0.00           C  
ATOM   4444  HB2 LEU   281      48.810  79.972  62.726  1.00  0.00           H  
ATOM   4445  HB3 LEU   281      48.967  81.337  61.631  1.00  0.00           H  
ATOM   4446  CG  LEU   281      50.783  80.886  62.759  1.00  0.00           C  
ATOM   4447  HG  LEU   281      51.225  81.877  62.866  1.00  0.00           H  
ATOM   4448  CD1 LEU   281      51.312  79.891  63.781  1.00  0.00           C  
ATOM   4449 HD11 LEU   281      50.951  80.172  64.771  1.00  0.00           H  
ATOM   4450 HD12 LEU   281      51.078  78.857  63.526  1.00  0.00           H  
ATOM   4451 HD13 LEU   281      52.395  79.767  63.808  1.00  0.00           H  
ATOM   4452  CD2 LEU   281      51.270  80.371  61.379  1.00  0.00           C  
ATOM   4453 HD21 LEU   281      50.890  79.368  61.182  1.00  0.00           H  
ATOM   4454 HD22 LEU   281      50.936  81.090  60.631  1.00  0.00           H  
ATOM   4455 HD23 LEU   281      52.352  80.347  61.249  1.00  0.00           H  
ATOM   4456  C   LEU   281      48.533  83.384  63.402  1.00  0.00           C  
ATOM   4457  O   LEU   281      49.196  84.063  64.145  1.00  0.00           O  
ATOM   4458  N   GLU   282      47.730  83.942  62.436  1.00  0.00           N  
ATOM   4459  H   GLU   282      47.168  83.301  61.894  1.00  0.00           H  
ATOM   4460  CA  GLU   282      47.583  85.362  62.376  1.00  0.00           C  
ATOM   4461  HA  GLU   282      48.592  85.742  62.216  1.00  0.00           H  
ATOM   4462  CB  GLU   282      46.631  85.752  61.228  1.00  0.00           C  
ATOM   4463  HB2 GLU   282      47.067  85.462  60.272  1.00  0.00           H  
ATOM   4464  HB3 GLU   282      45.693  85.234  61.429  1.00  0.00           H  
ATOM   4465  CG  GLU   282      46.156  87.196  61.146  1.00  0.00           C  
ATOM   4466  HG2 GLU   282      45.337  87.136  60.429  1.00  0.00           H  
ATOM   4467  HG3 GLU   282      45.942  87.597  62.137  1.00  0.00           H  
ATOM   4468  CD  GLU   282      47.292  88.022  60.525  1.00  0.00           C  
ATOM   4469  OE1 GLU   282      48.450  87.579  60.472  1.00  0.00           O  
ATOM   4470  OE2 GLU   282      47.082  89.055  59.812  1.00  0.00           O  
ATOM   4471  C   GLU   282      47.124  85.967  63.666  1.00  0.00           C  
ATOM   4472  O   GLU   282      47.651  86.966  64.060  1.00  0.00           O  
ATOM   4473  N   GLU   283      46.130  85.397  64.356  1.00  0.00           N  
ATOM   4474  H   GLU   283      45.477  84.756  63.928  1.00  0.00           H  
ATOM   4475  CA  GLU   283      45.677  85.864  65.693  1.00  0.00           C  
ATOM   4476  HA  GLU   283      45.352  86.899  65.582  1.00  0.00           H  
ATOM   4477  CB  GLU   283      44.371  85.086  66.082  1.00  0.00           C  
ATOM   4478  HB2 GLU   283      43.534  85.283  65.412  1.00  0.00           H  
ATOM   4479  HB3 GLU   283      44.514  84.015  65.939  1.00  0.00           H  
ATOM   4480  CG  GLU   283      43.819  85.420  67.495  1.00  0.00           C  
ATOM   4481  HG2 GLU   283      42.938  84.856  67.800  1.00  0.00           H  
ATOM   4482  HG3 GLU   283      44.588  85.202  68.236  1.00  0.00           H  
ATOM   4483  CD  GLU   283      43.526  86.948  67.510  1.00  0.00           C  
ATOM   4484  OE1 GLU   283      43.713  87.639  68.535  1.00  0.00           O  
ATOM   4485  OE2 GLU   283      42.977  87.483  66.488  1.00  0.00           O  
ATOM   4486  C   GLU   283      46.743  85.914  66.793  1.00  0.00           C  
ATOM   4487  O   GLU   283      46.648  86.838  67.558  1.00  0.00           O  
ATOM   4488  N   ALA   284      47.704  85.020  66.651  1.00  0.00           N  
ATOM   4489  H   ALA   284      47.565  84.322  65.934  1.00  0.00           H  
ATOM   4490  CA  ALA   284      48.935  85.079  67.429  1.00  0.00           C  
ATOM   4491  HA  ALA   284      48.546  85.288  68.425  1.00  0.00           H  
ATOM   4492  CB  ALA   284      49.540  83.631  67.527  1.00  0.00           C  
ATOM   4493  HB1 ALA   284      50.222  83.696  68.374  1.00  0.00           H  
ATOM   4494  HB2 ALA   284      48.739  82.892  67.565  1.00  0.00           H  
ATOM   4495  HB3 ALA   284      50.113  83.390  66.632  1.00  0.00           H  
ATOM   4496  C   ALA   284      50.039  86.084  67.068  1.00  0.00           C  
ATOM   4497  O   ALA   284      50.929  86.399  67.833  1.00  0.00           O  
ATOM   4498  N   LYS   285      49.918  86.746  65.914  1.00  0.00           N  
ATOM   4499  H   LYS   285      49.059  86.601  65.402  1.00  0.00           H  
ATOM   4500  CA  LYS   285      51.032  87.487  65.254  1.00  0.00           C  
ATOM   4501  HA  LYS   285      51.873  87.675  65.921  1.00  0.00           H  
ATOM   4502  CB  LYS   285      51.380  86.745  64.009  1.00  0.00           C  
ATOM   4503  HB2 LYS   285      51.364  85.664  64.150  1.00  0.00           H  
ATOM   4504  HB3 LYS   285      50.687  86.893  63.181  1.00  0.00           H  
ATOM   4505  CG  LYS   285      52.810  87.041  63.438  1.00  0.00           C  
ATOM   4506  HG2 LYS   285      53.100  86.302  62.691  1.00  0.00           H  
ATOM   4507  HG3 LYS   285      52.744  88.041  63.010  1.00  0.00           H  
ATOM   4508  CD  LYS   285      54.059  87.135  64.362  1.00  0.00           C  
ATOM   4509  HD2 LYS   285      54.956  87.130  63.743  1.00  0.00           H  
ATOM   4510  HD3 LYS   285      54.019  88.121  64.825  1.00  0.00           H  
ATOM   4511  CE  LYS   285      54.146  86.067  65.550  1.00  0.00           C  
ATOM   4512  HE2 LYS   285      53.267  86.098  66.193  1.00  0.00           H  
ATOM   4513  HE3 LYS   285      54.061  85.093  65.069  1.00  0.00           H  
ATOM   4514  NZ  LYS   285      55.453  86.026  66.237  1.00  0.00           N  
ATOM   4515  HZ1 LYS   285      55.636  86.892  66.724  1.00  0.00           H  
ATOM   4516  HZ2 LYS   285      55.363  85.277  66.909  1.00  0.00           H  
ATOM   4517  HZ3 LYS   285      56.237  85.823  65.635  1.00  0.00           H  
ATOM   4518  C   LYS   285      50.669  88.934  64.967  1.00  0.00           C  
ATOM   4519  O   LYS   285      51.535  89.872  65.032  1.00  0.00           O  
ATOM   4520  N   ARG   286      49.450  89.166  64.510  1.00  0.00           N  
ATOM   4521  H   ARG   286      48.851  88.354  64.469  1.00  0.00           H  
ATOM   4522  CA  ARG   286      48.933  90.448  63.905  1.00  0.00           C  
ATOM   4523  HA  ARG   286      49.468  90.663  62.980  1.00  0.00           H  
ATOM   4524  CB  ARG   286      47.432  90.337  63.551  1.00  0.00           C  
ATOM   4525  HB2 ARG   286      47.193  91.231  62.975  1.00  0.00           H  
ATOM   4526  HB3 ARG   286      47.237  89.498  62.882  1.00  0.00           H  
ATOM   4527  CG  ARG   286      46.478  90.297  64.705  1.00  0.00           C  
ATOM   4528  HG2 ARG   286      46.744  89.456  65.346  1.00  0.00           H  
ATOM   4529  HG3 ARG   286      46.546  91.165  65.361  1.00  0.00           H  
ATOM   4530  CD  ARG   286      45.038  90.011  64.216  1.00  0.00           C  
ATOM   4531  HD2 ARG   286      44.705  90.898  63.678  1.00  0.00           H  
ATOM   4532  HD3 ARG   286      45.068  89.196  63.493  1.00  0.00           H  
ATOM   4533  NE  ARG   286      44.098  89.748  65.331  1.00  0.00           N  
ATOM   4534  HE  ARG   286      43.868  88.791  65.557  1.00  0.00           H  
ATOM   4535  CZ  ARG   286      43.332  90.588  65.957  1.00  0.00           C  
ATOM   4536  NH1 ARG   286      43.281  91.862  65.619  1.00  0.00           N  
ATOM   4537 HH11 ARG   286      43.937  92.172  64.916  1.00  0.00           H  
ATOM   4538 HH12 ARG   286      42.545  92.460  65.966  1.00  0.00           H  
ATOM   4539  NH2 ARG   286      42.464  90.226  66.813  1.00  0.00           N  
ATOM   4540 HH21 ARG   286      41.935  90.931  67.307  1.00  0.00           H  
ATOM   4541 HH22 ARG   286      42.394  89.223  66.908  1.00  0.00           H  
ATOM   4542  C   ARG   286      49.126  91.649  64.797  1.00  0.00           C  
ATOM   4543  O   ARG   286      49.146  92.774  64.266  1.00  0.00           O  
ATOM   4544  N   ILE   287      49.286  91.560  66.070  1.00  0.00           N  
ATOM   4545  H   ILE   287      49.240  90.614  66.423  1.00  0.00           H  
ATOM   4546  CA  ILE   287      49.712  92.680  66.982  1.00  0.00           C  
ATOM   4547  HA  ILE   287      49.672  93.685  66.561  1.00  0.00           H  
ATOM   4548  CB  ILE   287      48.944  92.880  68.313  1.00  0.00           C  
ATOM   4549  HB  ILE   287      49.063  91.965  68.893  1.00  0.00           H  
ATOM   4550  CG2 ILE   287      49.387  94.131  69.075  1.00  0.00           C  
ATOM   4551 HG21 ILE   287      48.936  94.029  70.062  1.00  0.00           H  
ATOM   4552 HG22 ILE   287      50.466  94.146  69.229  1.00  0.00           H  
ATOM   4553 HG23 ILE   287      49.098  95.044  68.555  1.00  0.00           H  
ATOM   4554  CG1 ILE   287      47.459  93.112  67.896  1.00  0.00           C  
ATOM   4555 HG12 ILE   287      47.180  92.304  67.219  1.00  0.00           H  
ATOM   4556 HG13 ILE   287      46.859  92.957  68.793  1.00  0.00           H  
ATOM   4557  CD1 ILE   287      46.944  94.408  67.159  1.00  0.00           C  
ATOM   4558 HD11 ILE   287      45.902  94.274  66.868  1.00  0.00           H  
ATOM   4559 HD12 ILE   287      46.966  95.212  67.896  1.00  0.00           H  
ATOM   4560 HD13 ILE   287      47.623  94.573  66.323  1.00  0.00           H  
ATOM   4561  C   ILE   287      51.247  92.521  67.317  1.00  0.00           C  
ATOM   4562  O   ILE   287      52.006  93.440  67.254  1.00  0.00           O  
ATOM   4563  N   GLY   288      51.709  91.275  67.623  1.00  0.00           N  
ATOM   4564  H   GLY   288      51.102  90.484  67.462  1.00  0.00           H  
ATOM   4565  CA  GLY   288      53.071  90.972  67.996  1.00  0.00           C  
ATOM   4566  HA2 GLY   288      53.219  91.382  68.995  1.00  0.00           H  
ATOM   4567  HA3 GLY   288      53.031  89.899  68.188  1.00  0.00           H  
ATOM   4568  C   GLY   288      54.192  91.289  66.951  1.00  0.00           C  
ATOM   4569  O   GLY   288      55.320  91.259  67.354  1.00  0.00           O  
ATOM   4570  N   ILE   289      53.863  91.562  65.686  1.00  0.00           N  
ATOM   4571  H   ILE   289      52.872  91.426  65.545  1.00  0.00           H  
ATOM   4572  CA  ILE   289      54.717  91.978  64.532  1.00  0.00           C  
ATOM   4573  HA  ILE   289      55.500  91.220  64.499  1.00  0.00           H  
ATOM   4574  CB  ILE   289      53.957  91.736  63.171  1.00  0.00           C  
ATOM   4575  HB  ILE   289      53.830  90.653  63.175  1.00  0.00           H  
ATOM   4576  CG2 ILE   289      52.586  92.460  63.084  1.00  0.00           C  
ATOM   4577 HG21 ILE   289      52.712  93.500  62.785  1.00  0.00           H  
ATOM   4578 HG22 ILE   289      51.964  91.960  62.341  1.00  0.00           H  
ATOM   4579 HG23 ILE   289      52.081  92.382  64.047  1.00  0.00           H  
ATOM   4580  CG1 ILE   289      54.737  91.962  61.851  1.00  0.00           C  
ATOM   4581 HG12 ILE   289      54.056  91.955  61.000  1.00  0.00           H  
ATOM   4582 HG13 ILE   289      55.309  92.889  61.885  1.00  0.00           H  
ATOM   4583  CD1 ILE   289      55.761  90.878  61.651  1.00  0.00           C  
ATOM   4584 HD11 ILE   289      56.509  90.918  62.442  1.00  0.00           H  
ATOM   4585 HD12 ILE   289      55.347  89.875  61.758  1.00  0.00           H  
ATOM   4586 HD13 ILE   289      56.149  91.102  60.657  1.00  0.00           H  
ATOM   4587  C   ILE   289      55.270  93.425  64.815  1.00  0.00           C  
ATOM   4588  O   ILE   289      56.404  93.703  64.456  1.00  0.00           O  
ATOM   4589  N   LYS   290      54.565  94.243  65.628  1.00  0.00           N  
ATOM   4590  H   LYS   290      53.775  93.895  66.152  1.00  0.00           H  
ATOM   4591  CA  LYS   290      55.041  95.566  66.152  1.00  0.00           C  
ATOM   4592  HA  LYS   290      55.478  96.067  65.287  1.00  0.00           H  
ATOM   4593  CB  LYS   290      53.834  96.426  66.566  1.00  0.00           C  
ATOM   4594  HB2 LYS   290      53.084  96.509  65.779  1.00  0.00           H  
ATOM   4595  HB3 LYS   290      53.363  96.033  67.466  1.00  0.00           H  
ATOM   4596  CG  LYS   290      54.269  97.798  67.052  1.00  0.00           C  
ATOM   4597  HG2 LYS   290      54.738  97.802  68.036  1.00  0.00           H  
ATOM   4598  HG3 LYS   290      54.952  98.263  66.341  1.00  0.00           H  
ATOM   4599  CD  LYS   290      53.037  98.717  67.108  1.00  0.00           C  
ATOM   4600  HD2 LYS   290      53.415  99.700  67.386  1.00  0.00           H  
ATOM   4601  HD3 LYS   290      52.591  98.745  66.113  1.00  0.00           H  
ATOM   4602  CE  LYS   290      51.949  98.253  68.038  1.00  0.00           C  
ATOM   4603  HE2 LYS   290      51.462  97.333  67.713  1.00  0.00           H  
ATOM   4604  HE3 LYS   290      52.191  98.143  69.095  1.00  0.00           H  
ATOM   4605  NZ  LYS   290      50.965  99.347  67.897  1.00  0.00           N  
ATOM   4606  HZ1 LYS   290      50.404  99.168  67.077  1.00  0.00           H  
ATOM   4607  HZ2 LYS   290      50.278  99.328  68.637  1.00  0.00           H  
ATOM   4608  HZ3 LYS   290      51.330 100.288  67.850  1.00  0.00           H  
ATOM   4609  C   LYS   290      56.104  95.351  67.232  1.00  0.00           C  
ATOM   4610  O   LYS   290      56.958  96.274  67.341  1.00  0.00           O  
ATOM   4611  N   LYS   291      56.119  94.244  67.946  1.00  0.00           N  
ATOM   4612  H   LYS   291      55.310  93.649  67.835  1.00  0.00           H  
ATOM   4613  CA  LYS   291      57.155  93.979  68.965  1.00  0.00           C  
ATOM   4614  HA  LYS   291      57.323  94.887  69.544  1.00  0.00           H  
ATOM   4615  CB  LYS   291      56.711  92.942  69.947  1.00  0.00           C  
ATOM   4616  HB2 LYS   291      55.661  93.176  70.125  1.00  0.00           H  
ATOM   4617  HB3 LYS   291      56.741  91.962  69.470  1.00  0.00           H  
ATOM   4618  CG  LYS   291      57.368  93.142  71.321  1.00  0.00           C  
ATOM   4619  HG2 LYS   291      58.444  92.966  71.309  1.00  0.00           H  
ATOM   4620  HG3 LYS   291      57.148  94.143  71.692  1.00  0.00           H  
ATOM   4621  CD  LYS   291      56.713  92.278  72.401  1.00  0.00           C  
ATOM   4622  HD2 LYS   291      55.729  92.716  72.570  1.00  0.00           H  
ATOM   4623  HD3 LYS   291      56.477  91.248  72.133  1.00  0.00           H  
ATOM   4624  CE  LYS   291      57.450  92.368  73.710  1.00  0.00           C  
ATOM   4625  HE2 LYS   291      56.732  91.897  74.381  1.00  0.00           H  
ATOM   4626  HE3 LYS   291      58.365  91.779  73.641  1.00  0.00           H  
ATOM   4627  NZ  LYS   291      57.712  93.784  74.194  1.00  0.00           N  
ATOM   4628  HZ1 LYS   291      58.240  94.302  73.507  1.00  0.00           H  
ATOM   4629  HZ2 LYS   291      56.828  94.252  74.337  1.00  0.00           H  
ATOM   4630  HZ3 LYS   291      58.356  93.803  74.971  1.00  0.00           H  
ATOM   4631  C   LYS   291      58.456  93.487  68.360  1.00  0.00           C  
ATOM   4632  O   LYS   291      59.496  93.653  68.961  1.00  0.00           O  
ATOM   4633  N   ALA   292      58.437  92.989  67.123  1.00  0.00           N  
ATOM   4634  H   ALA   292      57.582  93.026  66.586  1.00  0.00           H  
ATOM   4635  CA  ALA   292      59.525  92.231  66.450  1.00  0.00           C  
ATOM   4636  HA  ALA   292      59.813  91.442  67.145  1.00  0.00           H  
ATOM   4637  CB  ALA   292      58.855  91.440  65.378  1.00  0.00           C  
ATOM   4638  HB1 ALA   292      59.566  90.920  64.737  1.00  0.00           H  
ATOM   4639  HB2 ALA   292      58.214  90.702  65.860  1.00  0.00           H  
ATOM   4640  HB3 ALA   292      58.287  92.030  64.660  1.00  0.00           H  
ATOM   4641  C   ALA   292      60.888  92.878  66.120  1.00  0.00           C  
ATOM   4642  O   ALA   292      61.801  92.406  65.438  1.00  0.00           O  
ATOM   4643  N   ILE   293      61.085  94.080  66.733  1.00  0.00           N  
ATOM   4644  H   ILE   293      60.358  94.273  67.407  1.00  0.00           H  
ATOM   4645  CA  ILE   293      62.214  95.036  66.652  1.00  0.00           C  
ATOM   4646  HA  ILE   293      62.756  95.015  65.706  1.00  0.00           H  
ATOM   4647  CB  ILE   293      61.644  96.484  66.748  1.00  0.00           C  
ATOM   4648  HB  ILE   293      61.050  96.495  67.662  1.00  0.00           H  
ATOM   4649  CG2 ILE   293      62.798  97.499  66.821  1.00  0.00           C  
ATOM   4650 HG21 ILE   293      63.332  97.406  67.767  1.00  0.00           H  
ATOM   4651 HG22 ILE   293      63.427  97.327  65.948  1.00  0.00           H  
ATOM   4652 HG23 ILE   293      62.396  98.504  66.696  1.00  0.00           H  
ATOM   4653  CG1 ILE   293      60.773  96.855  65.552  1.00  0.00           C  
ATOM   4654 HG12 ILE   293      59.957  96.133  65.595  1.00  0.00           H  
ATOM   4655 HG13 ILE   293      60.463  97.900  65.578  1.00  0.00           H  
ATOM   4656  CD1 ILE   293      61.369  96.819  64.137  1.00  0.00           C  
ATOM   4657 HD11 ILE   293      60.592  97.199  63.473  1.00  0.00           H  
ATOM   4658 HD12 ILE   293      62.259  97.439  64.023  1.00  0.00           H  
ATOM   4659 HD13 ILE   293      61.587  95.780  63.891  1.00  0.00           H  
ATOM   4660  C   ILE   293      63.278  94.644  67.767  1.00  0.00           C  
ATOM   4661  O   ILE   293      64.422  95.019  67.711  1.00  0.00           O  
ATOM   4662  N   THR   294      62.900  93.919  68.843  1.00  0.00           N  
ATOM   4663  H   THR   294      61.901  93.767  68.841  1.00  0.00           H  
ATOM   4664  CA  THR   294      63.628  93.861  70.105  1.00  0.00           C  
ATOM   4665  HA  THR   294      63.912  94.878  70.374  1.00  0.00           H  
ATOM   4666  CB  THR   294      62.702  93.422  71.273  1.00  0.00           C  
ATOM   4667  HB  THR   294      62.444  92.363  71.239  1.00  0.00           H  
ATOM   4668  CG2 THR   294      63.281  93.750  72.678  1.00  0.00           C  
ATOM   4669 HG21 THR   294      62.620  93.133  73.286  1.00  0.00           H  
ATOM   4670 HG22 THR   294      64.331  93.463  72.740  1.00  0.00           H  
ATOM   4671 HG23 THR   294      63.251  94.814  72.910  1.00  0.00           H  
ATOM   4672  OG1 THR   294      61.555  94.127  71.378  1.00  0.00           O  
ATOM   4673  HG1 THR   294      61.561  95.010  71.000  1.00  0.00           H  
ATOM   4674  C   THR   294      64.978  93.074  70.112  1.00  0.00           C  
ATOM   4675  O   THR   294      65.982  93.503  70.682  1.00  0.00           O  
ATOM   4676  N   ALA   295      65.031  91.898  69.442  1.00  0.00           N  
ATOM   4677  H   ALA   295      64.199  91.638  68.933  1.00  0.00           H  
ATOM   4678  CA  ALA   295      66.251  91.113  69.313  1.00  0.00           C  
ATOM   4679  HA  ALA   295      66.529  90.787  70.315  1.00  0.00           H  
ATOM   4680  CB  ALA   295      65.976  89.835  68.462  1.00  0.00           C  
ATOM   4681  HB1 ALA   295      65.955  90.174  67.426  1.00  0.00           H  
ATOM   4682  HB2 ALA   295      66.791  89.114  68.535  1.00  0.00           H  
ATOM   4683  HB3 ALA   295      65.030  89.361  68.721  1.00  0.00           H  
ATOM   4684  C   ALA   295      67.454  91.900  68.816  1.00  0.00           C  
ATOM   4685  O   ALA   295      68.542  91.715  69.370  1.00  0.00           O  
ATOM   4686  N   ASN   296      67.253  92.780  67.819  1.00  0.00           N  
ATOM   4687  H   ASN   296      66.298  92.828  67.492  1.00  0.00           H  
ATOM   4688  CA  ASN   296      68.275  93.657  67.198  1.00  0.00           C  
ATOM   4689  HA  ASN   296      69.209  93.095  67.230  1.00  0.00           H  
ATOM   4690  CB  ASN   296      67.743  93.862  65.770  1.00  0.00           C  
ATOM   4691  HB2 ASN   296      66.661  93.993  65.763  1.00  0.00           H  
ATOM   4692  HB3 ASN   296      68.113  94.819  65.404  1.00  0.00           H  
ATOM   4693  CG  ASN   296      68.116  92.719  64.804  1.00  0.00           C  
ATOM   4694  OD1 ASN   296      69.275  92.695  64.398  1.00  0.00           O  
ATOM   4695  ND2 ASN   296      67.202  91.806  64.442  1.00  0.00           N  
ATOM   4696 HD21 ASN   296      67.597  91.151  63.782  1.00  0.00           H  
ATOM   4697 HD22 ASN   296      66.228  91.845  64.706  1.00  0.00           H  
ATOM   4698  C   ASN   296      68.605  94.855  68.017  1.00  0.00           C  
ATOM   4699  O   ASN   296      69.741  95.106  68.378  1.00  0.00           O  
ATOM   4700  N   ILE   297      67.648  95.683  68.404  1.00  0.00           N  
ATOM   4701  H   ILE   297      66.667  95.503  68.246  1.00  0.00           H  
ATOM   4702  CA  ILE   297      67.940  96.903  69.256  1.00  0.00           C  
ATOM   4703  HA  ILE   297      68.712  97.512  68.787  1.00  0.00           H  
ATOM   4704  CB  ILE   297      66.633  97.772  69.220  1.00  0.00           C  
ATOM   4705  HB  ILE   297      66.186  97.820  68.227  1.00  0.00           H  
ATOM   4706  CG2 ILE   297      65.538  97.279  70.095  1.00  0.00           C  
ATOM   4707 HG21 ILE   297      64.683  97.930  69.914  1.00  0.00           H  
ATOM   4708 HG22 ILE   297      65.355  96.242  69.811  1.00  0.00           H  
ATOM   4709 HG23 ILE   297      65.909  97.268  71.120  1.00  0.00           H  
ATOM   4710  CG1 ILE   297      66.955  99.229  69.620  1.00  0.00           C  
ATOM   4711 HG12 ILE   297      66.025  99.796  69.584  1.00  0.00           H  
ATOM   4712 HG13 ILE   297      67.391  99.308  70.617  1.00  0.00           H  
ATOM   4713  CD1 ILE   297      67.905  99.890  68.579  1.00  0.00           C  
ATOM   4714 HD11 ILE   297      68.947  99.659  68.800  1.00  0.00           H  
ATOM   4715 HD12 ILE   297      67.687  99.590  67.554  1.00  0.00           H  
ATOM   4716 HD13 ILE   297      67.811 100.965  68.732  1.00  0.00           H  
ATOM   4717  C   ILE   297      68.478  96.650  70.681  1.00  0.00           C  
ATOM   4718  O   ILE   297      69.186  97.513  71.220  1.00  0.00           O  
ATOM   4719  N   SER   298      68.318  95.362  71.098  1.00  0.00           N  
ATOM   4720  H   SER   298      67.875  94.705  70.472  1.00  0.00           H  
ATOM   4721  CA  SER   298      69.063  94.791  72.296  1.00  0.00           C  
ATOM   4722  HA  SER   298      68.850  95.296  73.238  1.00  0.00           H  
ATOM   4723  CB  SER   298      68.719  93.338  72.509  1.00  0.00           C  
ATOM   4724  HB2 SER   298      68.892  92.711  71.634  1.00  0.00           H  
ATOM   4725  HB3 SER   298      69.363  92.863  73.249  1.00  0.00           H  
ATOM   4726  OG  SER   298      67.363  93.198  72.975  1.00  0.00           O  
ATOM   4727  HG  SER   298      66.793  93.274  72.206  1.00  0.00           H  
ATOM   4728  C   SER   298      70.654  94.856  72.139  1.00  0.00           C  
ATOM   4729  O   SER   298      71.291  94.967  73.124  1.00  0.00           O  
ATOM   4730  N   ILE   299      71.121  94.756  70.929  1.00  0.00           N  
ATOM   4731  H   ILE   299      70.457  94.595  70.185  1.00  0.00           H  
ATOM   4732  CA  ILE   299      72.524  94.872  70.547  1.00  0.00           C  
ATOM   4733  HA  ILE   299      73.121  94.521  71.389  1.00  0.00           H  
ATOM   4734  CB  ILE   299      72.796  93.933  69.271  1.00  0.00           C  
ATOM   4735  HB  ILE   299      72.357  94.380  68.379  1.00  0.00           H  
ATOM   4736  CG2 ILE   299      74.315  93.849  68.943  1.00  0.00           C  
ATOM   4737 HG21 ILE   299      74.489  93.219  68.071  1.00  0.00           H  
ATOM   4738 HG22 ILE   299      74.670  94.879  68.901  1.00  0.00           H  
ATOM   4739 HG23 ILE   299      74.725  93.367  69.830  1.00  0.00           H  
ATOM   4740  CG1 ILE   299      72.179  92.515  69.411  1.00  0.00           C  
ATOM   4741 HG12 ILE   299      71.091  92.567  69.361  1.00  0.00           H  
ATOM   4742 HG13 ILE   299      72.516  91.966  68.532  1.00  0.00           H  
ATOM   4743  CD1 ILE   299      72.617  91.780  70.681  1.00  0.00           C  
ATOM   4744 HD11 ILE   299      72.087  90.829  70.634  1.00  0.00           H  
ATOM   4745 HD12 ILE   299      73.672  91.571  70.853  1.00  0.00           H  
ATOM   4746 HD13 ILE   299      72.237  92.345  71.532  1.00  0.00           H  
ATOM   4747  C   ILE   299      72.938  96.297  70.357  1.00  0.00           C  
ATOM   4748  O   ILE   299      74.124  96.661  70.502  1.00  0.00           O  
ATOM   4749  N   GLY   300      72.036  97.192  69.950  1.00  0.00           N  
ATOM   4750  H   GLY   300      71.146  96.766  69.740  1.00  0.00           H  
ATOM   4751  CA  GLY   300      72.246  98.580  69.684  1.00  0.00           C  
ATOM   4752  HA2 GLY   300      73.172  98.751  69.136  1.00  0.00           H  
ATOM   4753  HA3 GLY   300      71.470  98.843  68.966  1.00  0.00           H  
ATOM   4754  C   GLY   300      72.230  99.508  70.884  1.00  0.00           C  
ATOM   4755  O   GLY   300      73.127 100.299  71.119  1.00  0.00           O  
ATOM   4756  N   ALA   301      71.246  99.333  71.765  1.00  0.00           N  
ATOM   4757  H   ALA   301      70.552  98.672  71.446  1.00  0.00           H  
ATOM   4758  CA  ALA   301      71.183  99.974  73.052  1.00  0.00           C  
ATOM   4759  HA  ALA   301      71.267 101.049  72.897  1.00  0.00           H  
ATOM   4760  CB  ALA   301      69.862  99.602  73.690  1.00  0.00           C  
ATOM   4761  HB1 ALA   301      69.082  99.437  72.947  1.00  0.00           H  
ATOM   4762  HB2 ALA   301      69.811  98.571  74.039  1.00  0.00           H  
ATOM   4763  HB3 ALA   301      69.602 100.326  74.463  1.00  0.00           H  
ATOM   4764  C   ALA   301      72.365  99.539  73.903  1.00  0.00           C  
ATOM   4765  O   ALA   301      72.786 100.399  74.675  1.00  0.00           O  
ATOM   4766  N   ALA   302      73.014  98.348  73.688  1.00  0.00           N  
ATOM   4767  H   ALA   302      72.615  97.733  72.994  1.00  0.00           H  
ATOM   4768  CA  ALA   302      74.217  97.922  74.317  1.00  0.00           C  
ATOM   4769  HA  ALA   302      74.203  98.223  75.365  1.00  0.00           H  
ATOM   4770  CB  ALA   302      74.340  96.465  74.025  1.00  0.00           C  
ATOM   4771  HB1 ALA   302      75.035  95.977  74.708  1.00  0.00           H  
ATOM   4772  HB2 ALA   302      73.394  96.037  74.357  1.00  0.00           H  
ATOM   4773  HB3 ALA   302      74.564  96.363  72.964  1.00  0.00           H  
ATOM   4774  C   ALA   302      75.414  98.793  73.736  1.00  0.00           C  
ATOM   4775  O   ALA   302      76.067  99.499  74.481  1.00  0.00           O  
ATOM   4776  N   PHE   303      75.514  98.828  72.390  1.00  0.00           N  
ATOM   4777  H   PHE   303      75.056  98.138  71.812  1.00  0.00           H  
ATOM   4778  CA  PHE   303      76.422  99.725  71.744  1.00  0.00           C  
ATOM   4779  HA  PHE   303      77.430  99.455  72.062  1.00  0.00           H  
ATOM   4780  CB  PHE   303      76.311  99.484  70.212  1.00  0.00           C  
ATOM   4781  HB2 PHE   303      75.257  99.323  69.985  1.00  0.00           H  
ATOM   4782  HB3 PHE   303      76.501 100.406  69.663  1.00  0.00           H  
ATOM   4783  CG  PHE   303      77.214  98.368  69.700  1.00  0.00           C  
ATOM   4784  CD1 PHE   303      76.751  97.420  68.754  1.00  0.00           C  
ATOM   4785  HD1 PHE   303      75.735  97.537  68.408  1.00  0.00           H  
ATOM   4786  CE1 PHE   303      77.689  96.458  68.291  1.00  0.00           C  
ATOM   4787  HE1 PHE   303      77.301  95.693  67.634  1.00  0.00           H  
ATOM   4788  CZ  PHE   303      79.072  96.477  68.627  1.00  0.00           C  
ATOM   4789  HZ  PHE   303      79.747  95.687  68.334  1.00  0.00           H  
ATOM   4790  CE2 PHE   303      79.503  97.529  69.487  1.00  0.00           C  
ATOM   4791  HE2 PHE   303      80.536  97.552  69.801  1.00  0.00           H  
ATOM   4792  CD2 PHE   303      78.576  98.439  70.021  1.00  0.00           C  
ATOM   4793  HD2 PHE   303      78.971  99.236  70.633  1.00  0.00           H  
ATOM   4794  C   PHE   303      76.320 101.283  72.057  1.00  0.00           C  
ATOM   4795  O   PHE   303      77.362 101.877  72.315  1.00  0.00           O  
ATOM   4796  N   LEU   304      75.106 101.878  72.286  1.00  0.00           N  
ATOM   4797  H   LEU   304      74.292 101.336  72.032  1.00  0.00           H  
ATOM   4798  CA  LEU   304      74.882 103.188  72.782  1.00  0.00           C  
ATOM   4799  HA  LEU   304      75.515 103.835  72.174  1.00  0.00           H  
ATOM   4800  CB  LEU   304      73.348 103.539  72.827  1.00  0.00           C  
ATOM   4801  HB2 LEU   304      73.009 103.573  71.792  1.00  0.00           H  
ATOM   4802  HB3 LEU   304      72.850 102.743  73.382  1.00  0.00           H  
ATOM   4803  CG  LEU   304      73.115 104.973  73.464  1.00  0.00           C  
ATOM   4804  HG  LEU   304      73.351 105.139  74.515  1.00  0.00           H  
ATOM   4805  CD1 LEU   304      73.780 105.974  72.542  1.00  0.00           C  
ATOM   4806 HD11 LEU   304      73.556 106.974  72.912  1.00  0.00           H  
ATOM   4807 HD12 LEU   304      74.866 105.901  72.480  1.00  0.00           H  
ATOM   4808 HD13 LEU   304      73.345 105.923  71.544  1.00  0.00           H  
ATOM   4809  CD2 LEU   304      71.654 105.343  73.255  1.00  0.00           C  
ATOM   4810 HD21 LEU   304      71.077 104.703  73.922  1.00  0.00           H  
ATOM   4811 HD22 LEU   304      71.475 106.390  73.499  1.00  0.00           H  
ATOM   4812 HD23 LEU   304      71.382 105.179  72.212  1.00  0.00           H  
ATOM   4813  C   LEU   304      75.464 103.375  74.171  1.00  0.00           C  
ATOM   4814  O   LEU   304      76.378 104.162  74.384  1.00  0.00           O  
ATOM   4815  N   LEU   305      75.107 102.514  75.125  1.00  0.00           N  
ATOM   4816  H   LEU   305      74.458 101.760  74.949  1.00  0.00           H  
ATOM   4817  CA  LEU   305      75.622 102.565  76.434  1.00  0.00           C  
ATOM   4818  HA  LEU   305      75.403 103.552  76.842  1.00  0.00           H  
ATOM   4819  CB  LEU   305      74.822 101.604  77.359  1.00  0.00           C  
ATOM   4820  HB2 LEU   305      73.779 101.912  77.301  1.00  0.00           H  
ATOM   4821  HB3 LEU   305      74.868 100.576  77.000  1.00  0.00           H  
ATOM   4822  CG  LEU   305      75.282 101.594  78.831  1.00  0.00           C  
ATOM   4823  HG  LEU   305      76.361 101.449  78.777  1.00  0.00           H  
ATOM   4824  CD1 LEU   305      74.946 102.814  79.563  1.00  0.00           C  
ATOM   4825 HD11 LEU   305      75.455 103.679  79.138  1.00  0.00           H  
ATOM   4826 HD12 LEU   305      73.894 102.975  79.325  1.00  0.00           H  
ATOM   4827 HD13 LEU   305      75.186 102.741  80.624  1.00  0.00           H  
ATOM   4828  CD2 LEU   305      74.646 100.455  79.741  1.00  0.00           C  
ATOM   4829 HD21 LEU   305      73.562 100.574  79.716  1.00  0.00           H  
ATOM   4830 HD22 LEU   305      74.925  99.517  79.262  1.00  0.00           H  
ATOM   4831 HD23 LEU   305      75.070 100.375  80.742  1.00  0.00           H  
ATOM   4832  C   LEU   305      77.143 102.282  76.430  1.00  0.00           C  
ATOM   4833  O   LEU   305      77.833 103.006  77.155  1.00  0.00           O  
ATOM   4834  N   ILE   306      77.660 101.390  75.584  1.00  0.00           N  
ATOM   4835  H   ILE   306      77.047 101.021  74.871  1.00  0.00           H  
ATOM   4836  CA  ILE   306      79.111 101.150  75.475  1.00  0.00           C  
ATOM   4837  HA  ILE   306      79.460 100.941  76.486  1.00  0.00           H  
ATOM   4838  CB  ILE   306      79.415  99.956  74.543  1.00  0.00           C  
ATOM   4839  HB  ILE   306      78.710  99.912  73.713  1.00  0.00           H  
ATOM   4840  CG2 ILE   306      80.818  99.911  74.087  1.00  0.00           C  
ATOM   4841 HG21 ILE   306      81.148  98.929  73.748  1.00  0.00           H  
ATOM   4842 HG22 ILE   306      80.847 100.632  73.271  1.00  0.00           H  
ATOM   4843 HG23 ILE   306      81.522 100.298  74.824  1.00  0.00           H  
ATOM   4844  CG1 ILE   306      79.185  98.686  75.352  1.00  0.00           C  
ATOM   4845 HG12 ILE   306      80.117  98.442  75.863  1.00  0.00           H  
ATOM   4846 HG13 ILE   306      78.409  98.827  76.103  1.00  0.00           H  
ATOM   4847  CD1 ILE   306      78.925  97.435  74.520  1.00  0.00           C  
ATOM   4848 HD11 ILE   306      79.475  97.532  73.583  1.00  0.00           H  
ATOM   4849 HD12 ILE   306      79.142  96.496  75.030  1.00  0.00           H  
ATOM   4850 HD13 ILE   306      77.854  97.412  74.322  1.00  0.00           H  
ATOM   4851  C   ILE   306      79.925 102.404  74.925  1.00  0.00           C  
ATOM   4852  O   ILE   306      80.827 103.010  75.587  1.00  0.00           O  
ATOM   4853  N   TYR   307      79.392 102.994  73.869  1.00  0.00           N  
ATOM   4854  H   TYR   307      78.647 102.558  73.344  1.00  0.00           H  
ATOM   4855  CA  TYR   307      79.955 104.191  73.284  1.00  0.00           C  
ATOM   4856  HA  TYR   307      81.002 103.959  73.086  1.00  0.00           H  
ATOM   4857  CB  TYR   307      79.334 104.566  71.935  1.00  0.00           C  
ATOM   4858  HB2 TYR   307      78.253 104.529  72.071  1.00  0.00           H  
ATOM   4859  HB3 TYR   307      79.738 105.566  71.777  1.00  0.00           H  
ATOM   4860  CG  TYR   307      79.798 103.732  70.715  1.00  0.00           C  
ATOM   4861  CD1 TYR   307      78.803 103.152  69.903  1.00  0.00           C  
ATOM   4862  HD1 TYR   307      77.744 103.135  70.113  1.00  0.00           H  
ATOM   4863  CE1 TYR   307      79.170 102.331  68.819  1.00  0.00           C  
ATOM   4864  HE1 TYR   307      78.437 101.800  68.230  1.00  0.00           H  
ATOM   4865  CZ  TYR   307      80.536 102.192  68.418  1.00  0.00           C  
ATOM   4866  OH  TYR   307      80.984 101.393  67.370  1.00  0.00           O  
ATOM   4867  HH  TYR   307      80.227 100.825  67.208  1.00  0.00           H  
ATOM   4868  CE2 TYR   307      81.523 102.798  69.285  1.00  0.00           C  
ATOM   4869  HE2 TYR   307      82.575 102.674  69.071  1.00  0.00           H  
ATOM   4870  CD2 TYR   307      81.162 103.608  70.396  1.00  0.00           C  
ATOM   4871  HD2 TYR   307      81.991 103.899  71.024  1.00  0.00           H  
ATOM   4872  C   TYR   307      79.797 105.363  74.258  1.00  0.00           C  
ATOM   4873  O   TYR   307      80.728 106.149  74.371  1.00  0.00           O  
ATOM   4874  N   ALA   308      78.681 105.418  75.032  1.00  0.00           N  
ATOM   4875  H   ALA   308      78.000 104.673  75.000  1.00  0.00           H  
ATOM   4876  CA  ALA   308      78.418 106.388  76.139  1.00  0.00           C  
ATOM   4877  HA  ALA   308      78.438 107.374  75.675  1.00  0.00           H  
ATOM   4878  CB  ALA   308      76.956 106.212  76.724  1.00  0.00           C  
ATOM   4879  HB1 ALA   308      76.997 105.339  77.377  1.00  0.00           H  
ATOM   4880  HB2 ALA   308      76.636 107.060  77.330  1.00  0.00           H  
ATOM   4881  HB3 ALA   308      76.193 106.078  75.957  1.00  0.00           H  
ATOM   4882  C   ALA   308      79.510 106.318  77.223  1.00  0.00           C  
ATOM   4883  O   ALA   308      80.079 107.307  77.691  1.00  0.00           O  
ATOM   4884  N   SER   309      79.762 105.110  77.690  1.00  0.00           N  
ATOM   4885  H   SER   309      79.197 104.401  77.246  1.00  0.00           H  
ATOM   4886  CA  SER   309      80.677 104.640  78.708  1.00  0.00           C  
ATOM   4887  HA  SER   309      80.351 105.194  79.588  1.00  0.00           H  
ATOM   4888  CB  SER   309      80.518 103.106  79.029  1.00  0.00           C  
ATOM   4889  HB2 SER   309      80.711 102.438  78.190  1.00  0.00           H  
ATOM   4890  HB3 SER   309      81.289 102.767  79.720  1.00  0.00           H  
ATOM   4891  OG  SER   309      79.186 102.876  79.501  1.00  0.00           O  
ATOM   4892  HG  SER   309      78.657 102.856  78.700  1.00  0.00           H  
ATOM   4893  C   SER   309      82.115 104.913  78.313  1.00  0.00           C  
ATOM   4894  O   SER   309      82.878 105.427  79.132  1.00  0.00           O  
ATOM   4895  N   TYR   310      82.497 104.651  77.063  1.00  0.00           N  
ATOM   4896  H   TYR   310      81.930 104.015  76.521  1.00  0.00           H  
ATOM   4897  CA  TYR   310      83.706 105.101  76.418  1.00  0.00           C  
ATOM   4898  HA  TYR   310      84.585 104.715  76.935  1.00  0.00           H  
ATOM   4899  CB  TYR   310      83.832 104.644  74.961  1.00  0.00           C  
ATOM   4900  HB2 TYR   310      82.914 104.965  74.468  1.00  0.00           H  
ATOM   4901  HB3 TYR   310      84.677 105.092  74.438  1.00  0.00           H  
ATOM   4902  CG  TYR   310      83.991 103.182  74.717  1.00  0.00           C  
ATOM   4903  CD1 TYR   310      83.946 102.699  73.399  1.00  0.00           C  
ATOM   4904  HD1 TYR   310      83.720 103.392  72.603  1.00  0.00           H  
ATOM   4905  CE1 TYR   310      84.180 101.292  73.067  1.00  0.00           C  
ATOM   4906  HE1 TYR   310      84.151 100.888  72.066  1.00  0.00           H  
ATOM   4907  CZ  TYR   310      84.337 100.393  74.165  1.00  0.00           C  
ATOM   4908  OH  TYR   310      84.305  99.038  73.945  1.00  0.00           O  
ATOM   4909  HH  TYR   310      83.933  98.817  73.088  1.00  0.00           H  
ATOM   4910  CE2 TYR   310      84.217 100.838  75.490  1.00  0.00           C  
ATOM   4911  HE2 TYR   310      84.251 100.083  76.262  1.00  0.00           H  
ATOM   4912  CD2 TYR   310      84.112 102.198  75.724  1.00  0.00           C  
ATOM   4913  HD2 TYR   310      84.156 102.497  76.761  1.00  0.00           H  
ATOM   4914  C   TYR   310      83.868 106.687  76.466  1.00  0.00           C  
ATOM   4915  O   TYR   310      84.849 107.149  76.958  1.00  0.00           O  
ATOM   4916  N   ALA   311      82.876 107.473  76.086  1.00  0.00           N  
ATOM   4917  H   ALA   311      82.013 107.009  75.840  1.00  0.00           H  
ATOM   4918  CA  ALA   311      83.007 108.962  76.006  1.00  0.00           C  
ATOM   4919  HA  ALA   311      83.929 109.304  75.537  1.00  0.00           H  
ATOM   4920  CB  ALA   311      81.797 109.375  75.124  1.00  0.00           C  
ATOM   4921  HB1 ALA   311      81.696 110.452  74.990  1.00  0.00           H  
ATOM   4922  HB2 ALA   311      81.983 109.000  74.117  1.00  0.00           H  
ATOM   4923  HB3 ALA   311      80.864 108.925  75.465  1.00  0.00           H  
ATOM   4924  C   ALA   311      82.964 109.642  77.365  1.00  0.00           C  
ATOM   4925  O   ALA   311      83.852 110.449  77.514  1.00  0.00           O  
ATOM   4926  N   LEU   312      82.078 109.286  78.395  1.00  0.00           N  
ATOM   4927  H   LEU   312      81.402 108.586  78.125  1.00  0.00           H  
ATOM   4928  CA  LEU   312      82.295 109.834  79.748  1.00  0.00           C  
ATOM   4929  HA  LEU   312      82.113 110.908  79.692  1.00  0.00           H  
ATOM   4930  CB  LEU   312      81.196 109.248  80.755  1.00  0.00           C  
ATOM   4931  HB2 LEU   312      80.228 109.592  80.393  1.00  0.00           H  
ATOM   4932  HB3 LEU   312      81.158 108.158  80.743  1.00  0.00           H  
ATOM   4933  CG  LEU   312      81.335 109.741  82.250  1.00  0.00           C  
ATOM   4934  HG  LEU   312      82.351 109.793  82.641  1.00  0.00           H  
ATOM   4935  CD1 LEU   312      80.648 111.141  82.472  1.00  0.00           C  
ATOM   4936 HD11 LEU   312      79.586 111.074  82.236  1.00  0.00           H  
ATOM   4937 HD12 LEU   312      80.643 111.420  83.526  1.00  0.00           H
[truncated: 1,232,451 more chars]
