# Supplementary material for: Screening of Natural Compounds as P-Glycoprotein Inhibitors against Multidrug Resistance
Source: Biomedicines. 2021 Mar 30;9(4):357. doi: 10.3390/biomedicines9040357 (PMC8066904; doi:10.3390/biomedicines9040357)
Supplement: Supplementary file 1 [file biomedicines-09-00357-s001.zip › P-gp_models/cluster_2.pdb]

CRYST1  140.010  140.010  140.010 109.47 109.47 109.47               1
ATOM      1  N   MET     1      82.536  90.976  72.344  1.00  0.00           N  
ATOM      2  H1  MET     1      81.769  91.631  72.406  1.00  0.00           H  
ATOM      3  H2  MET     1      82.791  90.971  71.367  1.00  0.00           H  
ATOM      4  H3  MET     1      82.275  90.037  72.610  1.00  0.00           H  
ATOM      5  CA  MET     1      83.636  91.457  73.155  1.00  0.00           C  
ATOM      6  HA  MET     1      84.425  90.737  72.934  1.00  0.00           H  
ATOM      7  CB  MET     1      84.145  92.817  72.732  1.00  0.00           C  
ATOM      8  HB2 MET     1      84.058  92.912  71.649  1.00  0.00           H  
ATOM      9  HB3 MET     1      83.489  93.574  73.161  1.00  0.00           H  
ATOM     10  CG  MET     1      85.594  93.031  73.116  1.00  0.00           C  
ATOM     11  HG2 MET     1      85.598  93.020  74.206  1.00  0.00           H  
ATOM     12  HG3 MET     1      86.172  92.185  72.743  1.00  0.00           H  
ATOM     13  SD  MET     1      86.462  94.549  72.608  1.00  0.00           S  
ATOM     14  CE  MET     1      86.268  94.543  70.788  1.00  0.00           C  
ATOM     15  HE1 MET     1      85.224  94.601  70.482  1.00  0.00           H  
ATOM     16  HE2 MET     1      86.870  95.387  70.449  1.00  0.00           H  
ATOM     17  HE3 MET     1      86.660  93.610  70.383  1.00  0.00           H  
ATOM     18  C   MET     1      83.235  91.449  74.641  1.00  0.00           C  
ATOM     19  O   MET     1      82.406  92.292  75.067  1.00  0.00           O  
ATOM     20  N   ASP     2      83.696  90.574  75.583  1.00  0.00           N  
ATOM     21  H   ASP     2      83.304  90.740  76.498  1.00  0.00           H  
ATOM     22  CA  ASP     2      84.355  89.266  75.464  1.00  0.00           C  
ATOM     23  HA  ASP     2      84.491  88.968  76.504  1.00  0.00           H  
ATOM     24  CB  ASP     2      83.514  88.186  74.763  1.00  0.00           C  
ATOM     25  HB2 ASP     2      83.777  88.287  73.710  1.00  0.00           H  
ATOM     26  HB3 ASP     2      83.833  87.176  75.021  1.00  0.00           H  
ATOM     27  CG  ASP     2      82.056  88.433  74.911  1.00  0.00           C  
ATOM     28  OD1 ASP     2      81.320  89.045  74.069  1.00  0.00           O  
ATOM     29  OD2 ASP     2      81.538  87.888  75.909  1.00  0.00           O  
ATOM     30  C   ASP     2      85.744  89.290  74.910  1.00  0.00           C  
ATOM     31  O   ASP     2      86.073  90.184  74.073  1.00  0.00           O  
ATOM     32  N   LEU     3      86.691  88.486  75.431  1.00  0.00           N  
ATOM     33  H   LEU     3      86.365  87.966  76.234  1.00  0.00           H  
ATOM     34  CA  LEU     3      88.189  88.499  75.168  1.00  0.00           C  
ATOM     35  HA  LEU     3      88.406  89.362  74.539  1.00  0.00           H  
ATOM     36  CB  LEU     3      88.966  88.756  76.515  1.00  0.00           C  
ATOM     37  HB2 LEU     3      88.959  87.828  77.088  1.00  0.00           H  
ATOM     38  HB3 LEU     3      90.005  88.897  76.216  1.00  0.00           H  
ATOM     39  CG  LEU     3      88.476  89.967  77.392  1.00  0.00           C  
ATOM     40  HG  LEU     3      87.444  89.854  77.724  1.00  0.00           H  
ATOM     41  CD1 LEU     3      89.212  90.190  78.702  1.00  0.00           C  
ATOM     42 HD11 LEU     3      88.679  90.927  79.303  1.00  0.00           H  
ATOM     43 HD12 LEU     3      89.173  89.270  79.285  1.00  0.00           H  
ATOM     44 HD13 LEU     3      90.257  90.415  78.486  1.00  0.00           H  
ATOM     45  CD2 LEU     3      88.673  91.263  76.605  1.00  0.00           C  
ATOM     46 HD21 LEU     3      89.699  91.204  76.243  1.00  0.00           H  
ATOM     47 HD22 LEU     3      88.031  91.251  75.724  1.00  0.00           H  
ATOM     48 HD23 LEU     3      88.490  92.180  77.166  1.00  0.00           H  
ATOM     49  C   LEU     3      88.553  87.191  74.452  1.00  0.00           C  
ATOM     50  O   LEU     3      88.460  86.091  75.031  1.00  0.00           O  
ATOM     51  N   GLU     4      88.830  87.202  73.177  1.00  0.00           N  
ATOM     52  H   GLU     4      89.373  86.411  72.863  1.00  0.00           H  
ATOM     53  CA  GLU     4      88.578  88.224  72.131  1.00  0.00           C  
ATOM     54  HA  GLU     4      88.899  89.210  72.466  1.00  0.00           H  
ATOM     55  CB  GLU     4      89.499  87.942  70.985  1.00  0.00           C  
ATOM     56  HB2 GLU     4      89.544  88.882  70.436  1.00  0.00           H  
ATOM     57  HB3 GLU     4      90.513  87.800  71.360  1.00  0.00           H  
ATOM     58  CG  GLU     4      89.189  86.776  70.034  1.00  0.00           C  
ATOM     59  HG2 GLU     4      88.193  86.947  69.625  1.00  0.00           H  
ATOM     60  HG3 GLU     4      89.747  86.872  69.102  1.00  0.00           H  
ATOM     61  CD  GLU     4      89.423  85.379  70.688  1.00  0.00           C  
ATOM     62  OE1 GLU     4      88.453  84.575  70.545  1.00  0.00           O  
ATOM     63  OE2 GLU     4      90.543  85.128  71.188  1.00  0.00           O  
ATOM     64  C   GLU     4      87.129  88.322  71.594  1.00  0.00           C  
ATOM     65  O   GLU     4      86.692  89.358  71.166  1.00  0.00           O  
ATOM     66  N   GLY     5      86.353  87.190  71.670  1.00  0.00           N  
ATOM     67  H   GLY     5      86.853  86.385  72.020  1.00  0.00           H  
ATOM     68  CA  GLY     5      84.960  87.078  71.337  1.00  0.00           C  
ATOM     69  HA2 GLY     5      84.452  87.897  71.846  1.00  0.00           H  
ATOM     70  HA3 GLY     5      84.873  87.317  70.277  1.00  0.00           H  
ATOM     71  C   GLY     5      84.261  85.807  71.764  1.00  0.00           C  
ATOM     72  O   GLY     5      84.903  84.910  72.280  1.00  0.00           O  
ATOM     73  N   ASP     6      82.910  85.789  71.753  1.00  0.00           N  
ATOM     74  H   ASP     6      82.381  86.518  71.296  1.00  0.00           H  
ATOM     75  CA  ASP     6      82.028  84.771  72.369  1.00  0.00           C  
ATOM     76  HA  ASP     6      82.567  84.427  73.251  1.00  0.00           H  
ATOM     77  CB  ASP     6      80.692  85.418  72.788  1.00  0.00           C  
ATOM     78  HB2 ASP     6      80.834  86.046  73.667  1.00  0.00           H  
ATOM     79  HB3 ASP     6      80.354  86.067  71.981  1.00  0.00           H  
ATOM     80  CG  ASP     6      79.590  84.378  73.041  1.00  0.00           C  
ATOM     81  OD1 ASP     6      79.694  83.118  72.948  1.00  0.00           O  
ATOM     82  OD2 ASP     6      78.507  84.852  73.419  1.00  0.00           O  
ATOM     83  C   ASP     6      81.867  83.688  71.358  1.00  0.00           C  
ATOM     84  O   ASP     6      81.408  83.931  70.232  1.00  0.00           O  
ATOM     85  N   ARG     7      82.223  82.450  71.792  1.00  0.00           N  
ATOM     86  H   ARG     7      82.696  82.442  72.684  1.00  0.00           H  
ATOM     87  CA  ARG     7      82.370  81.286  70.936  1.00  0.00           C  
ATOM     88  HA  ARG     7      82.641  81.600  69.928  1.00  0.00           H  
ATOM     89  CB  ARG     7      83.546  80.434  71.574  1.00  0.00           C  
ATOM     90  HB2 ARG     7      83.422  80.359  72.654  1.00  0.00           H  
ATOM     91  HB3 ARG     7      83.527  79.452  71.101  1.00  0.00           H  
ATOM     92  CG  ARG     7      84.904  81.044  71.365  1.00  0.00           C  
ATOM     93  HG2 ARG     7      85.076  81.228  70.305  1.00  0.00           H  
ATOM     94  HG3 ARG     7      85.001  81.994  71.890  1.00  0.00           H  
ATOM     95  CD  ARG     7      86.008  79.994  71.814  1.00  0.00           C  
ATOM     96  HD2 ARG     7      86.105  80.000  72.900  1.00  0.00           H  
ATOM     97  HD3 ARG     7      85.772  78.954  71.587  1.00  0.00           H  
ATOM     98  NE  ARG     7      87.336  80.405  71.266  1.00  0.00           N  
ATOM     99  HE  ARG     7      87.404  81.118  70.554  1.00  0.00           H  
ATOM    100  CZ  ARG     7      88.467  79.737  71.428  1.00  0.00           C  
ATOM    101  NH1 ARG     7      88.550  78.664  72.125  1.00  0.00           N  
ATOM    102 HH11 ARG     7      87.915  78.650  72.911  1.00  0.00           H  
ATOM    103 HH12 ARG     7      89.477  78.269  72.191  1.00  0.00           H  
ATOM    104  NH2 ARG     7      89.543  80.104  70.893  1.00  0.00           N  
ATOM    105 HH21 ARG     7      89.531  80.924  70.304  1.00  0.00           H  
ATOM    106 HH22 ARG     7      90.339  79.491  71.005  1.00  0.00           H  
ATOM    107  C   ARG     7      81.068  80.461  70.721  1.00  0.00           C  
ATOM    108  O   ARG     7      81.198  79.401  70.117  1.00  0.00           O  
ATOM    109  N   ASN     8      79.942  80.834  71.257  1.00  0.00           N  
ATOM    110  H   ASN     8      79.926  81.590  71.927  1.00  0.00           H  
ATOM    111  CA  ASN     8      78.721  80.036  71.291  1.00  0.00           C  
ATOM    112  HA  ASN     8      78.545  79.608  70.304  1.00  0.00           H  
ATOM    113  CB  ASN     8      78.836  78.827  72.234  1.00  0.00           C  
ATOM    114  HB2 ASN     8      77.828  78.417  72.285  1.00  0.00           H  
ATOM    115  HB3 ASN     8      79.540  78.103  71.824  1.00  0.00           H  
ATOM    116  CG  ASN     8      79.284  79.330  73.606  1.00  0.00           C  
ATOM    117  OD1 ASN     8      78.494  79.965  74.324  1.00  0.00           O  
ATOM    118  ND2 ASN     8      80.547  79.065  73.967  1.00  0.00           N  
ATOM    119 HD21 ASN     8      81.007  79.504  74.751  1.00  0.00           H  
ATOM    120 HD22 ASN     8      81.098  78.426  73.412  1.00  0.00           H  
ATOM    121  C   ASN     8      77.350  80.726  71.542  1.00  0.00           C  
ATOM    122  O   ASN     8      76.351  80.202  71.017  1.00  0.00           O  
ATOM    123  N   GLY     9      77.365  81.912  72.107  1.00  0.00           N  
ATOM    124  H   GLY     9      78.170  82.365  72.516  1.00  0.00           H  
ATOM    125  CA  GLY     9      76.163  82.730  72.172  1.00  0.00           C  
ATOM    126  HA2 GLY     9      76.325  83.719  72.599  1.00  0.00           H  
ATOM    127  HA3 GLY     9      75.560  82.776  71.265  1.00  0.00           H  
ATOM    128  C   GLY     9      75.109  82.240  73.254  1.00  0.00           C  
ATOM    129  O   GLY     9      73.952  82.598  73.212  1.00  0.00           O  
ATOM    130  N   GLY    10      75.585  81.354  74.085  1.00  0.00           N  
ATOM    131  H   GLY    10      76.516  81.045  73.843  1.00  0.00           H  
ATOM    132  CA  GLY    10      74.805  80.509  75.011  1.00  0.00           C  
ATOM    133  HA2 GLY    10      74.435  79.594  74.549  1.00  0.00           H  
ATOM    134  HA3 GLY    10      75.474  80.058  75.743  1.00  0.00           H  
ATOM    135  C   GLY    10      73.570  81.100  75.619  1.00  0.00           C  
ATOM    136  O   GLY    10      72.384  80.725  75.259  1.00  0.00           O  
ATOM    137  N   ALA    11      73.778  82.053  76.558  1.00  0.00           N  
ATOM    138  H   ALA    11      74.727  82.318  76.782  1.00  0.00           H  
ATOM    139  CA  ALA    11      72.691  82.871  77.149  1.00  0.00           C  
ATOM    140  HA  ALA    11      72.059  82.174  77.700  1.00  0.00           H  
ATOM    141  CB  ALA    11      73.400  83.898  78.114  1.00  0.00           C  
ATOM    142  HB1 ALA    11      72.620  84.475  78.612  1.00  0.00           H  
ATOM    143  HB2 ALA    11      74.019  83.319  78.799  1.00  0.00           H  
ATOM    144  HB3 ALA    11      73.938  84.671  77.565  1.00  0.00           H  
ATOM    145  C   ALA    11      71.834  83.700  76.098  1.00  0.00           C  
ATOM    146  O   ALA    11      70.616  83.534  76.057  1.00  0.00           O  
ATOM    147  N   LYS    12      72.447  84.525  75.209  1.00  0.00           N  
ATOM    148  H   LYS    12      73.435  84.725  75.136  1.00  0.00           H  
ATOM    149  CA  LYS    12      71.610  85.480  74.346  1.00  0.00           C  
ATOM    150  HA  LYS    12      70.880  86.052  74.919  1.00  0.00           H  
ATOM    151  CB  LYS    12      72.548  86.413  73.568  1.00  0.00           C  
ATOM    152  HB2 LYS    12      73.449  85.927  73.195  1.00  0.00           H  
ATOM    153  HB3 LYS    12      71.944  86.836  72.765  1.00  0.00           H  
ATOM    154  CG  LYS    12      72.843  87.499  74.653  1.00  0.00           C  
ATOM    155  HG2 LYS    12      71.883  87.884  74.998  1.00  0.00           H  
ATOM    156  HG3 LYS    12      73.414  86.966  75.414  1.00  0.00           H  
ATOM    157  CD  LYS    12      73.691  88.604  74.110  1.00  0.00           C  
ATOM    158  HD2 LYS    12      74.675  88.140  74.049  1.00  0.00           H  
ATOM    159  HD3 LYS    12      73.395  88.817  73.082  1.00  0.00           H  
ATOM    160  CE  LYS    12      73.696  89.857  74.979  1.00  0.00           C  
ATOM    161  HE2 LYS    12      74.190  90.652  74.419  1.00  0.00           H  
ATOM    162  HE3 LYS    12      72.670  90.120  75.236  1.00  0.00           H  
ATOM    163  NZ  LYS    12      74.391  89.633  76.270  1.00  0.00           N  
ATOM    164  HZ1 LYS    12      74.030  90.329  76.907  1.00  0.00           H  
ATOM    165  HZ2 LYS    12      74.190  88.782  76.774  1.00  0.00           H  
ATOM    166  HZ3 LYS    12      75.386  89.774  76.163  1.00  0.00           H  
ATOM    167  C   LYS    12      70.702  84.588  73.391  1.00  0.00           C  
ATOM    168  O   LYS    12      69.585  85.135  73.077  1.00  0.00           O  
ATOM    169  N   LYS    13      71.089  83.388  72.896  1.00  0.00           N  
ATOM    170  H   LYS    13      72.079  83.244  73.037  1.00  0.00           H  
ATOM    171  CA  LYS    13      70.220  82.494  72.172  1.00  0.00           C  
ATOM    172  HA  LYS    13      69.853  82.930  71.243  1.00  0.00           H  
ATOM    173  CB  LYS    13      71.154  81.406  71.652  1.00  0.00           C  
ATOM    174  HB2 LYS    13      71.726  80.958  72.465  1.00  0.00           H  
ATOM    175  HB3 LYS    13      70.540  80.562  71.338  1.00  0.00           H  
ATOM    176  CG  LYS    13      72.047  82.023  70.543  1.00  0.00           C  
ATOM    177  HG2 LYS    13      71.462  82.458  69.732  1.00  0.00           H  
ATOM    178  HG3 LYS    13      72.623  82.921  70.767  1.00  0.00           H  
ATOM    179  CD  LYS    13      73.111  81.074  69.983  1.00  0.00           C  
ATOM    180  HD2 LYS    13      73.705  80.625  70.780  1.00  0.00           H  
ATOM    181  HD3 LYS    13      72.661  80.220  69.475  1.00  0.00           H  
ATOM    182  CE  LYS    13      73.866  81.816  68.894  1.00  0.00           C  
ATOM    183  HE2 LYS    13      73.267  82.005  68.003  1.00  0.00           H  
ATOM    184  HE3 LYS    13      74.208  82.777  69.279  1.00  0.00           H  
ATOM    185  NZ  LYS    13      75.020  80.961  68.556  1.00  0.00           N  
ATOM    186  HZ1 LYS    13      75.492  81.392  67.774  1.00  0.00           H  
ATOM    187  HZ2 LYS    13      75.701  81.018  69.300  1.00  0.00           H  
ATOM    188  HZ3 LYS    13      74.658  80.060  68.276  1.00  0.00           H  
ATOM    189  C   LYS    13      69.006  81.870  72.906  1.00  0.00           C  
ATOM    190  O   LYS    13      67.920  82.114  72.423  1.00  0.00           O  
ATOM    191  N   LYS    14      69.338  81.270  74.082  1.00  0.00           N  
ATOM    192  H   LYS    14      70.292  81.156  74.396  1.00  0.00           H  
ATOM    193  CA  LYS    14      68.395  80.796  75.077  1.00  0.00           C  
ATOM    194  HA  LYS    14      67.807  80.063  74.525  1.00  0.00           H  
ATOM    195  CB  LYS    14      69.201  80.152  76.201  1.00  0.00           C  
ATOM    196  HB2 LYS    14      69.996  79.591  75.710  1.00  0.00           H  
ATOM    197  HB3 LYS    14      69.754  80.934  76.722  1.00  0.00           H  
ATOM    198  CG  LYS    14      68.481  79.300  77.219  1.00  0.00           C  
ATOM    199  HG2 LYS    14      67.896  80.043  77.762  1.00  0.00           H  
ATOM    200  HG3 LYS    14      67.746  78.715  76.666  1.00  0.00           H  
ATOM    201  CD  LYS    14      69.243  78.420  78.104  1.00  0.00           C  
ATOM    202  HD2 LYS    14      68.461  77.955  78.705  1.00  0.00           H  
ATOM    203  HD3 LYS    14      69.828  77.720  77.508  1.00  0.00           H  
ATOM    204  CE  LYS    14      70.223  79.146  79.052  1.00  0.00           C  
ATOM    205  HE2 LYS    14      71.042  79.534  78.445  1.00  0.00           H  
ATOM    206  HE3 LYS    14      69.749  80.066  79.396  1.00  0.00           H  
ATOM    207  NZ  LYS    14      70.657  78.281  80.223  1.00  0.00           N  
ATOM    208  HZ1 LYS    14      71.299  77.620  79.808  1.00  0.00           H  
ATOM    209  HZ2 LYS    14      71.113  78.879  80.896  1.00  0.00           H  
ATOM    210  HZ3 LYS    14      69.856  77.880  80.690  1.00  0.00           H  
ATOM    211  C   LYS    14      67.486  81.925  75.573  1.00  0.00           C  
ATOM    212  O   LYS    14      66.339  81.576  76.007  1.00  0.00           O  
ATOM    213  N   ASN    15      67.772  83.224  75.397  1.00  0.00           N  
ATOM    214  H   ASN    15      68.746  83.383  75.185  1.00  0.00           H  
ATOM    215  CA  ASN    15      66.782  84.307  75.764  1.00  0.00           C  
ATOM    216  HA  ASN    15      66.225  84.049  76.665  1.00  0.00           H  
ATOM    217  CB  ASN    15      67.560  85.588  75.921  1.00  0.00           C  
ATOM    218  HB2 ASN    15      68.209  85.684  75.050  1.00  0.00           H  
ATOM    219  HB3 ASN    15      66.877  86.406  76.146  1.00  0.00           H  
ATOM    220  CG  ASN    15      68.463  85.457  77.104  1.00  0.00           C  
ATOM    221  OD1 ASN    15      68.330  84.640  78.044  1.00  0.00           O  
ATOM    222  ND2 ASN    15      69.365  86.407  77.275  1.00  0.00           N  
ATOM    223 HD21 ASN    15      69.484  87.257  76.743  1.00  0.00           H  
ATOM    224 HD22 ASN    15      69.929  86.301  78.106  1.00  0.00           H  
ATOM    225  C   ASN    15      65.589  84.446  74.687  1.00  0.00           C  
ATOM    226  O   ASN    15      64.489  84.805  75.058  1.00  0.00           O  
ATOM    227  N   PHE    16      65.945  84.240  73.399  1.00  0.00           N  
ATOM    228  H   PHE    16      66.888  83.913  73.243  1.00  0.00           H  
ATOM    229  CA  PHE    16      65.120  84.398  72.198  1.00  0.00           C  
ATOM    230  HA  PHE    16      64.397  85.207  72.304  1.00  0.00           H  
ATOM    231  CB  PHE    16      66.046  84.759  71.055  1.00  0.00           C  
ATOM    232  HB2 PHE    16      66.541  85.713  71.241  1.00  0.00           H  
ATOM    233  HB3 PHE    16      66.799  83.971  71.022  1.00  0.00           H  
ATOM    234  CG  PHE    16      65.479  84.960  69.659  1.00  0.00           C  
ATOM    235  CD1 PHE    16      65.457  83.983  68.696  1.00  0.00           C  
ATOM    236  HD1 PHE    16      65.815  82.999  68.957  1.00  0.00           H  
ATOM    237  CE1 PHE    16      64.839  84.153  67.448  1.00  0.00           C  
ATOM    238  HE1 PHE    16      64.843  83.376  66.698  1.00  0.00           H  
ATOM    239  CZ  PHE    16      64.013  85.256  67.155  1.00  0.00           C  
ATOM    240  HZ  PHE    16      63.520  85.354  66.199  1.00  0.00           H  
ATOM    241  CE2 PHE    16      64.209  86.337  68.023  1.00  0.00           C  
ATOM    242  HE2 PHE    16      63.716  87.296  67.958  1.00  0.00           H  
ATOM    243  CD2 PHE    16      64.844  86.195  69.269  1.00  0.00           C  
ATOM    244  HD2 PHE    16      64.808  86.983  70.007  1.00  0.00           H  
ATOM    245  C   PHE    16      64.261  83.177  71.784  1.00  0.00           C  
ATOM    246  O   PHE    16      63.120  83.208  71.345  1.00  0.00           O  
ATOM    247  N   PHE    17      64.972  82.014  71.773  1.00  0.00           N  
ATOM    248  H   PHE    17      65.919  82.071  72.119  1.00  0.00           H  
ATOM    249  CA  PHE    17      64.395  80.657  71.534  1.00  0.00           C  
ATOM    250  HA  PHE    17      63.305  80.671  71.511  1.00  0.00           H  
ATOM    251  CB  PHE    17      64.769  80.250  70.071  1.00  0.00           C  
ATOM    252  HB2 PHE    17      64.472  81.029  69.369  1.00  0.00           H  
ATOM    253  HB3 PHE    17      65.854  80.172  70.130  1.00  0.00           H  
ATOM    254  CG  PHE    17      64.090  78.947  69.748  1.00  0.00           C  
ATOM    255  CD1 PHE    17      62.748  78.945  69.313  1.00  0.00           C  
ATOM    256  HD1 PHE    17      62.217  79.875  69.169  1.00  0.00           H  
ATOM    257  CE1 PHE    17      62.068  77.737  68.982  1.00  0.00           C  
ATOM    258  HE1 PHE    17      61.069  77.845  68.586  1.00  0.00           H  
ATOM    259  CZ  PHE    17      62.696  76.488  69.336  1.00  0.00           C  
ATOM    260  HZ  PHE    17      62.245  75.542  69.073  1.00  0.00           H  
ATOM    261  CE2 PHE    17      64.034  76.504  69.727  1.00  0.00           C  
ATOM    262  HE2 PHE    17      64.511  75.538  69.796  1.00  0.00           H  
ATOM    263  CD2 PHE    17      64.747  77.681  69.982  1.00  0.00           C  
ATOM    264  HD2 PHE    17      65.769  77.573  70.313  1.00  0.00           H  
ATOM    265  C   PHE    17      64.946  79.613  72.565  1.00  0.00           C  
ATOM    266  O   PHE    17      66.154  79.614  72.851  1.00  0.00           O  
ATOM    267  N   LYS    18      64.054  78.809  73.151  1.00  0.00           N  
ATOM    268  H   LYS    18      63.119  78.681  72.790  1.00  0.00           H  
ATOM    269  CA  LYS    18      64.236  77.960  74.310  1.00  0.00           C  
ATOM    270  HA  LYS    18      64.923  78.502  74.960  1.00  0.00           H  
ATOM    271  CB  LYS    18      62.931  77.716  74.995  1.00  0.00           C  
ATOM    272  HB2 LYS    18      62.292  77.051  74.415  1.00  0.00           H  
ATOM    273  HB3 LYS    18      63.062  77.211  75.952  1.00  0.00           H  
ATOM    274  CG  LYS    18      62.305  79.032  75.519  1.00  0.00           C  
ATOM    275  HG2 LYS    18      63.136  79.681  75.796  1.00  0.00           H  
ATOM    276  HG3 LYS    18      61.824  79.524  74.674  1.00  0.00           H  
ATOM    277  CD  LYS    18      61.264  78.748  76.530  1.00  0.00           C  
ATOM    278  HD2 LYS    18      60.463  78.154  76.088  1.00  0.00           H  
ATOM    279  HD3 LYS    18      61.721  78.247  77.383  1.00  0.00           H  
ATOM    280  CE  LYS    18      60.505  80.016  77.047  1.00  0.00           C  
ATOM    281  HE2 LYS    18      61.260  80.637  77.529  1.00  0.00           H  
ATOM    282  HE3 LYS    18      60.249  80.569  76.143  1.00  0.00           H  
ATOM    283  NZ  LYS    18      59.369  79.787  78.035  1.00  0.00           N  
ATOM    284  HZ1 LYS    18      58.551  79.315  77.677  1.00  0.00           H  
ATOM    285  HZ2 LYS    18      59.758  79.177  78.740  1.00  0.00           H  
ATOM    286  HZ3 LYS    18      59.131  80.663  78.478  1.00  0.00           H  
ATOM    287  C   LYS    18      64.965  76.673  74.056  1.00  0.00           C  
ATOM    288  O   LYS    18      65.027  76.199  72.932  1.00  0.00           O  
ATOM    289  N   LEU    19      65.591  76.144  75.032  1.00  0.00           N  
ATOM    290  H   LEU    19      65.545  76.599  75.933  1.00  0.00           H  
ATOM    291  CA  LEU    19      66.028  74.732  75.145  1.00  0.00           C  
ATOM    292  HA  LEU    19      66.663  74.523  74.284  1.00  0.00           H  
ATOM    293  CB  LEU    19      66.915  74.465  76.405  1.00  0.00           C  
ATOM    294  HB2 LEU    19      66.220  74.563  77.239  1.00  0.00           H  
ATOM    295  HB3 LEU    19      67.161  73.403  76.394  1.00  0.00           H  
ATOM    296  CG  LEU    19      68.171  75.295  76.636  1.00  0.00           C  
ATOM    297  HG  LEU    19      67.941  76.360  76.589  1.00  0.00           H  
ATOM    298  CD1 LEU    19      68.851  75.064  78.023  1.00  0.00           C  
ATOM    299 HD11 LEU    19      68.120  75.090  78.830  1.00  0.00           H  
ATOM    300 HD12 LEU    19      69.168  74.023  78.086  1.00  0.00           H  
ATOM    301 HD13 LEU    19      69.641  75.795  78.196  1.00  0.00           H  
ATOM    302  CD2 LEU    19      69.265  75.086  75.540  1.00  0.00           C  
ATOM    303 HD21 LEU    19      68.888  75.144  74.519  1.00  0.00           H  
ATOM    304 HD22 LEU    19      70.132  75.700  75.785  1.00  0.00           H  
ATOM    305 HD23 LEU    19      69.596  74.063  75.716  1.00  0.00           H  
ATOM    306  C   LEU    19      64.815  73.735  75.192  1.00  0.00           C  
ATOM    307  O   LEU    19      63.765  74.103  75.639  1.00  0.00           O  
ATOM    308  N   ASN    20      65.090  72.473  74.769  1.00  0.00           N  
ATOM    309  H   ASN    20      65.993  72.288  74.355  1.00  0.00           H  
ATOM    310  CA  ASN    20      64.119  71.360  74.735  1.00  0.00           C  
ATOM    311  HA  ASN    20      63.285  71.597  75.394  1.00  0.00           H  
ATOM    312  CB  ASN    20      63.404  71.229  73.379  1.00  0.00           C  
ATOM    313  HB2 ASN    20      64.074  70.959  72.563  1.00  0.00           H  
ATOM    314  HB3 ASN    20      62.691  70.414  73.511  1.00  0.00           H  
ATOM    315  CG  ASN    20      62.651  72.435  72.929  1.00  0.00           C  
ATOM    316  OD1 ASN    20      61.511  72.619  73.360  1.00  0.00           O  
ATOM    317  ND2 ASN    20      63.268  73.277  72.135  1.00  0.00           N  
ATOM    318 HD21 ASN    20      64.232  73.026  71.968  1.00  0.00           H  
ATOM    319 HD22 ASN    20      62.816  74.165  71.967  1.00  0.00           H  
ATOM    320  C   ASN    20      64.863  70.090  75.253  1.00  0.00           C  
ATOM    321  O   ASN    20      65.495  69.312  74.518  1.00  0.00           O  
ATOM    322  N   ASN    21      64.980  69.940  76.591  1.00  0.00           N  
ATOM    323  H   ASN    21      64.535  70.643  77.165  1.00  0.00           H  
ATOM    324  CA  ASN    21      65.470  68.701  77.286  1.00  0.00           C  
ATOM    325  HA  ASN    21      66.408  68.411  76.812  1.00  0.00           H  
ATOM    326  CB  ASN    21      65.897  69.020  78.721  1.00  0.00           C  
ATOM    327  HB2 ASN    21      65.162  69.652  79.220  1.00  0.00           H  
ATOM    328  HB3 ASN    21      65.911  68.016  79.147  1.00  0.00           H  
ATOM    329  CG  ASN    21      67.194  69.788  78.756  1.00  0.00           C  
ATOM    330  OD1 ASN    21      68.322  69.271  78.735  1.00  0.00           O  
ATOM    331  ND2 ASN    21      67.103  71.087  78.862  1.00  0.00           N  
ATOM    332 HD21 ASN    21      67.891  71.626  79.191  1.00  0.00           H  
ATOM    333 HD22 ASN    21      66.225  71.585  78.821  1.00  0.00           H  
ATOM    334  C   ASN    21      64.643  67.407  77.104  1.00  0.00           C  
ATOM    335  O   ASN    21      63.402  67.466  76.928  1.00  0.00           O  
ATOM    336  N   LYS    22      65.271  66.234  77.331  1.00  0.00           N  
ATOM    337  H   LYS    22      66.256  66.223  77.555  1.00  0.00           H  
ATOM    338  CA  LYS    22      64.523  65.013  77.362  1.00  0.00           C  
ATOM    339  HA  LYS    22      63.872  65.097  76.491  1.00  0.00           H  
ATOM    340  CB  LYS    22      65.490  63.814  77.115  1.00  0.00           C  
ATOM    341  HB2 LYS    22      65.744  63.768  76.056  1.00  0.00           H  
ATOM    342  HB3 LYS    22      66.326  64.042  77.777  1.00  0.00           H  
ATOM    343  CG  LYS    22      65.035  62.443  77.625  1.00  0.00           C  
ATOM    344  HG2 LYS    22      64.772  62.450  78.683  1.00  0.00           H  
ATOM    345  HG3 LYS    22      64.173  62.169  77.017  1.00  0.00           H  
ATOM    346  CD  LYS    22      66.099  61.300  77.577  1.00  0.00           C  
ATOM    347  HD2 LYS    22      66.435  61.192  76.545  1.00  0.00           H  
ATOM    348  HD3 LYS    22      67.008  61.529  78.133  1.00  0.00           H  
ATOM    349  CE  LYS    22      65.544  60.001  78.064  1.00  0.00           C  
ATOM    350  HE2 LYS    22      65.188  60.183  79.078  1.00  0.00           H  
ATOM    351  HE3 LYS    22      64.702  59.679  77.450  1.00  0.00           H  
ATOM    352  NZ  LYS    22      66.597  58.948  78.104  1.00  0.00           N  
ATOM    353  HZ1 LYS    22      66.870  58.654  79.031  1.00  0.00           H  
ATOM    354  HZ2 LYS    22      66.349  58.186  77.489  1.00  0.00           H  
ATOM    355  HZ3 LYS    22      67.457  59.303  77.710  1.00  0.00           H  
ATOM    356  C   LYS    22      63.695  64.846  78.694  1.00  0.00           C  
ATOM    357  O   LYS    22      62.589  64.479  78.635  1.00  0.00           O  
ATOM    358  N   SER    23      64.348  65.033  79.820  1.00  0.00           N  
ATOM    359  H   SER    23      65.275  65.431  79.772  1.00  0.00           H  
ATOM    360  CA  SER    23      63.808  64.599  81.125  1.00  0.00           C  
ATOM    361  HA  SER    23      63.325  63.638  80.951  1.00  0.00           H  
ATOM    362  CB  SER    23      64.941  64.335  82.150  1.00  0.00           C  
ATOM    363  HB2 SER    23      65.546  63.542  81.711  1.00  0.00           H  
ATOM    364  HB3 SER    23      65.565  65.202  82.368  1.00  0.00           H  
ATOM    365  OG  SER    23      64.577  63.979  83.466  1.00  0.00           O  
ATOM    366  HG  SER    23      64.366  63.042  83.455  1.00  0.00           H  
ATOM    367  C   SER    23      62.830  65.592  81.759  1.00  0.00           C  
ATOM    368  O   SER    23      62.974  66.745  81.408  1.00  0.00           O  
ATOM    369  N   GLU    24      61.908  65.185  82.636  1.00  0.00           N  
ATOM    370  H   GLU    24      61.990  64.303  83.121  1.00  0.00           H  
ATOM    371  CA  GLU    24      61.132  66.256  83.288  1.00  0.00           C  
ATOM    372  HA  GLU    24      60.798  67.000  82.564  1.00  0.00           H  
ATOM    373  CB  GLU    24      59.866  65.760  83.928  1.00  0.00           C  
ATOM    374  HB2 GLU    24      60.082  65.158  84.811  1.00  0.00           H  
ATOM    375  HB3 GLU    24      59.206  66.549  84.287  1.00  0.00           H  
ATOM    376  CG  GLU    24      58.975  64.963  82.941  1.00  0.00           C  
ATOM    377  HG2 GLU    24      59.431  63.996  82.726  1.00  0.00           H  
ATOM    378  HG3 GLU    24      58.078  64.602  83.444  1.00  0.00           H  
ATOM    379  CD  GLU    24      58.571  65.693  81.649  1.00  0.00           C  
ATOM    380  OE1 GLU    24      58.655  65.182  80.478  1.00  0.00           O  
ATOM    381  OE2 GLU    24      58.098  66.853  81.699  1.00  0.00           O  
ATOM    382  C   GLU    24      62.031  67.076  84.267  1.00  0.00           C  
ATOM    383  O   GLU    24      61.890  68.316  84.318  1.00  0.00           O  
ATOM    384  N   LYS    25      63.011  66.445  84.895  1.00  0.00           N  
ATOM    385  H   LYS    25      63.086  65.439  84.837  1.00  0.00           H  
ATOM    386  CA  LYS    25      63.862  67.182  85.867  1.00  0.00           C  
ATOM    387  HA  LYS    25      63.145  67.900  86.265  1.00  0.00           H  
ATOM    388  CB  LYS    25      64.414  66.329  86.987  1.00  0.00           C  
ATOM    389  HB2 LYS    25      64.943  66.993  87.669  1.00  0.00           H  
ATOM    390  HB3 LYS    25      63.576  65.829  87.473  1.00  0.00           H  
ATOM    391  CG  LYS    25      65.485  65.330  86.618  1.00  0.00           C  
ATOM    392  HG2 LYS    25      65.252  64.865  85.661  1.00  0.00           H  
ATOM    393  HG3 LYS    25      66.410  65.883  86.457  1.00  0.00           H  
ATOM    394  CD  LYS    25      65.635  64.122  87.540  1.00  0.00           C  
ATOM    395  HD2 LYS    25      64.864  63.372  87.364  1.00  0.00           H  
ATOM    396  HD3 LYS    25      66.587  63.714  87.201  1.00  0.00           H  
ATOM    397  CE  LYS    25      65.707  64.482  89.021  1.00  0.00           C  
ATOM    398  HE2 LYS    25      66.699  64.919  89.136  1.00  0.00           H  
ATOM    399  HE3 LYS    25      65.014  65.297  89.232  1.00  0.00           H  
ATOM    400  NZ  LYS    25      65.620  63.344  89.951  1.00  0.00           N  
ATOM    401  HZ1 LYS    25      64.790  62.808  89.743  1.00  0.00           H  
ATOM    402  HZ2 LYS    25      66.401  62.715  89.831  1.00  0.00           H  
ATOM    403  HZ3 LYS    25      65.636  63.663  90.910  1.00  0.00           H  
ATOM    404  C   LYS    25      64.850  68.077  85.181  1.00  0.00           C  
ATOM    405  O   LYS    25      65.185  69.150  85.652  1.00  0.00           O  
ATOM    406  N   ASP    26      65.396  67.615  84.075  1.00  0.00           N  
ATOM    407  H   ASP    26      65.374  66.619  83.908  1.00  0.00           H  
ATOM    408  CA  ASP    26      66.239  68.444  83.221  1.00  0.00           C  
ATOM    409  HA  ASP    26      66.802  69.032  83.946  1.00  0.00           H  
ATOM    410  CB  ASP    26      67.231  67.739  82.238  1.00  0.00           C  
ATOM    411  HB2 ASP    26      66.529  67.423  81.467  1.00  0.00           H  
ATOM    412  HB3 ASP    26      67.771  68.451  81.614  1.00  0.00           H  
ATOM    413  CG  ASP    26      68.041  66.684  82.986  1.00  0.00           C  
ATOM    414  OD1 ASP    26      68.471  67.015  84.116  1.00  0.00           O  
ATOM    415  OD2 ASP    26      68.234  65.523  82.545  1.00  0.00           O  
ATOM    416  C   ASP    26      65.557  69.544  82.382  1.00  0.00           C  
ATOM    417  O   ASP    26      66.210  70.492  81.976  1.00  0.00           O  
ATOM    418  N   LYS    27      64.267  69.507  82.300  1.00  0.00           N  
ATOM    419  H   LYS    27      63.793  68.741  82.755  1.00  0.00           H  
ATOM    420  CA  LYS    27      63.425  70.679  81.825  1.00  0.00           C  
ATOM    421  HA  LYS    27      64.048  71.304  81.185  1.00  0.00           H  
ATOM    422  CB  LYS    27      62.133  70.207  81.215  1.00  0.00           C  
ATOM    423  HB2 LYS    27      61.699  69.528  81.949  1.00  0.00           H  
ATOM    424  HB3 LYS    27      61.402  71.005  81.082  1.00  0.00           H  
ATOM    425  CG  LYS    27      62.353  69.550  79.809  1.00  0.00           C  
ATOM    426  HG2 LYS    27      62.684  70.331  79.125  1.00  0.00           H  
ATOM    427  HG3 LYS    27      63.127  68.789  79.900  1.00  0.00           H  
ATOM    428  CD  LYS    27      61.074  69.042  79.109  1.00  0.00           C  
ATOM    429  HD2 LYS    27      60.375  69.878  79.130  1.00  0.00           H  
ATOM    430  HD3 LYS    27      61.359  68.878  78.070  1.00  0.00           H  
ATOM    431  CE  LYS    27      60.483  67.812  79.814  1.00  0.00           C  
ATOM    432  HE2 LYS    27      61.159  67.016  80.129  1.00  0.00           H  
ATOM    433  HE3 LYS    27      60.064  68.143  80.764  1.00  0.00           H  
ATOM    434  NZ  LYS    27      59.415  67.204  78.996  1.00  0.00           N  
ATOM    435  HZ1 LYS    27      58.736  67.952  78.973  1.00  0.00           H  
ATOM    436  HZ2 LYS    27      59.776  66.769  78.159  1.00  0.00           H  
ATOM    437  HZ3 LYS    27      59.034  66.510  79.623  1.00  0.00           H  
ATOM    438  C   LYS    27      63.053  71.608  83.012  1.00  0.00           C  
ATOM    439  O   LYS    27      63.277  72.848  82.887  1.00  0.00           O  
ATOM    440  N   LYS    28      62.610  71.123  84.088  1.00  0.00           N  
ATOM    441  H   LYS    28      62.418  70.132  84.110  1.00  0.00           H  
ATOM    442  CA  LYS    28      62.239  71.843  85.348  1.00  0.00           C  
ATOM    443  HA  LYS    28      61.594  72.696  85.136  1.00  0.00           H  
ATOM    444  CB  LYS    28      61.414  70.985  86.258  1.00  0.00           C  
ATOM    445  HB2 LYS    28      61.984  70.073  86.435  1.00  0.00           H  
ATOM    446  HB3 LYS    28      61.209  71.601  87.133  1.00  0.00           H  
ATOM    447  CG  LYS    28      60.051  70.575  85.642  1.00  0.00           C  
ATOM    448  HG2 LYS    28      59.407  71.452  85.696  1.00  0.00           H  
ATOM    449  HG3 LYS    28      60.210  70.321  84.594  1.00  0.00           H  
ATOM    450  CD  LYS    28      59.414  69.442  86.386  1.00  0.00           C  
ATOM    451  HD2 LYS    28      60.008  68.530  86.425  1.00  0.00           H  
ATOM    452  HD3 LYS    28      59.366  69.955  87.346  1.00  0.00           H  
ATOM    453  CE  LYS    28      58.071  69.113  85.853  1.00  0.00           C  
ATOM    454  HE2 LYS    28      57.398  69.949  86.039  1.00  0.00           H  
ATOM    455  HE3 LYS    28      58.258  69.025  84.783  1.00  0.00           H  
ATOM    456  NZ  LYS    28      57.543  67.922  86.520  1.00  0.00           N  
ATOM    457  HZ1 LYS    28      58.334  67.339  86.751  1.00  0.00           H  
ATOM    458  HZ2 LYS    28      57.033  68.171  87.356  1.00  0.00           H  
ATOM    459  HZ3 LYS    28      56.887  67.454  85.910  1.00  0.00           H  
ATOM    460  C   LYS    28      63.454  72.408  86.066  1.00  0.00           C  
ATOM    461  O   LYS    28      64.643  71.959  85.915  1.00  0.00           O  
ATOM    462  N   GLU    29      63.278  73.427  86.875  1.00  0.00           N  
ATOM    463  H   GLU    29      62.354  73.829  86.941  1.00  0.00           H  
ATOM    464  CA  GLU    29      64.407  73.926  87.701  1.00  0.00           C  
ATOM    465  HA  GLU    29      65.305  73.961  87.084  1.00  0.00           H  
ATOM    466  CB  GLU    29      64.129  75.445  88.106  1.00  0.00           C  
ATOM    467  HB2 GLU    29      64.226  76.064  87.214  1.00  0.00           H  
ATOM    468  HB3 GLU    29      63.127  75.505  88.529  1.00  0.00           H  
ATOM    469  CG  GLU    29      65.059  75.881  89.208  1.00  0.00           C  
ATOM    470  HG2 GLU    29      64.604  76.832  89.484  1.00  0.00           H  
ATOM    471  HG3 GLU    29      65.014  75.153  90.018  1.00  0.00           H  
ATOM    472  CD  GLU    29      66.506  76.115  88.866  1.00  0.00           C  
ATOM    473  OE1 GLU    29      66.758  77.041  88.101  1.00  0.00           O  
ATOM    474  OE2 GLU    29      67.543  75.485  89.346  1.00  0.00           O  
ATOM    475  C   GLU    29      64.592  72.929  88.807  1.00  0.00           C  
ATOM    476  O   GLU    29      63.629  72.505  89.485  1.00  0.00           O  
ATOM    477  N   LYS    30      65.811  72.493  89.187  1.00  0.00           N  
ATOM    478  H   LYS    30      66.615  72.952  88.783  1.00  0.00           H  
ATOM    479  CA  LYS    30      66.025  71.459  90.219  1.00  0.00           C  
ATOM    480  HA  LYS    30      65.201  70.747  90.248  1.00  0.00           H  
ATOM    481  CB  LYS    30      67.366  70.669  89.969  1.00  0.00           C  
ATOM    482  HB2 LYS    30      68.157  71.392  89.770  1.00  0.00           H  
ATOM    483  HB3 LYS    30      67.642  70.058  90.828  1.00  0.00           H  
ATOM    484  CG  LYS    30      67.320  69.712  88.762  1.00  0.00           C  
ATOM    485  HG2 LYS    30      66.645  68.890  89.002  1.00  0.00           H  
ATOM    486  HG3 LYS    30      67.049  70.211  87.832  1.00  0.00           H  
ATOM    487  CD  LYS    30      68.666  69.003  88.396  1.00  0.00           C  
ATOM    488  HD2 LYS    30      69.456  69.730  88.206  1.00  0.00           H  
ATOM    489  HD3 LYS    30      68.955  68.389  89.249  1.00  0.00           H  
ATOM    490  CE  LYS    30      68.373  68.251  87.079  1.00  0.00           C  
ATOM    491  HE2 LYS    30      67.834  67.336  87.325  1.00  0.00           H  
ATOM    492  HE3 LYS    30      67.764  68.956  86.513  1.00  0.00           H  
ATOM    493  NZ  LYS    30      69.606  68.013  86.324  1.00  0.00           N  
ATOM    494  HZ1 LYS    30      70.095  68.883  86.169  1.00  0.00           H  
ATOM    495  HZ2 LYS    30      70.257  67.320  86.666  1.00  0.00           H  
ATOM    496  HZ3 LYS    30      69.396  67.744  85.373  1.00  0.00           H  
ATOM    497  C   LYS    30      66.087  71.983  91.698  1.00  0.00           C  
ATOM    498  O   LYS    30      66.842  72.936  91.905  1.00  0.00           O  
ATOM    499  N   LYS    31      65.451  71.298  92.632  1.00  0.00           N  
ATOM    500  H   LYS    31      64.743  70.639  92.342  1.00  0.00           H  
ATOM    501  CA  LYS    31      65.905  71.464  94.000  1.00  0.00           C  
ATOM    502  HA  LYS    31      66.993  71.509  94.054  1.00  0.00           H  
ATOM    503  CB  LYS    31      65.534  72.920  94.503  1.00  0.00           C  
ATOM    504  HB2 LYS    31      65.539  72.889  95.592  1.00  0.00           H  
ATOM    505  HB3 LYS    31      66.264  73.611  94.082  1.00  0.00           H  
ATOM    506  CG  LYS    31      64.125  73.420  94.169  1.00  0.00           C  
ATOM    507  HG2 LYS    31      64.039  73.488  93.085  1.00  0.00           H  
ATOM    508  HG3 LYS    31      63.443  72.648  94.525  1.00  0.00           H  
ATOM    509  CD  LYS    31      63.690  74.798  94.689  1.00  0.00           C  
ATOM    510  HD2 LYS    31      64.557  75.442  94.543  1.00  0.00           H  
ATOM    511  HD3 LYS    31      62.892  75.110  94.015  1.00  0.00           H  
ATOM    512  CE  LYS    31      63.160  74.839  96.140  1.00  0.00           C  
ATOM    513  HE2 LYS    31      62.349  74.111  96.106  1.00  0.00           H  
ATOM    514  HE3 LYS    31      63.993  74.528  96.770  1.00  0.00           H  
ATOM    515  NZ  LYS    31      62.693  76.183  96.529  1.00  0.00           N  
ATOM    516  HZ1 LYS    31      63.461  76.808  96.728  1.00  0.00           H  
ATOM    517  HZ2 LYS    31      62.081  76.614  95.851  1.00  0.00           H  
ATOM    518  HZ3 LYS    31      62.234  76.081  97.423  1.00  0.00           H  
ATOM    519  C   LYS    31      65.536  70.389  95.053  1.00  0.00           C  
ATOM    520  O   LYS    31      64.432  69.902  94.815  1.00  0.00           O  
ATOM    521  N   PRO    32      66.360  70.129  96.078  1.00  0.00           N  
ATOM    522  CD  PRO    32      66.173  69.026  96.985  1.00  0.00           C  
ATOM    523  HD2 PRO    32      66.203  68.093  96.422  1.00  0.00           H  
ATOM    524  HD3 PRO    32      65.174  68.950  97.414  1.00  0.00           H  
ATOM    525  CG  PRO    32      67.277  69.018  98.064  1.00  0.00           C  
ATOM    526  HG2 PRO    32      68.130  68.393  97.797  1.00  0.00           H  
ATOM    527  HG3 PRO    32      66.837  68.837  99.045  1.00  0.00           H  
ATOM    528  CB  PRO    32      67.712  70.490  97.949  1.00  0.00           C  
ATOM    529  HB2 PRO    32      68.700  70.692  98.363  1.00  0.00           H  
ATOM    530  HB3 PRO    32      66.950  71.043  98.500  1.00  0.00           H  
ATOM    531  CA  PRO    32      67.571  70.843  96.454  1.00  0.00           C  
ATOM    532  HA  PRO    32      67.444  71.925  96.497  1.00  0.00           H  
ATOM    533  C   PRO    32      68.833  70.603  95.650  1.00  0.00           C  
ATOM    534  O   PRO    32      68.864  69.938  94.602  1.00  0.00           O  
ATOM    535  N   THR    33      69.970  71.076  96.094  1.00  0.00           N  
ATOM    536  H   THR    33      70.000  71.472  97.023  1.00  0.00           H  
ATOM    537  CA  THR    33      71.155  71.433  95.313  1.00  0.00           C  
ATOM    538  HA  THR    33      71.198  70.684  94.522  1.00  0.00           H  
ATOM    539  CB  THR    33      71.119  72.808  94.696  1.00  0.00           C  
ATOM    540  HB  THR    33      71.948  72.793  93.989  1.00  0.00           H  
ATOM    541  CG2 THR    33      69.829  73.169  93.872  1.00  0.00           C  
ATOM    542 HG21 THR    33      68.928  72.853  94.398  1.00  0.00           H  
ATOM    543 HG22 THR    33      69.805  74.223  93.594  1.00  0.00           H  
ATOM    544 HG23 THR    33      69.825  72.661  92.907  1.00  0.00           H  
ATOM    545  OG1 THR    33      71.362  73.908  95.514  1.00  0.00           O  
ATOM    546  HG1 THR    33      70.832  73.909  96.314  1.00  0.00           H  
ATOM    547  C   THR    33      72.495  71.396  96.101  1.00  0.00           C  
ATOM    548  O   THR    33      72.575  71.709  97.274  1.00  0.00           O  
ATOM    549  N   VAL    34      73.666  71.006  95.552  1.00  0.00           N  
ATOM    550  H   VAL    34      73.707  70.768  94.571  1.00  0.00           H  
ATOM    551  CA  VAL    34      75.034  71.254  96.241  1.00  0.00           C  
ATOM    552  HA  VAL    34      75.034  71.947  97.082  1.00  0.00           H  
ATOM    553  CB  VAL    34      75.506  69.888  96.869  1.00  0.00           C  
ATOM    554  HB  VAL    34      74.795  69.523  97.610  1.00  0.00           H  
ATOM    555  CG1 VAL    34      75.646  68.775  95.767  1.00  0.00           C  
ATOM    556 HG11 VAL    34      76.161  68.941  94.821  1.00  0.00           H  
ATOM    557 HG12 VAL    34      76.084  67.992  96.386  1.00  0.00           H  
ATOM    558 HG13 VAL    34      74.622  68.495  95.519  1.00  0.00           H  
ATOM    559  CG2 VAL    34      76.819  70.055  97.672  1.00  0.00           C  
ATOM    560 HG21 VAL    34      77.047  69.215  98.329  1.00  0.00           H  
ATOM    561 HG22 VAL    34      77.657  70.199  96.989  1.00  0.00           H  
ATOM    562 HG23 VAL    34      76.794  70.905  98.354  1.00  0.00           H  
ATOM    563  C   VAL    34      76.092  71.692  95.265  1.00  0.00           C  
ATOM    564  O   VAL    34      76.087  71.395  94.089  1.00  0.00           O  
ATOM    565  N   SER    35      77.045  72.560  95.702  1.00  0.00           N  
ATOM    566  H   SER    35      76.976  72.850  96.667  1.00  0.00           H  
ATOM    567  CA  SER    35      78.165  73.081  94.815  1.00  0.00           C  
ATOM    568  HA  SER    35      77.649  73.701  94.082  1.00  0.00           H  
ATOM    569  CB  SER    35      79.182  73.906  95.592  1.00  0.00           C  
ATOM    570  HB2 SER    35      78.637  74.736  96.041  1.00  0.00           H  
ATOM    571  HB3 SER    35      79.596  73.248  96.356  1.00  0.00           H  
ATOM    572  OG  SER    35      80.272  74.318  94.768  1.00  0.00           O  
ATOM    573  HG  SER    35      80.842  74.923  95.249  1.00  0.00           H  
ATOM    574  C   SER    35      78.911  71.918  94.090  1.00  0.00           C  
ATOM    575  O   SER    35      79.370  70.993  94.811  1.00  0.00           O  
ATOM    576  N   VAL    36      79.073  71.984  92.779  1.00  0.00           N  
ATOM    577  H   VAL    36      78.889  72.916  92.437  1.00  0.00           H  
ATOM    578  CA  VAL    36      79.977  71.055  92.009  1.00  0.00           C  
ATOM    579  HA  VAL    36      79.672  70.011  92.075  1.00  0.00           H  
ATOM    580  CB  VAL    36      79.688  71.361  90.483  1.00  0.00           C  
ATOM    581  HB  VAL    36      78.630  71.617  90.433  1.00  0.00           H  
ATOM    582  CG1 VAL    36      80.577  72.427  89.972  1.00  0.00           C  
ATOM    583 HG11 VAL    36      80.580  73.294  90.633  1.00  0.00           H  
ATOM    584 HG12 VAL    36      81.646  72.227  89.907  1.00  0.00           H  
ATOM    585 HG13 VAL    36      80.275  72.778  88.986  1.00  0.00           H  
ATOM    586  CG2 VAL    36      80.007  70.114  89.673  1.00  0.00           C  
ATOM    587 HG21 VAL    36      79.651  70.280  88.657  1.00  0.00           H  
ATOM    588 HG22 VAL    36      81.020  69.715  89.611  1.00  0.00           H  
ATOM    589 HG23 VAL    36      79.555  69.263  90.184  1.00  0.00           H  
ATOM    590  C   VAL    36      81.500  71.048  92.404  1.00  0.00           C  
ATOM    591  O   VAL    36      82.229  70.190  91.985  1.00  0.00           O  
ATOM    592  N   PHE    37      81.966  72.027  93.152  1.00  0.00           N  
ATOM    593  H   PHE    37      81.479  72.904  93.273  1.00  0.00           H  
ATOM    594  CA  PHE    37      83.329  72.102  93.717  1.00  0.00           C  
ATOM    595  HA  PHE    37      84.053  72.010  92.906  1.00  0.00           H  
ATOM    596  CB  PHE    37      83.615  73.385  94.514  1.00  0.00           C  
ATOM    597  HB2 PHE    37      82.836  73.518  95.265  1.00  0.00           H  
ATOM    598  HB3 PHE    37      84.564  73.216  95.021  1.00  0.00           H  
ATOM    599  CG  PHE    37      83.843  74.578  93.565  1.00  0.00           C  
ATOM    600  CD1 PHE    37      85.217  74.966  93.273  1.00  0.00           C  
ATOM    601  HD1 PHE    37      86.038  74.383  93.665  1.00  0.00           H  
ATOM    602  CE1 PHE    37      85.478  76.090  92.428  1.00  0.00           C  
ATOM    603  HE1 PHE    37      86.492  76.439  92.308  1.00  0.00           H  
ATOM    604  CZ  PHE    37      84.424  76.776  91.825  1.00  0.00           C  
ATOM    605  HZ  PHE    37      84.634  77.672  91.261  1.00  0.00           H  
ATOM    606  CE2 PHE    37      83.093  76.373  92.093  1.00  0.00           C  
ATOM    607  HE2 PHE    37      82.287  76.867  91.570  1.00  0.00           H  
ATOM    608  CD2 PHE    37      82.849  75.308  92.949  1.00  0.00           C  
ATOM    609  HD2 PHE    37      81.836  74.934  92.971  1.00  0.00           H  
ATOM    610  C   PHE    37      83.561  70.945  94.727  1.00  0.00           C  
ATOM    611  O   PHE    37      84.659  70.295  94.710  1.00  0.00           O  
ATOM    612  N   SER    38      82.460  70.395  95.298  1.00  0.00           N  
ATOM    613  H   SER    38      81.591  70.907  95.349  1.00  0.00           H  
ATOM    614  CA  SER    38      82.522  69.206  96.116  1.00  0.00           C  
ATOM    615  HA  SER    38      83.233  69.311  96.935  1.00  0.00           H  
ATOM    616  CB  SER    38      81.131  68.926  96.739  1.00  0.00           C  
ATOM    617  HB2 SER    38      81.222  68.091  97.434  1.00  0.00           H  
ATOM    618  HB3 SER    38      80.744  69.735  97.358  1.00  0.00           H  
ATOM    619  OG  SER    38      80.127  68.745  95.722  1.00  0.00           O  
ATOM    620  HG  SER    38      79.860  69.559  95.289  1.00  0.00           H  
ATOM    621  C   SER    38      82.951  67.994  95.350  1.00  0.00           C  
ATOM    622  O   SER    38      83.415  67.035  95.889  1.00  0.00           O  
ATOM    623  N   MET    39      82.757  67.895  94.046  1.00  0.00           N  
ATOM    624  H   MET    39      82.436  68.715  93.551  1.00  0.00           H  
ATOM    625  CA  MET    39      83.261  66.782  93.263  1.00  0.00           C  
ATOM    626  HA  MET    39      82.949  65.853  93.738  1.00  0.00           H  
ATOM    627  CB  MET    39      82.768  66.866  91.763  1.00  0.00           C  
ATOM    628  HB2 MET    39      83.126  67.785  91.299  1.00  0.00           H  
ATOM    629  HB3 MET    39      83.196  66.015  91.234  1.00  0.00           H  
ATOM    630  CG  MET    39      81.198  66.718  91.622  1.00  0.00           C  
ATOM    631  HG2 MET    39      80.757  67.570  92.139  1.00  0.00           H  
ATOM    632  HG3 MET    39      81.109  66.781  90.537  1.00  0.00           H  
ATOM    633  SD  MET    39      80.543  65.196  92.303  1.00  0.00           S  
ATOM    634  CE  MET    39      80.130  65.685  93.917  1.00  0.00           C  
ATOM    635  HE1 MET    39      79.081  65.402  94.005  1.00  0.00           H  
ATOM    636  HE2 MET    39      80.694  65.241  94.738  1.00  0.00           H  
ATOM    637  HE3 MET    39      80.145  66.770  94.019  1.00  0.00           H  
ATOM    638  C   MET    39      84.778  66.729  93.176  1.00  0.00           C  
ATOM    639  O   MET    39      85.362  65.708  92.905  1.00  0.00           O  
ATOM    640  N   PHE    40      85.489  67.752  93.614  1.00  0.00           N  
ATOM    641  H   PHE    40      85.025  68.602  93.902  1.00  0.00           H  
ATOM    642  CA  PHE    40      86.983  67.756  93.704  1.00  0.00           C  
ATOM    643  HA  PHE    40      87.295  67.516  92.687  1.00  0.00           H  
ATOM    644  CB  PHE    40      87.397  69.157  94.281  1.00  0.00           C  
ATOM    645  HB2 PHE    40      87.084  69.907  93.555  1.00  0.00           H  
ATOM    646  HB3 PHE    40      86.922  69.248  95.258  1.00  0.00           H  
ATOM    647  CG  PHE    40      88.843  69.439  94.678  1.00  0.00           C  
ATOM    648  CD1 PHE    40      89.131  70.228  95.822  1.00  0.00           C  
ATOM    649  HD1 PHE    40      88.342  70.648  96.428  1.00  0.00           H  
ATOM    650  CE1 PHE    40      90.443  70.435  96.269  1.00  0.00           C  
ATOM    651  HE1 PHE    40      90.592  71.084  97.120  1.00  0.00           H  
ATOM    652  CZ  PHE    40      91.514  69.913  95.556  1.00  0.00           C  
ATOM    653  HZ  PHE    40      92.533  70.051  95.888  1.00  0.00           H  
ATOM    654  CE2 PHE    40      91.292  69.204  94.409  1.00  0.00           C  
ATOM    655  HE2 PHE    40      92.121  68.805  93.844  1.00  0.00           H  
ATOM    656  CD2 PHE    40      89.985  68.904  93.952  1.00  0.00           C  
ATOM    657  HD2 PHE    40      89.856  68.254  93.100  1.00  0.00           H  
ATOM    658  C   PHE    40      87.604  66.615  94.554  1.00  0.00           C  
ATOM    659  O   PHE    40      88.793  66.224  94.351  1.00  0.00           O  
ATOM    660  N   ARG    41      86.826  66.051  95.445  1.00  0.00           N  
ATOM    661  H   ARG    41      85.837  66.244  95.385  1.00  0.00           H  
ATOM    662  CA  ARG    41      87.242  64.870  96.343  1.00  0.00           C  
ATOM    663  HA  ARG    41      88.139  65.059  96.933  1.00  0.00           H  
ATOM    664  CB  ARG    41      86.001  64.632  97.304  1.00  0.00           C  
ATOM    665  HB2 ARG    41      86.176  63.867  98.061  1.00  0.00           H  
ATOM    666  HB3 ARG    41      85.727  65.534  97.851  1.00  0.00           H  
ATOM    667  CG  ARG    41      84.731  64.126  96.469  1.00  0.00           C  
ATOM    668  HG2 ARG    41      84.509  64.753  95.606  1.00  0.00           H  
ATOM    669  HG3 ARG    41      84.965  63.162  96.018  1.00  0.00           H  
ATOM    670  CD  ARG    41      83.414  63.925  97.319  1.00  0.00           C  
ATOM    671  HD2 ARG    41      82.582  63.572  96.710  1.00  0.00           H  
ATOM    672  HD3 ARG    41      83.587  63.089  97.996  1.00  0.00           H  
ATOM    673  NE  ARG    41      82.989  65.149  98.014  1.00  0.00           N  
ATOM    674  HE  ARG    41      83.304  66.026  97.626  1.00  0.00           H  
ATOM    675  CZ  ARG    41      82.243  65.195  99.130  1.00  0.00           C  
ATOM    676  NH1 ARG    41      81.891  64.146  99.869  1.00  0.00           N  
ATOM    677 HH11 ARG    41      82.364  63.301  99.579  1.00  0.00           H  
ATOM    678 HH12 ARG    41      81.460  64.198 100.780  1.00  0.00           H  
ATOM    679  NH2 ARG    41      81.659  66.295  99.436  1.00  0.00           N  
ATOM    680 HH21 ARG    41      82.192  67.139  99.278  1.00  0.00           H  
ATOM    681 HH22 ARG    41      81.091  66.220 100.268  1.00  0.00           H  
ATOM    682  C   ARG    41      87.547  63.677  95.527  1.00  0.00           C  
ATOM    683  O   ARG    41      87.893  62.647  96.134  1.00  0.00           O  
ATOM    684  N   TYR    42      87.212  63.675  94.203  1.00  0.00           N  
ATOM    685  H   TYR    42      86.714  64.487  93.865  1.00  0.00           H  
ATOM    686  CA  TYR    42      87.368  62.445  93.325  1.00  0.00           C  
ATOM    687  HA  TYR    42      87.572  61.643  94.034  1.00  0.00           H  
ATOM    688  CB  TYR    42      86.107  62.073  92.539  1.00  0.00           C  
ATOM    689  HB2 TYR    42      86.076  62.903  91.833  1.00  0.00           H  
ATOM    690  HB3 TYR    42      86.280  61.208  91.898  1.00  0.00           H  
ATOM    691  CG  TYR    42      84.886  61.934  93.396  1.00  0.00           C  
ATOM    692  CD1 TYR    42      84.835  61.013  94.468  1.00  0.00           C  
ATOM    693  HD1 TYR    42      85.639  60.324  94.682  1.00  0.00           H  
ATOM    694  CE1 TYR    42      83.599  60.869  95.166  1.00  0.00           C  
ATOM    695  HE1 TYR    42      83.493  60.162  95.975  1.00  0.00           H  
ATOM    696  CZ  TYR    42      82.487  61.656  94.884  1.00  0.00           C  
ATOM    697  OH  TYR    42      81.249  61.370  95.453  1.00  0.00           O  
ATOM    698  HH  TYR    42      81.323  61.143  96.382  1.00  0.00           H  
ATOM    699  CE2 TYR    42      82.575  62.624  93.870  1.00  0.00           C  
ATOM    700  HE2 TYR    42      81.722  63.270  93.725  1.00  0.00           H  
ATOM    701  CD2 TYR    42      83.745  62.760  93.145  1.00  0.00           C  
ATOM    702  HD2 TYR    42      83.739  63.486  92.346  1.00  0.00           H  
ATOM    703  C   TYR    42      88.659  62.648  92.522  1.00  0.00           C  
ATOM    704  O   TYR    42      89.072  61.747  91.852  1.00  0.00           O  
ATOM    705  N   SER    43      89.361  63.731  92.772  1.00  0.00           N  
ATOM    706  H   SER    43      89.188  64.115  93.690  1.00  0.00           H  
ATOM    707  CA  SER    43      90.660  63.936  92.153  1.00  0.00           C  
ATOM    708  HA  SER    43      90.699  63.531  91.142  1.00  0.00           H  
ATOM    709  CB  SER    43      90.974  65.414  92.119  1.00  0.00           C  
ATOM    710  HB2 SER    43      90.184  65.918  91.563  1.00  0.00           H  
ATOM    711  HB3 SER    43      91.067  65.806  93.132  1.00  0.00           H  
ATOM    712  OG  SER    43      92.140  65.643  91.460  1.00  0.00           O  
ATOM    713  HG  SER    43      92.234  66.576  91.252  1.00  0.00           H  
ATOM    714  C   SER    43      91.733  63.174  92.933  1.00  0.00           C  
ATOM    715  O   SER    43      91.529  62.838  94.123  1.00  0.00           O  
ATOM    716  N   ASN    44      92.805  62.859  92.248  1.00  0.00           N  
ATOM    717  H   ASN    44      92.855  63.336  91.359  1.00  0.00           H  
ATOM    718  CA  ASN    44      93.913  61.987  92.689  1.00  0.00           C  
ATOM    719  HA  ASN    44      93.466  61.104  93.146  1.00  0.00           H  
ATOM    720  CB  ASN    44      94.771  61.624  91.505  1.00  0.00           C  
ATOM    721  HB2 ASN    44      95.096  62.508  90.956  1.00  0.00           H  
ATOM    722  HB3 ASN    44      95.579  61.063  91.975  1.00  0.00           H  
ATOM    723  CG  ASN    44      94.066  60.636  90.534  1.00  0.00           C  
ATOM    724  OD1 ASN    44      92.865  60.431  90.568  1.00  0.00           O  
ATOM    725  ND2 ASN    44      94.770  60.007  89.653  1.00  0.00           N  
ATOM    726 HD21 ASN    44      94.268  59.326  89.101  1.00  0.00           H  
ATOM    727 HD22 ASN    44      95.769  59.975  89.799  1.00  0.00           H  
ATOM    728  C   ASN    44      94.759  62.699  93.786  1.00  0.00           C  
ATOM    729  O   ASN    44      94.767  63.917  93.893  1.00  0.00           O  
ATOM    730  N   TRP    45      95.433  61.957  94.685  1.00  0.00           N  
ATOM    731  H   TRP    45      95.223  60.976  94.803  1.00  0.00           H  
ATOM    732  CA  TRP    45      96.153  62.604  95.804  1.00  0.00           C  
ATOM    733  HA  TRP    45      95.498  63.161  96.473  1.00  0.00           H  
ATOM    734  CB  TRP    45      96.815  61.570  96.671  1.00  0.00           C  
ATOM    735  HB2 TRP    45      96.136  60.822  97.082  1.00  0.00           H  
ATOM    736  HB3 TRP    45      97.467  61.018  95.994  1.00  0.00           H  
ATOM    737  CG  TRP    45      97.601  62.134  97.825  1.00  0.00           C  
ATOM    738  CD1 TRP    45      97.229  62.691  98.951  1.00  0.00           C  
ATOM    739  HD1 TRP    45      96.202  62.730  99.283  1.00  0.00           H  
ATOM    740  NE1 TRP    45      98.288  63.230  99.584  1.00  0.00           N  
ATOM    741  HE1 TRP    45      98.250  63.739 100.455  1.00  0.00           H  
ATOM    742  CE2 TRP    45      99.476  62.929  99.004  1.00  0.00           C  
ATOM    743  CZ2 TRP    45     100.831  63.185  99.345  1.00  0.00           C  
ATOM    744  HZ2 TRP    45     101.108  63.750 100.223  1.00  0.00           H  
ATOM    745  CH2 TRP    45     101.836  62.653  98.612  1.00  0.00           C  
ATOM    746  HH2 TRP    45     102.880  62.887  98.760  1.00  0.00           H  
ATOM    747  CZ3 TRP    45     101.529  61.953  97.449  1.00  0.00           C  
ATOM    748  HZ3 TRP    45     102.403  61.765  96.843  1.00  0.00           H  
ATOM    749  CE3 TRP    45     100.166  61.684  97.107  1.00  0.00           C  
ATOM    750  HE3 TRP    45      99.888  61.121  96.228  1.00  0.00           H  
ATOM    751  CD2 TRP    45      99.108  62.110  97.881  1.00  0.00           C  
ATOM    752  C   TRP    45      97.223  63.610  95.282  1.00  0.00           C  
ATOM    753  O   TRP    45      97.130  64.744  95.647  1.00  0.00           O  
ATOM    754  N   LEU    46      98.051  63.251  94.350  1.00  0.00           N  
ATOM    755  H   LEU    46      98.038  62.273  94.098  1.00  0.00           H  
ATOM    756  CA  LEU    46      99.158  64.126  93.762  1.00  0.00           C  
ATOM    757  HA  LEU    46      99.546  64.625  94.650  1.00  0.00           H  
ATOM    758  CB  LEU    46     100.170  63.288  92.927  1.00  0.00           C  
ATOM    759  HB2 LEU    46     100.188  62.303  93.394  1.00  0.00           H  
ATOM    760  HB3 LEU    46      99.670  63.029  91.994  1.00  0.00           H  
ATOM    761  CG  LEU    46     101.608  63.861  92.780  1.00  0.00           C  
ATOM    762  HG  LEU    46     101.540  64.698  92.085  1.00  0.00           H  
ATOM    763  CD1 LEU    46     102.220  64.122  94.181  1.00  0.00           C  
ATOM    764 HD11 LEU    46     101.860  65.097  94.507  1.00  0.00           H  
ATOM    765 HD12 LEU    46     101.871  63.341  94.857  1.00  0.00           H  
ATOM    766 HD13 LEU    46     103.308  64.081  94.131  1.00  0.00           H  
ATOM    767  CD2 LEU    46     102.350  62.695  92.068  1.00  0.00           C  
ATOM    768 HD21 LEU    46     102.025  62.510  91.044  1.00  0.00           H  
ATOM    769 HD22 LEU    46     103.394  62.970  91.922  1.00  0.00           H  
ATOM    770 HD23 LEU    46     102.330  61.760  92.628  1.00  0.00           H  
ATOM    771  C   LEU    46      98.508  65.370  93.009  1.00  0.00           C  
ATOM    772  O   LEU    46      99.066  66.446  92.845  1.00  0.00           O  
ATOM    773  N   ASP    47      97.255  65.164  92.512  1.00  0.00           N  
ATOM    774  H   ASP    47      96.693  64.422  92.905  1.00  0.00           H  
ATOM    775  CA  ASP    47      96.404  66.224  91.813  1.00  0.00           C  
ATOM    776  HA  ASP    47      97.039  66.843  91.179  1.00  0.00           H  
ATOM    777  CB  ASP    47      95.371  65.658  90.845  1.00  0.00           C  
ATOM    778  HB2 ASP    47      94.942  64.769  91.308  1.00  0.00           H  
ATOM    779  HB3 ASP    47      94.651  66.403  90.504  1.00  0.00           H  
ATOM    780  CG  ASP    47      96.099  65.040  89.643  1.00  0.00           C  
ATOM    781  OD1 ASP    47      95.401  64.856  88.611  1.00  0.00           O  
ATOM    782  OD2 ASP    47      97.298  64.894  89.655  1.00  0.00           O  
ATOM    783  C   ASP    47      95.703  67.223  92.695  1.00  0.00           C  
ATOM    784  O   ASP    47      95.771  68.441  92.465  1.00  0.00           O  
ATOM    785  N   LYS    48      95.291  66.711  93.903  1.00  0.00           N  
ATOM    786  H   LYS    48      95.466  65.730  94.069  1.00  0.00           H  
ATOM    787  CA  LYS    48      94.854  67.497  95.015  1.00  0.00           C  
ATOM    788  HA  LYS    48      94.116  68.260  94.768  1.00  0.00           H  
ATOM    789  CB  LYS    48      94.212  66.663  96.127  1.00  0.00           C  
ATOM    790  HB2 LYS    48      94.954  65.911  96.396  1.00  0.00           H  
ATOM    791  HB3 LYS    48      94.155  67.445  96.884  1.00  0.00           H  
ATOM    792  CG  LYS    48      92.909  65.997  95.805  1.00  0.00           C  
ATOM    793  HG2 LYS    48      92.191  66.814  95.733  1.00  0.00           H  
ATOM    794  HG3 LYS    48      92.955  65.531  94.821  1.00  0.00           H  
ATOM    795  CD  LYS    48      92.454  65.069  96.880  1.00  0.00           C  
ATOM    796  HD2 LYS    48      91.613  64.440  96.587  1.00  0.00           H  
ATOM    797  HD3 LYS    48      93.253  64.331  96.934  1.00  0.00           H  
ATOM    798  CE  LYS    48      92.198  65.577  98.292  1.00  0.00           C  
ATOM    799  HE2 LYS    48      93.090  66.101  98.635  1.00  0.00           H  
ATOM    800  HE3 LYS    48      91.535  66.427  98.130  1.00  0.00           H  
ATOM    801  NZ  LYS    48      91.693  64.521  99.220  1.00  0.00           N  
ATOM    802  HZ1 LYS    48      92.252  63.680  99.221  1.00  0.00           H  
ATOM    803  HZ2 LYS    48      91.493  64.947 100.114  1.00  0.00           H  
ATOM    804  HZ3 LYS    48      90.747  64.277  98.965  1.00  0.00           H  
ATOM    805  C   LYS    48      95.976  68.378  95.586  1.00  0.00           C  
ATOM    806  O   LYS    48      95.705  69.528  95.875  1.00  0.00           O  
ATOM    807  N   LEU    49      97.251  67.912  95.558  1.00  0.00           N  
ATOM    808  H   LEU    49      97.361  66.911  95.476  1.00  0.00           H  
ATOM    809  CA  LEU    49      98.484  68.711  95.842  1.00  0.00           C  
ATOM    810  HA  LEU    49      98.355  69.328  96.731  1.00  0.00           H  
ATOM    811  CB  LEU    49      99.627  67.759  95.983  1.00  0.00           C  
ATOM    812  HB2 LEU    49      99.674  66.936  95.271  1.00  0.00           H  
ATOM    813  HB3 LEU    49     100.568  68.293  95.854  1.00  0.00           H  
ATOM    814  CG  LEU    49      99.839  67.278  97.438  1.00  0.00           C  
ATOM    815  HG  LEU    49      99.913  68.242  97.941  1.00  0.00           H  
ATOM    816  CD1 LEU    49      98.720  66.543  98.201  1.00  0.00           C  
ATOM    817 HD11 LEU    49      98.408  65.563  97.839  1.00  0.00           H  
ATOM    818 HD12 LEU    49      99.100  66.444  99.218  1.00  0.00           H  
ATOM    819 HD13 LEU    49      97.834  67.169  98.304  1.00  0.00           H  
ATOM    820  CD2 LEU    49     101.075  66.356  97.551  1.00  0.00           C  
ATOM    821 HD21 LEU    49     101.513  66.253  98.544  1.00  0.00           H  
ATOM    822 HD22 LEU    49     100.847  65.321  97.297  1.00  0.00           H  
ATOM    823 HD23 LEU    49     101.883  66.766  96.945  1.00  0.00           H  
ATOM    824  C   LEU    49      98.700  69.725  94.744  1.00  0.00           C  
ATOM    825  O   LEU    49      98.950  70.893  95.073  1.00  0.00           O  
ATOM    826  N   TYR    50      98.610  69.353  93.430  1.00  0.00           N  
ATOM    827  H   TYR    50      98.338  68.400  93.236  1.00  0.00           H  
ATOM    828  CA  TYR    50      99.086  70.201  92.354  1.00  0.00           C  
ATOM    829  HA  TYR    50      99.929  70.725  92.805  1.00  0.00           H  
ATOM    830  CB  TYR    50      99.547  69.365  91.125  1.00  0.00           C  
ATOM    831  HB2 TYR    50      99.971  68.488  91.614  1.00  0.00           H  
ATOM    832  HB3 TYR    50      98.708  68.972  90.552  1.00  0.00           H  
ATOM    833  CG  TYR    50     100.538  70.017  90.148  1.00  0.00           C  
ATOM    834  CD1 TYR    50     101.897  70.068  90.383  1.00  0.00           C  
ATOM    835  HD1 TYR    50     102.273  69.847  91.371  1.00  0.00           H  
ATOM    836  CE1 TYR    50     102.801  70.495  89.376  1.00  0.00           C  
ATOM    837  HE1 TYR    50     103.876  70.555  89.468  1.00  0.00           H  
ATOM    838  CZ  TYR    50     102.242  71.088  88.220  1.00  0.00           C  
ATOM    839  OH  TYR    50     103.120  71.810  87.505  1.00  0.00           O  
ATOM    840  HH  TYR    50     103.705  72.317  88.072  1.00  0.00           H  
ATOM    841  CE2 TYR    50     100.878  71.036  87.951  1.00  0.00           C  
ATOM    842  HE2 TYR    50     100.410  71.379  87.040  1.00  0.00           H  
ATOM    843  CD2 TYR    50     100.011  70.521  88.959  1.00  0.00           C  
ATOM    844  HD2 TYR    50      98.948  70.472  88.773  1.00  0.00           H  
ATOM    845  C   TYR    50      98.094  71.217  91.834  1.00  0.00           C  
ATOM    846  O   TYR    50      98.564  72.076  91.085  1.00  0.00           O  
ATOM    847  N   MET    51      96.865  71.294  92.296  1.00  0.00           N  
ATOM    848  H   MET    51      96.656  70.602  93.001  1.00  0.00           H  
ATOM    849  CA  MET    51      95.875  72.292  91.876  1.00  0.00           C  
ATOM    850  HA  MET    51      95.745  72.178  90.800  1.00  0.00           H  
ATOM    851  CB  MET    51      94.613  71.765  92.507  1.00  0.00           C  
ATOM    852  HB2 MET    51      94.411  70.890  91.891  1.00  0.00           H  
ATOM    853  HB3 MET    51      94.833  71.373  93.500  1.00  0.00           H  
ATOM    854  CG  MET    51      93.375  72.595  92.624  1.00  0.00           C  
ATOM    855  HG2 MET    51      93.053  72.898  91.627  1.00  0.00           H  
ATOM    856  HG3 MET    51      92.685  71.868  93.052  1.00  0.00           H  
ATOM    857  SD  MET    51      93.316  74.144  93.697  1.00  0.00           S  
ATOM    858  CE  MET    51      92.745  73.419  95.254  1.00  0.00           C  
ATOM    859  HE1 MET    51      93.372  72.615  95.641  1.00  0.00           H  
ATOM    860  HE2 MET    51      92.579  74.254  95.934  1.00  0.00           H  
ATOM    861  HE3 MET    51      91.788  72.936  95.052  1.00  0.00           H  
ATOM    862  C   MET    51      96.233  73.705  92.265  1.00  0.00           C  
ATOM    863  O   MET    51      95.932  74.594  91.501  1.00  0.00           O  
ATOM    864  N   VAL    52      97.028  73.889  93.328  1.00  0.00           N  
ATOM    865  H   VAL    52      97.254  73.101  93.918  1.00  0.00           H  
ATOM    866  CA  VAL    52      97.555  75.222  93.691  1.00  0.00           C  
ATOM    867  HA  VAL    52      96.722  75.923  93.727  1.00  0.00           H  
ATOM    868  CB  VAL    52      98.184  75.265  95.117  1.00  0.00           C  
ATOM    869  HB  VAL    52      98.457  76.266  95.449  1.00  0.00           H  
ATOM    870  CG1 VAL    52      97.219  74.844  96.202  1.00  0.00           C  
ATOM    871 HG11 VAL    52      97.608  75.037  97.201  1.00  0.00           H  
ATOM    872 HG12 VAL    52      96.239  75.319  96.157  1.00  0.00           H  
ATOM    873 HG13 VAL    52      96.995  73.778  96.188  1.00  0.00           H  
ATOM    874  CG2 VAL    52      99.460  74.435  95.186  1.00  0.00           C  
ATOM    875 HG21 VAL    52     100.256  74.865  94.578  1.00  0.00           H  
ATOM    876 HG22 VAL    52      99.825  74.280  96.201  1.00  0.00           H  
ATOM    877 HG23 VAL    52      99.367  73.419  94.801  1.00  0.00           H  
ATOM    878  C   VAL    52      98.584  75.702  92.673  1.00  0.00           C  
ATOM    879  O   VAL    52      98.718  76.887  92.430  1.00  0.00           O  
ATOM    880  N   VAL    53      99.244  74.817  91.890  1.00  0.00           N  
ATOM    881  H   VAL    53      98.952  73.853  91.962  1.00  0.00           H  
ATOM    882  CA  VAL    53     100.003  75.063  90.641  1.00  0.00           C  
ATOM    883  HA  VAL    53     100.562  75.986  90.800  1.00  0.00           H  
ATOM    884  CB  VAL    53     101.083  73.975  90.282  1.00  0.00           C  
ATOM    885  HB  VAL    53     100.605  73.240  89.634  1.00  0.00           H  
ATOM    886  CG1 VAL    53     102.229  74.618  89.460  1.00  0.00           C  
ATOM    887 HG11 VAL    53     101.817  75.173  88.617  1.00  0.00           H  
ATOM    888 HG12 VAL    53     102.773  75.342  90.065  1.00  0.00           H  
ATOM    889 HG13 VAL    53     102.952  73.831  89.245  1.00  0.00           H  
ATOM    890  CG2 VAL    53     101.700  73.301  91.541  1.00  0.00           C  
ATOM    891 HG21 VAL    53     102.435  72.512  91.376  1.00  0.00           H  
ATOM    892 HG22 VAL    53     102.138  74.074  92.172  1.00  0.00           H  
ATOM    893 HG23 VAL    53     100.943  72.803  92.147  1.00  0.00           H  
ATOM    894  C   VAL    53      99.184  75.361  89.366  1.00  0.00           C  
ATOM    895  O   VAL    53      99.432  76.396  88.698  1.00  0.00           O  
ATOM    896  N   GLY    54      98.074  74.636  89.171  1.00  0.00           N  
ATOM    897  H   GLY    54      97.914  73.753  89.634  1.00  0.00           H  
ATOM    898  CA  GLY    54      97.145  74.983  88.122  1.00  0.00           C  
ATOM    899  HA2 GLY    54      97.657  74.964  87.160  1.00  0.00           H  
ATOM    900  HA3 GLY    54      96.465  74.137  88.029  1.00  0.00           H  
ATOM    901  C   GLY    54      96.463  76.329  88.405  1.00  0.00           C  
ATOM    902  O   GLY    54      96.459  77.157  87.524  1.00  0.00           O  
ATOM    903  N   THR    55      96.226  76.706  89.643  1.00  0.00           N  
ATOM    904  H   THR    55      96.475  76.055  90.374  1.00  0.00           H  
ATOM    905  CA  THR    55      95.716  78.086  89.934  1.00  0.00           C  
ATOM    906  HA  THR    55      95.010  78.329  89.140  1.00  0.00           H  
ATOM    907  CB  THR    55      94.986  78.140  91.302  1.00  0.00           C  
ATOM    908  HB  THR    55      95.809  78.216  92.013  1.00  0.00           H  
ATOM    909  CG2 THR    55      94.078  79.294  91.495  1.00  0.00           C  
ATOM    910 HG21 THR    55      93.707  79.369  92.517  1.00  0.00           H  
ATOM    911 HG22 THR    55      94.615  80.242  91.462  1.00  0.00           H  
ATOM    912 HG23 THR    55      93.202  79.468  90.870  1.00  0.00           H  
ATOM    913  OG1 THR    55      94.089  77.042  91.533  1.00  0.00           O  
ATOM    914  HG1 THR    55      94.482  76.167  91.549  1.00  0.00           H  
ATOM    915  C   THR    55      96.793  79.189  89.916  1.00  0.00           C  
ATOM    916  O   THR    55      96.388  80.322  89.629  1.00  0.00           O  
ATOM    917  N   LEU    56      98.007  78.847  90.296  1.00  0.00           N  
ATOM    918  H   LEU    56      98.189  77.856  90.362  1.00  0.00           H  
ATOM    919  CA  LEU    56      99.079  79.864  90.175  1.00  0.00           C  
ATOM    920  HA  LEU    56      98.795  80.826  90.603  1.00  0.00           H  
ATOM    921  CB  LEU    56     100.321  79.400  90.768  1.00  0.00           C  
ATOM    922  HB2 LEU    56     100.058  79.165  91.800  1.00  0.00           H  
ATOM    923  HB3 LEU    56     100.674  78.493  90.277  1.00  0.00           H  
ATOM    924  CG  LEU    56     101.455  80.440  90.735  1.00  0.00           C  
ATOM    925  HG  LEU    56     101.835  80.652  89.736  1.00  0.00           H  
ATOM    926  CD1 LEU    56     101.057  81.730  91.324  1.00  0.00           C  
ATOM    927 HD11 LEU    56     101.948  82.357  91.352  1.00  0.00           H  
ATOM    928 HD12 LEU    56     100.298  82.215  90.709  1.00  0.00           H  
ATOM    929 HD13 LEU    56     100.587  81.652  92.305  1.00  0.00           H  
ATOM    930  CD2 LEU    56     102.595  79.885  91.582  1.00  0.00           C  
ATOM    931 HD21 LEU    56     102.269  79.548  92.566  1.00  0.00           H  
ATOM    932 HD22 LEU    56     102.945  79.001  91.049  1.00  0.00           H  
ATOM    933 HD23 LEU    56     103.405  80.596  91.744  1.00  0.00           H  
ATOM    934  C   LEU    56      99.285  80.174  88.606  1.00  0.00           C  
ATOM    935  O   LEU    56      99.421  81.346  88.289  1.00  0.00           O  
ATOM    936  N   ALA    57      99.264  79.131  87.774  1.00  0.00           N  
ATOM    937  H   ALA    57      99.299  78.169  88.081  1.00  0.00           H  
ATOM    938  CA  ALA    57      99.337  79.387  86.361  1.00  0.00           C  
ATOM    939  HA  ALA    57     100.272  79.930  86.225  1.00  0.00           H  
ATOM    940  CB  ALA    57      99.457  78.103  85.464  1.00  0.00           C  
ATOM    941  HB1 ALA    57      99.437  78.439  84.427  1.00  0.00           H  
ATOM    942  HB2 ALA    57     100.373  77.557  85.689  1.00  0.00           H  
ATOM    943  HB3 ALA    57      98.601  77.464  85.680  1.00  0.00           H  
ATOM    944  C   ALA    57      98.060  80.175  85.839  1.00  0.00           C  
ATOM    945  O   ALA    57      98.241  81.126  85.040  1.00  0.00           O  
ATOM    946  N   ALA    58      96.863  79.780  86.278  1.00  0.00           N  
ATOM    947  H   ALA    58      96.764  78.864  86.693  1.00  0.00           H  
ATOM    948  CA  ALA    58      95.633  80.499  85.959  1.00  0.00           C  
ATOM    949  HA  ALA    58      95.576  80.351  84.880  1.00  0.00           H  
ATOM    950  CB  ALA    58      94.478  79.816  86.658  1.00  0.00           C  
ATOM    951  HB1 ALA    58      94.553  80.106  87.706  1.00  0.00           H  
ATOM    952  HB2 ALA    58      93.547  80.165  86.212  1.00  0.00           H  
ATOM    953  HB3 ALA    58      94.513  78.727  86.638  1.00  0.00           H  
ATOM    954  C   ALA    58      95.664  81.984  86.319  1.00  0.00           C  
ATOM    955  O   ALA    58      95.330  82.813  85.476  1.00  0.00           O  
ATOM    956  N   ILE    59      96.314  82.326  87.423  1.00  0.00           N  
ATOM    957  H   ILE    59      96.611  81.546  87.991  1.00  0.00           H  
ATOM    958  CA  ILE    59      96.559  83.641  87.882  1.00  0.00           C  
ATOM    959  HA  ILE    59      95.585  84.130  87.898  1.00  0.00           H  
ATOM    960  CB  ILE    59      96.879  83.599  89.403  1.00  0.00           C  
ATOM    961  HB  ILE    59      97.562  82.775  89.607  1.00  0.00           H  
ATOM    962  CG2 ILE    59      97.713  84.765  90.007  1.00  0.00           C  
ATOM    963 HG21 ILE    59      98.607  84.947  89.410  1.00  0.00           H  
ATOM    964 HG22 ILE    59      97.244  85.747  90.059  1.00  0.00           H  
ATOM    965 HG23 ILE    59      98.049  84.502  91.010  1.00  0.00           H  
ATOM    966  CG1 ILE    59      95.605  83.463  90.283  1.00  0.00           C  
ATOM    967 HG12 ILE    59      95.130  84.441  90.367  1.00  0.00           H  
ATOM    968 HG13 ILE    59      94.898  82.874  89.698  1.00  0.00           H  
ATOM    969  CD1 ILE    59      95.705  82.852  91.699  1.00  0.00           C  
ATOM    970 HD11 ILE    59      96.119  83.587  92.388  1.00  0.00           H  
ATOM    971 HD12 ILE    59      94.801  82.516  92.206  1.00  0.00           H  
ATOM    972 HD13 ILE    59      96.338  82.001  91.445  1.00  0.00           H  
ATOM    973  C   ILE    59      97.574  84.395  87.039  1.00  0.00           C  
ATOM    974  O   ILE    59      97.423  85.589  86.825  1.00  0.00           O  
ATOM    975  N   ILE    60      98.711  83.687  86.694  1.00  0.00           N  
ATOM    976  H   ILE    60      98.795  82.735  87.022  1.00  0.00           H  
ATOM    977  CA  ILE    60      99.771  84.245  85.817  1.00  0.00           C  
ATOM    978  HA  ILE    60     100.016  85.239  86.191  1.00  0.00           H  
ATOM    979  CB  ILE    60     101.072  83.454  85.915  1.00  0.00           C  
ATOM    980  HB  ILE    60     100.911  82.389  86.079  1.00  0.00           H  
ATOM    981  CG2 ILE    60     101.958  83.759  84.698  1.00  0.00           C  
ATOM    982 HG21 ILE    60     102.879  83.177  84.744  1.00  0.00           H  
ATOM    983 HG22 ILE    60     101.367  83.369  83.869  1.00  0.00           H  
ATOM    984 HG23 ILE    60     102.219  84.815  84.632  1.00  0.00           H  
ATOM    985  CG1 ILE    60     101.815  83.891  87.154  1.00  0.00           C  
ATOM    986 HG12 ILE    60     102.220  84.893  87.007  1.00  0.00           H  
ATOM    987 HG13 ILE    60     101.077  83.970  87.952  1.00  0.00           H  
ATOM    988  CD1 ILE    60     102.937  82.940  87.618  1.00  0.00           C  
ATOM    989 HD11 ILE    60     103.799  83.175  86.993  1.00  0.00           H  
ATOM    990 HD12 ILE    60     103.192  83.097  88.666  1.00  0.00           H  
ATOM    991 HD13 ILE    60     102.601  81.911  87.491  1.00  0.00           H  
ATOM    992  C   ILE    60      99.193  84.558  84.433  1.00  0.00           C  
ATOM    993  O   ILE    60      99.412  85.642  83.878  1.00  0.00           O  
ATOM    994  N   HIE    61      98.508  83.593  83.783  1.00  0.00           N  
ATOM    995  H   HIE    61      98.384  82.738  84.305  1.00  0.00           H  
ATOM    996  CA  HIE    61      97.716  83.791  82.572  1.00  0.00           C  
ATOM    997  HA  HIE    61      98.414  83.920  81.744  1.00  0.00           H  
ATOM    998  CB  HIE    61      96.908  82.490  82.391  1.00  0.00           C  
ATOM    999  HB2 HIE    61      97.636  81.679  82.367  1.00  0.00           H  
ATOM   1000  HB3 HIE    61      96.284  82.270  83.257  1.00  0.00           H  
ATOM   1001  CG  HIE    61      96.083  82.366  81.086  1.00  0.00           C  
ATOM   1002  ND1 HIE    61      95.448  81.184  80.785  1.00  0.00           N  
ATOM   1003  CE1 HIE    61      94.980  81.329  79.557  1.00  0.00           C  
ATOM   1004  HE1 HIE    61      94.529  80.541  78.973  1.00  0.00           H  
ATOM   1005  NE2 HIE    61      95.228  82.606  79.093  1.00  0.00           N  
ATOM   1006  HE2 HIE    61      95.070  82.872  78.131  1.00  0.00           H  
ATOM   1007  CD2 HIE    61      95.958  83.310  80.052  1.00  0.00           C  
ATOM   1008  HD2 HIE    61      96.460  84.266  80.009  1.00  0.00           H  
ATOM   1009  C   HIE    61      96.795  85.024  82.746  1.00  0.00           C  
ATOM   1010  O   HIE    61      96.704  85.849  81.831  1.00  0.00           O  
ATOM   1011  N   GLY    62      96.073  85.214  83.848  1.00  0.00           N  
ATOM   1012  H   GLY    62      96.083  84.455  84.514  1.00  0.00           H  
ATOM   1013  CA  GLY    62      94.987  86.190  84.039  1.00  0.00           C  
ATOM   1014  HA2 GLY    62      94.416  86.219  83.111  1.00  0.00           H  
ATOM   1015  HA3 GLY    62      94.249  85.815  84.749  1.00  0.00           H  
ATOM   1016  C   GLY    62      95.480  87.603  84.381  1.00  0.00           C  
ATOM   1017  O   GLY    62      94.945  88.598  83.841  1.00  0.00           O  
ATOM   1018  N   ALA    63      96.757  87.672  84.844  1.00  0.00           N  
ATOM   1019  H   ALA    63      97.170  86.919  85.375  1.00  0.00           H  
ATOM   1020  CA  ALA    63      97.438  88.994  85.004  1.00  0.00           C  
ATOM   1021  HA  ALA    63      96.946  89.725  85.645  1.00  0.00           H  
ATOM   1022  CB  ALA    63      98.696  88.648  85.973  1.00  0.00           C  
ATOM   1023  HB1 ALA    63      98.333  88.150  86.872  1.00  0.00           H  
ATOM   1024  HB2 ALA    63      99.308  87.954  85.397  1.00  0.00           H  
ATOM   1025  HB3 ALA    63      99.119  89.621  86.224  1.00  0.00           H  
ATOM   1026  C   ALA    63      97.769  89.673  83.623  1.00  0.00           C  
ATOM   1027  O   ALA    63      97.805  90.886  83.522  1.00  0.00           O  
ATOM   1028  N   GLY    64      98.212  88.801  82.670  1.00  0.00           N  
ATOM   1029  H   GLY    64      98.197  87.843  82.988  1.00  0.00           H  
ATOM   1030  CA  GLY    64      98.956  89.058  81.383  1.00  0.00           C  
ATOM   1031  HA2 GLY    64      99.961  89.294  81.732  1.00  0.00           H  
ATOM   1032  HA3 GLY    64      99.111  88.153  80.795  1.00  0.00           H  
ATOM   1033  C   GLY    64      98.480  90.132  80.478  1.00  0.00           C  
ATOM   1034  O   GLY    64      99.263  90.825  79.810  1.00  0.00           O  
ATOM   1035  N   LEU    65      97.168  90.294  80.235  1.00  0.00           N  
ATOM   1036  H   LEU    65      96.614  89.497  80.516  1.00  0.00           H  
ATOM   1037  CA  LEU    65      96.623  91.285  79.332  1.00  0.00           C  
ATOM   1038  HA  LEU    65      97.219  91.301  78.420  1.00  0.00           H  
ATOM   1039  CB  LEU    65      95.327  90.716  78.765  1.00  0.00           C  
ATOM   1040  HB2 LEU    65      95.553  89.774  78.266  1.00  0.00           H  
ATOM   1041  HB3 LEU    65      94.690  90.345  79.568  1.00  0.00           H  
ATOM   1042  CG  LEU    65      94.630  91.704  77.815  1.00  0.00           C  
ATOM   1043  HG  LEU    65      94.680  92.713  78.224  1.00  0.00           H  
ATOM   1044  CD1 LEU    65      95.151  91.684  76.427  1.00  0.00           C  
ATOM   1045 HD11 LEU    65      95.357  90.629  76.243  1.00  0.00           H  
ATOM   1046 HD12 LEU    65      94.535  92.203  75.693  1.00  0.00           H  
ATOM   1047 HD13 LEU    65      96.119  92.186  76.428  1.00  0.00           H  
ATOM   1048  CD2 LEU    65      93.157  91.326  77.749  1.00  0.00           C  
ATOM   1049 HD21 LEU    65      92.586  92.019  77.132  1.00  0.00           H  
ATOM   1050 HD22 LEU    65      93.076  90.359  77.252  1.00  0.00           H  
ATOM   1051 HD23 LEU    65      92.684  91.221  78.725  1.00  0.00           H  
ATOM   1052  C   LEU    65      96.527  92.700  79.957  1.00  0.00           C  
ATOM   1053  O   LEU    65      97.016  93.603  79.313  1.00  0.00           O  
ATOM   1054  N   PRO    66      96.213  92.918  81.257  1.00  0.00           N  
ATOM   1055  CD  PRO    66      95.277  92.111  81.982  1.00  0.00           C  
ATOM   1056  HD2 PRO    66      95.762  91.206  82.346  1.00  0.00           H  
ATOM   1057  HD3 PRO    66      94.426  91.771  81.391  1.00  0.00           H  
ATOM   1058  CG  PRO    66      94.705  92.919  83.108  1.00  0.00           C  
ATOM   1059  HG2 PRO    66      94.607  92.279  83.984  1.00  0.00           H  
ATOM   1060  HG3 PRO    66      93.799  93.387  82.722  1.00  0.00           H  
ATOM   1061  CB  PRO    66      95.785  93.972  83.365  1.00  0.00           C  
ATOM   1062  HB2 PRO    66      96.537  93.563  84.040  1.00  0.00           H  
ATOM   1063  HB3 PRO    66      95.388  94.936  83.684  1.00  0.00           H  
ATOM   1064  CA  PRO    66      96.457  94.178  82.001  1.00  0.00           C  
ATOM   1065  HA  PRO    66      95.991  95.010  81.473  1.00  0.00           H  
ATOM   1066  C   PRO    66      97.929  94.606  82.002  1.00  0.00           C  
ATOM   1067  O   PRO    66      98.266  95.700  81.575  1.00  0.00           O  
ATOM   1068  N   LEU    67      98.855  93.614  82.258  1.00  0.00           N  
ATOM   1069  H   LEU    67      98.605  92.681  82.554  1.00  0.00           H  
ATOM   1070  CA  LEU    67     100.330  93.836  82.203  1.00  0.00           C  
ATOM   1071  HA  LEU    67     100.571  94.684  82.845  1.00  0.00           H  
ATOM   1072  CB  LEU    67     101.064  92.626  82.712  1.00  0.00           C  
ATOM   1073  HB2 LEU    67     100.730  91.685  82.276  1.00  0.00           H  
ATOM   1074  HB3 LEU    67     102.127  92.715  82.490  1.00  0.00           H  
ATOM   1075  CG  LEU    67     100.899  92.335  84.284  1.00  0.00           C  
ATOM   1076  HG  LEU    67      99.900  92.460  84.701  1.00  0.00           H  
ATOM   1077  CD1 LEU    67     101.404  90.969  84.663  1.00  0.00           C  
ATOM   1078 HD11 LEU    67     100.818  90.085  84.414  1.00  0.00           H  
ATOM   1079 HD12 LEU    67     102.435  90.945  84.311  1.00  0.00           H  
ATOM   1080 HD13 LEU    67     101.541  90.898  85.742  1.00  0.00           H  
ATOM   1081  CD2 LEU    67     101.740  93.383  84.988  1.00  0.00           C  
ATOM   1082 HD21 LEU    67     101.325  94.391  84.996  1.00  0.00           H  
ATOM   1083 HD22 LEU    67     101.847  93.050  86.020  1.00  0.00           H  
ATOM   1084 HD23 LEU    67     102.713  93.515  84.514  1.00  0.00           H  
ATOM   1085  C   LEU    67     100.826  94.185  80.795  1.00  0.00           C  
ATOM   1086  O   LEU    67     101.814  94.919  80.697  1.00  0.00           O  
ATOM   1087  N   MET    68     100.231  93.632  79.751  1.00  0.00           N  
ATOM   1088  H   MET    68      99.608  92.851  79.899  1.00  0.00           H  
ATOM   1089  CA  MET    68     100.658  93.988  78.398  1.00  0.00           C  
ATOM   1090  HA  MET    68     101.747  94.011  78.371  1.00  0.00           H  
ATOM   1091  CB  MET    68     100.314  92.818  77.372  1.00  0.00           C  
ATOM   1092  HB2 MET    68     100.878  91.932  77.663  1.00  0.00           H  
ATOM   1093  HB3 MET    68      99.229  92.752  77.446  1.00  0.00           H  
ATOM   1094  CG  MET    68     100.816  93.072  75.913  1.00  0.00           C  
ATOM   1095  HG2 MET    68     100.490  92.217  75.321  1.00  0.00           H  
ATOM   1096  HG3 MET    68     100.324  93.935  75.465  1.00  0.00           H  
ATOM   1097  SD  MET    68     102.609  93.227  75.828  1.00  0.00           S  
ATOM   1098  CE  MET    68     102.872  94.695  74.787  1.00  0.00           C  
ATOM   1099  HE1 MET    68     102.322  94.573  73.853  1.00  0.00           H  
ATOM   1100  HE2 MET    68     102.549  95.626  75.252  1.00  0.00           H  
ATOM   1101  HE3 MET    68     103.937  94.757  74.563  1.00  0.00           H  
ATOM   1102  C   MET    68     100.128  95.373  77.918  1.00  0.00           C  
ATOM   1103  O   MET    68     100.906  96.048  77.176  1.00  0.00           O  
ATOM   1104  N   MET    69      99.020  95.755  78.457  1.00  0.00           N  
ATOM   1105  H   MET    69      98.551  95.111  79.078  1.00  0.00           H  
ATOM   1106  CA  MET    69      98.421  97.178  78.331  1.00  0.00           C  
ATOM   1107  HA  MET    69      98.545  97.487  77.293  1.00  0.00           H  
ATOM   1108  CB  MET    69      96.912  97.262  78.593  1.00  0.00           C  
ATOM   1109  HB2 MET    69      96.752  96.869  79.597  1.00  0.00           H  
ATOM   1110  HB3 MET    69      96.651  98.319  78.649  1.00  0.00           H  
ATOM   1111  CG  MET    69      96.153  96.444  77.507  1.00  0.00           C  
ATOM   1112  HG2 MET    69      96.501  95.412  77.556  1.00  0.00           H  
ATOM   1113  HG3 MET    69      95.143  96.530  77.907  1.00  0.00           H  
ATOM   1114  SD  MET    69      96.187  97.088  75.791  1.00  0.00           S  
ATOM   1115  CE  MET    69      94.994  95.870  75.071  1.00  0.00           C  
ATOM   1116  HE1 MET    69      94.672  96.139  74.065  1.00  0.00           H  
ATOM   1117  HE2 MET    69      95.596  94.974  75.219  1.00  0.00           H  
ATOM   1118  HE3 MET    69      94.090  95.887  75.679  1.00  0.00           H  
ATOM   1119  C   MET    69      99.104  98.208  79.301  1.00  0.00           C  
ATOM   1120  O   MET    69      99.111  99.391  79.033  1.00  0.00           O  
ATOM   1121  N   LEU    70      99.784  97.810  80.331  1.00  0.00           N  
ATOM   1122  H   LEU    70      99.678  96.828  80.541  1.00  0.00           H  
ATOM   1123  CA  LEU    70     100.711  98.562  81.181  1.00  0.00           C  
ATOM   1124  HA  LEU    70     100.198  99.509  81.348  1.00  0.00           H  
ATOM   1125  CB  LEU    70     100.954  97.904  82.582  1.00  0.00           C  
ATOM   1126  HB2 LEU    70      99.975  97.895  83.061  1.00  0.00           H  
ATOM   1127  HB3 LEU    70     101.103  96.851  82.344  1.00  0.00           H  
ATOM   1128  CG  LEU    70     101.996  98.441  83.573  1.00  0.00           C  
ATOM   1129  HG  LEU    70     102.966  98.404  83.078  1.00  0.00           H  
ATOM   1130  CD1 LEU    70     101.590  99.836  84.117  1.00  0.00           C  
ATOM   1131 HD11 LEU    70     102.466 100.209  84.649  1.00  0.00           H  
ATOM   1132 HD12 LEU    70     101.545 100.438  83.210  1.00  0.00           H  
ATOM   1133 HD13 LEU    70     100.679  99.828  84.716  1.00  0.00           H  
ATOM   1134  CD2 LEU    70     102.151  97.518  84.803  1.00  0.00           C  
ATOM   1135 HD21 LEU    70     103.111  97.829  85.216  1.00  0.00           H  
ATOM   1136 HD22 LEU    70     101.277  97.470  85.453  1.00  0.00           H  
ATOM   1137 HD23 LEU    70     102.366  96.560  84.328  1.00  0.00           H  
ATOM   1138  C   LEU    70     101.930  98.937  80.421  1.00  0.00           C  
ATOM   1139  O   LEU    70     102.350 100.077  80.250  1.00  0.00           O  
ATOM   1140  N   VAL    71     102.576  97.948  79.895  1.00  0.00           N  
ATOM   1141  H   VAL    71     102.274  97.013  80.128  1.00  0.00           H  
ATOM   1142  CA  VAL    71     103.758  98.004  78.981  1.00  0.00           C  
ATOM   1143  HA  VAL    71     104.590  98.534  79.445  1.00  0.00           H  
ATOM   1144  CB  VAL    71     104.197  96.534  78.649  1.00  0.00           C  
ATOM   1145  HB  VAL    71     103.321  95.885  78.663  1.00  0.00           H  
ATOM   1146  CG1 VAL    71     105.063  96.373  77.408  1.00  0.00           C  
ATOM   1147 HG11 VAL    71     105.555  95.401  77.438  1.00  0.00           H  
ATOM   1148 HG12 VAL    71     104.596  96.536  76.436  1.00  0.00           H  
ATOM   1149 HG13 VAL    71     105.909  97.036  77.589  1.00  0.00           H  
ATOM   1150  CG2 VAL    71     104.949  96.040  79.833  1.00  0.00           C  
ATOM   1151 HG21 VAL    71     105.887  96.538  80.079  1.00  0.00           H  
ATOM   1152 HG22 VAL    71     104.281  96.079  80.693  1.00  0.00           H  
ATOM   1153 HG23 VAL    71     105.204  95.008  79.592  1.00  0.00           H  
ATOM   1154  C   VAL    71     103.490  98.768  77.657  1.00  0.00           C  
ATOM   1155  O   VAL    71     104.236  99.608  77.246  1.00  0.00           O  
ATOM   1156  N   PHE    72     102.335  98.486  77.037  1.00  0.00           N  
ATOM   1157  H   PHE    72     101.785  97.686  77.315  1.00  0.00           H  
ATOM   1158  CA  PHE    72     101.839  99.327  75.933  1.00  0.00           C  
ATOM   1159  HA  PHE    72     102.660  99.440  75.225  1.00  0.00           H  
ATOM   1160  CB  PHE    72     100.759  98.548  75.167  1.00  0.00           C  
ATOM   1161  HB2 PHE    72     101.085  97.523  74.993  1.00  0.00           H  
ATOM   1162  HB3 PHE    72      99.894  98.416  75.817  1.00  0.00           H  
ATOM   1163  CG  PHE    72     100.274  99.135  73.797  1.00  0.00           C  
ATOM   1164  CD1 PHE    72     101.187  99.323  72.796  1.00  0.00           C  
ATOM   1165  HD1 PHE    72     102.219  99.004  72.813  1.00  0.00           H  
ATOM   1166  CE1 PHE    72     100.920 100.072  71.666  1.00  0.00           C  
ATOM   1167  HE1 PHE    72     101.554 100.265  70.814  1.00  0.00           H  
ATOM   1168  CZ  PHE    72      99.661 100.533  71.478  1.00  0.00           C  
ATOM   1169  HZ  PHE    72      99.367 101.067  70.587  1.00  0.00           H  
ATOM   1170  CE2 PHE    72      98.684 100.394  72.453  1.00  0.00           C  
ATOM   1171  HE2 PHE    72      97.704 100.829  72.326  1.00  0.00           H  
ATOM   1172  CD2 PHE    72      99.014  99.620  73.571  1.00  0.00           C  
ATOM   1173  HD2 PHE    72      98.300  99.421  74.357  1.00  0.00           H  
ATOM   1174  C   PHE    72     101.429 100.711  76.322  1.00  0.00           C  
ATOM   1175  O   PHE    72     101.606 101.634  75.514  1.00  0.00           O  
ATOM   1176  N   GLY    73     100.932 101.012  77.545  1.00  0.00           N  
ATOM   1177  H   GLY    73     100.784 100.263  78.205  1.00  0.00           H  
ATOM   1178  CA  GLY    73     100.814 102.399  77.990  1.00  0.00           C  
ATOM   1179  HA2 GLY    73     100.204 102.902  77.239  1.00  0.00           H  
ATOM   1180  HA3 GLY    73     100.257 102.402  78.927  1.00  0.00           H  
ATOM   1181  C   GLY    73     102.086 103.191  78.134  1.00  0.00           C  
ATOM   1182  O   GLY    73     102.187 104.302  77.666  1.00  0.00           O  
ATOM   1183  N   GLU    74     103.203 102.609  78.585  1.00  0.00           N  
ATOM   1184  H   GLU    74     103.176 101.619  78.785  1.00  0.00           H  
ATOM   1185  CA  GLU    74     104.557 103.271  78.711  1.00  0.00           C  
ATOM   1186  HA  GLU    74     104.511 104.227  79.233  1.00  0.00           H  
ATOM   1187  CB  GLU    74     105.531 102.392  79.439  1.00  0.00           C  
ATOM   1188  HB2 GLU    74     105.234 102.386  80.488  1.00  0.00           H  
ATOM   1189  HB3 GLU    74     105.508 101.422  78.942  1.00  0.00           H  
ATOM   1190  CG  GLU    74     106.990 102.890  79.366  1.00  0.00           C  
ATOM   1191  HG2 GLU    74     107.644 102.044  79.574  1.00  0.00           H  
ATOM   1192  HG3 GLU    74     107.452 103.207  78.431  1.00  0.00           H  
ATOM   1193  CD  GLU    74     107.327 103.985  80.474  1.00  0.00           C  
ATOM   1194  OE1 GLU    74     108.478 103.916  81.147  1.00  0.00           O  
ATOM   1195  OE2 GLU    74     106.502 104.862  80.786  1.00  0.00           O  
ATOM   1196  C   GLU    74     105.059 103.563  77.304  1.00  0.00           C  
ATOM   1197  O   GLU    74     105.493 104.688  77.118  1.00  0.00           O  
ATOM   1198  N   MET    75     104.957 102.687  76.337  1.00  0.00           N  
ATOM   1199  H   MET    75     104.629 101.769  76.600  1.00  0.00           H  
ATOM   1200  CA  MET    75     105.305 102.884  74.915  1.00  0.00           C  
ATOM   1201  HA  MET    75     106.332 103.250  74.941  1.00  0.00           H  
ATOM   1202  CB  MET    75     105.413 101.584  74.127  1.00  0.00           C  
ATOM   1203  HB2 MET    75     106.059 101.022  74.800  1.00  0.00           H  
ATOM   1204  HB3 MET    75     104.453 101.073  74.046  1.00  0.00           H  
ATOM   1205  CG  MET    75     106.105 101.696  72.772  1.00  0.00           C  
ATOM   1206  HG2 MET    75     106.072 100.731  72.266  1.00  0.00           H  
ATOM   1207  HG3 MET    75     105.654 102.410  72.083  1.00  0.00           H  
ATOM   1208  SD  MET    75     107.871 102.135  72.853  1.00  0.00           S  
ATOM   1209  CE  MET    75     108.099 102.323  71.034  1.00  0.00           C  
ATOM   1210  HE1 MET    75     108.013 101.333  70.586  1.00  0.00           H  
ATOM   1211  HE2 MET    75     107.361 102.978  70.570  1.00  0.00           H  
ATOM   1212  HE3 MET    75     109.085 102.745  70.841  1.00  0.00           H  
ATOM   1213  C   MET    75     104.390 103.830  74.199  1.00  0.00           C  
ATOM   1214  O   MET    75     104.865 104.684  73.503  1.00  0.00           O  
ATOM   1215  N   THR    76     103.063 103.831  74.329  1.00  0.00           N  
ATOM   1216  H   THR    76     102.757 103.013  74.836  1.00  0.00           H  
ATOM   1217  CA  THR    76     102.156 104.870  73.871  1.00  0.00           C  
ATOM   1218  HA  THR    76     102.084 104.780  72.788  1.00  0.00           H  
ATOM   1219  CB  THR    76     100.720 104.690  74.460  1.00  0.00           C  
ATOM   1220  HB  THR    76     100.762 104.583  75.544  1.00  0.00           H  
ATOM   1221  CG2 THR    76      99.641 105.750  74.120  1.00  0.00           C  
ATOM   1222 HG21 THR    76      99.770 106.661  74.705  1.00  0.00           H  
ATOM   1223 HG22 THR    76      99.725 106.050  73.076  1.00  0.00           H  
ATOM   1224 HG23 THR    76      98.651 105.361  74.358  1.00  0.00           H  
ATOM   1225  OG1 THR    76     100.227 103.486  73.854  1.00  0.00           O  
ATOM   1226  HG1 THR    76     100.400 102.758  74.456  1.00  0.00           H  
ATOM   1227  C   THR    76     102.612 106.269  74.246  1.00  0.00           C  
ATOM   1228  O   THR    76     102.364 107.213  73.498  1.00  0.00           O  
ATOM   1229  N   ASP    77     103.022 106.404  75.531  1.00  0.00           N  
ATOM   1230  H   ASP    77     103.141 105.539  76.038  1.00  0.00           H  
ATOM   1231  CA  ASP    77     103.585 107.631  76.105  1.00  0.00           C  
ATOM   1232  HA  ASP    77     102.775 108.309  75.833  1.00  0.00           H  
ATOM   1233  CB  ASP    77     103.753 107.562  77.607  1.00  0.00           C  
ATOM   1234  HB2 ASP    77     103.481 106.592  78.025  1.00  0.00           H  
ATOM   1235  HB3 ASP    77     104.793 107.638  77.923  1.00  0.00           H  
ATOM   1236  CG  ASP    77     103.012 108.590  78.471  1.00  0.00           C  
ATOM   1237  OD1 ASP    77     103.355 108.758  79.618  1.00  0.00           O  
ATOM   1238  OD2 ASP    77     102.078 109.262  77.994  1.00  0.00           O  
ATOM   1239  C   ASP    77     104.944 108.117  75.475  1.00  0.00           C  
ATOM   1240  O   ASP    77     105.145 109.313  75.360  1.00  0.00           O  
ATOM   1241  N   ILE    78     105.742 107.227  74.930  1.00  0.00           N  
ATOM   1242  H   ILE    78     105.494 106.262  75.097  1.00  0.00           H  
ATOM   1243  CA  ILE    78     106.953 107.485  74.154  1.00  0.00           C  
ATOM   1244  HA  ILE    78     107.389 108.325  74.695  1.00  0.00           H  
ATOM   1245  CB  ILE    78     107.942 106.220  74.279  1.00  0.00           C  
ATOM   1246  HB  ILE    78     107.256 105.381  74.397  1.00  0.00           H  
ATOM   1247  CG2 ILE    78     108.693 106.015  72.987  1.00  0.00           C  
ATOM   1248 HG21 ILE    78     109.212 105.065  73.111  1.00  0.00           H  
ATOM   1249 HG22 ILE    78     108.011 105.771  72.173  1.00  0.00           H  
ATOM   1250 HG23 ILE    78     109.352 106.857  72.778  1.00  0.00           H  
ATOM   1251  CG1 ILE    78     108.800 106.325  75.455  1.00  0.00           C  
ATOM   1252 HG12 ILE    78     109.730 106.777  75.110  1.00  0.00           H  
ATOM   1253 HG13 ILE    78     108.394 106.928  76.267  1.00  0.00           H  
ATOM   1254  CD1 ILE    78     109.161 104.995  76.159  1.00  0.00           C  
ATOM   1255 HD11 ILE    78     108.181 104.623  76.460  1.00  0.00           H  
ATOM   1256 HD12 ILE    78     109.623 104.244  75.518  1.00  0.00           H  
ATOM   1257 HD13 ILE    78     109.813 105.226  77.000  1.00  0.00           H  
ATOM   1258  C   ILE    78     106.593 107.881  72.770  1.00  0.00           C  
ATOM   1259  O   ILE    78     107.140 108.832  72.292  1.00  0.00           O  
ATOM   1260  N   PHE    79     105.600 107.165  72.161  1.00  0.00           N  
ATOM   1261  H   PHE    79     105.057 106.446  72.617  1.00  0.00           H  
ATOM   1262  CA  PHE    79     105.106 107.616  70.905  1.00  0.00           C  
ATOM   1263  HA  PHE    79     105.894 107.537  70.156  1.00  0.00           H  
ATOM   1264  CB  PHE    79     103.996 106.663  70.435  1.00  0.00           C  
ATOM   1265  HB2 PHE    79     103.251 106.439  71.198  1.00  0.00           H  
ATOM   1266  HB3 PHE    79     103.415 107.210  69.692  1.00  0.00           H  
ATOM   1267  CG  PHE    79     104.551 105.413  69.773  1.00  0.00           C  
ATOM   1268  CD1 PHE    79     104.256 104.127  70.255  1.00  0.00           C  
ATOM   1269  HD1 PHE    79     103.630 103.990  71.124  1.00  0.00           H  
ATOM   1270  CE1 PHE    79     104.630 103.010  69.530  1.00  0.00           C  
ATOM   1271  HE1 PHE    79     104.417 101.987  69.803  1.00  0.00           H  
ATOM   1272  CZ  PHE    79     105.299 103.172  68.352  1.00  0.00           C  
ATOM   1273  HZ  PHE    79     105.578 102.296  67.786  1.00  0.00           H  
ATOM   1274  CE2 PHE    79     105.606 104.446  67.868  1.00  0.00           C  
ATOM   1275  HE2 PHE    79     106.145 104.551  66.939  1.00  0.00           H  
ATOM   1276  CD2 PHE    79     105.232 105.599  68.562  1.00  0.00           C  
ATOM   1277  HD2 PHE    79     105.361 106.571  68.109  1.00  0.00           H  
ATOM   1278  C   PHE    79     104.445 109.051  70.945  1.00  0.00           C  
ATOM   1279  O   PHE    79     104.376 109.766  69.952  1.00  0.00           O  
ATOM   1280  N   ALA    80     103.815 109.323  72.108  1.00  0.00           N  
ATOM   1281  H   ALA    80     103.761 108.583  72.793  1.00  0.00           H  
ATOM   1282  CA  ALA    80     103.208 110.651  72.320  1.00  0.00           C  
ATOM   1283  HA  ALA    80     102.545 110.886  71.487  1.00  0.00           H  
ATOM   1284  CB  ALA    80     102.462 110.638  73.615  1.00  0.00           C  
ATOM   1285  HB1 ALA    80     101.769 109.798  73.654  1.00  0.00           H  
ATOM   1286  HB2 ALA    80     103.198 110.733  74.413  1.00  0.00           H  
ATOM   1287  HB3 ALA    80     101.741 111.453  73.543  1.00  0.00           H  
ATOM   1288  C   ALA    80     104.208 111.844  72.447  1.00  0.00           C  
ATOM   1289  O   ALA    80     104.095 112.864  71.723  1.00  0.00           O  
ATOM   1290  N   ASN    81     105.316 111.600  73.137  1.00  0.00           N  
ATOM   1291  H   ASN    81     105.410 110.713  73.612  1.00  0.00           H  
ATOM   1292  CA  ASN    81     106.590 112.378  73.058  1.00  0.00           C  
ATOM   1293  HA  ASN    81     106.472 113.406  73.401  1.00  0.00           H  
ATOM   1294  CB  ASN    81     107.744 111.715  73.882  1.00  0.00           C  
ATOM   1295  HB2 ASN    81     107.602 110.635  73.930  1.00  0.00           H  
ATOM   1296  HB3 ASN    81     108.717 111.916  73.433  1.00  0.00           H  
ATOM   1297  CG  ASN    81     107.787 112.129  75.331  1.00  0.00           C  
ATOM   1298  OD1 ASN    81     106.919 112.782  75.868  1.00  0.00           O  
ATOM   1299  ND2 ASN    81     108.787 111.671  76.078  1.00  0.00           N  
ATOM   1300 HD21 ASN    81     108.994 112.119  76.959  1.00  0.00           H  
ATOM   1301 HD22 ASN    81     109.379 110.932  75.728  1.00  0.00           H  
ATOM   1302  C   ASN    81     107.026 112.458  71.582  1.00  0.00           C  
ATOM   1303  O   ASN    81     107.380 113.566  71.189  1.00  0.00           O  
ATOM   1304  N   ALA    82     107.006 111.382  70.754  1.00  0.00           N  
ATOM   1305  H   ALA    82     106.545 110.576  71.151  1.00  0.00           H  
ATOM   1306  CA  ALA    82     107.394 111.550  69.349  1.00  0.00           C  
ATOM   1307  HA  ALA    82     108.445 111.839  69.309  1.00  0.00           H  
ATOM   1308  CB  ALA    82     107.480 110.283  68.560  1.00  0.00           C  
ATOM   1309  HB1 ALA    82     106.488 110.151  68.129  1.00  0.00           H  
ATOM   1310  HB2 ALA    82     108.155 110.488  67.729  1.00  0.00           H  
ATOM   1311  HB3 ALA    82     107.896 109.500  69.195  1.00  0.00           H  
ATOM   1312  C   ALA    82     106.585 112.606  68.559  1.00  0.00           C  
ATOM   1313  O   ALA    82     107.165 113.239  67.683  1.00  0.00           O  
ATOM   1314  N   GLY    83     105.324 112.802  68.913  1.00  0.00           N  
ATOM   1315  H   GLY    83     104.878 112.023  69.376  1.00  0.00           H  
ATOM   1316  CA  GLY    83     104.420 113.934  68.518  1.00  0.00           C  
ATOM   1317  HA2 GLY    83     104.485 114.021  67.433  1.00  0.00           H  
ATOM   1318  HA3 GLY    83     103.359 113.754  68.694  1.00  0.00           H  
ATOM   1319  C   GLY    83     104.711 115.367  69.129  1.00  0.00           C  
ATOM   1320  O   GLY    83     104.809 116.332  68.349  1.00  0.00           O  
ATOM   1321  N   ASN    84     104.997 115.471  70.431  1.00  0.00           N  
ATOM   1322  H   ASN    84     104.932 114.635  70.994  1.00  0.00           H  
ATOM   1323  CA  ASN    84     105.399 116.711  71.044  1.00  0.00           C  
ATOM   1324  HA  ASN    84     104.761 117.579  70.876  1.00  0.00           H  
ATOM   1325  CB  ASN    84     105.548 116.681  72.610  1.00  0.00           C  
ATOM   1326  HB2 ASN    84     105.956 115.718  72.915  1.00  0.00           H  
ATOM   1327  HB3 ASN    84     106.379 117.277  72.987  1.00  0.00           H  
ATOM   1328  CG  ASN    84     104.364 117.164  73.377  1.00  0.00           C  
ATOM   1329  OD1 ASN    84     104.540 117.850  74.357  1.00  0.00           O  
ATOM   1330  ND2 ASN    84     103.145 116.945  72.947  1.00  0.00           N  
ATOM   1331 HD21 ASN    84     102.404 117.372  73.486  1.00  0.00           H  
ATOM   1332 HD22 ASN    84     102.907 116.449  72.101  1.00  0.00           H  
ATOM   1333  C   ASN    84     106.769 117.160  70.492  1.00  0.00           C  
ATOM   1334  O   ASN    84     106.966 118.395  70.303  1.00  0.00           O  
ATOM   1335  N   LEU    85     107.639 116.237  70.257  1.00  0.00           N  
ATOM   1336  H   LEU    85     107.518 115.242  70.385  1.00  0.00           H  
ATOM   1337  CA  LEU    85     108.874 116.549  69.637  1.00  0.00           C  
ATOM   1338  HA  LEU    85     109.371 117.372  70.151  1.00  0.00           H  
ATOM   1339  CB  LEU    85     109.850 115.353  69.897  1.00  0.00           C  
ATOM   1340  HB2 LEU    85     109.515 114.475  69.346  1.00  0.00           H  
ATOM   1341  HB3 LEU    85     110.799 115.592  69.417  1.00  0.00           H  
ATOM   1342  CG  LEU    85     110.273 115.186  71.382  1.00  0.00           C  
ATOM   1343  HG  LEU    85     109.479 114.785  72.012  1.00  0.00           H  
ATOM   1344  CD1 LEU    85     111.376 114.130  71.424  1.00  0.00           C  
ATOM   1345 HD11 LEU    85     111.256 113.329  70.695  1.00  0.00           H  
ATOM   1346 HD12 LEU    85     112.395 114.476  71.248  1.00  0.00           H  
ATOM   1347 HD13 LEU    85     111.243 113.665  72.401  1.00  0.00           H  
ATOM   1348  CD2 LEU    85     110.757 116.458  72.038  1.00  0.00           C  
ATOM   1349 HD21 LEU    85     111.029 116.182  73.057  1.00  0.00           H  
ATOM   1350 HD22 LEU    85     111.625 116.871  71.524  1.00  0.00           H  
ATOM   1351 HD23 LEU    85     109.984 117.219  72.143  1.00  0.00           H  
ATOM   1352  C   LEU    85     108.776 117.017  68.132  1.00  0.00           C  
ATOM   1353  O   LEU    85     109.782 117.397  67.587  1.00  0.00           O  
ATOM   1354  N   GLU    86     107.555 117.011  67.582  1.00  0.00           N  
ATOM   1355  H   GLU    86     106.782 116.735  68.170  1.00  0.00           H  
ATOM   1356  CA  GLU    86     107.219 117.710  66.340  1.00  0.00           C  
ATOM   1357  HA  GLU    86     107.935 117.402  65.577  1.00  0.00           H  
ATOM   1358  CB  GLU    86     105.893 117.281  65.704  1.00  0.00           C  
ATOM   1359  HB2 GLU    86     105.069 117.644  66.319  1.00  0.00           H  
ATOM   1360  HB3 GLU    86     105.719 117.808  64.767  1.00  0.00           H  
ATOM   1361  CG  GLU    86     105.765 115.781  65.576  1.00  0.00           C  
ATOM   1362  HG2 GLU    86     106.151 115.157  66.382  1.00  0.00           H  
ATOM   1363  HG3 GLU    86     104.698 115.620  65.420  1.00  0.00           H  
ATOM   1364  CD  GLU    86     106.470 115.352  64.326  1.00  0.00           C  
ATOM   1365  OE1 GLU    86     105.844 115.007  63.291  1.00  0.00           O  
ATOM   1366  OE2 GLU    86     107.732 115.457  64.381  1.00  0.00           O  
ATOM   1367  C   GLU    86     107.377 119.302  66.426  1.00  0.00           C  
ATOM   1368  O   GLU    86     107.408 120.066  65.453  1.00  0.00           O  
ATOM   1369  N   ASP    87     107.530 119.834  67.683  1.00  0.00           N  
ATOM   1370  H   ASP    87     107.702 119.142  68.398  1.00  0.00           H  
ATOM   1371  CA  ASP    87     107.565 121.236  67.984  1.00  0.00           C  
ATOM   1372  HA  ASP    87     107.852 121.824  67.113  1.00  0.00           H  
ATOM   1373  CB  ASP    87     106.107 121.672  68.218  1.00  0.00           C  
ATOM   1374  HB2 ASP    87     105.635 121.058  68.985  1.00  0.00           H  
ATOM   1375  HB3 ASP    87     106.279 122.612  68.742  1.00  0.00           H  
ATOM   1376  CG  ASP    87     105.270 121.778  66.947  1.00  0.00           C  
ATOM   1377  OD1 ASP    87     104.301 120.991  66.863  1.00  0.00           O  
ATOM   1378  OD2 ASP    87     105.543 122.697  66.100  1.00  0.00           O  
ATOM   1379  C   ASP    87     108.587 121.570  69.159  1.00  0.00           C  
ATOM   1380  O   ASP    87     109.394 122.495  69.035  1.00  0.00           O  
ATOM   1381  N   LEU    88     108.667 120.720  70.190  1.00  0.00           N  
ATOM   1382  H   LEU    88     107.992 119.979  70.316  1.00  0.00           H  
ATOM   1383  CA  LEU    88     109.621 120.808  71.321  1.00  0.00           C  
ATOM   1384  HA  LEU    88     109.710 121.866  71.569  1.00  0.00           H  
ATOM   1385  CB  LEU    88     109.096 120.144  72.584  1.00  0.00           C  
ATOM   1386  HB2 LEU    88     108.874 119.095  72.389  1.00  0.00           H  
ATOM   1387  HB3 LEU    88     109.953 119.998  73.242  1.00  0.00           H  
ATOM   1388  CG  LEU    88     107.873 120.798  73.209  1.00  0.00           C  
ATOM   1389  HG  LEU    88     107.138 120.753  72.406  1.00  0.00           H  
ATOM   1390  CD1 LEU    88     107.498 120.021  74.420  1.00  0.00           C  
ATOM   1391 HD11 LEU    88     107.210 118.979  74.283  1.00  0.00           H  
ATOM   1392 HD12 LEU    88     108.342 120.196  75.087  1.00  0.00           H  
ATOM   1393 HD13 LEU    88     106.673 120.493  74.954  1.00  0.00           H  
ATOM   1394  CD2 LEU    88     108.129 122.253  73.720  1.00  0.00           C  
ATOM   1395 HD21 LEU    88     108.056 123.008  72.937  1.00  0.00           H  
ATOM   1396 HD22 LEU    88     107.300 122.420  74.408  1.00  0.00           H  
ATOM   1397 HD23 LEU    88     109.111 122.358  74.183  1.00  0.00           H  
ATOM   1398  C   LEU    88     110.982 120.248  70.858  1.00  0.00           C  
ATOM   1399  O   LEU    88     111.023 119.554  69.857  1.00  0.00           O  
ATOM   1400  N   MET    89     112.049 120.517  71.613  1.00  0.00           N  
ATOM   1401  H   MET    89     111.931 121.276  72.268  1.00  0.00           H  
ATOM   1402  CA  MET    89     113.302 119.928  71.372  1.00  0.00           C  
ATOM   1403  HA  MET    89     113.413 119.534  70.362  1.00  0.00           H  
ATOM   1404  CB  MET    89     114.390 121.015  71.508  1.00  0.00           C  
ATOM   1405  HB2 MET    89     114.437 121.322  72.553  1.00  0.00           H  
ATOM   1406  HB3 MET    89     115.258 120.423  71.219  1.00  0.00           H  
ATOM   1407  CG  MET    89     114.013 122.190  70.534  1.00  0.00           C  
ATOM   1408  HG2 MET    89     113.638 121.743  69.613  1.00  0.00           H  
ATOM   1409  HG3 MET    89     113.242 122.855  70.925  1.00  0.00           H  
ATOM   1410  SD  MET    89     115.347 123.357  70.256  1.00  0.00           S  
ATOM   1411  CE  MET    89     114.861 124.213  68.739  1.00  0.00           C  
ATOM   1412  HE1 MET    89     115.223 125.238  68.650  1.00  0.00           H  
ATOM   1413  HE2 MET    89     115.166 123.619  67.878  1.00  0.00           H  
ATOM   1414  HE3 MET    89     113.772 124.182  68.749  1.00  0.00           H  
ATOM   1415  C   MET    89     113.593 118.723  72.318  1.00  0.00           C  
ATOM   1416  O   MET    89     113.167 118.707  73.471  1.00  0.00           O  
ATOM   1417  N   SER    90     114.477 117.786  71.917  1.00  0.00           N  
ATOM   1418  H   SER    90     114.937 117.890  71.024  1.00  0.00           H  
ATOM   1419  CA  SER    90     114.804 116.544  72.713  1.00  0.00           C  
ATOM   1420  HA  SER    90     113.986 115.824  72.696  1.00  0.00           H  
ATOM   1421  CB  SER    90     116.110 115.917  71.958  1.00  0.00           C  
ATOM   1422  HB2 SER    90     116.877 116.691  71.989  1.00  0.00           H  
ATOM   1423  HB3 SER    90     116.385 115.006  72.491  1.00  0.00           H  
ATOM   1424  OG  SER    90     115.668 115.565  70.672  1.00  0.00           O  
ATOM   1425  HG  SER    90     116.498 115.530  70.191  1.00  0.00           H  
ATOM   1426  C   SER    90     115.222 116.682  74.151  1.00  0.00           C  
ATOM   1427  O   SER    90     114.951 115.765  74.963  1.00  0.00           O  
ATOM   1428  N   ASN    91     115.791 117.844  74.497  1.00  0.00           N  
ATOM   1429  H   ASN    91     115.875 118.422  73.673  1.00  0.00           H  
ATOM   1430  CA  ASN    91     116.309 118.189  75.861  1.00  0.00           C  
ATOM   1431  HA  ASN    91     116.849 117.313  76.219  1.00  0.00           H  
ATOM   1432  CB  ASN    91     117.347 119.367  75.770  1.00  0.00           C  
ATOM   1433  HB2 ASN    91     116.886 120.262  75.352  1.00  0.00           H  
ATOM   1434  HB3 ASN    91     117.815 119.439  76.752  1.00  0.00           H  
ATOM   1435  CG  ASN    91     118.544 118.993  74.888  1.00  0.00           C  
ATOM   1436  OD1 ASN    91     118.943 117.845  74.834  1.00  0.00           O  
ATOM   1437  ND2 ASN    91     119.224 119.932  74.302  1.00  0.00           N  
ATOM   1438 HD21 ASN    91     120.101 119.607  73.920  1.00  0.00           H  
ATOM   1439 HD22 ASN    91     119.020 120.912  74.441  1.00  0.00           H  
ATOM   1440  C   ASN    91     115.201 118.498  76.875  1.00  0.00           C  
ATOM   1441  O   ASN    91     115.513 118.628  78.077  1.00  0.00           O  
ATOM   1442  N   ILE    92     113.939 118.660  76.450  1.00  0.00           N  
ATOM   1443  H   ILE    92     113.719 118.696  75.465  1.00  0.00           H  
ATOM   1444  CA  ILE    92     112.801 118.821  77.431  1.00  0.00           C  
ATOM   1445  HA  ILE    92     113.013 119.783  77.897  1.00  0.00           H  
ATOM   1446  CB  ILE    92     111.477 119.143  76.764  1.00  0.00           C  
ATOM   1447  HB  ILE    92     110.724 119.588  77.413  1.00  0.00           H  
ATOM   1448  CG2 ILE    92     111.700 120.364  75.799  1.00  0.00           C  
ATOM   1449 HG21 ILE    92     110.788 120.949  75.684  1.00  0.00           H  
ATOM   1450 HG22 ILE    92     112.493 120.950  76.264  1.00  0.00           H  
ATOM   1451 HG23 ILE    92     112.079 120.041  74.830  1.00  0.00           H  
ATOM   1452  CG1 ILE    92     110.880 117.937  75.997  1.00  0.00           C  
ATOM   1453 HG12 ILE    92     110.314 118.238  75.116  1.00  0.00           H  
ATOM   1454 HG13 ILE    92     111.585 117.249  75.530  1.00  0.00           H  
ATOM   1455  CD1 ILE    92     109.916 117.102  76.759  1.00  0.00           C  
ATOM   1456 HD11 ILE    92     109.728 116.305  76.040  1.00  0.00           H  
ATOM   1457 HD12 ILE    92     110.416 116.618  77.598  1.00  0.00           H  
ATOM   1458 HD13 ILE    92     109.021 117.626  77.096  1.00  0.00           H  
ATOM   1459  C   ILE    92     112.638 117.699  78.457  1.00  0.00           C  
ATOM   1460  O   ILE    92     111.993 117.854  79.479  1.00  0.00           O  
ATOM   1461  N   THR    93     113.305 116.573  78.197  1.00  0.00           N  
ATOM   1462  H   THR    93     113.809 116.636  77.325  1.00  0.00           H  
ATOM   1463  CA  THR    93     113.303 115.335  78.997  1.00  0.00           C  
ATOM   1464  HA  THR    93     112.288 115.307  79.393  1.00  0.00           H  
ATOM   1465  CB  THR    93     113.590 114.078  78.200  1.00  0.00           C  
ATOM   1466  HB  THR    93     113.779 113.321  78.961  1.00  0.00           H  
ATOM   1467  CG2 THR    93     112.602 113.597  77.236  1.00  0.00           C  
ATOM   1468 HG21 THR    93     112.533 114.222  76.346  1.00  0.00           H  
ATOM   1469 HG22 THR    93     112.875 112.580  76.955  1.00  0.00           H  
ATOM   1470 HG23 THR    93     111.627 113.617  77.724  1.00  0.00           H  
ATOM   1471  OG1 THR    93     114.798 114.104  77.481  1.00  0.00           O  
ATOM   1472  HG1 THR    93     114.602 114.254  76.553  1.00  0.00           H  
ATOM   1473  C   THR    93     114.297 115.454  80.110  1.00  0.00           C  
ATOM   1474  O   THR    93     115.438 115.908  79.903  1.00  0.00           O  
ATOM   1475  N   ASN    94     113.987 114.918  81.295  1.00  0.00           N  
ATOM   1476  H   ASN    94     113.062 114.516  81.354  1.00  0.00           H  
ATOM   1477  CA  ASN    94     115.034 114.712  82.305  1.00  0.00           C  
ATOM   1478  HA  ASN    94     115.789 115.494  82.228  1.00  0.00           H  
ATOM   1479  CB  ASN    94     114.455 114.675  83.775  1.00  0.00           C  
ATOM   1480  HB2 ASN    94     113.789 113.815  83.852  1.00  0.00           H  
ATOM   1481  HB3 ASN    94     115.206 114.417  84.521  1.00  0.00           H  
ATOM   1482  CG  ASN    94     113.814 116.012  84.202  1.00  0.00           C  
ATOM   1483  OD1 ASN    94     114.627 116.891  84.328  1.00  0.00           O  
ATOM   1484  ND2 ASN    94     112.521 116.156  84.212  1.00  0.00           N  
ATOM   1485 HD21 ASN    94     111.984 115.312  84.352  1.00  0.00           H  
ATOM   1486 HD22 ASN    94     112.151 117.096  84.212  1.00  0.00           H  
ATOM   1487  C   ASN    94     115.861 113.475  82.069  1.00  0.00           C  
ATOM   1488  O   ASN    94     116.704 113.162  82.857  1.00  0.00           O  
ATOM   1489  N   ARG    95     115.555 112.580  81.065  1.00  0.00           N  
ATOM   1490  H   ARG    95     114.907 112.977  80.401  1.00  0.00           H  
ATOM   1491  CA  ARG    95     116.212 111.392  80.670  1.00  0.00           C  
ATOM   1492  HA  ARG    95     116.201 110.760  81.558  1.00  0.00           H  
ATOM   1493  CB  ARG    95     115.409 110.624  79.633  1.00  0.00           C  
ATOM   1494  HB2 ARG    95     114.584 111.209  79.227  1.00  0.00           H  
ATOM   1495  HB3 ARG    95     116.070 110.352  78.811  1.00  0.00           H  
ATOM   1496  CG  ARG    95     114.775 109.388  80.372  1.00  0.00           C  
ATOM   1497  HG2 ARG    95     115.521 108.738  80.828  1.00  0.00           H  
ATOM   1498  HG3 ARG    95     114.148 109.855  81.131  1.00  0.00           H  
ATOM   1499  CD  ARG    95     113.958 108.488  79.358  1.00  0.00           C  
ATOM   1500  HD2 ARG    95     113.436 107.711  79.917  1.00  0.00           H  
ATOM   1501  HD3 ARG    95     113.168 109.141  78.988  1.00  0.00           H  
ATOM   1502  NE  ARG    95     114.664 107.958  78.198  1.00  0.00           N  
ATOM   1503  HE  ARG    95     115.672 108.018  78.171  1.00  0.00           H  
ATOM   1504  CZ  ARG    95     114.114 107.130  77.323  1.00  0.00           C  
ATOM   1505  NH1 ARG    95     112.887 106.928  77.184  1.00  0.00           N  
ATOM   1506 HH11 ARG    95     112.568 106.256  76.500  1.00  0.00           H  
ATOM   1507 HH12 ARG    95     112.249 107.367  77.832  1.00  0.00           H  
ATOM   1508  NH2 ARG    95     114.901 106.397  76.554  1.00  0.00           N  
ATOM   1509 HH21 ARG    95     115.887 106.488  76.752  1.00  0.00           H  
ATOM   1510 HH22 ARG    95     114.460 105.684  75.990  1.00  0.00           H  
ATOM   1511  C   ARG    95     117.628 111.562  80.208  1.00  0.00           C  
ATOM   1512  O   ARG    95     117.790 112.116  79.124  1.00  0.00           O  
ATOM   1513  N   SER    96     118.669 111.185  80.961  1.00  0.00           N  
ATOM   1514  H   SER    96     118.500 110.570  81.744  1.00  0.00           H  
ATOM   1515  CA  SER    96     120.035 111.571  80.603  1.00  0.00           C  
ATOM   1516  HA  SER    96     120.055 112.635  80.370  1.00  0.00           H  
ATOM   1517  CB  SER    96     120.957 111.378  81.854  1.00  0.00           C  
ATOM   1518  HB2 SER    96     121.819 112.000  81.612  1.00  0.00           H  
ATOM   1519  HB3 SER    96     120.505 111.622  82.815  1.00  0.00           H  
ATOM   1520  OG  SER    96     121.303 110.001  81.914  1.00  0.00           O  
ATOM   1521  HG  SER    96     122.260 109.949  81.864  1.00  0.00           H  
ATOM   1522  C   SER    96     120.538 110.872  79.394  1.00  0.00           C  
ATOM   1523  O   SER    96     121.364 111.463  78.717  1.00  0.00           O  
ATOM   1524  N   ASP    97     119.908 109.804  78.907  1.00  0.00           N  
ATOM   1525  H   ASP    97     119.083 109.561  79.438  1.00  0.00           H  
ATOM   1526  CA  ASP    97     120.175 109.108  77.633  1.00  0.00           C  
ATOM   1527  HA  ASP    97     121.258 109.098  77.513  1.00  0.00           H  
ATOM   1528  CB  ASP    97     119.617 107.665  77.584  1.00  0.00           C  
ATOM   1529  HB2 ASP    97     119.898 107.419  76.560  1.00  0.00           H  
ATOM   1530  HB3 ASP    97     120.026 106.990  78.335  1.00  0.00           H  
ATOM   1531  CG  ASP    97     118.101 107.585  77.720  1.00  0.00           C  
ATOM   1532  OD1 ASP    97     117.445 108.473  78.333  1.00  0.00           O  
ATOM   1533  OD2 ASP    97     117.602 106.487  77.333  1.00  0.00           O  
ATOM   1534  C   ASP    97     119.682 109.898  76.394  1.00  0.00           C  
ATOM   1535  O   ASP    97     120.505 110.307  75.591  1.00  0.00           O  
ATOM   1536  N   ILE    98     118.402 110.358  76.321  1.00  0.00           N  
ATOM   1537  H   ILE    98     117.723 110.133  77.034  1.00  0.00           H  
ATOM   1538  CA  ILE    98     117.920 111.219  75.231  1.00  0.00           C  
ATOM   1539  HA  ILE    98     118.106 110.805  74.240  1.00  0.00           H  
ATOM   1540  CB  ILE    98     116.383 111.388  75.288  1.00  0.00           C  
ATOM   1541  HB  ILE    98     116.133 111.837  76.249  1.00  0.00           H  
ATOM   1542  CG2 ILE    98     115.833 112.455  74.229  1.00  0.00           C  
ATOM   1543 HG21 ILE    98     116.316 113.411  74.432  1.00  0.00           H  
ATOM   1544 HG22 ILE    98     115.785 112.217  73.167  1.00  0.00           H  
ATOM   1545 HG23 ILE    98     114.767 112.612  74.391  1.00  0.00           H  
ATOM   1546  CG1 ILE    98     115.667 110.083  75.227  1.00  0.00           C  
ATOM   1547 HG12 ILE    98     115.660 109.665  74.220  1.00  0.00           H  
ATOM   1548 HG13 ILE    98     116.234 109.470  75.928  1.00  0.00           H  
ATOM   1549  CD1 ILE    98     114.201 110.130  75.731  1.00  0.00           C  
ATOM   1550 HD11 ILE    98     113.727 110.878  75.096  1.00  0.00           H  
ATOM   1551 HD12 ILE    98     113.747 109.146  75.615  1.00  0.00           H  
ATOM   1552 HD13 ILE    98     114.067 110.434  76.769  1.00  0.00           H  
ATOM   1553  C   ILE    98     118.691 112.597  75.195  1.00  0.00           C  
ATOM   1554  O   ILE    98     119.004 113.087  74.134  1.00  0.00           O  
ATOM   1555  N   ASN    99     119.173 113.086  76.340  1.00  0.00           N  
ATOM   1556  H   ASN    99     118.883 112.625  77.191  1.00  0.00           H  
ATOM   1557  CA  ASN    99     120.123 114.304  76.420  1.00  0.00           C  
ATOM   1558  HA  ASN    99     119.761 115.103  75.772  1.00  0.00           H  
ATOM   1559  CB  ASN    99     120.129 114.936  77.820  1.00  0.00           C  
ATOM   1560  HB2 ASN    99     120.575 114.233  78.523  1.00  0.00           H  
ATOM   1561  HB3 ASN    99     120.886 115.717  77.896  1.00  0.00           H  
ATOM   1562  CG  ASN    99     118.826 115.662  78.241  1.00  0.00           C  
ATOM   1563  OD1 ASN    99     118.713 116.862  78.092  1.00  0.00           O  
ATOM   1564  ND2 ASN    99     117.721 115.057  78.688  1.00  0.00           N  
ATOM   1565 HD21 ASN    99     117.579 114.058  78.715  1.00  0.00           H  
ATOM   1566 HD22 ASN    99     117.008 115.623  79.126  1.00  0.00           H  
ATOM   1567  C   ASN    99     121.503 114.098  75.988  1.00  0.00           C  
ATOM   1568  O   ASN    99     121.994 114.936  75.311  1.00  0.00           O  
ATOM   1569  N   ASP   100     122.137 112.904  76.316  1.00  0.00           N  
ATOM   1570  H   ASP   100     121.592 112.338  76.951  1.00  0.00           H  
ATOM   1571  CA  ASP   100     123.513 112.624  75.824  1.00  0.00           C  
ATOM   1572  HA  ASP   100     124.100 113.542  75.798  1.00  0.00           H  
ATOM   1573  CB  ASP   100     124.275 111.602  76.677  1.00  0.00           C  
ATOM   1574  HB2 ASP   100     123.636 110.719  76.654  1.00  0.00           H  
ATOM   1575  HB3 ASP   100     125.223 111.301  76.231  1.00  0.00           H  
ATOM   1576  CG  ASP   100     124.663 111.996  78.089  1.00  0.00           C  
ATOM   1577  OD1 ASP   100     124.634 113.207  78.390  1.00  0.00           O  
ATOM   1578  OD2 ASP   100     125.032 111.101  78.854  1.00  0.00           O  
ATOM   1579  C   ASP   100     123.580 112.126  74.406  1.00  0.00           C  
ATOM   1580  O   ASP   100     124.657 112.121  73.805  1.00  0.00           O  
ATOM   1581  N   THR   101     122.430 111.657  73.822  1.00  0.00           N  
ATOM   1582  H   THR   101     121.638 111.503  74.429  1.00  0.00           H  
ATOM   1583  CA  THR   101     122.495 110.820  72.609  1.00  0.00           C  
ATOM   1584  HA  THR   101     123.337 111.155  72.003  1.00  0.00           H  
ATOM   1585  CB  THR   101     122.715 109.324  72.750  1.00  0.00           C  
ATOM   1586  HB  THR   101     122.783 108.985  71.716  1.00  0.00           H  
ATOM   1587  CG2 THR   101     123.940 109.022  73.532  1.00  0.00           C  
ATOM   1588 HG21 THR   101     124.230 107.972  73.491  1.00  0.00           H  
ATOM   1589 HG22 THR   101     124.746 109.632  73.124  1.00  0.00           H  
ATOM   1590 HG23 THR   101     123.849 109.318  74.577  1.00  0.00           H  
ATOM   1591  OG1 THR   101     121.656 108.783  73.480  1.00  0.00           O  
ATOM   1592  HG1 THR   101     121.424 109.343  74.224  1.00  0.00           H  
ATOM   1593  C   THR   101     121.309 111.114  71.706  1.00  0.00           C  
ATOM   1594  O   THR   101     121.379 110.774  70.480  1.00  0.00           O  
ATOM   1595  N   GLY   102     120.227 111.822  72.104  1.00  0.00           N  
ATOM   1596  H   GLY   102     120.292 112.366  72.953  1.00  0.00           H  
ATOM   1597  CA  GLY   102     119.091 112.272  71.266  1.00  0.00           C  
ATOM   1598  HA2 GLY   102     118.624 113.185  71.637  1.00  0.00           H  
ATOM   1599  HA3 GLY   102     119.455 112.506  70.265  1.00  0.00           H  
ATOM   1600  C   GLY   102     117.987 111.190  71.294  1.00  0.00           C  
ATOM   1601  O   GLY   102     118.167 110.138  71.931  1.00  0.00           O  
ATOM   1602  N   PHE   103     116.885 111.472  70.621  1.00  0.00           N  
ATOM   1603  H   PHE   103     116.825 112.360  70.144  1.00  0.00           H  
ATOM   1604  CA  PHE   103     115.691 110.598  70.599  1.00  0.00           C  
ATOM   1605  HA  PHE   103     115.602 110.005  71.510  1.00  0.00           H  
ATOM   1606  CB  PHE   103     114.475 111.482  70.320  1.00  0.00           C  
ATOM   1607  HB2 PHE   103     114.655 112.463  70.758  1.00  0.00           H  
ATOM   1608  HB3 PHE   103     114.367 111.638  69.246  1.00  0.00           H  
ATOM   1609  CG  PHE   103     113.151 110.920  70.841  1.00  0.00           C  
ATOM   1610  CD1 PHE   103     112.215 110.265  70.106  1.00  0.00           C  
ATOM   1611  HD1 PHE   103     112.357 110.156  69.041  1.00  0.00           H  
ATOM   1612  CE1 PHE   103     111.018 109.699  70.638  1.00  0.00           C  
ATOM   1613  HE1 PHE   103     110.217 109.314  70.024  1.00  0.00           H  
ATOM   1614  CZ  PHE   103     110.724 109.864  71.974  1.00  0.00           C  
ATOM   1615  HZ  PHE   103     109.746 109.590  72.341  1.00  0.00           H  
ATOM   1616  CE2 PHE   103     111.702 110.420  72.807  1.00  0.00           C  
ATOM   1617  HE2 PHE   103     111.565 110.641  73.856  1.00  0.00           H  
ATOM   1618  CD2 PHE   103     112.916 110.945  72.257  1.00  0.00           C  
ATOM   1619  HD2 PHE   103     113.653 111.375  72.919  1.00  0.00           H  
ATOM   1620  C   PHE   103     115.643 109.541  69.412  1.00  0.00           C  
ATOM   1621  O   PHE   103     115.063 108.464  69.565  1.00  0.00           O  
ATOM   1622  N   PHE   104     116.243 109.775  68.262  1.00  0.00           N  
ATOM   1623  H   PHE   104     116.709 110.626  67.981  1.00  0.00           H  
ATOM   1624  CA  PHE   104     116.216 108.731  67.185  1.00  0.00           C  
ATOM   1625  HA  PHE   104     115.203 108.461  66.886  1.00  0.00           H  
ATOM   1626  CB  PHE   104     116.815 109.384  65.889  1.00  0.00           C  
ATOM   1627  HB2 PHE   104     116.114 110.161  65.585  1.00  0.00           H  
ATOM   1628  HB3 PHE   104     117.759 109.875  66.126  1.00  0.00           H  
ATOM   1629  CG  PHE   104     117.014 108.455  64.644  1.00  0.00           C  
ATOM   1630  CD1 PHE   104     118.276 107.929  64.364  1.00  0.00           C  
ATOM   1631  HD1 PHE   104     119.090 107.955  65.073  1.00  0.00           H  
ATOM   1632  CE1 PHE   104     118.402 107.180  63.173  1.00  0.00           C  
ATOM   1633  HE1 PHE   104     119.323 106.637  63.020  1.00  0.00           H  
ATOM   1634  CZ  PHE   104     117.418 107.056  62.238  1.00  0.00           C  
ATOM   1635  HZ  PHE   104     117.448 106.458  61.339  1.00  0.00           H  
ATOM   1636  CE2 PHE   104     116.181 107.621  62.485  1.00  0.00           C  
ATOM   1637  HE2 PHE   104     115.343 107.546  61.807  1.00  0.00           H  
ATOM   1638  CD2 PHE   104     115.960 108.354  63.708  1.00  0.00           C  
ATOM   1639  HD2 PHE   104     114.990 108.792  63.894  1.00  0.00           H  
ATOM   1640  C   PHE   104     116.936 107.441  67.514  1.00  0.00           C  
ATOM   1641  O   PHE   104     116.579 106.324  67.115  1.00  0.00           O  
ATOM   1642  N   MET   105     117.927 107.628  68.298  1.00  0.00           N  
ATOM   1643  H   MET   105     118.068 108.585  68.589  1.00  0.00           H  
ATOM   1644  CA  MET   105     118.703 106.543  68.902  1.00  0.00           C  
ATOM   1645  HA  MET   105     119.042 105.858  68.124  1.00  0.00           H  
ATOM   1646  CB  MET   105     120.052 107.024  69.484  1.00  0.00           C  
ATOM   1647  HB2 MET   105     120.590 107.820  68.969  1.00  0.00           H  
ATOM   1648  HB3 MET   105     119.822 107.524  70.425  1.00  0.00           H  
ATOM   1649  CG  MET   105     121.096 105.852  69.627  1.00  0.00           C  
ATOM   1650  HG2 MET   105     120.550 105.162  70.271  1.00  0.00           H  
ATOM   1651  HG3 MET   105     121.263 105.522  68.601  1.00  0.00           H  
ATOM   1652  SD  MET   105     122.740 106.245  70.246  1.00  0.00           S  
ATOM   1653  CE  MET   105     122.198 105.871  71.963  1.00  0.00           C  
ATOM   1654  HE1 MET   105     122.236 104.783  71.994  1.00  0.00           H  
ATOM   1655  HE2 MET   105     122.971 106.193  72.660  1.00  0.00           H  
ATOM   1656  HE3 MET   105     121.301 106.463  72.148  1.00  0.00           H  
ATOM   1657  C   MET   105     117.930 105.781  69.973  1.00  0.00           C  
ATOM   1658  O   MET   105     117.635 104.632  69.781  1.00  0.00           O  
ATOM   1659  N   ASN   106     117.473 106.513  71.022  1.00  0.00           N  
ATOM   1660  H   ASN   106     117.688 107.495  71.121  1.00  0.00           H  
ATOM   1661  CA  ASN   106     116.848 105.863  72.181  1.00  0.00           C  
ATOM   1662  HA  ASN   106     117.585 105.063  72.256  1.00  0.00           H  
ATOM   1663  CB  ASN   106     116.952 106.589  73.478  1.00  0.00           C  
ATOM   1664  HB2 ASN   106     116.398 107.510  73.297  1.00  0.00           H  
ATOM   1665  HB3 ASN   106     116.532 106.088  74.351  1.00  0.00           H  
ATOM   1666  CG  ASN   106     118.352 106.957  73.839  1.00  0.00           C  
ATOM   1667  OD1 ASN   106     119.260 106.092  74.053  1.00  0.00           O  
ATOM   1668  ND2 ASN   106     118.714 108.184  73.682  1.00  0.00           N  
ATOM   1669 HD21 ASN   106     119.708 108.365  73.704  1.00  0.00           H  
ATOM   1670 HD22 ASN   106     118.084 108.883  73.315  1.00  0.00           H  
ATOM   1671  C   ASN   106     115.444 105.303  71.970  1.00  0.00           C  
ATOM   1672  O   ASN   106     114.993 104.455  72.712  1.00  0.00           O  
ATOM   1673  N   LEU   107     114.763 105.664  70.911  1.00  0.00           N  
ATOM   1674  H   LEU   107     115.183 106.355  70.305  1.00  0.00           H  
ATOM   1675  CA  LEU   107     113.499 105.030  70.513  1.00  0.00           C  
ATOM   1676  HA  LEU   107     112.894 104.908  71.412  1.00  0.00           H  
ATOM   1677  CB  LEU   107     112.771 105.905  69.554  1.00  0.00           C  
ATOM   1678  HB2 LEU   107     112.616 106.893  69.987  1.00  0.00           H  
ATOM   1679  HB3 LEU   107     113.349 106.031  68.638  1.00  0.00           H  
ATOM   1680  CG  LEU   107     111.404 105.344  68.985  1.00  0.00           C  
ATOM   1681  HG  LEU   107     111.631 104.429  68.438  1.00  0.00           H  
ATOM   1682  CD1 LEU   107     110.432 104.975  70.030  1.00  0.00           C  
ATOM   1683 HD11 LEU   107     109.593 104.533  69.492  1.00  0.00           H  
ATOM   1684 HD12 LEU   107     110.832 104.173  70.651  1.00  0.00           H  
ATOM   1685 HD13 LEU   107     110.016 105.841  70.544  1.00  0.00           H  
ATOM   1686  CD2 LEU   107     110.749 106.332  68.074  1.00  0.00           C  
ATOM   1687 HD21 LEU   107     110.379 107.185  68.642  1.00  0.00           H  
ATOM   1688 HD22 LEU   107     111.377 106.696  67.261  1.00  0.00           H  
ATOM   1689 HD23 LEU   107     109.916 105.821  67.590  1.00  0.00           H  
ATOM   1690  C   LEU   107     113.714 103.614  70.014  1.00  0.00           C  
ATOM   1691  O   LEU   107     112.877 102.691  70.205  1.00  0.00           O  
ATOM   1692  N   GLU   108     114.862 103.305  69.318  1.00  0.00           N  
ATOM   1693  H   GLU   108     115.474 104.063  69.052  1.00  0.00           H  
ATOM   1694  CA  GLU   108     115.258 101.880  69.004  1.00  0.00           C  
ATOM   1695  HA  GLU   108     114.475 101.289  68.529  1.00  0.00           H  
ATOM   1696  CB  GLU   108     116.472 101.871  68.086  1.00  0.00           C  
ATOM   1697  HB2 GLU   108     116.293 102.548  67.250  1.00  0.00           H  
ATOM   1698  HB3 GLU   108     117.324 102.261  68.642  1.00  0.00           H  
ATOM   1699  CG  GLU   108     116.903 100.388  67.655  1.00  0.00           C  
ATOM   1700  HG2 GLU   108     117.992 100.435  67.631  1.00  0.00           H  
ATOM   1701  HG3 GLU   108     116.746  99.629  68.422  1.00  0.00           H  
ATOM   1702  CD  GLU   108     116.306  99.866  66.327  1.00  0.00           C  
ATOM   1703  OE1 GLU   108     116.899  98.813  65.771  1.00  0.00           O  
ATOM   1704  OE2 GLU   108     115.278 100.389  65.867  1.00  0.00           O  
ATOM   1705  C   GLU   108     115.617 101.193  70.337  1.00  0.00           C  
ATOM   1706  O   GLU   108     115.329 100.003  70.477  1.00  0.00           O  
ATOM   1707  N   GLU   109     116.121 101.963  71.340  1.00  0.00           N  
ATOM   1708  H   GLU   109     116.283 102.958  71.266  1.00  0.00           H  
ATOM   1709  CA  GLU   109     116.410 101.298  72.572  1.00  0.00           C  
ATOM   1710  HA  GLU   109     116.735 100.275  72.383  1.00  0.00           H  
ATOM   1711  CB  GLU   109     117.454 102.103  73.417  1.00  0.00           C  
ATOM   1712  HB2 GLU   109     117.077 103.109  73.598  1.00  0.00           H  
ATOM   1713  HB3 GLU   109     117.693 101.662  74.385  1.00  0.00           H  
ATOM   1714  CG  GLU   109     118.720 102.237  72.566  1.00  0.00           C  
ATOM   1715  HG2 GLU   109     118.523 102.759  71.630  1.00  0.00           H  
ATOM   1716  HG3 GLU   109     119.354 102.942  73.102  1.00  0.00           H  
ATOM   1717  CD  GLU   109     119.562 100.986  72.442  1.00  0.00           C  
ATOM   1718  OE1 GLU   109     119.157 100.044  71.730  1.00  0.00           O  
ATOM   1719  OE2 GLU   109     120.741 100.925  72.935  1.00  0.00           O  
ATOM   1720  C   GLU   109     115.159 100.993  73.397  1.00  0.00           C  
ATOM   1721  O   GLU   109     115.083 100.002  74.112  1.00  0.00           O  
ATOM   1722  N   ASP   110     114.117 101.844  73.359  1.00  0.00           N  
ATOM   1723  H   ASP   110     114.292 102.669  72.803  1.00  0.00           H  
ATOM   1724  CA  ASP   110     112.782 101.775  74.012  1.00  0.00           C  
ATOM   1725  HA  ASP   110     112.984 101.389  75.011  1.00  0.00           H  
ATOM   1726  CB  ASP   110     112.179 103.153  73.976  1.00  0.00           C  
ATOM   1727  HB2 ASP   110     112.231 103.511  72.948  1.00  0.00           H  
ATOM   1728  HB3 ASP   110     111.156 103.124  74.350  1.00  0.00           H  
ATOM   1729  CG  ASP   110     112.911 104.108  74.985  1.00  0.00           C  
ATOM   1730  OD1 ASP   110     113.704 103.727  75.817  1.00  0.00           O  
ATOM   1731  OD2 ASP   110     112.614 105.329  74.984  1.00  0.00           O  
ATOM   1732  C   ASP   110     111.726 100.875  73.227  1.00  0.00           C  
ATOM   1733  O   ASP   110     111.039 100.075  73.805  1.00  0.00           O  
ATOM   1734  N   MET   111     111.823 100.666  71.928  1.00  0.00           N  
ATOM   1735  H   MET   111     112.231 101.381  71.342  1.00  0.00           H  
ATOM   1736  CA  MET   111     111.167  99.553  71.249  1.00  0.00           C  
ATOM   1737  HA  MET   111     110.112  99.624  71.514  1.00  0.00           H  
ATOM   1738  CB  MET   111     111.401  99.699  69.747  1.00  0.00           C  
ATOM   1739  HB2 MET   111     110.800 100.571  69.490  1.00  0.00           H  
ATOM   1740  HB3 MET   111     112.440  99.989  69.590  1.00  0.00           H  
ATOM   1741  CG  MET   111     111.086  98.512  68.823  1.00  0.00           C  
ATOM   1742  HG2 MET   111     110.303  97.848  69.189  1.00  0.00           H  
ATOM   1743  HG3 MET   111     110.832  98.876  67.828  1.00  0.00           H  
ATOM   1744  SD  MET   111     112.506  97.369  68.490  1.00  0.00           S  
ATOM   1745  CE  MET   111     113.693  98.231  67.433  1.00  0.00           C  
ATOM   1746  HE1 MET   111     113.515  99.307  67.434  1.00  0.00           H  
ATOM   1747  HE2 MET   111     114.731  97.989  67.660  1.00  0.00           H  
ATOM   1748  HE3 MET   111     113.664  97.785  66.439  1.00  0.00           H  
ATOM   1749  C   MET   111     111.788  98.285  71.680  1.00  0.00           C  
ATOM   1750  O   MET   111     111.136  97.236  71.899  1.00  0.00           O  
ATOM   1751  N   THR   112     113.160  98.292  71.902  1.00  0.00           N  
ATOM   1752  H   THR   112     113.634  99.117  71.565  1.00  0.00           H  
ATOM   1753  CA  THR   112     114.006  97.129  72.398  1.00  0.00           C  
ATOM   1754  HA  THR   112     113.588  96.331  71.784  1.00  0.00           H  
ATOM   1755  CB  THR   112     115.467  97.398  71.961  1.00  0.00           C  
ATOM   1756  HB  THR   112     115.821  98.337  72.386  1.00  0.00           H  
ATOM   1757  CG2 THR   112     116.436  96.257  72.367  1.00  0.00           C  
ATOM   1758 HG21 THR   112     116.711  96.449  73.404  1.00  0.00           H  
ATOM   1759 HG22 THR   112     115.812  95.370  72.253  1.00  0.00           H  
ATOM   1760 HG23 THR   112     117.282  96.373  71.689  1.00  0.00           H  
ATOM   1761  OG1 THR   112     115.538  97.362  70.581  1.00  0.00           O  
ATOM   1762  HG1 THR   112     115.253  98.222  70.263  1.00  0.00           H  
ATOM   1763  C   THR   112     113.743  96.773  73.869  1.00  0.00           C  
ATOM   1764  O   THR   112     113.976  95.589  74.218  1.00  0.00           O  
ATOM   1765  N   ARG   113     113.200  97.705  74.699  1.00  0.00           N  
ATOM   1766  H   ARG   113     113.290  98.645  74.340  1.00  0.00           H  
ATOM   1767  CA  ARG   113     112.725  97.392  76.024  1.00  0.00           C  
ATOM   1768  HA  ARG   113     113.409  96.655  76.445  1.00  0.00           H  
ATOM   1769  CB  ARG   113     112.722  98.673  76.876  1.00  0.00           C  
ATOM   1770  HB2 ARG   113     112.592  99.530  76.216  1.00  0.00           H  
ATOM   1771  HB3 ARG   113     111.941  98.652  77.636  1.00  0.00           H  
ATOM   1772  CG  ARG   113     114.011  98.907  77.664  1.00  0.00           C  
ATOM   1773  HG2 ARG   113     114.187  98.084  78.358  1.00  0.00           H  
ATOM   1774  HG3 ARG   113     114.792  98.865  76.905  1.00  0.00           H  
ATOM   1775  CD  ARG   113     114.084 100.159  78.548  1.00  0.00           C  
ATOM   1776  HD2 ARG   113     113.634 100.046  79.534  1.00  0.00           H  
ATOM   1777  HD3 ARG   113     115.151 100.287  78.731  1.00  0.00           H  
ATOM   1778  NE  ARG   113     113.570 101.386  78.009  1.00  0.00           N  
ATOM   1779  HE  ARG   113     114.175 101.866  77.359  1.00  0.00           H  
ATOM   1780  CZ  ARG   113     112.652 102.219  78.592  1.00  0.00           C  
ATOM   1781  NH1 ARG   113     112.006 102.010  79.733  1.00  0.00           N  
ATOM   1782 HH11 ARG   113     111.209 102.585  79.968  1.00  0.00           H  
ATOM   1783 HH12 ARG   113     111.973 101.042  80.020  1.00  0.00           H  
ATOM   1784  NH2 ARG   113     112.352 103.360  78.019  1.00  0.00           N  
ATOM   1785 HH21 ARG   113     112.835 103.670  77.188  1.00  0.00           H  
ATOM   1786 HH22 ARG   113     111.679 103.971  78.459  1.00  0.00           H  
ATOM   1787  C   ARG   113     111.244  96.920  75.820  1.00  0.00           C  
ATOM   1788  O   ARG   113     110.933  95.922  76.430  1.00  0.00           O  
ATOM   1789  N   TYR   114     110.383  97.560  75.039  1.00  0.00           N  
ATOM   1790  H   TYR   114     110.694  98.374  74.527  1.00  0.00           H  
ATOM   1791  CA  TYR   114     108.962  97.161  74.787  1.00  0.00           C  
ATOM   1792  HA  TYR   114     108.461  97.298  75.745  1.00  0.00           H  
ATOM   1793  CB  TYR   114     108.257  98.096  73.762  1.00  0.00           C  
ATOM   1794  HB2 TYR   114     108.092  99.071  74.219  1.00  0.00           H  
ATOM   1795  HB3 TYR   114     108.978  98.272  72.963  1.00  0.00           H  
ATOM   1796  CG  TYR   114     106.967  97.651  73.219  1.00  0.00           C  
ATOM   1797  CD1 TYR   114     105.779  97.884  73.989  1.00  0.00           C  
ATOM   1798  HD1 TYR   114     105.735  98.300  74.985  1.00  0.00           H  
ATOM   1799  CE1 TYR   114     104.610  97.267  73.462  1.00  0.00           C  
ATOM   1800  HE1 TYR   114     103.781  97.457  74.128  1.00  0.00           H  
ATOM   1801  CZ  TYR   114     104.552  96.752  72.130  1.00  0.00           C  
ATOM   1802  OH  TYR   114     103.356  96.316  71.724  1.00  0.00           O  
ATOM   1803  HH  TYR   114     103.337  95.749  70.949  1.00  0.00           H  
ATOM   1804  CE2 TYR   114     105.702  96.661  71.278  1.00  0.00           C  
ATOM   1805  HE2 TYR   114     105.620  96.328  70.254  1.00  0.00           H  
ATOM   1806  CD2 TYR   114     106.923  97.052  71.908  1.00  0.00           C  
ATOM   1807  HD2 TYR   114     107.820  96.964  71.313  1.00  0.00           H  
ATOM   1808  C   TYR   114     108.780  95.701  74.416  1.00  0.00           C  
ATOM   1809  O   TYR   114     108.059  94.910  75.047  1.00  0.00           O  
ATOM   1810  N   ALA   115     109.559  95.299  73.387  1.00  0.00           N  
ATOM   1811  H   ALA   115     110.198  95.979  73.003  1.00  0.00           H  
ATOM   1812  CA  ALA   115     109.744  93.860  72.979  1.00  0.00           C  
ATOM   1813  HA  ALA   115     108.790  93.458  72.638  1.00  0.00           H  
ATOM   1814  CB  ALA   115     110.699  93.872  71.721  1.00  0.00           C  
ATOM   1815  HB1 ALA   115     110.249  94.516  70.965  1.00  0.00           H  
ATOM   1816  HB2 ALA   115     111.703  94.161  72.031  1.00  0.00           H  
ATOM   1817  HB3 ALA   115     110.893  92.865  71.352  1.00  0.00           H  
ATOM   1818  C   ALA   115     110.318  92.890  74.066  1.00  0.00           C  
ATOM   1819  O   ALA   115     109.933  91.731  74.133  1.00  0.00           O  
ATOM   1820  N   TYR   116     111.224  93.327  74.952  1.00  0.00           N  
ATOM   1821  H   TYR   116     111.243  94.337  74.933  1.00  0.00           H  
ATOM   1822  CA  TYR   116     111.745  92.550  76.163  1.00  0.00           C  
ATOM   1823  HA  TYR   116     111.939  91.499  75.952  1.00  0.00           H  
ATOM   1824  CB  TYR   116     113.047  93.172  76.572  1.00  0.00           C  
ATOM   1825  HB2 TYR   116     113.778  93.032  75.776  1.00  0.00           H  
ATOM   1826  HB3 TYR   116     112.901  94.248  76.475  1.00  0.00           H  
ATOM   1827  CG  TYR   116     113.543  92.912  77.933  1.00  0.00           C  
ATOM   1828  CD1 TYR   116     114.390  91.788  78.099  1.00  0.00           C  
ATOM   1829  HD1 TYR   116     114.548  91.253  77.174  1.00  0.00           H  
ATOM   1830  CE1 TYR   116     114.828  91.407  79.397  1.00  0.00           C  
ATOM   1831  HE1 TYR   116     115.556  90.616  79.501  1.00  0.00           H  
ATOM   1832  CZ  TYR   116     114.574  92.234  80.521  1.00  0.00           C  
ATOM   1833  OH  TYR   116     115.069  91.899  81.721  1.00  0.00           O  
ATOM   1834  HH  TYR   116     114.917  92.626  82.330  1.00  0.00           H  
ATOM   1835  CE2 TYR   116     113.696  93.306  80.325  1.00  0.00           C  
ATOM   1836  HE2 TYR   116     113.474  93.960  81.156  1.00  0.00           H  
ATOM   1837  CD2 TYR   116     113.113  93.632  79.082  1.00  0.00           C  
ATOM   1838  HD2 TYR   116     112.328  94.349  78.892  1.00  0.00           H  
ATOM   1839  C   TYR   116     110.679  92.481  77.214  1.00  0.00           C  
ATOM   1840  O   TYR   116     110.270  91.428  77.626  1.00  0.00           O  
ATOM   1841  N   TYR   117     110.000  93.504  77.554  1.00  0.00           N  
ATOM   1842  H   TYR   117     110.288  94.393  77.169  1.00  0.00           H  
ATOM   1843  CA  TYR   117     108.860  93.495  78.407  1.00  0.00           C  
ATOM   1844  HA  TYR   117     109.075  93.062  79.384  1.00  0.00           H  
ATOM   1845  CB  TYR   117     108.304  94.876  78.681  1.00  0.00           C  
ATOM   1846  HB2 TYR   117     107.729  95.154  77.798  1.00  0.00           H  
ATOM   1847  HB3 TYR   117     107.591  94.678  79.481  1.00  0.00           H  
ATOM   1848  CG  TYR   117     109.318  95.964  79.233  1.00  0.00           C  
ATOM   1849  CD1 TYR   117     109.019  97.302  78.869  1.00  0.00           C  
ATOM   1850  HD1 TYR   117     108.261  97.534  78.135  1.00  0.00           H  
ATOM   1851  CE1 TYR   117     109.702  98.393  79.375  1.00  0.00           C  
ATOM   1852  HE1 TYR   117     109.502  99.359  78.936  1.00  0.00           H  
ATOM   1853  CZ  TYR   117     110.781  98.156  80.277  1.00  0.00           C  
ATOM   1854  OH  TYR   117     111.409  99.307  80.799  1.00  0.00           O  
ATOM   1855  HH  TYR   117     112.031  99.060  81.488  1.00  0.00           H  
ATOM   1856  CE2 TYR   117     110.986  96.873  80.787  1.00  0.00           C  
ATOM   1857  HE2 TYR   117     111.642  96.731  81.633  1.00  0.00           H  
ATOM   1858  CD2 TYR   117     110.289  95.794  80.284  1.00  0.00           C  
ATOM   1859  HD2 TYR   117     110.533  94.769  80.519  1.00  0.00           H  
ATOM   1860  C   TYR   117     107.652  92.621  77.881  1.00  0.00           C  
ATOM   1861  O   TYR   117     107.233  91.791  78.616  1.00  0.00           O  
ATOM   1862  N   TYR   118     107.269  92.689  76.585  1.00  0.00           N  
ATOM   1863  H   TYR   118     107.519  93.533  76.090  1.00  0.00           H  
ATOM   1864  CA  TYR   118     106.356  91.681  75.969  1.00  0.00           C  
ATOM   1865  HA  TYR   118     105.364  91.687  76.422  1.00  0.00           H  
ATOM   1866  CB  TYR   118     106.271  91.983  74.466  1.00  0.00           C  
ATOM   1867  HB2 TYR   118     105.514  92.734  74.240  1.00  0.00           H  
ATOM   1868  HB3 TYR   118     107.144  92.439  73.998  1.00  0.00           H  
ATOM   1869  CG  TYR   118     105.935  90.768  73.597  1.00  0.00           C  
ATOM   1870  CD1 TYR   118     106.960  90.227  72.743  1.00  0.00           C  
ATOM   1871  HD1 TYR   118     107.907  90.732  72.626  1.00  0.00           H  
ATOM   1872  CE1 TYR   118     106.721  89.003  72.069  1.00  0.00           C  
ATOM   1873  HE1 TYR   118     107.451  88.530  71.428  1.00  0.00           H  
ATOM   1874  CZ  TYR   118     105.474  88.410  72.110  1.00  0.00           C  
ATOM   1875  OH  TYR   118     105.145  87.382  71.287  1.00  0.00           O  
ATOM   1876  HH  TYR   118     104.418  86.858  71.632  1.00  0.00           H  
ATOM   1877  CE2 TYR   118     104.552  88.852  72.996  1.00  0.00           C  
ATOM   1878  HE2 TYR   118     103.592  88.363  73.074  1.00  0.00           H  
ATOM   1879  CD2 TYR   118     104.724  89.969  73.779  1.00  0.00           C  
ATOM   1880  HD2 TYR   118     103.940  90.315  74.437  1.00  0.00           H  
ATOM   1881  C   TYR   118     106.990  90.302  76.155  1.00  0.00           C  
ATOM   1882  O   TYR   118     106.253  89.366  76.437  1.00  0.00           O  
ATOM   1883  N   SER   119     108.303  90.052  75.894  1.00  0.00           N  
ATOM   1884  H   SER   119     108.913  90.843  75.753  1.00  0.00           H  
ATOM   1885  CA  SER   119     108.848  88.682  75.755  1.00  0.00           C  
ATOM   1886  HA  SER   119     108.242  88.114  75.049  1.00  0.00           H  
ATOM   1887  CB  SER   119     110.338  88.676  75.325  1.00  0.00           C  
ATOM   1888  HB2 SER   119     110.861  89.418  75.928  1.00  0.00           H  
ATOM   1889  HB3 SER   119     110.840  87.740  75.568  1.00  0.00           H  
ATOM   1890  OG  SER   119     110.376  88.992  73.910  1.00  0.00           O  
ATOM   1891  HG  SER   119     110.339  89.934  73.729  1.00  0.00           H  
ATOM   1892  C   SER   119     108.826  87.948  77.112  1.00  0.00           C  
ATOM   1893  O   SER   119     108.704  86.705  77.198  1.00  0.00           O  
ATOM   1894  N   GLY   120     108.658  88.720  78.203  1.00  0.00           N  
ATOM   1895  H   GLY   120     108.657  89.701  77.966  1.00  0.00           H  
ATOM   1896  CA  GLY   120     108.598  88.193  79.581  1.00  0.00           C  
ATOM   1897  HA2 GLY   120     109.198  87.290  79.693  1.00  0.00           H  
ATOM   1898  HA3 GLY   120     109.019  88.898  80.299  1.00  0.00           H  
ATOM   1899  C   GLY   120     107.157  87.830  79.870  1.00  0.00           C  
ATOM   1900  O   GLY   120     106.904  86.822  80.484  1.00  0.00           O  
ATOM   1901  N   ILE   121     106.128  88.551  79.362  1.00  0.00           N  
ATOM   1902  H   ILE   121     106.443  89.410  78.934  1.00  0.00           H  
ATOM   1903  CA  ILE   121     104.774  88.144  79.424  1.00  0.00           C  
ATOM   1904  HA  ILE   121     104.488  87.827  80.427  1.00  0.00           H  
ATOM   1905  CB  ILE   121     103.814  89.279  79.066  1.00  0.00           C  
ATOM   1906  HB  ILE   121     104.022  89.497  78.018  1.00  0.00           H  
ATOM   1907  CG2 ILE   121     102.303  88.915  79.228  1.00  0.00           C  
ATOM   1908 HG21 ILE   121     102.194  88.547  80.248  1.00  0.00           H  
ATOM   1909 HG22 ILE   121     101.564  89.708  79.117  1.00  0.00           H  
ATOM   1910 HG23 ILE   121     101.977  88.133  78.542  1.00  0.00           H  
ATOM   1911  CG1 ILE   121     104.143  90.579  79.862  1.00  0.00           C  
ATOM   1912 HG12 ILE   121     103.876  90.375  80.899  1.00  0.00           H  
ATOM   1913 HG13 ILE   121     105.211  90.795  79.869  1.00  0.00           H  
ATOM   1914  CD1 ILE   121     103.393  91.792  79.223  1.00  0.00           C  
ATOM   1915 HD11 ILE   121     102.505  91.819  79.854  1.00  0.00           H  
ATOM   1916 HD12 ILE   121     103.986  92.681  79.441  1.00  0.00           H  
ATOM   1917 HD13 ILE   121     103.104  91.709  78.175  1.00  0.00           H  
ATOM   1918  C   ILE   121     104.517  87.023  78.479  1.00  0.00           C  
ATOM   1919  O   ILE   121     103.854  86.060  78.849  1.00  0.00           O  
ATOM   1920  N   GLY   122     105.096  87.080  77.271  1.00  0.00           N  
ATOM   1921  H   GLY   122     105.675  87.876  77.045  1.00  0.00           H  
ATOM   1922  CA  GLY   122     104.975  86.007  76.259  1.00  0.00           C  
ATOM   1923  HA2 GLY   122     103.953  85.873  75.902  1.00  0.00           H  
ATOM   1924  HA3 GLY   122     105.561  86.352  75.407  1.00  0.00           H  
ATOM   1925  C   GLY   122     105.407  84.654  76.770  1.00  0.00           C  
ATOM   1926  O   GLY   122     104.546  83.705  76.804  1.00  0.00           O  
ATOM   1927  N   ALA   123     106.658  84.514  77.160  1.00  0.00           N  
ATOM   1928  H   ALA   123     107.281  85.308  77.134  1.00  0.00           H  
ATOM   1929  CA  ALA   123     107.266  83.226  77.669  1.00  0.00           C  
ATOM   1930  HA  ALA   123     107.266  82.400  76.958  1.00  0.00           H  
ATOM   1931  CB  ALA   123     108.721  83.505  78.116  1.00  0.00           C  
ATOM   1932  HB1 ALA   123     108.769  84.240  78.920  1.00  0.00           H  
ATOM   1933  HB2 ALA   123     109.191  82.554  78.365  1.00  0.00           H  
ATOM   1934  HB3 ALA   123     109.202  83.845  77.198  1.00  0.00           H  
ATOM   1935  C   ALA   123     106.533  82.701  78.914  1.00  0.00           C  
ATOM   1936  O   ALA   123     106.341  81.437  79.114  1.00  0.00           O  
ATOM   1937  N   GLY   124     106.025  83.613  79.708  1.00  0.00           N  
ATOM   1938  H   GLY   124     106.141  84.595  79.500  1.00  0.00           H  
ATOM   1939  CA  GLY   124     105.194  83.238  80.851  1.00  0.00           C  
ATOM   1940  HA2 GLY   124     105.763  82.541  81.466  1.00  0.00           H  
ATOM   1941  HA3 GLY   124     105.128  84.132  81.470  1.00  0.00           H  
ATOM   1942  C   GLY   124     103.731  82.736  80.603  1.00  0.00           C  
ATOM   1943  O   GLY   124     103.282  81.849  81.311  1.00  0.00           O  
ATOM   1944  N   VAL   125     103.114  83.253  79.508  1.00  0.00           N  
ATOM   1945  H   VAL   125     103.641  83.914  78.955  1.00  0.00           H  
ATOM   1946  CA  VAL   125     101.704  83.018  79.177  1.00  0.00           C  
ATOM   1947  HA  VAL   125     101.080  82.977  80.070  1.00  0.00           H  
ATOM   1948  CB  VAL   125     100.989  84.077  78.313  1.00  0.00           C  
ATOM   1949  HB  VAL   125     101.699  84.555  77.638  1.00  0.00           H  
ATOM   1950  CG1 VAL   125      99.729  83.556  77.575  1.00  0.00           C  
ATOM   1951 HG11 VAL   125      99.982  82.901  76.742  1.00  0.00           H  
ATOM   1952 HG12 VAL   125      99.063  83.070  78.288  1.00  0.00           H  
ATOM   1953 HG13 VAL   125      99.330  84.423  77.049  1.00  0.00           H  
ATOM   1954  CG2 VAL   125     100.446  85.197  79.247  1.00  0.00           C  
ATOM   1955 HG21 VAL   125      99.930  85.946  78.646  1.00  0.00           H  
ATOM   1956 HG22 VAL   125      99.639  84.814  79.871  1.00  0.00           H  
ATOM   1957 HG23 VAL   125     101.198  85.625  79.911  1.00  0.00           H  
ATOM   1958  C   VAL   125     101.671  81.646  78.576  1.00  0.00           C  
ATOM   1959  O   VAL   125     100.680  80.926  78.639  1.00  0.00           O  
ATOM   1960  N   LEU   126     102.711  81.268  77.859  1.00  0.00           N  
ATOM   1961  H   LEU   126     103.442  81.939  77.671  1.00  0.00           H  
ATOM   1962  CA  LEU   126     102.833  80.081  77.003  1.00  0.00           C  
ATOM   1963  HA  LEU   126     101.927  79.947  76.412  1.00  0.00           H  
ATOM   1964  CB  LEU   126     104.031  80.182  76.074  1.00  0.00           C  
ATOM   1965  HB2 LEU   126     103.900  81.074  75.461  1.00  0.00           H  
ATOM   1966  HB3 LEU   126     104.951  80.430  76.603  1.00  0.00           H  
ATOM   1967  CG  LEU   126     104.261  78.946  75.128  1.00  0.00           C  
ATOM   1968  HG  LEU   126     104.268  77.994  75.659  1.00  0.00           H  
ATOM   1969  CD1 LEU   126     102.941  78.909  74.332  1.00  0.00           C  
ATOM   1970 HD11 LEU   126     102.127  78.443  74.886  1.00  0.00           H  
ATOM   1971 HD12 LEU   126     102.622  79.844  73.872  1.00  0.00           H  
ATOM   1972 HD13 LEU   126     103.154  78.251  73.489  1.00  0.00           H  
ATOM   1973  CD2 LEU   126     105.365  79.122  74.102  1.00  0.00           C  
ATOM   1974 HD21 LEU   126     105.071  79.750  73.262  1.00  0.00           H  
ATOM   1975 HD22 LEU   126     106.253  79.591  74.526  1.00  0.00           H  
ATOM   1976 HD23 LEU   126     105.775  78.188  73.717  1.00  0.00           H  
ATOM   1977  C   LEU   126     102.950  78.837  77.953  1.00  0.00           C  
ATOM   1978  O   LEU   126     102.363  77.808  77.681  1.00  0.00           O  
ATOM   1979  N   VAL   127     103.705  78.963  79.051  1.00  0.00           N  
ATOM   1980  H   VAL   127     104.278  79.761  79.284  1.00  0.00           H  
ATOM   1981  CA  VAL   127     103.794  77.867  80.041  1.00  0.00           C  
ATOM   1982  HA  VAL   127     103.696  76.942  79.472  1.00  0.00           H  
ATOM   1983  CB  VAL   127     105.085  77.823  80.844  1.00  0.00           C  
ATOM   1984  HB  VAL   127     105.910  77.963  80.144  1.00  0.00           H  
ATOM   1985  CG1 VAL   127     105.192  78.989  81.776  1.00  0.00           C  
ATOM   1986 HG11 VAL   127     105.047  79.985  81.357  1.00  0.00           H  
ATOM   1987 HG12 VAL   127     104.631  78.813  82.694  1.00  0.00           H  
ATOM   1988 HG13 VAL   127     106.258  79.020  82.001  1.00  0.00           H  
ATOM   1989  CG2 VAL   127     105.384  76.504  81.603  1.00  0.00           C  
ATOM   1990 HG21 VAL   127     104.881  76.416  82.566  1.00  0.00           H  
ATOM   1991 HG22 VAL   127     105.232  75.620  80.984  1.00  0.00           H  
ATOM   1992 HG23 VAL   127     106.468  76.443  81.707  1.00  0.00           H  
ATOM   1993  C   VAL   127     102.584  77.843  80.953  1.00  0.00           C  
ATOM   1994  O   VAL   127     102.109  76.694  81.259  1.00  0.00           O  
ATOM   1995  N   ALA   128     101.937  78.975  81.319  1.00  0.00           N  
ATOM   1996  H   ALA   128     102.402  79.852  81.136  1.00  0.00           H  
ATOM   1997  CA  ALA   128     100.806  78.981  82.269  1.00  0.00           C  
ATOM   1998  HA  ALA   128     100.965  78.285  83.093  1.00  0.00           H  
ATOM   1999  CB  ALA   128     100.821  80.357  82.864  1.00  0.00           C  
ATOM   2000  HB1 ALA   128     101.714  80.647  83.418  1.00  0.00           H  
ATOM   2001  HB2 ALA   128     100.856  81.092  82.060  1.00  0.00           H  
ATOM   2002  HB3 ALA   128      99.979  80.622  83.503  1.00  0.00           H  
ATOM   2003  C   ALA   128      99.548  78.444  81.570  1.00  0.00           C  
ATOM   2004  O   ALA   128      98.960  77.503  82.097  1.00  0.00           O  
ATOM   2005  N   ALA   129      99.142  78.941  80.392  1.00  0.00           N  
ATOM   2006  H   ALA   129      99.609  79.667  79.867  1.00  0.00           H  
ATOM   2007  CA  ALA   129      97.981  78.372  79.687  1.00  0.00           C  
ATOM   2008  HA  ALA   129      97.124  78.431  80.358  1.00  0.00           H  
ATOM   2009  CB  ALA   129      97.716  79.265  78.549  1.00  0.00           C  
ATOM   2010  HB1 ALA   129      96.901  78.919  77.914  1.00  0.00           H  
ATOM   2011  HB2 ALA   129      97.466  80.141  79.148  1.00  0.00           H  
ATOM   2012  HB3 ALA   129      98.591  79.409  77.916  1.00  0.00           H  
ATOM   2013  C   ALA   129      98.219  76.949  79.191  1.00  0.00           C  
ATOM   2014  O   ALA   129      97.214  76.224  79.080  1.00  0.00           O  
ATOM   2015  N   TYR   130      99.474  76.504  79.133  1.00  0.00           N  
ATOM   2016  H   TYR   130     100.256  77.138  79.221  1.00  0.00           H  
ATOM   2017  CA  TYR   130      99.729  75.052  78.893  1.00  0.00           C  
ATOM   2018  HA  TYR   130      99.053  74.740  78.097  1.00  0.00           H  
ATOM   2019  CB  TYR   130     101.203  74.873  78.496  1.00  0.00           C  
ATOM   2020  HB2 TYR   130     101.221  75.107  77.432  1.00  0.00           H  
ATOM   2021  HB3 TYR   130     101.843  75.473  79.143  1.00  0.00           H  
ATOM   2022  CG  TYR   130     101.694  73.401  78.644  1.00  0.00           C  
ATOM   2023  CD1 TYR   130     102.729  73.037  79.551  1.00  0.00           C  
ATOM   2024  HD1 TYR   130     103.134  73.710  80.293  1.00  0.00           H  
ATOM   2025  CE1 TYR   130     103.132  71.737  79.691  1.00  0.00           C  
ATOM   2026  HE1 TYR   130     103.887  71.509  80.430  1.00  0.00           H  
ATOM   2027  CZ  TYR   130     102.589  70.786  78.861  1.00  0.00           C  
ATOM   2028  OH  TYR   130     102.853  69.490  79.011  1.00  0.00           O  
ATOM   2029  HH  TYR   130     103.591  69.425  79.620  1.00  0.00           H  
ATOM   2030  CE2 TYR   130     101.577  71.080  77.908  1.00  0.00           C  
ATOM   2031  HE2 TYR   130     101.187  70.318  77.249  1.00  0.00           H  
ATOM   2032  CD2 TYR   130     101.072  72.372  77.874  1.00  0.00           C  
ATOM   2033  HD2 TYR   130     100.319  72.638  77.147  1.00  0.00           H  
ATOM   2034  C   TYR   130      99.365  74.199  80.117  1.00  0.00           C  
ATOM   2035  O   TYR   130      98.491  73.400  80.009  1.00  0.00           O  
ATOM   2036  N   ILE   131      99.987  74.517  81.198  1.00  0.00           N  
ATOM   2037  H   ILE   131     100.576  75.338  81.233  1.00  0.00           H  
ATOM   2038  CA  ILE   131      99.800  73.900  82.534  1.00  0.00           C  
ATOM   2039  HA  ILE   131     100.202  72.890  82.468  1.00  0.00           H  
ATOM   2040  CB  ILE   131     100.733  74.495  83.561  1.00  0.00           C  
ATOM   2041  HB  ILE   131     100.681  75.583  83.537  1.00  0.00           H  
ATOM   2042  CG2 ILE   131     100.308  74.162  84.980  1.00  0.00           C  
ATOM   2043 HG21 ILE   131      99.247  74.324  85.173  1.00  0.00           H  
ATOM   2044 HG22 ILE   131     100.404  73.088  85.144  1.00  0.00           H  
ATOM   2045 HG23 ILE   131     100.990  74.708  85.632  1.00  0.00           H  
ATOM   2046  CG1 ILE   131     102.244  74.068  83.301  1.00  0.00           C  
ATOM   2047 HG12 ILE   131     102.478  73.032  83.547  1.00  0.00           H  
ATOM   2048 HG13 ILE   131     102.465  74.305  82.260  1.00  0.00           H  
ATOM   2049  CD1 ILE   131     103.293  74.923  83.999  1.00  0.00           C  
ATOM   2050 HD11 ILE   131     104.278  74.565  83.699  1.00  0.00           H  
ATOM   2051 HD12 ILE   131     103.132  75.984  83.807  1.00  0.00           H  
ATOM   2052 HD13 ILE   131     103.222  74.706  85.065  1.00  0.00           H  
ATOM   2053  C   ILE   131      98.344  73.808  82.947  1.00  0.00           C  
ATOM   2054  O   ILE   131      97.811  72.687  83.126  1.00  0.00           O  
ATOM   2055  N   GLN   132      97.650  74.977  83.143  1.00  0.00           N  
ATOM   2056  H   GLN   132      98.006  75.906  82.972  1.00  0.00           H  
ATOM   2057  CA  GLN   132      96.291  74.905  83.734  1.00  0.00           C  
ATOM   2058  HA  GLN   132      96.394  74.349  84.666  1.00  0.00           H  
ATOM   2059  CB  GLN   132      95.814  76.305  84.009  1.00  0.00           C  
ATOM   2060  HB2 GLN   132      94.875  76.289  84.563  1.00  0.00           H  
ATOM   2061  HB3 GLN   132      96.429  76.688  84.823  1.00  0.00           H  
ATOM   2062  CG  GLN   132      95.746  77.423  82.950  1.00  0.00           C  
ATOM   2063  HG2 GLN   132      96.137  78.384  83.285  1.00  0.00           H  
ATOM   2064  HG3 GLN   132      96.339  77.076  82.104  1.00  0.00           H  
ATOM   2065  CD  GLN   132      94.351  77.792  82.594  1.00  0.00           C  
ATOM   2066  OE1 GLN   132      93.426  77.087  82.757  1.00  0.00           O  
ATOM   2067  NE2 GLN   132      94.159  78.924  81.916  1.00  0.00           N  
ATOM   2068 HE21 GLN   132      93.206  79.061  81.610  1.00  0.00           H  
ATOM   2069 HE22 GLN   132      94.771  79.728  81.890  1.00  0.00           H  
ATOM   2070  C   GLN   132      95.245  74.079  82.927  1.00  0.00           C  
ATOM   2071  O   GLN   132      94.448  73.394  83.508  1.00  0.00           O  
ATOM   2072  N   VAL   133      95.345  74.247  81.614  1.00  0.00           N  
ATOM   2073  H   VAL   133      96.101  74.735  81.156  1.00  0.00           H  
ATOM   2074  CA  VAL   133      94.547  73.421  80.739  1.00  0.00           C  
ATOM   2075  HA  VAL   133      93.535  73.459  81.142  1.00  0.00           H  
ATOM   2076  CB  VAL   133      94.433  73.965  79.336  1.00  0.00           C  
ATOM   2077  HB  VAL   133      95.485  74.059  79.067  1.00  0.00           H  
ATOM   2078  CG1 VAL   133      93.719  73.031  78.358  1.00  0.00           C  
ATOM   2079 HG11 VAL   133      92.789  72.601  78.731  1.00  0.00           H  
ATOM   2080 HG12 VAL   133      93.537  73.690  77.510  1.00  0.00           H  
ATOM   2081 HG13 VAL   133      94.476  72.308  78.055  1.00  0.00           H  
ATOM   2082  CG2 VAL   133      93.624  75.326  79.351  1.00  0.00           C  
ATOM   2083 HG21 VAL   133      92.581  75.230  79.652  1.00  0.00           H  
ATOM   2084 HG22 VAL   133      94.118  76.111  79.924  1.00  0.00           H  
ATOM   2085 HG23 VAL   133      93.623  75.789  78.364  1.00  0.00           H  
ATOM   2086  C   VAL   133      94.923  71.916  80.757  1.00  0.00           C  
ATOM   2087  O   VAL   133      94.095  71.053  81.129  1.00  0.00           O  
ATOM   2088  N   SER   134      96.176  71.555  80.514  1.00  0.00           N  
ATOM   2089  H   SER   134      96.858  72.291  80.395  1.00  0.00           H  
ATOM   2090  CA  SER   134      96.667  70.219  80.542  1.00  0.00           C  
ATOM   2091  HA  SER   134      96.009  69.675  79.864  1.00  0.00           H  
ATOM   2092  CB  SER   134      98.074  70.029  80.012  1.00  0.00           C  
ATOM   2093  HB2 SER   134      98.382  68.984  79.986  1.00  0.00           H  
ATOM   2094  HB3 SER   134      98.142  70.425  78.998  1.00  0.00           H  
ATOM   2095  OG  SER   134      99.031  70.710  80.759  1.00  0.00           O  
ATOM   2096  HG  SER   134      98.950  71.641  80.537  1.00  0.00           H  
ATOM   2097  C   SER   134      96.546  69.554  81.894  1.00  0.00           C  
ATOM   2098  O   SER   134      96.385  68.355  81.874  1.00  0.00           O  
ATOM   2099  N   PHE   135      96.644  70.226  83.030  1.00  0.00           N  
ATOM   2100  H   PHE   135      96.811  71.221  82.979  1.00  0.00           H  
ATOM   2101  CA  PHE   135      96.249  69.678  84.349  1.00  0.00           C  
ATOM   2102  HA  PHE   135      96.766  68.718  84.352  1.00  0.00           H  
ATOM   2103  CB  PHE   135      96.861  70.598  85.403  1.00  0.00           C  
ATOM   2104  HB2 PHE   135      97.950  70.644  85.423  1.00  0.00           H  
ATOM   2105  HB3 PHE   135      96.464  71.599  85.234  1.00  0.00           H  
ATOM   2106  CG  PHE   135      96.314  70.242  86.745  1.00  0.00           C  
ATOM   2107  CD1 PHE   135      96.761  69.112  87.386  1.00  0.00           C  
ATOM   2108  HD1 PHE   135      97.540  68.545  86.899  1.00  0.00           H  
ATOM   2109  CE1 PHE   135      96.218  68.741  88.629  1.00  0.00           C  
ATOM   2110  HE1 PHE   135      96.674  67.866  89.069  1.00  0.00           H  
ATOM   2111  CZ  PHE   135      95.196  69.565  89.271  1.00  0.00           C  
ATOM   2112  HZ  PHE   135      94.958  69.336  90.299  1.00  0.00           H  
ATOM   2113  CE2 PHE   135      94.774  70.801  88.564  1.00  0.00           C  
ATOM   2114  HE2 PHE   135      94.058  71.476  89.011  1.00  0.00           H  
ATOM   2115  CD2 PHE   135      95.418  71.061  87.342  1.00  0.00           C  
ATOM   2116  HD2 PHE   135      94.957  71.910  86.859  1.00  0.00           H  
ATOM   2117  C   PHE   135      94.749  69.486  84.620  1.00  0.00           C  
ATOM   2118  O   PHE   135      94.368  68.363  84.956  1.00  0.00           O  
ATOM   2119  N   TRP   136      93.865  70.493  84.412  1.00  0.00           N  
ATOM   2120  H   TRP   136      94.139  71.410  84.089  1.00  0.00           H  
ATOM   2121  CA  TRP   136      92.451  70.398  84.723  1.00  0.00           C  
ATOM   2122  HA  TRP   136      92.439  69.969  85.725  1.00  0.00           H  
ATOM   2123  CB  TRP   136      91.680  71.764  84.722  1.00  0.00           C  
ATOM   2124  HB2 TRP   136      92.174  72.480  84.065  1.00  0.00           H  
ATOM   2125  HB3 TRP   136      90.683  71.587  84.319  1.00  0.00           H  
ATOM   2126  CG  TRP   136      91.501  72.301  86.122  1.00  0.00           C  
ATOM   2127  CD1 TRP   136      90.749  71.676  87.031  1.00  0.00           C  
ATOM   2128  HD1 TRP   136      90.287  70.718  86.846  1.00  0.00           H  
ATOM   2129  NE1 TRP   136      90.764  72.253  88.240  1.00  0.00           N  
ATOM   2130  HE1 TRP   136      90.303  71.886  89.061  1.00  0.00           H  
ATOM   2131  CE2 TRP   136      91.546  73.399  88.186  1.00  0.00           C  
ATOM   2132  CZ2 TRP   136      91.879  74.326  89.163  1.00  0.00           C  
ATOM   2133  HZ2 TRP   136      91.405  74.300  90.133  1.00  0.00           H  
ATOM   2134  CH2 TRP   136      92.703  75.444  88.764  1.00  0.00           C  
ATOM   2135  HH2 TRP   136      92.850  76.296  89.411  1.00  0.00           H  
ATOM   2136  CZ3 TRP   136      93.062  75.626  87.384  1.00  0.00           C  
ATOM   2137  HZ3 TRP   136      93.543  76.529  87.039  1.00  0.00           H  
ATOM   2138  CE3 TRP   136      92.873  74.549  86.534  1.00  0.00           C  
ATOM   2139  HE3 TRP   136      93.145  74.704  85.501  1.00  0.00           H  
ATOM   2140  CD2 TRP   136      92.051  73.455  86.842  1.00  0.00           C  
ATOM   2141  C   TRP   136      91.780  69.399  83.754  1.00  0.00           C  
ATOM   2142  O   TRP   136      91.114  68.567  84.301  1.00  0.00           O  
ATOM   2143  N   CYS   137      91.977  69.386  82.450  1.00  0.00           N  
ATOM   2144  H   CYS   137      92.480  70.150  82.022  1.00  0.00           H  
ATOM   2145  CA  CYS   137      91.376  68.321  81.550  1.00  0.00           C  
ATOM   2146  HA  CYS   137      90.290  68.338  81.632  1.00  0.00           H  
ATOM   2147  CB  CYS   137      91.563  68.801  80.124  1.00  0.00           C  
ATOM   2148  HB2 CYS   137      90.986  69.725  80.073  1.00  0.00           H  
ATOM   2149  HB3 CYS   137      92.580  69.031  79.805  1.00  0.00           H  
ATOM   2150  SG  CYS   137      90.707  67.691  78.988  1.00  0.00           S  
ATOM   2151  HG  CYS   137      89.476  67.878  79.472  1.00  0.00           H  
ATOM   2152  C   CYS   137      91.851  66.906  81.888  1.00  0.00           C  
ATOM   2153  O   CYS   137      91.028  65.990  81.852  1.00  0.00           O  
ATOM   2154  N   LEU   138      93.031  66.741  82.545  1.00  0.00           N  
ATOM   2155  H   LEU   138      93.640  67.511  82.784  1.00  0.00           H  
ATOM   2156  CA  LEU   138      93.486  65.388  83.029  1.00  0.00           C  
ATOM   2157  HA  LEU   138      93.129  64.700  82.263  1.00  0.00           H  
ATOM   2158  CB  LEU   138      95.015  65.372  83.304  1.00  0.00           C  
ATOM   2159  HB2 LEU   138      95.587  65.568  82.397  1.00  0.00           H  
ATOM   2160  HB3 LEU   138      95.272  66.196  83.970  1.00  0.00           H  
ATOM   2161  CG  LEU   138      95.704  64.092  83.847  1.00  0.00           C  
ATOM   2162  HG  LEU   138      95.388  63.941  84.879  1.00  0.00           H  
ATOM   2163  CD1 LEU   138      95.374  62.867  82.972  1.00  0.00           C  
ATOM   2164 HD11 LEU   138      95.655  61.945  83.480  1.00  0.00           H  
ATOM   2165 HD12 LEU   138      94.307  62.750  82.779  1.00  0.00           H  
ATOM   2166 HD13 LEU   138      95.829  62.901  81.983  1.00  0.00           H  
ATOM   2167  CD2 LEU   138      97.249  64.195  83.913  1.00  0.00           C  
ATOM   2168 HD21 LEU   138      97.461  65.093  84.493  1.00  0.00           H  
ATOM   2169 HD22 LEU   138      97.729  63.274  84.244  1.00  0.00           H  
ATOM   2170 HD23 LEU   138      97.559  64.372  82.883  1.00  0.00           H  
ATOM   2171  C   LEU   138      92.662  65.012  84.241  1.00  0.00           C  
ATOM   2172  O   LEU   138      92.132  63.880  84.405  1.00  0.00           O  
ATOM   2173  N   ALA   139      92.555  65.965  85.077  1.00  0.00           N  
ATOM   2174  H   ALA   139      93.139  66.785  85.000  1.00  0.00           H  
ATOM   2175  CA  ALA   139      91.980  65.818  86.382  1.00  0.00           C  
ATOM   2176  HA  ALA   139      92.529  65.005  86.858  1.00  0.00           H  
ATOM   2177  CB  ALA   139      92.348  67.049  87.203  1.00  0.00           C  
ATOM   2178  HB1 ALA   139      92.622  66.714  88.204  1.00  0.00           H  
ATOM   2179  HB2 ALA   139      93.302  67.477  86.895  1.00  0.00           H  
ATOM   2180  HB3 ALA   139      91.399  67.585  87.161  1.00  0.00           H  
ATOM   2181  C   ALA   139      90.469  65.593  86.258  1.00  0.00           C  
ATOM   2182  O   ALA   139      89.760  64.980  87.099  1.00  0.00           O  
ATOM   2183  N   ALA   140      89.889  66.183  85.235  1.00  0.00           N  
ATOM   2184  H   ALA   140      90.421  66.783  84.622  1.00  0.00           H  
ATOM   2185  CA  ALA   140      88.545  65.858  84.822  1.00  0.00           C  
ATOM   2186  HA  ALA   140      87.908  65.949  85.702  1.00  0.00           H  
ATOM   2187  CB  ALA   140      87.959  66.861  83.795  1.00  0.00           C  
ATOM   2188  HB1 ALA   140      87.650  67.751  84.344  1.00  0.00           H  
ATOM   2189  HB2 ALA   140      88.636  67.041  82.960  1.00  0.00           H  
ATOM   2190  HB3 ALA   140      87.004  66.368  83.609  1.00  0.00           H  
ATOM   2191  C   ALA   140      88.305  64.448  84.255  1.00  0.00           C  
ATOM   2192  O   ALA   140      87.461  63.722  84.779  1.00  0.00           O  
ATOM   2193  N   GLY   141      89.219  63.956  83.446  1.00  0.00           N  
ATOM   2194  H   GLY   141      89.923  64.599  83.111  1.00  0.00           H  
ATOM   2195  CA  GLY   141      89.293  62.521  83.061  1.00  0.00           C  
ATOM   2196  HA2 GLY   141      88.587  62.289  82.263  1.00  0.00           H  
ATOM   2197  HA3 GLY   141      90.336  62.397  82.770  1.00  0.00           H  
ATOM   2198  C   GLY   141      89.160  61.474  84.198  1.00  0.00           C  
ATOM   2199  O   GLY   141      88.509  60.410  84.011  1.00  0.00           O  
ATOM   2200  N   ARG   142      89.831  61.845  85.354  1.00  0.00           N  
ATOM   2201  H   ARG   142      90.318  62.697  85.114  1.00  0.00           H  
ATOM   2202  CA  ARG   142      89.881  61.070  86.592  1.00  0.00           C  
ATOM   2203  HA  ARG   142      89.903  60.014  86.322  1.00  0.00           H  
ATOM   2204  CB  ARG   142      91.197  61.431  87.362  1.00  0.00           C  
ATOM   2205  HB2 ARG   142      91.145  62.493  87.602  1.00  0.00           H  
ATOM   2206  HB3 ARG   142      91.296  60.922  88.321  1.00  0.00           H  
ATOM   2207  CG  ARG   142      92.431  61.189  86.449  1.00  0.00           C  
ATOM   2208  HG2 ARG   142      92.618  60.115  86.461  1.00  0.00           H  
ATOM   2209  HG3 ARG   142      92.318  61.449  85.396  1.00  0.00           H  
ATOM   2210  CD  ARG   142      93.700  61.895  86.857  1.00  0.00           C  
ATOM   2211  HD2 ARG   142      93.468  62.951  86.720  1.00  0.00           H  
ATOM   2212  HD3 ARG   142      93.894  61.868  87.930  1.00  0.00           H  
ATOM   2213  NE  ARG   142      94.832  61.390  86.124  1.00  0.00           N  
ATOM   2214  HE  ARG   142      94.564  60.687  85.450  1.00  0.00           H  
ATOM   2215  CZ  ARG   142      96.118  61.521  86.346  1.00  0.00           C  
ATOM   2216  NH1 ARG   142      96.651  62.442  87.082  1.00  0.00           N  
ATOM   2217 HH11 ARG   142      96.116  63.126  87.598  1.00  0.00           H  
ATOM   2218 HH12 ARG   142      97.657  62.436  87.169  1.00  0.00           H  
ATOM   2219  NH2 ARG   142      96.935  60.734  85.699  1.00  0.00           N  
ATOM   2220 HH21 ARG   142      96.509  60.008  85.141  1.00  0.00           H  
ATOM   2221 HH22 ARG   142      97.911  60.920  85.516  1.00  0.00           H  
ATOM   2222  C   ARG   142      88.607  61.214  87.397  1.00  0.00           C  
ATOM   2223  O   ARG   142      88.018  60.136  87.820  1.00  0.00           O  
ATOM   2224  N   GLN   143      88.260  62.489  87.672  1.00  0.00           N  
ATOM   2225  H   GLN   143      88.807  63.289  87.388  1.00  0.00           H  
ATOM   2226  CA  GLN   143      87.072  62.690  88.521  1.00  0.00           C  
ATOM   2227  HA  GLN   143      87.223  62.337  89.541  1.00  0.00           H  
ATOM   2228  CB  GLN   143      86.767  64.164  88.665  1.00  0.00           C  
ATOM   2229  HB2 GLN   143      86.965  64.651  87.710  1.00  0.00           H  
ATOM   2230  HB3 GLN   143      85.704  64.270  88.879  1.00  0.00           H  
ATOM   2231  CG  GLN   143      87.499  64.892  89.791  1.00  0.00           C  
ATOM   2232  HG2 GLN   143      86.922  64.595  90.667  1.00  0.00           H  
ATOM   2233  HG3 GLN   143      88.517  64.501  89.798  1.00  0.00           H  
ATOM   2234  CD  GLN   143      87.423  66.437  89.668  1.00  0.00           C  
ATOM   2235  OE1 GLN   143      86.796  67.155  90.393  1.00  0.00           O  
ATOM   2236  NE2 GLN   143      88.038  66.860  88.564  1.00  0.00           N  
ATOM   2237 HE21 GLN   143      88.677  66.203  88.141  1.00  0.00           H  
ATOM   2238 HE22 GLN   143      88.246  67.837  88.413  1.00  0.00           H  
ATOM   2239  C   GLN   143      85.895  61.947  87.850  1.00  0.00           C  
ATOM   2240  O   GLN   143      85.251  61.074  88.524  1.00  0.00           O  
ATOM   2241  N   ILE   144      85.571  62.217  86.562  1.00  0.00           N  
ATOM   2242  H   ILE   144      86.209  62.829  86.073  1.00  0.00           H  
ATOM   2243  CA  ILE   144      84.292  61.850  85.840  1.00  0.00           C  
ATOM   2244  HA  ILE   144      83.514  62.154  86.541  1.00  0.00           H  
ATOM   2245  CB  ILE   144      84.090  62.603  84.533  1.00  0.00           C  
ATOM   2246  HB  ILE   144      84.661  63.515  84.709  1.00  0.00           H  
ATOM   2247  CG2 ILE   144      84.753  62.076  83.203  1.00  0.00           C  
ATOM   2248 HG21 ILE   144      84.372  61.092  82.930  1.00  0.00           H  
ATOM   2249 HG22 ILE   144      84.485  62.730  82.374  1.00  0.00           H  
ATOM   2250 HG23 ILE   144      85.834  62.122  83.339  1.00  0.00           H  
ATOM   2251  CG1 ILE   144      82.568  62.927  84.381  1.00  0.00           C  
ATOM   2252 HG12 ILE   144      82.286  63.276  83.388  1.00  0.00           H  
ATOM   2253 HG13 ILE   144      82.075  62.013  84.713  1.00  0.00           H  
ATOM   2254  CD1 ILE   144      81.934  63.955  85.461  1.00  0.00           C  
ATOM   2255 HD11 ILE   144      82.473  64.880  85.255  1.00  0.00           H  
ATOM   2256 HD12 ILE   144      80.866  64.011  85.250  1.00  0.00           H  
ATOM   2257 HD13 ILE   144      82.176  63.556  86.446  1.00  0.00           H  
ATOM   2258  C   ILE   144      84.201  60.314  85.754  1.00  0.00           C  
ATOM   2259  O   ILE   144      83.051  59.809  85.844  1.00  0.00           O  
ATOM   2260  N   HIE   145      85.376  59.679  85.745  1.00  0.00           N  
ATOM   2261  H   HIE   145      86.163  60.276  85.534  1.00  0.00           H  
ATOM   2262  CA  HIE   145      85.446  58.208  85.633  1.00  0.00           C  
ATOM   2263  HA  HIE   145      84.670  57.786  84.995  1.00  0.00           H  
ATOM   2264  CB  HIE   145      86.841  57.861  85.085  1.00  0.00           C  
ATOM   2265  HB2 HIE   145      86.992  58.422  84.162  1.00  0.00           H  
ATOM   2266  HB3 HIE   145      87.584  58.149  85.828  1.00  0.00           H  
ATOM   2267  CG  HIE   145      86.949  56.401  84.774  1.00  0.00           C  
ATOM   2268  ND1 HIE   145      85.953  55.513  84.247  1.00  0.00           N  
ATOM   2269  CE1 HIE   145      86.535  54.284  84.296  1.00  0.00           C  
ATOM   2270  HE1 HIE   145      86.096  53.445  83.776  1.00  0.00           H  
ATOM   2271  NE2 HIE   145      87.754  54.341  84.869  1.00  0.00           N  
ATOM   2272  HE2 HIE   145      88.344  53.526  84.953  1.00  0.00           H  
ATOM   2273  CD2 HIE   145      88.082  55.686  85.117  1.00  0.00           C  
ATOM   2274  HD2 HIE   145      88.954  56.056  85.635  1.00  0.00           H  
ATOM   2275  C   HIE   145      85.112  57.610  87.021  1.00  0.00           C  
ATOM   2276  O   HIE   145      84.256  56.781  87.094  1.00  0.00           O  
ATOM   2277  N   LYS   146      85.829  58.061  88.095  1.00  0.00           N  
ATOM   2278  H   LYS   146      86.531  58.754  87.879  1.00  0.00           H  
ATOM   2279  CA  LYS   146      85.465  57.725  89.497  1.00  0.00           C  
ATOM   2280  HA  LYS   146      85.537  56.638  89.447  1.00  0.00           H  
ATOM   2281  CB  LYS   146      86.568  58.174  90.556  1.00  0.00           C  
ATOM   2282  HB2 LYS   146      87.434  57.530  90.404  1.00  0.00           H  
ATOM   2283  HB3 LYS   146      86.995  59.148  90.314  1.00  0.00           H  
ATOM   2284  CG  LYS   146      86.186  57.944  91.982  1.00  0.00           C  
ATOM   2285  HG2 LYS   146      86.990  58.336  92.606  1.00  0.00           H  
ATOM   2286  HG3 LYS   146      85.264  58.491  92.177  1.00  0.00           H  
ATOM   2287  CD  LYS   146      85.967  56.470  92.257  1.00  0.00           C  
ATOM   2288  HD2 LYS   146      85.222  55.961  91.646  1.00  0.00           H  
ATOM   2289  HD3 LYS   146      86.899  55.921  92.122  1.00  0.00           H  
ATOM   2290  CE  LYS   146      85.515  56.287  93.710  1.00  0.00           C  
ATOM   2291  HE2 LYS   146      86.145  56.835  94.411  1.00  0.00           H  
ATOM   2292  HE3 LYS   146      84.573  56.835  93.727  1.00  0.00           H  
ATOM   2293  NZ  LYS   146      85.301  54.927  94.140  1.00  0.00           N  
ATOM   2294  HZ1 LYS   146      86.125  54.406  94.406  1.00  0.00           H  
ATOM   2295  HZ2 LYS   146      84.703  54.769  94.939  1.00  0.00           H  
ATOM   2296  HZ3 LYS   146      84.907  54.351  93.410  1.00  0.00           H  
ATOM   2297  C   LYS   146      83.995  58.062  89.838  1.00  0.00           C  
ATOM   2298  O   LYS   146      83.237  57.210  90.290  1.00  0.00           O  
ATOM   2299  N   ILE   147      83.391  59.239  89.518  1.00  0.00           N  
ATOM   2300  H   ILE   147      84.028  59.947  89.182  1.00  0.00           H  
ATOM   2301  CA  ILE   147      81.867  59.516  89.604  1.00  0.00           C  
ATOM   2302  HA  ILE   147      81.588  59.472  90.657  1.00  0.00           H  
ATOM   2303  CB  ILE   147      81.477  60.920  89.088  1.00  0.00           C  
ATOM   2304  HB  ILE   147      82.039  61.086  88.169  1.00  0.00           H  
ATOM   2305  CG2 ILE   147      80.005  61.037  88.874  1.00  0.00           C  
ATOM   2306 HG21 ILE   147      79.779  62.099  88.775  1.00  0.00           H  
ATOM   2307 HG22 ILE   147      79.717  60.540  87.948  1.00  0.00           H  
ATOM   2308 HG23 ILE   147      79.475  60.585  89.713  1.00  0.00           H  
ATOM   2309  CG1 ILE   147      81.955  62.038  90.043  1.00  0.00           C  
ATOM   2310 HG12 ILE   147      81.149  62.175  90.764  1.00  0.00           H  
ATOM   2311 HG13 ILE   147      82.756  61.728  90.714  1.00  0.00           H  
ATOM   2312  CD1 ILE   147      82.365  63.375  89.335  1.00  0.00           C  
ATOM   2313 HD11 ILE   147      81.654  63.748  88.598  1.00  0.00           H  
ATOM   2314 HD12 ILE   147      82.602  64.207  89.998  1.00  0.00           H  
ATOM   2315 HD13 ILE   147      83.219  63.086  88.724  1.00  0.00           H  
ATOM   2316  C   ILE   147      81.065  58.446  88.865  1.00  0.00           C  
ATOM   2317  O   ILE   147      80.139  57.870  89.389  1.00  0.00           O  
ATOM   2318  N   ARG   148      81.439  58.034  87.609  1.00  0.00           N  
ATOM   2319  H   ARG   148      82.183  58.529  87.138  1.00  0.00           H  
ATOM   2320  CA  ARG   148      80.699  57.085  86.733  1.00  0.00           C  
ATOM   2321  HA  ARG   148      79.620  57.239  86.760  1.00  0.00           H  
ATOM   2322  CB  ARG   148      81.152  56.982  85.273  1.00  0.00           C  
ATOM   2323  HB2 ARG   148      82.240  56.923  85.240  1.00  0.00           H  
ATOM   2324  HB3 ARG   148      80.757  56.005  84.994  1.00  0.00           H  
ATOM   2325  CG  ARG   148      80.735  58.185  84.364  1.00  0.00           C  
ATOM   2326  HG2 ARG   148      79.653  58.215  84.231  1.00  0.00           H  
ATOM   2327  HG3 ARG   148      81.150  59.006  84.947  1.00  0.00           H  
ATOM   2328  CD  ARG   148      81.526  58.133  82.955  1.00  0.00           C  
ATOM   2329  HD2 ARG   148      82.585  58.022  83.184  1.00  0.00           H  
ATOM   2330  HD3 ARG   148      81.201  57.276  82.365  1.00  0.00           H  
ATOM   2331  NE  ARG   148      81.294  59.323  82.209  1.00  0.00           N  
ATOM   2332  HE  ARG   148      80.422  59.800  82.389  1.00  0.00           H  
ATOM   2333  CZ  ARG   148      82.173  59.865  81.416  1.00  0.00           C  
ATOM   2334  NH1 ARG   148      83.328  59.344  81.144  1.00  0.00           N  
ATOM   2335 HH11 ARG   148      83.564  58.452  81.555  1.00  0.00           H  
ATOM   2336 HH12 ARG   148      83.903  59.792  80.445  1.00  0.00           H  
ATOM   2337  NH2 ARG   148      81.861  61.018  80.835  1.00  0.00           N  
ATOM   2338 HH21 ARG   148      82.566  61.360  80.198  1.00  0.00           H  
ATOM   2339 HH22 ARG   148      80.921  61.389  80.835  1.00  0.00           H  
ATOM   2340  C   ARG   148      80.686  55.699  87.397  1.00  0.00           C  
ATOM   2341  O   ARG   148      79.607  55.236  87.816  1.00  0.00           O  
ATOM   2342  N   LYS   149      81.930  55.179  87.677  1.00  0.00           N  
ATOM   2343  H   LYS   149      82.777  55.610  87.334  1.00  0.00           H  
ATOM   2344  CA  LYS   149      82.062  53.892  88.324  1.00  0.00           C  
ATOM   2345  HA  LYS   149      81.682  53.054  87.741  1.00  0.00           H  
ATOM   2346  CB  LYS   149      83.532  53.635  88.571  1.00  0.00           C  
ATOM   2347  HB2 LYS   149      83.881  54.579  88.988  1.00  0.00           H  
ATOM   2348  HB3 LYS   149      83.714  52.849  89.305  1.00  0.00           H  
ATOM   2349  CG  LYS   149      84.410  53.403  87.341  1.00  0.00           C  
ATOM   2350  HG2 LYS   149      83.825  52.672  86.784  1.00  0.00           H  
ATOM   2351  HG3 LYS   149      84.587  54.308  86.759  1.00  0.00           H  
ATOM   2352  CD  LYS   149      85.773  52.780  87.729  1.00  0.00           C  
ATOM   2353  HD2 LYS   149      85.811  51.913  88.389  1.00  0.00           H  
ATOM   2354  HD3 LYS   149      86.127  52.496  86.738  1.00  0.00           H  
ATOM   2355  CE  LYS   149      86.730  53.814  88.357  1.00  0.00           C  
ATOM   2356  HE2 LYS   149      86.809  54.698  87.724  1.00  0.00           H  
ATOM   2357  HE3 LYS   149      86.185  54.130  89.247  1.00  0.00           H  
ATOM   2358  NZ  LYS   149      88.009  53.167  88.618  1.00  0.00           N  
ATOM   2359  HZ1 LYS   149      88.454  53.001  87.727  1.00  0.00           H  
ATOM   2360  HZ2 LYS   149      88.630  53.842  89.040  1.00  0.00           H  
ATOM   2361  HZ3 LYS   149      87.942  52.368  89.232  1.00  0.00           H  
ATOM   2362  C   LYS   149      81.289  53.758  89.674  1.00  0.00           C  
ATOM   2363  O   LYS   149      80.758  52.697  90.100  1.00  0.00           O  
ATOM   2364  N   GLN   150      81.220  54.841  90.393  1.00  0.00           N  
ATOM   2365  H   GLN   150      81.690  55.676  90.074  1.00  0.00           H  
ATOM   2366  CA  GLN   150      80.653  54.872  91.684  1.00  0.00           C  
ATOM   2367  HA  GLN   150      80.902  53.991  92.275  1.00  0.00           H  
ATOM   2368  CB  GLN   150      81.364  56.053  92.396  1.00  0.00           C  
ATOM   2369  HB2 GLN   150      82.432  55.836  92.361  1.00  0.00           H  
ATOM   2370  HB3 GLN   150      81.182  56.936  91.782  1.00  0.00           H  
ATOM   2371  CG  GLN   150      80.985  56.417  93.854  1.00  0.00           C  
ATOM   2372  HG2 GLN   150      79.920  56.450  94.085  1.00  0.00           H  
ATOM   2373  HG3 GLN   150      81.423  55.633  94.472  1.00  0.00           H  
ATOM   2374  CD  GLN   150      81.495  57.765  94.396  1.00  0.00           C  
ATOM   2375  OE1 GLN   150      82.402  57.881  95.222  1.00  0.00           O  
ATOM   2376  NE2 GLN   150      81.031  58.889  93.835  1.00  0.00           N  
ATOM   2377 HE21 GLN   150      80.259  58.771  93.194  1.00  0.00           H  
ATOM   2378 HE22 GLN   150      81.268  59.799  94.201  1.00  0.00           H  
ATOM   2379  C   GLN   150      79.099  55.058  91.530  1.00  0.00           C  
ATOM   2380  O   GLN   150      78.284  54.672  92.428  1.00  0.00           O  
ATOM   2381  N   PHE   151      78.571  55.617  90.455  1.00  0.00           N  
ATOM   2382  H   PHE   151      79.260  56.094  89.891  1.00  0.00           H  
ATOM   2383  CA  PHE   151      77.126  55.690  90.158  1.00  0.00           C  
ATOM   2384  HA  PHE   151      76.605  56.020  91.056  1.00  0.00           H  
ATOM   2385  CB  PHE   151      76.819  56.806  89.149  1.00  0.00           C  
ATOM   2386  HB2 PHE   151      77.508  57.626  89.355  1.00  0.00           H  
ATOM   2387  HB3 PHE   151      77.224  56.492  88.187  1.00  0.00           H  
ATOM   2388  CG  PHE   151      75.369  57.373  89.075  1.00  0.00           C  
ATOM   2389  CD1 PHE   151      75.085  58.650  89.482  1.00  0.00           C  
ATOM   2390  HD1 PHE   151      75.938  59.251  89.762  1.00  0.00           H  
ATOM   2391  CE1 PHE   151      73.814  59.241  89.639  1.00  0.00           C  
ATOM   2392  HE1 PHE   151      73.658  60.243  90.009  1.00  0.00           H  
ATOM   2393  CZ  PHE   151      72.767  58.546  89.089  1.00  0.00           C  
ATOM   2394  HZ  PHE   151      71.790  59.006  89.124  1.00  0.00           H  
ATOM   2395  CE2 PHE   151      72.946  57.259  88.598  1.00  0.00           C  
ATOM   2396  HE2 PHE   151      72.098  56.633  88.365  1.00  0.00           H  
ATOM   2397  CD2 PHE   151      74.222  56.613  88.675  1.00  0.00           C  
ATOM   2398  HD2 PHE   151      74.416  55.624  88.288  1.00  0.00           H  
ATOM   2399  C   PHE   151      76.515  54.378  89.791  1.00  0.00           C  
ATOM   2400  O   PHE   151      75.490  53.963  90.227  1.00  0.00           O  
ATOM   2401  N   PHE   152      77.257  53.651  88.885  1.00  0.00           N  
ATOM   2402  H   PHE   152      78.014  54.146  88.435  1.00  0.00           H  
ATOM   2403  CA  PHE   152      77.037  52.260  88.493  1.00  0.00           C  
ATOM   2404  HA  PHE   152      76.069  52.167  88.000  1.00  0.00           H  
ATOM   2405  CB  PHE   152      78.128  51.836  87.457  1.00  0.00           C  
ATOM   2406  HB2 PHE   152      78.234  52.684  86.780  1.00  0.00           H  
ATOM   2407  HB3 PHE   152      79.055  51.583  87.972  1.00  0.00           H  
ATOM   2408  CG  PHE   152      77.612  50.620  86.637  1.00  0.00           C  
ATOM   2409  CD1 PHE   152      77.118  50.794  85.336  1.00  0.00           C  
ATOM   2410  HD1 PHE   152      76.963  51.787  84.941  1.00  0.00           H  
ATOM   2411  CE1 PHE   152      76.776  49.679  84.573  1.00  0.00           C  
ATOM   2412  HE1 PHE   152      76.447  49.824  83.554  1.00  0.00           H  
ATOM   2413  CZ  PHE   152      77.053  48.415  85.137  1.00  0.00           C  
ATOM   2414  HZ  PHE   152      76.823  47.585  84.485  1.00  0.00           H  
ATOM   2415  CE2 PHE   152      77.433  48.226  86.436  1.00  0.00           C  
ATOM   2416  HE2 PHE   152      77.408  47.248  86.893  1.00  0.00           H  
ATOM   2417  CD2 PHE   152      77.891  49.306  87.160  1.00  0.00           C  
ATOM   2418  HD2 PHE   152      78.326  49.187  88.141  1.00  0.00           H  
ATOM   2419  C   PHE   152      77.083  51.270  89.619  1.00  0.00           C  
ATOM   2420  O   PHE   152      76.265  50.310  89.647  1.00  0.00           O  
ATOM   2421  N   HIE   153      78.022  51.396  90.558  1.00  0.00           N  
ATOM   2422  H   HIE   153      78.804  52.034  90.515  1.00  0.00           H  
ATOM   2423  CA  HIE   153      77.985  50.585  91.784  1.00  0.00           C  
ATOM   2424  HA  HIE   153      77.908  49.525  91.541  1.00  0.00           H  
ATOM   2425  CB  HIE   153      79.307  50.956  92.557  1.00  0.00           C  
ATOM   2426  HB2 HIE   153      80.209  50.776  91.972  1.00  0.00           H  
ATOM   2427  HB3 HIE   153      79.332  52.041  92.664  1.00  0.00           H  
ATOM   2428  CG  HIE   153      79.508  50.256  93.856  1.00  0.00           C  
ATOM   2429  ND1 HIE   153      80.021  50.821  95.025  1.00  0.00           N  
ATOM   2430  CE1 HIE   153      80.144  49.798  95.877  1.00  0.00           C  
ATOM   2431  HE1 HIE   153      80.603  49.948  96.843  1.00  0.00           H  
ATOM   2432  NE2 HIE   153      79.605  48.669  95.380  1.00  0.00           N  
ATOM   2433  HE2 HIE   153      79.514  47.805  95.895  1.00  0.00           H  
ATOM   2434  CD2 HIE   153      79.225  48.899  94.069  1.00  0.00           C  
ATOM   2435  HD2 HIE   153      78.713  48.210  93.415  1.00  0.00           H  
ATOM   2436  C   HIE   153      76.825  50.938  92.751  1.00  0.00           C  
ATOM   2437  O   HIE   153      76.092  50.068  93.225  1.00  0.00           O  
ATOM   2438  N   ALA   154      76.601  52.240  92.940  1.00  0.00           N  
ATOM   2439  H   ALA   154      77.241  52.902  92.523  1.00  0.00           H  
ATOM   2440  CA  ALA   154      75.453  52.709  93.779  1.00  0.00           C  
ATOM   2441  HA  ALA   154      75.576  52.212  94.741  1.00  0.00           H  
ATOM   2442  CB  ALA   154      75.617  54.194  93.816  1.00  0.00           C  
ATOM   2443  HB1 ALA   154      76.543  54.581  94.241  1.00  0.00           H  
ATOM   2444  HB2 ALA   154      75.574  54.559  92.790  1.00  0.00           H  
ATOM   2445  HB3 ALA   154      74.817  54.576  94.451  1.00  0.00           H  
ATOM   2446  C   ALA   154      74.086  52.176  93.145  1.00  0.00           C  
ATOM   2447  O   ALA   154      73.146  52.079  93.960  1.00  0.00           O  
ATOM   2448  N   ILE   155      74.015  51.891  91.817  1.00  0.00           N  
ATOM   2449  H   ILE   155      74.684  52.294  91.177  1.00  0.00           H  
ATOM   2450  CA  ILE   155      72.876  51.106  91.258  1.00  0.00           C  
ATOM   2451  HA  ILE   155      71.930  51.461  91.665  1.00  0.00           H  
ATOM   2452  CB  ILE   155      72.696  51.512  89.803  1.00  0.00           C  
ATOM   2453  HB  ILE   155      73.666  51.431  89.314  1.00  0.00           H  
ATOM   2454  CG2 ILE   155      71.651  50.542  89.099  1.00  0.00           C  
ATOM   2455 HG21 ILE   155      71.755  49.481  89.326  1.00  0.00           H  
ATOM   2456 HG22 ILE   155      70.612  50.837  89.244  1.00  0.00           H  
ATOM   2457 HG23 ILE   155      71.818  50.732  88.039  1.00  0.00           H  
ATOM   2458  CG1 ILE   155      72.229  52.928  89.560  1.00  0.00           C  
ATOM   2459 HG12 ILE   155      71.267  53.137  90.028  1.00  0.00           H  
ATOM   2460 HG13 ILE   155      72.875  53.669  90.032  1.00  0.00           H  
ATOM   2461  CD1 ILE   155      72.104  53.259  88.063  1.00  0.00           C  
ATOM   2462 HD11 ILE   155      72.954  52.920  87.471  1.00  0.00           H  
ATOM   2463 HD12 ILE   155      71.239  52.762  87.625  1.00  0.00           H  
ATOM   2464 HD13 ILE   155      71.955  54.319  87.854  1.00  0.00           H  
ATOM   2465  C   ILE   155      73.066  49.582  91.476  1.00  0.00           C  
ATOM   2466  O   ILE   155      72.150  48.918  92.032  1.00  0.00           O  
ATOM   2467  N   MET   156      74.210  48.979  91.120  1.00  0.00           N  
ATOM   2468  H   MET   156      74.775  49.472  90.444  1.00  0.00           H  
ATOM   2469  CA  MET   156      74.322  47.535  91.141  1.00  0.00           C  
ATOM   2470  HA  MET   156      73.545  47.168  90.471  1.00  0.00           H  
ATOM   2471  CB  MET   156      75.648  46.984  90.560  1.00  0.00           C  
ATOM   2472  HB2 MET   156      76.508  47.523  90.957  1.00  0.00           H  
ATOM   2473  HB3 MET   156      75.673  45.921  90.799  1.00  0.00           H  
ATOM   2474  CG  MET   156      75.778  46.973  89.053  1.00  0.00           C  
ATOM   2475  HG2 MET   156      75.917  48.020  88.783  1.00  0.00           H  
ATOM   2476  HG3 MET   156      76.680  46.421  88.787  1.00  0.00           H  
ATOM   2477  SD  MET   156      74.521  46.208  88.075  1.00  0.00           S  
ATOM   2478  CE  MET   156      73.607  47.694  87.685  1.00  0.00           C  
ATOM   2479  HE1 MET   156      72.712  47.469  87.104  1.00  0.00           H  
ATOM   2480  HE2 MET   156      73.327  48.096  88.659  1.00  0.00           H  
ATOM   2481  HE3 MET   156      74.067  48.530  87.158  1.00  0.00           H  
ATOM   2482  C   MET   156      74.158  46.845  92.543  1.00  0.00           C  
ATOM   2483  O   MET   156      73.632  45.735  92.603  1.00  0.00           O  
ATOM   2484  N   ARG   157      74.622  47.492  93.623  1.00  0.00           N  
ATOM   2485  H   ARG   157      75.073  48.387  93.502  1.00  0.00           H  
ATOM   2486  CA  ARG   157      74.592  46.948  95.030  1.00  0.00           C  
ATOM   2487  HA  ARG   157      74.871  45.895  95.003  1.00  0.00           H  
ATOM   2488  CB  ARG   157      75.686  47.737  95.754  1.00  0.00           C  
ATOM   2489  HB2 ARG   157      75.969  47.125  96.611  1.00  0.00           H  
ATOM   2490  HB3 ARG   157      76.539  47.888  95.093  1.00  0.00           H  
ATOM   2491  CG  ARG   157      75.248  49.162  96.226  1.00  0.00           C  
ATOM   2492  HG2 ARG   157      74.767  49.724  95.426  1.00  0.00           H  
ATOM   2493  HG3 ARG   157      74.531  49.082  97.043  1.00  0.00           H  
ATOM   2494  CD  ARG   157      76.493  49.884  96.750  1.00  0.00           C  
ATOM   2495  HD2 ARG   157      77.140  49.169  97.257  1.00  0.00           H  
ATOM   2496  HD3 ARG   157      77.008  50.221  95.850  1.00  0.00           H  
ATOM   2497  NE  ARG   157      76.148  50.930  97.723  1.00  0.00           N  
ATOM   2498  HE  ARG   157      75.203  51.268  97.610  1.00  0.00           H  
ATOM   2499  CZ  ARG   157      76.842  51.356  98.753  1.00  0.00           C  
ATOM   2500  NH1 ARG   157      78.101  51.081  98.915  1.00  0.00           N  
ATOM   2501 HH11 ARG   157      78.683  50.413  98.430  1.00  0.00           H  
ATOM   2502 HH12 ARG   157      78.464  51.392  99.805  1.00  0.00           H  
ATOM   2503  NH2 ARG   157      76.221  52.043  99.632  1.00  0.00           N  
ATOM   2504 HH21 ARG   157      75.215  52.123  99.686  1.00  0.00           H  
ATOM   2505 HH22 ARG   157      76.758  52.623 100.260  1.00  0.00           H  
ATOM   2506  C   ARG   157      73.200  47.011  95.644  1.00  0.00           C  
ATOM   2507  O   ARG   157      73.080  46.651  96.842  1.00  0.00           O  
ATOM   2508  N   GLN   158      72.224  47.598  94.968  1.00  0.00           N  
ATOM   2509  H   GLN   158      72.334  47.898  94.010  1.00  0.00           H  
ATOM   2510  CA  GLN   158      70.919  47.801  95.565  1.00  0.00           C  
ATOM   2511  HA  GLN   158      71.100  48.362  96.481  1.00  0.00           H  
ATOM   2512  CB  GLN   158      70.107  48.720  94.693  1.00  0.00           C  
ATOM   2513  HB2 GLN   158      70.221  48.451  93.643  1.00  0.00           H  
ATOM   2514  HB3 GLN   158      69.056  48.657  94.975  1.00  0.00           H  
ATOM   2515  CG  GLN   158      70.629  50.093  94.855  1.00  0.00           C  
ATOM   2516  HG2 GLN   158      70.713  50.320  95.918  1.00  0.00           H  
ATOM   2517  HG3 GLN   158      71.633  50.041  94.435  1.00  0.00           H  
ATOM   2518  CD  GLN   158      69.796  51.081  94.053  1.00  0.00           C  
ATOM   2519  OE1 GLN   158      68.602  50.939  93.845  1.00  0.00           O  
ATOM   2520  NE2 GLN   158      70.434  52.192  93.863  1.00  0.00           N  
ATOM   2521 HE21 GLN   158      71.436  52.074  93.911  1.00  0.00           H  
ATOM   2522 HE22 GLN   158      69.977  52.908  93.317  1.00  0.00           H  
ATOM   2523  C   GLN   158      70.104  46.553  96.006  1.00  0.00           C  
ATOM   2524  O   GLN   158      70.344  45.425  95.527  1.00  0.00           O  
ATOM   2525  N   GLU   159      69.073  46.785  96.830  1.00  0.00           N  
ATOM   2526  H   GLU   159      69.022  47.752  97.119  1.00  0.00           H  
ATOM   2527  CA  GLU   159      67.918  45.861  97.114  1.00  0.00           C  
ATOM   2528  HA  GLU   159      68.434  44.906  97.215  1.00  0.00           H  
ATOM   2529  CB  GLU   159      67.314  46.493  98.396  1.00  0.00           C  
ATOM   2530  HB2 GLU   159      67.960  46.228  99.234  1.00  0.00           H  
ATOM   2531  HB3 GLU   159      67.196  47.573  98.312  1.00  0.00           H  
ATOM   2532  CG  GLU   159      65.936  45.833  98.816  1.00  0.00           C  
ATOM   2533  HG2 GLU   159      65.532  46.244  99.741  1.00  0.00           H  
ATOM   2534  HG3 GLU   159      65.281  46.195  98.024  1.00  0.00           H  
ATOM   2535  CD  GLU   159      66.091  44.340  98.913  1.00  0.00           C  
ATOM   2536  OE1 GLU   159      65.285  43.597  98.238  1.00  0.00           O  
ATOM   2537  OE2 GLU   159      66.967  43.758  99.710  1.00  0.00           O  
ATOM   2538  C   GLU   159      66.949  45.747  95.940  1.00  0.00           C  
ATOM   2539  O   GLU   159      66.324  46.695  95.495  1.00  0.00           O  
ATOM   2540  N   ILE   160      66.745  44.487  95.517  1.00  0.00           N  
ATOM   2541  H   ILE   160      67.195  43.672  95.908  1.00  0.00           H  
ATOM   2542  CA  ILE   160      65.984  44.183  94.260  1.00  0.00           C  
ATOM   2543  HA  ILE   160      66.476  45.006  93.741  1.00  0.00           H  
ATOM   2544  CB  ILE   160      66.248  42.767  93.786  1.00  0.00           C  
ATOM   2545  HB  ILE   160      67.317  42.561  93.848  1.00  0.00           H  
ATOM   2546  CG2 ILE   160      65.526  41.743  94.679  1.00  0.00           C  
ATOM   2547 HG21 ILE   160      65.803  40.738  94.362  1.00  0.00           H  
ATOM   2548 HG22 ILE   160      65.957  41.844  95.676  1.00  0.00           H  
ATOM   2549 HG23 ILE   160      64.466  41.940  94.839  1.00  0.00           H  
ATOM   2550  CG1 ILE   160      65.805  42.684  92.288  1.00  0.00           C  
ATOM   2551 HG12 ILE   160      65.989  41.657  91.971  1.00  0.00           H  
ATOM   2552 HG13 ILE   160      64.737  42.860  92.164  1.00  0.00           H  
ATOM   2553  CD1 ILE   160      66.547  43.717  91.401  1.00  0.00           C  
ATOM   2554 HD11 ILE   160      66.359  44.787  91.484  1.00  0.00           H  
ATOM   2555 HD12 ILE   160      67.601  43.561  91.631  1.00  0.00           H  
ATOM   2556 HD13 ILE   160      66.375  43.525  90.342  1.00  0.00           H  
ATOM   2557  C   ILE   160      64.488  44.650  94.320  1.00  0.00           C  
ATOM   2558  O   ILE   160      63.901  45.169  93.392  1.00  0.00           O  
ATOM   2559  N   GLY   161      63.937  44.684  95.563  1.00  0.00           N  
ATOM   2560  H   GLY   161      64.627  44.506  96.280  1.00  0.00           H  
ATOM   2561  CA  GLY   161      62.633  45.179  95.951  1.00  0.00           C  
ATOM   2562  HA2 GLY   161      61.956  44.941  95.131  1.00  0.00           H  
ATOM   2563  HA3 GLY   161      62.334  44.702  96.885  1.00  0.00           H  
ATOM   2564  C   GLY   161      62.642  46.737  96.018  1.00  0.00           C  
ATOM   2565  O   GLY   161      61.586  47.287  95.924  1.00  0.00           O  
ATOM   2566  N   TRP   162      63.720  47.436  96.349  1.00  0.00           N  
ATOM   2567  H   TRP   162      64.592  46.930  96.283  1.00  0.00           H  
ATOM   2568  CA  TRP   162      63.840  48.912  96.356  1.00  0.00           C  
ATOM   2569  HA  TRP   162      62.981  49.324  96.885  1.00  0.00           H  
ATOM   2570  CB  TRP   162      65.161  49.344  97.056  1.00  0.00           C  
ATOM   2571  HB2 TRP   162      65.165  48.883  98.044  1.00  0.00           H  
ATOM   2572  HB3 TRP   162      66.062  48.945  96.590  1.00  0.00           H  
ATOM   2573  CG  TRP   162      65.452  50.842  97.185  1.00  0.00           C  
ATOM   2574  CD1 TRP   162      66.181  51.635  96.421  1.00  0.00           C  
ATOM   2575  HD1 TRP   162      66.729  51.322  95.544  1.00  0.00           H  
ATOM   2576  NE1 TRP   162      66.158  52.956  96.778  1.00  0.00           N  
ATOM   2577  HE1 TRP   162      66.738  53.662  96.348  1.00  0.00           H  
ATOM   2578  CE2 TRP   162      65.538  53.105  98.040  1.00  0.00           C  
ATOM   2579  CZ2 TRP   162      65.467  54.149  98.959  1.00  0.00           C  
ATOM   2580  HZ2 TRP   162      65.699  55.157  98.647  1.00  0.00           H  
ATOM   2581  CH2 TRP   162      64.677  53.916 100.128  1.00  0.00           C  
ATOM   2582  HH2 TRP   162      64.441  54.737 100.789  1.00  0.00           H  
ATOM   2583  CZ3 TRP   162      64.093  52.644 100.383  1.00  0.00           C  
ATOM   2584  HZ3 TRP   162      63.574  52.510 101.321  1.00  0.00           H  
ATOM   2585  CE3 TRP   162      64.256  51.676  99.447  1.00  0.00           C  
ATOM   2586  HE3 TRP   162      63.898  50.682  99.673  1.00  0.00           H  
ATOM   2587  CD2 TRP   162      65.009  51.791  98.240  1.00  0.00           C  
ATOM   2588  C   TRP   162      63.826  49.366  94.859  1.00  0.00           C  
ATOM   2589  O   TRP   162      63.245  50.394  94.481  1.00  0.00           O  
ATOM   2590  N   PHE   163      64.453  48.640  93.987  1.00  0.00           N  
ATOM   2591  H   PHE   163      64.840  47.732  94.201  1.00  0.00           H  
ATOM   2592  CA  PHE   163      64.512  48.896  92.592  1.00  0.00           C  
ATOM   2593  HA  PHE   163      64.927  49.858  92.289  1.00  0.00           H  
ATOM   2594  CB  PHE   163      65.355  47.885  91.838  1.00  0.00           C  
ATOM   2595  HB2 PHE   163      66.034  47.478  92.587  1.00  0.00           H  
ATOM   2596  HB3 PHE   163      64.681  47.083  91.537  1.00  0.00           H  
ATOM   2597  CG  PHE   163      66.297  48.374  90.805  1.00  0.00           C  
ATOM   2598  CD1 PHE   163      65.945  48.302  89.463  1.00  0.00           C  
ATOM   2599  HD1 PHE   163      64.925  48.033  89.230  1.00  0.00           H  
ATOM   2600  CE1 PHE   163      66.828  48.754  88.451  1.00  0.00           C  
ATOM   2601  HE1 PHE   163      66.552  48.594  87.419  1.00  0.00           H  
ATOM   2602  CZ  PHE   163      68.138  49.251  88.745  1.00  0.00           C  
ATOM   2603  HZ  PHE   163      68.797  49.654  87.990  1.00  0.00           H  
ATOM   2604  CE2 PHE   163      68.421  49.230  90.120  1.00  0.00           C  
ATOM   2605  HE2 PHE   163      69.381  49.577  90.474  1.00  0.00           H  
ATOM   2606  CD2 PHE   163      67.526  48.868  91.105  1.00  0.00           C  
ATOM   2607  HD2 PHE   163      67.896  49.092  92.094  1.00  0.00           H  
ATOM   2608  C   PHE   163      63.188  49.140  91.887  1.00  0.00           C  
ATOM   2609  O   PHE   163      63.142  49.787  90.855  1.00  0.00           O  
ATOM   2610  N   ASP   164      62.030  48.668  92.429  1.00  0.00           N  
ATOM   2611  H   ASP   164      62.024  48.186  93.316  1.00  0.00           H  
ATOM   2612  CA  ASP   164      60.728  49.037  91.983  1.00  0.00           C  
ATOM   2613  HA  ASP   164      60.687  48.909  90.901  1.00  0.00           H  
ATOM   2614  CB  ASP   164      59.678  48.060  92.556  1.00  0.00           C  
ATOM   2615  HB2 ASP   164      59.463  48.198  93.615  1.00  0.00           H  
ATOM   2616  HB3 ASP   164      58.700  48.168  92.085  1.00  0.00           H  
ATOM   2617  CG  ASP   164      59.961  46.548  92.268  1.00  0.00           C  
ATOM   2618  OD1 ASP   164      59.581  45.622  92.964  1.00  0.00           O  
ATOM   2619  OD2 ASP   164      60.641  46.231  91.231  1.00  0.00           O  
ATOM   2620  C   ASP   164      60.325  50.494  92.234  1.00  0.00           C  
ATOM   2621  O   ASP   164      59.406  50.976  91.489  1.00  0.00           O  
ATOM   2622  N   VAL   165      61.057  51.158  93.113  1.00  0.00           N  
ATOM   2623  H   VAL   165      61.686  50.657  93.725  1.00  0.00           H  
ATOM   2624  CA  VAL   165      60.825  52.585  93.410  1.00  0.00           C  
ATOM   2625  HA  VAL   165      59.783  52.595  93.731  1.00  0.00           H  
ATOM   2626  CB  VAL   165      61.588  53.074  94.687  1.00  0.00           C  
ATOM   2627  HB  VAL   165      62.643  52.885  94.487  1.00  0.00           H  
ATOM   2628  CG1 VAL   165      61.438  54.552  95.012  1.00  0.00           C  
ATOM   2629 HG11 VAL   165      61.999  54.984  94.184  1.00  0.00           H  
ATOM   2630 HG12 VAL   165      60.454  55.020  94.972  1.00  0.00           H  
ATOM   2631 HG13 VAL   165      61.928  54.904  95.920  1.00  0.00           H  
ATOM   2632  CG2 VAL   165      61.272  52.349  95.967  1.00  0.00           C  
ATOM   2633 HG21 VAL   165      61.117  51.297  95.726  1.00  0.00           H  
ATOM   2634 HG22 VAL   165      62.095  52.521  96.660  1.00  0.00           H  
ATOM   2635 HG23 VAL   165      60.414  52.797  96.467  1.00  0.00           H  
ATOM   2636  C   VAL   165      61.052  53.401  92.144  1.00  0.00           C  
ATOM   2637  O   VAL   165      60.414  54.483  91.945  1.00  0.00           O  
ATOM   2638  N   HIE   166      62.058  53.028  91.290  1.00  0.00           N  
ATOM   2639  H   HIE   166      62.511  52.130  91.390  1.00  0.00           H  
ATOM   2640  CA  HIE   166      62.547  53.881  90.235  1.00  0.00           C  
ATOM   2641  HA  HIE   166      62.504  54.897  90.626  1.00  0.00           H  
ATOM   2642  CB  HIE   166      64.079  53.533  90.088  1.00  0.00           C  
ATOM   2643  HB2 HIE   166      64.206  52.650  89.461  1.00  0.00           H  
ATOM   2644  HB3 HIE   166      64.549  54.394  89.613  1.00  0.00           H  
ATOM   2645  CG  HIE   166      64.951  53.202  91.255  1.00  0.00           C  
ATOM   2646  ND1 HIE   166      65.319  54.155  92.208  1.00  0.00           N  
ATOM   2647  CE1 HIE   166      66.274  53.609  92.898  1.00  0.00           C  
ATOM   2648  HE1 HIE   166      66.735  54.097  93.744  1.00  0.00           H  
ATOM   2649  NE2 HIE   166      66.511  52.327  92.474  1.00  0.00           N  
ATOM   2650  HE2 HIE   166      67.085  51.644  92.948  1.00  0.00           H  
ATOM   2651  CD2 HIE   166      65.679  52.071  91.431  1.00  0.00           C  
ATOM   2652  HD2 HIE   166      65.773  51.217  90.776  1.00  0.00           H  
ATOM   2653  C   HIE   166      61.758  53.716  88.921  1.00  0.00           C  
ATOM   2654  O   HIE   166      61.370  52.649  88.487  1.00  0.00           O  
ATOM   2655  N   ASP   167      61.817  54.840  88.163  1.00  0.00           N  
ATOM   2656  H   ASP   167      62.131  55.692  88.605  1.00  0.00           H  
ATOM   2657  CA  ASP   167      61.684  54.801  86.699  1.00  0.00           C  
ATOM   2658  HA  ASP   167      60.951  54.023  86.484  1.00  0.00           H  
ATOM   2659  CB  ASP   167      61.065  56.055  86.140  1.00  0.00           C  
ATOM   2660  HB2 ASP   167      60.015  56.122  86.424  1.00  0.00           H  
ATOM   2661  HB3 ASP   167      61.553  56.978  86.452  1.00  0.00           H  
ATOM   2662  CG  ASP   167      60.996  56.169  84.659  1.00  0.00           C  
ATOM   2663  OD1 ASP   167      60.259  57.128  84.229  1.00  0.00           O  
ATOM   2664  OD2 ASP   167      61.461  55.296  83.939  1.00  0.00           O  
ATOM   2665  C   ASP   167      63.005  54.384  86.151  1.00  0.00           C  
ATOM   2666  O   ASP   167      63.922  55.145  86.323  1.00  0.00           O  
ATOM   2667  N   VAL   168      63.161  53.292  85.448  1.00  0.00           N  
ATOM   2668  H   VAL   168      62.385  52.649  85.384  1.00  0.00           H  
ATOM   2669  CA  VAL   168      64.512  52.752  85.195  1.00  0.00           C  
ATOM   2670  HA  VAL   168      65.034  53.159  86.061  1.00  0.00           H  
ATOM   2671  CB  VAL   168      64.648  51.237  85.204  1.00  0.00           C  
ATOM   2672  HB  VAL   168      65.678  50.879  85.223  1.00  0.00           H  
ATOM   2673  CG1 VAL   168      63.828  50.646  86.402  1.00  0.00           C  
ATOM   2674 HG11 VAL   168      62.770  50.900  86.337  1.00  0.00           H  
ATOM   2675 HG12 VAL   168      63.979  49.569  86.332  1.00  0.00           H  
ATOM   2676 HG13 VAL   168      64.289  50.941  87.345  1.00  0.00           H  
ATOM   2677  CG2 VAL   168      63.953  50.597  84.012  1.00  0.00           C  
ATOM   2678 HG21 VAL   168      64.362  50.891  83.045  1.00  0.00           H  
ATOM   2679 HG22 VAL   168      64.137  49.523  84.029  1.00  0.00           H  
ATOM   2680 HG23 VAL   168      62.881  50.786  84.070  1.00  0.00           H  
ATOM   2681  C   VAL   168      65.270  53.238  83.928  1.00  0.00           C  
ATOM   2682  O   VAL   168      66.478  53.402  83.919  1.00  0.00           O  
ATOM   2683  N   GLY   169      64.528  53.670  82.911  1.00  0.00           N  
ATOM   2684  H   GLY   169      63.533  53.552  83.038  1.00  0.00           H  
ATOM   2685  CA  GLY   169      64.974  54.629  81.936  1.00  0.00           C  
ATOM   2686  HA2 GLY   169      65.894  54.152  81.596  1.00  0.00           H  
ATOM   2687  HA3 GLY   169      64.348  54.762  81.054  1.00  0.00           H  
ATOM   2688  C   GLY   169      65.418  56.029  82.528  1.00  0.00           C  
ATOM   2689  O   GLY   169      66.477  56.544  82.187  1.00  0.00           O  
ATOM   2690  N   GLU   170      64.617  56.489  83.488  1.00  0.00           N  
ATOM   2691  H   GLU   170      63.755  56.056  83.786  1.00  0.00           H  
ATOM   2692  CA  GLU   170      65.095  57.797  84.109  1.00  0.00           C  
ATOM   2693  HA  GLU   170      65.328  58.596  83.405  1.00  0.00           H  
ATOM   2694  CB  GLU   170      63.898  58.345  84.932  1.00  0.00           C  
ATOM   2695  HB2 GLU   170      63.000  58.419  84.320  1.00  0.00           H  
ATOM   2696  HB3 GLU   170      63.506  57.702  85.720  1.00  0.00           H  
ATOM   2697  CG  GLU   170      64.183  59.763  85.469  1.00  0.00           C  
ATOM   2698  HG2 GLU   170      63.308  60.168  85.978  1.00  0.00           H  
ATOM   2699  HG3 GLU   170      64.957  59.690  86.233  1.00  0.00           H  
ATOM   2700  CD  GLU   170      64.589  60.872  84.442  1.00  0.00           C  
ATOM   2701  OE1 GLU   170      65.827  61.032  84.233  1.00  0.00           O  
ATOM   2702  OE2 GLU   170      63.681  61.506  83.780  1.00  0.00           O  
ATOM   2703  C   GLU   170      66.344  57.569  84.990  1.00  0.00           C  
ATOM   2704  O   GLU   170      67.146  58.461  85.118  1.00  0.00           O  
ATOM   2705  N   LEU   171      66.607  56.393  85.629  1.00  0.00           N  
ATOM   2706  H   LEU   171      65.867  55.707  85.666  1.00  0.00           H  
ATOM   2707  CA  LEU   171      67.858  56.127  86.405  1.00  0.00           C  
ATOM   2708  HA  LEU   171      67.939  56.866  87.202  1.00  0.00           H  
ATOM   2709  CB  LEU   171      67.587  54.786  87.191  1.00  0.00           C  
ATOM   2710  HB2 LEU   171      66.568  54.893  87.563  1.00  0.00           H  
ATOM   2711  HB3 LEU   171      67.528  53.907  86.549  1.00  0.00           H  
ATOM   2712  CG  LEU   171      68.522  54.307  88.250  1.00  0.00           C  
ATOM   2713  HG  LEU   171      69.517  54.599  87.914  1.00  0.00           H  
ATOM   2714  CD1 LEU   171      68.204  55.072  89.535  1.00  0.00           C  
ATOM   2715 HD11 LEU   171      68.751  54.697  90.401  1.00  0.00           H  
ATOM   2716 HD12 LEU   171      68.418  56.136  89.439  1.00  0.00           H  
ATOM   2717 HD13 LEU   171      67.135  55.024  89.742  1.00  0.00           H  
ATOM   2718  CD2 LEU   171      68.495  52.799  88.551  1.00  0.00           C  
ATOM   2719 HD21 LEU   171      68.945  52.257  87.720  1.00  0.00           H  
ATOM   2720 HD22 LEU   171      69.154  52.493  89.363  1.00  0.00           H  
ATOM   2721 HD23 LEU   171      67.484  52.406  88.660  1.00  0.00           H  
ATOM   2722  C   LEU   171      69.134  56.053  85.525  1.00  0.00           C  
ATOM   2723  O   LEU   171      70.049  56.874  85.641  1.00  0.00           O  
ATOM   2724  N   ASN   172      69.115  55.291  84.437  1.00  0.00           N  
ATOM   2725  H   ASN   172      68.384  54.611  84.280  1.00  0.00           H  
ATOM   2726  CA  ASN   172      70.097  55.328  83.301  1.00  0.00           C  
ATOM   2727  HA  ASN   172      70.973  54.871  83.763  1.00  0.00           H  
ATOM   2728  CB  ASN   172      69.614  54.303  82.260  1.00  0.00           C  
ATOM   2729  HB2 ASN   172      69.452  53.335  82.735  1.00  0.00           H  
ATOM   2730  HB3 ASN   172      68.753  54.694  81.719  1.00  0.00           H  
ATOM   2731  CG  ASN   172      70.681  54.008  81.224  1.00  0.00           C  
ATOM   2732  OD1 ASN   172      71.810  53.711  81.447  1.00  0.00           O  
ATOM   2733  ND2 ASN   172      70.294  54.044  79.964  1.00  0.00           N  
ATOM   2734 HD21 ASN   172      70.874  53.605  79.264  1.00  0.00           H  
ATOM   2735 HD22 ASN   172      69.344  54.134  79.633  1.00  0.00           H  
ATOM   2736  C   ASN   172      70.264  56.735  82.741  1.00  0.00           C  
ATOM   2737  O   ASN   172      71.376  57.103  82.407  1.00  0.00           O  
ATOM   2738  N   THR   173      69.162  57.459  82.628  1.00  0.00           N  
ATOM   2739  H   THR   173      68.275  57.099  82.951  1.00  0.00           H  
ATOM   2740  CA  THR   173      69.227  58.876  82.173  1.00  0.00           C  
ATOM   2741  HA  THR   173      69.759  58.811  81.224  1.00  0.00           H  
ATOM   2742  CB  THR   173      67.818  59.449  81.790  1.00  0.00           C  
ATOM   2743  HB  THR   173      67.137  59.618  82.625  1.00  0.00           H  
ATOM   2744  CG2 THR   173      67.961  60.790  81.117  1.00  0.00           C  
ATOM   2745 HG21 THR   173      68.604  61.533  81.588  1.00  0.00           H  
ATOM   2746 HG22 THR   173      68.445  60.746  80.142  1.00  0.00           H  
ATOM   2747 HG23 THR   173      66.926  61.116  81.011  1.00  0.00           H  
ATOM   2748  OG1 THR   173      67.138  58.618  80.795  1.00  0.00           O  
ATOM   2749  HG1 THR   173      66.809  57.827  81.229  1.00  0.00           H  
ATOM   2750  C   THR   173      70.045  59.776  83.132  1.00  0.00           C  
ATOM   2751  O   THR   173      70.833  60.628  82.663  1.00  0.00           O  
ATOM   2752  N   ARG   174      70.105  59.577  84.448  1.00  0.00           N  
ATOM   2753  H   ARG   174      69.496  58.895  84.877  1.00  0.00           H  
ATOM   2754  CA  ARG   174      71.024  60.384  85.349  1.00  0.00           C  
ATOM   2755  HA  ARG   174      70.817  61.439  85.171  1.00  0.00           H  
ATOM   2756  CB  ARG   174      70.565  60.062  86.781  1.00  0.00           C  
ATOM   2757  HB2 ARG   174      70.520  58.973  86.819  1.00  0.00           H  
ATOM   2758  HB3 ARG   174      71.166  60.385  87.631  1.00  0.00           H  
ATOM   2759  CG  ARG   174      69.089  60.456  86.983  1.00  0.00           C  
ATOM   2760  HG2 ARG   174      68.437  59.901  86.308  1.00  0.00           H  
ATOM   2761  HG3 ARG   174      68.793  60.157  87.988  1.00  0.00           H  
ATOM   2762  CD  ARG   174      68.769  61.990  86.909  1.00  0.00           C  
ATOM   2763  HD2 ARG   174      68.243  62.349  87.793  1.00  0.00           H  
ATOM   2764  HD3 ARG   174      69.670  62.596  86.813  1.00  0.00           H  
ATOM   2765  NE  ARG   174      68.038  62.171  85.598  1.00  0.00           N  
ATOM   2766  HE  ARG   174      67.270  61.560  85.359  1.00  0.00           H  
ATOM   2767  CZ  ARG   174      68.121  63.170  84.757  1.00  0.00           C  
ATOM   2768  NH1 ARG   174      68.862  64.213  84.943  1.00  0.00           N  
ATOM   2769 HH11 ARG   174      69.377  64.338  85.802  1.00  0.00           H  
ATOM   2770 HH12 ARG   174      68.798  64.904  84.209  1.00  0.00           H  
ATOM   2771  NH2 ARG   174      67.507  63.137  83.632  1.00  0.00           N  
ATOM   2772 HH21 ARG   174      66.807  62.416  83.537  1.00  0.00           H  
ATOM   2773 HH22 ARG   174      67.608  63.943  83.031  1.00  0.00           H  
ATOM   2774  C   ARG   174      72.508  60.108  85.115  1.00  0.00           C  
ATOM   2775  O   ARG   174      73.362  60.941  84.926  1.00  0.00           O  
ATOM   2776  N   LEU   175      72.783  58.797  85.068  1.00  0.00           N  
ATOM   2777  H   LEU   175      71.967  58.202  85.080  1.00  0.00           H  
ATOM   2778  CA  LEU   175      74.129  58.186  84.776  1.00  0.00           C  
ATOM   2779  HA  LEU   175      74.819  58.517  85.552  1.00  0.00           H  
ATOM   2780  CB  LEU   175      74.091  56.636  84.876  1.00  0.00           C  
ATOM   2781  HB2 LEU   175      73.623  56.313  85.807  1.00  0.00           H  
ATOM   2782  HB3 LEU   175      73.344  56.342  84.139  1.00  0.00           H  
ATOM   2783  CG  LEU   175      75.384  55.803  84.546  1.00  0.00           C  
ATOM   2784  HG  LEU   175      75.653  55.937  83.498  1.00  0.00           H  
ATOM   2785  CD1 LEU   175      76.540  56.203  85.419  1.00  0.00           C  
ATOM   2786 HD11 LEU   175      77.189  56.935  84.938  1.00  0.00           H  
ATOM   2787 HD12 LEU   175      76.169  56.532  86.389  1.00  0.00           H  
ATOM   2788 HD13 LEU   175      77.123  55.290  85.546  1.00  0.00           H  
ATOM   2789  CD2 LEU   175      75.060  54.320  84.661  1.00  0.00           C  
ATOM   2790 HD21 LEU   175      75.063  54.094  85.727  1.00  0.00           H  
ATOM   2791 HD22 LEU   175      74.155  54.175  84.072  1.00  0.00           H  
ATOM   2792 HD23 LEU   175      75.882  53.764  84.211  1.00  0.00           H  
ATOM   2793  C   LEU   175      74.716  58.668  83.381  1.00  0.00           C  
ATOM   2794  O   LEU   175      75.926  58.883  83.247  1.00  0.00           O  
ATOM   2795  N   THR   176      73.824  58.779  82.400  1.00  0.00           N  
ATOM   2796  H   THR   176      72.889  58.441  82.577  1.00  0.00           H  
ATOM   2797  CA  THR   176      74.083  59.600  81.071  1.00  0.00           C  
ATOM   2798  HA  THR   176      74.967  59.118  80.653  1.00  0.00           H  
ATOM   2799  CB  THR   176      72.893  59.345  80.115  1.00  0.00           C  
ATOM   2800  HB  THR   176      71.956  59.696  80.549  1.00  0.00           H  
ATOM   2801  CG2 THR   176      73.212  59.918  78.687  1.00  0.00           C  
ATOM   2802 HG21 THR   176      74.000  59.416  78.126  1.00  0.00           H  
ATOM   2803 HG22 THR   176      72.342  59.849  78.033  1.00  0.00           H  
ATOM   2804 HG23 THR   176      73.557  60.952  78.707  1.00  0.00           H  
ATOM   2805  OG1 THR   176      72.514  58.037  79.863  1.00  0.00           O  
ATOM   2806  HG1 THR   176      72.138  57.553  80.602  1.00  0.00           H  
ATOM   2807  C   THR   176      74.320  61.124  81.212  1.00  0.00           C  
ATOM   2808  O   THR   176      75.414  61.648  81.046  1.00  0.00           O  
ATOM   2809  N   ASP   177      73.295  61.819  81.713  1.00  0.00           N  
ATOM   2810  H   ASP   177      72.482  61.288  81.992  1.00  0.00           H  
ATOM   2811  CA  ASP   177      73.276  63.235  81.404  1.00  0.00           C  
ATOM   2812  HA  ASP   177      74.039  63.409  80.645  1.00  0.00           H  
ATOM   2813  CB  ASP   177      71.924  63.727  80.771  1.00  0.00           C  
ATOM   2814  HB2 ASP   177      71.657  63.052  79.958  1.00  0.00           H  
ATOM   2815  HB3 ASP   177      71.093  63.827  81.470  1.00  0.00           H  
ATOM   2816  CG  ASP   177      72.104  65.158  80.135  1.00  0.00           C  
ATOM   2817  OD1 ASP   177      71.380  66.138  80.488  1.00  0.00           O  
ATOM   2818  OD2 ASP   177      72.994  65.345  79.253  1.00  0.00           O  
ATOM   2819  C   ASP   177      73.637  64.141  82.591  1.00  0.00           C  
ATOM   2820  O   ASP   177      74.075  65.283  82.411  1.00  0.00           O  
ATOM   2821  N   ASP   178      73.326  63.797  83.871  1.00  0.00           N  
ATOM   2822  H   ASP   178      72.982  62.859  84.024  1.00  0.00           H  
ATOM   2823  CA  ASP   178      73.633  64.576  85.093  1.00  0.00           C  
ATOM   2824  HA  ASP   178      73.463  65.636  84.907  1.00  0.00           H  
ATOM   2825  CB  ASP   178      72.736  64.173  86.236  1.00  0.00           C  
ATOM   2826  HB2 ASP   178      72.410  63.133  86.220  1.00  0.00           H  
ATOM   2827  HB3 ASP   178      73.239  64.274  87.198  1.00  0.00           H  
ATOM   2828  CG  ASP   178      71.467  65.047  86.466  1.00  0.00           C  
ATOM   2829  OD1 ASP   178      71.266  66.043  85.705  1.00  0.00           O  
ATOM   2830  OD2 ASP   178      70.509  64.763  87.241  1.00  0.00           O  
ATOM   2831  C   ASP   178      75.164  64.470  85.415  1.00  0.00           C  
ATOM   2832  O   ASP   178      75.745  65.505  85.690  1.00  0.00           O  
ATOM   2833  N   VAL   179      75.773  63.392  85.054  1.00  0.00           N  
ATOM   2834  H   VAL   179      75.292  62.579  84.696  1.00  0.00           H  
ATOM   2835  CA  VAL   179      77.272  63.327  84.990  1.00  0.00           C  
ATOM   2836  HA  VAL   179      77.770  63.824  85.823  1.00  0.00           H  
ATOM   2837  CB  VAL   179      77.684  61.894  84.852  1.00  0.00           C  
ATOM   2838  HB  VAL   179      77.488  61.455  83.874  1.00  0.00           H  
ATOM   2839  CG1 VAL   179      79.211  61.615  84.871  1.00  0.00           C  
ATOM   2840 HG11 VAL   179      79.690  62.270  84.143  1.00  0.00           H  
ATOM   2841 HG12 VAL   179      79.702  61.981  85.773  1.00  0.00           H  
ATOM   2842 HG13 VAL   179      79.480  60.574  84.692  1.00  0.00           H  
ATOM   2843  CG2 VAL   179      77.117  61.068  85.904  1.00  0.00           C  
ATOM   2844 HG21 VAL   179      77.178  60.018  85.620  1.00  0.00           H  
ATOM   2845 HG22 VAL   179      77.762  61.031  86.782  1.00  0.00           H  
ATOM   2846 HG23 VAL   179      76.054  61.187  86.114  1.00  0.00           H  
ATOM   2847  C   VAL   179      77.845  64.036  83.827  1.00  0.00           C  
ATOM   2848  O   VAL   179      78.946  64.589  83.932  1.00  0.00           O  
ATOM   2849  N   SER   180      77.101  64.275  82.744  1.00  0.00           N  
ATOM   2850  H   SER   180      76.286  63.683  82.675  1.00  0.00           H  
ATOM   2851  CA  SER   180      77.501  65.270  81.758  1.00  0.00           C  
ATOM   2852  HA  SER   180      78.569  65.168  81.565  1.00  0.00           H  
ATOM   2853  CB  SER   180      76.796  64.984  80.508  1.00  0.00           C  
ATOM   2854  HB2 SER   180      75.716  64.999  80.657  1.00  0.00           H  
ATOM   2855  HB3 SER   180      77.182  65.721  79.804  1.00  0.00           H  
ATOM   2856  OG  SER   180      77.251  63.686  80.056  1.00  0.00           O  
ATOM   2857  HG  SER   180      76.522  63.093  80.251  1.00  0.00           H  
ATOM   2858  C   SER   180      77.346  66.785  82.135  1.00  0.00           C  
ATOM   2859  O   SER   180      78.188  67.590  81.692  1.00  0.00           O  
ATOM   2860  N   LYS   181      76.394  67.205  83.015  1.00  0.00           N  
ATOM   2861  H   LYS   181      75.696  66.598  83.420  1.00  0.00           H  
ATOM   2862  CA  LYS   181      76.382  68.584  83.436  1.00  0.00           C  
ATOM   2863  HA  LYS   181      76.353  69.244  82.569  1.00  0.00           H  
ATOM   2864  CB  LYS   181      75.120  68.880  84.208  1.00  0.00           C  
ATOM   2865  HB2 LYS   181      74.926  68.246  85.072  1.00  0.00           H  
ATOM   2866  HB3 LYS   181      75.227  69.911  84.547  1.00  0.00           H  
ATOM   2867  CG  LYS   181      73.931  68.726  83.253  1.00  0.00           C  
ATOM   2868  HG2 LYS   181      73.982  69.579  82.576  1.00  0.00           H  
ATOM   2869  HG3 LYS   181      74.095  67.870  82.598  1.00  0.00           H  
ATOM   2870  CD  LYS   181      72.578  68.784  83.983  1.00  0.00           C  
ATOM   2871  HD2 LYS   181      72.639  68.231  84.921  1.00  0.00           H  
ATOM   2872  HD3 LYS   181      72.374  69.807  84.298  1.00  0.00           H  
ATOM   2873  CE  LYS   181      71.452  68.120  83.265  1.00  0.00           C  
ATOM   2874  HE2 LYS   181      70.487  68.366  83.707  1.00  0.00           H  
ATOM   2875  HE3 LYS   181      71.428  68.590  82.282  1.00  0.00           H  
ATOM   2876  NZ  LYS   181      71.531  66.641  83.017  1.00  0.00           N  
ATOM   2877  HZ1 LYS   181      72.444  66.271  82.794  1.00  0.00           H  
ATOM   2878  HZ2 LYS   181      71.311  66.257  83.925  1.00  0.00           H  
ATOM   2879  HZ3 LYS   181      70.927  66.437  82.233  1.00  0.00           H  
ATOM   2880  C   LYS   181      77.558  68.887  84.317  1.00  0.00           C  
ATOM   2881  O   LYS   181      78.156  69.904  84.040  1.00  0.00           O  
ATOM   2882  N   ILE   182      78.014  68.050  85.232  1.00  0.00           N  
ATOM   2883  H   ILE   182      77.442  67.236  85.403  1.00  0.00           H  
ATOM   2884  CA  ILE   182      79.352  68.106  85.932  1.00  0.00           C  
ATOM   2885  HA  ILE   182      79.300  69.050  86.476  1.00  0.00           H  
ATOM   2886  CB  ILE   182      79.415  66.949  87.041  1.00  0.00           C  
ATOM   2887  HB  ILE   182      79.431  65.940  86.628  1.00  0.00           H  
ATOM   2888  CG2 ILE   182      80.792  66.945  87.730  1.00  0.00           C  
ATOM   2889 HG21 ILE   182      80.966  66.107  88.405  1.00  0.00           H  
ATOM   2890 HG22 ILE   182      81.580  66.854  86.982  1.00  0.00           H  
ATOM   2891 HG23 ILE   182      80.840  67.900  88.255  1.00  0.00           H  
ATOM   2892  CG1 ILE   182      78.223  67.039  88.027  1.00  0.00           C  
ATOM   2893 HG12 ILE   182      78.523  67.836  88.707  1.00  0.00           H  
ATOM   2894 HG13 ILE   182      77.284  67.259  87.519  1.00  0.00           H  
ATOM   2895  CD1 ILE   182      78.131  65.792  88.830  1.00  0.00           C  
ATOM   2896 HD11 ILE   182      78.634  66.014  89.771  1.00  0.00           H  
ATOM   2897 HD12 ILE   182      77.093  65.646  89.129  1.00  0.00           H  
ATOM   2898 HD13 ILE   182      78.597  64.869  88.486  1.00  0.00           H  
ATOM   2899  C   ILE   182      80.471  67.983  84.874  1.00  0.00           C  
ATOM   2900  O   ILE   182      81.310  68.865  84.930  1.00  0.00           O  
ATOM   2901  N   ASN   183      80.433  67.088  83.968  1.00  0.00           N  
ATOM   2902  H   ASN   183      79.699  66.395  84.001  1.00  0.00           H  
ATOM   2903  CA  ASN   183      81.509  67.029  82.987  1.00  0.00           C  
ATOM   2904  HA  ASN   183      82.422  66.757  83.517  1.00  0.00           H  
ATOM   2905  CB  ASN   183      81.315  65.849  82.017  1.00  0.00           C  
ATOM   2906  HB2 ASN   183      80.909  64.886  82.327  1.00  0.00           H  
ATOM   2907  HB3 ASN   183      80.478  66.086  81.362  1.00  0.00           H  
ATOM   2908  CG  ASN   183      82.594  65.553  81.232  1.00  0.00           C  
ATOM   2909  OD1 ASN   183      83.714  65.730  81.722  1.00  0.00           O  
ATOM   2910  ND2 ASN   183      82.516  65.070  79.994  1.00  0.00           N  
ATOM   2911 HD21 ASN   183      83.404  64.972  79.522  1.00  0.00           H  
ATOM   2912 HD22 ASN   183      81.623  64.915  79.548  1.00  0.00           H  
ATOM   2913  C   ASN   183      81.704  68.378  82.253  1.00  0.00           C  
ATOM   2914  O   ASN   183      82.854  68.735  81.899  1.00  0.00           O  
ATOM   2915  N   GLU   184      80.671  69.173  82.002  1.00  0.00           N  
ATOM   2916  H   GLU   184      79.764  68.839  82.294  1.00  0.00           H  
ATOM   2917  CA  GLU   184      80.711  70.469  81.313  1.00  0.00           C  
ATOM   2918  HA  GLU   184      81.380  70.247  80.481  1.00  0.00           H  
ATOM   2919  CB  GLU   184      79.229  70.689  80.770  1.00  0.00           C  
ATOM   2920  HB2 GLU   184      78.936  69.834  80.160  1.00  0.00           H  
ATOM   2921  HB3 GLU   184      78.550  70.673  81.622  1.00  0.00           H  
ATOM   2922  CG  GLU   184      78.928  71.831  79.855  1.00  0.00           C  
ATOM   2923  HG2 GLU   184      77.843  71.890  79.764  1.00  0.00           H  
ATOM   2924  HG3 GLU   184      79.313  72.720  80.353  1.00  0.00           H  
ATOM   2925  CD  GLU   184      79.453  71.719  78.410  1.00  0.00           C  
ATOM   2926  OE1 GLU   184      78.633  72.078  77.516  1.00  0.00           O  
ATOM   2927  OE2 GLU   184      80.644  71.363  78.139  1.00  0.00           O  
ATOM   2928  C   GLU   184      81.250  71.617  82.098  1.00  0.00           C  
ATOM   2929  O   GLU   184      81.705  72.598  81.485  1.00  0.00           O  
ATOM   2930  N   VAL   185      81.428  71.497  83.425  1.00  0.00           N  
ATOM   2931  H   VAL   185      80.979  70.694  83.841  1.00  0.00           H  
ATOM   2932  CA  VAL   185      82.000  72.508  84.326  1.00  0.00           C  
ATOM   2933  HA  VAL   185      82.270  73.417  83.788  1.00  0.00           H  
ATOM   2934  CB  VAL   185      80.906  72.974  85.379  1.00  0.00           C  
ATOM   2935  HB  VAL   185      80.049  73.324  84.803  1.00  0.00           H  
ATOM   2936  CG1 VAL   185      80.278  71.802  86.261  1.00  0.00           C  
ATOM   2937 HG11 VAL   185      79.706  71.109  85.644  1.00  0.00           H  
ATOM   2938 HG12 VAL   185      81.074  71.332  86.840  1.00  0.00           H  
ATOM   2939 HG13 VAL   185      79.608  72.228  87.008  1.00  0.00           H  
ATOM   2940  CG2 VAL   185      81.323  74.154  86.180  1.00  0.00           C  
ATOM   2941 HG21 VAL   185      80.397  74.503  86.637  1.00  0.00           H  
ATOM   2942 HG22 VAL   185      82.020  73.883  86.972  1.00  0.00           H  
ATOM   2943 HG23 VAL   185      81.770  74.933  85.561  1.00  0.00           H  
ATOM   2944  C   VAL   185      83.328  72.025  84.978  1.00  0.00           C  
ATOM   2945  O   VAL   185      84.177  72.848  85.423  1.00  0.00           O  
ATOM   2946  N   ILE   186      83.537  70.707  85.179  1.00  0.00           N  
ATOM   2947  H   ILE   186      82.860  70.034  84.851  1.00  0.00           H  
ATOM   2948  CA  ILE   186      84.539  70.257  86.111  1.00  0.00           C  
ATOM   2949  HA  ILE   186      84.453  70.918  86.973  1.00  0.00           H  
ATOM   2950  CB  ILE   186      84.138  68.860  86.666  1.00  0.00           C  
ATOM   2951  HB  ILE   186      83.061  68.692  86.665  1.00  0.00           H  
ATOM   2952  CG2 ILE   186      84.712  67.726  85.789  1.00  0.00           C  
ATOM   2953 HG21 ILE   186      84.391  67.879  84.759  1.00  0.00           H  
ATOM   2954 HG22 ILE   186      85.801  67.775  85.787  1.00  0.00           H  
ATOM   2955 HG23 ILE   186      84.414  66.765  86.208  1.00  0.00           H  
ATOM   2956  CG1 ILE   186      84.768  68.571  88.078  1.00  0.00           C  
ATOM   2957 HG12 ILE   186      84.264  67.643  88.350  1.00  0.00           H  
ATOM   2958 HG13 ILE   186      85.843  68.434  87.960  1.00  0.00           H  
ATOM   2959  CD1 ILE   186      84.390  69.531  89.218  1.00  0.00           C  
ATOM   2960 HD11 ILE   186      84.774  69.148  90.163  1.00  0.00           H  
ATOM   2961 HD12 ILE   186      84.888  70.487  89.053  1.00  0.00           H  
ATOM   2962 HD13 ILE   186      83.311  69.530  89.372  1.00  0.00           H  
ATOM   2963  C   ILE   186      86.021  70.247  85.686  1.00  0.00           C  
ATOM   2964  O   ILE   186      86.989  70.004  86.478  1.00  0.00           O  
ATOM   2965  N   GLY   187      86.306  70.515  84.436  1.00  0.00           N  
ATOM   2966  H   GLY   187      85.571  70.834  83.821  1.00  0.00           H  
ATOM   2967  CA  GLY   187      87.623  70.680  83.799  1.00  0.00           C  
ATOM   2968  HA2 GLY   187      88.389  70.196  84.405  1.00  0.00           H  
ATOM   2969  HA3 GLY   187      87.576  70.163  82.841  1.00  0.00           H  
ATOM   2970  C   GLY   187      88.132  72.091  83.578  1.00  0.00           C  
ATOM   2971  O   GLY   187      88.169  72.846  84.561  1.00  0.00           O  
ATOM   2972  N   ASP   188      88.316  72.477  82.313  1.00  0.00           N  
ATOM   2973  H   ASP   188      87.995  71.856  81.584  1.00  0.00           H  
ATOM   2974  CA  ASP   188      88.968  73.709  81.913  1.00  0.00           C  
ATOM   2975  HA  ASP   188      89.840  73.812  82.558  1.00  0.00           H  
ATOM   2976  CB  ASP   188      89.273  73.827  80.467  1.00  0.00           C  
ATOM   2977  HB2 ASP   188      89.861  74.736  80.338  1.00  0.00           H  
ATOM   2978  HB3 ASP   188      89.875  72.990  80.113  1.00  0.00           H  
ATOM   2979  CG  ASP   188      88.059  73.933  79.493  1.00  0.00           C  
ATOM   2980  OD1 ASP   188      86.908  73.511  79.773  1.00  0.00           O  
ATOM   2981  OD2 ASP   188      88.259  74.419  78.349  1.00  0.00           O  
ATOM   2982  C   ASP   188      88.101  74.906  82.431  1.00  0.00           C  
ATOM   2983  O   ASP   188      88.659  75.977  82.661  1.00  0.00           O  
ATOM   2984  N   LYS   189      86.875  74.791  82.898  1.00  0.00           N  
ATOM   2985  H   LYS   189      86.527  73.843  82.856  1.00  0.00           H  
ATOM   2986  CA  LYS   189      86.091  75.862  83.395  1.00  0.00           C  
ATOM   2987  HA  LYS   189      86.207  76.691  82.697  1.00  0.00           H  
ATOM   2988  CB  LYS   189      84.590  75.625  83.452  1.00  0.00           C  
ATOM   2989  HB2 LYS   189      84.313  75.053  84.338  1.00  0.00           H  
ATOM   2990  HB3 LYS   189      84.124  76.602  83.576  1.00  0.00           H  
ATOM   2991  CG  LYS   189      83.990  74.961  82.254  1.00  0.00           C  
ATOM   2992  HG2 LYS   189      84.276  73.913  82.174  1.00  0.00           H  
ATOM   2993  HG3 LYS   189      82.936  74.990  82.529  1.00  0.00           H  
ATOM   2994  CD  LYS   189      84.302  75.679  80.997  1.00  0.00           C  
ATOM   2995  HD2 LYS   189      83.782  76.615  80.794  1.00  0.00           H  
ATOM   2996  HD3 LYS   189      85.362  75.934  80.991  1.00  0.00           H  
ATOM   2997  CE  LYS   189      84.166  74.889  79.751  1.00  0.00           C  
ATOM   2998  HE2 LYS   189      84.328  73.816  79.856  1.00  0.00           H  
ATOM   2999  HE3 LYS   189      83.112  75.021  79.507  1.00  0.00           H  
ATOM   3000  NZ  LYS   189      85.041  75.231  78.581  1.00  0.00           N  
ATOM   3001  HZ1 LYS   189      84.614  75.004  77.694  1.00  0.00           H  
ATOM   3002  HZ2 LYS   189      85.231  76.219  78.493  1.00  0.00           H  
ATOM   3003  HZ3 LYS   189      85.968  74.855  78.721  1.00  0.00           H  
ATOM   3004  C   LYS   189      86.597  76.397  84.794  1.00  0.00           C  
ATOM   3005  O   LYS   189      86.461  77.542  85.171  1.00  0.00           O  
ATOM   3006  N   ILE   190      87.108  75.432  85.554  1.00  0.00           N  
ATOM   3007  H   ILE   190      87.307  74.545  85.114  1.00  0.00           H  
ATOM   3008  CA  ILE   190      87.828  75.803  86.816  1.00  0.00           C  
ATOM   3009  HA  ILE   190      87.142  76.389  87.427  1.00  0.00           H  
ATOM   3010  CB  ILE   190      88.086  74.598  87.779  1.00  0.00           C  
ATOM   3011  HB  ILE   190      88.774  73.916  87.280  1.00  0.00           H  
ATOM   3012  CG2 ILE   190      88.789  75.146  89.025  1.00  0.00           C  
ATOM   3013 HG21 ILE   190      88.937  74.336  89.739  1.00  0.00           H  
ATOM   3014 HG22 ILE   190      89.795  75.503  88.806  1.00  0.00           H  
ATOM   3015 HG23 ILE   190      88.170  75.913  89.490  1.00  0.00           H  
ATOM   3016  CG1 ILE   190      86.752  73.832  88.034  1.00  0.00           C  
ATOM   3017 HG12 ILE   190      86.434  73.327  87.122  1.00  0.00           H  
ATOM   3018 HG13 ILE   190      87.025  73.111  88.804  1.00  0.00           H  
ATOM   3019  CD1 ILE   190      85.538  74.612  88.560  1.00  0.00           C  
ATOM   3020 HD11 ILE   190      85.782  75.438  89.228  1.00  0.00           H  
ATOM   3021 HD12 ILE   190      84.935  74.980  87.730  1.00  0.00           H  
ATOM   3022 HD13 ILE   190      84.853  73.907  89.031  1.00  0.00           H  
ATOM   3023  C   ILE   190      89.037  76.763  86.480  1.00  0.00           C  
ATOM   3024  O   ILE   190      89.252  77.767  87.116  1.00  0.00           O  
ATOM   3025  N   GLY   191      89.841  76.285  85.483  1.00  0.00           N  
ATOM   3026  H   GLY   191      89.587  75.412  85.042  1.00  0.00           H  
ATOM   3027  CA  GLY   191      90.982  77.122  85.146  1.00  0.00           C  
ATOM   3028  HA2 GLY   191      91.411  77.178  86.146  1.00  0.00           H  
ATOM   3029  HA3 GLY   191      91.598  76.483  84.513  1.00  0.00           H  
ATOM   3030  C   GLY   191      90.621  78.465  84.485  1.00  0.00           C  
ATOM   3031  O   GLY   191      91.340  79.418  84.622  1.00  0.00           O  
ATOM   3032  N   MET   192      89.486  78.451  83.742  1.00  0.00           N  
ATOM   3033  H   MET   192      89.140  77.505  83.668  1.00  0.00           H  
ATOM   3034  CA  MET   192      88.894  79.558  83.087  1.00  0.00           C  
ATOM   3035  HA  MET   192      89.666  80.123  82.565  1.00  0.00           H  
ATOM   3036  CB  MET   192      87.977  78.989  82.022  1.00  0.00           C  
ATOM   3037  HB2 MET   192      88.627  78.257  81.544  1.00  0.00           H  
ATOM   3038  HB3 MET   192      87.136  78.587  82.587  1.00  0.00           H  
ATOM   3039  CG  MET   192      87.518  79.988  80.884  1.00  0.00           C  
ATOM   3040  HG2 MET   192      88.434  80.422  80.482  1.00  0.00           H  
ATOM   3041  HG3 MET   192      86.994  79.409  80.123  1.00  0.00           H  
ATOM   3042  SD  MET   192      86.505  81.392  81.456  1.00  0.00           S  
ATOM   3043  CE  MET   192      86.649  82.464  80.048  1.00  0.00           C  
ATOM   3044  HE1 MET   192      87.687  82.709  79.825  1.00  0.00           H  
ATOM   3045  HE2 MET   192      86.284  81.824  79.244  1.00  0.00           H  
ATOM   3046  HE3 MET   192      85.931  83.262  80.236  1.00  0.00           H  
ATOM   3047  C   MET   192      88.327  80.570  84.076  1.00  0.00           C  
ATOM   3048  O   MET   192      88.459  81.797  83.832  1.00  0.00           O  
ATOM   3049  N   PHE   193      87.799  80.072  85.195  1.00  0.00           N  
ATOM   3050  H   PHE   193      87.652  79.076  85.274  1.00  0.00           H  
ATOM   3051  CA  PHE   193      87.105  80.891  86.194  1.00  0.00           C  
ATOM   3052  HA  PHE   193      86.412  81.605  85.748  1.00  0.00           H  
ATOM   3053  CB  PHE   193      86.414  79.971  87.166  1.00  0.00           C  
ATOM   3054  HB2 PHE   193      85.533  79.583  86.656  1.00  0.00           H  
ATOM   3055  HB3 PHE   193      86.985  79.117  87.530  1.00  0.00           H  
ATOM   3056  CG  PHE   193      85.809  80.644  88.349  1.00  0.00           C  
ATOM   3057  CD1 PHE   193      86.246  80.359  89.567  1.00  0.00           C  
ATOM   3058  HD1 PHE   193      87.066  79.665  89.676  1.00  0.00           H  
ATOM   3059  CE1 PHE   193      85.715  80.856  90.775  1.00  0.00           C  
ATOM   3060  HE1 PHE   193      86.116  80.510  91.716  1.00  0.00           H  
ATOM   3061  CZ  PHE   193      84.557  81.678  90.687  1.00  0.00           C  
ATOM   3062  HZ  PHE   193      84.111  82.166  91.541  1.00  0.00           H  
ATOM   3063  CE2 PHE   193      84.138  82.007  89.387  1.00  0.00           C  
ATOM   3064  HE2 PHE   193      83.255  82.624  89.316  1.00  0.00           H  
ATOM   3065  CD2 PHE   193      84.661  81.452  88.155  1.00  0.00           C  
ATOM   3066  HD2 PHE   193      84.272  81.805  87.212  1.00  0.00           H  
ATOM   3067  C   PHE   193      88.188  81.651  86.956  1.00  0.00           C  
ATOM   3068  O   PHE   193      88.072  82.877  87.102  1.00  0.00           O  
ATOM   3069  N   PHE   194      89.184  80.991  87.601  1.00  0.00           N  
ATOM   3070  H   PHE   194      89.272  80.008  87.390  1.00  0.00           H  
ATOM   3071  CA  PHE   194      90.216  81.604  88.346  1.00  0.00           C  
ATOM   3072  HA  PHE   194      89.747  82.280  89.060  1.00  0.00           H  
ATOM   3073  CB  PHE   194      91.120  80.535  88.937  1.00  0.00           C  
ATOM   3074  HB2 PHE   194      91.538  79.966  88.106  1.00  0.00           H  
ATOM   3075  HB3 PHE   194      91.977  81.034  89.390  1.00  0.00           H  
ATOM   3076  CG  PHE   194      90.388  79.745  89.959  1.00  0.00           C  
ATOM   3077  CD1 PHE   194      90.396  78.329  89.820  1.00  0.00           C  
ATOM   3078  HD1 PHE   194      91.048  77.951  89.046  1.00  0.00           H  
ATOM   3079  CE1 PHE   194      89.821  77.532  90.806  1.00  0.00           C  
ATOM   3080  HE1 PHE   194      90.006  76.470  90.872  1.00  0.00           H  
ATOM   3081  CZ  PHE   194      89.136  78.193  91.886  1.00  0.00           C  
ATOM   3082  HZ  PHE   194      88.903  77.475  92.658  1.00  0.00           H  
ATOM   3083  CE2 PHE   194      89.107  79.578  91.984  1.00  0.00           C  
ATOM   3084  HE2 PHE   194      88.643  80.006  92.860  1.00  0.00           H  
ATOM   3085  CD2 PHE   194      89.790  80.400  91.081  1.00  0.00           C  
ATOM   3086  HD2 PHE   194      89.762  81.475  91.180  1.00  0.00           H  
ATOM   3087  C   PHE   194      91.020  82.605  87.467  1.00  0.00           C  
ATOM   3088  O   PHE   194      91.148  83.771  87.823  1.00  0.00           O  
ATOM   3089  N   GLN   195      91.304  82.226  86.166  1.00  0.00           N  
ATOM   3090  H   GLN   195      91.215  81.249  85.923  1.00  0.00           H  
ATOM   3091  CA  GLN   195      91.930  83.034  85.121  1.00  0.00           C  
ATOM   3092  HA  GLN   195      92.973  83.202  85.389  1.00  0.00           H  
ATOM   3093  CB  GLN   195      91.902  82.146  83.832  1.00  0.00           C  
ATOM   3094  HB2 GLN   195      92.518  81.264  84.007  1.00  0.00           H  
ATOM   3095  HB3 GLN   195      90.885  81.874  83.548  1.00  0.00           H  
ATOM   3096  CG  GLN   195      92.534  82.799  82.608  1.00  0.00           C  
ATOM   3097  HG2 GLN   195      92.120  83.808  82.621  1.00  0.00           H  
ATOM   3098  HG3 GLN   195      93.623  82.775  82.599  1.00  0.00           H  
ATOM   3099  CD  GLN   195      92.056  82.179  81.320  1.00  0.00           C  
ATOM   3100  OE1 GLN   195      92.018  81.004  81.154  1.00  0.00           O  
ATOM   3101  NE2 GLN   195      91.611  82.942  80.353  1.00  0.00           N  
ATOM   3102 HE21 GLN   195      91.865  83.919  80.386  1.00  0.00           H  
ATOM   3103 HE22 GLN   195      91.313  82.704  79.417  1.00  0.00           H  
ATOM   3104  C   GLN   195      91.164  84.309  84.920  1.00  0.00           C  
ATOM   3105  O   GLN   195      91.772  85.418  84.908  1.00  0.00           O  
ATOM   3106  N   SER   196      89.848  84.293  84.785  1.00  0.00           N  
ATOM   3107  H   SER   196      89.383  83.398  84.822  1.00  0.00           H  
ATOM   3108  CA  SER   196      88.987  85.473  84.614  1.00  0.00           C  
ATOM   3109  HA  SER   196      89.557  86.136  83.963  1.00  0.00           H  
ATOM   3110  CB  SER   196      87.657  85.026  84.116  1.00  0.00           C  
ATOM   3111  HB2 SER   196      87.244  84.289  84.806  1.00  0.00           H  
ATOM   3112  HB3 SER   196      87.083  85.951  84.066  1.00  0.00           H  
ATOM   3113  OG  SER   196      87.758  84.294  82.946  1.00  0.00           O  
ATOM   3114  HG  SER   196      88.005  83.381  83.111  1.00  0.00           H  
ATOM   3115  C   SER   196      88.892  86.270  85.890  1.00  0.00           C  
ATOM   3116  O   SER   196      88.963  87.493  85.704  1.00  0.00           O  
ATOM   3117  N   MET   197      88.792  85.713  87.070  1.00  0.00           N  
ATOM   3118  H   MET   197      88.879  84.712  87.175  1.00  0.00           H  
ATOM   3119  CA  MET   197      88.798  86.453  88.297  1.00  0.00           C  
ATOM   3120  HA  MET   197      88.084  87.275  88.260  1.00  0.00           H  
ATOM   3121  CB  MET   197      88.524  85.475  89.433  1.00  0.00           C  
ATOM   3122  HB2 MET   197      89.134  84.574  89.488  1.00  0.00           H  
ATOM   3123  HB3 MET   197      88.674  85.943  90.406  1.00  0.00           H  
ATOM   3124  CG  MET   197      87.019  85.076  89.517  1.00  0.00           C  
ATOM   3125  HG2 MET   197      86.806  84.611  88.554  1.00  0.00           H  
ATOM   3126  HG3 MET   197      86.854  84.314  90.278  1.00  0.00           H  
ATOM   3127  SD  MET   197      86.045  86.443  89.893  1.00  0.00           S  
ATOM   3128  CE  MET   197      84.383  85.794  90.191  1.00  0.00           C  
ATOM   3129  HE1 MET   197      84.277  85.063  89.390  1.00  0.00           H  
ATOM   3130  HE2 MET   197      84.188  85.314  91.150  1.00  0.00           H  
ATOM   3131  HE3 MET   197      83.615  86.510  89.899  1.00  0.00           H  
ATOM   3132  C   MET   197      90.131  87.175  88.688  1.00  0.00           C  
ATOM   3133  O   MET   197      90.128  88.349  89.102  1.00  0.00           O  
ATOM   3134  N   ALA   198      91.198  86.509  88.199  1.00  0.00           N  
ATOM   3135  H   ALA   198      91.100  85.538  87.940  1.00  0.00           H  
ATOM   3136  CA  ALA   198      92.520  87.171  88.138  1.00  0.00           C  
ATOM   3137  HA  ALA   198      92.774  87.728  89.041  1.00  0.00           H  
ATOM   3138  CB  ALA   198      93.561  86.217  87.784  1.00  0.00           C  
ATOM   3139  HB1 ALA   198      93.464  85.651  86.857  1.00  0.00           H  
ATOM   3140  HB2 ALA   198      94.521  86.732  87.749  1.00  0.00           H  
ATOM   3141  HB3 ALA   198      93.712  85.485  88.577  1.00  0.00           H  
ATOM   3142  C   ALA   198      92.558  88.290  87.123  1.00  0.00           C  
ATOM   3143  O   ALA   198      93.175  89.252  87.426  1.00  0.00           O  
ATOM   3144  N   THR   199      91.842  88.218  85.982  1.00  0.00           N  
ATOM   3145  H   THR   199      91.380  87.365  85.700  1.00  0.00           H  
ATOM   3146  CA  THR   199      91.875  89.315  85.039  1.00  0.00           C  
ATOM   3147  HA  THR   199      92.902  89.677  84.987  1.00  0.00           H  
ATOM   3148  CB  THR   199      91.415  88.906  83.588  1.00  0.00           C  
ATOM   3149  HB  THR   199      90.395  88.524  83.615  1.00  0.00           H  
ATOM   3150  CG2 THR   199      91.751  90.115  82.707  1.00  0.00           C  
ATOM   3151 HG21 THR   199      91.251  91.032  83.020  1.00  0.00           H  
ATOM   3152 HG22 THR   199      92.801  90.356  82.543  1.00  0.00           H  
ATOM   3153 HG23 THR   199      91.360  89.750  81.757  1.00  0.00           H  
ATOM   3154  OG1 THR   199      92.317  87.953  83.154  1.00  0.00           O  
ATOM   3155  HG1 THR   199      93.185  88.362  83.185  1.00  0.00           H  
ATOM   3156  C   THR   199      91.032  90.516  85.580  1.00  0.00           C  
ATOM   3157  O   THR   199      91.547  91.611  85.742  1.00  0.00           O  
ATOM   3158  N   PHE   200      89.821  90.279  85.958  1.00  0.00           N  
ATOM   3159  H   PHE   200      89.561  89.310  85.844  1.00  0.00           H  
ATOM   3160  CA  PHE   200      89.043  91.217  86.735  1.00  0.00           C  
ATOM   3161  HA  PHE   200      88.719  92.058  86.122  1.00  0.00           H  
ATOM   3162  CB  PHE   200      87.781  90.509  87.244  1.00  0.00           C  
ATOM   3163  HB2 PHE   200      87.196  90.332  86.342  1.00  0.00           H  
ATOM   3164  HB3 PHE   200      88.009  89.493  87.569  1.00  0.00           H  
ATOM   3165  CG  PHE   200      87.055  91.200  88.401  1.00  0.00           C  
ATOM   3166  CD1 PHE   200      86.342  92.383  88.138  1.00  0.00           C  
ATOM   3167  HD1 PHE   200      86.302  92.859  87.170  1.00  0.00           H  
ATOM   3168  CE1 PHE   200      85.719  93.030  89.208  1.00  0.00           C  
ATOM   3169  HE1 PHE   200      85.228  93.990  89.150  1.00  0.00           H  
ATOM   3170  CZ  PHE   200      85.747  92.427  90.482  1.00  0.00           C  
ATOM   3171  HZ  PHE   200      85.233  92.827  91.343  1.00  0.00           H  
ATOM   3172  CE2 PHE   200      86.444  91.255  90.767  1.00  0.00           C  
ATOM   3173  HE2 PHE   200      86.440  90.913  91.791  1.00  0.00           H  
ATOM   3174  CD2 PHE   200      87.107  90.631  89.697  1.00  0.00           C  
ATOM   3175  HD2 PHE   200      87.590  89.683  89.884  1.00  0.00           H  
ATOM   3176  C   PHE   200      89.766  91.912  87.878  1.00  0.00           C  
ATOM   3177  O   PHE   200      89.845  93.109  87.830  1.00  0.00           O  
ATOM   3178  N   PHE   201      90.382  91.203  88.822  1.00  0.00           N  
ATOM   3179  H   PHE   201      90.343  90.197  88.736  1.00  0.00           H  
ATOM   3180  CA  PHE   201      91.308  91.719  89.816  1.00  0.00           C  
ATOM   3181  HA  PHE   201      90.718  92.479  90.329  1.00  0.00           H  
ATOM   3182  CB  PHE   201      91.725  90.545  90.771  1.00  0.00           C  
ATOM   3183  HB2 PHE   201      90.782  90.234  91.221  1.00  0.00           H  
ATOM   3184  HB3 PHE   201      92.203  89.750  90.198  1.00  0.00           H  
ATOM   3185  CG  PHE   201      92.680  90.923  91.871  1.00  0.00           C  
ATOM   3186  CD1 PHE   201      92.250  91.091  93.199  1.00  0.00           C  
ATOM   3187  HD1 PHE   201      91.191  91.126  93.410  1.00  0.00           H  
ATOM   3188  CE1 PHE   201      93.215  91.341  94.208  1.00  0.00           C  
ATOM   3189  HE1 PHE   201      92.822  91.560  95.190  1.00  0.00           H  
ATOM   3190  CZ  PHE   201      94.559  91.525  93.934  1.00  0.00           C  
ATOM   3191  HZ  PHE   201      95.190  91.759  94.778  1.00  0.00           H  
ATOM   3192  CE2 PHE   201      95.047  91.207  92.619  1.00  0.00           C  
ATOM   3193  HE2 PHE   201      96.088  91.207  92.334  1.00  0.00           H  
ATOM   3194  CD2 PHE   201      94.084  90.861  91.569  1.00  0.00           C  
ATOM   3195  HD2 PHE   201      94.453  90.483  90.627  1.00  0.00           H  
ATOM   3196  C   PHE   201      92.452  92.532  89.168  1.00  0.00           C  
ATOM   3197  O   PHE   201      92.656  93.687  89.471  1.00  0.00           O  
ATOM   3198  N   THR   202      93.301  91.873  88.416  1.00  0.00           N  
ATOM   3199  H   THR   202      93.117  90.968  88.005  1.00  0.00           H  
ATOM   3200  CA  THR   202      94.554  92.499  87.961  1.00  0.00           C  
ATOM   3201  HA  THR   202      95.136  92.870  88.804  1.00  0.00           H  
ATOM   3202  CB  THR   202      95.488  91.536  87.239  1.00  0.00           C  
ATOM   3203  HB  THR   202      95.103  91.373  86.233  1.00  0.00           H  
ATOM   3204  CG2 THR   202      96.945  92.017  87.286  1.00  0.00           C  
ATOM   3205 HG21 THR   202      97.366  91.765  88.259  1.00  0.00           H  
ATOM   3206 HG22 THR   202      97.460  91.558  86.442  1.00  0.00           H  
ATOM   3207 HG23 THR   202      97.036  93.081  87.068  1.00  0.00           H  
ATOM   3208  OG1 THR   202      95.441  90.302  88.006  1.00  0.00           O  
ATOM   3209  HG1 THR   202      94.855  89.629  87.651  1.00  0.00           H  
ATOM   3210  C   THR   202      94.271  93.761  87.072  1.00  0.00           C  
ATOM   3211  O   THR   202      94.987  94.726  87.132  1.00  0.00           O  
ATOM   3212  N   GLY   203      93.160  93.826  86.394  1.00  0.00           N  
ATOM   3213  H   GLY   203      92.692  92.933  86.330  1.00  0.00           H  
ATOM   3214  CA  GLY   203      92.649  94.924  85.583  1.00  0.00           C  
ATOM   3215  HA2 GLY   203      93.440  95.203  84.887  1.00  0.00           H  
ATOM   3216  HA3 GLY   203      91.832  94.465  85.026  1.00  0.00           H  
ATOM   3217  C   GLY   203      92.350  96.065  86.458  1.00  0.00           C  
ATOM   3218  O   GLY   203      92.962  97.142  86.320  1.00  0.00           O  
ATOM   3219  N   PHE   204      91.626  95.864  87.581  1.00  0.00           N  
ATOM   3220  H   PHE   204      91.268  94.924  87.670  1.00  0.00           H  
ATOM   3221  CA  PHE   204      91.286  96.998  88.557  1.00  0.00           C  
ATOM   3222  HA  PHE   204      90.930  97.859  87.991  1.00  0.00           H  
ATOM   3223  CB  PHE   204      90.168  96.666  89.610  1.00  0.00           C  
ATOM   3224  HB2 PHE   204      90.178  95.582  89.731  1.00  0.00           H  
ATOM   3225  HB3 PHE   204      90.383  97.136  90.570  1.00  0.00           H  
ATOM   3226  CG  PHE   204      88.733  96.925  89.107  1.00  0.00           C  
ATOM   3227  CD1 PHE   204      88.244  98.229  89.111  1.00  0.00           C  
ATOM   3228  HD1 PHE   204      88.738  99.088  89.540  1.00  0.00           H  
ATOM   3229  CE1 PHE   204      87.129  98.518  88.397  1.00  0.00           C  
ATOM   3230  HE1 PHE   204      86.874  99.548  88.194  1.00  0.00           H  
ATOM   3231  CZ  PHE   204      86.309  97.505  87.739  1.00  0.00           C  
ATOM   3232  HZ  PHE   204      85.464  97.807  87.138  1.00  0.00           H  
ATOM   3233  CE2 PHE   204      86.686  96.128  87.816  1.00  0.00           C  
ATOM   3234  HE2 PHE   204      86.320  95.340  87.174  1.00  0.00           H  
ATOM   3235  CD2 PHE   204      87.965  95.869  88.477  1.00  0.00           C  
ATOM   3236  HD2 PHE   204      88.328  94.855  88.558  1.00  0.00           H  
ATOM   3237  C   PHE   204      92.486  97.485  89.335  1.00  0.00           C  
ATOM   3238  O   PHE   204      92.668  98.668  89.621  1.00  0.00           O  
ATOM   3239  N   ILE   205      93.448  96.575  89.644  1.00  0.00           N  
ATOM   3240  H   ILE   205      93.256  95.607  89.429  1.00  0.00           H  
ATOM   3241  CA  ILE   205      94.749  96.892  90.275  1.00  0.00           C  
ATOM   3242  HA  ILE   205      94.471  97.487  91.145  1.00  0.00           H  
ATOM   3243  CB  ILE   205      95.383  95.528  90.759  1.00  0.00           C  
ATOM   3244  HB  ILE   205      95.122  94.770  90.020  1.00  0.00           H  
ATOM   3245  CG2 ILE   205      96.902  95.491  90.664  1.00  0.00           C  
ATOM   3246 HG21 ILE   205      97.107  94.436  90.847  1.00  0.00           H  
ATOM   3247 HG22 ILE   205      97.220  95.756  89.656  1.00  0.00           H  
ATOM   3248 HG23 ILE   205      97.403  96.176  91.348  1.00  0.00           H  
ATOM   3249  CG1 ILE   205      94.909  94.958  92.081  1.00  0.00           C  
ATOM   3250 HG12 ILE   205      93.875  94.617  92.024  1.00  0.00           H  
ATOM   3251 HG13 ILE   205      95.423  94.014  92.260  1.00  0.00           H  
ATOM   3252  CD1 ILE   205      95.240  95.824  93.235  1.00  0.00           C  
ATOM   3253 HD11 ILE   205      96.237  96.266  93.223  1.00  0.00           H  
ATOM   3254 HD12 ILE   205      94.516  96.639  93.225  1.00  0.00           H  
ATOM   3255 HD13 ILE   205      95.062  95.265  94.153  1.00  0.00           H  
ATOM   3256  C   ILE   205      95.550  97.823  89.326  1.00  0.00           C  
ATOM   3257  O   ILE   205      96.087  98.849  89.777  1.00  0.00           O  
ATOM   3258  N   VAL   206      95.629  97.517  88.028  1.00  0.00           N  
ATOM   3259  H   VAL   206      95.136  96.784  87.540  1.00  0.00           H  
ATOM   3260  CA  VAL   206      96.414  98.353  87.090  1.00  0.00           C  
ATOM   3261  HA  VAL   206      97.406  98.398  87.539  1.00  0.00           H  
ATOM   3262  CB  VAL   206      96.483  97.569  85.762  1.00  0.00           C  
ATOM   3263  HB  VAL   206      95.487  97.155  85.609  1.00  0.00           H  
ATOM   3264  CG1 VAL   206      96.763  98.516  84.566  1.00  0.00           C  
ATOM   3265 HG11 VAL   206      97.502  99.284  84.797  1.00  0.00           H  
ATOM   3266 HG12 VAL   206      97.054  97.982  83.661  1.00  0.00           H  
ATOM   3267 HG13 VAL   206      95.862  99.020  84.220  1.00  0.00           H  
ATOM   3268  CG2 VAL   206      97.526  96.490  85.899  1.00  0.00           C  
ATOM   3269 HG21 VAL   206      98.474  96.955  85.630  1.00  0.00           H  
ATOM   3270 HG22 VAL   206      97.679  96.217  86.943  1.00  0.00           H  
ATOM   3271 HG23 VAL   206      97.329  95.746  85.128  1.00  0.00           H  
ATOM   3272  C   VAL   206      95.792  99.757  87.101  1.00  0.00           C  
ATOM   3273  O   VAL   206      96.558 100.719  87.097  1.00  0.00           O  
ATOM   3274  N   GLY   207      94.436  99.855  86.833  1.00  0.00           N  
ATOM   3275  H   GLY   207      93.847  99.045  86.957  1.00  0.00           H  
ATOM   3276  CA  GLY   207      93.813 101.187  86.974  1.00  0.00           C  
ATOM   3277  HA2 GLY   207      94.137 101.853  86.174  1.00  0.00           H  
ATOM   3278  HA3 GLY   207      92.743 100.983  87.023  1.00  0.00           H  
ATOM   3279  C   GLY   207      94.111 101.901  88.279  1.00  0.00           C  
ATOM   3280  O   GLY   207      94.312 103.127  88.245  1.00  0.00           O  
ATOM   3281  N   PHE   208      93.922 101.344  89.523  1.00  0.00           N  
ATOM   3282  H   PHE   208      93.656 100.376  89.635  1.00  0.00           H  
ATOM   3283  CA  PHE   208      94.164 102.030  90.750  1.00  0.00           C  
ATOM   3284  HA  PHE   208      93.405 102.812  90.774  1.00  0.00           H  
ATOM   3285  CB  PHE   208      93.812 101.128  91.948  1.00  0.00           C  
ATOM   3286  HB2 PHE   208      93.713 100.082  91.657  1.00  0.00           H  
ATOM   3287  HB3 PHE   208      94.457 101.267  92.816  1.00  0.00           H  
ATOM   3288  CG  PHE   208      92.419 101.475  92.417  1.00  0.00           C  
ATOM   3289  CD1 PHE   208      91.312 100.678  92.035  1.00  0.00           C  
ATOM   3290  HD1 PHE   208      91.456  99.746  91.508  1.00  0.00           H  
ATOM   3291  CE1 PHE   208      90.025 101.157  92.309  1.00  0.00           C  
ATOM   3292  HE1 PHE   208      89.129 100.597  92.086  1.00  0.00           H  
ATOM   3293  CZ  PHE   208      89.845 102.317  93.110  1.00  0.00           C  
ATOM   3294  HZ  PHE   208      88.841 102.558  93.424  1.00  0.00           H  
ATOM   3295  CE2 PHE   208      90.962 103.113  93.486  1.00  0.00           C  
ATOM   3296  HE2 PHE   208      90.825 104.118  93.856  1.00  0.00           H  
ATOM   3297  CD2 PHE   208      92.224 102.674  93.100  1.00  0.00           C  
ATOM   3298  HD2 PHE   208      93.138 103.203  93.323  1.00  0.00           H  
ATOM   3299  C   PHE   208      95.572 102.560  90.812  1.00  0.00           C  
ATOM   3300  O   PHE   208      95.753 103.638  91.337  1.00  0.00           O  
ATOM   3301  N   THR   209      96.516 101.714  90.334  1.00  0.00           N  
ATOM   3302  H   THR   209      96.204 100.765  90.186  1.00  0.00           H  
ATOM   3303  CA  THR   209      97.911 102.141  90.255  1.00  0.00           C  
ATOM   3304  HA  THR   209      98.349 102.280  91.244  1.00  0.00           H  
ATOM   3305  CB  THR   209      98.667 100.998  89.648  1.00  0.00           C  
ATOM   3306  HB  THR   209      98.281 100.749  88.660  1.00  0.00           H  
ATOM   3307  CG2 THR   209     100.080 101.327  89.365  1.00  0.00           C  
ATOM   3308 HG21 THR   209     100.623 100.665  88.691  1.00  0.00           H  
ATOM   3309 HG22 THR   209     100.326 102.263  88.863  1.00  0.00           H  
ATOM   3310 HG23 THR   209     100.675 101.331  90.279  1.00  0.00           H  
ATOM   3311  OG1 THR   209      98.642  99.817  90.324  1.00  0.00           O  
ATOM   3312  HG1 THR   209      97.781  99.403  90.233  1.00  0.00           H  
ATOM   3313  C   THR   209      98.115 103.487  89.429  1.00  0.00           C  
ATOM   3314  O   THR   209      98.903 104.305  89.833  1.00  0.00           O  
ATOM   3315  N   ARG   210      97.579 103.531  88.197  1.00  0.00           N  
ATOM   3316  H   ARG   210      96.923 102.781  88.034  1.00  0.00           H  
ATOM   3317  CA  ARG   210      97.738 104.514  87.111  1.00  0.00           C  
ATOM   3318  HA  ARG   210      98.693 105.031  87.205  1.00  0.00           H  
ATOM   3319  CB  ARG   210      97.730 103.683  85.818  1.00  0.00           C  
ATOM   3320  HB2 ARG   210      96.742 103.223  85.803  1.00  0.00           H  
ATOM   3321  HB3 ARG   210      97.747 104.416  85.012  1.00  0.00           H  
ATOM   3322  CG  ARG   210      98.909 102.704  85.590  1.00  0.00           C  
ATOM   3323  HG2 ARG   210      99.306 102.487  86.582  1.00  0.00           H  
ATOM   3324  HG3 ARG   210      98.417 101.851  85.124  1.00  0.00           H  
ATOM   3325  CD  ARG   210      99.918 103.108  84.540  1.00  0.00           C  
ATOM   3326  HD2 ARG   210     100.522 102.211  84.403  1.00  0.00           H  
ATOM   3327  HD3 ARG   210      99.314 103.439  83.695  1.00  0.00           H  
ATOM   3328  NE  ARG   210     100.785 104.172  84.980  1.00  0.00           N  
ATOM   3329  HE  ARG   210     100.583 104.535  85.901  1.00  0.00           H  
ATOM   3330  CZ  ARG   210     101.508 104.971  84.208  1.00  0.00           C  
ATOM   3331  NH1 ARG   210     101.748 104.718  82.991  1.00  0.00           N  
ATOM   3332 HH11 ARG   210     102.245 105.408  82.446  1.00  0.00           H  
ATOM   3333 HH12 ARG   210     101.494 103.890  82.472  1.00  0.00           H  
ATOM   3334  NH2 ARG   210     102.198 105.954  84.740  1.00  0.00           N  
ATOM   3335 HH21 ARG   210     102.870 106.497  84.217  1.00  0.00           H  
ATOM   3336 HH22 ARG   210     102.006 106.198  85.702  1.00  0.00           H  
ATOM   3337  C   ARG   210      96.646 105.593  87.048  1.00  0.00           C  
ATOM   3338  O   ARG   210      96.632 106.550  86.296  1.00  0.00           O  
ATOM   3339  N   GLY   211      95.691 105.588  87.949  1.00  0.00           N  
ATOM   3340  H   GLY   211      95.661 104.974  88.750  1.00  0.00           H  
ATOM   3341  CA  GLY   211      94.578 106.489  87.947  1.00  0.00           C  
ATOM   3342  HA2 GLY   211      94.919 107.429  88.380  1.00  0.00           H  
ATOM   3343  HA3 GLY   211      94.169 106.779  86.980  1.00  0.00           H  
ATOM   3344  C   GLY   211      93.399 106.063  88.768  1.00  0.00           C  
ATOM   3345  O   GLY   211      92.352 105.900  88.185  1.00  0.00           O  
ATOM   3346  N   TRP   212      93.575 105.947  90.115  1.00  0.00           N  
ATOM   3347  H   TRP   212      94.380 106.283  90.624  1.00  0.00           H  
ATOM   3348  CA  TRP   212      92.518 105.695  91.080  1.00  0.00           C  
ATOM   3349  HA  TRP   212      92.158 104.678  90.922  1.00  0.00           H  
ATOM   3350  CB  TRP   212      93.051 105.866  92.491  1.00  0.00           C  
ATOM   3351  HB2 TRP   212      92.288 105.461  93.157  1.00  0.00           H  
ATOM   3352  HB3 TRP   212      93.891 105.177  92.586  1.00  0.00           H  
ATOM   3353  CG  TRP   212      93.539 107.213  93.007  1.00  0.00           C  
ATOM   3354  CD1 TRP   212      94.825 107.645  92.908  1.00  0.00           C  
ATOM   3355  HD1 TRP   212      95.625 107.007  92.563  1.00  0.00           H  
ATOM   3356  NE1 TRP   212      94.998 108.986  93.347  1.00  0.00           N  
ATOM   3357  HE1 TRP   212      95.882 109.456  93.220  1.00  0.00           H  
ATOM   3358  CE2 TRP   212      93.751 109.433  93.839  1.00  0.00           C  
ATOM   3359  CZ2 TRP   212      93.309 110.663  94.395  1.00  0.00           C  
ATOM   3360  HZ2 TRP   212      93.958 111.487  94.654  1.00  0.00           H  
ATOM   3361  CH2 TRP   212      91.924 110.848  94.511  1.00  0.00           C  
ATOM   3362  HH2 TRP   212      91.560 111.823  94.798  1.00  0.00           H  
ATOM   3363  CZ3 TRP   212      90.955 109.914  94.150  1.00  0.00           C  
ATOM   3364  HZ3 TRP   212      89.911 110.068  94.382  1.00  0.00           H  
ATOM   3365  CE3 TRP   212      91.439 108.613  93.652  1.00  0.00           C  
ATOM   3366  HE3 TRP   212      90.783 107.770  93.493  1.00  0.00           H  
ATOM   3367  CD2 TRP   212      92.829 108.377  93.402  1.00  0.00           C  
ATOM   3368  C   TRP   212      91.321 106.547  90.781  1.00  0.00           C  
ATOM   3369  O   TRP   212      90.191 106.053  90.788  1.00  0.00           O  
ATOM   3370  N   LYS   213      91.430 107.843  90.469  1.00  0.00           N  
ATOM   3371  H   LYS   213      92.338 108.271  90.579  1.00  0.00           H  
ATOM   3372  CA  LYS   213      90.332 108.779  90.327  1.00  0.00           C  
ATOM   3373  HA  LYS   213      89.652 108.649  91.169  1.00  0.00           H  
ATOM   3374  CB  LYS   213      90.818 110.188  90.269  1.00  0.00           C  
ATOM   3375  HB2 LYS   213      91.577 110.211  91.050  1.00  0.00           H  
ATOM   3376  HB3 LYS   213      91.316 110.471  89.341  1.00  0.00           H  
ATOM   3377  CG  LYS   213      89.698 111.203  90.689  1.00  0.00           C  
ATOM   3378  HG2 LYS   213      88.846 111.156  90.011  1.00  0.00           H  
ATOM   3379  HG3 LYS   213      89.421 110.956  91.714  1.00  0.00           H  
ATOM   3380  CD  LYS   213      90.177 112.658  90.745  1.00  0.00           C  
ATOM   3381  HD2 LYS   213      90.710 112.856  89.814  1.00  0.00           H  
ATOM   3382  HD3 LYS   213      89.349 113.366  90.791  1.00  0.00           H  
ATOM   3383  CE  LYS   213      91.167 112.773  91.901  1.00  0.00           C  
ATOM   3384  HE2 LYS   213      90.791 112.297  92.806  1.00  0.00           H  
ATOM   3385  HE3 LYS   213      92.101 112.320  91.569  1.00  0.00           H  
ATOM   3386  NZ  LYS   213      91.310 114.190  92.274  1.00  0.00           N  
ATOM   3387  HZ1 LYS   213      90.503 114.443  92.826  1.00  0.00           H  
ATOM   3388  HZ2 LYS   213      92.080 114.416  92.886  1.00  0.00           H  
ATOM   3389  HZ3 LYS   213      91.387 114.762  91.445  1.00  0.00           H  
ATOM   3390  C   LYS   213      89.441 108.454  89.115  1.00  0.00           C  
ATOM   3391  O   LYS   213      88.198 108.436  89.286  1.00  0.00           O  
ATOM   3392  N   LEU   214      89.924 108.243  87.871  1.00  0.00           N  
ATOM   3393  H   LEU   214      90.818 108.623  87.596  1.00  0.00           H  
ATOM   3394  CA  LEU   214      89.126 107.700  86.741  1.00  0.00           C  
ATOM   3395  HA  LEU   214      88.187 108.252  86.708  1.00  0.00           H  
ATOM   3396  CB  LEU   214      89.920 107.703  85.452  1.00  0.00           C  
ATOM   3397  HB2 LEU   214      90.317 108.668  85.136  1.00  0.00           H  
ATOM   3398  HB3 LEU   214      90.799 107.068  85.562  1.00  0.00           H  
ATOM   3399  CG  LEU   214      89.195 107.141  84.212  1.00  0.00           C  
ATOM   3400  HG  LEU   214      88.915 106.103  84.389  1.00  0.00           H  
ATOM   3401  CD1 LEU   214      87.933 107.937  83.812  1.00  0.00           C  
ATOM   3402 HD11 LEU   214      88.324 108.939  83.637  1.00  0.00           H  
ATOM   3403 HD12 LEU   214      87.543 107.532  82.878  1.00  0.00           H  
ATOM   3404 HD13 LEU   214      87.185 107.874  84.602  1.00  0.00           H  
ATOM   3405  CD2 LEU   214      90.176 107.238  82.989  1.00  0.00           C  
ATOM   3406 HD21 LEU   214      90.201 108.302  82.752  1.00  0.00           H  
ATOM   3407 HD22 LEU   214      91.171 106.897  83.276  1.00  0.00           H  
ATOM   3408 HD23 LEU   214      89.918 106.665  82.098  1.00  0.00           H  
ATOM   3409  C   LEU   214      88.577 106.307  86.953  1.00  0.00           C  
ATOM   3410  O   LEU   214      87.452 106.042  86.587  1.00  0.00           O  
ATOM   3411  N   THR   215      89.370 105.463  87.625  1.00  0.00           N  
ATOM   3412  H   THR   215      90.288 105.778  87.905  1.00  0.00           H  
ATOM   3413  CA  THR   215      88.988 104.060  87.917  1.00  0.00           C  
ATOM   3414  HA  THR   215      88.922 103.483  86.995  1.00  0.00           H  
ATOM   3415  CB  THR   215      90.042 103.326  88.770  1.00  0.00           C  
ATOM   3416  HB  THR   215      90.171 103.862  89.711  1.00  0.00           H  
ATOM   3417  CG2 THR   215      89.845 101.795  88.862  1.00  0.00           C  
ATOM   3418 HG21 THR   215      88.945 101.537  89.421  1.00  0.00           H  
ATOM   3419 HG22 THR   215      89.897 101.351  87.868  1.00  0.00           H  
ATOM   3420 HG23 THR   215      90.671 101.360  89.424  1.00  0.00           H  
ATOM   3421  OG1 THR   215      91.265 103.365  88.119  1.00  0.00           O  
ATOM   3422  HG1 THR   215      91.732 104.101  88.521  1.00  0.00           H  
ATOM   3423  C   THR   215      87.694 103.979  88.748  1.00  0.00           C  
ATOM   3424  O   THR   215      86.864 103.080  88.483  1.00  0.00           O  
ATOM   3425  N   LEU   216      87.397 104.892  89.696  1.00  0.00           N  
ATOM   3426  H   LEU   216      88.216 105.458  89.864  1.00  0.00           H  
ATOM   3427  CA  LEU   216      86.110 105.106  90.496  1.00  0.00           C  
ATOM   3428  HA  LEU   216      85.894 104.170  91.011  1.00  0.00           H  
ATOM   3429  CB  LEU   216      86.415 106.136  91.603  1.00  0.00           C  
ATOM   3430  HB2 LEU   216      86.880 106.964  91.066  1.00  0.00           H  
ATOM   3431  HB3 LEU   216      85.489 106.422  92.103  1.00  0.00           H  
ATOM   3432  CG  LEU   216      87.392 105.562  92.649  1.00  0.00           C  
ATOM   3433  HG  LEU   216      88.288 105.219  92.130  1.00  0.00           H  
ATOM   3434  CD1 LEU   216      87.830 106.664  93.600  1.00  0.00           C  
ATOM   3435 HD11 LEU   216      88.153 107.558  93.066  1.00  0.00           H  
ATOM   3436 HD12 LEU   216      86.941 106.838  94.206  1.00  0.00           H  
ATOM   3437 HD13 LEU   216      88.684 106.354  94.203  1.00  0.00           H  
ATOM   3438  CD2 LEU   216      86.732 104.520  93.508  1.00  0.00           C  
ATOM   3439 HD21 LEU   216      85.668 104.700  93.661  1.00  0.00           H  
ATOM   3440 HD22 LEU   216      86.822 103.537  93.046  1.00  0.00           H  
ATOM   3441 HD23 LEU   216      87.253 104.482  94.465  1.00  0.00           H  
ATOM   3442  C   LEU   216      84.909 105.542  89.580  1.00  0.00           C  
ATOM   3443  O   LEU   216      83.869 105.020  89.881  1.00  0.00           O  
ATOM   3444  N   VAL   217      85.144 106.341  88.527  1.00  0.00           N  
ATOM   3445  H   VAL   217      86.117 106.348  88.255  1.00  0.00           H  
ATOM   3446  CA  VAL   217      84.207 106.628  87.461  1.00  0.00           C  
ATOM   3447  HA  VAL   217      83.289 106.868  87.997  1.00  0.00           H  
ATOM   3448  CB  VAL   217      84.649 107.815  86.594  1.00  0.00           C  
ATOM   3449  HB  VAL   217      85.732 107.721  86.514  1.00  0.00           H  
ATOM   3450  CG1 VAL   217      83.997 108.030  85.288  1.00  0.00           C  
ATOM   3451 HG11 VAL   217      82.931 108.226  85.405  1.00  0.00           H  
ATOM   3452 HG12 VAL   217      84.482 108.900  84.845  1.00  0.00           H  
ATOM   3453 HG13 VAL   217      84.150 107.207  84.589  1.00  0.00           H  
ATOM   3454  CG2 VAL   217      84.544 109.034  87.403  1.00  0.00           C  
ATOM   3455 HG21 VAL   217      83.718 109.114  88.110  1.00  0.00           H  
ATOM   3456 HG22 VAL   217      85.470 109.166  87.962  1.00  0.00           H  
ATOM   3457 HG23 VAL   217      84.566 109.955  86.821  1.00  0.00           H  
ATOM   3458  C   VAL   217      83.954 105.345  86.616  1.00  0.00           C  
ATOM   3459  O   VAL   217      82.792 105.045  86.370  1.00  0.00           O  
ATOM   3460  N   ILE   218      84.963 104.555  86.175  1.00  0.00           N  
ATOM   3461  H   ILE   218      85.914 104.847  86.354  1.00  0.00           H  
ATOM   3462  CA  ILE   218      84.737 103.360  85.435  1.00  0.00           C  
ATOM   3463  HA  ILE   218      84.075 103.662  84.623  1.00  0.00           H  
ATOM   3464  CB  ILE   218      86.116 102.877  84.747  1.00  0.00           C  
ATOM   3465  HB  ILE   218      86.823 102.821  85.575  1.00  0.00           H  
ATOM   3466  CG2 ILE   218      85.996 101.533  84.051  1.00  0.00           C  
ATOM   3467 HG21 ILE   218      85.934 100.721  84.775  1.00  0.00           H  
ATOM   3468 HG22 ILE   218      85.156 101.575  83.358  1.00  0.00           H  
ATOM   3469 HG23 ILE   218      86.926 101.380  83.504  1.00  0.00           H  
ATOM   3470  CG1 ILE   218      86.566 103.962  83.707  1.00  0.00           C  
ATOM   3471 HG12 ILE   218      85.812 104.155  82.944  1.00  0.00           H  
ATOM   3472 HG13 ILE   218      86.744 104.908  84.219  1.00  0.00           H  
ATOM   3473  CD1 ILE   218      87.850 103.609  82.993  1.00  0.00           C  
ATOM   3474 HD11 ILE   218      88.504 103.221  83.773  1.00  0.00           H  
ATOM   3475 HD12 ILE   218      87.718 102.890  82.184  1.00  0.00           H  
ATOM   3476 HD13 ILE   218      88.315 104.514  82.601  1.00  0.00           H  
ATOM   3477  C   ILE   218      84.103 102.267  86.355  1.00  0.00           C  
ATOM   3478  O   ILE   218      83.361 101.424  85.807  1.00  0.00           O  
ATOM   3479  N   LEU   219      84.439 102.264  87.635  1.00  0.00           N  
ATOM   3480  H   LEU   219      85.216 102.864  87.872  1.00  0.00           H  
ATOM   3481  CA  LEU   219      83.831 101.437  88.674  1.00  0.00           C  
ATOM   3482  HA  LEU   219      83.922 100.385  88.406  1.00  0.00           H  
ATOM   3483  CB  LEU   219      84.645 101.535  90.001  1.00  0.00           C  
ATOM   3484  HB2 LEU   219      85.665 101.205  89.803  1.00  0.00           H  
ATOM   3485  HB3 LEU   219      84.685 102.601  90.225  1.00  0.00           H  
ATOM   3486  CG  LEU   219      84.049 100.745  91.266  1.00  0.00           C  
ATOM   3487  HG  LEU   219      83.059 101.058  91.598  1.00  0.00           H  
ATOM   3488  CD1 LEU   219      84.176  99.209  91.093  1.00  0.00           C  
ATOM   3489 HD11 LEU   219      83.382  98.758  90.498  1.00  0.00           H  
ATOM   3490 HD12 LEU   219      85.203  98.971  90.813  1.00  0.00           H  
ATOM   3491 HD13 LEU   219      84.066  98.643  92.018  1.00  0.00           H  
ATOM   3492  CD2 LEU   219      84.826 101.084  92.474  1.00  0.00           C  
ATOM   3493 HD21 LEU   219      84.784 102.172  92.433  1.00  0.00           H  
ATOM   3494 HD22 LEU   219      84.367 100.666  93.369  1.00  0.00           H  
ATOM   3495 HD23 LEU   219      85.904 100.926  92.464  1.00  0.00           H  
ATOM   3496  C   LEU   219      82.308 101.784  88.920  1.00  0.00           C  
ATOM   3497  O   LEU   219      81.615 100.837  89.268  1.00  0.00           O  
ATOM   3498  N   ALA   220      81.910 103.086  88.789  1.00  0.00           N  
ATOM   3499  H   ALA   220      82.607 103.781  88.562  1.00  0.00           H  
ATOM   3500  CA  ALA   220      80.498 103.443  88.726  1.00  0.00           C  
ATOM   3501  HA  ALA   220      79.956 103.035  89.579  1.00  0.00           H  
ATOM   3502  CB  ALA   220      80.356 104.965  88.918  1.00  0.00           C  
ATOM   3503  HB1 ALA   220      79.353 105.373  88.796  1.00  0.00           H  
ATOM   3504  HB2 ALA   220      80.687 105.220  89.925  1.00  0.00           H  
ATOM   3505  HB3 ALA   220      81.034 105.399  88.182  1.00  0.00           H  
ATOM   3506  C   ALA   220      79.780 103.126  87.363  1.00  0.00           C  
ATOM   3507  O   ALA   220      78.572 103.015  87.425  1.00  0.00           O  
ATOM   3508  N   ILE   221      80.516 102.841  86.230  1.00  0.00           N  
ATOM   3509  H   ILE   221      81.516 102.984  86.241  1.00  0.00           H  
ATOM   3510  CA  ILE   221      79.974 102.400  84.894  1.00  0.00           C  
ATOM   3511  HA  ILE   221      78.964 102.805  84.820  1.00  0.00           H  
ATOM   3512  CB  ILE   221      80.912 103.132  83.842  1.00  0.00           C  
ATOM   3513  HB  ILE   221      81.909 102.893  84.213  1.00  0.00           H  
ATOM   3514  CG2 ILE   221      80.515 102.610  82.502  1.00  0.00           C  
ATOM   3515 HG21 ILE   221      80.832 101.592  82.273  1.00  0.00           H  
ATOM   3516 HG22 ILE   221      79.431 102.630  82.394  1.00  0.00           H  
ATOM   3517 HG23 ILE   221      80.819 103.315  81.728  1.00  0.00           H  
ATOM   3518  CG1 ILE   221      80.757 104.629  83.774  1.00  0.00           C  
ATOM   3519 HG12 ILE   221      79.797 104.896  83.333  1.00  0.00           H  
ATOM   3520 HG13 ILE   221      80.598 105.010  84.783  1.00  0.00           H  
ATOM   3521  CD1 ILE   221      81.850 105.461  83.057  1.00  0.00           C  
ATOM   3522 HD11 ILE   221      81.940 106.532  83.239  1.00  0.00           H  
ATOM   3523 HD12 ILE   221      82.768 105.006  83.427  1.00  0.00           H  
ATOM   3524 HD13 ILE   221      81.743 105.290  81.986  1.00  0.00           H  
ATOM   3525  C   ILE   221      79.911 100.833  84.742  1.00  0.00           C  
ATOM   3526  O   ILE   221      78.929 100.380  84.207  1.00  0.00           O  
ATOM   3527  N   SER   222      80.940 100.117  85.227  1.00  0.00           N  
ATOM   3528  H   SER   222      81.744 100.642  85.539  1.00  0.00           H  
ATOM   3529  CA  SER   222      81.176  98.641  85.198  1.00  0.00           C  
ATOM   3530  HA  SER   222      81.423  98.424  84.158  1.00  0.00           H  
ATOM   3531  CB  SER   222      82.335  98.147  86.054  1.00  0.00           C  
ATOM   3532  HB2 SER   222      83.226  98.501  85.535  1.00  0.00           H  
ATOM   3533  HB3 SER   222      82.452  98.452  87.094  1.00  0.00           H  
ATOM   3534  OG  SER   222      82.286  96.822  85.947  1.00  0.00           O  
ATOM   3535  HG  SER   222      82.697  96.560  86.773  1.00  0.00           H  
ATOM   3536  C   SER   222      79.879  97.829  85.423  1.00  0.00           C  
ATOM   3537  O   SER   222      79.395  97.145  84.511  1.00  0.00           O  
ATOM   3538  N   PRO   223      79.240  98.022  86.557  1.00  0.00           N  
ATOM   3539  CD  PRO   223      79.530  98.936  87.631  1.00  0.00           C  
ATOM   3540  HD2 PRO   223      79.974  99.879  87.315  1.00  0.00           H  
ATOM   3541  HD3 PRO   223      80.276  98.499  88.295  1.00  0.00           H  
ATOM   3542  CG  PRO   223      78.259  99.120  88.400  1.00  0.00           C  
ATOM   3543  HG2 PRO   223      77.690  99.920  87.926  1.00  0.00           H  
ATOM   3544  HG3 PRO   223      78.510  99.365  89.432  1.00  0.00           H  
ATOM   3545  CB  PRO   223      77.460  97.865  88.207  1.00  0.00           C  
ATOM   3546  HB2 PRO   223      76.405  98.137  88.260  1.00  0.00           H  
ATOM   3547  HB3 PRO   223      77.729  97.153  88.987  1.00  0.00           H  
ATOM   3548  CA  PRO   223      77.912  97.356  86.876  1.00  0.00           C  
ATOM   3549  HA  PRO   223      78.072  96.280  86.940  1.00  0.00           H  
ATOM   3550  C   PRO   223      76.808  97.613  85.802  1.00  0.00           C  
ATOM   3551  O   PRO   223      76.093  96.722  85.488  1.00  0.00           O  
ATOM   3552  N   VAL   224      76.734  98.834  85.264  1.00  0.00           N  
ATOM   3553  H   VAL   224      77.559  99.416  85.236  1.00  0.00           H  
ATOM   3554  CA  VAL   224      75.589  99.380  84.606  1.00  0.00           C  
ATOM   3555  HA  VAL   224      74.747  99.253  85.287  1.00  0.00           H  
ATOM   3556  CB  VAL   224      75.694 100.896  84.383  1.00  0.00           C  
ATOM   3557  HB  VAL   224      76.449 101.030  83.609  1.00  0.00           H  
ATOM   3558  CG1 VAL   224      74.390 101.507  83.988  1.00  0.00           C  
ATOM   3559 HG11 VAL   224      74.529 102.589  83.987  1.00  0.00           H  
ATOM   3560 HG12 VAL   224      73.987 101.090  83.065  1.00  0.00           H  
ATOM   3561 HG13 VAL   224      73.622 101.293  84.731  1.00  0.00           H  
ATOM   3562  CG2 VAL   224      76.257 101.749  85.591  1.00  0.00           C  
ATOM   3563 HG21 VAL   224      77.027 101.298  86.217  1.00  0.00           H  
ATOM   3564 HG22 VAL   224      76.712 102.567  85.031  1.00  0.00           H  
ATOM   3565 HG23 VAL   224      75.397 101.990  86.216  1.00  0.00           H  
ATOM   3566  C   VAL   224      75.485  98.692  83.201  1.00  0.00           C  
ATOM   3567  O   VAL   224      74.408  98.534  82.685  1.00  0.00           O  
ATOM   3568  N   LEU   225      76.628  98.240  82.693  1.00  0.00           N  
ATOM   3569  H   LEU   225      77.459  98.329  83.261  1.00  0.00           H  
ATOM   3570  CA  LEU   225      76.734  97.563  81.381  1.00  0.00           C  
ATOM   3571  HA  LEU   225      76.241  98.081  80.558  1.00  0.00           H  
ATOM   3572  CB  LEU   225      78.243  97.198  81.002  1.00  0.00           C  
ATOM   3573  HB2 LEU   225      78.595  96.425  81.685  1.00  0.00           H  
ATOM   3574  HB3 LEU   225      78.301  96.761  80.005  1.00  0.00           H  
ATOM   3575  CG  LEU   225      79.262  98.355  81.166  1.00  0.00           C  
ATOM   3576  HG  LEU   225      79.322  98.721  82.191  1.00  0.00           H  
ATOM   3577  CD1 LEU   225      80.689  97.855  80.816  1.00  0.00           C  
ATOM   3578 HD11 LEU   225      80.556  97.333  79.869  1.00  0.00           H  
ATOM   3579 HD12 LEU   225      81.300  98.758  80.820  1.00  0.00           H  
ATOM   3580 HD13 LEU   225      80.957  97.128  81.583  1.00  0.00           H  
ATOM   3581  CD2 LEU   225      78.813  99.523  80.262  1.00  0.00           C  
ATOM   3582 HD21 LEU   225      77.907 100.056  80.550  1.00  0.00           H  
ATOM   3583 HD22 LEU   225      79.621 100.255  80.236  1.00  0.00           H  
ATOM   3584 HD23 LEU   225      78.565  99.005  79.336  1.00  0.00           H  
ATOM   3585  C   LEU   225      75.917  96.253  81.571  1.00  0.00           C  
ATOM   3586  O   LEU   225      74.938  95.996  80.851  1.00  0.00           O  
ATOM   3587  N   GLY   226      76.334  95.392  82.493  1.00  0.00           N  
ATOM   3588  H   GLY   226      76.993  95.736  83.177  1.00  0.00           H  
ATOM   3589  CA  GLY   226      75.736  94.200  82.924  1.00  0.00           C  
ATOM   3590  HA2 GLY   226      75.761  93.558  82.044  1.00  0.00           H  
ATOM   3591  HA3 GLY   226      76.231  93.748  83.784  1.00  0.00           H  
ATOM   3592  C   GLY   226      74.286  94.321  83.402  1.00  0.00           C  
ATOM   3593  O   GLY   226      73.491  93.370  83.117  1.00  0.00           O  
ATOM   3594  N   LEU   227      73.868  95.389  84.083  1.00  0.00           N  
ATOM   3595  H   LEU   227      74.479  96.115  84.428  1.00  0.00           H  
ATOM   3596  CA  LEU   227      72.503  95.622  84.548  1.00  0.00           C  
ATOM   3597  HA  LEU   227      72.031  94.705  84.903  1.00  0.00           H  
ATOM   3598  CB  LEU   227      72.543  96.494  85.751  1.00  0.00           C  
ATOM   3599  HB2 LEU   227      73.017  95.993  86.595  1.00  0.00           H  
ATOM   3600  HB3 LEU   227      73.174  97.345  85.494  1.00  0.00           H  
ATOM   3601  CG  LEU   227      71.239  97.151  86.207  1.00  0.00           C  
ATOM   3602  HG  LEU   227      70.934  97.855  85.433  1.00  0.00           H  
ATOM   3603  CD1 LEU   227      70.189  96.159  86.554  1.00  0.00           C  
ATOM   3604 HD11 LEU   227      69.684  95.859  85.636  1.00  0.00           H  
ATOM   3605 HD12 LEU   227      70.525  95.243  87.040  1.00  0.00           H  
ATOM   3606 HD13 LEU   227      69.622  96.676  87.329  1.00  0.00           H  
ATOM   3607  CD2 LEU   227      71.617  98.006  87.419  1.00  0.00           C  
ATOM   3608 HD21 LEU   227      70.714  98.370  87.910  1.00  0.00           H  
ATOM   3609 HD22 LEU   227      72.171  97.413  88.147  1.00  0.00           H  
ATOM   3610 HD23 LEU   227      72.217  98.841  87.057  1.00  0.00           H  
ATOM   3611  C   LEU   227      71.614  96.101  83.423  1.00  0.00           C  
ATOM   3612  O   LEU   227      70.588  95.425  83.311  1.00  0.00           O  
ATOM   3613  N   SER   228      72.034  97.001  82.508  1.00  0.00           N  
ATOM   3614  H   SER   228      72.774  97.615  82.815  1.00  0.00           H  
ATOM   3615  CA  SER   228      71.227  97.318  81.328  1.00  0.00           C  
ATOM   3616  HA  SER   228      70.214  97.571  81.640  1.00  0.00           H  
ATOM   3617  CB  SER   228      71.635  98.478  80.503  1.00  0.00           C  
ATOM   3618  HB2 SER   228      72.511  98.111  79.968  1.00  0.00           H  
ATOM   3619  HB3 SER   228      70.861  98.774  79.795  1.00  0.00           H  
ATOM   3620  OG  SER   228      71.872  99.567  81.292  1.00  0.00           O  
ATOM   3621  HG  SER   228      72.618  99.333  81.849  1.00  0.00           H  
ATOM   3622  C   SER   228      71.083  96.022  80.354  1.00  0.00           C  
ATOM   3623  O   SER   228      69.985  95.687  79.890  1.00  0.00           O  
ATOM   3624  N   ALA   229      72.150  95.319  80.185  1.00  0.00           N  
ATOM   3625  H   ALA   229      72.991  95.538  80.700  1.00  0.00           H  
ATOM   3626  CA  ALA   229      72.091  94.025  79.527  1.00  0.00           C  
ATOM   3627  HA  ALA   229      71.623  94.170  78.553  1.00  0.00           H  
ATOM   3628  CB  ALA   229      73.501  93.473  79.329  1.00  0.00           C  
ATOM   3629  HB1 ALA   229      73.908  93.128  80.280  1.00  0.00           H  
ATOM   3630  HB2 ALA   229      73.501  92.705  78.555  1.00  0.00           H  
ATOM   3631  HB3 ALA   229      74.047  94.228  78.763  1.00  0.00           H  
ATOM   3632  C   ALA   229      71.146  92.951  80.162  1.00  0.00           C  
ATOM   3633  O   ALA   229      70.505  92.199  79.393  1.00  0.00           O  
ATOM   3634  N   ALA   230      70.938  93.039  81.508  1.00  0.00           N  
ATOM   3635  H   ALA   230      71.580  93.639  82.006  1.00  0.00           H  
ATOM   3636  CA  ALA   230      70.079  92.191  82.289  1.00  0.00           C  
ATOM   3637  HA  ALA   230      70.022  91.238  81.763  1.00  0.00           H  
ATOM   3638  CB  ALA   230      70.626  91.906  83.620  1.00  0.00           C  
ATOM   3639  HB1 ALA   230      70.150  91.112  84.196  1.00  0.00           H  
ATOM   3640  HB2 ALA   230      71.644  91.547  83.471  1.00  0.00           H  
ATOM   3641  HB3 ALA   230      70.702  92.765  84.287  1.00  0.00           H  
ATOM   3642  C   ALA   230      68.569  92.656  82.278  1.00  0.00           C  
ATOM   3643  O   ALA   230      67.638  91.771  82.240  1.00  0.00           O  
ATOM   3644  N   VAL   231      68.357  93.933  82.192  1.00  0.00           N  
ATOM   3645  H   VAL   231      69.163  94.525  82.048  1.00  0.00           H  
ATOM   3646  CA  VAL   231      67.035  94.511  81.863  1.00  0.00           C  
ATOM   3647  HA  VAL   231      66.472  94.091  82.697  1.00  0.00           H  
ATOM   3648  CB  VAL   231      67.067  96.064  81.855  1.00  0.00           C  
ATOM   3649  HB  VAL   231      67.912  96.532  81.351  1.00  0.00           H  
ATOM   3650  CG1 VAL   231      65.801  96.682  81.262  1.00  0.00           C  
ATOM   3651 HG11 VAL   231      65.716  97.759  81.413  1.00  0.00           H  
ATOM   3652 HG12 VAL   231      65.736  96.578  80.179  1.00  0.00           H  
ATOM   3653 HG13 VAL   231      64.932  96.127  81.618  1.00  0.00           H  
ATOM   3654  CG2 VAL   231      67.272  96.577  83.313  1.00  0.00           C  
ATOM   3655 HG21 VAL   231      68.059  95.990  83.786  1.00  0.00           H  
ATOM   3656 HG22 VAL   231      67.517  97.639  83.320  1.00  0.00           H  
ATOM   3657 HG23 VAL   231      66.346  96.398  83.859  1.00  0.00           H  
ATOM   3658  C   VAL   231      66.601  93.959  80.526  1.00  0.00           C  
ATOM   3659  O   VAL   231      65.564  93.292  80.271  1.00  0.00           O  
ATOM   3660  N   TRP   232      67.446  94.129  79.517  1.00  0.00           N  
ATOM   3661  H   TRP   232      68.285  94.671  79.668  1.00  0.00           H  
ATOM   3662  CA  TRP   232      67.117  93.732  78.118  1.00  0.00           C  
ATOM   3663  HA  TRP   232      66.116  94.119  77.932  1.00  0.00           H  
ATOM   3664  CB  TRP   232      68.081  94.404  77.158  1.00  0.00           C  
ATOM   3665  HB2 TRP   232      69.066  94.330  77.619  1.00  0.00           H  
ATOM   3666  HB3 TRP   232      68.090  93.924  76.180  1.00  0.00           H  
ATOM   3667  CG  TRP   232      67.832  95.837  76.860  1.00  0.00           C  
ATOM   3668  CD1 TRP   232      68.457  96.968  77.289  1.00  0.00           C  
ATOM   3669  HD1 TRP   232      69.323  96.960  77.935  1.00  0.00           H  
ATOM   3670  NE1 TRP   232      67.820  98.054  76.755  1.00  0.00           N  
ATOM   3671  HE1 TRP   232      68.159  98.986  76.947  1.00  0.00           H  
ATOM   3672  CE2 TRP   232      66.731  97.732  75.934  1.00  0.00           C  
ATOM   3673  CZ2 TRP   232      65.921  98.531  75.088  1.00  0.00           C  
ATOM   3674  HZ2 TRP   232      65.914  99.610  75.025  1.00  0.00           H  
ATOM   3675  CH2 TRP   232      65.034  97.876  74.197  1.00  0.00           C  
ATOM   3676  HH2 TRP   232      64.407  98.467  73.547  1.00  0.00           H  
ATOM   3677  CZ3 TRP   232      64.894  96.438  74.339  1.00  0.00           C  
ATOM   3678  HZ3 TRP   232      64.117  95.993  73.736  1.00  0.00           H  
ATOM   3679  CE3 TRP   232      65.652  95.751  75.227  1.00  0.00           C  
ATOM   3680  HE3 TRP   232      65.421  94.702  75.338  1.00  0.00           H  
ATOM   3681  CD2 TRP   232      66.718  96.319  75.954  1.00  0.00           C  
ATOM   3682  C   TRP   232      66.988  92.262  77.776  1.00  0.00           C  
ATOM   3683  O   TRP   232      66.190  91.824  76.911  1.00  0.00           O  
ATOM   3684  N   ALA   233      67.824  91.466  78.490  1.00  0.00           N  
ATOM   3685  H   ALA   233      68.479  91.883  79.136  1.00  0.00           H  
ATOM   3686  CA  ALA   233      67.649  90.022  78.637  1.00  0.00           C  
ATOM   3687  HA  ALA   233      67.435  89.562  77.673  1.00  0.00           H  
ATOM   3688  CB  ALA   233      68.830  89.237  79.344  1.00  0.00           C  
ATOM   3689  HB1 ALA   233      68.563  88.222  79.640  1.00  0.00           H  
ATOM   3690  HB2 ALA   233      69.619  89.335  78.599  1.00  0.00           H  
ATOM   3691  HB3 ALA   233      69.230  89.714  80.239  1.00  0.00           H  
ATOM   3692  C   ALA   233      66.354  89.576  79.319  1.00  0.00           C  
ATOM   3693  O   ALA   233      65.737  88.645  78.741  1.00  0.00           O  
ATOM   3694  N   LYS   234      65.868  90.299  80.357  1.00  0.00           N  
ATOM   3695  H   LYS   234      66.465  91.090  80.552  1.00  0.00           H  
ATOM   3696  CA  LYS   234      64.555  90.021  80.965  1.00  0.00           C  
ATOM   3697  HA  LYS   234      64.468  88.936  80.998  1.00  0.00           H  
ATOM   3698  CB  LYS   234      64.394  90.683  82.325  1.00  0.00           C  
ATOM   3699  HB2 LYS   234      65.164  90.224  82.945  1.00  0.00           H  
ATOM   3700  HB3 LYS   234      64.671  91.726  82.174  1.00  0.00           H  
ATOM   3701  CG  LYS   234      62.980  90.586  82.969  1.00  0.00           C  
ATOM   3702  HG2 LYS   234      62.186  91.078  82.407  1.00  0.00           H  
ATOM   3703  HG3 LYS   234      62.617  89.558  82.976  1.00  0.00           H  
ATOM   3704  CD  LYS   234      62.906  91.220  84.311  1.00  0.00           C  
ATOM   3705  HD2 LYS   234      63.938  91.157  84.656  1.00  0.00           H  
ATOM   3706  HD3 LYS   234      62.616  92.269  84.257  1.00  0.00           H  
ATOM   3707  CE  LYS   234      62.049  90.558  85.430  1.00  0.00           C  
ATOM   3708  HE2 LYS   234      62.069  91.083  86.385  1.00  0.00           H  
ATOM   3709  HE3 LYS   234      60.982  90.540  85.207  1.00  0.00           H  
ATOM   3710  NZ  LYS   234      62.308  89.170  85.749  1.00  0.00           N  
ATOM   3711  HZ1 LYS   234      63.292  88.965  85.649  1.00  0.00           H  
ATOM   3712  HZ2 LYS   234      62.076  88.901  86.695  1.00  0.00           H  
ATOM   3713  HZ3 LYS   234      61.831  88.516  85.145  1.00  0.00           H  
ATOM   3714  C   LYS   234      63.455  90.546  80.111  1.00  0.00           C  
ATOM   3715  O   LYS   234      62.382  89.930  80.185  1.00  0.00           O  
ATOM   3716  N   ILE   235      63.636  91.610  79.317  1.00  0.00           N  
ATOM   3717  H   ILE   235      64.485  92.110  79.541  1.00  0.00           H  
ATOM   3718  CA  ILE   235      62.702  92.064  78.249  1.00  0.00           C  
ATOM   3719  HA  ILE   235      61.734  92.169  78.740  1.00  0.00           H  
ATOM   3720  CB  ILE   235      63.156  93.433  77.622  1.00  0.00           C  
ATOM   3721  HB  ILE   235      64.202  93.380  77.322  1.00  0.00           H  
ATOM   3722  CG2 ILE   235      62.423  93.543  76.274  1.00  0.00           C  
ATOM   3723 HG21 ILE   235      62.856  94.434  75.819  1.00  0.00           H  
ATOM   3724 HG22 ILE   235      62.475  92.639  75.667  1.00  0.00           H  
ATOM   3725 HG23 ILE   235      61.369  93.732  76.479  1.00  0.00           H  
ATOM   3726  CG1 ILE   235      63.048  94.620  78.563  1.00  0.00           C  
ATOM   3727 HG12 ILE   235      62.005  94.937  78.571  1.00  0.00           H  
ATOM   3728 HG13 ILE   235      63.370  94.339  79.565  1.00  0.00           H  
ATOM   3729  CD1 ILE   235      63.786  95.849  78.213  1.00  0.00           C  
ATOM   3730 HD11 ILE   235      64.866  95.701  78.217  1.00  0.00           H  
ATOM   3731 HD12 ILE   235      63.412  96.360  77.326  1.00  0.00           H  
ATOM   3732 HD13 ILE   235      63.621  96.601  78.985  1.00  0.00           H  
ATOM   3733  C   ILE   235      62.686  90.879  77.219  1.00  0.00           C  
ATOM   3734  O   ILE   235      61.616  90.288  77.081  1.00  0.00           O  
ATOM   3735  N   LEU   236      63.771  90.423  76.627  1.00  0.00           N  
ATOM   3736  H   LEU   236      64.682  90.829  76.785  1.00  0.00           H  
ATOM   3737  CA  LEU   236      63.784  89.358  75.578  1.00  0.00           C  
ATOM   3738  HA  LEU   236      63.062  89.680  74.828  1.00  0.00           H  
ATOM   3739  CB  LEU   236      65.093  89.414  74.826  1.00  0.00           C  
ATOM   3740  HB2 LEU   236      65.255  90.477  74.646  1.00  0.00           H  
ATOM   3741  HB3 LEU   236      65.803  89.013  75.550  1.00  0.00           H  
ATOM   3742  CG  LEU   236      65.089  88.529  73.564  1.00  0.00           C  
ATOM   3743  HG  LEU   236      64.603  87.570  73.745  1.00  0.00           H  
ATOM   3744  CD1 LEU   236      64.244  89.268  72.491  1.00  0.00           C  
ATOM   3745 HD11 LEU   236      63.685  88.577  71.860  1.00  0.00           H  
ATOM   3746 HD12 LEU   236      63.471  89.874  72.965  1.00  0.00           H  
ATOM   3747 HD13 LEU   236      64.813  89.946  71.856  1.00  0.00           H  
ATOM   3748  CD2 LEU   236      66.526  88.367  73.142  1.00  0.00           C  
ATOM   3749 HD21 LEU   236      67.020  89.308  72.898  1.00  0.00           H  
ATOM   3750 HD22 LEU   236      67.135  87.884  73.907  1.00  0.00           H  
ATOM   3751 HD23 LEU   236      66.530  87.791  72.217  1.00  0.00           H  
ATOM   3752  C   LEU   236      63.360  87.983  76.045  1.00  0.00           C  
ATOM   3753  O   LEU   236      62.628  87.285  75.291  1.00  0.00           O  
ATOM   3754  N   SER   237      63.544  87.645  77.394  1.00  0.00           N  
ATOM   3755  H   SER   237      64.250  88.086  77.966  1.00  0.00           H  
ATOM   3756  CA  SER   237      62.921  86.474  77.946  1.00  0.00           C  
ATOM   3757  HA  SER   237      63.126  85.569  77.374  1.00  0.00           H  
ATOM   3758  CB  SER   237      63.613  86.221  79.353  1.00  0.00           C  
ATOM   3759  HB2 SER   237      64.669  86.005  79.194  1.00  0.00           H  
ATOM   3760  HB3 SER   237      63.603  87.135  79.947  1.00  0.00           H  
ATOM   3761  OG  SER   237      62.911  85.251  80.088  1.00  0.00           O  
ATOM   3762  HG  SER   237      63.395  85.133  80.908  1.00  0.00           H  
ATOM   3763  C   SER   237      61.376  86.604  78.076  1.00  0.00           C  
ATOM   3764  O   SER   237      60.712  85.756  77.486  1.00  0.00           O  
ATOM   3765  N   SER   238      60.875  87.674  78.668  1.00  0.00           N  
ATOM   3766  H   SER   238      61.553  88.159  79.238  1.00  0.00           H  
ATOM   3767  CA  SER   238      59.435  87.782  78.847  1.00  0.00           C  
ATOM   3768  HA  SER   238      59.103  86.887  79.375  1.00  0.00           H  
ATOM   3769  CB  SER   238      59.096  88.875  79.865  1.00  0.00           C  
ATOM   3770  HB2 SER   238      58.053  88.996  80.155  1.00  0.00           H  
ATOM   3771  HB3 SER   238      59.682  88.700  80.767  1.00  0.00           H  
ATOM   3772  OG  SER   238      59.455  90.184  79.478  1.00  0.00           O  
ATOM   3773  HG  SER   238      60.412  90.262  79.500  1.00  0.00           H  
ATOM   3774  C   SER   238      58.671  87.970  77.573  1.00  0.00           C  
ATOM   3775  O   SER   238      57.532  87.481  77.405  1.00  0.00           O  
ATOM   3776  N   PHE   239      59.240  88.634  76.621  1.00  0.00           N  
ATOM   3777  H   PHE   239      60.174  88.952  76.840  1.00  0.00           H  
ATOM   3778  CA  PHE   239      58.818  88.589  75.240  1.00  0.00           C  
ATOM   3779  HA  PHE   239      57.845  89.063  75.114  1.00  0.00           H  
ATOM   3780  CB  PHE   239      59.818  89.514  74.493  1.00  0.00           C  
ATOM   3781  HB2 PHE   239      59.637  90.550  74.781  1.00  0.00           H  
ATOM   3782  HB3 PHE   239      60.879  89.313  74.642  1.00  0.00           H  
ATOM   3783  CG  PHE   239      59.803  89.465  72.950  1.00  0.00           C  
ATOM   3784  CD1 PHE   239      58.837  90.262  72.290  1.00  0.00           C  
ATOM   3785  HD1 PHE   239      58.058  90.749  72.858  1.00  0.00           H  
ATOM   3786  CE1 PHE   239      58.738  90.181  70.920  1.00  0.00           C  
ATOM   3787  HE1 PHE   239      57.951  90.728  70.422  1.00  0.00           H  
ATOM   3788  CZ  PHE   239      59.691  89.430  70.262  1.00  0.00           C  
ATOM   3789  HZ  PHE   239      59.522  89.417  69.195  1.00  0.00           H  
ATOM   3790  CE2 PHE   239      60.804  88.794  70.873  1.00  0.00           C  
ATOM   3791  HE2 PHE   239      61.535  88.240  70.303  1.00  0.00           H  
ATOM   3792  CD2 PHE   239      60.793  88.754  72.304  1.00  0.00           C  
ATOM   3793  HD2 PHE   239      61.521  88.135  72.806  1.00  0.00           H  
ATOM   3794  C   PHE   239      58.779  87.202  74.527  1.00  0.00           C  
ATOM   3795  O   PHE   239      57.702  86.956  73.885  1.00  0.00           O  
ATOM   3796  N   THR   240      59.807  86.316  74.718  1.00  0.00           N  
ATOM   3797  H   THR   240      60.576  86.626  75.294  1.00  0.00           H  
ATOM   3798  CA  THR   240      59.813  84.939  74.310  1.00  0.00           C  
ATOM   3799  HA  THR   240      59.630  85.012  73.238  1.00  0.00           H  
ATOM   3800  CB  THR   240      61.233  84.318  74.429  1.00  0.00           C  
ATOM   3801  HB  THR   240      61.511  84.507  75.466  1.00  0.00           H  
ATOM   3802  CG2 THR   240      61.324  82.806  74.247  1.00  0.00           C  
ATOM   3803 HG21 THR   240      60.742  82.269  74.995  1.00  0.00           H  
ATOM   3804 HG22 THR   240      61.006  82.557  73.235  1.00  0.00           H  
ATOM   3805 HG23 THR   240      62.363  82.482  74.303  1.00  0.00           H  
ATOM   3806  OG1 THR   240      62.075  85.040  73.703  1.00  0.00           O  
ATOM   3807  HG1 THR   240      62.592  85.627  74.260  1.00  0.00           H  
ATOM   3808  C   THR   240      58.805  84.106  75.092  1.00  0.00           C  
ATOM   3809  O   THR   240      58.313  83.091  74.508  1.00  0.00           O  
ATOM   3810  N   ASP   241      58.432  84.466  76.331  1.00  0.00           N  
ATOM   3811  H   ASP   241      58.962  85.217  76.750  1.00  0.00           H  
ATOM   3812  CA  ASP   241      57.400  83.870  77.155  1.00  0.00           C  
ATOM   3813  HA  ASP   241      57.523  82.797  77.005  1.00  0.00           H  
ATOM   3814  CB  ASP   241      57.558  84.184  78.706  1.00  0.00           C  
ATOM   3815  HB2 ASP   241      57.716  85.239  78.928  1.00  0.00           H  
ATOM   3816  HB3 ASP   241      56.679  83.858  79.262  1.00  0.00           H  
ATOM   3817  CG  ASP   241      58.792  83.396  79.269  1.00  0.00           C  
ATOM   3818  OD1 ASP   241      59.158  82.367  78.652  1.00  0.00           O  
ATOM   3819  OD2 ASP   241      59.321  83.696  80.375  1.00  0.00           O  
ATOM   3820  C   ASP   241      56.026  84.239  76.676  1.00  0.00           C  
ATOM   3821  O   ASP   241      55.151  83.373  76.630  1.00  0.00           O  
ATOM   3822  N   LYS   242      55.838  85.539  76.364  1.00  0.00           N  
ATOM   3823  H   LYS   242      56.588  86.173  76.601  1.00  0.00           H  
ATOM   3824  CA  LYS   242      54.474  86.015  76.099  1.00  0.00           C  
ATOM   3825  HA  LYS   242      53.814  85.575  76.847  1.00  0.00           H  
ATOM   3826  CB  LYS   242      54.518  87.515  76.214  1.00  0.00           C  
ATOM   3827  HB2 LYS   242      55.495  87.978  76.070  1.00  0.00           H  
ATOM   3828  HB3 LYS   242      53.835  87.914  75.464  1.00  0.00           H  
ATOM   3829  CG  LYS   242      54.034  87.881  77.580  1.00  0.00           C  
ATOM   3830  HG2 LYS   242      52.980  87.633  77.709  1.00  0.00           H  
ATOM   3831  HG3 LYS   242      54.619  87.277  78.274  1.00  0.00           H  
ATOM   3832  CD  LYS   242      54.222  89.425  77.908  1.00  0.00           C  
ATOM   3833  HD2 LYS   242      55.259  89.737  77.782  1.00  0.00           H  
ATOM   3834  HD3 LYS   242      53.539  90.003  77.285  1.00  0.00           H  
ATOM   3835  CE  LYS   242      54.088  89.645  79.460  1.00  0.00           C  
ATOM   3836  HE2 LYS   242      53.197  89.167  79.868  1.00  0.00           H  
ATOM   3837  HE3 LYS   242      54.929  89.123  79.917  1.00  0.00           H  
ATOM   3838  NZ  LYS   242      53.992  91.070  79.846  1.00  0.00           N  
ATOM   3839  HZ1 LYS   242      54.818  91.519  79.477  1.00  0.00           H  
ATOM   3840  HZ2 LYS   242      53.188  91.487  79.398  1.00  0.00           H  
ATOM   3841  HZ3 LYS   242      53.908  91.202  80.844  1.00  0.00           H  
ATOM   3842  C   LYS   242      53.982  85.693  74.719  1.00  0.00           C  
ATOM   3843  O   LYS   242      52.787  85.659  74.487  1.00  0.00           O  
ATOM   3844  N   GLU   243      54.912  85.382  73.827  1.00  0.00           N  
ATOM   3845  H   GLU   243      55.857  85.553  74.140  1.00  0.00           H  
ATOM   3846  CA  GLU   243      54.678  84.849  72.523  1.00  0.00           C  
ATOM   3847  HA  GLU   243      54.088  85.492  71.869  1.00  0.00           H  
ATOM   3848  CB  GLU   243      56.061  84.491  71.879  1.00  0.00           C  
ATOM   3849  HB2 GLU   243      56.572  85.443  71.737  1.00  0.00           H  
ATOM   3850  HB3 GLU   243      56.654  83.928  72.600  1.00  0.00           H  
ATOM   3851  CG  GLU   243      55.969  83.843  70.496  1.00  0.00           C  
ATOM   3852  HG2 GLU   243      56.947  83.928  70.023  1.00  0.00           H  
ATOM   3853  HG3 GLU   243      55.861  82.759  70.525  1.00  0.00           H  
ATOM   3854  CD  GLU   243      55.016  84.406  69.364  1.00  0.00           C  
ATOM   3855  OE1 GLU   243      54.450  83.694  68.530  1.00  0.00           O  
ATOM   3856  OE2 GLU   243      54.830  85.628  69.451  1.00  0.00           O  
ATOM   3857  C   GLU   243      53.996  83.480  72.722  1.00  0.00           C  
ATOM   3858  O   GLU   243      53.045  83.272  72.033  1.00  0.00           O  
ATOM   3859  N   LEU   244      54.485  82.623  73.613  1.00  0.00           N  
ATOM   3860  H   LEU   244      55.218  82.918  74.242  1.00  0.00           H  
ATOM   3861  CA  LEU   244      53.777  81.337  73.714  1.00  0.00           C  
ATOM   3862  HA  LEU   244      53.536  80.944  72.726  1.00  0.00           H  
ATOM   3863  CB  LEU   244      54.542  80.231  74.451  1.00  0.00           C  
ATOM   3864  HB2 LEU   244      54.641  80.526  75.496  1.00  0.00           H  
ATOM   3865  HB3 LEU   244      54.041  79.267  74.541  1.00  0.00           H  
ATOM   3866  CG  LEU   244      55.974  79.919  73.868  1.00  0.00           C  
ATOM   3867  HG  LEU   244      56.523  80.829  73.624  1.00  0.00           H  
ATOM   3868  CD1 LEU   244      56.784  79.112  74.862  1.00  0.00           C  
ATOM   3869 HD11 LEU   244      57.077  79.775  75.676  1.00  0.00           H  
ATOM   3870 HD12 LEU   244      56.233  78.322  75.374  1.00  0.00           H  
ATOM   3871 HD13 LEU   244      57.712  78.712  74.454  1.00  0.00           H  
ATOM   3872  CD2 LEU   244      55.997  79.132  72.507  1.00  0.00           C  
ATOM   3873 HD21 LEU   244      55.823  78.081  72.737  1.00  0.00           H  
ATOM   3874 HD22 LEU   244      55.132  79.361  71.885  1.00  0.00           H  
ATOM   3875 HD23 LEU   244      56.933  79.318  71.980  1.00  0.00           H  
ATOM   3876  C   LEU   244      52.390  81.476  74.383  1.00  0.00           C  
ATOM   3877  O   LEU   244      51.510  80.659  74.065  1.00  0.00           O  
ATOM   3878  N   LEU   245      52.139  82.417  75.267  1.00  0.00           N  
ATOM   3879  H   LEU   245      52.865  83.057  75.554  1.00  0.00           H  
ATOM   3880  CA  LEU   245      50.789  82.657  75.785  1.00  0.00           C  
ATOM   3881  HA  LEU   245      50.545  81.738  76.317  1.00  0.00           H  
ATOM   3882  CB  LEU   245      50.920  83.842  76.809  1.00  0.00           C  
ATOM   3883  HB2 LEU   245      51.382  83.438  77.711  1.00  0.00           H  
ATOM   3884  HB3 LEU   245      51.466  84.657  76.334  1.00  0.00           H  
ATOM   3885  CG  LEU   245      49.559  84.395  77.302  1.00  0.00           C  
ATOM   3886  HG  LEU   245      49.062  84.708  76.384  1.00  0.00           H  
ATOM   3887  CD1 LEU   245      48.677  83.388  78.103  1.00  0.00           C  
ATOM   3888 HD11 LEU   245      47.803  83.810  78.598  1.00  0.00           H  
ATOM   3889 HD12 LEU   245      48.302  82.680  77.364  1.00  0.00           H  
ATOM   3890 HD13 LEU   245      49.314  82.892  78.835  1.00  0.00           H  
ATOM   3891  CD2 LEU   245      49.784  85.605  78.126  1.00  0.00           C  
ATOM   3892 HD21 LEU   245      50.470  85.437  78.957  1.00  0.00           H  
ATOM   3893 HD22 LEU   245      50.268  86.381  77.534  1.00  0.00           H  
ATOM   3894 HD23 LEU   245      48.857  85.907  78.612  1.00  0.00           H  
ATOM   3895  C   LEU   245      49.706  83.009  74.719  1.00  0.00           C  
ATOM   3896  O   LEU   245      48.631  82.368  74.744  1.00  0.00           O  
ATOM   3897  N   ALA   246      50.033  83.805  73.706  1.00  0.00           N  
ATOM   3898  H   ALA   246      50.933  84.264  73.717  1.00  0.00           H  
ATOM   3899  CA  ALA   246      49.224  84.116  72.625  1.00  0.00           C  
ATOM   3900  HA  ALA   246      48.245  84.423  72.992  1.00  0.00           H  
ATOM   3901  CB  ALA   246      49.822  85.246  71.900  1.00  0.00           C  
ATOM   3902  HB1 ALA   246      50.911  85.261  71.953  1.00  0.00           H  
ATOM   3903  HB2 ALA   246      49.622  85.279  70.829  1.00  0.00           H  
ATOM   3904  HB3 ALA   246      49.414  86.098  72.444  1.00  0.00           H  
ATOM   3905  C   ALA   246      49.100  82.851  71.681  1.00  0.00           C  
ATOM   3906  O   ALA   246      48.034  82.778  71.085  1.00  0.00           O  
ATOM   3907  N   TYR   247      50.054  81.899  71.464  1.00  0.00           N  
ATOM   3908  H   TYR   247      50.946  81.877  71.937  1.00  0.00           H  
ATOM   3909  CA  TYR   247      49.813  80.755  70.506  1.00  0.00           C  
ATOM   3910  HA  TYR   247      49.413  81.156  69.575  1.00  0.00           H  
ATOM   3911  CB  TYR   247      51.232  80.083  70.354  1.00  0.00           C  
ATOM   3912  HB2 TYR   247      51.950  80.871  70.127  1.00  0.00           H  
ATOM   3913  HB3 TYR   247      51.538  79.710  71.332  1.00  0.00           H  
ATOM   3914  CG  TYR   247      51.269  79.017  69.281  1.00  0.00           C  
ATOM   3915  CD1 TYR   247      51.387  79.477  67.930  1.00  0.00           C  
ATOM   3916  HD1 TYR   247      51.721  80.494  67.787  1.00  0.00           H  
ATOM   3917  CE1 TYR   247      51.101  78.595  66.882  1.00  0.00           C  
ATOM   3918  HE1 TYR   247      51.179  78.917  65.854  1.00  0.00           H  
ATOM   3919  CZ  TYR   247      50.949  77.217  67.180  1.00  0.00           C  
ATOM   3920  OH  TYR   247      50.930  76.270  66.145  1.00  0.00           O  
ATOM   3921  HH  TYR   247      51.199  75.421  66.504  1.00  0.00           H  
ATOM   3922  CE2 TYR   247      50.973  76.726  68.460  1.00  0.00           C  
ATOM   3923  HE2 TYR   247      50.879  75.671  68.667  1.00  0.00           H  
ATOM   3924  CD2 TYR   247      51.029  77.641  69.512  1.00  0.00           C  
ATOM   3925  HD2 TYR   247      50.924  77.281  70.525  1.00  0.00           H  
ATOM   3926  C   TYR   247      48.832  79.653  71.016  1.00  0.00           C  
ATOM   3927  O   TYR   247      48.368  78.832  70.235  1.00  0.00           O  
ATOM   3928  N   ALA   248      48.442  79.646  72.291  1.00  0.00           N  
ATOM   3929  H   ALA   248      48.887  80.250  72.967  1.00  0.00           H  
ATOM   3930  CA  ALA   248      47.527  78.648  72.815  1.00  0.00           C  
ATOM   3931  HA  ALA   248      48.137  77.748  72.894  1.00  0.00           H  
ATOM   3932  CB  ALA   248      47.210  79.127  74.286  1.00  0.00           C  
ATOM   3933  HB1 ALA   248      46.751  78.279  74.795  1.00  0.00           H  
ATOM   3934  HB2 ALA   248      48.139  79.225  74.848  1.00  0.00           H  
ATOM   3935  HB3 ALA   248      46.699  80.088  74.227  1.00  0.00           H  
ATOM   3936  C   ALA   248      46.183  78.445  72.071  1.00  0.00           C  
ATOM   3937  O   ALA   248      45.765  77.327  71.850  1.00  0.00           O  
ATOM   3938  N   LYS   249      45.466  79.469  71.547  1.00  0.00           N  
ATOM   3939  H   LYS   249      45.875  80.391  71.609  1.00  0.00           H  
ATOM   3940  CA  LYS   249      44.301  79.334  70.651  1.00  0.00           C  
ATOM   3941  HA  LYS   249      43.616  78.646  71.146  1.00  0.00           H  
ATOM   3942  CB  LYS   249      43.479  80.618  70.515  1.00  0.00           C  
ATOM   3943  HB2 LYS   249      44.127  81.308  69.974  1.00  0.00           H  
ATOM   3944  HB3 LYS   249      42.517  80.470  70.024  1.00  0.00           H  
ATOM   3945  CG  LYS   249      43.126  81.215  71.909  1.00  0.00           C  
ATOM   3946  HG2 LYS   249      42.449  80.561  72.458  1.00  0.00           H  
ATOM   3947  HG3 LYS   249      44.042  81.440  72.455  1.00  0.00           H  
ATOM   3948  CD  LYS   249      42.458  82.576  71.771  1.00  0.00           C  
ATOM   3949  HD2 LYS   249      43.102  83.333  71.323  1.00  0.00           H  
ATOM   3950  HD3 LYS   249      41.637  82.461  71.063  1.00  0.00           H  
ATOM   3951  CE  LYS   249      41.932  83.130  73.094  1.00  0.00           C  
ATOM   3952  HE2 LYS   249      41.258  82.344  73.433  1.00  0.00           H  
ATOM   3953  HE3 LYS   249      42.717  83.140  73.851  1.00  0.00           H  
ATOM   3954  NZ  LYS   249      41.150  84.366  73.016  1.00  0.00           N  
ATOM   3955  HZ1 LYS   249      40.628  84.546  73.862  1.00  0.00           H  
ATOM   3956  HZ2 LYS   249      41.843  85.030  72.703  1.00  0.00           H  
ATOM   3957  HZ3 LYS   249      40.439  84.332  72.300  1.00  0.00           H  
ATOM   3958  C   LYS   249      44.546  78.618  69.340  1.00  0.00           C  
ATOM   3959  O   LYS   249      43.799  77.697  68.994  1.00  0.00           O  
ATOM   3960  N   ALA   250      45.644  78.956  68.656  1.00  0.00           N  
ATOM   3961  H   ALA   250      46.156  79.783  68.927  1.00  0.00           H  
ATOM   3962  CA  ALA   250      46.046  78.376  67.351  1.00  0.00           C  
ATOM   3963  HA  ALA   250      45.262  78.219  66.610  1.00  0.00           H  
ATOM   3964  CB  ALA   250      47.167  79.194  66.775  1.00  0.00           C  
ATOM   3965  HB1 ALA   250      46.822  80.215  66.615  1.00  0.00           H  
ATOM   3966  HB2 ALA   250      48.026  79.340  67.429  1.00  0.00           H  
ATOM   3967  HB3 ALA   250      47.476  78.726  65.840  1.00  0.00           H  
ATOM   3968  C   ALA   250      46.537  76.932  67.632  1.00  0.00           C  
ATOM   3969  O   ALA   250      46.017  76.020  66.966  1.00  0.00           O  
ATOM   3970  N   GLY   251      47.346  76.745  68.642  1.00  0.00           N  
ATOM   3971  H   GLY   251      47.778  77.605  68.949  1.00  0.00           H  
ATOM   3972  CA  GLY   251      47.755  75.426  69.141  1.00  0.00           C  
ATOM   3973  HA2 GLY   251      48.318  74.968  68.327  1.00  0.00           H  
ATOM   3974  HA3 GLY   251      48.460  75.524  69.967  1.00  0.00           H  
ATOM   3975  C   GLY   251      46.677  74.487  69.442  1.00  0.00           C  
ATOM   3976  O   GLY   251      46.763  73.291  69.145  1.00  0.00           O  
ATOM   3977  N   ALA   252      45.561  75.056  70.008  1.00  0.00           N  
ATOM   3978  H   ALA   252      45.593  76.056  70.142  1.00  0.00           H  
ATOM   3979  CA  ALA   252      44.315  74.289  70.251  1.00  0.00           C  
ATOM   3980  HA  ALA   252      44.688  73.462  70.854  1.00  0.00           H  
ATOM   3981  CB  ALA   252      43.274  74.971  71.195  1.00  0.00           C  
ATOM   3982  HB1 ALA   252      42.510  74.238  71.455  1.00  0.00           H  
ATOM   3983  HB2 ALA   252      43.796  75.148  72.135  1.00  0.00           H  
ATOM   3984  HB3 ALA   252      42.935  75.856  70.656  1.00  0.00           H  
ATOM   3985  C   ALA   252      43.703  73.741  68.918  1.00  0.00           C  
ATOM   3986  O   ALA   252      43.352  72.518  68.940  1.00  0.00           O  
ATOM   3987  N   VAL   253      43.658  74.501  67.831  1.00  0.00           N  
ATOM   3988  H   VAL   253      43.892  75.483  67.852  1.00  0.00           H  
ATOM   3989  CA  VAL   253      43.244  73.855  66.521  1.00  0.00           C  
ATOM   3990  HA  VAL   253      42.331  73.327  66.797  1.00  0.00           H  
ATOM   3991  CB  VAL   253      42.872  74.907  65.439  1.00  0.00           C  
ATOM   3992  HB  VAL   253      43.854  75.224  65.087  1.00  0.00           H  
ATOM   3993  CG1 VAL   253      42.131  74.255  64.275  1.00  0.00           C  
ATOM   3994 HG11 VAL   253      41.891  74.989  63.505  1.00  0.00           H  
ATOM   3995 HG12 VAL   253      42.671  73.440  63.794  1.00  0.00           H  
ATOM   3996 HG13 VAL   253      41.243  73.772  64.682  1.00  0.00           H  
ATOM   3997  CG2 VAL   253      42.208  76.168  66.070  1.00  0.00           C  
ATOM   3998 HG21 VAL   253      41.357  75.941  66.713  1.00  0.00           H  
ATOM   3999 HG22 VAL   253      42.898  76.830  66.594  1.00  0.00           H  
ATOM   4000 HG23 VAL   253      41.855  76.790  65.247  1.00  0.00           H  
ATOM   4001  C   VAL   253      44.201  72.754  65.998  1.00  0.00           C  
ATOM   4002  O   VAL   253      43.777  71.665  65.581  1.00  0.00           O  
ATOM   4003  N   ALA   254      45.505  73.058  65.947  1.00  0.00           N  
ATOM   4004  H   ALA   254      45.752  74.004  66.200  1.00  0.00           H  
ATOM   4005  CA  ALA   254      46.507  72.076  65.546  1.00  0.00           C  
ATOM   4006  HA  ALA   254      46.402  71.850  64.485  1.00  0.00           H  
ATOM   4007  CB  ALA   254      47.903  72.739  65.506  1.00  0.00           C  
ATOM   4008  HB1 ALA   254      48.146  72.942  66.549  1.00  0.00           H  
ATOM   4009  HB2 ALA   254      48.595  72.023  65.061  1.00  0.00           H  
ATOM   4010  HB3 ALA   254      47.888  73.646  64.901  1.00  0.00           H  
ATOM   4011  C   ALA   254      46.525  70.805  66.255  1.00  0.00           C  
ATOM   4012  O   ALA   254      46.509  69.727  65.621  1.00  0.00           O  
ATOM   4013  N   GLU   255      46.374  70.845  67.614  1.00  0.00           N  
ATOM   4014  H   GLU   255      46.378  71.712  68.131  1.00  0.00           H  
ATOM   4015  CA  GLU   255      46.193  69.636  68.408  1.00  0.00           C  
ATOM   4016  HA  GLU   255      46.911  68.863  68.134  1.00  0.00           H  
ATOM   4017  CB  GLU   255      46.421  69.907  69.893  1.00  0.00           C  
ATOM   4018  HB2 GLU   255      45.894  70.812  70.195  1.00  0.00           H  
ATOM   4019  HB3 GLU   255      46.147  69.062  70.525  1.00  0.00           H  
ATOM   4020  CG  GLU   255      47.890  70.259  70.242  1.00  0.00           C  
ATOM   4021  HG2 GLU   255      48.505  69.389  70.010  1.00  0.00           H  
ATOM   4022  HG3 GLU   255      48.133  71.145  69.656  1.00  0.00           H  
ATOM   4023  CD  GLU   255      48.140  70.814  71.645  1.00  0.00           C  
ATOM   4024  OE1 GLU   255      49.264  71.321  71.867  1.00  0.00           O  
ATOM   4025  OE2 GLU   255      47.351  70.554  72.544  1.00  0.00           O  
ATOM   4026  C   GLU   255      44.765  68.990  68.384  1.00  0.00           C  
ATOM   4027  O   GLU   255      44.640  67.785  68.438  1.00  0.00           O  
ATOM   4028  N   GLU   256      43.748  69.704  68.210  1.00  0.00           N  
ATOM   4029  H   GLU   256      43.917  70.687  68.371  1.00  0.00           H  
ATOM   4030  CA  GLU   256      42.387  69.232  67.895  1.00  0.00           C  
ATOM   4031  HA  GLU   256      42.133  68.580  68.731  1.00  0.00           H  
ATOM   4032  CB  GLU   256      41.429  70.355  67.729  1.00  0.00           C  
ATOM   4033  HB2 GLU   256      41.302  70.929  68.647  1.00  0.00           H  
ATOM   4034  HB3 GLU   256      41.833  71.037  66.981  1.00  0.00           H  
ATOM   4035  CG  GLU   256      40.092  69.953  67.198  1.00  0.00           C  
ATOM   4036  HG2 GLU   256      40.175  69.985  66.112  1.00  0.00           H  
ATOM   4037  HG3 GLU   256      39.857  68.913  67.426  1.00  0.00           H  
ATOM   4038  CD  GLU   256      39.058  70.923  67.655  1.00  0.00           C  
ATOM   4039  OE1 GLU   256      38.368  70.708  68.659  1.00  0.00           O  
ATOM   4040  OE2 GLU   256      38.996  72.019  67.064  1.00  0.00           O  
ATOM   4041  C   GLU   256      42.430  68.468  66.529  1.00  0.00           C  
ATOM   4042  O   GLU   256      41.990  67.283  66.512  1.00  0.00           O  
ATOM   4043  N   VAL   257      42.875  69.066  65.416  1.00  0.00           N  
ATOM   4044  H   VAL   257      43.282  69.986  65.506  1.00  0.00           H  
ATOM   4045  CA  VAL   257      42.625  68.589  64.113  1.00  0.00           C  
ATOM   4046  HA  VAL   257      41.637  68.129  64.137  1.00  0.00           H  
ATOM   4047  CB  VAL   257      42.622  69.790  63.172  1.00  0.00           C  
ATOM   4048  HB  VAL   257      43.441  70.440  63.481  1.00  0.00           H  
ATOM   4049  CG1 VAL   257      42.721  69.555  61.647  1.00  0.00           C  
ATOM   4050 HG11 VAL   257      43.561  68.929  61.347  1.00  0.00           H  
ATOM   4051 HG12 VAL   257      41.845  69.105  61.179  1.00  0.00           H  
ATOM   4052 HG13 VAL   257      42.888  70.487  61.107  1.00  0.00           H  
ATOM   4053  CG2 VAL   257      41.292  70.606  63.392  1.00  0.00           C  
ATOM   4054 HG21 VAL   257      41.093  71.361  62.632  1.00  0.00           H  
ATOM   4055 HG22 VAL   257      40.481  69.884  63.496  1.00  0.00           H  
ATOM   4056 HG23 VAL   257      41.416  71.303  64.220  1.00  0.00           H  
ATOM   4057  C   VAL   257      43.625  67.513  63.681  1.00  0.00           C  
ATOM   4058  O   VAL   257      43.242  66.645  62.962  1.00  0.00           O  
ATOM   4059  N   LEU   258      44.898  67.604  64.143  1.00  0.00           N  
ATOM   4060  H   LEU   258      45.208  68.183  64.910  1.00  0.00           H  
ATOM   4061  CA  LEU   258      45.783  66.489  63.778  1.00  0.00           C  
ATOM   4062  HA  LEU   258      45.681  66.183  62.737  1.00  0.00           H  
ATOM   4063  CB  LEU   258      47.285  66.974  64.061  1.00  0.00           C  
ATOM   4064  HB2 LEU   258      47.251  67.422  65.055  1.00  0.00           H  
ATOM   4065  HB3 LEU   258      47.972  66.135  63.954  1.00  0.00           H  
ATOM   4066  CG  LEU   258      47.818  68.039  63.155  1.00  0.00           C  
ATOM   4067  HG  LEU   258      47.332  68.983  63.403  1.00  0.00           H  
ATOM   4068  CD1 LEU   258      49.329  68.172  63.412  1.00  0.00           C  
ATOM   4069 HD11 LEU   258      49.509  68.557  64.416  1.00  0.00           H  
ATOM   4070 HD12 LEU   258      49.783  67.202  63.209  1.00  0.00           H  
ATOM   4071 HD13 LEU   258      49.790  68.923  62.771  1.00  0.00           H  
ATOM   4072  CD2 LEU   258      47.621  67.691  61.697  1.00  0.00           C  
ATOM   4073 HD21 LEU   258      47.952  66.666  61.531  1.00  0.00           H  
ATOM   4074 HD22 LEU   258      46.547  67.766  61.525  1.00  0.00           H  
ATOM   4075 HD23 LEU   258      48.141  68.269  60.934  1.00  0.00           H  
ATOM   4076  C   LEU   258      45.355  65.292  64.639  1.00  0.00           C  
ATOM   4077  O   LEU   258      45.706  64.139  64.325  1.00  0.00           O  
ATOM   4078  N   ALA   259      44.656  65.407  65.786  1.00  0.00           N  
ATOM   4079  H   ALA   259      44.480  66.348  66.108  1.00  0.00           H  
ATOM   4080  CA  ALA   259      44.202  64.286  66.633  1.00  0.00           C  
ATOM   4081  HA  ALA   259      44.884  63.436  66.580  1.00  0.00           H  
ATOM   4082  CB  ALA   259      44.149  64.686  68.131  1.00  0.00           C  
ATOM   4083  HB1 ALA   259      45.061  65.133  68.528  1.00  0.00           H  
ATOM   4084  HB2 ALA   259      43.394  65.442  68.347  1.00  0.00           H  
ATOM   4085  HB3 ALA   259      43.797  63.908  68.809  1.00  0.00           H  
ATOM   4086  C   ALA   259      42.822  63.731  66.129  1.00  0.00           C  
ATOM   4087  O   ALA   259      42.710  62.476  66.170  1.00  0.00           O  
ATOM   4088  N   ALA   260      41.899  64.615  65.673  1.00  0.00           N  
ATOM   4089  H   ALA   260      42.195  65.581  65.691  1.00  0.00           H  
ATOM   4090  CA  ALA   260      40.625  64.199  65.122  1.00  0.00           C  
ATOM   4091  HA  ALA   260      40.369  63.294  65.673  1.00  0.00           H  
ATOM   4092  CB  ALA   260      39.770  65.456  65.218  1.00  0.00           C  
ATOM   4093  HB1 ALA   260      39.624  65.767  66.253  1.00  0.00           H  
ATOM   4094  HB2 ALA   260      40.068  66.188  64.468  1.00  0.00           H  
ATOM   4095  HB3 ALA   260      38.749  65.153  64.986  1.00  0.00           H  
ATOM   4096  C   ALA   260      40.771  63.772  63.639  1.00  0.00           C  
ATOM   4097  O   ALA   260      39.792  63.558  62.960  1.00  0.00           O  
ATOM   4098  N   ILE   261      42.014  63.732  63.196  1.00  0.00           N  
ATOM   4099  H   ILE   261      42.758  63.715  63.880  1.00  0.00           H  
ATOM   4100  CA  ILE   261      42.326  63.722  61.728  1.00  0.00           C  
ATOM   4101  HA  ILE   261      41.875  64.626  61.318  1.00  0.00           H  
ATOM   4102  CB  ILE   261      43.847  63.821  61.374  1.00  0.00           C  
ATOM   4103  HB  ILE   261      44.222  64.621  62.011  1.00  0.00           H  
ATOM   4104  CG2 ILE   261      44.579  62.542  61.835  1.00  0.00           C  
ATOM   4105 HG21 ILE   261      45.610  62.799  62.080  1.00  0.00           H  
ATOM   4106 HG22 ILE   261      44.214  62.162  62.789  1.00  0.00           H  
ATOM   4107 HG23 ILE   261      44.555  61.747  61.091  1.00  0.00           H  
ATOM   4108  CG1 ILE   261      44.167  64.015  59.869  1.00  0.00           C  
ATOM   4109 HG12 ILE   261      45.165  63.696  59.569  1.00  0.00           H  
ATOM   4110 HG13 ILE   261      43.490  63.371  59.308  1.00  0.00           H  
ATOM   4111  CD1 ILE   261      44.161  65.469  59.541  1.00  0.00           C  
ATOM   4112 HD11 ILE   261      44.379  65.558  58.476  1.00  0.00           H  
ATOM   4113 HD12 ILE   261      43.170  65.858  59.775  1.00  0.00           H  
ATOM   4114 HD13 ILE   261      44.921  65.993  60.120  1.00  0.00           H  
ATOM   4115  C   ILE   261      41.502  62.703  60.853  1.00  0.00           C  
ATOM   4116  O   ILE   261      40.984  63.104  59.784  1.00  0.00           O  
ATOM   4117  N   ARG   262      41.379  61.429  61.267  1.00  0.00           N  
ATOM   4118  H   ARG   262      41.718  61.108  62.162  1.00  0.00           H  
ATOM   4119  CA  ARG   262      40.583  60.434  60.491  1.00  0.00           C  
ATOM   4120  HA  ARG   262      40.905  60.387  59.450  1.00  0.00           H  
ATOM   4121  CB  ARG   262      40.713  59.030  61.074  1.00  0.00           C  
ATOM   4122  HB2 ARG   262      40.031  59.049  61.925  1.00  0.00           H  
ATOM   4123  HB3 ARG   262      40.272  58.267  60.433  1.00  0.00           H  
ATOM   4124  CG  ARG   262      42.068  58.493  61.428  1.00  0.00           C  
ATOM   4125  HG2 ARG   262      42.671  58.425  60.522  1.00  0.00           H  
ATOM   4126  HG3 ARG   262      42.576  59.215  62.068  1.00  0.00           H  
ATOM   4127  CD  ARG   262      42.016  57.046  62.027  1.00  0.00           C  
ATOM   4128  HD2 ARG   262      41.976  57.189  63.107  1.00  0.00           H  
ATOM   4129  HD3 ARG   262      41.128  56.518  61.680  1.00  0.00           H  
ATOM   4130  NE  ARG   262      43.254  56.317  61.644  1.00  0.00           N  
ATOM   4131  HE  ARG   262      44.078  56.504  62.198  1.00  0.00           H  
ATOM   4132  CZ  ARG   262      43.398  55.437  60.639  1.00  0.00           C  
ATOM   4133  NH1 ARG   262      42.387  55.192  59.877  1.00  0.00           N  
ATOM   4134 HH11 ARG   262      41.554  55.763  59.889  1.00  0.00           H  
ATOM   4135 HH12 ARG   262      42.531  54.491  59.164  1.00  0.00           H  
ATOM   4136  NH2 ARG   262      44.477  54.761  60.456  1.00  0.00           N  
ATOM   4137 HH21 ARG   262      45.297  55.060  60.963  1.00  0.00           H  
ATOM   4138 HH22 ARG   262      44.624  54.108  59.700  1.00  0.00           H  
ATOM   4139  C   ARG   262      39.064  60.715  60.444  1.00  0.00           C  
ATOM   4140  O   ARG   262      38.438  60.457  59.417  1.00  0.00           O  
ATOM   4141  N   THR   263      38.623  61.614  61.324  1.00  0.00           N  
ATOM   4142  H   THR   263      39.288  62.030  61.959  1.00  0.00           H  
ATOM   4143  CA  THR   263      37.254  62.202  61.437  1.00  0.00           C  
ATOM   4144  HA  THR   263      36.558  61.482  61.007  1.00  0.00           H  
ATOM   4145  CB  THR   263      36.885  62.465  62.916  1.00  0.00           C  
ATOM   4146  HB  THR   263      37.694  63.025  63.385  1.00  0.00           H  
ATOM   4147  CG2 THR   263      35.551  63.191  63.145  1.00  0.00           C  
ATOM   4148 HG21 THR   263      35.409  63.228  64.225  1.00  0.00           H  
ATOM   4149 HG22 THR   263      35.624  64.198  62.734  1.00  0.00           H  
ATOM   4150 HG23 THR   263      34.705  62.695  62.669  1.00  0.00           H  
ATOM   4151  OG1 THR   263      36.713  61.226  63.503  1.00  0.00           O  
ATOM   4152  HG1 THR   263      36.388  61.434  64.382  1.00  0.00           H  
ATOM   4153  C   THR   263      37.168  63.482  60.621  1.00  0.00           C  
ATOM   4154  O   THR   263      36.078  63.682  60.091  1.00  0.00           O  
ATOM   4155  N   VAL   264      38.185  64.282  60.586  1.00  0.00           N  
ATOM   4156  H   VAL   264      39.096  64.007  60.925  1.00  0.00           H  
ATOM   4157  CA  VAL   264      38.146  65.595  59.839  1.00  0.00           C  
ATOM   4158  HA  VAL   264      37.246  66.168  60.063  1.00  0.00           H  
ATOM   4159  CB  VAL   264      39.424  66.482  60.208  1.00  0.00           C  
ATOM   4160  HB  VAL   264      40.282  65.830  60.048  1.00  0.00           H  
ATOM   4161  CG1 VAL   264      39.630  67.734  59.419  1.00  0.00           C  
ATOM   4162 HG11 VAL   264      40.534  68.264  59.722  1.00  0.00           H  
ATOM   4163 HG12 VAL   264      39.584  67.486  58.359  1.00  0.00           H  
ATOM   4164 HG13 VAL   264      38.751  68.379  59.426  1.00  0.00           H  
ATOM   4165  CG2 VAL   264      39.460  66.920  61.709  1.00  0.00           C  
ATOM   4166 HG21 VAL   264      40.483  67.272  61.843  1.00  0.00           H  
ATOM   4167 HG22 VAL   264      38.680  67.642  61.954  1.00  0.00           H  
ATOM   4168 HG23 VAL   264      39.151  65.995  62.196  1.00  0.00           H  
ATOM   4169  C   VAL   264      38.012  65.248  58.357  1.00  0.00           C  
ATOM   4170  O   VAL   264      37.190  65.808  57.604  1.00  0.00           O  
ATOM   4171  N   ILE   265      38.787  64.223  57.979  1.00  0.00           N  
ATOM   4172  H   ILE   265      39.397  63.878  58.706  1.00  0.00           H  
ATOM   4173  CA  ILE   265      38.750  63.625  56.593  1.00  0.00           C  
ATOM   4174  HA  ILE   265      38.900  64.403  55.845  1.00  0.00           H  
ATOM   4175  CB  ILE   265      39.912  62.627  56.472  1.00  0.00           C  
ATOM   4176  HB  ILE   265      39.905  61.959  57.334  1.00  0.00           H  
ATOM   4177  CG2 ILE   265      39.947  61.738  55.213  1.00  0.00           C  
ATOM   4178 HG21 ILE   265      39.037  61.164  55.039  1.00  0.00           H  
ATOM   4179 HG22 ILE   265      40.016  62.261  54.260  1.00  0.00           H  
ATOM   4180 HG23 ILE   265      40.760  61.026  55.360  1.00  0.00           H  
ATOM   4181  CG1 ILE   265      41.286  63.345  56.463  1.00  0.00           C  
ATOM   4182 HG12 ILE   265      41.450  63.725  55.454  1.00  0.00           H  
ATOM   4183 HG13 ILE   265      41.216  64.196  57.139  1.00  0.00           H  
ATOM   4184  CD1 ILE   265      42.533  62.536  56.695  1.00  0.00           C  
ATOM   4185 HD11 ILE   265      42.377  62.032  57.649  1.00  0.00           H  
ATOM   4186 HD12 ILE   265      42.741  61.806  55.913  1.00  0.00           H  
ATOM   4187 HD13 ILE   265      43.333  63.275  56.714  1.00  0.00           H  
ATOM   4188  C   ILE   265      37.417  63.082  56.208  1.00  0.00           C  
ATOM   4189  O   ILE   265      36.959  63.264  55.105  1.00  0.00           O  
ATOM   4190  N   ALA   266      36.765  62.357  57.161  1.00  0.00           N  
ATOM   4191  H   ALA   266      37.192  62.109  58.043  1.00  0.00           H  
ATOM   4192  CA  ALA   266      35.438  61.738  56.961  1.00  0.00           C  
ATOM   4193  HA  ALA   266      35.561  61.159  56.046  1.00  0.00           H  
ATOM   4194  CB  ALA   266      35.082  60.700  58.103  1.00  0.00           C  
ATOM   4195  HB1 ALA   266      34.229  60.120  57.752  1.00  0.00           H  
ATOM   4196  HB2 ALA   266      35.955  60.056  58.212  1.00  0.00           H  
ATOM   4197  HB3 ALA   266      34.829  61.206  59.035  1.00  0.00           H  
ATOM   4198  C   ALA   266      34.348  62.857  56.756  1.00  0.00           C  
ATOM   4199  O   ALA   266      33.315  62.598  56.100  1.00  0.00           O  
ATOM   4200  N   PHE   267      34.554  64.054  57.376  1.00  0.00           N  
ATOM   4201  H   PHE   267      35.336  64.112  58.013  1.00  0.00           H  
ATOM   4202  CA  PHE   267      33.669  65.199  57.102  1.00  0.00           C  
ATOM   4203  HA  PHE   267      32.620  64.906  57.072  1.00  0.00           H  
ATOM   4204  CB  PHE   267      33.887  66.284  58.241  1.00  0.00           C  
ATOM   4205  HB2 PHE   267      33.858  65.706  59.165  1.00  0.00           H  
ATOM   4206  HB3 PHE   267      34.875  66.730  58.131  1.00  0.00           H  
ATOM   4207  CG  PHE   267      32.902  67.490  58.322  1.00  0.00           C  
ATOM   4208  CD1 PHE   267      31.528  67.379  58.183  1.00  0.00           C  
ATOM   4209  HD1 PHE   267      31.158  66.368  58.098  1.00  0.00           H  
ATOM   4210  CE1 PHE   267      30.668  68.519  58.218  1.00  0.00           C  
ATOM   4211  HE1 PHE   267      29.594  68.401  58.240  1.00  0.00           H  
ATOM   4212  CZ  PHE   267      31.237  69.775  58.209  1.00  0.00           C  
ATOM   4213  HZ  PHE   267      30.588  70.637  58.250  1.00  0.00           H  
ATOM   4214  CE2 PHE   267      32.650  69.905  58.307  1.00  0.00           C  
ATOM   4215  HE2 PHE   267      33.191  70.834  58.205  1.00  0.00           H  
ATOM   4216  CD2 PHE   267      33.481  68.745  58.335  1.00  0.00           C  
ATOM   4217  HD2 PHE   267      34.550  68.892  58.295  1.00  0.00           H  
ATOM   4218  C   PHE   267      33.982  65.922  55.791  1.00  0.00           C  
ATOM   4219  O   PHE   267      33.160  66.674  55.328  1.00  0.00           O  
ATOM   4220  N   GLY   268      35.310  65.951  55.411  1.00  0.00           N  
ATOM   4221  H   GLY   268      35.958  65.515  56.051  1.00  0.00           H  
ATOM   4222  CA  GLY   268      35.849  66.879  54.444  1.00  0.00           C  
ATOM   4223  HA2 GLY   268      36.817  66.551  54.065  1.00  0.00           H  
ATOM   4224  HA3 GLY   268      35.193  66.970  53.578  1.00  0.00           H  
ATOM   4225  C   GLY   268      36.191  68.233  54.945  1.00  0.00           C  
ATOM   4226  O   GLY   268      36.097  69.195  54.281  1.00  0.00           O  
ATOM   4227  N   GLY   269      36.483  68.382  56.223  1.00  0.00           N  
ATOM   4228  H   GLY   269      36.382  67.545  56.779  1.00  0.00           H  
ATOM   4229  CA  GLY   269      36.737  69.577  57.014  1.00  0.00           C  
ATOM   4230  HA2 GLY   269      35.999  70.316  56.701  1.00  0.00           H  
ATOM   4231  HA3 GLY   269      36.640  69.352  58.076  1.00  0.00           H  
ATOM   4232  C   GLY   269      38.095  70.310  56.788  1.00  0.00           C  
ATOM   4233  O   GLY   269      38.234  71.484  57.209  1.00  0.00           O  
ATOM   4234  N   GLN   270      39.111  69.810  55.963  1.00  0.00           N  
ATOM   4235  H   GLN   270      38.842  68.901  55.614  1.00  0.00           H  
ATOM   4236  CA  GLN   270      40.463  70.319  55.911  1.00  0.00           C  
ATOM   4237  HA  GLN   270      40.873  70.047  56.884  1.00  0.00           H  
ATOM   4238  CB  GLN   270      41.188  69.618  54.736  1.00  0.00           C  
ATOM   4239  HB2 GLN   270      40.625  69.886  53.841  1.00  0.00           H  
ATOM   4240  HB3 GLN   270      42.175  70.062  54.605  1.00  0.00           H  
ATOM   4241  CG  GLN   270      41.478  68.118  54.812  1.00  0.00           C  
ATOM   4242  HG2 GLN   270      42.362  67.986  54.189  1.00  0.00           H  
ATOM   4243  HG3 GLN   270      41.481  67.775  55.847  1.00  0.00           H  
ATOM   4244  CD  GLN   270      40.345  67.255  54.148  1.00  0.00           C  
ATOM   4245  OE1 GLN   270      39.137  67.531  54.291  1.00  0.00           O  
ATOM   4246  NE2 GLN   270      40.765  66.265  53.416  1.00  0.00           N  
ATOM   4247 HE21 GLN   270      41.702  65.921  53.264  1.00  0.00           H  
ATOM   4248 HE22 GLN   270      40.015  65.841  52.887  1.00  0.00           H  
ATOM   4249  C   GLN   270      40.575  71.871  55.792  1.00  0.00           C  
ATOM   4250  O   GLN   270      41.209  72.549  56.611  1.00  0.00           O  
ATOM   4251  N   LYS   271      39.975  72.434  54.719  1.00  0.00           N  
ATOM   4252  H   LYS   271      39.796  71.753  53.995  1.00  0.00           H  
ATOM   4253  CA  LYS   271      40.358  73.801  54.318  1.00  0.00           C  
ATOM   4254  HA  LYS   271      41.446  73.784  54.383  1.00  0.00           H  
ATOM   4255  CB  LYS   271      39.860  74.145  52.912  1.00  0.00           C  
ATOM   4256  HB2 LYS   271      39.953  73.277  52.259  1.00  0.00           H  
ATOM   4257  HB3 LYS   271      38.804  74.369  52.764  1.00  0.00           H  
ATOM   4258  CG  LYS   271      40.666  75.306  52.331  1.00  0.00           C  
ATOM   4259  HG2 LYS   271      40.451  76.071  53.078  1.00  0.00           H  
ATOM   4260  HG3 LYS   271      41.681  74.909  52.324  1.00  0.00           H  
ATOM   4261  CD  LYS   271      40.327  75.595  50.866  1.00  0.00           C  
ATOM   4262  HD2 LYS   271      40.290  74.704  50.239  1.00  0.00           H  
ATOM   4263  HD3 LYS   271      39.305  75.970  50.814  1.00  0.00           H  
ATOM   4264  CE  LYS   271      41.295  76.526  50.156  1.00  0.00           C  
ATOM   4265  HE2 LYS   271      42.258  76.068  49.934  1.00  0.00           H  
ATOM   4266  HE3 LYS   271      40.876  76.829  49.197  1.00  0.00           H  
ATOM   4267  NZ  LYS   271      41.504  77.759  50.963  1.00  0.00           N  
ATOM   4268  HZ1 LYS   271      40.602  77.997  51.349  1.00  0.00           H  
ATOM   4269  HZ2 LYS   271      42.123  77.588  51.742  1.00  0.00           H  
ATOM   4270  HZ3 LYS   271      41.798  78.528  50.377  1.00  0.00           H  
ATOM   4271  C   LYS   271      39.827  74.821  55.304  1.00  0.00           C  
ATOM   4272  O   LYS   271      40.471  75.852  55.434  1.00  0.00           O  
ATOM   4273  N   LYS   272      38.674  74.561  55.934  1.00  0.00           N  
ATOM   4274  H   LYS   272      38.181  73.709  55.708  1.00  0.00           H  
ATOM   4275  CA  LYS   272      38.247  75.429  57.053  1.00  0.00           C  
ATOM   4276  HA  LYS   272      38.282  76.402  56.563  1.00  0.00           H  
ATOM   4277  CB  LYS   272      36.812  75.090  57.465  1.00  0.00           C  
ATOM   4278  HB2 LYS   272      36.870  74.041  57.757  1.00  0.00           H  
ATOM   4279  HB3 LYS   272      36.514  75.687  58.327  1.00  0.00           H  
ATOM   4280  CG  LYS   272      35.675  75.393  56.374  1.00  0.00           C  
ATOM   4281  HG2 LYS   272      35.736  76.421  56.018  1.00  0.00           H  
ATOM   4282  HG3 LYS   272      35.744  74.802  55.460  1.00  0.00           H  
ATOM   4283  CD  LYS   272      34.256  75.166  57.103  1.00  0.00           C  
ATOM   4284  HD2 LYS   272      33.535  75.025  56.298  1.00  0.00           H  
ATOM   4285  HD3 LYS   272      34.180  74.250  57.689  1.00  0.00           H  
ATOM   4286  CE  LYS   272      33.857  76.330  58.046  1.00  0.00           C  
ATOM   4287  HE2 LYS   272      34.596  76.343  58.846  1.00  0.00           H  
ATOM   4288  HE3 LYS   272      33.883  77.191  57.378  1.00  0.00           H  
ATOM   4289  NZ  LYS   272      32.425  76.204  58.592  1.00  0.00           N  
ATOM   4290  HZ1 LYS   272      32.253  75.233  58.811  1.00  0.00           H  
ATOM   4291  HZ2 LYS   272      32.272  76.856  59.348  1.00  0.00           H  
ATOM   4292  HZ3 LYS   272      31.724  76.321  57.875  1.00  0.00           H  
ATOM   4293  C   LYS   272      39.073  75.282  58.313  1.00  0.00           C  
ATOM   4294  O   LYS   272      39.188  76.272  58.977  1.00  0.00           O  
ATOM   4295  N   GLU   273      39.697  74.151  58.665  1.00  0.00           N  
ATOM   4296  H   GLU   273      39.682  73.306  58.113  1.00  0.00           H  
ATOM   4297  CA  GLU   273      40.551  74.022  59.783  1.00  0.00           C  
ATOM   4298  HA  GLU   273      40.192  74.611  60.626  1.00  0.00           H  
ATOM   4299  CB  GLU   273      40.786  72.551  60.093  1.00  0.00           C  
ATOM   4300  HB2 GLU   273      41.242  72.072  59.226  1.00  0.00           H  
ATOM   4301  HB3 GLU   273      41.423  72.554  60.978  1.00  0.00           H  
ATOM   4302  CG  GLU   273      39.473  71.787  60.398  1.00  0.00           C  
ATOM   4303  HG2 GLU   273      39.133  71.575  59.385  1.00  0.00           H  
ATOM   4304  HG3 GLU   273      39.736  70.869  60.923  1.00  0.00           H  
ATOM   4305  CD  GLU   273      38.280  72.514  61.084  1.00  0.00           C  
ATOM   4306  OE1 GLU   273      37.123  72.061  61.000  1.00  0.00           O  
ATOM   4307  OE2 GLU   273      38.433  73.563  61.712  1.00  0.00           O  
ATOM   4308  C   GLU   273      41.847  74.697  59.550  1.00  0.00           C  
ATOM   4309  O   GLU   273      42.308  75.433  60.416  1.00  0.00           O  
ATOM   4310  N   LEU   274      42.339  74.609  58.289  1.00  0.00           N  
ATOM   4311  H   LEU   274      41.852  73.902  57.757  1.00  0.00           H  
ATOM   4312  CA  LEU   274      43.559  75.375  57.819  1.00  0.00           C  
ATOM   4313  HA  LEU   274      44.372  75.014  58.449  1.00  0.00           H  
ATOM   4314  CB  LEU   274      43.805  74.933  56.406  1.00  0.00           C  
ATOM   4315  HB2 LEU   274      44.109  73.888  56.459  1.00  0.00           H  
ATOM   4316  HB3 LEU   274      42.849  74.880  55.885  1.00  0.00           H  
ATOM   4317  CG  LEU   274      44.718  75.776  55.585  1.00  0.00           C  
ATOM   4318  HG  LEU   274      44.113  76.656  55.370  1.00  0.00           H  
ATOM   4319  CD1 LEU   274      46.141  75.945  56.176  1.00  0.00           C  
ATOM   4320 HD11 LEU   274      46.702  75.015  56.266  1.00  0.00           H  
ATOM   4321 HD12 LEU   274      46.634  76.712  55.580  1.00  0.00           H  
ATOM   4322 HD13 LEU   274      46.177  76.549  57.083  1.00  0.00           H  
ATOM   4323  CD2 LEU   274      44.852  75.222  54.171  1.00  0.00           C  
ATOM   4324 HD21 LEU   274      43.831  75.244  53.791  1.00  0.00           H  
ATOM   4325 HD22 LEU   274      45.633  75.807  53.686  1.00  0.00           H  
ATOM   4326 HD23 LEU   274      45.225  74.200  54.247  1.00  0.00           H  
ATOM   4327  C   LEU   274      43.383  76.884  58.027  1.00  0.00           C  
ATOM   4328  O   LEU   274      44.419  77.544  58.437  1.00  0.00           O  
ATOM   4329  N   GLU   275      42.203  77.449  57.709  1.00  0.00           N  
ATOM   4330  H   GLU   275      41.527  76.832  57.281  1.00  0.00           H  
ATOM   4331  CA  GLU   275      41.806  78.830  57.870  1.00  0.00           C  
ATOM   4332  HA  GLU   275      42.702  79.397  57.618  1.00  0.00           H  
ATOM   4333  CB  GLU   275      40.612  79.231  56.967  1.00  0.00           C  
ATOM   4334  HB2 GLU   275      40.859  79.010  55.929  1.00  0.00           H  
ATOM   4335  HB3 GLU   275      39.758  78.590  57.186  1.00  0.00           H  
ATOM   4336  CG  GLU   275      40.070  80.659  56.945  1.00  0.00           C  
ATOM   4337  HG2 GLU   275      39.067  80.683  56.518  1.00  0.00           H  
ATOM   4338  HG3 GLU   275      39.997  81.123  57.929  1.00  0.00           H  
ATOM   4339  CD  GLU   275      41.054  81.513  56.164  1.00  0.00           C  
ATOM   4340  OE1 GLU   275      42.160  81.818  56.653  1.00  0.00           O  
ATOM   4341  OE2 GLU   275      40.757  81.946  55.028  1.00  0.00           O  
ATOM   4342  C   GLU   275      41.520  79.071  59.326  1.00  0.00           C  
ATOM   4343  O   GLU   275      41.899  80.192  59.806  1.00  0.00           O  
ATOM   4344  N   ARG   276      40.934  78.167  60.159  1.00  0.00           N  
ATOM   4345  H   ARG   276      40.485  77.327  59.826  1.00  0.00           H  
ATOM   4346  CA  ARG   276      40.744  78.431  61.601  1.00  0.00           C  
ATOM   4347  HA  ARG   276      40.125  79.318  61.733  1.00  0.00           H  
ATOM   4348  CB  ARG   276      39.827  77.297  62.036  1.00  0.00           C  
ATOM   4349  HB2 ARG   276      39.066  77.045  61.298  1.00  0.00           H  
ATOM   4350  HB3 ARG   276      40.408  76.417  62.312  1.00  0.00           H  
ATOM   4351  CG  ARG   276      39.097  77.599  63.380  1.00  0.00           C  
ATOM   4352  HG2 ARG   276      39.737  77.645  64.262  1.00  0.00           H  
ATOM   4353  HG3 ARG   276      38.585  78.547  63.210  1.00  0.00           H  
ATOM   4354  CD  ARG   276      37.937  76.672  63.677  1.00  0.00           C  
ATOM   4355  HD2 ARG   276      37.410  76.985  64.578  1.00  0.00           H  
ATOM   4356  HD3 ARG   276      37.264  76.665  62.819  1.00  0.00           H  
ATOM   4357  NE  ARG   276      38.375  75.278  63.754  1.00  0.00           N  
ATOM   4358  HE  ARG   276      38.326  74.871  62.831  1.00  0.00           H  
ATOM   4359  CZ  ARG   276      38.500  74.464  64.775  1.00  0.00           C  
ATOM   4360  NH1 ARG   276      38.454  74.828  66.019  1.00  0.00           N  
ATOM   4361 HH11 ARG   276      38.257  75.787  66.267  1.00  0.00           H  
ATOM   4362 HH12 ARG   276      38.604  74.099  66.702  1.00  0.00           H  
ATOM   4363  NH2 ARG   276      38.712  73.228  64.549  1.00  0.00           N  
ATOM   4364 HH21 ARG   276      38.724  72.925  63.585  1.00  0.00           H  
ATOM   4365 HH22 ARG   276      38.904  72.512  65.235  1.00  0.00           H  
ATOM   4366  C   ARG   276      41.993  78.472  62.436  1.00  0.00           C  
ATOM   4367  O   ARG   276      42.211  79.381  63.213  1.00  0.00           O  
ATOM   4368  N   TYR   277      42.926  77.544  62.085  1.00  0.00           N  
ATOM   4369  H   TYR   277      42.778  76.863  61.354  1.00  0.00           H  
ATOM   4370  CA  TYR   277      44.332  77.786  62.480  1.00  0.00           C  
ATOM   4371  HA  TYR   277      44.395  77.916  63.561  1.00  0.00           H  
ATOM   4372  CB  TYR   277      45.098  76.599  61.984  1.00  0.00           C  
ATOM   4373  HB2 TYR   277      44.645  75.745  62.488  1.00  0.00           H  
ATOM   4374  HB3 TYR   277      44.857  76.527  60.924  1.00  0.00           H  
ATOM   4375  CG  TYR   277      46.570  76.684  62.261  1.00  0.00           C  
ATOM   4376  CD1 TYR   277      46.991  76.526  63.617  1.00  0.00           C  
ATOM   4377  HD1 TYR   277      46.281  76.183  64.354  1.00  0.00           H  
ATOM   4378  CE1 TYR   277      48.404  76.632  63.913  1.00  0.00           C  
ATOM   4379  HE1 TYR   277      48.815  76.537  64.908  1.00  0.00           H  
ATOM   4380  CZ  TYR   277      49.308  76.759  62.915  1.00  0.00           C  
ATOM   4381  OH  TYR   277      50.605  76.860  63.262  1.00  0.00           O  
ATOM   4382  HH  TYR   277      50.665  77.009  64.209  1.00  0.00           H  
ATOM   4383  CE2 TYR   277      48.835  77.011  61.582  1.00  0.00           C  
ATOM   4384  HE2 TYR   277      49.556  77.078  60.780  1.00  0.00           H  
ATOM   4385  CD2 TYR   277      47.472  77.038  61.239  1.00  0.00           C  
ATOM   4386  HD2 TYR   277      47.244  77.101  60.185  1.00  0.00           H  
ATOM   4387  C   TYR   277      44.975  79.099  61.845  1.00  0.00           C  
ATOM   4388  O   TYR   277      45.347  79.945  62.655  1.00  0.00           O  
ATOM   4389  N   ASN   278      44.933  79.366  60.539  1.00  0.00           N  
ATOM   4390  H   ASN   278      44.558  78.649  59.934  1.00  0.00           H  
ATOM   4391  CA  ASN   278      45.411  80.720  60.037  1.00  0.00           C  
ATOM   4392  HA  ASN   278      46.500  80.748  60.048  1.00  0.00           H  
ATOM   4393  CB  ASN   278      45.043  80.775  58.555  1.00  0.00           C  
ATOM   4394  HB2 ASN   278      45.409  79.917  57.992  1.00  0.00           H  
ATOM   4395  HB3 ASN   278      43.960  80.904  58.558  1.00  0.00           H  
ATOM   4396  CG  ASN   278      45.681  81.982  57.866  1.00  0.00           C  
ATOM   4397  OD1 ASN   278      46.776  82.517  58.068  1.00  0.00           O  
ATOM   4398  ND2 ASN   278      44.924  82.641  57.002  1.00  0.00           N  
ATOM   4399 HD21 ASN   278      45.039  83.608  56.733  1.00  0.00           H  
ATOM   4400 HD22 ASN   278      44.029  82.187  56.883  1.00  0.00           H  
ATOM   4401  C   ASN   278      44.914  81.914  60.862  1.00  0.00           C  
ATOM   4402  O   ASN   278      45.694  82.726  61.244  1.00  0.00           O  
ATOM   4403  N   LYS   279      43.602  81.973  61.235  1.00  0.00           N  
ATOM   4404  H   LYS   279      42.952  81.243  60.980  1.00  0.00           H  
ATOM   4405  CA  LYS   279      43.012  83.204  61.789  1.00  0.00           C  
ATOM   4406  HA  LYS   279      43.251  84.076  61.180  1.00  0.00           H  
ATOM   4407  CB  LYS   279      41.476  82.991  61.730  1.00  0.00           C  
ATOM   4408  HB2 LYS   279      41.195  81.976  62.010  1.00  0.00           H  
ATOM   4409  HB3 LYS   279      40.939  83.654  62.408  1.00  0.00           H  
ATOM   4410  CG  LYS   279      40.903  83.383  60.356  1.00  0.00           C  
ATOM   4411  HG2 LYS   279      41.168  84.430  60.214  1.00  0.00           H  
ATOM   4412  HG3 LYS   279      41.420  82.726  59.656  1.00  0.00           H  
ATOM   4413  CD  LYS   279      39.427  83.106  60.281  1.00  0.00           C  
ATOM   4414  HD2 LYS   279      39.304  82.055  60.545  1.00  0.00           H  
ATOM   4415  HD3 LYS   279      38.945  83.658  61.089  1.00  0.00           H  
ATOM   4416  CE  LYS   279      38.971  83.422  58.829  1.00  0.00           C  
ATOM   4417  HE2 LYS   279      39.100  84.464  58.535  1.00  0.00           H  
ATOM   4418  HE3 LYS   279      39.618  83.019  58.049  1.00  0.00           H  
ATOM   4419  NZ  LYS   279      37.592  82.973  58.611  1.00  0.00           N  
ATOM   4420  HZ1 LYS   279      37.313  83.064  57.644  1.00  0.00           H  
ATOM   4421  HZ2 LYS   279      37.432  82.014  58.882  1.00  0.00           H  
ATOM   4422  HZ3 LYS   279      36.910  83.518  59.120  1.00  0.00           H  
ATOM   4423  C   LYS   279      43.516  83.353  63.255  1.00  0.00           C  
ATOM   4424  O   LYS   279      43.884  84.441  63.660  1.00  0.00           O  
ATOM   4425  N   ASN   280      43.650  82.210  63.973  1.00  0.00           N  
ATOM   4426  H   ASN   280      43.505  81.276  63.617  1.00  0.00           H  
ATOM   4427  CA  ASN   280      44.171  82.215  65.312  1.00  0.00           C  
ATOM   4428  HA  ASN   280      43.756  83.020  65.918  1.00  0.00           H  
ATOM   4429  CB  ASN   280      43.948  80.921  66.043  1.00  0.00           C  
ATOM   4430  HB2 ASN   280      44.338  80.106  65.433  1.00  0.00           H  
ATOM   4431  HB3 ASN   280      44.565  80.960  66.941  1.00  0.00           H  
ATOM   4432  CG  ASN   280      42.572  80.810  66.597  1.00  0.00           C  
ATOM   4433  OD1 ASN   280      42.160  81.228  67.653  1.00  0.00           O  
ATOM   4434  ND2 ASN   280      41.715  80.351  65.722  1.00  0.00           N  
ATOM   4435 HD21 ASN   280      40.750  80.550  65.946  1.00  0.00           H  
ATOM   4436 HD22 ASN   280      42.024  80.072  64.802  1.00  0.00           H  
ATOM   4437  C   ASN   280      45.735  82.444  65.297  1.00  0.00           C  
ATOM   4438  O   ASN   280      46.315  83.101  66.175  1.00  0.00           O  
ATOM   4439  N   LEU   281      46.430  81.987  64.243  1.00  0.00           N  
ATOM   4440  H   LEU   281      45.935  81.560  63.473  1.00  0.00           H  
ATOM   4441  CA  LEU   281      47.864  82.200  64.130  1.00  0.00           C  
ATOM   4442  HA  LEU   281      48.284  81.948  65.104  1.00  0.00           H  
ATOM   4443  CB  LEU   281      48.338  81.217  62.965  1.00  0.00           C  
ATOM   4444  HB2 LEU   281      48.064  80.204  63.259  1.00  0.00           H  
ATOM   4445  HB3 LEU   281      47.746  81.547  62.111  1.00  0.00           H  
ATOM   4446  CG  LEU   281      49.862  81.371  62.668  1.00  0.00           C  
ATOM   4447  HG  LEU   281      50.036  82.443  62.577  1.00  0.00           H  
ATOM   4448  CD1 LEU   281      50.675  80.716  63.737  1.00  0.00           C  
ATOM   4449 HD11 LEU   281      51.720  80.861  63.462  1.00  0.00           H  
ATOM   4450 HD12 LEU   281      50.653  81.153  64.735  1.00  0.00           H  
ATOM   4451 HD13 LEU   281      50.281  79.711  63.887  1.00  0.00           H  
ATOM   4452  CD2 LEU   281      50.106  80.710  61.303  1.00  0.00           C  
ATOM   4453 HD21 LEU   281      49.598  81.331  60.566  1.00  0.00           H  
ATOM   4454 HD22 LEU   281      51.170  80.601  61.090  1.00  0.00           H  
ATOM   4455 HD23 LEU   281      49.646  79.728  61.200  1.00  0.00           H  
ATOM   4456  C   LEU   281      48.199  83.680  63.802  1.00  0.00           C  
ATOM   4457  O   LEU   281      49.272  84.198  64.174  1.00  0.00           O  
ATOM   4458  N   GLU   282      47.366  84.409  63.010  1.00  0.00           N  
ATOM   4459  H   GLU   282      46.552  83.881  62.730  1.00  0.00           H  
ATOM   4460  CA  GLU   282      47.428  85.776  62.585  1.00  0.00           C  
ATOM   4461  HA  GLU   282      48.441  86.043  62.284  1.00  0.00           H  
ATOM   4462  CB  GLU   282      46.392  86.083  61.533  1.00  0.00           C  
ATOM   4463  HB2 GLU   282      46.647  85.436  60.694  1.00  0.00           H  
ATOM   4464  HB3 GLU   282      45.474  85.693  61.972  1.00  0.00           H  
ATOM   4465  CG  GLU   282      46.196  87.469  60.990  1.00  0.00           C  
ATOM   4466  HG2 GLU   282      45.231  87.570  60.494  1.00  0.00           H  
ATOM   4467  HG3 GLU   282      46.181  88.280  61.718  1.00  0.00           H  
ATOM   4468  CD  GLU   282      47.314  87.830  60.033  1.00  0.00           C  
ATOM   4469  OE1 GLU   282      47.075  88.263  58.875  1.00  0.00           O  
ATOM   4470  OE2 GLU   282      48.487  87.709  60.453  1.00  0.00           O  
ATOM   4471  C   GLU   282      47.081  86.792  63.776  1.00  0.00           C  
ATOM   4472  O   GLU   282      47.846  87.789  64.028  1.00  0.00           O  
ATOM   4473  N   GLU   283      46.023  86.573  64.505  1.00  0.00           N  
ATOM   4474  H   GLU   283      45.358  85.846  64.284  1.00  0.00           H  
ATOM   4475  CA  GLU   283      45.738  87.388  65.727  1.00  0.00           C  
ATOM   4476  HA  GLU   283      45.767  88.417  65.369  1.00  0.00           H  
ATOM   4477  CB  GLU   283      44.264  87.060  66.159  1.00  0.00           C  
ATOM   4478  HB2 GLU   283      43.641  87.218  65.278  1.00  0.00           H  
ATOM   4479  HB3 GLU   283      44.362  86.040  66.532  1.00  0.00           H  
ATOM   4480  CG  GLU   283      43.639  87.822  67.297  1.00  0.00           C  
ATOM   4481  HG2 GLU   283      42.598  87.520  67.415  1.00  0.00           H  
ATOM   4482  HG3 GLU   283      44.255  87.564  68.158  1.00  0.00           H  
ATOM   4483  CD  GLU   283      43.745  89.397  67.062  1.00  0.00           C  
ATOM   4484  OE1 GLU   283      44.013  90.176  68.018  1.00  0.00           O  
ATOM   4485  OE2 GLU   283      43.597  89.952  65.953  1.00  0.00           O  
ATOM   4486  C   GLU   283      46.735  87.241  66.869  1.00  0.00           C  
ATOM   4487  O   GLU   283      46.817  88.014  67.770  1.00  0.00           O  
ATOM   4488  N   ALA   284      47.585  86.152  66.778  1.00  0.00           N  
ATOM   4489  H   ALA   284      47.393  85.447  66.080  1.00  0.00           H  
ATOM   4490  CA  ALA   284      48.705  85.901  67.621  1.00  0.00           C  
ATOM   4491  HA  ALA   284      48.355  86.183  68.615  1.00  0.00           H  
ATOM   4492  CB  ALA   284      48.987  84.402  67.515  1.00  0.00           C  
ATOM   4493  HB1 ALA   284      49.943  84.161  67.979  1.00  0.00           H  
ATOM   4494  HB2 ALA   284      48.209  83.791  67.973  1.00  0.00           H  
ATOM   4495  HB3 ALA   284      49.008  83.914  66.541  1.00  0.00           H  
ATOM   4496  C   ALA   284      49.905  86.794  67.288  1.00  0.00           C  
ATOM   4497  O   ALA   284      50.753  86.918  68.179  1.00  0.00           O  
ATOM   4498  N   LYS   285      49.990  87.338  66.058  1.00  0.00           N  
ATOM   4499  H   LYS   285      49.128  87.373  65.531  1.00  0.00           H  
ATOM   4500  CA  LYS   285      51.126  88.124  65.593  1.00  0.00           C  
ATOM   4501  HA  LYS   285      51.876  88.132  66.384  1.00  0.00           H  
ATOM   4502  CB  LYS   285      51.633  87.244  64.443  1.00  0.00           C  
ATOM   4503  HB2 LYS   285      51.729  86.195  64.722  1.00  0.00           H  
ATOM   4504  HB3 LYS   285      50.899  87.411  63.655  1.00  0.00           H  
ATOM   4505  CG  LYS   285      52.983  87.672  63.942  1.00  0.00           C  
ATOM   4506  HG2 LYS   285      53.229  87.014  63.108  1.00  0.00           H  
ATOM   4507  HG3 LYS   285      52.913  88.703  63.595  1.00  0.00           H  
ATOM   4508  CD  LYS   285      54.086  87.430  65.011  1.00  0.00           C  
ATOM   4509  HD2 LYS   285      55.030  87.815  64.626  1.00  0.00           H  
ATOM   4510  HD3 LYS   285      53.986  87.933  65.973  1.00  0.00           H  
ATOM   4511  CE  LYS   285      54.367  85.948  65.335  1.00  0.00           C  
ATOM   4512  HE2 LYS   285      53.429  85.418  65.498  1.00  0.00           H  
ATOM   4513  HE3 LYS   285      54.799  85.452  64.466  1.00  0.00           H  
ATOM   4514  NZ  LYS   285      55.175  85.838  66.582  1.00  0.00           N  
ATOM   4515  HZ1 LYS   285      54.835  86.372  67.369  1.00  0.00           H  
ATOM   4516  HZ2 LYS   285      55.295  84.867  66.833  1.00  0.00           H  
ATOM   4517  HZ3 LYS   285      56.093  86.193  66.355  1.00  0.00           H  
ATOM   4518  C   LYS   285      50.784  89.550  65.268  1.00  0.00           C  
ATOM   4519  O   LYS   285      51.648  90.332  64.892  1.00  0.00           O  
ATOM   4520  N   ARG   286      49.509  89.989  65.453  1.00  0.00           N  
ATOM   4521  H   ARG   286      48.858  89.301  65.804  1.00  0.00           H  
ATOM   4522  CA  ARG   286      49.053  91.358  64.995  1.00  0.00           C  
ATOM   4523  HA  ARG   286      49.340  91.458  63.948  1.00  0.00           H  
ATOM   4524  CB  ARG   286      47.504  91.539  64.971  1.00  0.00           C  
ATOM   4525  HB2 ARG   286      47.031  90.907  64.219  1.00  0.00           H  
ATOM   4526  HB3 ARG   286      47.115  91.150  65.911  1.00  0.00           H  
ATOM   4527  CG  ARG   286      46.878  92.942  64.695  1.00  0.00           C  
ATOM   4528  HG2 ARG   286      47.196  93.562  65.534  1.00  0.00           H  
ATOM   4529  HG3 ARG   286      47.180  93.480  63.797  1.00  0.00           H  
ATOM   4530  CD  ARG   286      45.364  92.920  64.907  1.00  0.00           C  
ATOM   4531  HD2 ARG   286      44.926  93.899  64.714  1.00  0.00           H  
ATOM   4532  HD3 ARG   286      44.939  92.218  64.190  1.00  0.00           H  
ATOM   4533  NE  ARG   286      44.950  92.554  66.335  1.00  0.00           N  
ATOM   4534  HE  ARG   286      44.662  91.593  66.457  1.00  0.00           H  
ATOM   4535  CZ  ARG   286      44.764  93.367  67.360  1.00  0.00           C  
ATOM   4536  NH1 ARG   286      45.022  94.632  67.381  1.00  0.00           N  
ATOM   4537 HH11 ARG   286      45.380  95.042  66.531  1.00  0.00           H  
ATOM   4538 HH12 ARG   286      44.364  95.134  67.959  1.00  0.00           H  
ATOM   4539  NH2 ARG   286      44.130  92.911  68.402  1.00  0.00           N  
ATOM   4540 HH21 ARG   286      44.114  93.524  69.204  1.00  0.00           H  
ATOM   4541 HH22 ARG   286      44.008  91.919  68.550  1.00  0.00           H  
ATOM   4542  C   ARG   286      49.734  92.529  65.761  1.00  0.00           C  
ATOM   4543  O   ARG   286      50.250  93.518  65.118  1.00  0.00           O  
ATOM   4544  N   ILE   287      49.690  92.562  67.058  1.00  0.00           N  
ATOM   4545  H   ILE   287      49.031  91.907  67.454  1.00  0.00           H  
ATOM   4546  CA  ILE   287      50.513  93.540  67.763  1.00  0.00           C  
ATOM   4547  HA  ILE   287      50.462  94.542  67.337  1.00  0.00           H  
ATOM   4548  CB  ILE   287      50.026  93.669  69.224  1.00  0.00           C  
ATOM   4549  HB  ILE   287      50.023  92.714  69.749  1.00  0.00           H  
ATOM   4550  CG2 ILE   287      50.862  94.651  70.040  1.00  0.00           C  
ATOM   4551 HG21 ILE   287      51.859  94.260  70.244  1.00  0.00           H  
ATOM   4552 HG22 ILE   287      50.876  95.631  69.563  1.00  0.00           H  
ATOM   4553 HG23 ILE   287      50.390  94.810  71.009  1.00  0.00           H  
ATOM   4554  CG1 ILE   287      48.590  94.251  69.252  1.00  0.00           C  
ATOM   4555 HG12 ILE   287      48.477  95.332  69.333  1.00  0.00           H  
ATOM   4556 HG13 ILE   287      48.079  94.014  68.318  1.00  0.00           H  
ATOM   4557  CD1 ILE   287      47.718  93.767  70.382  1.00  0.00           C  
ATOM   4558 HD11 ILE   287      47.358  92.784  70.080  1.00  0.00           H  
ATOM   4559 HD12 ILE   287      48.352  93.759  71.268  1.00  0.00           H  
ATOM   4560 HD13 ILE   287      46.831  94.382  70.534  1.00  0.00           H  
ATOM   4561  C   ILE   287      51.932  93.051  67.823  1.00  0.00           C  
ATOM   4562  O   ILE   287      52.916  93.774  67.654  1.00  0.00           O  
ATOM   4563  N   GLY   288      52.123  91.760  67.952  1.00  0.00           N  
ATOM   4564  H   GLY   288      51.475  91.189  68.475  1.00  0.00           H  
ATOM   4565  CA  GLY   288      53.446  91.101  68.011  1.00  0.00           C  
ATOM   4566  HA2 GLY   288      53.931  91.389  68.944  1.00  0.00           H  
ATOM   4567  HA3 GLY   288      53.244  90.031  68.065  1.00  0.00           H  
ATOM   4568  C   GLY   288      54.501  91.403  66.932  1.00  0.00           C  
ATOM   4569  O   GLY   288      55.638  91.540  67.351  1.00  0.00           O  
ATOM   4570  N   ILE   289      54.115  91.699  65.709  1.00  0.00           N  
ATOM   4571  H   ILE   289      53.112  91.719  65.591  1.00  0.00           H  
ATOM   4572  CA  ILE   289      55.061  92.136  64.680  1.00  0.00           C  
ATOM   4573  HA  ILE   289      55.885  91.437  64.824  1.00  0.00           H  
ATOM   4574  CB  ILE   289      54.457  92.054  63.305  1.00  0.00           C  
ATOM   4575  HB  ILE   289      54.153  91.007  63.306  1.00  0.00           H  
ATOM   4576  CG2 ILE   289      53.127  92.883  63.135  1.00  0.00           C  
ATOM   4577 HG21 ILE   289      53.392  93.936  63.228  1.00  0.00           H  
ATOM   4578 HG22 ILE   289      52.795  92.817  62.099  1.00  0.00           H  
ATOM   4579 HG23 ILE   289      52.295  92.492  63.720  1.00  0.00           H  
ATOM   4580  CG1 ILE   289      55.414  92.259  62.165  1.00  0.00           C  
ATOM   4581 HG12 ILE   289      54.791  92.352  61.276  1.00  0.00           H  
ATOM   4582 HG13 ILE   289      56.025  93.152  62.295  1.00  0.00           H  
ATOM   4583  CD1 ILE   289      56.334  91.130  62.081  1.00  0.00           C  
ATOM   4584 HD11 ILE   289      55.902  90.142  62.235  1.00  0.00           H  
ATOM   4585 HD12 ILE   289      57.012  91.345  61.255  1.00  0.00           H  
ATOM   4586 HD13 ILE   289      56.896  91.168  63.014  1.00  0.00           H  
ATOM   4587  C   ILE   289      55.722  93.513  64.960  1.00  0.00           C  
ATOM   4588  O   ILE   289      56.922  93.630  64.754  1.00  0.00           O  
ATOM   4589  N   LYS   290      55.105  94.531  65.580  1.00  0.00           N  
ATOM   4590  H   LYS   290      54.098  94.483  65.640  1.00  0.00           H  
ATOM   4591  CA  LYS   290      55.696  95.764  66.092  1.00  0.00           C  
ATOM   4592  HA  LYS   290      56.222  96.341  65.331  1.00  0.00           H  
ATOM   4593  CB  LYS   290      54.609  96.661  66.710  1.00  0.00           C  
ATOM   4594  HB2 LYS   290      54.383  96.246  67.692  1.00  0.00           H  
ATOM   4595  HB3 LYS   290      55.049  97.625  66.964  1.00  0.00           H  
ATOM   4596  CG  LYS   290      53.312  96.789  65.857  1.00  0.00           C  
ATOM   4597  HG2 LYS   290      53.514  97.124  64.840  1.00  0.00           H  
ATOM   4598  HG3 LYS   290      52.757  95.852  65.908  1.00  0.00           H  
ATOM   4599  CD  LYS   290      52.377  97.851  66.417  1.00  0.00           C  
ATOM   4600  HD2 LYS   290      52.303  97.707  67.495  1.00  0.00           H  
ATOM   4601  HD3 LYS   290      52.840  98.829  66.279  1.00  0.00           H  
ATOM   4602  CE  LYS   290      51.050  97.884  65.772  1.00  0.00           C  
ATOM   4603  HE2 LYS   290      51.087  97.943  64.684  1.00  0.00           H  
ATOM   4604  HE3 LYS   290      50.478  97.044  66.165  1.00  0.00           H  
ATOM   4605  NZ  LYS   290      50.284  99.042  66.186  1.00  0.00           N  
ATOM   4606  HZ1 LYS   290      49.446  99.301  65.685  1.00  0.00           H  
ATOM   4607  HZ2 LYS   290      50.184  99.016  67.191  1.00  0.00           H  
ATOM   4608  HZ3 LYS   290      50.760  99.914  66.008  1.00  0.00           H  
ATOM   4609  C   LYS   290      56.796  95.450  67.070  1.00  0.00           C  
ATOM   4610  O   LYS   290      57.795  96.207  67.092  1.00  0.00           O  
ATOM   4611  N   LYS   291      56.694  94.346  67.894  1.00  0.00           N  
ATOM   4612  H   LYS   291      55.888  93.752  67.760  1.00  0.00           H  
ATOM   4613  CA  LYS   291      57.673  93.948  68.866  1.00  0.00           C  
ATOM   4614  HA  LYS   291      58.138  94.834  69.298  1.00  0.00           H  
ATOM   4615  CB  LYS   291      57.024  93.222  70.089  1.00  0.00           C  
ATOM   4616  HB2 LYS   291      56.556  92.277  69.813  1.00  0.00           H  
ATOM   4617  HB3 LYS   291      57.751  93.062  70.885  1.00  0.00           H  
ATOM   4618  CG  LYS   291      55.745  93.955  70.696  1.00  0.00           C  
ATOM   4619  HG2 LYS   291      54.930  93.855  69.979  1.00  0.00           H  
ATOM   4620  HG3 LYS   291      55.352  93.504  71.608  1.00  0.00           H  
ATOM   4621  CD  LYS   291      55.913  95.417  71.154  1.00  0.00           C  
ATOM   4622  HD2 LYS   291      56.636  95.453  71.968  1.00  0.00           H  
ATOM   4623  HD3 LYS   291      56.352  96.007  70.349  1.00  0.00           H  
ATOM   4624  CE  LYS   291      54.625  96.074  71.685  1.00  0.00           C  
ATOM   4625  HE2 LYS   291      53.880  96.118  70.891  1.00  0.00           H  
ATOM   4626  HE3 LYS   291      54.118  95.407  72.382  1.00  0.00           H  
ATOM   4627  NZ  LYS   291      54.921  97.422  72.124  1.00  0.00           N  
ATOM   4628  HZ1 LYS   291      55.084  97.962  71.287  1.00  0.00           H  
ATOM   4629  HZ2 LYS   291      54.225  97.819  72.739  1.00  0.00           H  
ATOM   4630  HZ3 LYS   291      55.786  97.448  72.644  1.00  0.00           H  
ATOM   4631  C   LYS   291      58.856  93.109  68.330  1.00  0.00           C  
ATOM   4632  O   LYS   291      59.793  92.740  69.023  1.00  0.00           O  
ATOM   4633  N   ALA   292      58.925  92.860  67.013  1.00  0.00           N  
ATOM   4634  H   ALA   292      58.268  93.293  66.379  1.00  0.00           H  
ATOM   4635  CA  ALA   292      59.901  92.019  66.413  1.00  0.00           C  
ATOM   4636  HA  ALA   292      60.073  91.174  67.079  1.00  0.00           H  
ATOM   4637  CB  ALA   292      59.367  91.509  65.021  1.00  0.00           C  
ATOM   4638  HB1 ALA   292      59.534  92.293  64.283  1.00  0.00           H  
ATOM   4639  HB2 ALA   292      59.995  90.670  64.722  1.00  0.00           H  
ATOM   4640  HB3 ALA   292      58.347  91.136  65.121  1.00  0.00           H  
ATOM   4641  C   ALA   292      61.265  92.696  66.270  1.00  0.00           C  
ATOM   4642  O   ALA   292      62.259  92.053  65.942  1.00  0.00           O  
ATOM   4643  N   ILE   293      61.361  93.953  66.674  1.00  0.00           N  
ATOM   4644  H   ILE   293      60.615  94.478  67.107  1.00  0.00           H  
ATOM   4645  CA  ILE   293      62.680  94.590  66.658  1.00  0.00           C  
ATOM   4646  HA  ILE   293      63.288  94.290  65.805  1.00  0.00           H  
ATOM   4647  CB  ILE   293      62.467  96.111  66.665  1.00  0.00           C  
ATOM   4648  HB  ILE   293      63.463  96.534  66.792  1.00  0.00           H  
ATOM   4649  CG2 ILE   293      61.877  96.329  65.235  1.00  0.00           C  
ATOM   4650 HG21 ILE   293      60.800  96.472  65.314  1.00  0.00           H  
ATOM   4651 HG22 ILE   293      62.320  97.260  64.880  1.00  0.00           H  
ATOM   4652 HG23 ILE   293      62.028  95.476  64.573  1.00  0.00           H  
ATOM   4653  CG1 ILE   293      61.618  96.754  67.747  1.00  0.00           C  
ATOM   4654 HG12 ILE   293      60.628  96.302  67.799  1.00  0.00           H  
ATOM   4655 HG13 ILE   293      62.081  96.542  68.711  1.00  0.00           H  
ATOM   4656  CD1 ILE   293      61.415  98.259  67.483  1.00  0.00           C  
ATOM   4657 HD11 ILE   293      62.329  98.734  67.127  1.00  0.00           H  
ATOM   4658 HD12 ILE   293      60.577  98.562  66.856  1.00  0.00           H  
ATOM   4659 HD13 ILE   293      61.232  98.747  68.441  1.00  0.00           H  
ATOM   4660  C   ILE   293      63.530  94.177  67.930  1.00  0.00           C  
ATOM   4661  O   ILE   293      64.753  94.354  67.906  1.00  0.00           O  
ATOM   4662  N   THR   294      62.899  93.643  68.999  1.00  0.00           N  
ATOM   4663  H   THR   294      61.891  93.585  69.006  1.00  0.00           H  
ATOM   4664  CA  THR   294      63.492  93.404  70.339  1.00  0.00           C  
ATOM   4665  HA  THR   294      63.534  94.386  70.809  1.00  0.00           H  
ATOM   4666  CB  THR   294      62.608  92.519  71.298  1.00  0.00           C  
ATOM   4667  HB  THR   294      62.553  91.520  70.866  1.00  0.00           H  
ATOM   4668  CG2 THR   294      63.101  92.491  72.752  1.00  0.00           C  
ATOM   4669 HG21 THR   294      64.082  92.032  72.628  1.00  0.00           H  
ATOM   4670 HG22 THR   294      63.238  93.511  73.109  1.00  0.00           H  
ATOM   4671 HG23 THR   294      62.365  91.979  73.372  1.00  0.00           H  
ATOM   4672  OG1 THR   294      61.312  93.038  71.331  1.00  0.00           O  
ATOM   4673  HG1 THR   294      60.807  92.727  70.577  1.00  0.00           H  
ATOM   4674  C   THR   294      64.911  92.854  70.259  1.00  0.00           C  
ATOM   4675  O   THR   294      65.744  93.395  70.961  1.00  0.00           O  
ATOM   4676  N   ALA   295      65.234  91.941  69.385  1.00  0.00           N  
ATOM   4677  H   ALA   295      64.535  91.530  68.782  1.00  0.00           H  
ATOM   4678  CA  ALA   295      66.529  91.214  69.575  1.00  0.00           C  
ATOM   4679  HA  ALA   295      66.846  91.136  70.615  1.00  0.00           H  
ATOM   4680  CB  ALA   295      66.147  89.797  69.125  1.00  0.00           C  
ATOM   4681  HB1 ALA   295      66.820  89.095  69.618  1.00  0.00           H  
ATOM   4682  HB2 ALA   295      65.206  89.389  69.495  1.00  0.00           H  
ATOM   4683  HB3 ALA   295      66.227  89.659  68.047  1.00  0.00           H  
ATOM   4684  C   ALA   295      67.764  91.909  68.942  1.00  0.00           C  
ATOM   4685  O   ALA   295      68.958  91.663  69.219  1.00  0.00           O  
ATOM   4686  N   ASN   296      67.477  92.819  67.938  1.00  0.00           N  
ATOM   4687  H   ASN   296      66.543  92.838  67.553  1.00  0.00           H  
ATOM   4688  CA  ASN   296      68.532  93.671  67.371  1.00  0.00           C  
ATOM   4689  HA  ASN   296      69.514  93.239  67.564  1.00  0.00           H  
ATOM   4690  CB  ASN   296      68.312  93.904  65.900  1.00  0.00           C  
ATOM   4691  HB2 ASN   296      67.250  93.979  65.665  1.00  0.00           H  
ATOM   4692  HB3 ASN   296      68.896  94.779  65.615  1.00  0.00           H  
ATOM   4693  CG  ASN   296      68.759  92.722  65.118  1.00  0.00           C  
ATOM   4694  OD1 ASN   296      69.924  92.651  64.700  1.00  0.00           O  
ATOM   4695  ND2 ASN   296      67.966  91.679  65.095  1.00  0.00           N  
ATOM   4696 HD21 ASN   296      68.206  90.901  64.497  1.00  0.00           H  
ATOM   4697 HD22 ASN   296      67.131  91.568  65.653  1.00  0.00           H  
ATOM   4698  C   ASN   296      68.534  95.020  68.031  1.00  0.00           C  
ATOM   4699  O   ASN   296      69.656  95.474  68.377  1.00  0.00           O  
ATOM   4700  N   ILE   297      67.364  95.548  68.463  1.00  0.00           N  
ATOM   4701  H   ILE   297      66.521  95.171  68.055  1.00  0.00           H  
ATOM   4702  CA  ILE   297      67.417  96.837  69.214  1.00  0.00           C  
ATOM   4703  HA  ILE   297      68.015  97.398  68.496  1.00  0.00           H  
ATOM   4704  CB  ILE   297      66.099  97.667  69.100  1.00  0.00           C  
ATOM   4705  HB  ILE   297      65.684  97.603  68.094  1.00  0.00           H  
ATOM   4706  CG2 ILE   297      65.031  97.191  70.105  1.00  0.00           C  
ATOM   4707 HG21 ILE   297      64.895  96.112  70.037  1.00  0.00           H  
ATOM   4708 HG22 ILE   297      65.345  97.413  71.126  1.00  0.00           H  
ATOM   4709 HG23 ILE   297      64.084  97.682  69.881  1.00  0.00           H  
ATOM   4710  CG1 ILE   297      66.283  99.137  69.454  1.00  0.00           C  
ATOM   4711 HG12 ILE   297      65.331  99.667  69.489  1.00  0.00           H  
ATOM   4712 HG13 ILE   297      66.624  99.263  70.482  1.00  0.00           H  
ATOM   4713  CD1 ILE   297      67.296  99.775  68.447  1.00  0.00           C  
ATOM   4714 HD11 ILE   297      68.349  99.596  68.662  1.00  0.00           H  
ATOM   4715 HD12 ILE   297      67.086  99.414  67.440  1.00  0.00           H  
ATOM   4716 HD13 ILE   297      67.216 100.860  68.519  1.00  0.00           H  
ATOM   4717  C   ILE   297      68.161  96.749  70.554  1.00  0.00           C  
ATOM   4718  O   ILE   297      68.776  97.760  70.944  1.00  0.00           O  
ATOM   4719  N   SER   298      68.183  95.563  71.257  1.00  0.00           N  
ATOM   4720  H   SER   298      67.458  94.930  70.954  1.00  0.00           H  
ATOM   4721  CA  SER   298      69.036  95.346  72.403  1.00  0.00           C  
ATOM   4722  HA  SER   298      68.721  96.109  73.114  1.00  0.00           H  
ATOM   4723  CB  SER   298      68.880  94.024  73.048  1.00  0.00           C  
ATOM   4724  HB2 SER   298      69.064  93.291  72.263  1.00  0.00           H  
ATOM   4725  HB3 SER   298      69.470  93.708  73.908  1.00  0.00           H  
ATOM   4726  OG  SER   298      67.571  93.708  73.477  1.00  0.00           O  
ATOM   4727  HG  SER   298      66.996  93.875  72.726  1.00  0.00           H  
ATOM   4728  C   SER   298      70.531  95.448  72.060  1.00  0.00           C  
ATOM   4729  O   SER   298      71.284  95.995  72.878  1.00  0.00           O  
ATOM   4730  N   ILE   299      71.003  94.856  70.943  1.00  0.00           N  
ATOM   4731  H   ILE   299      70.462  94.338  70.266  1.00  0.00           H  
ATOM   4732  CA  ILE   299      72.358  95.111  70.436  1.00  0.00           C  
ATOM   4733  HA  ILE   299      73.085  94.787  71.180  1.00  0.00           H  
ATOM   4734  CB  ILE   299      72.716  94.389  69.136  1.00  0.00           C  
ATOM   4735  HB  ILE   299      72.020  94.699  68.356  1.00  0.00           H  
ATOM   4736  CG2 ILE   299      74.104  94.778  68.595  1.00  0.00           C  
ATOM   4737 HG21 ILE   299      74.247  94.085  67.765  1.00  0.00           H  
ATOM   4738 HG22 ILE   299      74.141  95.757  68.118  1.00  0.00           H  
ATOM   4739 HG23 ILE   299      74.964  94.529  69.217  1.00  0.00           H  
ATOM   4740  CG1 ILE   299      72.724  92.794  69.311  1.00  0.00           C  
ATOM   4741 HG12 ILE   299      73.604  92.429  69.841  1.00  0.00           H  
ATOM   4742 HG13 ILE   299      71.937  92.412  69.961  1.00  0.00           H  
ATOM   4743  CD1 ILE   299      72.529  92.020  68.022  1.00  0.00           C  
ATOM   4744 HD11 ILE   299      71.766  92.381  67.333  1.00  0.00           H  
ATOM   4745 HD12 ILE   299      73.535  92.096  67.608  1.00  0.00           H  
ATOM   4746 HD13 ILE   299      72.285  90.975  68.210  1.00  0.00           H  
ATOM   4747  C   ILE   299      72.620  96.604  70.258  1.00  0.00           C  
ATOM   4748  O   ILE   299      73.564  97.121  70.775  1.00  0.00           O  
ATOM   4749  N   GLY   300      71.686  97.330  69.644  1.00  0.00           N  
ATOM   4750  H   GLY   300      70.832  96.894  69.325  1.00  0.00           H  
ATOM   4751  CA  GLY   300      71.731  98.763  69.565  1.00  0.00           C  
ATOM   4752  HA2 GLY   300      72.463  99.131  68.846  1.00  0.00           H  
ATOM   4753  HA3 GLY   300      70.776  99.187  69.255  1.00  0.00           H  
ATOM   4754  C   GLY   300      71.993  99.470  70.907  1.00  0.00           C  
ATOM   4755  O   GLY   300      72.979 100.201  71.124  1.00  0.00           O  
ATOM   4756  N   ALA   301      71.083  99.174  71.842  1.00  0.00           N  
ATOM   4757  H   ALA   301      70.272  98.636  71.573  1.00  0.00           H  
ATOM   4758  CA  ALA   301      71.106  99.720  73.165  1.00  0.00           C  
ATOM   4759  HA  ALA   301      70.984 100.792  73.011  1.00  0.00           H  
ATOM   4760  CB  ALA   301      69.854  99.139  73.917  1.00  0.00           C  
ATOM   4761  HB1 ALA   301      68.876  99.302  73.464  1.00  0.00           H  
ATOM   4762  HB2 ALA   301      69.866  98.059  74.062  1.00  0.00           H  
ATOM   4763  HB3 ALA   301      69.823  99.510  74.941  1.00  0.00           H  
ATOM   4764  C   ALA   301      72.485  99.576  73.917  1.00  0.00           C  
ATOM   4765  O   ALA   301      72.941 100.584  74.548  1.00  0.00           O  
ATOM   4766  N   ALA   302      73.065  98.382  73.824  1.00  0.00           N  
ATOM   4767  H   ALA   302      72.558  97.608  73.418  1.00  0.00           H  
ATOM   4768  CA  ALA   302      74.486  98.088  74.199  1.00  0.00           C  
ATOM   4769  HA  ALA   302      74.661  98.339  75.245  1.00  0.00           H  
ATOM   4770  CB  ALA   302      74.597  96.596  74.158  1.00  0.00           C  
ATOM   4771  HB1 ALA   302      73.838  95.987  74.648  1.00  0.00           H  
ATOM   4772  HB2 ALA   302      74.717  96.153  73.169  1.00  0.00           H  
ATOM   4773  HB3 ALA   302      75.534  96.273  74.612  1.00  0.00           H  
ATOM   4774  C   ALA   302      75.637  98.708  73.416  1.00  0.00           C  
ATOM   4775  O   ALA   302      76.680  99.018  73.979  1.00  0.00           O  
ATOM   4776  N   PHE   303      75.489  98.961  72.117  1.00  0.00           N  
ATOM   4777  H   PHE   303      74.702  98.505  71.676  1.00  0.00           H  
ATOM   4778  CA  PHE   303      76.403  99.757  71.232  1.00  0.00           C  
ATOM   4779  HA  PHE   303      77.436  99.442  71.379  1.00  0.00           H  
ATOM   4780  CB  PHE   303      76.019  99.653  69.744  1.00  0.00           C  
ATOM   4781  HB2 PHE   303      74.956  99.461  69.592  1.00  0.00           H  
ATOM   4782  HB3 PHE   303      76.169 100.641  69.307  1.00  0.00           H  
ATOM   4783  CG  PHE   303      76.857  98.595  68.922  1.00  0.00           C  
ATOM   4784  CD1 PHE   303      77.777  99.095  67.980  1.00  0.00           C  
ATOM   4785  HD1 PHE   303      77.946 100.150  67.825  1.00  0.00           H  
ATOM   4786  CE1 PHE   303      78.556  98.170  67.234  1.00  0.00           C  
ATOM   4787  HE1 PHE   303      79.311  98.469  66.522  1.00  0.00           H  
ATOM   4788  CZ  PHE   303      78.375  96.816  67.410  1.00  0.00           C  
ATOM   4789  HZ  PHE   303      79.059  96.112  66.961  1.00  0.00           H  
ATOM   4790  CE2 PHE   303      77.421  96.308  68.326  1.00  0.00           C  
ATOM   4791  HE2 PHE   303      77.353  95.236  68.439  1.00  0.00           H  
ATOM   4792  CD2 PHE   303      76.668  97.228  69.075  1.00  0.00           C  
ATOM   4793  HD2 PHE   303      75.988  96.860  69.829  1.00  0.00           H  
ATOM   4794  C   PHE   303      76.292 101.211  71.721  1.00  0.00           C  
ATOM   4795  O   PHE   303      77.340 101.863  71.841  1.00  0.00           O  
ATOM   4796  N   LEU   304      75.126 101.722  72.048  1.00  0.00           N  
ATOM   4797  H   LEU   304      74.379 101.056  71.910  1.00  0.00           H  
ATOM   4798  CA  LEU   304      74.920 103.091  72.585  1.00  0.00           C  
ATOM   4799  HA  LEU   304      75.512 103.816  72.025  1.00  0.00           H  
ATOM   4800  CB  LEU   304      73.439 103.478  72.379  1.00  0.00           C  
ATOM   4801  HB2 LEU   304      73.333 103.250  71.318  1.00  0.00           H  
ATOM   4802  HB3 LEU   304      72.853 102.694  72.860  1.00  0.00           H  
ATOM   4803  CG  LEU   304      72.799 104.729  72.936  1.00  0.00           C  
ATOM   4804  HG  LEU   304      72.690 104.654  74.018  1.00  0.00           H  
ATOM   4805  CD1 LEU   304      73.564 106.016  72.609  1.00  0.00           C  
ATOM   4806 HD11 LEU   304      73.554 106.341  71.569  1.00  0.00           H  
ATOM   4807 HD12 LEU   304      73.148 106.773  73.273  1.00  0.00           H  
ATOM   4808 HD13 LEU   304      74.603 105.834  72.884  1.00  0.00           H  
ATOM   4809  CD2 LEU   304      71.449 104.883  72.302  1.00  0.00           C  
ATOM   4810 HD21 LEU   304      70.955 105.813  72.581  1.00  0.00           H  
ATOM   4811 HD22 LEU   304      71.666 104.884  71.234  1.00  0.00           H  
ATOM   4812 HD23 LEU   304      70.791 104.071  72.611  1.00  0.00           H  
ATOM   4813  C   LEU   304      75.399 103.301  74.040  1.00  0.00           C  
ATOM   4814  O   LEU   304      76.020 104.251  74.337  1.00  0.00           O  
ATOM   4815  N   LEU   305      75.181 102.263  74.934  1.00  0.00           N  
ATOM   4816  H   LEU   305      74.514 101.558  74.652  1.00  0.00           H  
ATOM   4817  CA  LEU   305      75.898 102.234  76.278  1.00  0.00           C  
ATOM   4818  HA  LEU   305      75.800 103.213  76.748  1.00  0.00           H  
ATOM   4819  CB  LEU   305      75.127 101.344  77.209  1.00  0.00           C  
ATOM   4820  HB2 LEU   305      74.159 101.813  77.386  1.00  0.00           H  
ATOM   4821  HB3 LEU   305      74.906 100.375  76.760  1.00  0.00           H  
ATOM   4822  CG  LEU   305      75.642 101.147  78.615  1.00  0.00           C  
ATOM   4823  HG  LEU   305      76.679 100.812  78.622  1.00  0.00           H  
ATOM   4824  CD1 LEU   305      75.543 102.332  79.587  1.00  0.00           C  
ATOM   4825 HD11 LEU   305      74.607 102.886  79.513  1.00  0.00           H  
ATOM   4826 HD12 LEU   305      75.882 102.143  80.606  1.00  0.00           H  
ATOM   4827 HD13 LEU   305      76.297 103.039  79.240  1.00  0.00           H  
ATOM   4828  CD2 LEU   305      74.721 100.072  79.325  1.00  0.00           C  
ATOM   4829 HD21 LEU   305      74.621  99.186  78.699  1.00  0.00           H  
ATOM   4830 HD22 LEU   305      74.957  99.902  80.375  1.00  0.00           H  
ATOM   4831 HD23 LEU   305      73.729 100.523  79.376  1.00  0.00           H  
ATOM   4832  C   LEU   305      77.398 101.989  76.284  1.00  0.00           C  
ATOM   4833  O   LEU   305      77.985 102.515  77.221  1.00  0.00           O  
ATOM   4834  N   ILE   306      78.019 101.321  75.348  1.00  0.00           N  
ATOM   4835  H   ILE   306      77.496 100.782  74.673  1.00  0.00           H  
ATOM   4836  CA  ILE   306      79.532 101.298  75.274  1.00  0.00           C  
ATOM   4837  HA  ILE   306      79.967 101.429  76.265  1.00  0.00           H  
ATOM   4838  CB  ILE   306      79.964  99.937  74.710  1.00  0.00           C  
ATOM   4839  HB  ILE   306      79.480  99.693  73.765  1.00  0.00           H  
ATOM   4840  CG2 ILE   306      81.458 100.029  74.638  1.00  0.00           C  
ATOM   4841 HG21 ILE   306      81.816  99.990  75.666  1.00  0.00           H  
ATOM   4842 HG22 ILE   306      81.940  99.150  74.210  1.00  0.00           H  
ATOM   4843 HG23 ILE   306      81.882 100.936  74.206  1.00  0.00           H  
ATOM   4844  CG1 ILE   306      79.573  98.711  75.601  1.00  0.00           C  
ATOM   4845 HG12 ILE   306      80.095  98.772  76.555  1.00  0.00           H  
ATOM   4846 HG13 ILE   306      78.508  98.730  75.835  1.00  0.00           H  
ATOM   4847  CD1 ILE   306      79.838  97.406  74.984  1.00  0.00           C  
ATOM   4848 HD11 ILE   306      80.879  97.238  74.709  1.00  0.00           H  
ATOM   4849 HD12 ILE   306      79.386  96.565  75.509  1.00  0.00           H  
ATOM   4850 HD13 ILE   306      79.300  97.422  74.036  1.00  0.00           H  
ATOM   4851  C   ILE   306      80.008 102.567  74.584  1.00  0.00           C  
ATOM   4852  O   ILE   306      80.998 103.099  75.057  1.00  0.00           O  
ATOM   4853  N   TYR   307      79.382 103.081  73.513  1.00  0.00           N  
ATOM   4854  H   TYR   307      78.594 102.599  73.105  1.00  0.00           H  
ATOM   4855  CA  TYR   307      79.760 104.376  73.070  1.00  0.00           C  
ATOM   4856  HA  TYR   307      80.818 104.378  72.806  1.00  0.00           H  
ATOM   4857  CB  TYR   307      79.057 104.720  71.777  1.00  0.00           C  
ATOM   4858  HB2 TYR   307      78.011 104.446  71.916  1.00  0.00           H  
ATOM   4859  HB3 TYR   307      79.134 105.792  71.600  1.00  0.00           H  
ATOM   4860  CG  TYR   307      79.700 104.118  70.533  1.00  0.00           C  
ATOM   4861  CD1 TYR   307      78.923 103.389  69.577  1.00  0.00           C  
ATOM   4862  HD1 TYR   307      77.883 103.307  69.857  1.00  0.00           H  
ATOM   4863  CE1 TYR   307      79.412 102.909  68.384  1.00  0.00           C  
ATOM   4864  HE1 TYR   307      78.796 102.328  67.713  1.00  0.00           H  
ATOM   4865  CZ  TYR   307      80.750 103.129  68.099  1.00  0.00           C  
ATOM   4866  OH  TYR   307      81.360 102.485  67.052  1.00  0.00           O  
ATOM   4867  HH  TYR   307      80.732 102.205  66.383  1.00  0.00           H  
ATOM   4868  CE2 TYR   307      81.564 103.893  69.045  1.00  0.00           C  
ATOM   4869  HE2 TYR   307      82.615 104.017  68.827  1.00  0.00           H  
ATOM   4870  CD2 TYR   307      81.014 104.461  70.198  1.00  0.00           C  
ATOM   4871  HD2 TYR   307      81.658 105.060  70.826  1.00  0.00           H  
ATOM   4872  C   TYR   307      79.582 105.462  74.098  1.00  0.00           C  
ATOM   4873  O   TYR   307      80.534 106.220  74.278  1.00  0.00           O  
ATOM   4874  N   ALA   308      78.517 105.517  74.905  1.00  0.00           N  
ATOM   4875  H   ALA   308      77.822 104.799  74.758  1.00  0.00           H  
ATOM   4876  CA  ALA   308      78.420 106.448  76.071  1.00  0.00           C  
ATOM   4877  HA  ALA   308      78.577 107.484  75.770  1.00  0.00           H  
ATOM   4878  CB  ALA   308      76.936 106.363  76.633  1.00  0.00           C  
ATOM   4879  HB1 ALA   308      76.203 106.935  76.065  1.00  0.00           H  
ATOM   4880  HB2 ALA   308      76.793 105.283  76.655  1.00  0.00           H  
ATOM   4881  HB3 ALA   308      76.710 106.837  77.589  1.00  0.00           H  
ATOM   4882  C   ALA   308      79.486 106.187  77.137  1.00  0.00           C  
ATOM   4883  O   ALA   308      80.172 107.083  77.629  1.00  0.00           O  
ATOM   4884  N   SER   309      79.724 104.891  77.513  1.00  0.00           N  
ATOM   4885  H   SER   309      79.160 104.125  77.175  1.00  0.00           H  
ATOM   4886  CA  SER   309      80.786 104.541  78.511  1.00  0.00           C  
ATOM   4887  HA  SER   309      80.596 105.129  79.409  1.00  0.00           H  
ATOM   4888  CB  SER   309      80.803 102.994  78.781  1.00  0.00           C  
ATOM   4889  HB2 SER   309      80.926 102.506  77.814  1.00  0.00           H  
ATOM   4890  HB3 SER   309      81.594 102.787  79.502  1.00  0.00           H  
ATOM   4891  OG  SER   309      79.573 102.592  79.398  1.00  0.00           O  
ATOM   4892  HG  SER   309      78.957 102.448  78.676  1.00  0.00           H  
ATOM   4893  C   SER   309      82.192 104.981  78.009  1.00  0.00           C  
ATOM   4894  O   SER   309      82.946 105.649  78.721  1.00  0.00           O  
ATOM   4895  N   TYR   310      82.506 104.809  76.742  1.00  0.00           N  
ATOM   4896  H   TYR   310      81.864 104.294  76.156  1.00  0.00           H  
ATOM   4897  CA  TYR   310      83.825 105.263  76.192  1.00  0.00           C  
ATOM   4898  HA  TYR   310      84.587 104.869  76.865  1.00  0.00           H  
ATOM   4899  CB  TYR   310      84.161 104.731  74.826  1.00  0.00           C  
ATOM   4900  HB2 TYR   310      83.378 105.087  74.158  1.00  0.00           H  
ATOM   4901  HB3 TYR   310      85.098 105.191  74.514  1.00  0.00           H  
ATOM   4902  CG  TYR   310      84.331 103.248  74.647  1.00  0.00           C  
ATOM   4903  CD1 TYR   310      84.602 102.699  73.396  1.00  0.00           C  
ATOM   4904  HD1 TYR   310      84.455 103.319  72.524  1.00  0.00           H  
ATOM   4905  CE1 TYR   310      84.933 101.353  73.178  1.00  0.00           C  
ATOM   4906  HE1 TYR   310      85.058 101.015  72.160  1.00  0.00           H  
ATOM   4907  CZ  TYR   310      85.025 100.488  74.244  1.00  0.00           C  
ATOM   4908  OH  TYR   310      85.193  99.137  74.006  1.00  0.00           O  
ATOM   4909  HH  TYR   310      85.561  98.911  73.149  1.00  0.00           H  
ATOM   4910  CE2 TYR   310      84.588 100.977  75.508  1.00  0.00           C  
ATOM   4911  HE2 TYR   310      84.599 100.246  76.303  1.00  0.00           H  
ATOM   4912  CD2 TYR   310      84.294 102.335  75.781  1.00  0.00           C  
ATOM   4913  HD2 TYR   310      84.050 102.669  76.779  1.00  0.00           H  
ATOM   4914  C   TYR   310      83.875 106.846  76.007  1.00  0.00           C  
ATOM   4915  O   TYR   310      84.967 107.515  76.185  1.00  0.00           O  
ATOM   4916  N   ALA   311      82.736 107.475  75.670  1.00  0.00           N  
ATOM   4917  H   ALA   311      81.849 107.004  75.560  1.00  0.00           H  
ATOM   4918  CA  ALA   311      82.771 108.944  75.617  1.00  0.00           C  
ATOM   4919  HA  ALA   311      83.617 109.136  74.957  1.00  0.00           H  
ATOM   4920  CB  ALA   311      81.490 109.547  75.059  1.00  0.00           C  
ATOM   4921  HB1 ALA   311      81.624 110.607  74.844  1.00  0.00           H  
ATOM   4922  HB2 ALA   311      81.230 108.952  74.184  1.00  0.00           H  
ATOM   4923  HB3 ALA   311      80.645 109.296  75.700  1.00  0.00           H  
ATOM   4924  C   ALA   311      83.140 109.647  76.993  1.00  0.00           C  
ATOM   4925  O   ALA   311      83.986 110.553  77.078  1.00  0.00           O  
ATOM   4926  N   LEU   312      82.376 109.198  78.035  1.00  0.00           N  
ATOM   4927  H   LEU   312      81.858 108.331  78.015  1.00  0.00           H  
ATOM   4928  CA  LEU   312      82.578 109.675  79.429  1.00  0.00           C  
ATOM   4929  HA  LEU   312      82.454 110.756  79.364  1.00  0.00           H  
ATOM   4930  CB  LEU   312      81.493 109.197  80.453  1.00  0.00           C  
ATOM   4931  HB2 LEU   312      80.511 109.606  80.215  1.00  0.00           H  
ATOM   4932  HB3 LEU   312      81.342 108.131  80.283  1.00  0.00           H  
ATOM   4933  CG  LEU   312      81.744 109.451  81.990  1.00  0.00           C  
ATOM   4934  HG  LEU   312      82.622 108.866  82.263  1.00  0.00           H  
ATOM   4935  CD1 LEU   312      81.965 110.937  82.328  1.00  0.00           C  
ATOM   4936 HD11 LEU   312      81.075 111.565  82.268  1.00  0.00           H  
ATOM   4937 HD12 LEU   312      82.401 111.023  83.324  1.00  0.00           H
[truncated: 1,232,451 more chars]
