# Supplementary material for: Screening of Natural Compounds as P-Glycoprotein Inhibitors against Multidrug Resistance
Source: Biomedicines. 2021 Mar 30;9(4):357. doi: 10.3390/biomedicines9040357 (PMC8066904; doi:10.3390/biomedicines9040357)
Supplement: Supplementary file 1 [file biomedicines-09-00357-s001.zip › P-gp_models/cluster_3.pdb]

CRYST1  140.010  140.010  140.010 109.47 109.47 109.47               1
ATOM      1  N   MET     1      80.368  91.964  76.122  1.00  0.00           N  
ATOM      2  H1  MET     1      79.803  91.127  76.141  1.00  0.00           H  
ATOM      3  H2  MET     1      79.982  92.629  76.777  1.00  0.00           H  
ATOM      4  H3  MET     1      80.232  92.218  75.154  1.00  0.00           H  
ATOM      5  CA  MET     1      81.817  91.776  76.191  1.00  0.00           C  
ATOM      6  HA  MET     1      82.098  90.859  75.672  1.00  0.00           H  
ATOM      7  CB  MET     1      82.529  93.017  75.662  1.00  0.00           C  
ATOM      8  HB2 MET     1      82.274  93.930  76.200  1.00  0.00           H  
ATOM      9  HB3 MET     1      83.578  92.844  75.901  1.00  0.00           H  
ATOM     10  CG  MET     1      82.446  93.099  74.117  1.00  0.00           C  
ATOM     11  HG2 MET     1      82.769  92.170  73.647  1.00  0.00           H  
ATOM     12  HG3 MET     1      81.421  93.285  73.796  1.00  0.00           H  
ATOM     13  SD  MET     1      83.583  94.302  73.375  1.00  0.00           S  
ATOM     14  CE  MET     1      82.588  95.795  73.321  1.00  0.00           C  
ATOM     15  HE1 MET     1      83.241  96.559  72.899  1.00  0.00           H  
ATOM     16  HE2 MET     1      81.757  95.610  72.639  1.00  0.00           H  
ATOM     17  HE3 MET     1      82.229  96.075  74.311  1.00  0.00           H  
ATOM     18  C   MET     1      82.170  91.531  77.630  1.00  0.00           C  
ATOM     19  O   MET     1      81.946  92.503  78.394  1.00  0.00           O  
ATOM     20  N   ASP     2      82.774  90.432  78.136  1.00  0.00           N  
ATOM     21  H   ASP     2      82.930  90.463  79.134  1.00  0.00           H  
ATOM     22  CA  ASP     2      83.298  89.226  77.496  1.00  0.00           C  
ATOM     23  HA  ASP     2      84.048  88.821  78.176  1.00  0.00           H  
ATOM     24  CB  ASP     2      82.328  88.046  77.309  1.00  0.00           C  
ATOM     25  HB2 ASP     2      82.847  87.322  76.681  1.00  0.00           H  
ATOM     26  HB3 ASP     2      82.217  87.579  78.287  1.00  0.00           H  
ATOM     27  CG  ASP     2      80.860  88.317  76.785  1.00  0.00           C  
ATOM     28  OD1 ASP     2      80.280  89.394  76.977  1.00  0.00           O  
ATOM     29  OD2 ASP     2      80.226  87.344  76.317  1.00  0.00           O  
ATOM     30  C   ASP     2      84.313  89.439  76.372  1.00  0.00           C  
ATOM     31  O   ASP     2      84.208  90.458  75.693  1.00  0.00           O  
ATOM     32  N   LEU     3      85.427  88.681  76.266  1.00  0.00           N  
ATOM     33  H   LEU     3      85.429  87.766  76.694  1.00  0.00           H  
ATOM     34  CA  LEU     3      86.568  88.967  75.444  1.00  0.00           C  
ATOM     35  HA  LEU     3      86.383  89.876  74.871  1.00  0.00           H  
ATOM     36  CB  LEU     3      87.777  89.285  76.392  1.00  0.00           C  
ATOM     37  HB2 LEU     3      87.814  88.568  77.212  1.00  0.00           H  
ATOM     38  HB3 LEU     3      88.710  89.292  75.828  1.00  0.00           H  
ATOM     39  CG  LEU     3      87.616  90.633  77.163  1.00  0.00           C  
ATOM     40  HG  LEU     3      86.572  90.841  77.395  1.00  0.00           H  
ATOM     41  CD1 LEU     3      88.220  90.559  78.551  1.00  0.00           C  
ATOM     42 HD11 LEU     3      87.650  89.945  79.249  1.00  0.00           H  
ATOM     43 HD12 LEU     3      89.253  90.219  78.476  1.00  0.00           H  
ATOM     44 HD13 LEU     3      88.115  91.536  79.022  1.00  0.00           H  
ATOM     45  CD2 LEU     3      88.248  91.815  76.416  1.00  0.00           C  
ATOM     46 HD21 LEU     3      87.943  92.681  77.003  1.00  0.00           H  
ATOM     47 HD22 LEU     3      89.322  91.638  76.359  1.00  0.00           H  
ATOM     48 HD23 LEU     3      87.994  91.894  75.359  1.00  0.00           H  
ATOM     49  C   LEU     3      86.823  87.768  74.501  1.00  0.00           C  
ATOM     50  O   LEU     3      86.717  86.612  74.813  1.00  0.00           O  
ATOM     51  N   GLU     4      87.086  87.906  73.266  1.00  0.00           N  
ATOM     52  H   GLU     4      87.367  87.049  72.812  1.00  0.00           H  
ATOM     53  CA  GLU     4      87.389  89.109  72.463  1.00  0.00           C  
ATOM     54  HA  GLU     4      87.925  89.761  73.152  1.00  0.00           H  
ATOM     55  CB  GLU     4      88.295  88.754  71.308  1.00  0.00           C  
ATOM     56  HB2 GLU     4      88.577  89.674  70.795  1.00  0.00           H  
ATOM     57  HB3 GLU     4      89.209  88.316  71.709  1.00  0.00           H  
ATOM     58  CG  GLU     4      87.712  87.776  70.243  1.00  0.00           C  
ATOM     59  HG2 GLU     4      86.804  88.224  69.841  1.00  0.00           H  
ATOM     60  HG3 GLU     4      88.521  87.737  69.514  1.00  0.00           H  
ATOM     61  CD  GLU     4      87.411  86.359  70.802  1.00  0.00           C  
ATOM     62  OE1 GLU     4      88.151  85.816  71.717  1.00  0.00           O  
ATOM     63  OE2 GLU     4      86.391  85.713  70.473  1.00  0.00           O  
ATOM     64  C   GLU     4      86.031  89.766  72.039  1.00  0.00           C  
ATOM     65  O   GLU     4      86.088  90.719  71.295  1.00  0.00           O  
ATOM     66  N   GLY     5      84.971  89.184  72.478  1.00  0.00           N  
ATOM     67  H   GLY     5      85.040  88.299  72.959  1.00  0.00           H  
ATOM     68  CA  GLY     5      83.688  89.920  72.443  1.00  0.00           C  
ATOM     69  HA2 GLY     5      83.938  90.769  73.079  1.00  0.00           H  
ATOM     70  HA3 GLY     5      83.635  90.318  71.430  1.00  0.00           H  
ATOM     71  C   GLY     5      82.448  89.194  72.837  1.00  0.00           C  
ATOM     72  O   GLY     5      81.461  89.866  73.229  1.00  0.00           O  
ATOM     73  N   ASP     6      82.367  87.878  72.639  1.00  0.00           N  
ATOM     74  H   ASP     6      83.155  87.509  72.126  1.00  0.00           H  
ATOM     75  CA  ASP     6      81.269  87.043  73.080  1.00  0.00           C  
ATOM     76  HA  ASP     6      80.705  87.439  73.924  1.00  0.00           H  
ATOM     77  CB  ASP     6      80.213  86.898  71.934  1.00  0.00           C  
ATOM     78  HB2 ASP     6      80.238  87.724  71.223  1.00  0.00           H  
ATOM     79  HB3 ASP     6      80.362  85.914  71.487  1.00  0.00           H  
ATOM     80  CG  ASP     6      78.848  86.774  72.562  1.00  0.00           C  
ATOM     81  OD1 ASP     6      77.911  87.352  71.981  1.00  0.00           O  
ATOM     82  OD2 ASP     6      78.592  86.078  73.588  1.00  0.00           O  
ATOM     83  C   ASP     6      81.686  85.649  73.576  1.00  0.00           C  
ATOM     84  O   ASP     6      82.257  84.843  72.863  1.00  0.00           O  
ATOM     85  N   ARG     7      81.330  85.299  74.827  1.00  0.00           N  
ATOM     86  H   ARG     7      80.847  86.012  75.356  1.00  0.00           H  
ATOM     87  CA  ARG     7      81.435  83.975  75.411  1.00  0.00           C  
ATOM     88  HA  ARG     7      81.661  83.320  74.569  1.00  0.00           H  
ATOM     89  CB  ARG     7      82.542  83.934  76.450  1.00  0.00           C  
ATOM     90  HB2 ARG     7      82.493  84.769  77.150  1.00  0.00           H  
ATOM     91  HB3 ARG     7      82.471  82.966  76.946  1.00  0.00           H  
ATOM     92  CG  ARG     7      83.899  83.904  75.740  1.00  0.00           C  
ATOM     93  HG2 ARG     7      84.017  84.880  75.270  1.00  0.00           H  
ATOM     94  HG3 ARG     7      84.612  83.819  76.560  1.00  0.00           H  
ATOM     95  CD  ARG     7      84.042  82.741  74.756  1.00  0.00           C  
ATOM     96  HD2 ARG     7      83.921  81.859  75.384  1.00  0.00           H  
ATOM     97  HD3 ARG     7      83.344  82.835  73.924  1.00  0.00           H  
ATOM     98  NE  ARG     7      85.450  82.813  74.290  1.00  0.00           N  
ATOM     99  HE  ARG     7      86.081  82.218  74.807  1.00  0.00           H  
ATOM    100  CZ  ARG     7      85.960  83.643  73.397  1.00  0.00           C  
ATOM    101  NH1 ARG     7      85.226  84.364  72.634  1.00  0.00           N  
ATOM    102 HH11 ARG     7      84.254  84.582  72.801  1.00  0.00           H  
ATOM    103 HH12 ARG     7      85.748  84.891  71.948  1.00  0.00           H  
ATOM    104  NH2 ARG     7      87.248  83.551  73.156  1.00  0.00           N  
ATOM    105 HH21 ARG     7      87.804  82.857  73.635  1.00  0.00           H  
ATOM    106 HH22 ARG     7      87.656  84.307  72.625  1.00  0.00           H  
ATOM    107  C   ARG     7      80.059  83.502  75.999  1.00  0.00           C  
ATOM    108  O   ARG     7      80.015  82.411  76.579  1.00  0.00           O  
ATOM    109  N   ASN     8      79.006  84.296  75.744  1.00  0.00           N  
ATOM    110  H   ASN     8      79.028  85.119  75.160  1.00  0.00           H  
ATOM    111  CA  ASN     8      77.684  83.946  76.301  1.00  0.00           C  
ATOM    112  HA  ASN     8      77.814  83.143  77.027  1.00  0.00           H  
ATOM    113  CB  ASN     8      77.179  85.136  77.239  1.00  0.00           C  
ATOM    114  HB2 ASN     8      77.312  86.069  76.691  1.00  0.00           H  
ATOM    115  HB3 ASN     8      76.123  85.034  77.488  1.00  0.00           H  
ATOM    116  CG  ASN     8      77.933  85.198  78.477  1.00  0.00           C  
ATOM    117  OD1 ASN     8      77.444  84.752  79.536  1.00  0.00           O  
ATOM    118  ND2 ASN     8      79.136  85.654  78.477  1.00  0.00           N  
ATOM    119 HD21 ASN     8      79.623  85.563  79.358  1.00  0.00           H  
ATOM    120 HD22 ASN     8      79.529  86.099  77.660  1.00  0.00           H  
ATOM    121  C   ASN     8      76.571  83.565  75.231  1.00  0.00           C  
ATOM    122  O   ASN     8      75.494  83.069  75.618  1.00  0.00           O  
ATOM    123  N   GLY     9      76.840  83.812  73.958  1.00  0.00           N  
ATOM    124  H   GLY     9      77.761  84.144  73.712  1.00  0.00           H  
ATOM    125  CA  GLY     9      75.796  83.834  72.924  1.00  0.00           C  
ATOM    126  HA2 GLY     9      75.095  84.660  73.048  1.00  0.00           H  
ATOM    127  HA3 GLY     9      76.303  84.059  71.986  1.00  0.00           H  
ATOM    128  C   GLY     9      75.037  82.546  72.775  1.00  0.00           C  
ATOM    129  O   GLY     9      73.901  82.645  72.306  1.00  0.00           O  
ATOM    130  N   GLY    10      75.566  81.372  73.151  1.00  0.00           N  
ATOM    131  H   GLY    10      76.561  81.319  73.321  1.00  0.00           H  
ATOM    132  CA  GLY    10      74.841  80.051  73.234  1.00  0.00           C  
ATOM    133  HA2 GLY    10      74.612  79.708  72.225  1.00  0.00           H  
ATOM    134  HA3 GLY    10      75.523  79.367  73.738  1.00  0.00           H  
ATOM    135  C   GLY    10      73.664  80.216  74.159  1.00  0.00           C  
ATOM    136  O   GLY    10      72.569  79.787  73.890  1.00  0.00           O  
ATOM    137  N   ALA    11      73.903  80.726  75.364  1.00  0.00           N  
ATOM    138  H   ALA    11      74.778  81.219  75.474  1.00  0.00           H  
ATOM    139  CA  ALA    11      72.899  80.981  76.380  1.00  0.00           C  
ATOM    140  HA  ALA    11      72.259  80.128  76.606  1.00  0.00           H  
ATOM    141  CB  ALA    11      73.777  81.299  77.595  1.00  0.00           C  
ATOM    142  HB1 ALA    11      74.181  82.307  77.501  1.00  0.00           H  
ATOM    143  HB2 ALA    11      73.084  81.375  78.433  1.00  0.00           H  
ATOM    144  HB3 ALA    11      74.540  80.535  77.738  1.00  0.00           H  
ATOM    145  C   ALA    11      71.864  82.093  75.955  1.00  0.00           C  
ATOM    146  O   ALA    11      70.682  81.998  76.304  1.00  0.00           O  
ATOM    147  N   LYS    12      72.310  83.055  75.106  1.00  0.00           N  
ATOM    148  H   LYS    12      73.297  83.267  75.137  1.00  0.00           H  
ATOM    149  CA  LYS    12      71.397  84.078  74.482  1.00  0.00           C  
ATOM    150  HA  LYS    12      70.765  84.636  75.174  1.00  0.00           H  
ATOM    151  CB  LYS    12      72.275  85.176  73.816  1.00  0.00           C  
ATOM    152  HB2 LYS    12      72.809  84.727  72.978  1.00  0.00           H  
ATOM    153  HB3 LYS    12      71.673  85.935  73.316  1.00  0.00           H  
ATOM    154  CG  LYS    12      73.183  85.868  74.765  1.00  0.00           C  
ATOM    155  HG2 LYS    12      72.636  86.043  75.692  1.00  0.00           H  
ATOM    156  HG3 LYS    12      74.024  85.239  75.058  1.00  0.00           H  
ATOM    157  CD  LYS    12      73.973  87.140  74.299  1.00  0.00           C  
ATOM    158  HD2 LYS    12      73.856  87.243  73.220  1.00  0.00           H  
ATOM    159  HD3 LYS    12      73.479  88.019  74.714  1.00  0.00           H  
ATOM    160  CE  LYS    12      75.427  87.143  74.743  1.00  0.00           C  
ATOM    161  HE2 LYS    12      75.516  87.187  75.828  1.00  0.00           H  
ATOM    162  HE3 LYS    12      75.999  86.242  74.521  1.00  0.00           H  
ATOM    163  NZ  LYS    12      76.148  88.340  74.102  1.00  0.00           N  
ATOM    164  HZ1 LYS    12      75.573  89.171  74.089  1.00  0.00           H  
ATOM    165  HZ2 LYS    12      76.955  88.645  74.627  1.00  0.00           H  
ATOM    166  HZ3 LYS    12      76.401  87.940  73.209  1.00  0.00           H  
ATOM    167  C   LYS    12      70.504  83.360  73.536  1.00  0.00           C  
ATOM    168  O   LYS    12      69.337  83.747  73.407  1.00  0.00           O  
ATOM    169  N   LYS    13      71.105  82.490  72.732  1.00  0.00           N  
ATOM    170  H   LYS    13      72.104  82.346  72.769  1.00  0.00           H  
ATOM    171  CA  LYS    13      70.303  81.746  71.702  1.00  0.00           C  
ATOM    172  HA  LYS    13      69.700  82.454  71.134  1.00  0.00           H  
ATOM    173  CB  LYS    13      71.241  80.927  70.790  1.00  0.00           C  
ATOM    174  HB2 LYS    13      71.912  80.316  71.393  1.00  0.00           H  
ATOM    175  HB3 LYS    13      70.705  80.209  70.170  1.00  0.00           H  
ATOM    176  CG  LYS    13      72.000  81.730  69.758  1.00  0.00           C  
ATOM    177  HG2 LYS    13      71.303  82.089  69.001  1.00  0.00           H  
ATOM    178  HG3 LYS    13      72.394  82.655  70.181  1.00  0.00           H  
ATOM    179  CD  LYS    13      73.049  80.924  69.043  1.00  0.00           C  
ATOM    180  HD2 LYS    13      73.839  80.594  69.718  1.00  0.00           H  
ATOM    181  HD3 LYS    13      72.650  80.075  68.488  1.00  0.00           H  
ATOM    182  CE  LYS    13      73.828  81.888  68.085  1.00  0.00           C  
ATOM    183  HE2 LYS    13      73.017  82.444  67.614  1.00  0.00           H  
ATOM    184  HE3 LYS    13      74.357  82.565  68.755  1.00  0.00           H  
ATOM    185  NZ  LYS    13      74.766  81.170  67.178  1.00  0.00           N  
ATOM    186  HZ1 LYS    13      75.721  81.274  67.488  1.00  0.00           H  
ATOM    187  HZ2 LYS    13      74.577  80.181  67.088  1.00  0.00           H  
ATOM    188  HZ3 LYS    13      74.724  81.427  66.202  1.00  0.00           H  
ATOM    189  C   LYS    13      69.207  80.973  72.385  1.00  0.00           C  
ATOM    190  O   LYS    13      68.064  81.021  71.985  1.00  0.00           O  
ATOM    191  N   LYS    14      69.554  80.179  73.414  1.00  0.00           N  
ATOM    192  H   LYS    14      70.507  80.086  73.736  1.00  0.00           H  
ATOM    193  CA  LYS    14      68.632  79.181  73.957  1.00  0.00           C  
ATOM    194  HA  LYS    14      68.137  78.608  73.173  1.00  0.00           H  
ATOM    195  CB  LYS    14      69.502  78.249  74.865  1.00  0.00           C  
ATOM    196  HB2 LYS    14      70.320  77.863  74.256  1.00  0.00           H  
ATOM    197  HB3 LYS    14      69.759  78.946  75.663  1.00  0.00           H  
ATOM    198  CG  LYS    14      68.649  77.004  75.398  1.00  0.00           C  
ATOM    199  HG2 LYS    14      67.745  77.159  75.986  1.00  0.00           H  
ATOM    200  HG3 LYS    14      68.341  76.447  74.513  1.00  0.00           H  
ATOM    201  CD  LYS    14      69.574  76.035  76.222  1.00  0.00           C  
ATOM    202  HD2 LYS    14      70.465  75.697  75.694  1.00  0.00           H  
ATOM    203  HD3 LYS    14      69.863  76.531  77.149  1.00  0.00           H  
ATOM    204  CE  LYS    14      68.821  74.749  76.711  1.00  0.00           C  
ATOM    205  HE2 LYS    14      67.903  75.033  77.226  1.00  0.00           H  
ATOM    206  HE3 LYS    14      68.486  74.223  75.817  1.00  0.00           H  
ATOM    207  NZ  LYS    14      69.801  73.917  77.489  1.00  0.00           N  
ATOM    208  HZ1 LYS    14      70.122  74.478  78.265  1.00  0.00           H  
ATOM    209  HZ2 LYS    14      69.380  73.055  77.803  1.00  0.00           H  
ATOM    210  HZ3 LYS    14      70.576  73.725  76.870  1.00  0.00           H  
ATOM    211  C   LYS    14      67.506  79.927  74.679  1.00  0.00           C  
ATOM    212  O   LYS    14      66.326  79.525  74.669  1.00  0.00           O  
ATOM    213  N   ASN    15      67.864  81.110  75.224  1.00  0.00           N  
ATOM    214  H   ASN    15      68.831  81.342  75.048  1.00  0.00           H  
ATOM    215  CA  ASN    15      66.899  82.014  75.809  1.00  0.00           C  
ATOM    216  HA  ASN    15      66.397  81.473  76.611  1.00  0.00           H  
ATOM    217  CB  ASN    15      67.608  83.233  76.521  1.00  0.00           C  
ATOM    218  HB2 ASN    15      68.147  83.860  75.811  1.00  0.00           H  
ATOM    219  HB3 ASN    15      66.810  83.930  76.777  1.00  0.00           H  
ATOM    220  CG  ASN    15      68.324  82.985  77.837  1.00  0.00           C  
ATOM    221  OD1 ASN    15      68.188  81.949  78.437  1.00  0.00           O  
ATOM    222  ND2 ASN    15      69.004  84.037  78.265  1.00  0.00           N  
ATOM    223 HD21 ASN    15      69.161  84.837  77.671  1.00  0.00           H  
ATOM    224 HD22 ASN    15      69.550  83.975  79.113  1.00  0.00           H  
ATOM    225  C   ASN    15      65.896  82.585  74.783  1.00  0.00           C  
ATOM    226  O   ASN    15      64.692  82.662  74.953  1.00  0.00           O  
ATOM    227  N   PHE    16      66.349  83.136  73.676  1.00  0.00           N  
ATOM    228  H   PHE    16      67.343  83.227  73.520  1.00  0.00           H  
ATOM    229  CA  PHE    16      65.468  83.701  72.639  1.00  0.00           C  
ATOM    230  HA  PHE    16      64.794  84.386  73.153  1.00  0.00           H  
ATOM    231  CB  PHE    16      66.311  84.391  71.624  1.00  0.00           C  
ATOM    232  HB2 PHE    16      66.875  85.184  72.114  1.00  0.00           H  
ATOM    233  HB3 PHE    16      67.112  83.739  71.275  1.00  0.00           H  
ATOM    234  CG  PHE    16      65.623  84.958  70.401  1.00  0.00           C  
ATOM    235  CD1 PHE    16      64.815  86.088  70.393  1.00  0.00           C  
ATOM    236  HD1 PHE    16      64.771  86.619  71.333  1.00  0.00           H  
ATOM    237  CE1 PHE    16      64.268  86.614  69.230  1.00  0.00           C  
ATOM    238  HE1 PHE    16      63.631  87.487  69.248  1.00  0.00           H  
ATOM    239  CZ  PHE    16      64.449  85.909  68.026  1.00  0.00           C  
ATOM    240  HZ  PHE    16      64.003  86.269  67.110  1.00  0.00           H  
ATOM    241  CE2 PHE    16      65.146  84.724  67.957  1.00  0.00           C  
ATOM    242  HE2 PHE    16      65.316  84.150  67.058  1.00  0.00           H  
ATOM    243  CD2 PHE    16      65.844  84.283  69.150  1.00  0.00           C  
ATOM    244  HD2 PHE    16      66.586  83.510  69.016  1.00  0.00           H  
ATOM    245  C   PHE    16      64.567  82.679  71.866  1.00  0.00           C  
ATOM    246  O   PHE    16      63.372  82.969  71.625  1.00  0.00           O  
ATOM    247  N   PHE    17      65.032  81.464  71.551  1.00  0.00           N  
ATOM    248  H   PHE    17      66.013  81.350  71.763  1.00  0.00           H  
ATOM    249  CA  PHE    17      64.239  80.314  70.983  1.00  0.00           C  
ATOM    250  HA  PHE    17      63.486  80.908  70.465  1.00  0.00           H  
ATOM    251  CB  PHE    17      65.135  79.435  70.164  1.00  0.00           C  
ATOM    252  HB2 PHE    17      65.845  79.088  70.915  1.00  0.00           H  
ATOM    253  HB3 PHE    17      64.448  78.707  69.733  1.00  0.00           H  
ATOM    254  CG  PHE    17      65.895  80.202  69.048  1.00  0.00           C  
ATOM    255  CD1 PHE    17      67.301  80.367  69.081  1.00  0.00           C  
ATOM    256  HD1 PHE    17      67.856  79.951  69.909  1.00  0.00           H  
ATOM    257  CE1 PHE    17      67.921  81.077  67.985  1.00  0.00           C  
ATOM    258  HE1 PHE    17      68.989  81.198  68.091  1.00  0.00           H  
ATOM    259  CZ  PHE    17      67.141  81.522  66.921  1.00  0.00           C  
ATOM    260  HZ  PHE    17      67.616  81.961  66.056  1.00  0.00           H  
ATOM    261  CE2 PHE    17      65.709  81.254  66.815  1.00  0.00           C  
ATOM    262  HE2 PHE    17      65.113  81.545  65.963  1.00  0.00           H  
ATOM    263  CD2 PHE    17      65.156  80.696  67.951  1.00  0.00           C  
ATOM    264  HD2 PHE    17      64.077  80.722  67.976  1.00  0.00           H  
ATOM    265  C   PHE    17      63.433  79.574  72.111  1.00  0.00           C  
ATOM    266  O   PHE    17      62.895  78.493  71.847  1.00  0.00           O  
ATOM    267  N   LYS    18      63.396  80.036  73.354  1.00  0.00           N  
ATOM    268  H   LYS    18      63.825  80.916  73.602  1.00  0.00           H  
ATOM    269  CA  LYS    18      62.609  79.367  74.425  1.00  0.00           C  
ATOM    270  HA  LYS    18      63.115  78.414  74.583  1.00  0.00           H  
ATOM    271  CB  LYS    18      62.834  80.107  75.797  1.00  0.00           C  
ATOM    272  HB2 LYS    18      62.686  79.397  76.612  1.00  0.00           H  
ATOM    273  HB3 LYS    18      63.854  80.478  75.892  1.00  0.00           H  
ATOM    274  CG  LYS    18      61.873  81.291  76.055  1.00  0.00           C  
ATOM    275  HG2 LYS    18      62.339  81.932  76.803  1.00  0.00           H  
ATOM    276  HG3 LYS    18      61.847  81.733  75.060  1.00  0.00           H  
ATOM    277  CD  LYS    18      60.496  80.924  76.714  1.00  0.00           C  
ATOM    278  HD2 LYS    18      60.040  80.042  76.265  1.00  0.00           H  
ATOM    279  HD3 LYS    18      60.584  80.650  77.765  1.00  0.00           H  
ATOM    280  CE  LYS    18      59.577  82.107  76.592  1.00  0.00           C  
ATOM    281  HE2 LYS    18      59.563  82.474  75.565  1.00  0.00           H  
ATOM    282  HE3 LYS    18      58.534  81.897  76.830  1.00  0.00           H  
ATOM    283  NZ  LYS    18      59.974  83.250  77.464  1.00  0.00           N  
ATOM    284  HZ1 LYS    18      59.358  83.221  78.264  1.00  0.00           H  
ATOM    285  HZ2 LYS    18      60.948  83.270  77.732  1.00  0.00           H  
ATOM    286  HZ3 LYS    18      59.647  84.077  76.986  1.00  0.00           H  
ATOM    287  C   LYS    18      61.103  79.112  74.117  1.00  0.00           C  
ATOM    288  O   LYS    18      60.349  80.000  73.688  1.00  0.00           O  
ATOM    289  N   LEU    19      60.666  77.878  74.500  1.00  0.00           N  
ATOM    290  H   LEU    19      61.338  77.270  74.946  1.00  0.00           H  
ATOM    291  CA  LEU    19      59.315  77.460  74.860  1.00  0.00           C  
ATOM    292  HA  LEU    19      58.619  78.133  74.358  1.00  0.00           H  
ATOM    293  CB  LEU    19      59.059  76.069  74.244  1.00  0.00           C  
ATOM    294  HB2 LEU    19      59.797  75.445  74.747  1.00  0.00           H  
ATOM    295  HB3 LEU    19      58.031  75.777  74.461  1.00  0.00           H  
ATOM    296  CG  LEU    19      59.389  75.839  72.755  1.00  0.00           C  
ATOM    297  HG  LEU    19      60.437  76.052  72.543  1.00  0.00           H  
ATOM    298  CD1 LEU    19      59.162  74.411  72.143  1.00  0.00           C  
ATOM    299 HD11 LEU    19      58.120  74.094  72.166  1.00  0.00           H  
ATOM    300 HD12 LEU    19      59.528  74.411  71.116  1.00  0.00           H  
ATOM    301 HD13 LEU    19      59.753  73.596  72.563  1.00  0.00           H  
ATOM    302  CD2 LEU    19      58.520  76.709  71.883  1.00  0.00           C  
ATOM    303 HD21 LEU    19      58.569  77.738  72.240  1.00  0.00           H  
ATOM    304 HD22 LEU    19      58.642  76.709  70.800  1.00  0.00           H  
ATOM    305 HD23 LEU    19      57.483  76.420  72.058  1.00  0.00           H  
ATOM    306  C   LEU    19      59.009  77.339  76.359  1.00  0.00           C  
ATOM    307  O   LEU    19      57.799  77.317  76.734  1.00  0.00           O  
ATOM    308  N   ASN    20      60.034  77.228  77.173  1.00  0.00           N  
ATOM    309  H   ASN    20      60.892  77.033  76.677  1.00  0.00           H  
ATOM    310  CA  ASN    20      59.980  76.939  78.625  1.00  0.00           C  
ATOM    311  HA  ASN    20      59.207  77.536  79.109  1.00  0.00           H  
ATOM    312  CB  ASN    20      59.559  75.495  78.846  1.00  0.00           C  
ATOM    313  HB2 ASN    20      59.715  75.147  79.867  1.00  0.00           H  
ATOM    314  HB3 ASN    20      58.522  75.287  78.583  1.00  0.00           H  
ATOM    315  CG  ASN    20      60.482  74.622  77.954  1.00  0.00           C  
ATOM    316  OD1 ASN    20      61.717  74.625  78.028  1.00  0.00           O  
ATOM    317  ND2 ASN    20      59.982  73.742  77.126  1.00  0.00           N  
ATOM    318 HD21 ASN    20      58.986  73.577  77.086  1.00  0.00           H  
ATOM    319 HD22 ASN    20      60.595  73.186  76.546  1.00  0.00           H  
ATOM    320  C   ASN    20      61.292  77.264  79.353  1.00  0.00           C  
ATOM    321  O   ASN    20      62.207  77.657  78.658  1.00  0.00           O  
ATOM    322  N   ASN    21      61.328  77.144  80.665  1.00  0.00           N  
ATOM    323  H   ASN    21      60.572  76.784  81.228  1.00  0.00           H  
ATOM    324  CA  ASN    21      62.634  77.498  81.350  1.00  0.00           C  
ATOM    325  HA  ASN    21      63.101  78.214  80.674  1.00  0.00           H  
ATOM    326  CB  ASN    21      62.357  78.250  82.696  1.00  0.00           C  
ATOM    327  HB2 ASN    21      62.047  77.490  83.414  1.00  0.00           H  
ATOM    328  HB3 ASN    21      63.251  78.788  83.012  1.00  0.00           H  
ATOM    329  CG  ASN    21      61.285  79.310  82.756  1.00  0.00           C  
ATOM    330  OD1 ASN    21      61.401  80.373  82.135  1.00  0.00           O  
ATOM    331  ND2 ASN    21      60.160  79.117  83.376  1.00  0.00           N  
ATOM    332 HD21 ASN    21      59.511  79.869  83.196  1.00  0.00           H  
ATOM    333 HD22 ASN    21      60.000  78.303  83.953  1.00  0.00           H  
ATOM    334  C   ASN    21      63.483  76.308  81.654  1.00  0.00           C  
ATOM    335  O   ASN    21      64.662  76.257  81.279  1.00  0.00           O  
ATOM    336  N   LYS    22      62.826  75.299  82.277  1.00  0.00           N  
ATOM    337  H   LYS    22      61.880  75.503  82.566  1.00  0.00           H  
ATOM    338  CA  LYS    22      63.410  74.081  82.802  1.00  0.00           C  
ATOM    339  HA  LYS    22      64.437  73.944  82.462  1.00  0.00           H  
ATOM    340  CB  LYS    22      63.270  74.108  84.376  1.00  0.00           C  
ATOM    341  HB2 LYS    22      62.234  74.151  84.711  1.00  0.00           H  
ATOM    342  HB3 LYS    22      63.657  73.176  84.789  1.00  0.00           H  
ATOM    343  CG  LYS    22      64.070  75.295  85.040  1.00  0.00           C  
ATOM    344  HG2 LYS    22      63.686  76.194  84.557  1.00  0.00           H  
ATOM    345  HG3 LYS    22      63.762  75.331  86.085  1.00  0.00           H  
ATOM    346  CD  LYS    22      65.591  75.259  84.918  1.00  0.00           C  
ATOM    347  HD2 LYS    22      65.965  74.313  85.308  1.00  0.00           H  
ATOM    348  HD3 LYS    22      65.793  75.461  83.866  1.00  0.00           H  
ATOM    349  CE  LYS    22      66.230  76.341  85.687  1.00  0.00           C  
ATOM    350  HE2 LYS    22      65.976  77.308  85.254  1.00  0.00           H  
ATOM    351  HE3 LYS    22      65.981  76.300  86.747  1.00  0.00           H  
ATOM    352  NZ  LYS    22      67.723  76.309  85.773  1.00  0.00           N  
ATOM    353  HZ1 LYS    22      68.106  76.130  84.856  1.00  0.00           H  
ATOM    354  HZ2 LYS    22      68.147  77.168  86.093  1.00  0.00           H  
ATOM    355  HZ3 LYS    22      68.039  75.568  86.382  1.00  0.00           H  
ATOM    356  C   LYS    22      62.741  72.807  82.267  1.00  0.00           C  
ATOM    357  O   LYS    22      61.758  72.845  81.564  1.00  0.00           O  
ATOM    358  N   SER    23      63.405  71.716  82.503  1.00  0.00           N  
ATOM    359  H   SER    23      64.383  71.808  82.739  1.00  0.00           H  
ATOM    360  CA  SER    23      62.798  70.322  82.388  1.00  0.00           C  
ATOM    361  HA  SER    23      62.109  70.243  81.546  1.00  0.00           H  
ATOM    362  CB  SER    23      63.907  69.323  81.897  1.00  0.00           C  
ATOM    363  HB2 SER    23      63.534  68.370  81.522  1.00  0.00           H  
ATOM    364  HB3 SER    23      64.457  69.763  81.065  1.00  0.00           H  
ATOM    365  OG  SER    23      64.851  68.984  82.901  1.00  0.00           O  
ATOM    366  HG  SER    23      65.736  68.950  82.531  1.00  0.00           H  
ATOM    367  C   SER    23      62.130  69.888  83.762  1.00  0.00           C  
ATOM    368  O   SER    23      62.195  70.591  84.813  1.00  0.00           O  
ATOM    369  N   GLU    24      61.604  68.691  83.704  1.00  0.00           N  
ATOM    370  H   GLU    24      61.466  68.107  82.892  1.00  0.00           H  
ATOM    371  CA  GLU    24      61.197  67.999  84.956  1.00  0.00           C  
ATOM    372  HA  GLU    24      60.666  68.684  85.616  1.00  0.00           H  
ATOM    373  CB  GLU    24      60.241  66.865  84.492  1.00  0.00           C  
ATOM    374  HB2 GLU    24      59.573  67.252  83.722  1.00  0.00           H  
ATOM    375  HB3 GLU    24      60.858  66.065  84.082  1.00  0.00           H  
ATOM    376  CG  GLU    24      59.221  66.291  85.531  1.00  0.00           C  
ATOM    377  HG2 GLU    24      58.668  65.394  85.255  1.00  0.00           H  
ATOM    378  HG3 GLU    24      59.790  66.019  86.421  1.00  0.00           H  
ATOM    379  CD  GLU    24      58.179  67.425  85.922  1.00  0.00           C  
ATOM    380  OE1 GLU    24      57.811  67.480  87.134  1.00  0.00           O  
ATOM    381  OE2 GLU    24      57.836  68.239  85.066  1.00  0.00           O  
ATOM    382  C   GLU    24      62.369  67.447  85.708  1.00  0.00           C  
ATOM    383  O   GLU    24      62.353  67.363  86.941  1.00  0.00           O  
ATOM    384  N   LYS    25      63.474  66.977  85.068  1.00  0.00           N  
ATOM    385  H   LYS    25      63.384  66.865  84.069  1.00  0.00           H  
ATOM    386  CA  LYS    25      64.694  66.546  85.735  1.00  0.00           C  
ATOM    387  HA  LYS    25      64.482  65.772  86.473  1.00  0.00           H  
ATOM    388  CB  LYS    25      65.595  65.919  84.639  1.00  0.00           C  
ATOM    389  HB2 LYS    25      65.067  65.166  84.055  1.00  0.00           H  
ATOM    390  HB3 LYS    25      65.919  66.775  84.047  1.00  0.00           H  
ATOM    391  CG  LYS    25      66.673  65.127  85.285  1.00  0.00           C  
ATOM    392  HG2 LYS    25      67.342  65.864  85.730  1.00  0.00           H  
ATOM    393  HG3 LYS    25      66.329  64.498  86.106  1.00  0.00           H  
ATOM    394  CD  LYS    25      67.651  64.383  84.343  1.00  0.00           C  
ATOM    395  HD2 LYS    25      67.137  63.595  83.792  1.00  0.00           H  
ATOM    396  HD3 LYS    25      68.088  65.114  83.663  1.00  0.00           H  
ATOM    397  CE  LYS    25      68.696  63.713  85.182  1.00  0.00           C  
ATOM    398  HE2 LYS    25      69.333  64.458  85.658  1.00  0.00           H  
ATOM    399  HE3 LYS    25      68.210  63.088  85.931  1.00  0.00           H  
ATOM    400  NZ  LYS    25      69.628  62.882  84.364  1.00  0.00           N  
ATOM    401  HZ1 LYS    25      69.150  62.107  83.927  1.00  0.00           H  
ATOM    402  HZ2 LYS    25      69.943  63.574  83.699  1.00  0.00           H  
ATOM    403  HZ3 LYS    25      70.431  62.570  84.892  1.00  0.00           H  
ATOM    404  C   LYS    25      65.409  67.667  86.497  1.00  0.00           C  
ATOM    405  O   LYS    25      66.004  67.387  87.512  1.00  0.00           O  
ATOM    406  N   ASP    26      65.331  68.923  85.948  1.00  0.00           N  
ATOM    407  H   ASP    26      65.031  68.925  84.984  1.00  0.00           H  
ATOM    408  CA  ASP    26      66.166  70.009  86.413  1.00  0.00           C  
ATOM    409  HA  ASP    26      67.188  69.628  86.417  1.00  0.00           H  
ATOM    410  CB  ASP    26      66.120  71.219  85.470  1.00  0.00           C  
ATOM    411  HB2 ASP    26      65.149  71.648  85.221  1.00  0.00           H  
ATOM    412  HB3 ASP    26      66.612  72.104  85.875  1.00  0.00           H  
ATOM    413  CG  ASP    26      66.652  70.990  84.080  1.00  0.00           C  
ATOM    414  OD1 ASP    26      66.297  71.829  83.131  1.00  0.00           O  
ATOM    415  OD2 ASP    26      67.407  70.035  83.888  1.00  0.00           O  
ATOM    416  C   ASP    26      65.788  70.518  87.858  1.00  0.00           C  
ATOM    417  O   ASP    26      66.442  71.452  88.369  1.00  0.00           O  
ATOM    418  N   LYS    27      64.740  69.966  88.493  1.00  0.00           N  
ATOM    419  H   LYS    27      64.267  69.224  87.998  1.00  0.00           H  
ATOM    420  CA  LYS    27      64.317  70.293  89.814  1.00  0.00           C  
ATOM    421  HA  LYS    27      64.162  71.370  89.887  1.00  0.00           H  
ATOM    422  CB  LYS    27      63.117  69.517  90.334  1.00  0.00           C  
ATOM    423  HB2 LYS    27      63.356  68.457  90.425  1.00  0.00           H  
ATOM    424  HB3 LYS    27      62.806  69.717  91.359  1.00  0.00           H  
ATOM    425  CG  LYS    27      61.897  69.826  89.382  1.00  0.00           C  
ATOM    426  HG2 LYS    27      61.666  70.887  89.286  1.00  0.00           H  
ATOM    427  HG3 LYS    27      62.026  69.524  88.343  1.00  0.00           H  
ATOM    428  CD  LYS    27      60.644  69.084  89.890  1.00  0.00           C  
ATOM    429  HD2 LYS    27      60.796  68.016  89.733  1.00  0.00           H  
ATOM    430  HD3 LYS    27      60.541  69.462  90.907  1.00  0.00           H  
ATOM    431  CE  LYS    27      59.387  69.374  89.004  1.00  0.00           C  
ATOM    432  HE2 LYS    27      59.746  69.688  88.024  1.00  0.00           H  
ATOM    433  HE3 LYS    27      58.680  68.544  89.023  1.00  0.00           H  
ATOM    434  NZ  LYS    27      58.505  70.464  89.549  1.00  0.00           N  
ATOM    435  HZ1 LYS    27      57.841  70.665  88.814  1.00  0.00           H  
ATOM    436  HZ2 LYS    27      58.080  70.263  90.443  1.00  0.00           H  
ATOM    437  HZ3 LYS    27      59.059  71.296  89.696  1.00  0.00           H  
ATOM    438  C   LYS    27      65.471  70.158  90.840  1.00  0.00           C  
ATOM    439  O   LYS    27      65.614  70.971  91.802  1.00  0.00           O  
ATOM    440  N   LYS    28      66.347  69.187  90.621  1.00  0.00           N  
ATOM    441  H   LYS    28      66.151  68.678  89.771  1.00  0.00           H  
ATOM    442  CA  LYS    28      67.523  68.792  91.408  1.00  0.00           C  
ATOM    443  HA  LYS    28      67.332  68.454  92.427  1.00  0.00           H  
ATOM    444  CB  LYS    28      68.159  67.555  90.728  1.00  0.00           C  
ATOM    445  HB2 LYS    28      68.119  67.837  89.676  1.00  0.00           H  
ATOM    446  HB3 LYS    28      69.192  67.463  91.065  1.00  0.00           H  
ATOM    447  CG  LYS    28      67.304  66.350  90.976  1.00  0.00           C  
ATOM    448  HG2 LYS    28      67.170  66.191  92.046  1.00  0.00           H  
ATOM    449  HG3 LYS    28      66.401  66.393  90.367  1.00  0.00           H  
ATOM    450  CD  LYS    28      67.937  65.137  90.230  1.00  0.00           C  
ATOM    451  HD2 LYS    28      68.211  65.407  89.210  1.00  0.00           H  
ATOM    452  HD3 LYS    28      68.881  64.904  90.722  1.00  0.00           H  
ATOM    453  CE  LYS    28      67.132  63.824  90.198  1.00  0.00           C  
ATOM    454  HE2 LYS    28      66.232  63.925  89.591  1.00  0.00           H  
ATOM    455  HE3 LYS    28      67.718  63.095  89.638  1.00  0.00           H  
ATOM    456  NZ  LYS    28      66.921  63.410  91.610  1.00  0.00           N  
ATOM    457  HZ1 LYS    28      67.831  63.224  92.008  1.00  0.00           H  
ATOM    458  HZ2 LYS    28      66.443  64.112  92.157  1.00  0.00           H  
ATOM    459  HZ3 LYS    28      66.396  62.548  91.591  1.00  0.00           H  
ATOM    460  C   LYS    28      68.570  69.926  91.459  1.00  0.00           C  
ATOM    461  O   LYS    28      69.438  69.887  92.314  1.00  0.00           O  
ATOM    462  N   GLU    29      68.576  70.980  90.624  1.00  0.00           N  
ATOM    463  H   GLU    29      67.963  70.879  89.827  1.00  0.00           H  
ATOM    464  CA  GLU    29      69.511  72.110  90.589  1.00  0.00           C  
ATOM    465  HA  GLU    29      70.486  71.626  90.636  1.00  0.00           H  
ATOM    466  CB  GLU    29      69.271  72.927  89.370  1.00  0.00           C  
ATOM    467  HB2 GLU    29      68.202  73.137  89.327  1.00  0.00           H  
ATOM    468  HB3 GLU    29      69.822  73.846  89.573  1.00  0.00           H  
ATOM    469  CG  GLU    29      69.757  72.334  88.081  1.00  0.00           C  
ATOM    470  HG2 GLU    29      70.819  72.105  88.176  1.00  0.00           H  
ATOM    471  HG3 GLU    29      69.262  71.372  87.950  1.00  0.00           H  
ATOM    472  CD  GLU    29      69.554  73.246  86.860  1.00  0.00           C  
ATOM    473  OE1 GLU    29      68.806  74.176  86.984  1.00  0.00           O  
ATOM    474  OE2 GLU    29      69.968  72.813  85.745  1.00  0.00           O  
ATOM    475  C   GLU    29      69.357  73.006  91.883  1.00  0.00           C  
ATOM    476  O   GLU    29      70.247  73.819  92.229  1.00  0.00           O  
ATOM    477  N   LYS    30      68.222  72.870  92.654  1.00  0.00           N  
ATOM    478  H   LYS    30      67.649  72.103  92.331  1.00  0.00           H  
ATOM    479  CA  LYS    30      67.967  73.587  93.938  1.00  0.00           C  
ATOM    480  HA  LYS    30      68.852  74.112  94.297  1.00  0.00           H  
ATOM    481  CB  LYS    30      66.847  74.597  93.703  1.00  0.00           C  
ATOM    482  HB2 LYS    30      65.999  74.198  93.146  1.00  0.00           H  
ATOM    483  HB3 LYS    30      66.378  74.892  94.642  1.00  0.00           H  
ATOM    484  CG  LYS    30      67.320  75.792  92.870  1.00  0.00           C  
ATOM    485  HG2 LYS    30      67.831  76.493  93.530  1.00  0.00           H  
ATOM    486  HG3 LYS    30      67.900  75.429  92.021  1.00  0.00           H  
ATOM    487  CD  LYS    30      66.121  76.670  92.378  1.00  0.00           C  
ATOM    488  HD2 LYS    30      65.690  76.030  91.609  1.00  0.00           H  
ATOM    489  HD3 LYS    30      65.380  76.741  93.173  1.00  0.00           H  
ATOM    490  CE  LYS    30      66.472  78.066  91.862  1.00  0.00           C  
ATOM    491  HE2 LYS    30      66.784  78.645  92.731  1.00  0.00           H  
ATOM    492  HE3 LYS    30      67.368  78.072  91.242  1.00  0.00           H  
ATOM    493  NZ  LYS    30      65.340  78.824  91.298  1.00  0.00           N  
ATOM    494  HZ1 LYS    30      64.864  78.437  90.496  1.00  0.00           H  
ATOM    495  HZ2 LYS    30      64.643  78.997  92.008  1.00  0.00           H  
ATOM    496  HZ3 LYS    30      65.628  79.731  90.960  1.00  0.00           H  
ATOM    497  C   LYS    30      67.529  72.559  94.902  1.00  0.00           C  
ATOM    498  O   LYS    30      67.465  71.359  94.636  1.00  0.00           O  
ATOM    499  N   LYS    31      67.427  73.010  96.141  1.00  0.00           N  
ATOM    500  H   LYS    31      67.681  73.985  96.200  1.00  0.00           H  
ATOM    501  CA  LYS    31      67.259  72.272  97.399  1.00  0.00           C  
ATOM    502  HA  LYS    31      68.205  71.837  97.722  1.00  0.00           H  
ATOM    503  CB  LYS    31      66.825  73.314  98.435  1.00  0.00           C  
ATOM    504  HB2 LYS    31      67.489  74.178  98.395  1.00  0.00           H  
ATOM    505  HB3 LYS    31      65.821  73.647  98.172  1.00  0.00           H  
ATOM    506  CG  LYS    31      66.709  72.846  99.863  1.00  0.00           C  
ATOM    507  HG2 LYS    31      66.129  71.923  99.892  1.00  0.00           H  
ATOM    508  HG3 LYS    31      67.689  72.569 100.253  1.00  0.00           H  
ATOM    509  CD  LYS    31      66.029  73.920 100.717  1.00  0.00           C  
ATOM    510  HD2 LYS    31      66.561  74.860 100.565  1.00  0.00           H  
ATOM    511  HD3 LYS    31      64.994  74.127 100.443  1.00  0.00           H  
ATOM    512  CE  LYS    31      65.924  73.531 102.175  1.00  0.00           C  
ATOM    513  HE2 LYS    31      65.281  72.670 102.356  1.00  0.00           H  
ATOM    514  HE3 LYS    31      66.940  73.330 102.514  1.00  0.00           H  
ATOM    515  NZ  LYS    31      65.358  74.666 102.847  1.00  0.00           N  
ATOM    516  HZ1 LYS    31      65.698  75.584 102.598  1.00  0.00           H  
ATOM    517  HZ2 LYS    31      64.355  74.590 102.755  1.00  0.00           H  
ATOM    518  HZ3 LYS    31      65.413  74.604 103.854  1.00  0.00           H  
ATOM    519  C   LYS    31      66.143  71.240  97.230  1.00  0.00           C  
ATOM    520  O   LYS    31      65.120  71.501  96.607  1.00  0.00           O  
ATOM    521  N   PRO    32      66.320  70.027  97.720  1.00  0.00           N  
ATOM    522  CD  PRO    32      65.242  69.044  97.754  1.00  0.00           C  
ATOM    523  HD2 PRO    32      64.793  68.915  96.769  1.00  0.00           H  
ATOM    524  HD3 PRO    32      64.477  69.177  98.519  1.00  0.00           H  
ATOM    525  CG  PRO    32      65.857  67.717  98.206  1.00  0.00           C  
ATOM    526  HG2 PRO    32      66.017  67.168  97.279  1.00  0.00           H  
ATOM    527  HG3 PRO    32      65.032  67.397  98.842  1.00  0.00           H  
ATOM    528  CB  PRO    32      67.140  68.141  98.894  1.00  0.00           C  
ATOM    529  HB2 PRO    32      67.840  67.305  98.883  1.00  0.00           H  
ATOM    530  HB3 PRO    32      67.013  68.490  99.919  1.00  0.00           H  
ATOM    531  CA  PRO    32      67.596  69.404  98.113  1.00  0.00           C  
ATOM    532  HA  PRO    32      68.103  70.044  98.835  1.00  0.00           H  
ATOM    533  C   PRO    32      68.581  69.091  97.015  1.00  0.00           C  
ATOM    534  O   PRO    32      68.228  68.631  96.005  1.00  0.00           O  
ATOM    535  N   THR    33      69.865  69.445  97.119  1.00  0.00           N  
ATOM    536  H   THR    33      70.184  69.828  97.998  1.00  0.00           H  
ATOM    537  CA  THR    33      70.898  69.529  96.054  1.00  0.00           C  
ATOM    538  HA  THR    33      70.759  68.658  95.413  1.00  0.00           H  
ATOM    539  CB  THR    33      70.675  70.746  95.222  1.00  0.00           C  
ATOM    540  HB  THR    33      69.626  70.860  94.946  1.00  0.00           H  
ATOM    541  CG2 THR    33      71.134  72.028  95.803  1.00  0.00           C  
ATOM    542 HG21 THR    33      70.731  72.103  96.813  1.00  0.00           H  
ATOM    543 HG22 THR    33      72.220  71.935  95.793  1.00  0.00           H  
ATOM    544 HG23 THR    33      70.783  72.901  95.253  1.00  0.00           H  
ATOM    545  OG1 THR    33      71.359  70.579  93.992  1.00  0.00           O  
ATOM    546  HG1 THR    33      70.785  70.322  93.267  1.00  0.00           H  
ATOM    547  C   THR    33      72.329  69.262  96.533  1.00  0.00           C  
ATOM    548  O   THR    33      72.605  69.151  97.708  1.00  0.00           O  
ATOM    549  N   VAL    34      73.313  69.467  95.619  1.00  0.00           N  
ATOM    550  H   VAL    34      73.000  69.741  94.699  1.00  0.00           H  
ATOM    551  CA  VAL    34      74.723  69.666  96.060  1.00  0.00           C  
ATOM    552  HA  VAL    34      74.551  70.195  96.998  1.00  0.00           H  
ATOM    553  CB  VAL    34      75.475  68.382  96.422  1.00  0.00           C  
ATOM    554  HB  VAL    34      74.788  67.817  97.053  1.00  0.00           H  
ATOM    555  CG1 VAL    34      75.803  67.581  95.136  1.00  0.00           C  
ATOM    556 HG11 VAL    34      75.884  66.530  95.412  1.00  0.00           H  
ATOM    557 HG12 VAL    34      75.017  67.671  94.386  1.00  0.00           H  
ATOM    558 HG13 VAL    34      76.742  67.877  94.669  1.00  0.00           H  
ATOM    559  CG2 VAL    34      76.761  68.397  97.330  1.00  0.00           C  
ATOM    560 HG21 VAL    34      77.517  68.966  96.790  1.00  0.00           H  
ATOM    561 HG22 VAL    34      76.424  68.878  98.249  1.00  0.00           H  
ATOM    562 HG23 VAL    34      77.050  67.399  97.660  1.00  0.00           H  
ATOM    563  C   VAL    34      75.559  70.593  95.216  1.00  0.00           C  
ATOM    564  O   VAL    34      75.593  70.516  94.003  1.00  0.00           O  
ATOM    565  N   SER    35      76.411  71.392  95.906  1.00  0.00           N  
ATOM    566  H   SER    35      76.453  71.307  96.912  1.00  0.00           H  
ATOM    567  CA  SER    35      77.533  72.154  95.251  1.00  0.00           C  
ATOM    568  HA  SER    35      77.229  73.055  94.718  1.00  0.00           H  
ATOM    569  CB  SER    35      78.531  72.676  96.319  1.00  0.00           C  
ATOM    570  HB2 SER    35      78.053  73.125  97.189  1.00  0.00           H  
ATOM    571  HB3 SER    35      79.197  71.863  96.610  1.00  0.00           H  
ATOM    572  OG  SER    35      79.421  73.594  95.654  1.00  0.00           O  
ATOM    573  HG  SER    35      79.857  74.061  96.370  1.00  0.00           H  
ATOM    574  C   SER    35      78.389  71.233  94.349  1.00  0.00           C  
ATOM    575  O   SER    35      78.707  70.098  94.702  1.00  0.00           O  
ATOM    576  N   VAL    36      78.826  71.761  93.244  1.00  0.00           N  
ATOM    577  H   VAL    36      78.571  72.701  92.976  1.00  0.00           H  
ATOM    578  CA  VAL    36      79.566  70.961  92.280  1.00  0.00           C  
ATOM    579  HA  VAL    36      78.936  70.094  92.086  1.00  0.00           H  
ATOM    580  CB  VAL    36      79.754  71.724  91.005  1.00  0.00           C  
ATOM    581  HB  VAL    36      78.740  72.021  90.739  1.00  0.00           H  
ATOM    582  CG1 VAL    36      80.713  72.928  91.115  1.00  0.00           C  
ATOM    583 HG11 VAL    36      81.700  72.540  91.364  1.00  0.00           H  
ATOM    584 HG12 VAL    36      80.894  73.427  90.164  1.00  0.00           H  
ATOM    585 HG13 VAL    36      80.468  73.662  91.883  1.00  0.00           H  
ATOM    586  CG2 VAL    36      80.304  70.865  89.909  1.00  0.00           C  
ATOM    587 HG21 VAL    36      80.416  71.403  88.968  1.00  0.00           H  
ATOM    588 HG22 VAL    36      81.330  70.579  90.140  1.00  0.00           H  
ATOM    589 HG23 VAL    36      79.708  69.960  89.799  1.00  0.00           H  
ATOM    590  C   VAL    36      80.863  70.368  92.821  1.00  0.00           C  
ATOM    591  O   VAL    36      81.338  69.282  92.461  1.00  0.00           O  
ATOM    592  N   PHE    37      81.475  71.210  93.689  1.00  0.00           N  
ATOM    593  H   PHE    37      81.016  72.063  93.974  1.00  0.00           H  
ATOM    594  CA  PHE    37      82.727  70.908  94.406  1.00  0.00           C  
ATOM    595  HA  PHE    37      83.510  70.839  93.651  1.00  0.00           H  
ATOM    596  CB  PHE    37      82.874  72.111  95.373  1.00  0.00           C  
ATOM    597  HB2 PHE    37      81.981  72.301  95.969  1.00  0.00           H  
ATOM    598  HB3 PHE    37      83.724  71.883  96.017  1.00  0.00           H  
ATOM    599  CG  PHE    37      83.315  73.391  94.667  1.00  0.00           C  
ATOM    600  CD1 PHE    37      84.443  73.481  93.850  1.00  0.00           C  
ATOM    601  HD1 PHE    37      85.077  72.617  93.724  1.00  0.00           H  
ATOM    602  CE1 PHE    37      84.859  74.664  93.254  1.00  0.00           C  
ATOM    603  HE1 PHE    37      85.738  74.680  92.626  1.00  0.00           H  
ATOM    604  CZ  PHE    37      84.084  75.785  93.357  1.00  0.00           C  
ATOM    605  HZ  PHE    37      84.310  76.609  92.697  1.00  0.00           H  
ATOM    606  CE2 PHE    37      82.864  75.692  94.048  1.00  0.00           C  
ATOM    607  HE2 PHE    37      82.206  76.548  94.020  1.00  0.00           H  
ATOM    608  CD2 PHE    37      82.487  74.573  94.738  1.00  0.00           C  
ATOM    609  HD2 PHE    37      81.555  74.693  95.270  1.00  0.00           H  
ATOM    610  C   PHE    37      82.778  69.552  95.199  1.00  0.00           C  
ATOM    611  O   PHE    37      83.851  69.026  95.541  1.00  0.00           O  
ATOM    612  N   SER    38      81.640  68.868  95.286  1.00  0.00           N  
ATOM    613  H   SER    38      80.801  69.242  94.866  1.00  0.00           H  
ATOM    614  CA  SER    38      81.481  67.545  95.944  1.00  0.00           C  
ATOM    615  HA  SER    38      81.980  67.517  96.913  1.00  0.00           H  
ATOM    616  CB  SER    38      79.960  67.353  96.230  1.00  0.00           C  
ATOM    617  HB2 SER    38      79.816  66.355  96.644  1.00  0.00           H  
ATOM    618  HB3 SER    38      79.520  68.050  96.943  1.00  0.00           H  
ATOM    619  OG  SER    38      79.167  67.399  95.044  1.00  0.00           O  
ATOM    620  HG  SER    38      78.708  68.239  94.966  1.00  0.00           H  
ATOM    621  C   SER    38      82.113  66.418  95.058  1.00  0.00           C  
ATOM    622  O   SER    38      82.493  65.333  95.514  1.00  0.00           O  
ATOM    623  N   MET    39      82.093  66.601  93.744  1.00  0.00           N  
ATOM    624  H   MET    39      81.538  67.342  93.340  1.00  0.00           H  
ATOM    625  CA  MET    39      82.687  65.673  92.812  1.00  0.00           C  
ATOM    626  HA  MET    39      82.311  64.672  93.020  1.00  0.00           H  
ATOM    627  CB  MET    39      82.405  65.954  91.265  1.00  0.00           C  
ATOM    628  HB2 MET    39      82.771  66.951  91.021  1.00  0.00           H  
ATOM    629  HB3 MET    39      82.941  65.253  90.625  1.00  0.00           H  
ATOM    630  CG  MET    39      80.937  65.889  90.939  1.00  0.00           C  
ATOM    631  HG2 MET    39      80.380  66.596  91.554  1.00  0.00           H  
ATOM    632  HG3 MET    39      80.743  66.198  89.911  1.00  0.00           H  
ATOM    633  SD  MET    39      80.149  64.306  91.284  1.00  0.00           S  
ATOM    634  CE  MET    39      79.458  64.561  92.892  1.00  0.00           C  
ATOM    635  HE1 MET    39      78.958  65.527  92.968  1.00  0.00           H  
ATOM    636  HE2 MET    39      78.651  63.847  93.058  1.00  0.00           H  
ATOM    637  HE3 MET    39      80.226  64.369  93.641  1.00  0.00           H  
ATOM    638  C   MET    39      84.268  65.507  92.960  1.00  0.00           C  
ATOM    639  O   MET    39      84.790  64.423  92.612  1.00  0.00           O  
ATOM    640  N   PHE    40      85.025  66.461  93.508  1.00  0.00           N  
ATOM    641  H   PHE    40      84.598  67.359  93.682  1.00  0.00           H  
ATOM    642  CA  PHE    40      86.485  66.404  93.640  1.00  0.00           C  
ATOM    643  HA  PHE    40      86.930  66.112  92.688  1.00  0.00           H  
ATOM    644  CB  PHE    40      87.052  67.820  94.014  1.00  0.00           C  
ATOM    645  HB2 PHE    40      86.503  68.156  94.894  1.00  0.00           H  
ATOM    646  HB3 PHE    40      88.091  67.803  94.341  1.00  0.00           H  
ATOM    647  CG  PHE    40      86.937  68.773  92.823  1.00  0.00           C  
ATOM    648  CD1 PHE    40      87.795  68.524  91.720  1.00  0.00           C  
ATOM    649  HD1 PHE    40      88.530  67.733  91.694  1.00  0.00           H  
ATOM    650  CE1 PHE    40      87.793  69.477  90.689  1.00  0.00           C  
ATOM    651  HE1 PHE    40      88.484  69.329  89.872  1.00  0.00           H  
ATOM    652  CZ  PHE    40      86.797  70.469  90.628  1.00  0.00           C  
ATOM    653  HZ  PHE    40      86.674  71.177  89.822  1.00  0.00           H  
ATOM    654  CE2 PHE    40      85.910  70.649  91.758  1.00  0.00           C  
ATOM    655  HE2 PHE    40      85.149  71.402  91.615  1.00  0.00           H  
ATOM    656  CD2 PHE    40      85.988  69.782  92.857  1.00  0.00           C  
ATOM    657  HD2 PHE    40      85.390  69.919  93.746  1.00  0.00           H  
ATOM    658  C   PHE    40      86.894  65.305  94.641  1.00  0.00           C  
ATOM    659  O   PHE    40      88.087  64.937  94.698  1.00  0.00           O  
ATOM    660  N   ARG    41      85.989  64.613  95.310  1.00  0.00           N  
ATOM    661  H   ARG    41      85.007  64.852  95.293  1.00  0.00           H  
ATOM    662  CA  ARG    41      86.281  63.397  96.088  1.00  0.00           C  
ATOM    663  HA  ARG    41      86.930  63.578  96.945  1.00  0.00           H  
ATOM    664  CB  ARG    41      84.950  62.916  96.656  1.00  0.00           C  
ATOM    665  HB2 ARG    41      84.665  63.736  97.314  1.00  0.00           H  
ATOM    666  HB3 ARG    41      84.101  62.795  95.983  1.00  0.00           H  
ATOM    667  CG  ARG    41      84.985  61.648  97.427  1.00  0.00           C  
ATOM    668  HG2 ARG    41      85.121  60.802  96.754  1.00  0.00           H  
ATOM    669  HG3 ARG    41      85.715  61.670  98.237  1.00  0.00           H  
ATOM    670  CD  ARG    41      83.556  61.425  98.067  1.00  0.00           C  
ATOM    671  HD2 ARG    41      83.271  62.327  98.608  1.00  0.00           H  
ATOM    672  HD3 ARG    41      82.815  61.225  97.293  1.00  0.00           H  
ATOM    673  NE  ARG    41      83.634  60.358  99.046  1.00  0.00           N  
ATOM    674  HE  ARG    41      84.393  59.701  98.931  1.00  0.00           H  
ATOM    675  CZ  ARG    41      82.775  60.247 100.083  1.00  0.00           C  
ATOM    676  NH1 ARG    41      81.836  61.075 100.403  1.00  0.00           N  
ATOM    677 HH11 ARG    41      81.658  61.811  99.735  1.00  0.00           H  
ATOM    678 HH12 ARG    41      81.254  60.912 101.212  1.00  0.00           H  
ATOM    679  NH2 ARG    41      82.921  59.232 100.948  1.00  0.00           N  
ATOM    680 HH21 ARG    41      83.451  58.427 100.645  1.00  0.00           H  
ATOM    681 HH22 ARG    41      82.146  58.860 101.479  1.00  0.00           H  
ATOM    682  C   ARG    41      86.951  62.290  95.241  1.00  0.00           C  
ATOM    683  O   ARG    41      87.665  61.509  95.791  1.00  0.00           O  
ATOM    684  N   TYR    42      86.794  62.268  93.923  1.00  0.00           N  
ATOM    685  H   TYR    42      86.176  62.991  93.584  1.00  0.00           H  
ATOM    686  CA  TYR    42      87.347  61.301  92.967  1.00  0.00           C  
ATOM    687  HA  TYR    42      87.543  60.496  93.676  1.00  0.00           H  
ATOM    688  CB  TYR    42      86.181  60.987  91.961  1.00  0.00           C  
ATOM    689  HB2 TYR    42      85.852  61.929  91.523  1.00  0.00           H  
ATOM    690  HB3 TYR    42      86.592  60.327  91.196  1.00  0.00           H  
ATOM    691  CG  TYR    42      84.996  60.442  92.693  1.00  0.00           C  
ATOM    692  CD1 TYR    42      83.871  61.276  92.729  1.00  0.00           C  
ATOM    693  HD1 TYR    42      83.811  62.218  92.204  1.00  0.00           H  
ATOM    694  CE1 TYR    42      82.714  60.881  93.382  1.00  0.00           C  
ATOM    695  HE1 TYR    42      81.842  61.516  93.347  1.00  0.00           H  
ATOM    696  CZ  TYR    42      82.721  59.652  94.117  1.00  0.00           C  
ATOM    697  OH  TYR    42      81.558  59.315  94.658  1.00  0.00           O  
ATOM    698  HH  TYR    42      81.618  58.581  95.274  1.00  0.00           H  
ATOM    699  CE2 TYR    42      83.779  58.699  94.085  1.00  0.00           C  
ATOM    700  HE2 TYR    42      83.731  57.743  94.587  1.00  0.00           H  
ATOM    701  CD2 TYR    42      84.954  59.194  93.397  1.00  0.00           C  
ATOM    702  HD2 TYR    42      85.900  58.727  93.627  1.00  0.00           H  
ATOM    703  C   TYR    42      88.679  61.716  92.407  1.00  0.00           C  
ATOM    704  O   TYR    42      89.223  61.045  91.524  1.00  0.00           O  
ATOM    705  N   SER    43      89.214  62.849  92.940  1.00  0.00           N  
ATOM    706  H   SER    43      88.639  63.320  93.623  1.00  0.00           H  
ATOM    707  CA  SER    43      90.549  63.268  92.681  1.00  0.00           C  
ATOM    708  HA  SER    43      90.700  63.007  91.633  1.00  0.00           H  
ATOM    709  CB  SER    43      90.686  64.740  92.924  1.00  0.00           C  
ATOM    710  HB2 SER    43      89.843  65.192  92.401  1.00  0.00           H  
ATOM    711  HB3 SER    43      90.511  64.871  93.991  1.00  0.00           H  
ATOM    712  OG  SER    43      92.012  65.063  92.401  1.00  0.00           O  
ATOM    713  HG  SER    43      91.920  64.925  91.456  1.00  0.00           H  
ATOM    714  C   SER    43      91.451  62.396  93.558  1.00  0.00           C  
ATOM    715  O   SER    43      91.035  61.813  94.594  1.00  0.00           O  
ATOM    716  N   ASN    44      92.758  62.404  93.267  1.00  0.00           N  
ATOM    717  H   ASN    44      93.250  62.981  92.600  1.00  0.00           H  
ATOM    718  CA  ASN    44      93.776  61.924  94.145  1.00  0.00           C  
ATOM    719  HA  ASN    44      93.346  61.591  95.089  1.00  0.00           H  
ATOM    720  CB  ASN    44      94.429  60.730  93.421  1.00  0.00           C  
ATOM    721  HB2 ASN    44      93.653  60.028  93.120  1.00  0.00           H  
ATOM    722  HB3 ASN    44      94.878  61.148  92.520  1.00  0.00           H  
ATOM    723  CG  ASN    44      95.472  60.049  94.283  1.00  0.00           C  
ATOM    724  OD1 ASN    44      95.378  59.867  95.562  1.00  0.00           O  
ATOM    725  ND2 ASN    44      96.695  60.006  93.813  1.00  0.00           N  
ATOM    726 HD21 ASN    44      97.448  59.527  94.287  1.00  0.00           H  
ATOM    727 HD22 ASN    44      96.819  60.289  92.852  1.00  0.00           H  
ATOM    728  C   ASN    44      94.705  62.981  94.630  1.00  0.00           C  
ATOM    729  O   ASN    44      95.068  63.834  93.849  1.00  0.00           O  
ATOM    730  N   TRP    45      95.099  62.853  95.981  1.00  0.00           N  
ATOM    731  H   TRP    45      94.636  62.086  96.447  1.00  0.00           H  
ATOM    732  CA  TRP    45      95.985  63.747  96.713  1.00  0.00           C  
ATOM    733  HA  TRP    45      95.296  64.504  97.088  1.00  0.00           H  
ATOM    734  CB  TRP    45      96.624  62.987  97.912  1.00  0.00           C  
ATOM    735  HB2 TRP    45      96.886  63.737  98.659  1.00  0.00           H  
ATOM    736  HB3 TRP    45      95.824  62.404  98.368  1.00  0.00           H  
ATOM    737  CG  TRP    45      97.919  62.153  97.810  1.00  0.00           C  
ATOM    738  CD1 TRP    45      98.008  60.867  97.468  1.00  0.00           C  
ATOM    739  HD1 TRP    45      97.156  60.224  97.301  1.00  0.00           H  
ATOM    740  NE1 TRP    45      99.319  60.469  97.235  1.00  0.00           N  
ATOM    741  HE1 TRP    45      99.598  59.616  96.771  1.00  0.00           H  
ATOM    742  CE2 TRP    45     100.185  61.465  97.606  1.00  0.00           C  
ATOM    743  CZ2 TRP    45     101.561  61.515  97.665  1.00  0.00           C  
ATOM    744  HZ2 TRP    45     102.141  60.613  97.540  1.00  0.00           H  
ATOM    745  CH2 TRP    45     102.205  62.673  98.086  1.00  0.00           C  
ATOM    746  HH2 TRP    45     103.281  62.740  98.145  1.00  0.00           H  
ATOM    747  CZ3 TRP    45     101.408  63.760  98.434  1.00  0.00           C  
ATOM    748  HZ3 TRP    45     101.884  64.687  98.720  1.00  0.00           H  
ATOM    749  CE3 TRP    45      99.978  63.729  98.354  1.00  0.00           C  
ATOM    750  HE3 TRP    45      99.402  64.532  98.789  1.00  0.00           H  
ATOM    751  CD2 TRP    45      99.328  62.578  97.943  1.00  0.00           C  
ATOM    752  C   TRP    45      96.997  64.452  95.838  1.00  0.00           C  
ATOM    753  O   TRP    45      97.160  65.666  95.945  1.00  0.00           O  
ATOM    754  N   LEU    46      97.627  63.642  94.957  1.00  0.00           N  
ATOM    755  H   LEU    46      97.659  62.643  95.105  1.00  0.00           H  
ATOM    756  CA  LEU    46      98.760  64.188  94.154  1.00  0.00           C  
ATOM    757  HA  LEU    46      99.402  64.649  94.905  1.00  0.00           H  
ATOM    758  CB  LEU    46      99.366  63.041  93.351  1.00  0.00           C  
ATOM    759  HB2 LEU    46      98.552  62.376  93.060  1.00  0.00           H  
ATOM    760  HB3 LEU    46      99.832  63.338  92.411  1.00  0.00           H  
ATOM    761  CG  LEU    46     100.435  62.276  94.148  1.00  0.00           C  
ATOM    762  HG  LEU    46     100.157  62.358  95.199  1.00  0.00           H  
ATOM    763  CD1 LEU    46     100.494  60.846  93.614  1.00  0.00           C  
ATOM    764 HD11 LEU    46     101.314  60.254  94.019  1.00  0.00           H  
ATOM    765 HD12 LEU    46      99.592  60.304  93.897  1.00  0.00           H  
ATOM    766 HD13 LEU    46     100.601  60.872  92.529  1.00  0.00           H  
ATOM    767  CD2 LEU    46     101.772  62.959  93.901  1.00  0.00           C  
ATOM    768 HD21 LEU    46     102.607  62.540  94.461  1.00  0.00           H  
ATOM    769 HD22 LEU    46     102.059  62.893  92.851  1.00  0.00           H  
ATOM    770 HD23 LEU    46     101.753  64.004  94.213  1.00  0.00           H  
ATOM    771  C   LEU    46      98.349  65.285  93.229  1.00  0.00           C  
ATOM    772  O   LEU    46      99.164  66.173  92.968  1.00  0.00           O  
ATOM    773  N   ASP    47      97.110  65.205  92.740  1.00  0.00           N  
ATOM    774  H   ASP    47      96.539  64.387  92.896  1.00  0.00           H  
ATOM    775  CA  ASP    47      96.484  66.135  91.731  1.00  0.00           C  
ATOM    776  HA  ASP    47      97.207  66.742  91.187  1.00  0.00           H  
ATOM    777  CB  ASP    47      95.460  65.432  90.795  1.00  0.00           C  
ATOM    778  HB2 ASP    47      94.765  64.850  91.400  1.00  0.00           H  
ATOM    779  HB3 ASP    47      94.888  66.232  90.325  1.00  0.00           H  
ATOM    780  CG  ASP    47      96.085  64.657  89.638  1.00  0.00           C  
ATOM    781  OD1 ASP    47      97.299  64.781  89.281  1.00  0.00           O  
ATOM    782  OD2 ASP    47      95.338  63.760  89.155  1.00  0.00           O  
ATOM    783  C   ASP    47      95.767  67.241  92.588  1.00  0.00           C  
ATOM    784  O   ASP    47      95.907  68.368  92.249  1.00  0.00           O  
ATOM    785  N   LYS    48      95.254  66.944  93.744  1.00  0.00           N  
ATOM    786  H   LYS    48      95.386  65.974  93.992  1.00  0.00           H  
ATOM    787  CA  LYS    48      94.604  67.945  94.648  1.00  0.00           C  
ATOM    788  HA  LYS    48      93.757  68.372  94.111  1.00  0.00           H  
ATOM    789  CB  LYS    48      94.050  67.136  95.860  1.00  0.00           C  
ATOM    790  HB2 LYS    48      94.833  66.666  96.455  1.00  0.00           H  
ATOM    791  HB3 LYS    48      93.577  67.831  96.554  1.00  0.00           H  
ATOM    792  CG  LYS    48      93.020  66.080  95.352  1.00  0.00           C  
ATOM    793  HG2 LYS    48      92.448  66.435  94.495  1.00  0.00           H  
ATOM    794  HG3 LYS    48      93.688  65.354  94.888  1.00  0.00           H  
ATOM    795  CD  LYS    48      92.201  65.422  96.481  1.00  0.00           C  
ATOM    796  HD2 LYS    48      92.068  64.350  96.336  1.00  0.00           H  
ATOM    797  HD3 LYS    48      92.862  65.520  97.342  1.00  0.00           H  
ATOM    798  CE  LYS    48      90.854  66.156  96.651  1.00  0.00           C  
ATOM    799  HE2 LYS    48      90.994  67.237  96.674  1.00  0.00           H  
ATOM    800  HE3 LYS    48      90.196  65.953  95.806  1.00  0.00           H  
ATOM    801  NZ  LYS    48      90.089  65.625  97.858  1.00  0.00           N  
ATOM    802  HZ1 LYS    48      89.654  64.721  97.737  1.00  0.00           H  
ATOM    803  HZ2 LYS    48      90.610  65.665  98.723  1.00  0.00           H  
ATOM    804  HZ3 LYS    48      89.264  66.183  98.029  1.00  0.00           H  
ATOM    805  C   LYS    48      95.617  69.023  95.066  1.00  0.00           C  
ATOM    806  O   LYS    48      95.287  70.223  94.985  1.00  0.00           O  
ATOM    807  N   LEU    49      96.867  68.644  95.376  1.00  0.00           N  
ATOM    808  H   LEU    49      97.037  67.664  95.552  1.00  0.00           H  
ATOM    809  CA  LEU    49      97.982  69.543  95.632  1.00  0.00           C  
ATOM    810  HA  LEU    49      97.773  70.346  96.339  1.00  0.00           H  
ATOM    811  CB  LEU    49      99.085  68.809  96.361  1.00  0.00           C  
ATOM    812  HB2 LEU    49      99.448  68.061  95.656  1.00  0.00           H  
ATOM    813  HB3 LEU    49      99.953  69.469  96.388  1.00  0.00           H  
ATOM    814  CG  LEU    49      98.797  68.332  97.687  1.00  0.00           C  
ATOM    815  HG  LEU    49      97.893  67.725  97.640  1.00  0.00           H  
ATOM    816  CD1 LEU    49      99.978  67.461  98.147  1.00  0.00           C  
ATOM    817 HD11 LEU    49     100.298  66.756  97.380  1.00  0.00           H  
ATOM    818 HD12 LEU    49     100.814  68.108  98.410  1.00  0.00           H  
ATOM    819 HD13 LEU    49      99.764  66.931  99.076  1.00  0.00           H  
ATOM    820  CD2 LEU    49      98.556  69.517  98.640  1.00  0.00           C  
ATOM    821 HD21 LEU    49      99.286  70.308  98.464  1.00  0.00           H  
ATOM    822 HD22 LEU    49      97.568  69.899  98.383  1.00  0.00           H  
ATOM    823 HD23 LEU    49      98.725  69.245  99.682  1.00  0.00           H  
ATOM    824  C   LEU    49      98.448  70.257  94.368  1.00  0.00           C  
ATOM    825  O   LEU    49      98.727  71.443  94.387  1.00  0.00           O  
ATOM    826  N   TYR    50      98.545  69.594  93.248  1.00  0.00           N  
ATOM    827  H   TYR    50      98.052  68.713  93.221  1.00  0.00           H  
ATOM    828  CA  TYR    50      98.992  70.244  91.994  1.00  0.00           C  
ATOM    829  HA  TYR    50      99.919  70.800  92.140  1.00  0.00           H  
ATOM    830  CB  TYR    50      99.289  69.170  91.009  1.00  0.00           C  
ATOM    831  HB2 TYR    50      99.928  68.390  91.423  1.00  0.00           H  
ATOM    832  HB3 TYR    50      98.384  68.704  90.621  1.00  0.00           H  
ATOM    833  CG  TYR    50     100.138  69.729  89.835  1.00  0.00           C  
ATOM    834  CD1 TYR    50     101.483  70.023  90.002  1.00  0.00           C  
ATOM    835  HD1 TYR    50     101.957  69.928  90.968  1.00  0.00           H  
ATOM    836  CE1 TYR    50     102.293  70.445  88.981  1.00  0.00           C  
ATOM    837  HE1 TYR    50     103.335  70.724  89.043  1.00  0.00           H  
ATOM    838  CZ  TYR    50     101.762  70.597  87.717  1.00  0.00           C  
ATOM    839  OH  TYR    50     102.620  70.970  86.720  1.00  0.00           O  
ATOM    840  HH  TYR    50     103.171  71.659  87.097  1.00  0.00           H  
ATOM    841  CE2 TYR    50     100.410  70.425  87.488  1.00  0.00           C  
ATOM    842  HE2 TYR    50      99.993  70.750  86.546  1.00  0.00           H  
ATOM    843  CD2 TYR    50      99.589  70.145  88.588  1.00  0.00           C  
ATOM    844  HD2 TYR    50      98.515  70.033  88.579  1.00  0.00           H  
ATOM    845  C   TYR    50      98.072  71.281  91.492  1.00  0.00           C  
ATOM    846  O   TYR    50      98.480  72.207  90.781  1.00  0.00           O  
ATOM    847  N   MET    51      96.770  71.224  91.899  1.00  0.00           N  
ATOM    848  H   MET    51      96.459  70.443  92.458  1.00  0.00           H  
ATOM    849  CA  MET    51      95.823  72.297  91.593  1.00  0.00           C  
ATOM    850  HA  MET    51      95.802  72.430  90.512  1.00  0.00           H  
ATOM    851  CB  MET    51      94.460  71.960  92.095  1.00  0.00           C  
ATOM    852  HB2 MET    51      94.190  70.982  91.696  1.00  0.00           H  
ATOM    853  HB3 MET    51      94.514  71.691  93.149  1.00  0.00           H  
ATOM    854  CG  MET    51      93.370  72.976  91.805  1.00  0.00           C  
ATOM    855  HG2 MET    51      93.370  73.751  92.571  1.00  0.00           H  
ATOM    856  HG3 MET    51      93.754  73.345  90.854  1.00  0.00           H  
ATOM    857  SD  MET    51      91.659  72.234  91.685  1.00  0.00           S  
ATOM    858  CE  MET    51      91.194  71.913  93.379  1.00  0.00           C  
ATOM    859  HE1 MET    51      90.148  71.615  93.451  1.00  0.00           H  
ATOM    860  HE2 MET    51      91.857  71.172  93.827  1.00  0.00           H  
ATOM    861  HE3 MET    51      91.401  72.934  93.700  1.00  0.00           H  
ATOM    862  C   MET    51      96.220  73.745  92.044  1.00  0.00           C  
ATOM    863  O   MET    51      95.867  74.688  91.369  1.00  0.00           O  
ATOM    864  N   VAL    52      96.983  73.919  93.097  1.00  0.00           N  
ATOM    865  H   VAL    52      97.189  73.098  93.647  1.00  0.00           H  
ATOM    866  CA  VAL    52      97.517  75.277  93.465  1.00  0.00           C  
ATOM    867  HA  VAL    52      96.787  76.074  93.326  1.00  0.00           H  
ATOM    868  CB  VAL    52      98.045  75.258  94.911  1.00  0.00           C  
ATOM    869  HB  VAL    52      97.432  74.570  95.492  1.00  0.00           H  
ATOM    870  CG1 VAL    52      99.508  74.705  95.002  1.00  0.00           C  
ATOM    871 HG11 VAL    52      99.591  73.849  94.332  1.00  0.00           H  
ATOM    872 HG12 VAL    52     100.097  75.564  94.682  1.00  0.00           H  
ATOM    873 HG13 VAL    52      99.856  74.510  96.016  1.00  0.00           H  
ATOM    874  CG2 VAL    52      97.917  76.671  95.495  1.00  0.00           C  
ATOM    875 HG21 VAL    52      96.885  76.993  95.641  1.00  0.00           H  
ATOM    876 HG22 VAL    52      98.285  76.481  96.503  1.00  0.00           H  
ATOM    877 HG23 VAL    52      98.450  77.439  94.935  1.00  0.00           H  
ATOM    878  C   VAL    52      98.604  75.660  92.429  1.00  0.00           C  
ATOM    879  O   VAL    52      98.637  76.785  92.076  1.00  0.00           O  
ATOM    880  N   VAL    53      99.335  74.755  91.788  1.00  0.00           N  
ATOM    881  H   VAL    53      99.236  73.773  92.007  1.00  0.00           H  
ATOM    882  CA  VAL    53     100.199  74.986  90.581  1.00  0.00           C  
ATOM    883  HA  VAL    53     100.831  75.861  90.735  1.00  0.00           H  
ATOM    884  CB  VAL    53     101.124  73.786  90.304  1.00  0.00           C  
ATOM    885  HB  VAL    53     100.505  72.996  89.879  1.00  0.00           H  
ATOM    886  CG1 VAL    53     102.217  74.079  89.224  1.00  0.00           C  
ATOM    887 HG11 VAL    53     102.881  73.214  89.233  1.00  0.00           H  
ATOM    888 HG12 VAL    53     101.760  74.228  88.246  1.00  0.00           H  
ATOM    889 HG13 VAL    53     102.853  74.948  89.390  1.00  0.00           H  
ATOM    890  CG2 VAL    53     101.705  73.305  91.538  1.00  0.00           C  
ATOM    891 HG21 VAL    53     100.969  72.765  92.132  1.00  0.00           H  
ATOM    892 HG22 VAL    53     102.428  72.514  91.340  1.00  0.00           H  
ATOM    893 HG23 VAL    53     102.304  74.038  92.079  1.00  0.00           H  
ATOM    894  C   VAL    53      99.382  75.336  89.341  1.00  0.00           C  
ATOM    895  O   VAL    53      99.486  76.425  88.878  1.00  0.00           O  
ATOM    896  N   GLY    54      98.350  74.485  89.017  1.00  0.00           N  
ATOM    897  H   GLY    54      98.450  73.563  89.416  1.00  0.00           H  
ATOM    898  CA  GLY    54      97.256  74.772  88.091  1.00  0.00           C  
ATOM    899  HA2 GLY    54      97.626  74.705  87.068  1.00  0.00           H  
ATOM    900  HA3 GLY    54      96.494  74.013  88.269  1.00  0.00           H  
ATOM    901  C   GLY    54      96.671  76.212  88.281  1.00  0.00           C  
ATOM    902  O   GLY    54      96.476  76.934  87.304  1.00  0.00           O  
ATOM    903  N   THR    55      96.433  76.649  89.526  1.00  0.00           N  
ATOM    904  H   THR    55      96.668  76.052  90.306  1.00  0.00           H  
ATOM    905  CA  THR    55      95.772  77.875  89.837  1.00  0.00           C  
ATOM    906  HA  THR    55      95.035  78.053  89.053  1.00  0.00           H  
ATOM    907  CB  THR    55      95.013  77.890  91.106  1.00  0.00           C  
ATOM    908  HB  THR    55      95.698  77.759  91.944  1.00  0.00           H  
ATOM    909  CG2 THR    55      94.059  79.000  91.434  1.00  0.00           C  
ATOM    910 HG21 THR    55      94.645  79.493  92.210  1.00  0.00           H  
ATOM    911 HG22 THR    55      93.976  79.668  90.577  1.00  0.00           H  
ATOM    912 HG23 THR    55      93.067  78.688  91.760  1.00  0.00           H  
ATOM    913  OG1 THR    55      94.149  76.810  90.910  1.00  0.00           O  
ATOM    914  HG1 THR    55      94.665  76.008  91.017  1.00  0.00           H  
ATOM    915  C   THR    55      96.714  79.081  89.801  1.00  0.00           C  
ATOM    916  O   THR    55      96.232  80.096  89.256  1.00  0.00           O  
ATOM    917  N   LEU    56      98.009  78.985  90.199  1.00  0.00           N  
ATOM    918  H   LEU    56      98.330  78.116  90.600  1.00  0.00           H  
ATOM    919  CA  LEU    56      98.891  80.110  90.137  1.00  0.00           C  
ATOM    920  HA  LEU    56      98.423  81.013  90.529  1.00  0.00           H  
ATOM    921  CB  LEU    56     100.167  79.881  90.998  1.00  0.00           C  
ATOM    922  HB2 LEU    56      99.887  79.534  91.993  1.00  0.00           H  
ATOM    923  HB3 LEU    56     100.738  79.060  90.566  1.00  0.00           H  
ATOM    924  CG  LEU    56     101.087  81.076  91.170  1.00  0.00           C  
ATOM    925  HG  LEU    56     101.381  81.393  90.169  1.00  0.00           H  
ATOM    926  CD1 LEU    56     100.413  82.243  91.813  1.00  0.00           C  
ATOM    927 HD11 LEU    56      99.717  81.899  92.578  1.00  0.00           H  
ATOM    928 HD12 LEU    56     101.101  83.035  92.107  1.00  0.00           H  
ATOM    929 HD13 LEU    56      99.720  82.591  91.046  1.00  0.00           H  
ATOM    930  CD2 LEU    56     102.400  80.793  91.963  1.00  0.00           C  
ATOM    931 HD21 LEU    56     103.121  81.608  92.020  1.00  0.00           H  
ATOM    932 HD22 LEU    56     102.114  80.554  92.987  1.00  0.00           H  
ATOM    933 HD23 LEU    56     102.886  79.905  91.558  1.00  0.00           H  
ATOM    934  C   LEU    56      99.174  80.467  88.716  1.00  0.00           C  
ATOM    935  O   LEU    56      99.230  81.626  88.319  1.00  0.00           O  
ATOM    936  N   ALA    57      99.303  79.436  87.913  1.00  0.00           N  
ATOM    937  H   ALA    57      99.233  78.510  88.311  1.00  0.00           H  
ATOM    938  CA  ALA    57      99.520  79.633  86.476  1.00  0.00           C  
ATOM    939  HA  ALA    57     100.278  80.398  86.310  1.00  0.00           H  
ATOM    940  CB  ALA    57      99.980  78.333  85.939  1.00  0.00           C  
ATOM    941  HB1 ALA    57     100.972  78.044  86.288  1.00  0.00           H  
ATOM    942  HB2 ALA    57      99.265  77.544  86.175  1.00  0.00           H  
ATOM    943  HB3 ALA    57     100.018  78.410  84.853  1.00  0.00           H  
ATOM    944  C   ALA    57      98.304  80.200  85.765  1.00  0.00           C  
ATOM    945  O   ALA    57      98.376  81.154  85.027  1.00  0.00           O  
ATOM    946  N   ALA    58      97.080  79.780  86.129  1.00  0.00           N  
ATOM    947  H   ALA    58      96.969  79.043  86.810  1.00  0.00           H  
ATOM    948  CA  ALA    58      95.780  80.475  85.684  1.00  0.00           C  
ATOM    949  HA  ALA    58      95.784  80.609  84.602  1.00  0.00           H  
ATOM    950  CB  ALA    58      94.633  79.612  86.168  1.00  0.00           C  
ATOM    951  HB1 ALA    58      94.707  78.639  85.682  1.00  0.00           H  
ATOM    952  HB2 ALA    58      94.621  79.452  87.246  1.00  0.00           H  
ATOM    953  HB3 ALA    58      93.712  80.003  85.736  1.00  0.00           H  
ATOM    954  C   ALA    58      95.742  81.946  86.251  1.00  0.00           C  
ATOM    955  O   ALA    58      95.219  82.779  85.513  1.00  0.00           O  
ATOM    956  N   ILE    59      96.223  82.344  87.507  1.00  0.00           N  
ATOM    957  H   ILE    59      96.304  81.576  88.158  1.00  0.00           H  
ATOM    958  CA  ILE    59      96.360  83.746  88.002  1.00  0.00           C  
ATOM    959  HA  ILE    59      95.405  84.266  88.082  1.00  0.00           H  
ATOM    960  CB  ILE    59      96.794  83.702  89.515  1.00  0.00           C  
ATOM    961  HB  ILE    59      97.666  83.052  89.597  1.00  0.00           H  
ATOM    962  CG2 ILE    59      97.251  85.119  89.957  1.00  0.00           C  
ATOM    963 HG21 ILE    59      96.614  85.883  89.512  1.00  0.00           H  
ATOM    964 HG22 ILE    59      97.230  85.203  91.044  1.00  0.00           H  
ATOM    965 HG23 ILE    59      98.261  85.253  89.571  1.00  0.00           H  
ATOM    966  CG1 ILE    59      95.650  83.159  90.366  1.00  0.00           C  
ATOM    967 HG12 ILE    59      94.771  83.803  90.385  1.00  0.00           H  
ATOM    968 HG13 ILE    59      95.243  82.338  89.776  1.00  0.00           H  
ATOM    969  CD1 ILE    59      95.993  82.564  91.671  1.00  0.00           C  
ATOM    970 HD11 ILE    59      95.206  82.008  92.181  1.00  0.00           H  
ATOM    971 HD12 ILE    59      96.905  81.967  91.636  1.00  0.00           H  
ATOM    972 HD13 ILE    59      96.168  83.429  92.310  1.00  0.00           H  
ATOM    973  C   ILE    59      97.341  84.595  87.059  1.00  0.00           C  
ATOM    974  O   ILE    59      96.931  85.635  86.540  1.00  0.00           O  
ATOM    975  N   ILE    60      98.597  84.194  86.842  1.00  0.00           N  
ATOM    976  H   ILE    60      98.961  83.360  87.280  1.00  0.00           H  
ATOM    977  CA  ILE    60      99.470  84.990  85.967  1.00  0.00           C  
ATOM    978  HA  ILE    60      99.444  86.012  86.345  1.00  0.00           H  
ATOM    979  CB  ILE    60     100.968  84.583  86.200  1.00  0.00           C  
ATOM    980  HB  ILE    60     101.579  85.289  85.637  1.00  0.00           H  
ATOM    981  CG2 ILE    60     101.315  84.795  87.748  1.00  0.00           C  
ATOM    982 HG21 ILE    60     100.923  83.997  88.379  1.00  0.00           H  
ATOM    983 HG22 ILE    60     102.400  84.713  87.822  1.00  0.00           H  
ATOM    984 HG23 ILE    60     101.037  85.760  88.172  1.00  0.00           H  
ATOM    985  CG1 ILE    60     101.228  83.082  85.622  1.00  0.00           C  
ATOM    986 HG12 ILE    60     100.310  82.501  85.706  1.00  0.00           H  
ATOM    987 HG13 ILE    60     101.431  83.193  84.557  1.00  0.00           H  
ATOM    988  CD1 ILE    60     102.466  82.316  86.189  1.00  0.00           C  
ATOM    989 HD11 ILE    60     102.153  81.938  87.162  1.00  0.00           H  
ATOM    990 HD12 ILE    60     102.582  81.375  85.653  1.00  0.00           H  
ATOM    991 HD13 ILE    60     103.410  82.856  86.105  1.00  0.00           H  
ATOM    992  C   ILE    60      99.125  84.971  84.505  1.00  0.00           C  
ATOM    993  O   ILE    60      99.245  85.982  83.846  1.00  0.00           O  
ATOM    994  N   HIE    61      98.478  83.861  84.019  1.00  0.00           N  
ATOM    995  H   HIE    61      98.280  83.105  84.659  1.00  0.00           H  
ATOM    996  CA  HIE    61      97.743  83.862  82.765  1.00  0.00           C  
ATOM    997  HA  HIE    61      98.334  84.172  81.904  1.00  0.00           H  
ATOM    998  CB  HIE    61      97.157  82.514  82.389  1.00  0.00           C  
ATOM    999  HB2 HIE    61      97.784  81.657  82.632  1.00  0.00           H  
ATOM   1000  HB3 HIE    61      96.325  82.314  83.064  1.00  0.00           H  
ATOM   1001  CG  HIE    61      96.651  82.448  80.984  1.00  0.00           C  
ATOM   1002  ND1 HIE    61      95.875  81.357  80.459  1.00  0.00           N  
ATOM   1003  CE1 HIE    61      95.802  81.515  79.178  1.00  0.00           C  
ATOM   1004  HE1 HIE    61      95.185  80.919  78.521  1.00  0.00           H  
ATOM   1005  NE2 HIE    61      96.417  82.662  78.795  1.00  0.00           N  
ATOM   1006  HE2 HIE    61      96.570  82.964  77.844  1.00  0.00           H  
ATOM   1007  CD2 HIE    61      96.991  83.292  79.906  1.00  0.00           C  
ATOM   1008  HD2 HIE    61      97.624  84.166  79.943  1.00  0.00           H  
ATOM   1009  C   HIE    61      96.575  84.914  82.673  1.00  0.00           C  
ATOM   1010  O   HIE    61      96.453  85.583  81.691  1.00  0.00           O  
ATOM   1011  N   GLY    62      95.805  85.088  83.689  1.00  0.00           N  
ATOM   1012  H   GLY    62      95.943  84.405  84.421  1.00  0.00           H  
ATOM   1013  CA  GLY    62      94.781  86.097  83.866  1.00  0.00           C  
ATOM   1014  HA2 GLY    62      93.967  86.063  83.143  1.00  0.00           H  
ATOM   1015  HA3 GLY    62      94.323  85.847  84.823  1.00  0.00           H  
ATOM   1016  C   GLY    62      95.292  87.564  84.064  1.00  0.00           C  
ATOM   1017  O   GLY    62      94.637  88.532  83.672  1.00  0.00           O  
ATOM   1018  N   ALA    63      96.481  87.768  84.727  1.00  0.00           N  
ATOM   1019  H   ALA    63      96.768  87.045  85.370  1.00  0.00           H  
ATOM   1020  CA  ALA    63      97.232  88.977  84.782  1.00  0.00           C  
ATOM   1021  HA  ALA    63      96.625  89.871  84.923  1.00  0.00           H  
ATOM   1022  CB  ALA    63      98.232  88.911  85.948  1.00  0.00           C  
ATOM   1023  HB1 ALA    63      97.883  88.404  86.848  1.00  0.00           H  
ATOM   1024  HB2 ALA    63      99.253  88.722  85.618  1.00  0.00           H  
ATOM   1025  HB3 ALA    63      98.303  89.894  86.414  1.00  0.00           H  
ATOM   1026  C   ALA    63      98.046  89.329  83.546  1.00  0.00           C  
ATOM   1027  O   ALA    63      98.622  90.418  83.400  1.00  0.00           O  
ATOM   1028  N   GLY    64      98.154  88.421  82.563  1.00  0.00           N  
ATOM   1029  H   GLY    64      97.727  87.538  82.806  1.00  0.00           H  
ATOM   1030  CA  GLY    64      98.809  88.568  81.275  1.00  0.00           C  
ATOM   1031  HA2 GLY    64      99.874  88.691  81.469  1.00  0.00           H  
ATOM   1032  HA3 GLY    64      98.616  87.669  80.690  1.00  0.00           H  
ATOM   1033  C   GLY    64      98.319  89.864  80.492  1.00  0.00           C  
ATOM   1034  O   GLY    64      99.123  90.776  80.200  1.00  0.00           O  
ATOM   1035  N   LEU    65      96.993  90.024  80.254  1.00  0.00           N  
ATOM   1036  H   LEU    65      96.288  89.333  80.470  1.00  0.00           H  
ATOM   1037  CA  LEU    65      96.522  91.060  79.368  1.00  0.00           C  
ATOM   1038  HA  LEU    65      97.275  91.253  78.604  1.00  0.00           H  
ATOM   1039  CB  LEU    65      95.203  90.532  78.748  1.00  0.00           C  
ATOM   1040  HB2 LEU    65      95.316  89.522  78.355  1.00  0.00           H  
ATOM   1041  HB3 LEU    65      94.424  90.308  79.477  1.00  0.00           H  
ATOM   1042  CG  LEU    65      94.710  91.482  77.680  1.00  0.00           C  
ATOM   1043  HG  LEU    65      94.483  92.456  78.113  1.00  0.00           H  
ATOM   1044  CD1 LEU    65      95.664  91.597  76.456  1.00  0.00           C  
ATOM   1045 HD11 LEU    65      95.902  90.644  75.983  1.00  0.00           H  
ATOM   1046 HD12 LEU    65      95.183  92.299  75.775  1.00  0.00           H  
ATOM   1047 HD13 LEU    65      96.466  92.237  76.823  1.00  0.00           H  
ATOM   1048  CD2 LEU    65      93.421  90.872  77.065  1.00  0.00           C  
ATOM   1049 HD21 LEU    65      93.068  91.483  76.233  1.00  0.00           H  
ATOM   1050 HD22 LEU    65      93.603  89.874  76.667  1.00  0.00           H  
ATOM   1051 HD23 LEU    65      92.610  90.817  77.790  1.00  0.00           H  
ATOM   1052  C   LEU    65      96.456  92.485  80.012  1.00  0.00           C  
ATOM   1053  O   LEU    65      96.868  93.398  79.351  1.00  0.00           O  
ATOM   1054  N   PRO    66      96.165  92.570  81.314  1.00  0.00           N  
ATOM   1055  CD  PRO    66      95.290  91.674  82.077  1.00  0.00           C  
ATOM   1056  HD2 PRO    66      95.911  91.021  82.690  1.00  0.00           H  
ATOM   1057  HD3 PRO    66      94.663  91.104  81.391  1.00  0.00           H  
ATOM   1058  CG  PRO    66      94.518  92.600  82.977  1.00  0.00           C  
ATOM   1059  HG2 PRO    66      94.134  92.216  83.922  1.00  0.00           H  
ATOM   1060  HG3 PRO    66      93.628  93.020  82.508  1.00  0.00           H  
ATOM   1061  CB  PRO    66      95.556  93.721  83.329  1.00  0.00           C  
ATOM   1062  HB2 PRO    66      96.276  93.387  84.076  1.00  0.00           H  
ATOM   1063  HB3 PRO    66      95.169  94.670  83.700  1.00  0.00           H  
ATOM   1064  CA  PRO    66      96.218  93.847  81.966  1.00  0.00           C  
ATOM   1065  HA  PRO    66      95.604  94.488  81.334  1.00  0.00           H  
ATOM   1066  C   PRO    66      97.585  94.433  82.130  1.00  0.00           C  
ATOM   1067  O   PRO    66      97.707  95.625  82.040  1.00  0.00           O  
ATOM   1068  N   LEU    67      98.638  93.563  82.204  1.00  0.00           N  
ATOM   1069  H   LEU    67      98.410  92.587  82.084  1.00  0.00           H  
ATOM   1070  CA  LEU    67     100.042  93.901  82.098  1.00  0.00           C  
ATOM   1071  HA  LEU    67     100.119  94.832  82.660  1.00  0.00           H  
ATOM   1072  CB  LEU    67     100.770  92.845  82.887  1.00  0.00           C  
ATOM   1073  HB2 LEU    67     100.476  91.905  82.421  1.00  0.00           H  
ATOM   1074  HB3 LEU    67     101.800  93.169  82.741  1.00  0.00           H  
ATOM   1075  CG  LEU    67     100.431  92.842  84.348  1.00  0.00           C  
ATOM   1076  HG  LEU    67      99.371  92.630  84.489  1.00  0.00           H  
ATOM   1077  CD1 LEU    67     101.242  91.688  84.939  1.00  0.00           C  
ATOM   1078 HD11 LEU    67     102.310  91.878  84.833  1.00  0.00           H  
ATOM   1079 HD12 LEU    67     101.051  91.575  86.007  1.00  0.00           H  
ATOM   1080 HD13 LEU    67     100.959  90.765  84.434  1.00  0.00           H  
ATOM   1081  CD2 LEU    67     100.806  94.107  85.159  1.00  0.00           C  
ATOM   1082 HD21 LEU    67     100.126  94.899  84.842  1.00  0.00           H  
ATOM   1083 HD22 LEU    67     100.820  93.980  86.242  1.00  0.00           H  
ATOM   1084 HD23 LEU    67     101.800  94.383  84.807  1.00  0.00           H  
ATOM   1085  C   LEU    67     100.598  94.244  80.632  1.00  0.00           C  
ATOM   1086  O   LEU    67     101.487  95.055  80.481  1.00  0.00           O  
ATOM   1087  N   MET    68     100.179  93.527  79.602  1.00  0.00           N  
ATOM   1088  H   MET    68      99.605  92.707  79.732  1.00  0.00           H  
ATOM   1089  CA  MET    68     100.520  93.732  78.200  1.00  0.00           C  
ATOM   1090  HA  MET    68     101.596  93.903  78.194  1.00  0.00           H  
ATOM   1091  CB  MET    68     100.224  92.531  77.364  1.00  0.00           C  
ATOM   1092  HB2 MET    68     100.763  91.743  77.890  1.00  0.00           H  
ATOM   1093  HB3 MET    68      99.158  92.302  77.353  1.00  0.00           H  
ATOM   1094  CG  MET    68     100.746  92.613  75.956  1.00  0.00           C  
ATOM   1095  HG2 MET    68     100.553  91.672  75.441  1.00  0.00           H  
ATOM   1096  HG3 MET    68     100.262  93.472  75.491  1.00  0.00           H  
ATOM   1097  SD  MET    68     102.548  92.785  75.833  1.00  0.00           S  
ATOM   1098  CE  MET    68     102.731  93.406  74.145  1.00  0.00           C  
ATOM   1099  HE1 MET    68     103.712  93.805  73.890  1.00  0.00           H  
ATOM   1100  HE2 MET    68     102.543  92.598  73.438  1.00  0.00           H  
ATOM   1101  HE3 MET    68     101.891  94.065  73.923  1.00  0.00           H  
ATOM   1102  C   MET    68      99.861  95.108  77.758  1.00  0.00           C  
ATOM   1103  O   MET    68     100.458  95.895  77.065  1.00  0.00           O  
ATOM   1104  N   MET    69      98.654  95.456  78.230  1.00  0.00           N  
ATOM   1105  H   MET    69      98.105  94.788  78.753  1.00  0.00           H  
ATOM   1106  CA  MET    69      98.028  96.763  78.052  1.00  0.00           C  
ATOM   1107  HA  MET    69      98.138  97.038  77.003  1.00  0.00           H  
ATOM   1108  CB  MET    69      96.613  96.829  78.605  1.00  0.00           C  
ATOM   1109  HB2 MET    69      96.666  96.418  79.613  1.00  0.00           H  
ATOM   1110  HB3 MET    69      96.238  97.838  78.779  1.00  0.00           H  
ATOM   1111  CG  MET    69      95.572  96.056  77.779  1.00  0.00           C  
ATOM   1112  HG2 MET    69      95.885  95.028  77.597  1.00  0.00           H  
ATOM   1113  HG3 MET    69      94.824  95.726  78.499  1.00  0.00           H  
ATOM   1114  SD  MET    69      95.162  96.831  76.184  1.00  0.00           S  
ATOM   1115  CE  MET    69      96.235  95.773  75.165  1.00  0.00           C  
ATOM   1116  HE1 MET    69      95.840  94.759  75.224  1.00  0.00           H  
ATOM   1117  HE2 MET    69      96.071  96.101  74.139  1.00  0.00           H  
ATOM   1118  HE3 MET    69      97.276  95.838  75.481  1.00  0.00           H  
ATOM   1119  C   MET    69      98.851  97.879  78.770  1.00  0.00           C  
ATOM   1120  O   MET    69      99.020  98.987  78.222  1.00  0.00           O  
ATOM   1121  N   LEU    70      99.446  97.583  79.964  1.00  0.00           N  
ATOM   1122  H   LEU    70      99.003  96.806  80.433  1.00  0.00           H  
ATOM   1123  CA  LEU    70     100.320  98.442  80.694  1.00  0.00           C  
ATOM   1124  HA  LEU    70      99.748  99.338  80.933  1.00  0.00           H  
ATOM   1125  CB  LEU    70     100.695  97.843  82.092  1.00  0.00           C  
ATOM   1126  HB2 LEU    70      99.767  97.551  82.584  1.00  0.00           H  
ATOM   1127  HB3 LEU    70     101.437  97.052  81.986  1.00  0.00           H  
ATOM   1128  CG  LEU    70     101.556  98.890  82.965  1.00  0.00           C  
ATOM   1129  HG  LEU    70     102.506  98.981  82.438  1.00  0.00           H  
ATOM   1130  CD1 LEU    70     101.007 100.327  83.032  1.00  0.00           C  
ATOM   1131 HD11 LEU    70     101.061 100.726  82.019  1.00  0.00           H  
ATOM   1132 HD12 LEU    70      99.955 100.235  83.302  1.00  0.00           H  
ATOM   1133 HD13 LEU    70     101.481 100.928  83.807  1.00  0.00           H  
ATOM   1134  CD2 LEU    70     101.598  98.254  84.327  1.00  0.00           C  
ATOM   1135 HD21 LEU    70     102.102  99.050  84.876  1.00  0.00           H  
ATOM   1136 HD22 LEU    70     100.614  98.120  84.778  1.00  0.00           H  
ATOM   1137 HD23 LEU    70     102.218  97.367  84.457  1.00  0.00           H  
ATOM   1138  C   LEU    70     101.541  98.943  79.873  1.00  0.00           C  
ATOM   1139  O   LEU    70     101.661 100.112  79.513  1.00  0.00           O  
ATOM   1140  N   VAL    71     102.355  97.994  79.466  1.00  0.00           N  
ATOM   1141  H   VAL    71     102.072  97.031  79.580  1.00  0.00           H  
ATOM   1142  CA  VAL    71     103.588  98.298  78.688  1.00  0.00           C  
ATOM   1143  HA  VAL    71     104.097  99.131  79.173  1.00  0.00           H  
ATOM   1144  CB  VAL    71     104.565  97.122  78.781  1.00  0.00           C  
ATOM   1145  HB  VAL    71     105.464  97.412  78.237  1.00  0.00           H  
ATOM   1146  CG1 VAL    71     104.870  96.891  80.251  1.00  0.00           C  
ATOM   1147 HG11 VAL    71     103.964  96.477  80.694  1.00  0.00           H  
ATOM   1148 HG12 VAL    71     105.674  96.156  80.273  1.00  0.00           H  
ATOM   1149 HG13 VAL    71     105.248  97.719  80.851  1.00  0.00           H  
ATOM   1150  CG2 VAL    71     104.055  95.819  78.023  1.00  0.00           C  
ATOM   1151 HG21 VAL    71     104.075  95.995  76.948  1.00  0.00           H  
ATOM   1152 HG22 VAL    71     104.773  95.010  78.153  1.00  0.00           H  
ATOM   1153 HG23 VAL    71     103.148  95.514  78.545  1.00  0.00           H  
ATOM   1154  C   VAL    71     103.310  98.780  77.254  1.00  0.00           C  
ATOM   1155  O   VAL    71     104.120  99.510  76.587  1.00  0.00           O  
ATOM   1156  N   PHE    72     102.139  98.605  76.718  1.00  0.00           N  
ATOM   1157  H   PHE    72     101.485  97.944  77.112  1.00  0.00           H  
ATOM   1158  CA  PHE    72     101.676  99.338  75.435  1.00  0.00           C  
ATOM   1159  HA  PHE    72     102.452  99.341  74.669  1.00  0.00           H  
ATOM   1160  CB  PHE    72     100.472  98.543  74.908  1.00  0.00           C  
ATOM   1161  HB2 PHE    72     100.714  97.505  74.677  1.00  0.00           H  
ATOM   1162  HB3 PHE    72      99.830  98.366  75.771  1.00  0.00           H  
ATOM   1163  CG  PHE    72      99.771  99.315  73.820  1.00  0.00           C  
ATOM   1164  CD1 PHE    72     100.348  99.445  72.560  1.00  0.00           C  
ATOM   1165  HD1 PHE    72     101.278  98.920  72.401  1.00  0.00           H  
ATOM   1166  CE1 PHE    72      99.735 100.190  71.546  1.00  0.00           C  
ATOM   1167  HE1 PHE    72     100.274 100.311  70.618  1.00  0.00           H  
ATOM   1168  CZ  PHE    72      98.430 100.786  71.771  1.00  0.00           C  
ATOM   1169  HZ  PHE    72      97.826 101.212  70.983  1.00  0.00           H  
ATOM   1170  CE2 PHE    72      97.899 100.730  73.066  1.00  0.00           C  
ATOM   1171  HE2 PHE    72      96.913 101.151  73.191  1.00  0.00           H  
ATOM   1172  CD2 PHE    72      98.562 100.035  74.098  1.00  0.00           C  
ATOM   1173  HD2 PHE    72      98.005  99.902  75.014  1.00  0.00           H  
ATOM   1174  C   PHE    72     101.400 100.763  75.819  1.00  0.00           C  
ATOM   1175  O   PHE    72     101.977 101.728  75.236  1.00  0.00           O  
ATOM   1176  N   GLY    73     100.662 101.080  76.879  1.00  0.00           N  
ATOM   1177  H   GLY    73     100.279 100.279  77.361  1.00  0.00           H  
ATOM   1178  CA  GLY    73     100.412 102.453  77.271  1.00  0.00           C  
ATOM   1179  HA2 GLY    73      99.907 103.005  76.478  1.00  0.00           H  
ATOM   1180  HA3 GLY    73      99.787 102.397  78.162  1.00  0.00           H  
ATOM   1181  C   GLY    73     101.683 103.156  77.705  1.00  0.00           C  
ATOM   1182  O   GLY    73     101.807 104.325  77.411  1.00  0.00           O  
ATOM   1183  N   GLU    74     102.659 102.483  78.286  1.00  0.00           N  
ATOM   1184  H   GLU    74     102.474 101.554  78.636  1.00  0.00           H  
ATOM   1185  CA  GLU    74     103.978 103.031  78.543  1.00  0.00           C  
ATOM   1186  HA  GLU    74     103.936 103.970  79.095  1.00  0.00           H  
ATOM   1187  CB  GLU    74     104.836 101.979  79.329  1.00  0.00           C  
ATOM   1188  HB2 GLU    74     104.631 100.982  78.939  1.00  0.00           H  
ATOM   1189  HB3 GLU    74     105.894 102.215  79.224  1.00  0.00           H  
ATOM   1190  CG  GLU    74     104.551 101.951  80.810  1.00  0.00           C  
ATOM   1191  HG2 GLU    74     103.478 101.929  81.002  1.00  0.00           H  
ATOM   1192  HG3 GLU    74     104.929 100.995  81.173  1.00  0.00           H  
ATOM   1193  CD  GLU    74     105.094 103.126  81.548  1.00  0.00           C  
ATOM   1194  OE1 GLU    74     105.966 103.899  81.026  1.00  0.00           O  
ATOM   1195  OE2 GLU    74     104.672 103.401  82.696  1.00  0.00           O  
ATOM   1196  C   GLU    74     104.736 103.456  77.311  1.00  0.00           C  
ATOM   1197  O   GLU    74     105.311 104.557  77.309  1.00  0.00           O  
ATOM   1198  N   MET    75     104.576 102.685  76.166  1.00  0.00           N  
ATOM   1199  H   MET    75     104.159 101.765  76.182  1.00  0.00           H  
ATOM   1200  CA  MET    75     105.117 103.029  74.858  1.00  0.00           C  
ATOM   1201  HA  MET    75     106.132 103.425  74.880  1.00  0.00           H  
ATOM   1202  CB  MET    75     104.976 101.789  73.883  1.00  0.00           C  
ATOM   1203  HB2 MET    75     105.202 100.852  74.392  1.00  0.00           H  
ATOM   1204  HB3 MET    75     103.945 101.523  73.650  1.00  0.00           H  
ATOM   1205  CG  MET    75     105.775 101.996  72.501  1.00  0.00           C  
ATOM   1206  HG2 MET    75     105.472 101.138  71.900  1.00  0.00           H  
ATOM   1207  HG3 MET    75     105.442 102.900  71.992  1.00  0.00           H  
ATOM   1208  SD  MET    75     107.570 102.093  72.656  1.00  0.00           S  
ATOM   1209  CE  MET    75     107.876 102.717  71.013  1.00  0.00           C  
ATOM   1210  HE1 MET    75     108.935 102.766  70.759  1.00  0.00           H  
ATOM   1211  HE2 MET    75     107.409 102.060  70.278  1.00  0.00           H  
ATOM   1212  HE3 MET    75     107.493 103.710  70.778  1.00  0.00           H  
ATOM   1213  C   MET    75     104.245 104.180  74.170  1.00  0.00           C  
ATOM   1214  O   MET    75     104.711 104.941  73.344  1.00  0.00           O  
ATOM   1215  N   THR    76     102.982 104.378  74.656  1.00  0.00           N  
ATOM   1216  H   THR    76     102.562 103.810  75.377  1.00  0.00           H  
ATOM   1217  CA  THR    76     102.223 105.540  74.151  1.00  0.00           C  
ATOM   1218  HA  THR    76     102.325 105.472  73.068  1.00  0.00           H  
ATOM   1219  CB  THR    76     100.729 105.357  74.448  1.00  0.00           C  
ATOM   1220  HB  THR    76     100.628 105.032  75.483  1.00  0.00           H  
ATOM   1221  CG2 THR    76      99.995 106.617  74.120  1.00  0.00           C  
ATOM   1222 HG21 THR    76     100.121 107.380  74.888  1.00  0.00           H  
ATOM   1223 HG22 THR    76     100.420 106.983  73.185  1.00  0.00           H  
ATOM   1224 HG23 THR    76      98.924 106.422  74.082  1.00  0.00           H  
ATOM   1225  OG1 THR    76     100.233 104.274  73.653  1.00  0.00           O  
ATOM   1226  HG1 THR    76     100.631 103.442  73.918  1.00  0.00           H  
ATOM   1227  C   THR    76     102.767 106.913  74.570  1.00  0.00           C  
ATOM   1228  O   THR    76     102.761 107.854  73.841  1.00  0.00           O  
ATOM   1229  N   ASP    77     103.358 106.984  75.743  1.00  0.00           N  
ATOM   1230  H   ASP    77     103.217 106.200  76.364  1.00  0.00           H  
ATOM   1231  CA  ASP    77     104.071 108.176  76.142  1.00  0.00           C  
ATOM   1232  HA  ASP    77     103.458 109.030  75.854  1.00  0.00           H  
ATOM   1233  CB  ASP    77     104.219 108.340  77.643  1.00  0.00           C  
ATOM   1234  HB2 ASP    77     104.599 107.379  77.992  1.00  0.00           H  
ATOM   1235  HB3 ASP    77     104.833 109.220  77.833  1.00  0.00           H  
ATOM   1236  CG  ASP    77     102.931 108.623  78.361  1.00  0.00           C  
ATOM   1237  OD1 ASP    77     102.675 108.036  79.483  1.00  0.00           O  
ATOM   1238  OD2 ASP    77     102.110 109.412  77.835  1.00  0.00           O  
ATOM   1239  C   ASP    77     105.475 108.303  75.430  1.00  0.00           C  
ATOM   1240  O   ASP    77     105.869 109.461  75.207  1.00  0.00           O  
ATOM   1241  N   ILE    78     106.128 107.211  75.020  1.00  0.00           N  
ATOM   1242  H   ILE    78     105.837 106.266  75.224  1.00  0.00           H  
ATOM   1243  CA  ILE    78     107.205 107.296  74.037  1.00  0.00           C  
ATOM   1244  HA  ILE    78     107.945 107.934  74.519  1.00  0.00           H  
ATOM   1245  CB  ILE    78     107.879 105.938  73.700  1.00  0.00           C  
ATOM   1246  HB  ILE    78     107.164 105.267  73.224  1.00  0.00           H  
ATOM   1247  CG2 ILE    78     109.054 106.392  72.754  1.00  0.00           C  
ATOM   1248 HG21 ILE    78     109.665 107.095  73.321  1.00  0.00           H  
ATOM   1249 HG22 ILE    78     109.616 105.532  72.389  1.00  0.00           H  
ATOM   1250 HG23 ILE    78     108.637 106.730  71.805  1.00  0.00           H  
ATOM   1251  CG1 ILE    78     108.452 105.210  74.922  1.00  0.00           C  
ATOM   1252 HG12 ILE    78     107.653 105.010  75.636  1.00  0.00           H  
ATOM   1253 HG13 ILE    78     108.813 104.212  74.676  1.00  0.00           H  
ATOM   1254  CD1 ILE    78     109.598 105.878  75.818  1.00  0.00           C  
ATOM   1255 HD11 ILE    78     109.046 106.435  76.576  1.00  0.00           H  
ATOM   1256 HD12 ILE    78     110.265 105.199  76.349  1.00  0.00           H  
ATOM   1257 HD13 ILE    78     110.273 106.529  75.263  1.00  0.00           H  
ATOM   1258  C   ILE    78     106.768 108.032  72.747  1.00  0.00           C  
ATOM   1259  O   ILE    78     107.443 109.000  72.236  1.00  0.00           O  
ATOM   1260  N   PHE    79     105.719 107.504  72.076  1.00  0.00           N  
ATOM   1261  H   PHE    79     105.248 106.675  72.411  1.00  0.00           H  
ATOM   1262  CA  PHE    79     105.034 108.091  70.945  1.00  0.00           C  
ATOM   1263  HA  PHE    79     105.716 108.248  70.110  1.00  0.00           H  
ATOM   1264  CB  PHE    79     103.966 107.118  70.542  1.00  0.00           C  
ATOM   1265  HB2 PHE    79     103.397 106.906  71.447  1.00  0.00           H  
ATOM   1266  HB3 PHE    79     103.286 107.599  69.839  1.00  0.00           H  
ATOM   1267  CG  PHE    79     104.404 105.713  69.980  1.00  0.00           C  
ATOM   1268  CD1 PHE    79     103.765 104.452  70.392  1.00  0.00           C  
ATOM   1269  HD1 PHE    79     102.946 104.419  71.096  1.00  0.00           H  
ATOM   1270  CE1 PHE    79     104.174 103.276  69.764  1.00  0.00           C  
ATOM   1271  HE1 PHE    79     103.629 102.383  70.031  1.00  0.00           H  
ATOM   1272  CZ  PHE    79     105.146 103.237  68.828  1.00  0.00           C  
ATOM   1273  HZ  PHE    79     105.426 102.315  68.339  1.00  0.00           H  
ATOM   1274  CE2 PHE    79     105.804 104.348  68.445  1.00  0.00           C  
ATOM   1275  HE2 PHE    79     106.576 104.217  67.702  1.00  0.00           H  
ATOM   1276  CD2 PHE    79     105.404 105.646  68.948  1.00  0.00           C  
ATOM   1277  HD2 PHE    79     105.915 106.544  68.636  1.00  0.00           H  
ATOM   1278  C   PHE    79     104.467 109.482  71.151  1.00  0.00           C  
ATOM   1279  O   PHE    79     104.420 110.330  70.287  1.00  0.00           O  
ATOM   1280  N   ALA    80     104.014 109.871  72.350  1.00  0.00           N  
ATOM   1281  H   ALA    80     104.100 109.171  73.073  1.00  0.00           H  
ATOM   1282  CA  ALA    80     103.734 111.293  72.692  1.00  0.00           C  
ATOM   1283  HA  ALA    80     103.067 111.868  72.050  1.00  0.00           H  
ATOM   1284  CB  ALA    80     103.038 111.315  74.022  1.00  0.00           C  
ATOM   1285  HB1 ALA    80     102.092 110.775  73.973  1.00  0.00           H  
ATOM   1286  HB2 ALA    80     103.603 110.999  74.899  1.00  0.00           H  
ATOM   1287  HB3 ALA    80     102.749 112.358  74.154  1.00  0.00           H  
ATOM   1288  C   ALA    80     105.075 112.110  72.619  1.00  0.00           C  
ATOM   1289  O   ALA    80     104.880 113.274  72.199  1.00  0.00           O  
ATOM   1290  N   ASN    81     106.217 111.601  73.043  1.00  0.00           N  
ATOM   1291  H   ASN    81     106.255 110.684  73.463  1.00  0.00           H  
ATOM   1292  CA  ASN    81     107.452 112.347  72.974  1.00  0.00           C  
ATOM   1293  HA  ASN    81     107.233 113.312  73.430  1.00  0.00           H  
ATOM   1294  CB  ASN    81     108.465 111.544  73.850  1.00  0.00           C  
ATOM   1295  HB2 ASN    81     108.055 111.261  74.820  1.00  0.00           H  
ATOM   1296  HB3 ASN    81     108.872 110.695  73.300  1.00  0.00           H  
ATOM   1297  CG  ASN    81     109.695 112.407  74.275  1.00  0.00           C  
ATOM   1298  OD1 ASN    81     109.905 113.481  73.855  1.00  0.00           O  
ATOM   1299  ND2 ASN    81     110.470 111.950  75.173  1.00  0.00           N  
ATOM   1300 HD21 ASN    81     111.137 112.588  75.585  1.00  0.00           H  
ATOM   1301 HD22 ASN    81     110.135 111.181  75.736  1.00  0.00           H  
ATOM   1302  C   ASN    81     107.847 112.524  71.493  1.00  0.00           C  
ATOM   1303  O   ASN    81     108.326 113.615  71.176  1.00  0.00           O  
ATOM   1304  N   ALA    82     107.626 111.446  70.695  1.00  0.00           N  
ATOM   1305  H   ALA    82     107.329 110.531  71.003  1.00  0.00           H  
ATOM   1306  CA  ALA    82     107.717 111.538  69.224  1.00  0.00           C  
ATOM   1307  HA  ALA    82     108.761 111.820  69.089  1.00  0.00           H  
ATOM   1308  CB  ALA    82     107.393 110.128  68.638  1.00  0.00           C  
ATOM   1309  HB1 ALA    82     108.090 109.372  69.001  1.00  0.00           H  
ATOM   1310  HB2 ALA    82     106.358 109.807  68.755  1.00  0.00           H  
ATOM   1311  HB3 ALA    82     107.508 110.146  67.554  1.00  0.00           H  
ATOM   1312  C   ALA    82     106.727 112.538  68.575  1.00  0.00           C  
ATOM   1313  O   ALA    82     107.153 113.244  67.651  1.00  0.00           O  
ATOM   1314  N   GLY    83     105.526 112.711  69.045  1.00  0.00           N  
ATOM   1315  H   GLY    83     105.258 112.131  69.827  1.00  0.00           H  
ATOM   1316  CA  GLY    83     104.579 113.699  68.515  1.00  0.00           C  
ATOM   1317  HA2 GLY    83     104.656 113.747  67.428  1.00  0.00           H  
ATOM   1318  HA3 GLY    83     103.542 113.365  68.537  1.00  0.00           H  
ATOM   1319  C   GLY    83     104.723 115.151  69.008  1.00  0.00           C  
ATOM   1320  O   GLY    83     104.547 116.134  68.228  1.00  0.00           O  
ATOM   1321  N   ASN    84     105.191 115.352  70.205  1.00  0.00           N  
ATOM   1322  H   ASN    84     105.399 114.557  70.791  1.00  0.00           H  
ATOM   1323  CA  ASN    84     105.648 116.689  70.643  1.00  0.00           C  
ATOM   1324  HA  ASN    84     104.846 117.413  70.502  1.00  0.00           H  
ATOM   1325  CB  ASN    84     106.048 116.562  72.095  1.00  0.00           C  
ATOM   1326  HB2 ASN    84     106.425 115.581  72.383  1.00  0.00           H  
ATOM   1327  HB3 ASN    84     106.702 117.354  72.461  1.00  0.00           H  
ATOM   1328  CG  ASN    84     104.829 116.780  72.989  1.00  0.00           C  
ATOM   1329  OD1 ASN    84     104.583 117.889  73.440  1.00  0.00           O  
ATOM   1330  ND2 ASN    84     104.014 115.743  73.152  1.00  0.00           N  
ATOM   1331 HD21 ASN    84     103.169 115.828  73.700  1.00  0.00           H  
ATOM   1332 HD22 ASN    84     104.133 114.962  72.524  1.00  0.00           H  
ATOM   1333  C   ASN    84     106.993 117.129  69.904  1.00  0.00           C  
ATOM   1334  O   ASN    84     107.130 118.321  69.703  1.00  0.00           O  
ATOM   1335  N   LEU    85     107.977 116.255  69.716  1.00  0.00           N  
ATOM   1336  H   LEU    85     107.993 115.345  70.156  1.00  0.00           H  
ATOM   1337  CA  LEU    85     109.227 116.509  69.029  1.00  0.00           C  
ATOM   1338  HA  LEU    85     109.678 117.350  69.555  1.00  0.00           H  
ATOM   1339  CB  LEU    85     110.114 115.172  69.196  1.00  0.00           C  
ATOM   1340  HB2 LEU    85     110.268 114.977  70.257  1.00  0.00           H  
ATOM   1341  HB3 LEU    85     109.613 114.325  68.728  1.00  0.00           H  
ATOM   1342  CG  LEU    85     111.541 115.414  68.605  1.00  0.00           C  
ATOM   1343  HG  LEU    85     111.520 115.541  67.522  1.00  0.00           H  
ATOM   1344  CD1 LEU    85     112.217 116.586  69.352  1.00  0.00           C  
ATOM   1345 HD11 LEU    85     111.760 117.530  69.054  1.00  0.00           H  
ATOM   1346 HD12 LEU    85     111.982 116.454  70.409  1.00  0.00           H  
ATOM   1347 HD13 LEU    85     113.290 116.557  69.160  1.00  0.00           H  
ATOM   1348  CD2 LEU    85     112.339 114.095  68.879  1.00  0.00           C  
ATOM   1349 HD21 LEU    85     112.041 113.431  68.067  1.00  0.00           H  
ATOM   1350 HD22 LEU    85     113.405 114.308  68.807  1.00  0.00           H  
ATOM   1351 HD23 LEU    85     111.954 113.600  69.770  1.00  0.00           H  
ATOM   1352  C   LEU    85     109.007 116.878  67.539  1.00  0.00           C  
ATOM   1353  O   LEU    85     109.984 117.196  66.863  1.00  0.00           O  
ATOM   1354  N   GLU    86     107.758 116.927  67.002  1.00  0.00           N  
ATOM   1355  H   GLU    86     106.908 116.691  67.493  1.00  0.00           H  
ATOM   1356  CA  GLU    86     107.582 117.589  65.685  1.00  0.00           C  
ATOM   1357  HA  GLU    86     108.334 117.261  64.968  1.00  0.00           H  
ATOM   1358  CB  GLU    86     106.182 117.364  64.988  1.00  0.00           C  
ATOM   1359  HB2 GLU    86     105.324 117.655  65.594  1.00  0.00           H  
ATOM   1360  HB3 GLU    86     106.151 117.846  64.011  1.00  0.00           H  
ATOM   1361  CG  GLU    86     105.957 115.853  64.781  1.00  0.00           C  
ATOM   1362  HG2 GLU    86     106.072 115.311  65.720  1.00  0.00           H  
ATOM   1363  HG3 GLU    86     104.944 115.600  64.468  1.00  0.00           H  
ATOM   1364  CD  GLU    86     106.966 115.263  63.755  1.00  0.00           C  
ATOM   1365  OE1 GLU    86     106.674 115.121  62.567  1.00  0.00           O  
ATOM   1366  OE2 GLU    86     108.095 115.006  64.154  1.00  0.00           O  
ATOM   1367  C   GLU    86     107.811 119.120  65.885  1.00  0.00           C  
ATOM   1368  O   GLU    86     107.984 119.872  64.923  1.00  0.00           O  
ATOM   1369  N   ASP    87     107.740 119.672  67.113  1.00  0.00           N  
ATOM   1370  H   ASP    87     107.508 119.108  67.917  1.00  0.00           H  
ATOM   1371  CA  ASP    87     107.717 121.083  67.402  1.00  0.00           C  
ATOM   1372  HA  ASP    87     108.030 121.643  66.521  1.00  0.00           H  
ATOM   1373  CB  ASP    87     106.285 121.541  67.699  1.00  0.00           C  
ATOM   1374  HB2 ASP    87     105.905 121.212  68.666  1.00  0.00           H  
ATOM   1375  HB3 ASP    87     106.277 122.629  67.760  1.00  0.00           H  
ATOM   1376  CG  ASP    87     105.394 121.200  66.517  1.00  0.00           C  
ATOM   1377  OD1 ASP    87     104.755 120.133  66.508  1.00  0.00           O  
ATOM   1378  OD2 ASP    87     105.181 122.075  65.677  1.00  0.00           O  
ATOM   1379  C   ASP    87     108.742 121.374  68.523  1.00  0.00           C  
ATOM   1380  O   ASP    87     109.579 122.269  68.286  1.00  0.00           O  
ATOM   1381  N   LEU    88     108.782 120.744  69.675  1.00  0.00           N  
ATOM   1382  H   LEU    88     108.132 119.972  69.718  1.00  0.00           H  
ATOM   1383  CA  LEU    88     109.605 120.990  70.872  1.00  0.00           C  
ATOM   1384  HA  LEU    88     110.454 121.608  70.580  1.00  0.00           H  
ATOM   1385  CB  LEU    88     108.815 121.757  71.905  1.00  0.00           C  
ATOM   1386  HB2 LEU    88     108.066 121.109  72.362  1.00  0.00           H  
ATOM   1387  HB3 LEU    88     109.537 122.004  72.683  1.00  0.00           H  
ATOM   1388  CG  LEU    88     108.078 122.988  71.460  1.00  0.00           C  
ATOM   1389  HG  LEU    88     107.452 122.832  70.581  1.00  0.00           H  
ATOM   1390  CD1 LEU    88     107.197 123.507  72.580  1.00  0.00           C  
ATOM   1391 HD11 LEU    88     107.710 123.674  73.527  1.00  0.00           H  
ATOM   1392 HD12 LEU    88     106.750 124.447  72.257  1.00  0.00           H  
ATOM   1393 HD13 LEU    88     106.429 122.769  72.812  1.00  0.00           H  
ATOM   1394  CD2 LEU    88     109.052 124.113  71.060  1.00  0.00           C  
ATOM   1395 HD21 LEU    88     109.901 124.040  71.740  1.00  0.00           H  
ATOM   1396 HD22 LEU    88     109.446 123.798  70.094  1.00  0.00           H  
ATOM   1397 HD23 LEU    88     108.588 125.099  71.042  1.00  0.00           H  
ATOM   1398  C   LEU    88     110.215 119.771  71.529  1.00  0.00           C  
ATOM   1399  O   LEU    88     109.653 118.717  71.756  1.00  0.00           O  
ATOM   1400  N   MET    89     111.485 119.873  71.849  1.00  0.00           N  
ATOM   1401  H   MET    89     111.908 120.756  71.601  1.00  0.00           H  
ATOM   1402  CA  MET    89     112.361 118.967  72.749  1.00  0.00           C  
ATOM   1403  HA  MET    89     112.003 117.962  72.525  1.00  0.00           H  
ATOM   1404  CB  MET    89     113.854 118.946  72.329  1.00  0.00           C  
ATOM   1405  HB2 MET    89     114.410 118.337  73.041  1.00  0.00           H  
ATOM   1406  HB3 MET    89     113.955 118.466  71.356  1.00  0.00           H  
ATOM   1407  CG  MET    89     114.523 120.355  72.345  1.00  0.00           C  
ATOM   1408  HG2 MET    89     114.387 120.811  71.364  1.00  0.00           H  
ATOM   1409  HG3 MET    89     114.016 120.875  73.158  1.00  0.00           H  
ATOM   1410  SD  MET    89     116.298 120.455  72.606  1.00  0.00           S  
ATOM   1411  CE  MET    89     116.524 119.651  74.169  1.00  0.00           C  
ATOM   1412  HE1 MET    89     117.561 119.868  74.426  1.00  0.00           H  
ATOM   1413  HE2 MET    89     115.823 120.062  74.896  1.00  0.00           H  
ATOM   1414  HE3 MET    89     116.413 118.587  73.960  1.00  0.00           H  
ATOM   1415  C   MET    89     112.123 119.333  74.256  1.00  0.00           C  
ATOM   1416  O   MET    89     111.713 120.423  74.679  1.00  0.00           O  
ATOM   1417  N   SER    90     112.427 118.269  75.048  1.00  0.00           N  
ATOM   1418  H   SER    90     112.887 117.486  74.606  1.00  0.00           H  
ATOM   1419  CA  SER    90     112.103 118.080  76.500  1.00  0.00           C  
ATOM   1420  HA  SER    90     112.011 117.000  76.616  1.00  0.00           H  
ATOM   1421  CB  SER    90     113.331 118.441  77.423  1.00  0.00           C  
ATOM   1422  HB2 SER    90     113.260 119.518  77.571  1.00  0.00           H  
ATOM   1423  HB3 SER    90     113.081 118.173  78.449  1.00  0.00           H  
ATOM   1424  OG  SER    90     114.597 118.025  77.072  1.00  0.00           O  
ATOM   1425  HG  SER    90     115.222 118.427  77.679  1.00  0.00           H  
ATOM   1426  C   SER    90     110.752 118.764  76.971  1.00  0.00           C  
ATOM   1427  O   SER    90     110.684 119.086  78.134  1.00  0.00           O  
ATOM   1428  N   ASN    91     109.774 118.690  76.042  1.00  0.00           N  
ATOM   1429  H   ASN    91     109.948 118.272  75.139  1.00  0.00           H  
ATOM   1430  CA  ASN    91     108.547 119.421  76.223  1.00  0.00           C  
ATOM   1431  HA  ASN    91     108.795 120.420  76.579  1.00  0.00           H  
ATOM   1432  CB  ASN    91     107.736 119.476  74.969  1.00  0.00           C  
ATOM   1433  HB2 ASN    91     108.422 119.670  74.144  1.00  0.00           H  
ATOM   1434  HB3 ASN    91     107.294 118.491  74.822  1.00  0.00           H  
ATOM   1435  CG  ASN    91     106.679 120.582  75.076  1.00  0.00           C  
ATOM   1436  OD1 ASN    91     107.074 121.677  75.473  1.00  0.00           O  
ATOM   1437  ND2 ASN    91     105.455 120.314  74.949  1.00  0.00           N  
ATOM   1438 HD21 ASN    91     104.856 121.080  75.219  1.00  0.00           H  
ATOM   1439 HD22 ASN    91     105.147 119.572  74.336  1.00  0.00           H  
ATOM   1440  C   ASN    91     107.713 118.648  77.340  1.00  0.00           C  
ATOM   1441  O   ASN    91     107.219 119.295  78.292  1.00  0.00           O  
ATOM   1442  N   ILE    92     107.789 117.263  77.398  1.00  0.00           N  
ATOM   1443  H   ILE    92     108.450 116.888  76.732  1.00  0.00           H  
ATOM   1444  CA  ILE    92     106.827 116.519  78.290  1.00  0.00           C  
ATOM   1445  HA  ILE    92     106.241 117.198  78.909  1.00  0.00           H  
ATOM   1446  CB  ILE    92     105.886 115.632  77.394  1.00  0.00           C  
ATOM   1447  HB  ILE    92     105.069 115.235  77.996  1.00  0.00           H  
ATOM   1448  CG2 ILE    92     105.205 116.350  76.203  1.00  0.00           C  
ATOM   1449 HG21 ILE    92     104.769 117.305  76.497  1.00  0.00           H  
ATOM   1450 HG22 ILE    92     106.079 116.582  75.593  1.00  0.00           H  
ATOM   1451 HG23 ILE    92     104.436 115.787  75.675  1.00  0.00           H  
ATOM   1452  CG1 ILE    92     106.583 114.329  76.857  1.00  0.00           C  
ATOM   1453 HG12 ILE    92     107.103 114.475  75.910  1.00  0.00           H  
ATOM   1454 HG13 ILE    92     107.280 114.018  77.636  1.00  0.00           H  
ATOM   1455  CD1 ILE    92     105.524 113.142  76.752  1.00  0.00           C  
ATOM   1456 HD11 ILE    92     104.880 113.380  75.906  1.00  0.00           H  
ATOM   1457 HD12 ILE    92     106.006 112.186  76.548  1.00  0.00           H  
ATOM   1458 HD13 ILE    92     105.090 113.003  77.742  1.00  0.00           H  
ATOM   1459  C   ILE    92     107.598 115.727  79.304  1.00  0.00           C  
ATOM   1460  O   ILE    92     107.056 115.508  80.385  1.00  0.00           O  
ATOM   1461  N   THR    93     108.885 115.366  79.142  1.00  0.00           N  
ATOM   1462  H   THR    93     109.345 115.515  78.256  1.00  0.00           H  
ATOM   1463  CA  THR    93     109.842 115.076  80.184  1.00  0.00           C  
ATOM   1464  HA  THR    93     109.470 115.595  81.067  1.00  0.00           H  
ATOM   1465  CB  THR    93     109.781 113.546  80.485  1.00  0.00           C  
ATOM   1466  HB  THR    93     108.797 113.298  80.883  1.00  0.00           H  
ATOM   1467  CG2 THR    93     110.046 112.618  79.311  1.00  0.00           C  
ATOM   1468 HG21 THR    93     110.299 111.584  79.549  1.00  0.00           H  
ATOM   1469 HG22 THR    93     109.090 112.616  78.788  1.00  0.00           H  
ATOM   1470 HG23 THR    93     110.934 113.013  78.818  1.00  0.00           H  
ATOM   1471  OG1 THR    93     110.726 113.230  81.504  1.00  0.00           O  
ATOM   1472  HG1 THR    93     110.424 113.597  82.338  1.00  0.00           H  
ATOM   1473  C   THR    93     111.314 115.518  79.834  1.00  0.00           C  
ATOM   1474  O   THR    93     111.669 115.473  78.692  1.00  0.00           O  
ATOM   1475  N   ASN    94     112.125 115.857  80.878  1.00  0.00           N  
ATOM   1476  H   ASN    94     111.871 115.902  81.855  1.00  0.00           H  
ATOM   1477  CA  ASN    94     113.498 116.170  80.641  1.00  0.00           C  
ATOM   1478  HA  ASN    94     113.747 116.432  79.613  1.00  0.00           H  
ATOM   1479  CB  ASN    94     113.886 117.349  81.596  1.00  0.00           C  
ATOM   1480  HB2 ASN    94     113.356 118.224  81.222  1.00  0.00           H  
ATOM   1481  HB3 ASN    94     113.628 117.124  82.631  1.00  0.00           H  
ATOM   1482  CG  ASN    94     115.347 117.692  81.513  1.00  0.00           C  
ATOM   1483  OD1 ASN    94     115.853 117.804  80.401  1.00  0.00           O  
ATOM   1484  ND2 ASN    94     116.019 117.768  82.627  1.00  0.00           N  
ATOM   1485 HD21 ASN    94     115.577 117.677  83.531  1.00  0.00           H  
ATOM   1486 HD22 ASN    94     116.979 118.078  82.658  1.00  0.00           H  
ATOM   1487  C   ASN    94     114.384 114.860  80.858  1.00  0.00           C  
ATOM   1488  O   ASN    94     114.900 114.585  81.956  1.00  0.00           O  
ATOM   1489  N   ARG    95     114.338 113.948  79.828  1.00  0.00           N  
ATOM   1490  H   ARG    95     113.770 114.204  79.033  1.00  0.00           H  
ATOM   1491  CA  ARG    95     114.655 112.568  80.004  1.00  0.00           C  
ATOM   1492  HA  ARG    95     114.247 112.273  80.971  1.00  0.00           H  
ATOM   1493  CB  ARG    95     114.049 111.719  78.904  1.00  0.00           C  
ATOM   1494  HB2 ARG    95     113.191 112.240  78.478  1.00  0.00           H  
ATOM   1495  HB3 ARG    95     114.759 111.653  78.081  1.00  0.00           H  
ATOM   1496  CG  ARG    95     113.637 110.397  79.452  1.00  0.00           C  
ATOM   1497  HG2 ARG    95     114.502 109.943  79.935  1.00  0.00           H  
ATOM   1498  HG3 ARG    95     112.946 110.619  80.264  1.00  0.00           H  
ATOM   1499  CD  ARG    95     112.905 109.430  78.551  1.00  0.00           C  
ATOM   1500  HD2 ARG    95     112.254 108.844  79.200  1.00  0.00           H  
ATOM   1501  HD3 ARG    95     112.194 109.895  77.869  1.00  0.00           H  
ATOM   1502  NE  ARG    95     113.889 108.656  77.702  1.00  0.00           N  
ATOM   1503  HE  ARG    95     114.867 108.550  77.928  1.00  0.00           H  
ATOM   1504  CZ  ARG    95     113.503 107.976  76.594  1.00  0.00           C  
ATOM   1505  NH1 ARG    95     112.356 108.112  75.986  1.00  0.00           N  
ATOM   1506 HH11 ARG    95     112.208 107.577  75.142  1.00  0.00           H  
ATOM   1507 HH12 ARG    95     111.669 108.731  76.392  1.00  0.00           H  
ATOM   1508  NH2 ARG    95     114.337 107.223  75.976  1.00  0.00           N  
ATOM   1509 HH21 ARG    95     115.199 107.054  76.475  1.00  0.00           H  
ATOM   1510 HH22 ARG    95     113.973 106.539  75.329  1.00  0.00           H  
ATOM   1511  C   ARG    95     116.213 112.376  80.122  1.00  0.00           C  
ATOM   1512  O   ARG    95     116.851 112.814  79.107  1.00  0.00           O  
ATOM   1513  N   SER    96     116.660 111.735  81.198  1.00  0.00           N  
ATOM   1514  H   SER    96     115.931 111.282  81.732  1.00  0.00           H  
ATOM   1515  CA  SER    96     118.076 111.637  81.577  1.00  0.00           C  
ATOM   1516  HA  SER    96     118.547 112.613  81.695  1.00  0.00           H  
ATOM   1517  CB  SER    96     118.103 111.012  83.018  1.00  0.00           C  
ATOM   1518  HB2 SER    96     117.958 111.752  83.805  1.00  0.00           H  
ATOM   1519  HB3 SER    96     117.472 110.126  83.083  1.00  0.00           H  
ATOM   1520  OG  SER    96     119.399 110.632  83.253  1.00  0.00           O  
ATOM   1521  HG  SER    96     119.894 111.404  83.538  1.00  0.00           H  
ATOM   1522  C   SER    96     119.022 110.985  80.569  1.00  0.00           C  
ATOM   1523  O   SER    96     120.228 111.257  80.472  1.00  0.00           O  
ATOM   1524  N   ASP    97     118.490 110.047  79.711  1.00  0.00           N  
ATOM   1525  H   ASP    97     117.537 109.760  79.882  1.00  0.00           H  
ATOM   1526  CA  ASP    97     119.301 109.477  78.609  1.00  0.00           C  
ATOM   1527  HA  ASP    97     120.335 109.440  78.953  1.00  0.00           H  
ATOM   1528  CB  ASP    97     118.790 108.095  78.223  1.00  0.00           C  
ATOM   1529  HB2 ASP    97     119.310 107.679  77.361  1.00  0.00           H  
ATOM   1530  HB3 ASP    97     118.877 107.450  79.098  1.00  0.00           H  
ATOM   1531  CG  ASP    97     117.334 108.077  77.902  1.00  0.00           C  
ATOM   1532  OD1 ASP    97     116.877 107.419  76.913  1.00  0.00           O  
ATOM   1533  OD2 ASP    97     116.536 108.601  78.658  1.00  0.00           O  
ATOM   1534  C   ASP    97     119.360 110.383  77.328  1.00  0.00           C  
ATOM   1535  O   ASP    97     120.414 110.432  76.743  1.00  0.00           O  
ATOM   1536  N   ILE    98     118.257 111.013  76.927  1.00  0.00           N  
ATOM   1537  H   ILE    98     117.483 110.789  77.536  1.00  0.00           H  
ATOM   1538  CA  ILE    98     118.179 111.951  75.730  1.00  0.00           C  
ATOM   1539  HA  ILE    98     118.469 111.546  74.760  1.00  0.00           H  
ATOM   1540  CB  ILE    98     116.690 112.287  75.413  1.00  0.00           C  
ATOM   1541  HB  ILE    98     116.173 112.642  76.304  1.00  0.00           H  
ATOM   1542  CG2 ILE    98     116.684 113.458  74.241  1.00  0.00           C  
ATOM   1543 HG21 ILE    98     115.697 113.676  73.833  1.00  0.00           H  
ATOM   1544 HG22 ILE    98     117.023 114.430  74.601  1.00  0.00           H  
ATOM   1545 HG23 ILE    98     117.342 113.286  73.389  1.00  0.00           H  
ATOM   1546  CG1 ILE    98     115.964 111.040  74.799  1.00  0.00           C  
ATOM   1547 HG12 ILE    98     116.426 110.703  73.871  1.00  0.00           H  
ATOM   1548 HG13 ILE    98     116.125 110.210  75.487  1.00  0.00           H  
ATOM   1549  CD1 ILE    98     114.456 111.164  74.681  1.00  0.00           C  
ATOM   1550 HD11 ILE    98     114.041 111.281  75.682  1.00  0.00           H  
ATOM   1551 HD12 ILE    98     114.070 112.006  74.106  1.00  0.00           H  
ATOM   1552 HD13 ILE    98     114.127 110.229  74.227  1.00  0.00           H  
ATOM   1553  C   ILE    98     119.038 113.205  76.084  1.00  0.00           C  
ATOM   1554  O   ILE    98     119.707 113.839  75.226  1.00  0.00           O  
ATOM   1555  N   ASN    99     119.169 113.543  77.379  1.00  0.00           N  
ATOM   1556  H   ASN    99     118.477 113.141  77.996  1.00  0.00           H  
ATOM   1557  CA  ASN    99     120.042 114.660  77.737  1.00  0.00           C  
ATOM   1558  HA  ASN    99     119.579 115.555  77.319  1.00  0.00           H  
ATOM   1559  CB  ASN    99     120.094 114.724  79.276  1.00  0.00           C  
ATOM   1560  HB2 ASN    99     120.315 113.675  79.474  1.00  0.00           H  
ATOM   1561  HB3 ASN    99     120.915 115.384  79.556  1.00  0.00           H  
ATOM   1562  CG  ASN    99     118.851 115.284  79.978  1.00  0.00           C  
ATOM   1563  OD1 ASN    99     118.683 115.208  81.215  1.00  0.00           O  
ATOM   1564  ND2 ASN    99     117.886 115.865  79.284  1.00  0.00           N  
ATOM   1565 HD21 ASN    99     118.071 116.157  78.336  1.00  0.00           H  
ATOM   1566 HD22 ASN    99     117.114 116.331  79.739  1.00  0.00           H  
ATOM   1567  C   ASN    99     121.495 114.531  77.207  1.00  0.00           C  
ATOM   1568  O   ASN    99     122.131 115.593  76.995  1.00  0.00           O  
ATOM   1569  N   ASP   100     122.065 113.276  77.056  1.00  0.00           N  
ATOM   1570  H   ASP   100     121.526 112.500  77.411  1.00  0.00           H  
ATOM   1571  CA  ASP   100     123.348 112.937  76.493  1.00  0.00           C  
ATOM   1572  HA  ASP   100     123.923 113.853  76.628  1.00  0.00           H  
ATOM   1573  CB  ASP   100     124.064 111.745  77.153  1.00  0.00           C  
ATOM   1574  HB2 ASP   100     123.555 110.781  77.145  1.00  0.00           H  
ATOM   1575  HB3 ASP   100     125.036 111.748  76.661  1.00  0.00           H  
ATOM   1576  CG  ASP   100     124.372 112.043  78.652  1.00  0.00           C  
ATOM   1577  OD1 ASP   100     124.324 111.019  79.427  1.00  0.00           O  
ATOM   1578  OD2 ASP   100     124.401 113.195  79.159  1.00  0.00           O  
ATOM   1579  C   ASP   100     123.284 112.812  74.965  1.00  0.00           C  
ATOM   1580  O   ASP   100     124.025 113.488  74.273  1.00  0.00           O  
ATOM   1581  N   THR   101     122.282 112.112  74.452  1.00  0.00           N  
ATOM   1582  H   THR   101     121.556 111.842  75.101  1.00  0.00           H  
ATOM   1583  CA  THR   101     122.241 111.630  73.050  1.00  0.00           C  
ATOM   1584  HA  THR   101     123.084 111.919  72.423  1.00  0.00           H  
ATOM   1585  CB  THR   101     122.297 110.113  72.932  1.00  0.00           C  
ATOM   1586  HB  THR   101     122.027 109.848  71.910  1.00  0.00           H  
ATOM   1587  CG2 THR   101     123.715 109.580  73.154  1.00  0.00           C  
ATOM   1588 HG21 THR   101     124.434 110.144  72.560  1.00  0.00           H  
ATOM   1589 HG22 THR   101     124.033 109.782  74.177  1.00  0.00           H  
ATOM   1590 HG23 THR   101     123.769 108.495  73.067  1.00  0.00           H  
ATOM   1591  OG1 THR   101     121.369 109.412  73.770  1.00  0.00           O  
ATOM   1592  HG1 THR   101     120.533 109.175  73.360  1.00  0.00           H  
ATOM   1593  C   THR   101     121.122 112.358  72.329  1.00  0.00           C  
ATOM   1594  O   THR   101     121.222 113.508  72.099  1.00  0.00           O  
ATOM   1595  N   GLY   102     120.104 111.678  71.811  1.00  0.00           N  
ATOM   1596  H   GLY   102     119.875 110.713  72.004  1.00  0.00           H  
ATOM   1597  CA  GLY   102     119.111 112.186  70.816  1.00  0.00           C  
ATOM   1598  HA2 GLY   102     118.590 113.056  71.215  1.00  0.00           H  
ATOM   1599  HA3 GLY   102     119.645 112.538  69.934  1.00  0.00           H  
ATOM   1600  C   GLY   102     118.061 111.081  70.377  1.00  0.00           C  
ATOM   1601  O   GLY   102     118.343 109.881  70.185  1.00  0.00           O  
ATOM   1602  N   PHE   103     116.872 111.535  70.077  1.00  0.00           N  
ATOM   1603  H   PHE   103     116.646 112.496  70.289  1.00  0.00           H  
ATOM   1604  CA  PHE   103     115.662 110.733  70.129  1.00  0.00           C  
ATOM   1605  HA  PHE   103     115.592 110.212  71.085  1.00  0.00           H  
ATOM   1606  CB  PHE   103     114.488 111.659  69.851  1.00  0.00           C  
ATOM   1607  HB2 PHE   103     114.518 112.469  70.579  1.00  0.00           H  
ATOM   1608  HB3 PHE   103     114.425 112.006  68.820  1.00  0.00           H  
ATOM   1609  CG  PHE   103     113.086 110.947  70.066  1.00  0.00           C  
ATOM   1610  CD1 PHE   103     112.324 110.260  69.063  1.00  0.00           C  
ATOM   1611  HD1 PHE   103     112.682 110.170  68.048  1.00  0.00           H  
ATOM   1612  CE1 PHE   103     111.089 109.574  69.389  1.00  0.00           C  
ATOM   1613  HE1 PHE   103     110.443 109.075  68.681  1.00  0.00           H  
ATOM   1614  CZ  PHE   103     110.658 109.663  70.722  1.00  0.00           C  
ATOM   1615  HZ  PHE   103     109.775 109.146  71.068  1.00  0.00           H  
ATOM   1616  CE2 PHE   103     111.359 110.274  71.707  1.00  0.00           C  
ATOM   1617  HE2 PHE   103     110.955 110.474  72.688  1.00  0.00           H  
ATOM   1618  CD2 PHE   103     112.513 110.946  71.360  1.00  0.00           C  
ATOM   1619  HD2 PHE   103     113.056 111.529  72.090  1.00  0.00           H  
ATOM   1620  C   PHE   103     115.642 109.498  69.183  1.00  0.00           C  
ATOM   1621  O   PHE   103     115.253 108.459  69.614  1.00  0.00           O  
ATOM   1622  N   PHE   104     116.086 109.576  67.937  1.00  0.00           N  
ATOM   1623  H   PHE   104     116.490 110.459  67.660  1.00  0.00           H  
ATOM   1624  CA  PHE   104     116.099 108.543  66.900  1.00  0.00           C  
ATOM   1625  HA  PHE   104     115.084 108.158  66.995  1.00  0.00           H  
ATOM   1626  CB  PHE   104     116.345 109.094  65.590  1.00  0.00           C  
ATOM   1627  HB2 PHE   104     117.158 109.811  65.701  1.00  0.00           H  
ATOM   1628  HB3 PHE   104     116.828 108.440  64.863  1.00  0.00           H  
ATOM   1629  CG  PHE   104     115.133 109.804  65.047  1.00  0.00           C  
ATOM   1630  CD1 PHE   104     115.049 111.217  65.186  1.00  0.00           C  
ATOM   1631  HD1 PHE   104     115.918 111.767  65.515  1.00  0.00           H  
ATOM   1632  CE1 PHE   104     113.885 111.837  64.924  1.00  0.00           C  
ATOM   1633  HE1 PHE   104     113.840 112.916  64.932  1.00  0.00           H  
ATOM   1634  CZ  PHE   104     112.812 111.154  64.384  1.00  0.00           C  
ATOM   1635  HZ  PHE   104     111.957 111.726  64.054  1.00  0.00           H  
ATOM   1636  CE2 PHE   104     112.827 109.782  64.308  1.00  0.00           C  
ATOM   1637  HE2 PHE   104     111.892 109.274  64.123  1.00  0.00           H  
ATOM   1638  CD2 PHE   104     113.995 109.087  64.710  1.00  0.00           C  
ATOM   1639  HD2 PHE   104     114.006 108.011  64.795  1.00  0.00           H  
ATOM   1640  C   PHE   104     116.947 107.302  67.226  1.00  0.00           C  
ATOM   1641  O   PHE   104     116.672 106.213  66.716  1.00  0.00           O  
ATOM   1642  N   MET   105     117.934 107.430  68.133  1.00  0.00           N  
ATOM   1643  H   MET   105     118.017 108.290  68.656  1.00  0.00           H  
ATOM   1644  CA  MET   105     118.704 106.317  68.700  1.00  0.00           C  
ATOM   1645  HA  MET   105     118.570 105.439  68.068  1.00  0.00           H  
ATOM   1646  CB  MET   105     120.174 106.668  68.615  1.00  0.00           C  
ATOM   1647  HB2 MET   105     120.843 105.809  68.573  1.00  0.00           H  
ATOM   1648  HB3 MET   105     120.287 107.068  67.607  1.00  0.00           H  
ATOM   1649  CG  MET   105     120.788 107.655  69.633  1.00  0.00           C  
ATOM   1650  HG2 MET   105     120.373 108.645  69.445  1.00  0.00           H  
ATOM   1651  HG3 MET   105     120.540 107.330  70.643  1.00  0.00           H  
ATOM   1652  SD  MET   105     122.646 107.806  69.704  1.00  0.00           S  
ATOM   1653  CE  MET   105     122.970 106.815  71.198  1.00  0.00           C  
ATOM   1654  HE1 MET   105     124.051 106.882  71.317  1.00  0.00           H  
ATOM   1655  HE2 MET   105     122.384 107.266  71.999  1.00  0.00           H  
ATOM   1656  HE3 MET   105     122.618 105.793  71.057  1.00  0.00           H  
ATOM   1657  C   MET   105     118.344 105.980  70.122  1.00  0.00           C  
ATOM   1658  O   MET   105     118.336 104.776  70.519  1.00  0.00           O  
ATOM   1659  N   ASN   106     117.821 106.916  70.876  1.00  0.00           N  
ATOM   1660  H   ASN   106     117.691 107.798  70.402  1.00  0.00           H  
ATOM   1661  CA  ASN   106     117.035 106.563  72.119  1.00  0.00           C  
ATOM   1662  HA  ASN   106     117.725 105.973  72.722  1.00  0.00           H  
ATOM   1663  CB  ASN   106     116.734 107.838  72.862  1.00  0.00           C  
ATOM   1664  HB2 ASN   106     116.326 108.596  72.193  1.00  0.00           H  
ATOM   1665  HB3 ASN   106     115.976 107.689  73.630  1.00  0.00           H  
ATOM   1666  CG  ASN   106     118.067 108.452  73.506  1.00  0.00           C  
ATOM   1667  OD1 ASN   106     118.820 109.218  72.880  1.00  0.00           O  
ATOM   1668  ND2 ASN   106     118.366 108.272  74.772  1.00  0.00           N  
ATOM   1669 HD21 ASN   106     119.234 108.683  75.086  1.00  0.00           H  
ATOM   1670 HD22 ASN   106     117.682 108.001  75.464  1.00  0.00           H  
ATOM   1671  C   ASN   106     115.799 105.659  71.823  1.00  0.00           C  
ATOM   1672  O   ASN   106     115.630 104.688  72.578  1.00  0.00           O  
ATOM   1673  N   LEU   107     115.028 105.958  70.748  1.00  0.00           N  
ATOM   1674  H   LEU   107     115.275 106.849  70.342  1.00  0.00           H  
ATOM   1675  CA  LEU   107     113.762 105.275  70.463  1.00  0.00           C  
ATOM   1676  HA  LEU   107     113.036 105.304  71.275  1.00  0.00           H  
ATOM   1677  CB  LEU   107     113.179 106.061  69.307  1.00  0.00           C  
ATOM   1678  HB2 LEU   107     112.800 107.033  69.623  1.00  0.00           H  
ATOM   1679  HB3 LEU   107     113.973 106.235  68.580  1.00  0.00           H  
ATOM   1680  CG  LEU   107     111.943 105.405  68.599  1.00  0.00           C  
ATOM   1681  HG  LEU   107     112.309 104.413  68.335  1.00  0.00           H  
ATOM   1682  CD1 LEU   107     110.664 105.233  69.453  1.00  0.00           C  
ATOM   1683 HD11 LEU   107     109.883 104.930  68.756  1.00  0.00           H  
ATOM   1684 HD12 LEU   107     110.952 104.512  70.219  1.00  0.00           H  
ATOM   1685 HD13 LEU   107     110.392 106.122  70.023  1.00  0.00           H  
ATOM   1686  CD2 LEU   107     111.604 106.098  67.332  1.00  0.00           C  
ATOM   1687 HD21 LEU   107     110.851 105.554  66.761  1.00  0.00           H  
ATOM   1688 HD22 LEU   107     111.312 107.119  67.576  1.00  0.00           H  
ATOM   1689 HD23 LEU   107     112.498 106.230  66.722  1.00  0.00           H  
ATOM   1690  C   LEU   107     114.012 103.769  70.079  1.00  0.00           C  
ATOM   1691  O   LEU   107     113.119 102.953  70.447  1.00  0.00           O  
ATOM   1692  N   GLU   108     115.149 103.414  69.540  1.00  0.00           N  
ATOM   1693  H   GLU   108     115.927 103.991  69.254  1.00  0.00           H  
ATOM   1694  CA  GLU   108     115.439 102.019  69.364  1.00  0.00           C  
ATOM   1695  HA  GLU   108     114.533 101.678  68.862  1.00  0.00           H  
ATOM   1696  CB  GLU   108     116.690 101.768  68.537  1.00  0.00           C  
ATOM   1697  HB2 GLU   108     117.592 102.129  69.030  1.00  0.00           H  
ATOM   1698  HB3 GLU   108     116.731 100.684  68.433  1.00  0.00           H  
ATOM   1699  CG  GLU   108     116.514 102.401  67.158  1.00  0.00           C  
ATOM   1700  HG2 GLU   108     115.592 102.210  66.610  1.00  0.00           H  
ATOM   1701  HG3 GLU   108     116.523 103.485  67.272  1.00  0.00           H  
ATOM   1702  CD  GLU   108     117.675 102.033  66.234  1.00  0.00           C  
ATOM   1703  OE1 GLU   108     117.664 102.454  65.032  1.00  0.00           O  
ATOM   1704  OE2 GLU   108     118.634 101.279  66.522  1.00  0.00           O  
ATOM   1705  C   GLU   108     115.637 101.249  70.727  1.00  0.00           C  
ATOM   1706  O   GLU   108     115.168 100.107  70.765  1.00  0.00           O  
ATOM   1707  N   GLU   109     116.107 101.925  71.744  1.00  0.00           N  
ATOM   1708  H   GLU   109     116.374 102.898  71.710  1.00  0.00           H  
ATOM   1709  CA  GLU   109     116.116 101.279  73.070  1.00  0.00           C  
ATOM   1710  HA  GLU   109     116.366 100.226  72.947  1.00  0.00           H  
ATOM   1711  CB  GLU   109     117.166 101.884  74.009  1.00  0.00           C  
ATOM   1712  HB2 GLU   109     117.154 102.966  74.133  1.00  0.00           H  
ATOM   1713  HB3 GLU   109     116.858 101.451  74.961  1.00  0.00           H  
ATOM   1714  CG  GLU   109     118.583 101.456  73.724  1.00  0.00           C  
ATOM   1715  HG2 GLU   109     118.893 101.921  72.788  1.00  0.00           H  
ATOM   1716  HG3 GLU   109     119.191 101.946  74.485  1.00  0.00           H  
ATOM   1717  CD  GLU   109     118.697  99.973  73.576  1.00  0.00           C  
ATOM   1718  OE1 GLU   109     118.117  99.226  74.346  1.00  0.00           O  
ATOM   1719  OE2 GLU   109     119.479  99.447  72.724  1.00  0.00           O  
ATOM   1720  C   GLU   109     114.746 101.345  73.772  1.00  0.00           C  
ATOM   1721  O   GLU   109     114.338 100.359  74.340  1.00  0.00           O  
ATOM   1722  N   ASP   110     113.974 102.390  73.610  1.00  0.00           N  
ATOM   1723  H   ASP   110     114.433 103.198  73.214  1.00  0.00           H  
ATOM   1724  CA  ASP   110     112.531 102.442  74.050  1.00  0.00           C  
ATOM   1725  HA  ASP   110     112.405 102.243  75.115  1.00  0.00           H  
ATOM   1726  CB  ASP   110     111.994 103.847  73.844  1.00  0.00           C  
ATOM   1727  HB2 ASP   110     112.117 104.050  72.781  1.00  0.00           H  
ATOM   1728  HB3 ASP   110     110.911 103.846  73.966  1.00  0.00           H  
ATOM   1729  CG  ASP   110     112.619 104.939  74.676  1.00  0.00           C  
ATOM   1730  OD1 ASP   110     112.648 106.117  74.212  1.00  0.00           O  
ATOM   1731  OD2 ASP   110     113.060 104.678  75.784  1.00  0.00           O  
ATOM   1732  C   ASP   110     111.589 101.423  73.377  1.00  0.00           C  
ATOM   1733  O   ASP   110     110.694 100.856  74.056  1.00  0.00           O  
ATOM   1734  N   MET   111     111.681 101.156  72.070  1.00  0.00           N  
ATOM   1735  H   MET   111     112.306 101.776  71.574  1.00  0.00           H  
ATOM   1736  CA  MET   111     111.037 100.068  71.262  1.00  0.00           C  
ATOM   1737  HA  MET   111     109.983 100.014  71.537  1.00  0.00           H  
ATOM   1738  CB  MET   111     111.134 100.229  69.736  1.00  0.00           C  
ATOM   1739  HB2 MET   111     110.320  99.688  69.254  1.00  0.00           H  
ATOM   1740  HB3 MET   111     110.914 101.256  69.446  1.00  0.00           H  
ATOM   1741  CG  MET   111     112.364  99.739  68.985  1.00  0.00           C  
ATOM   1742  HG2 MET   111     113.303 100.110  69.396  1.00  0.00           H  
ATOM   1743  HG3 MET   111     112.356  98.683  69.254  1.00  0.00           H  
ATOM   1744  SD  MET   111     112.480  99.926  67.251  1.00  0.00           S  
ATOM   1745  CE  MET   111     112.386 101.755  66.961  1.00  0.00           C  
ATOM   1746  HE1 MET   111     111.321 101.989  66.950  1.00  0.00           H  
ATOM   1747  HE2 MET   111     112.896 102.326  67.737  1.00  0.00           H  
ATOM   1748  HE3 MET   111     112.842 101.940  65.989  1.00  0.00           H  
ATOM   1749  C   MET   111     111.528  98.671  71.720  1.00  0.00           C  
ATOM   1750  O   MET   111     110.724  97.706  71.825  1.00  0.00           O  
ATOM   1751  N   THR   112     112.829  98.596  71.951  1.00  0.00           N  
ATOM   1752  H   THR   112     113.433  99.386  71.775  1.00  0.00           H  
ATOM   1753  CA  THR   112     113.411  97.311  72.418  1.00  0.00           C  
ATOM   1754  HA  THR   112     112.937  96.535  71.816  1.00  0.00           H  
ATOM   1755  CB  THR   112     114.904  97.254  72.104  1.00  0.00           C  
ATOM   1756  HB  THR   112     115.523  97.993  72.613  1.00  0.00           H  
ATOM   1757  CG2 THR   112     115.494  95.872  72.406  1.00  0.00           C  
ATOM   1758 HG21 THR   112     116.552  96.022  72.190  1.00  0.00           H  
ATOM   1759 HG22 THR   112     115.314  95.611  73.449  1.00  0.00           H  
ATOM   1760 HG23 THR   112     115.052  95.121  71.751  1.00  0.00           H  
ATOM   1761  OG1 THR   112     115.032  97.470  70.716  1.00  0.00           O  
ATOM   1762  HG1 THR   112     115.006  98.421  70.586  1.00  0.00           H  
ATOM   1763  C   THR   112     113.060  96.907  73.860  1.00  0.00           C  
ATOM   1764  O   THR   112     112.789  95.758  74.147  1.00  0.00           O  
ATOM   1765  N   ARG   113     112.876  97.912  74.724  1.00  0.00           N  
ATOM   1766  H   ARG   113     113.016  98.845  74.364  1.00  0.00           H  
ATOM   1767  CA  ARG   113     112.230  97.873  76.098  1.00  0.00           C  
ATOM   1768  HA  ARG   113     112.768  97.168  76.731  1.00  0.00           H  
ATOM   1769  CB  ARG   113     112.318  99.310  76.759  1.00  0.00           C  
ATOM   1770  HB2 ARG   113     112.170 100.085  76.008  1.00  0.00           H  
ATOM   1771  HB3 ARG   113     111.513  99.430  77.484  1.00  0.00           H  
ATOM   1772  CG  ARG   113     113.608  99.554  77.517  1.00  0.00           C  
ATOM   1773  HG2 ARG   113     113.528  98.863  78.357  1.00  0.00           H  
ATOM   1774  HG3 ARG   113     114.453  99.142  76.966  1.00  0.00           H  
ATOM   1775  CD  ARG   113     113.780 100.950  78.229  1.00  0.00           C  
ATOM   1776  HD2 ARG   113     112.851 101.262  78.706  1.00  0.00           H  
ATOM   1777  HD3 ARG   113     114.490 100.717  79.023  1.00  0.00           H  
ATOM   1778  NE  ARG   113     114.171 102.041  77.266  1.00  0.00           N  
ATOM   1779  HE  ARG   113     113.478 102.590  76.778  1.00  0.00           H  
ATOM   1780  CZ  ARG   113     115.323 102.667  77.331  1.00  0.00           C  
ATOM   1781  NH1 ARG   113     116.335 102.313  77.988  1.00  0.00           N  
ATOM   1782 HH11 ARG   113     117.190 102.789  77.740  1.00  0.00           H  
ATOM   1783 HH12 ARG   113     116.320 101.432  78.482  1.00  0.00           H  
ATOM   1784  NH2 ARG   113     115.393 103.763  76.641  1.00  0.00           N  
ATOM   1785 HH21 ARG   113     114.524 104.151  76.303  1.00  0.00           H  
ATOM   1786 HH22 ARG   113     116.321 104.160  76.627  1.00  0.00           H  
ATOM   1787  C   ARG   113     110.805  97.407  76.004  1.00  0.00           C  
ATOM   1788  O   ARG   113     110.447  96.357  76.633  1.00  0.00           O  
ATOM   1789  N   TYR   114     109.958  97.984  75.131  1.00  0.00           N  
ATOM   1790  H   TYR   114     110.330  98.749  74.586  1.00  0.00           H  
ATOM   1791  CA  TYR   114     108.659  97.442  74.743  1.00  0.00           C  
ATOM   1792  HA  TYR   114     108.000  97.388  75.610  1.00  0.00           H  
ATOM   1793  CB  TYR   114     107.929  98.273  73.650  1.00  0.00           C  
ATOM   1794  HB2 TYR   114     107.791  99.216  74.180  1.00  0.00           H  
ATOM   1795  HB3 TYR   114     108.510  98.456  72.746  1.00  0.00           H  
ATOM   1796  CG  TYR   114     106.537  97.842  73.201  1.00  0.00           C  
ATOM   1797  CD1 TYR   114     105.463  97.798  74.064  1.00  0.00           C  
ATOM   1798  HD1 TYR   114     105.704  98.092  75.075  1.00  0.00           H  
ATOM   1799  CE1 TYR   114     104.261  97.244  73.637  1.00  0.00           C  
ATOM   1800  HE1 TYR   114     103.356  97.223  74.226  1.00  0.00           H  
ATOM   1801  CZ  TYR   114     104.042  96.884  72.298  1.00  0.00           C  
ATOM   1802  OH  TYR   114     102.737  96.565  71.944  1.00  0.00           O  
ATOM   1803  HH  TYR   114     102.740  96.112  71.097  1.00  0.00           H  
ATOM   1804  CE2 TYR   114     105.102  96.987  71.419  1.00  0.00           C  
ATOM   1805  HE2 TYR   114     104.941  96.690  70.393  1.00  0.00           H  
ATOM   1806  CD2 TYR   114     106.344  97.430  71.846  1.00  0.00           C  
ATOM   1807  HD2 TYR   114     107.192  97.193  71.221  1.00  0.00           H  
ATOM   1808  C   TYR   114     108.715  95.942  74.380  1.00  0.00           C  
ATOM   1809  O   TYR   114     108.074  95.120  75.034  1.00  0.00           O  
ATOM   1810  N   ALA   115     109.545  95.573  73.430  1.00  0.00           N  
ATOM   1811  H   ALA   115     110.052  96.269  72.903  1.00  0.00           H  
ATOM   1812  CA  ALA   115     109.765  94.172  73.109  1.00  0.00           C  
ATOM   1813  HA  ALA   115     108.805  93.791  72.760  1.00  0.00           H  
ATOM   1814  CB  ALA   115     110.759  94.154  71.923  1.00  0.00           C  
ATOM   1815  HB1 ALA   115     110.429  94.802  71.111  1.00  0.00           H  
ATOM   1816  HB2 ALA   115     111.739  94.370  72.348  1.00  0.00           H  
ATOM   1817  HB3 ALA   115     110.836  93.164  71.474  1.00  0.00           H  
ATOM   1818  C   ALA   115     110.332  93.262  74.212  1.00  0.00           C  
ATOM   1819  O   ALA   115     109.977  92.083  74.234  1.00  0.00           O  
ATOM   1820  N   TYR   116     111.057  93.803  75.170  1.00  0.00           N  
ATOM   1821  H   TYR   116     111.407  94.724  74.949  1.00  0.00           H  
ATOM   1822  CA  TYR   116     111.557  93.106  76.370  1.00  0.00           C  
ATOM   1823  HA  TYR   116     112.057  92.203  76.019  1.00  0.00           H  
ATOM   1824  CB  TYR   116     112.703  93.986  77.031  1.00  0.00           C  
ATOM   1825  HB2 TYR   116     113.467  94.428  76.392  1.00  0.00           H  
ATOM   1826  HB3 TYR   116     112.298  94.836  77.580  1.00  0.00           H  
ATOM   1827  CG  TYR   116     113.533  93.179  78.021  1.00  0.00           C  
ATOM   1828  CD1 TYR   116     114.705  92.522  77.547  1.00  0.00           C  
ATOM   1829  HD1 TYR   116     114.943  92.547  76.494  1.00  0.00           H  
ATOM   1830  CE1 TYR   116     115.525  91.828  78.423  1.00  0.00           C  
ATOM   1831  HE1 TYR   116     116.431  91.327  78.116  1.00  0.00           H  
ATOM   1832  CZ  TYR   116     115.261  91.747  79.769  1.00  0.00           C  
ATOM   1833  OH  TYR   116     116.097  91.143  80.666  1.00  0.00           O  
ATOM   1834  HH  TYR   116     115.734  91.242  81.550  1.00  0.00           H  
ATOM   1835  CE2 TYR   116     114.042  92.183  80.187  1.00  0.00           C  
ATOM   1836  HE2 TYR   116     113.807  92.035  81.230  1.00  0.00           H  
ATOM   1837  CD2 TYR   116     113.205  92.987  79.360  1.00  0.00           C  
ATOM   1838  HD2 TYR   116     112.317  93.390  79.825  1.00  0.00           H  
ATOM   1839  C   TYR   116     110.446  92.786  77.324  1.00  0.00           C  
ATOM   1840  O   TYR   116     110.434  91.690  77.790  1.00  0.00           O  
ATOM   1841  N   TYR   117     109.594  93.759  77.673  1.00  0.00           N  
ATOM   1842  H   TYR   117     109.749  94.686  77.302  1.00  0.00           H  
ATOM   1843  CA  TYR   117     108.465  93.576  78.527  1.00  0.00           C  
ATOM   1844  HA  TYR   117     108.756  93.208  79.511  1.00  0.00           H  
ATOM   1845  CB  TYR   117     107.864  95.012  78.718  1.00  0.00           C  
ATOM   1846  HB2 TYR   117     107.449  95.311  77.756  1.00  0.00           H  
ATOM   1847  HB3 TYR   117     107.072  94.812  79.441  1.00  0.00           H  
ATOM   1848  CG  TYR   117     108.819  96.104  79.180  1.00  0.00           C  
ATOM   1849  CD1 TYR   117     109.876  95.885  80.013  1.00  0.00           C  
ATOM   1850  HD1 TYR   117     110.147  94.884  80.315  1.00  0.00           H  
ATOM   1851  CE1 TYR   117     110.741  96.969  80.325  1.00  0.00           C  
ATOM   1852  HE1 TYR   117     111.593  96.791  80.966  1.00  0.00           H  
ATOM   1853  CZ  TYR   117     110.452  98.305  79.997  1.00  0.00           C  
ATOM   1854  OH  TYR   117     111.310  99.305  80.344  1.00  0.00           O  
ATOM   1855  HH  TYR   117     112.195  99.147  80.681  1.00  0.00           H  
ATOM   1856  CE2 TYR   117     109.298  98.594  79.238  1.00  0.00           C  
ATOM   1857  HE2 TYR   117     108.971  99.575  78.925  1.00  0.00           H  
ATOM   1858  CD2 TYR   117     108.491  97.496  78.809  1.00  0.00           C  
ATOM   1859  HD2 TYR   117     107.596  97.622  78.217  1.00  0.00           H  
ATOM   1860  C   TYR   117     107.477  92.513  78.006  1.00  0.00           C  
ATOM   1861  O   TYR   117     107.188  91.507  78.656  1.00  0.00           O  
ATOM   1862  N   TYR   118     107.289  92.608  76.684  1.00  0.00           N  
ATOM   1863  H   TYR   118     107.595  93.385  76.116  1.00  0.00           H  
ATOM   1864  CA  TYR   118     106.471  91.582  75.996  1.00  0.00           C  
ATOM   1865  HA  TYR   118     105.528  91.500  76.536  1.00  0.00           H  
ATOM   1866  CB  TYR   118     106.360  92.030  74.522  1.00  0.00           C  
ATOM   1867  HB2 TYR   118     105.420  92.575  74.437  1.00  0.00           H  
ATOM   1868  HB3 TYR   118     107.109  92.790  74.298  1.00  0.00           H  
ATOM   1869  CG  TYR   118     106.361  90.861  73.537  1.00  0.00           C  
ATOM   1870  CD1 TYR   118     107.381  90.649  72.658  1.00  0.00           C  
ATOM   1871  HD1 TYR   118     108.207  91.340  72.734  1.00  0.00           H  
ATOM   1872  CE1 TYR   118     107.405  89.502  71.861  1.00  0.00           C  
ATOM   1873  HE1 TYR   118     108.239  89.322  71.199  1.00  0.00           H  
ATOM   1874  CZ  TYR   118     106.353  88.551  71.922  1.00  0.00           C  
ATOM   1875  OH  TYR   118     106.439  87.558  70.958  1.00  0.00           O  
ATOM   1876  HH  TYR   118     105.901  86.779  71.115  1.00  0.00           H  
ATOM   1877  CE2 TYR   118     105.311  88.807  72.842  1.00  0.00           C  
ATOM   1878  HE2 TYR   118     104.450  88.159  72.911  1.00  0.00           H  
ATOM   1879  CD2 TYR   118     105.373  89.964  73.625  1.00  0.00           C  
ATOM   1880  HD2 TYR   118     104.550  90.077  74.315  1.00  0.00           H  
ATOM   1881  C   TYR   118     107.162  90.200  76.011  1.00  0.00           C  
ATOM   1882  O   TYR   118     106.468  89.192  76.279  1.00  0.00           O  
ATOM   1883  N   SER   119     108.466  90.102  75.801  1.00  0.00           N  
ATOM   1884  H   SER   119     108.961  90.945  75.547  1.00  0.00           H  
ATOM   1885  CA  SER   119     109.129  88.814  75.599  1.00  0.00           C  
ATOM   1886  HA  SER   119     108.629  88.154  74.891  1.00  0.00           H  
ATOM   1887  CB  SER   119     110.492  89.066  74.872  1.00  0.00           C  
ATOM   1888  HB2 SER   119     110.793  88.117  74.430  1.00  0.00           H  
ATOM   1889  HB3 SER   119     110.437  89.761  74.034  1.00  0.00           H  
ATOM   1890  OG  SER   119     111.482  89.547  75.816  1.00  0.00           O  
ATOM   1891  HG  SER   119     111.434  90.464  76.096  1.00  0.00           H  
ATOM   1892  C   SER   119     109.193  87.979  76.870  1.00  0.00           C  
ATOM   1893  O   SER   119     108.883  86.814  76.828  1.00  0.00           O  
ATOM   1894  N   GLY   120     109.148  88.677  77.957  1.00  0.00           N  
ATOM   1895  H   GLY   120     109.519  89.616  77.997  1.00  0.00           H  
ATOM   1896  CA  GLY   120     108.849  88.110  79.206  1.00  0.00           C  
ATOM   1897  HA2 GLY   120     109.523  87.285  79.438  1.00  0.00           H  
ATOM   1898  HA3 GLY   120     108.984  88.821  80.021  1.00  0.00           H  
ATOM   1899  C   GLY   120     107.432  87.601  79.430  1.00  0.00           C  
ATOM   1900  O   GLY   120     107.304  86.528  80.009  1.00  0.00           O  
ATOM   1901  N   ILE   121     106.444  88.460  79.117  1.00  0.00           N  
ATOM   1902  H   ILE   121     106.603  89.400  78.783  1.00  0.00           H  
ATOM   1903  CA  ILE   121     105.007  88.055  79.396  1.00  0.00           C  
ATOM   1904  HA  ILE   121     105.029  87.748  80.441  1.00  0.00           H  
ATOM   1905  CB  ILE   121     104.007  89.214  79.251  1.00  0.00           C  
ATOM   1906  HB  ILE   121     104.296  89.560  78.259  1.00  0.00           H  
ATOM   1907  CG2 ILE   121     102.545  88.789  79.277  1.00  0.00           C  
ATOM   1908 HG21 ILE   121     101.822  89.604  79.291  1.00  0.00           H  
ATOM   1909 HG22 ILE   121     102.396  88.180  78.386  1.00  0.00           H  
ATOM   1910 HG23 ILE   121     102.409  88.195  80.182  1.00  0.00           H  
ATOM   1911  CG1 ILE   121     104.371  90.369  80.282  1.00  0.00           C  
ATOM   1912 HG12 ILE   121     104.328  89.966  81.294  1.00  0.00           H  
ATOM   1913 HG13 ILE   121     105.432  90.588  80.154  1.00  0.00           H  
ATOM   1914  CD1 ILE   121     103.703  91.732  80.031  1.00  0.00           C  
ATOM   1915 HD11 ILE   121     104.225  92.520  80.575  1.00  0.00           H  
ATOM   1916 HD12 ILE   121     103.734  91.966  78.967  1.00  0.00           H  
ATOM   1917 HD13 ILE   121     102.655  91.722  80.330  1.00  0.00           H  
ATOM   1918  C   ILE   121     104.689  86.863  78.527  1.00  0.00           C  
ATOM   1919  O   ILE   121     104.066  85.902  78.951  1.00  0.00           O  
ATOM   1920  N   GLY   122     105.089  86.868  77.273  1.00  0.00           N  
ATOM   1921  H   GLY   122     105.653  87.660  76.999  1.00  0.00           H  
ATOM   1922  CA  GLY   122     104.892  85.699  76.331  1.00  0.00           C  
ATOM   1923  HA2 GLY   122     103.834  85.437  76.357  1.00  0.00           H  
ATOM   1924  HA3 GLY   122     105.168  86.031  75.330  1.00  0.00           H  
ATOM   1925  C   GLY   122     105.616  84.387  76.789  1.00  0.00           C  
ATOM   1926  O   GLY   122     104.957  83.320  76.948  1.00  0.00           O  
ATOM   1927  N   ALA   123     106.853  84.530  77.285  1.00  0.00           N  
ATOM   1928  H   ALA   123     107.436  85.291  76.967  1.00  0.00           H  
ATOM   1929  CA  ALA   123     107.612  83.524  77.987  1.00  0.00           C  
ATOM   1930  HA  ALA   123     107.887  82.713  77.313  1.00  0.00           H  
ATOM   1931  CB  ALA   123     109.008  84.118  78.351  1.00  0.00           C  
ATOM   1932  HB1 ALA   123     109.423  83.468  79.122  1.00  0.00           H  
ATOM   1933  HB2 ALA   123     109.631  84.215  77.462  1.00  0.00           H  
ATOM   1934  HB3 ALA   123     108.808  85.070  78.843  1.00  0.00           H  
ATOM   1935  C   ALA   123     106.908  82.905  79.206  1.00  0.00           C  
ATOM   1936  O   ALA   123     106.901  81.711  79.403  1.00  0.00           O  
ATOM   1937  N   GLY   124     106.246  83.742  79.968  1.00  0.00           N  
ATOM   1938  H   GLY   124     106.366  84.736  79.834  1.00  0.00           H  
ATOM   1939  CA  GLY   124     105.425  83.301  81.071  1.00  0.00           C  
ATOM   1940  HA2 GLY   124     105.875  82.437  81.560  1.00  0.00           H  
ATOM   1941  HA3 GLY   124     105.424  84.057  81.856  1.00  0.00           H  
ATOM   1942  C   GLY   124     104.067  82.741  80.681  1.00  0.00           C  
ATOM   1943  O   GLY   124     103.773  81.609  81.096  1.00  0.00           O  
ATOM   1944  N   VAL   125     103.367  83.421  79.842  1.00  0.00           N  
ATOM   1945  H   VAL   125     103.626  84.344  79.525  1.00  0.00           H  
ATOM   1946  CA  VAL   125     102.017  82.960  79.405  1.00  0.00           C  
ATOM   1947  HA  VAL   125     101.275  82.965  80.203  1.00  0.00           H  
ATOM   1948  CB  VAL   125     101.331  83.903  78.349  1.00  0.00           C  
ATOM   1949  HB  VAL   125     102.087  84.186  77.616  1.00  0.00           H  
ATOM   1950  CG1 VAL   125     100.121  83.334  77.570  1.00  0.00           C  
ATOM   1951 HG11 VAL   125      99.742  84.058  76.848  1.00  0.00           H  
ATOM   1952 HG12 VAL   125     100.371  82.447  76.987  1.00  0.00           H  
ATOM   1953 HG13 VAL   125      99.391  83.150  78.358  1.00  0.00           H  
ATOM   1954  CG2 VAL   125     100.823  85.186  79.011  1.00  0.00           C  
ATOM   1955 HG21 VAL   125     100.426  85.857  78.249  1.00  0.00           H  
ATOM   1956 HG22 VAL   125     100.035  84.889  79.703  1.00  0.00           H  
ATOM   1957 HG23 VAL   125     101.679  85.621  79.525  1.00  0.00           H  
ATOM   1958  C   VAL   125     102.071  81.586  78.693  1.00  0.00           C  
ATOM   1959  O   VAL   125     101.241  80.719  78.930  1.00  0.00           O  
ATOM   1960  N   LEU   126     103.113  81.409  77.878  1.00  0.00           N  
ATOM   1961  H   LEU   126     103.795  82.154  77.849  1.00  0.00           H  
ATOM   1962  CA  LEU   126     103.383  80.240  77.136  1.00  0.00           C  
ATOM   1963  HA  LEU   126     102.504  80.204  76.492  1.00  0.00           H  
ATOM   1964  CB  LEU   126     104.599  80.473  76.239  1.00  0.00           C  
ATOM   1965  HB2 LEU   126     104.334  81.303  75.583  1.00  0.00           H  
ATOM   1966  HB3 LEU   126     105.455  80.662  76.887  1.00  0.00           H  
ATOM   1967  CG  LEU   126     104.941  79.314  75.260  1.00  0.00           C  
ATOM   1968  HG  LEU   126     105.078  78.374  75.796  1.00  0.00           H  
ATOM   1969  CD1 LEU   126     103.905  78.979  74.255  1.00  0.00           C  
ATOM   1970 HD11 LEU   126     103.679  79.896  73.712  1.00  0.00           H  
ATOM   1971 HD12 LEU   126     104.283  78.239  73.549  1.00  0.00           H  
ATOM   1972 HD13 LEU   126     103.093  78.467  74.773  1.00  0.00           H  
ATOM   1973  CD2 LEU   126     106.150  79.631  74.495  1.00  0.00           C  
ATOM   1974 HD21 LEU   126     105.874  80.251  73.642  1.00  0.00           H  
ATOM   1975 HD22 LEU   126     106.895  80.084  75.149  1.00  0.00           H  
ATOM   1976 HD23 LEU   126     106.667  78.743  74.133  1.00  0.00           H  
ATOM   1977  C   LEU   126     103.374  78.959  77.948  1.00  0.00           C  
ATOM   1978  O   LEU   126     102.647  77.988  77.676  1.00  0.00           O  
ATOM   1979  N   VAL   127     104.107  78.896  79.043  1.00  0.00           N  
ATOM   1980  H   VAL   127     104.527  79.788  79.263  1.00  0.00           H  
ATOM   1981  CA  VAL   127     104.124  77.775  79.976  1.00  0.00           C  
ATOM   1982  HA  VAL   127     104.089  76.820  79.451  1.00  0.00           H  
ATOM   1983  CB  VAL   127     105.481  77.810  80.765  1.00  0.00           C  
ATOM   1984  HB  VAL   127     105.527  78.794  81.231  1.00  0.00           H  
ATOM   1985  CG1 VAL   127     105.733  76.773  81.792  1.00  0.00           C  
ATOM   1986 HG11 VAL   127     105.735  75.780  81.344  1.00  0.00           H  
ATOM   1987 HG12 VAL   127     106.685  77.079  82.227  1.00  0.00           H  
ATOM   1988 HG13 VAL   127     104.987  76.803  82.586  1.00  0.00           H  
ATOM   1989  CG2 VAL   127     106.658  77.720  79.713  1.00  0.00           C  
ATOM   1990 HG21 VAL   127     106.381  77.007  78.936  1.00  0.00           H  
ATOM   1991 HG22 VAL   127     106.756  78.678  79.204  1.00  0.00           H  
ATOM   1992 HG23 VAL   127     107.601  77.459  80.193  1.00  0.00           H  
ATOM   1993  C   VAL   127     102.975  77.805  80.908  1.00  0.00           C  
ATOM   1994  O   VAL   127     102.441  76.757  81.160  1.00  0.00           O  
ATOM   1995  N   ALA   128     102.476  78.958  81.408  1.00  0.00           N  
ATOM   1996  H   ALA   128     102.940  79.796  81.089  1.00  0.00           H  
ATOM   1997  CA  ALA   128     101.268  79.127  82.207  1.00  0.00           C  
ATOM   1998  HA  ALA   128     101.497  78.551  83.104  1.00  0.00           H  
ATOM   1999  CB  ALA   128     101.003  80.585  82.730  1.00  0.00           C  
ATOM   2000  HB1 ALA   128     101.357  81.369  82.061  1.00  0.00           H  
ATOM   2001  HB2 ALA   128      99.925  80.737  82.798  1.00  0.00           H  
ATOM   2002  HB3 ALA   128     101.272  80.767  83.771  1.00  0.00           H  
ATOM   2003  C   ALA   128      99.990  78.542  81.498  1.00  0.00           C  
ATOM   2004  O   ALA   128      99.145  77.934  82.194  1.00  0.00           O  
ATOM   2005  N   ALA   129      99.757  78.882  80.194  1.00  0.00           N  
ATOM   2006  H   ALA   129     100.392  79.529  79.749  1.00  0.00           H  
ATOM   2007  CA  ALA   129      98.597  78.510  79.431  1.00  0.00           C  
ATOM   2008  HA  ALA   129      97.715  78.785  80.009  1.00  0.00           H  
ATOM   2009  CB  ALA   129      98.595  79.368  78.129  1.00  0.00           C  
ATOM   2010  HB1 ALA   129      97.809  79.106  77.421  1.00  0.00           H  
ATOM   2011  HB2 ALA   129      98.387  80.393  78.435  1.00  0.00           H  
ATOM   2012  HB3 ALA   129      99.579  79.251  77.675  1.00  0.00           H  
ATOM   2013  C   ALA   129      98.640  76.996  79.117  1.00  0.00           C  
ATOM   2014  O   ALA   129      97.567  76.337  79.189  1.00  0.00           O  
ATOM   2015  N   TYR   130      99.790  76.365  78.810  1.00  0.00           N  
ATOM   2016  H   TYR   130     100.675  76.821  78.977  1.00  0.00           H  
ATOM   2017  CA  TYR   130      99.910  74.923  78.858  1.00  0.00           C  
ATOM   2018  HA  TYR   130      99.189  74.516  78.150  1.00  0.00           H  
ATOM   2019  CB  TYR   130     101.368  74.590  78.476  1.00  0.00           C  
ATOM   2020  HB2 TYR   130     101.424  74.885  77.428  1.00  0.00           H  
ATOM   2021  HB3 TYR   130     102.016  75.332  78.943  1.00  0.00           H  
ATOM   2022  CG  TYR   130     101.931  73.108  78.686  1.00  0.00           C  
ATOM   2023  CD1 TYR   130     101.839  72.298  77.586  1.00  0.00           C  
ATOM   2024  HD1 TYR   130     101.596  72.748  76.635  1.00  0.00           H  
ATOM   2025  CE1 TYR   130     102.187  70.914  77.714  1.00  0.00           C  
ATOM   2026  HE1 TYR   130     102.203  70.243  76.867  1.00  0.00           H  
ATOM   2027  CZ  TYR   130     102.575  70.355  78.947  1.00  0.00           C  
ATOM   2028  OH  TYR   130     102.885  69.031  79.054  1.00  0.00           O  
ATOM   2029  HH  TYR   130     102.647  68.592  79.874  1.00  0.00           H  
ATOM   2030  CE2 TYR   130     102.541  71.227  80.076  1.00  0.00           C  
ATOM   2031  HE2 TYR   130     102.798  70.826  81.045  1.00  0.00           H  
ATOM   2032  CD2 TYR   130     102.247  72.582  79.943  1.00  0.00           C  
ATOM   2033  HD2 TYR   130     102.165  73.198  80.826  1.00  0.00           H  
ATOM   2034  C   TYR   130      99.468  74.368  80.251  1.00  0.00           C  
ATOM   2035  O   TYR   130      98.613  73.519  80.375  1.00  0.00           O  
ATOM   2036  N   ILE   131     100.212  74.826  81.301  1.00  0.00           N  
ATOM   2037  H   ILE   131     100.948  75.477  81.065  1.00  0.00           H  
ATOM   2038  CA  ILE   131     100.106  74.260  82.693  1.00  0.00           C  
ATOM   2039  HA  ILE   131     100.466  73.238  82.575  1.00  0.00           H  
ATOM   2040  CB  ILE   131     100.929  75.036  83.804  1.00  0.00           C  
ATOM   2041  HB  ILE   131     100.805  76.116  83.728  1.00  0.00           H  
ATOM   2042  CG2 ILE   131     100.344  74.573  85.143  1.00  0.00           C  
ATOM   2043 HG21 ILE   131     100.204  73.492  85.152  1.00  0.00           H  
ATOM   2044 HG22 ILE   131     100.895  74.839  86.045  1.00  0.00           H  
ATOM   2045 HG23 ILE   131      99.364  75.033  85.270  1.00  0.00           H  
ATOM   2046  CG1 ILE   131     102.429  74.595  83.834  1.00  0.00           C  
ATOM   2047 HG12 ILE   131     102.552  73.595  84.251  1.00  0.00           H  
ATOM   2048 HG13 ILE   131     102.730  74.558  82.787  1.00  0.00           H  
ATOM   2049  CD1 ILE   131     103.313  75.478  84.656  1.00  0.00           C  
ATOM   2050 HD11 ILE   131     103.319  76.500  84.275  1.00  0.00           H  
ATOM   2051 HD12 ILE   131     102.937  75.539  85.677  1.00  0.00           H  
ATOM   2052 HD13 ILE   131     104.314  75.062  84.545  1.00  0.00           H  
ATOM   2053  C   ILE   131      98.626  74.085  83.089  1.00  0.00           C  
ATOM   2054  O   ILE   131      98.209  72.986  83.384  1.00  0.00           O  
ATOM   2055  N   GLN   132      97.820  75.113  82.982  1.00  0.00           N  
ATOM   2056  H   GLN   132      98.223  76.038  82.926  1.00  0.00           H  
ATOM   2057  CA  GLN   132      96.445  75.123  83.505  1.00  0.00           C  
ATOM   2058  HA  GLN   132      96.501  74.718  84.515  1.00  0.00           H  
ATOM   2059  CB  GLN   132      95.944  76.571  83.613  1.00  0.00           C  
ATOM   2060  HB2 GLN   132      94.982  76.558  84.126  1.00  0.00           H  
ATOM   2061  HB3 GLN   132      96.621  77.137  84.252  1.00  0.00           H  
ATOM   2062  CG  GLN   132      95.829  77.368  82.320  1.00  0.00           C  
ATOM   2063  HG2 GLN   132      96.404  78.282  82.468  1.00  0.00           H  
ATOM   2064  HG3 GLN   132      96.336  76.875  81.491  1.00  0.00           H  
ATOM   2065  CD  GLN   132      94.411  77.720  81.895  1.00  0.00           C  
ATOM   2066  OE1 GLN   132      93.506  76.907  81.976  1.00  0.00           O  
ATOM   2067  NE2 GLN   132      94.199  78.934  81.442  1.00  0.00           N  
ATOM   2068 HE21 GLN   132      93.258  79.293  81.524  1.00  0.00           H  
ATOM   2069 HE22 GLN   132      94.889  79.646  81.252  1.00  0.00           H  
ATOM   2070  C   GLN   132      95.451  74.176  82.746  1.00  0.00           C  
ATOM   2071  O   GLN   132      94.699  73.476  83.343  1.00  0.00           O  
ATOM   2072  N   VAL   133      95.560  74.135  81.452  1.00  0.00           N  
ATOM   2073  H   VAL   133      96.235  74.777  81.060  1.00  0.00           H  
ATOM   2074  CA  VAL   133      94.765  73.361  80.536  1.00  0.00           C  
ATOM   2075  HA  VAL   133      93.711  73.337  80.812  1.00  0.00           H  
ATOM   2076  CB  VAL   133      94.783  73.928  79.118  1.00  0.00           C  
ATOM   2077  HB  VAL   133      95.809  74.281  79.014  1.00  0.00           H  
ATOM   2078  CG1 VAL   133      94.413  72.969  77.937  1.00  0.00           C  
ATOM   2079 HG11 VAL   133      93.331  72.844  77.975  1.00  0.00           H  
ATOM   2080 HG12 VAL   133      94.594  73.358  76.934  1.00  0.00           H  
ATOM   2081 HG13 VAL   133      94.892  71.991  77.989  1.00  0.00           H  
ATOM   2082  CG2 VAL   133      93.946  75.115  78.920  1.00  0.00           C  
ATOM   2083 HG21 VAL   133      92.941  74.807  79.207  1.00  0.00           H  
ATOM   2084 HG22 VAL   133      94.265  75.883  79.624  1.00  0.00           H  
ATOM   2085 HG23 VAL   133      93.863  75.408  77.873  1.00  0.00           H  
ATOM   2086  C   VAL   133      95.179  71.914  80.577  1.00  0.00           C  
ATOM   2087  O   VAL   133      94.325  71.034  80.706  1.00  0.00           O  
ATOM   2088  N   SER   134      96.491  71.586  80.415  1.00  0.00           N  
ATOM   2089  H   SER   134      97.137  72.357  80.322  1.00  0.00           H  
ATOM   2090  CA  SER   134      96.935  70.185  80.424  1.00  0.00           C  
ATOM   2091  HA  SER   134      96.402  69.651  79.637  1.00  0.00           H  
ATOM   2092  CB  SER   134      98.423  70.107  80.125  1.00  0.00           C  
ATOM   2093  HB2 SER   134      98.771  69.082  80.252  1.00  0.00           H  
ATOM   2094  HB3 SER   134      98.689  70.386  79.106  1.00  0.00           H  
ATOM   2095  OG  SER   134      99.125  70.979  81.033  1.00  0.00           O  
ATOM   2096  HG  SER   134      99.246  71.823  80.591  1.00  0.00           H  
ATOM   2097  C   SER   134      96.588  69.562  81.786  1.00  0.00           C  
ATOM   2098  O   SER   134      96.209  68.406  81.859  1.00  0.00           O  
ATOM   2099  N   PHE   135      96.875  70.286  82.916  1.00  0.00           N  
ATOM   2100  H   PHE   135      97.337  71.184  82.929  1.00  0.00           H  
ATOM   2101  CA  PHE   135      96.413  69.796  84.223  1.00  0.00           C  
ATOM   2102  HA  PHE   135      96.945  68.874  84.461  1.00  0.00           H  
ATOM   2103  CB  PHE   135      96.775  70.799  85.262  1.00  0.00           C  
ATOM   2104  HB2 PHE   135      97.847  70.980  85.344  1.00  0.00           H  
ATOM   2105  HB3 PHE   135      96.393  71.778  84.973  1.00  0.00           H  
ATOM   2106  CG  PHE   135      96.175  70.353  86.578  1.00  0.00           C  
ATOM   2107  CD1 PHE   135      96.631  69.140  87.125  1.00  0.00           C  
ATOM   2108  HD1 PHE   135      97.494  68.617  86.741  1.00  0.00           H  
ATOM   2109  CE1 PHE   135      96.180  68.846  88.465  1.00  0.00           C  
ATOM   2110  HE1 PHE   135      96.526  68.012  89.057  1.00  0.00           H  
ATOM   2111  CZ  PHE   135      95.206  69.706  89.019  1.00  0.00           C  
ATOM   2112  HZ  PHE   135      94.648  69.369  89.880  1.00  0.00           H  
ATOM   2113  CE2 PHE   135      94.654  70.814  88.319  1.00  0.00           C  
ATOM   2114  HE2 PHE   135      93.834  71.385  88.729  1.00  0.00           H  
ATOM   2115  CD2 PHE   135      95.253  71.145  87.105  1.00  0.00           C  
ATOM   2116  HD2 PHE   135      94.854  71.997  86.575  1.00  0.00           H  
ATOM   2117  C   PHE   135      94.884  69.459  84.276  1.00  0.00           C  
ATOM   2118  O   PHE   135      94.551  68.309  84.639  1.00  0.00           O  
ATOM   2119  N   TRP   136      94.043  70.452  84.094  1.00  0.00           N  
ATOM   2120  H   TRP   136      94.404  71.388  83.980  1.00  0.00           H  
ATOM   2121  CA  TRP   136      92.612  70.280  84.391  1.00  0.00           C  
ATOM   2122  HA  TRP   136      92.521  69.805  85.368  1.00  0.00           H  
ATOM   2123  CB  TRP   136      91.929  71.567  84.591  1.00  0.00           C  
ATOM   2124  HB2 TRP   136      92.257  72.271  83.826  1.00  0.00           H  
ATOM   2125  HB3 TRP   136      90.876  71.361  84.401  1.00  0.00           H  
ATOM   2126  CG  TRP   136      92.009  72.003  86.044  1.00  0.00           C  
ATOM   2127  CD1 TRP   136      91.369  71.419  87.077  1.00  0.00           C  
ATOM   2128  HD1 TRP   136      90.887  70.458  86.979  1.00  0.00           H  
ATOM   2129  NE1 TRP   136      91.579  72.131  88.235  1.00  0.00           N  
ATOM   2130  HE1 TRP   136      91.275  71.743  89.116  1.00  0.00           H  
ATOM   2131  CE2 TRP   136      92.206  73.378  87.941  1.00  0.00           C  
ATOM   2132  CZ2 TRP   136      92.498  74.504  88.684  1.00  0.00           C  
ATOM   2133  HZ2 TRP   136      92.263  74.545  89.737  1.00  0.00           H  
ATOM   2134  CH2 TRP   136      93.212  75.576  88.142  1.00  0.00           C  
ATOM   2135  HH2 TRP   136      93.445  76.475  88.695  1.00  0.00           H  
ATOM   2136  CZ3 TRP   136      93.536  75.543  86.786  1.00  0.00           C  
ATOM   2137  HZ3 TRP   136      94.073  76.354  86.316  1.00  0.00           H  
ATOM   2138  CE3 TRP   136      93.112  74.464  86.020  1.00  0.00           C  
ATOM   2139  HE3 TRP   136      93.264  74.419  84.952  1.00  0.00           H  
ATOM   2140  CD2 TRP   136      92.476  73.292  86.595  1.00  0.00           C  
ATOM   2141  C   TRP   136      91.904  69.374  83.378  1.00  0.00           C  
ATOM   2142  O   TRP   136      90.951  68.760  83.758  1.00  0.00           O  
ATOM   2143  N   CYS   137      92.283  69.300  82.108  1.00  0.00           N  
ATOM   2144  H   CYS   137      92.965  69.936  81.719  1.00  0.00           H  
ATOM   2145  CA  CYS   137      91.663  68.224  81.223  1.00  0.00           C  
ATOM   2146  HA  CYS   137      90.588  68.214  81.038  1.00  0.00           H  
ATOM   2147  CB  CYS   137      92.275  68.470  79.869  1.00  0.00           C  
ATOM   2148  HB2 CYS   137      92.068  69.480  79.517  1.00  0.00           H  
ATOM   2149  HB3 CYS   137      93.348  68.357  80.025  1.00  0.00           H  
ATOM   2150  SG  CYS   137      91.722  67.256  78.642  1.00  0.00           S  
ATOM   2151  HG  CYS   137      90.520  67.838  78.594  1.00  0.00           H  
ATOM   2152  C   CYS   137      92.053  66.759  81.700  1.00  0.00           C  
ATOM   2153  O   CYS   137      91.145  65.887  81.673  1.00  0.00           O  
ATOM   2154  N   LEU   138      93.236  66.481  82.276  1.00  0.00           N  
ATOM   2155  H   LEU   138      93.856  67.267  82.150  1.00  0.00           H  
ATOM   2156  CA  LEU   138      93.802  65.185  82.691  1.00  0.00           C  
ATOM   2157  HA  LEU   138      93.456  64.406  82.012  1.00  0.00           H  
ATOM   2158  CB  LEU   138      95.355  65.245  82.747  1.00  0.00           C  
ATOM   2159  HB2 LEU   138      95.659  65.473  81.726  1.00  0.00           H  
ATOM   2160  HB3 LEU   138      95.585  66.012  83.487  1.00  0.00           H  
ATOM   2161  CG  LEU   138      96.027  63.883  83.137  1.00  0.00           C  
ATOM   2162  HG  LEU   138      95.506  63.426  83.978  1.00  0.00           H  
ATOM   2163  CD1 LEU   138      96.000  62.955  81.956  1.00  0.00           C  
ATOM   2164 HD11 LEU   138      94.973  62.589  81.931  1.00  0.00           H  
ATOM   2165 HD12 LEU   138      96.366  63.329  81.000  1.00  0.00           H  
ATOM   2166 HD13 LEU   138      96.647  62.094  82.123  1.00  0.00           H  
ATOM   2167  CD2 LEU   138      97.416  64.256  83.584  1.00  0.00           C  
ATOM   2168 HD21 LEU   138      97.993  64.693  82.769  1.00  0.00           H  
ATOM   2169 HD22 LEU   138      97.521  64.882  84.470  1.00  0.00           H  
ATOM   2170 HD23 LEU   138      97.933  63.317  83.785  1.00  0.00           H  
ATOM   2171  C   LEU   138      93.144  64.903  84.058  1.00  0.00           C  
ATOM   2172  O   LEU   138      92.452  63.881  84.107  1.00  0.00           O  
ATOM   2173  N   ALA   139      93.257  65.736  85.090  1.00  0.00           N  
ATOM   2174  H   ALA   139      93.862  66.541  85.015  1.00  0.00           H  
ATOM   2175  CA  ALA   139      92.528  65.511  86.377  1.00  0.00           C  
ATOM   2176  HA  ALA   139      92.925  64.540  86.672  1.00  0.00           H  
ATOM   2177  CB  ALA   139      92.966  66.577  87.352  1.00  0.00           C  
ATOM   2178  HB1 ALA   139      94.013  66.611  87.652  1.00  0.00           H  
ATOM   2179  HB2 ALA   139      92.563  67.530  87.009  1.00  0.00           H  
ATOM   2180  HB3 ALA   139      92.373  66.425  88.254  1.00  0.00           H  
ATOM   2181  C   ALA   139      90.993  65.443  86.196  1.00  0.00           C  
ATOM   2182  O   ALA   139      90.456  64.505  86.785  1.00  0.00           O  
ATOM   2183  N   ALA   140      90.367  66.116  85.266  1.00  0.00           N  
ATOM   2184  H   ALA   140      90.800  66.866  84.746  1.00  0.00           H  
ATOM   2185  CA  ALA   140      88.935  65.788  84.953  1.00  0.00           C  
ATOM   2186  HA  ALA   140      88.410  65.816  85.907  1.00  0.00           H  
ATOM   2187  CB  ALA   140      88.382  66.979  84.101  1.00  0.00           C  
ATOM   2188  HB1 ALA   140      88.936  67.270  83.208  1.00  0.00           H  
ATOM   2189  HB2 ALA   140      87.370  66.696  83.812  1.00  0.00           H  
ATOM   2190  HB3 ALA   140      88.322  67.900  84.681  1.00  0.00           H  
ATOM   2191  C   ALA   140      88.736  64.405  84.253  1.00  0.00           C  
ATOM   2192  O   ALA   140      87.866  63.639  84.588  1.00  0.00           O  
ATOM   2193  N   GLY   141      89.619  63.997  83.346  1.00  0.00           N  
ATOM   2194  H   GLY   141      90.350  64.619  83.033  1.00  0.00           H  
ATOM   2195  CA  GLY   141      89.672  62.673  82.739  1.00  0.00           C  
ATOM   2196  HA2 GLY   141      88.838  62.565  82.045  1.00  0.00           H  
ATOM   2197  HA3 GLY   141      90.612  62.547  82.202  1.00  0.00           H  
ATOM   2198  C   GLY   141      89.663  61.550  83.824  1.00  0.00           C  
ATOM   2199  O   GLY   141      88.936  60.568  83.757  1.00  0.00           O  
ATOM   2200  N   ARG   142      90.513  61.786  84.846  1.00  0.00           N  
ATOM   2201  H   ARG   142      91.197  62.514  84.692  1.00  0.00           H  
ATOM   2202  CA  ARG   142      90.837  60.800  85.918  1.00  0.00           C  
ATOM   2203  HA  ARG   142      91.154  59.826  85.546  1.00  0.00           H  
ATOM   2204  CB  ARG   142      91.971  61.399  86.713  1.00  0.00           C  
ATOM   2205  HB2 ARG   142      91.866  62.471  86.880  1.00  0.00           H  
ATOM   2206  HB3 ARG   142      91.995  60.921  87.693  1.00  0.00           H  
ATOM   2207  CG  ARG   142      93.319  61.216  86.049  1.00  0.00           C  
ATOM   2208  HG2 ARG   142      93.447  60.161  85.805  1.00  0.00           H  
ATOM   2209  HG3 ARG   142      93.194  61.759  85.112  1.00  0.00           H  
ATOM   2210  CD  ARG   142      94.554  61.856  86.648  1.00  0.00           C  
ATOM   2211  HD2 ARG   142      94.497  62.938  86.527  1.00  0.00           H  
ATOM   2212  HD3 ARG   142      94.534  61.578  87.702  1.00  0.00           H  
ATOM   2213  NE  ARG   142      95.753  61.243  86.103  1.00  0.00           N  
ATOM   2214  HE  ARG   142      95.633  60.404  85.555  1.00  0.00           H  
ATOM   2215  CZ  ARG   142      96.960  61.744  86.143  1.00  0.00           C  
ATOM   2216  NH1 ARG   142      97.122  62.920  86.735  1.00  0.00           N  
ATOM   2217 HH11 ARG   142      96.360  63.248  87.310  1.00  0.00           H  
ATOM   2218 HH12 ARG   142      97.983  63.445  86.788  1.00  0.00           H  
ATOM   2219  NH2 ARG   142      98.017  61.219  85.543  1.00  0.00           N  
ATOM   2220 HH21 ARG   142      97.870  60.394  84.979  1.00  0.00           H  
ATOM   2221 HH22 ARG   142      98.889  61.724  85.473  1.00  0.00           H  
ATOM   2222  C   ARG   142      89.578  60.697  86.792  1.00  0.00           C  
ATOM   2223  O   ARG   142      89.057  59.624  87.022  1.00  0.00           O  
ATOM   2224  N   GLN   143      89.060  61.856  87.154  1.00  0.00           N  
ATOM   2225  H   GLN   143      89.575  62.697  86.935  1.00  0.00           H  
ATOM   2226  CA  GLN   143      87.807  61.944  87.966  1.00  0.00           C  
ATOM   2227  HA  GLN   143      87.942  61.411  88.907  1.00  0.00           H  
ATOM   2228  CB  GLN   143      87.540  63.400  88.479  1.00  0.00           C  
ATOM   2229  HB2 GLN   143      87.626  64.048  87.607  1.00  0.00           H  
ATOM   2230  HB3 GLN   143      86.547  63.466  88.924  1.00  0.00           H  
ATOM   2231  CG  GLN   143      88.619  63.764  89.474  1.00  0.00           C  
ATOM   2232  HG2 GLN   143      88.247  63.611  90.488  1.00  0.00           H  
ATOM   2233  HG3 GLN   143      89.515  63.146  89.410  1.00  0.00           H  
ATOM   2234  CD  GLN   143      88.965  65.229  89.473  1.00  0.00           C  
ATOM   2235  OE1 GLN   143      88.152  66.111  89.361  1.00  0.00           O  
ATOM   2236  NE2 GLN   143      90.211  65.573  89.673  1.00  0.00           N  
ATOM   2237 HE21 GLN   143      90.965  64.905  89.743  1.00  0.00           H  
ATOM   2238 HE22 GLN   143      90.370  66.554  89.852  1.00  0.00           H  
ATOM   2239  C   GLN   143      86.550  61.360  87.323  1.00  0.00           C  
ATOM   2240  O   GLN   143      85.713  60.771  87.964  1.00  0.00           O  
ATOM   2241  N   ILE   144      86.417  61.580  85.999  1.00  0.00           N  
ATOM   2242  H   ILE   144      87.122  62.017  85.423  1.00  0.00           H  
ATOM   2243  CA  ILE   144      85.302  61.050  85.155  1.00  0.00           C  
ATOM   2244  HA  ILE   144      84.397  61.122  85.758  1.00  0.00           H  
ATOM   2245  CB  ILE   144      85.015  61.959  83.871  1.00  0.00           C  
ATOM   2246  HB  ILE   144      86.007  62.009  83.422  1.00  0.00           H  
ATOM   2247  CG2 ILE   144      84.086  61.246  82.915  1.00  0.00           C  
ATOM   2248 HG21 ILE   144      83.726  61.861  82.091  1.00  0.00           H  
ATOM   2249 HG22 ILE   144      84.545  60.330  82.543  1.00  0.00           H  
ATOM   2250 HG23 ILE   144      83.328  60.683  83.460  1.00  0.00           H  
ATOM   2251  CG1 ILE   144      84.581  63.392  84.233  1.00  0.00           C  
ATOM   2252 HG12 ILE   144      85.391  63.786  84.848  1.00  0.00           H  
ATOM   2253 HG13 ILE   144      84.662  64.035  83.357  1.00  0.00           H  
ATOM   2254  CD1 ILE   144      83.212  63.576  84.868  1.00  0.00           C  
ATOM   2255 HD11 ILE   144      82.394  63.261  84.220  1.00  0.00           H  
ATOM   2256 HD12 ILE   144      83.161  63.006  85.796  1.00  0.00           H  
ATOM   2257 HD13 ILE   144      83.144  64.655  85.008  1.00  0.00           H  
ATOM   2258  C   ILE   144      85.519  59.559  84.833  1.00  0.00           C  
ATOM   2259  O   ILE   144      84.555  58.830  84.940  1.00  0.00           O  
ATOM   2260  N   HIE   145      86.708  59.013  84.709  1.00  0.00           N  
ATOM   2261  H   HIE   145      87.560  59.555  84.730  1.00  0.00           H  
ATOM   2262  CA  HIE   145      86.919  57.532  84.696  1.00  0.00           C  
ATOM   2263  HA  HIE   145      86.342  57.062  83.899  1.00  0.00           H  
ATOM   2264  CB  HIE   145      88.395  57.251  84.415  1.00  0.00           C  
ATOM   2265  HB2 HIE   145      88.638  57.821  83.519  1.00  0.00           H  
ATOM   2266  HB3 HIE   145      89.046  57.714  85.157  1.00  0.00           H  
ATOM   2267  CG  HIE   145      88.631  55.784  84.200  1.00  0.00           C  
ATOM   2268  ND1 HIE   145      88.147  55.061  83.085  1.00  0.00           N  
ATOM   2269  CE1 HIE   145      88.520  53.784  83.310  1.00  0.00           C  
ATOM   2270  HE1 HIE   145      88.181  52.905  82.782  1.00  0.00           H  
ATOM   2271  NE2 HIE   145      89.315  53.743  84.323  1.00  0.00           N  
ATOM   2272  HE2 HIE   145      90.022  53.027  84.414  1.00  0.00           H  
ATOM   2273  CD2 HIE   145      89.373  54.944  84.985  1.00  0.00           C  
ATOM   2274  HD2 HIE   145      90.046  55.258  85.769  1.00  0.00           H  
ATOM   2275  C   HIE   145      86.515  56.990  86.097  1.00  0.00           C  
ATOM   2276  O   HIE   145      85.790  55.986  86.186  1.00  0.00           O  
ATOM   2277  N   LYS   146      86.936  57.643  87.188  1.00  0.00           N  
ATOM   2278  H   LYS   146      87.569  58.422  87.077  1.00  0.00           H  
ATOM   2279  CA  LYS   146      86.570  57.184  88.612  1.00  0.00           C  
ATOM   2280  HA  LYS   146      86.771  56.113  88.625  1.00  0.00           H  
ATOM   2281  CB  LYS   146      87.470  57.706  89.732  1.00  0.00           C  
ATOM   2282  HB2 LYS   146      88.502  57.482  89.461  1.00  0.00           H  
ATOM   2283  HB3 LYS   146      87.416  58.794  89.782  1.00  0.00           H  
ATOM   2284  CG  LYS   146      87.172  57.107  91.162  1.00  0.00           C  
ATOM   2285  HG2 LYS   146      87.785  57.673  91.864  1.00  0.00           H  
ATOM   2286  HG3 LYS   146      86.162  57.309  91.518  1.00  0.00           H  
ATOM   2287  CD  LYS   146      87.594  55.657  91.366  1.00  0.00           C  
ATOM   2288  HD2 LYS   146      87.409  55.235  92.353  1.00  0.00           H  
ATOM   2289  HD3 LYS   146      87.144  55.085  90.554  1.00  0.00           H  
ATOM   2290  CE  LYS   146      89.110  55.695  91.190  1.00  0.00           C  
ATOM   2291  HE2 LYS   146      89.420  55.957  90.178  1.00  0.00           H  
ATOM   2292  HE3 LYS   146      89.406  56.585  91.745  1.00  0.00           H  
ATOM   2293  NZ  LYS   146      89.875  54.527  91.710  1.00  0.00           N  
ATOM   2294  HZ1 LYS   146      89.904  54.584  92.718  1.00  0.00           H  
ATOM   2295  HZ2 LYS   146      89.636  53.609  91.364  1.00  0.00           H  
ATOM   2296  HZ3 LYS   146      90.782  54.678  91.293  1.00  0.00           H  
ATOM   2297  C   LYS   146      85.070  57.396  88.938  1.00  0.00           C  
ATOM   2298  O   LYS   146      84.521  56.408  89.511  1.00  0.00           O  
ATOM   2299  N   ILE   147      84.377  58.438  88.565  1.00  0.00           N  
ATOM   2300  H   ILE   147      84.911  59.276  88.386  1.00  0.00           H  
ATOM   2301  CA  ILE   147      82.958  58.600  88.631  1.00  0.00           C  
ATOM   2302  HA  ILE   147      82.648  58.303  89.633  1.00  0.00           H  
ATOM   2303  CB  ILE   147      82.456  60.008  88.193  1.00  0.00           C  
ATOM   2304  HB  ILE   147      83.096  60.303  87.361  1.00  0.00           H  
ATOM   2305  CG2 ILE   147      81.063  59.961  87.481  1.00  0.00           C  
ATOM   2306 HG21 ILE   147      80.289  59.915  88.247  1.00  0.00           H  
ATOM   2307 HG22 ILE   147      80.867  60.855  86.889  1.00  0.00           H  
ATOM   2308 HG23 ILE   147      80.876  59.036  86.936  1.00  0.00           H  
ATOM   2309  CG1 ILE   147      82.463  60.989  89.420  1.00  0.00           C  
ATOM   2310 HG12 ILE   147      81.446  60.963  89.810  1.00  0.00           H  
ATOM   2311 HG13 ILE   147      83.136  60.690  90.224  1.00  0.00           H  
ATOM   2312  CD1 ILE   147      82.778  62.476  89.002  1.00  0.00           C  
ATOM   2313 HD11 ILE   147      83.821  62.624  88.721  1.00  0.00           H  
ATOM   2314 HD12 ILE   147      82.172  63.026  88.283  1.00  0.00           H  
ATOM   2315 HD13 ILE   147      82.598  63.121  89.862  1.00  0.00           H  
ATOM   2316  C   ILE   147      82.265  57.442  87.869  1.00  0.00           C  
ATOM   2317  O   ILE   147      81.370  56.816  88.433  1.00  0.00           O  
ATOM   2318  N   ARG   148      82.696  57.114  86.623  1.00  0.00           N  
ATOM   2319  H   ARG   148      83.474  57.663  86.286  1.00  0.00           H  
ATOM   2320  CA  ARG   148      81.970  56.154  85.805  1.00  0.00           C  
ATOM   2321  HA  ARG   148      80.921  56.445  85.851  1.00  0.00           H  
ATOM   2322  CB  ARG   148      82.388  56.156  84.284  1.00  0.00           C  
ATOM   2323  HB2 ARG   148      83.472  56.047  84.331  1.00  0.00           H  
ATOM   2324  HB3 ARG   148      82.030  55.206  83.887  1.00  0.00           H  
ATOM   2325  CG  ARG   148      81.696  57.247  83.469  1.00  0.00           C  
ATOM   2326  HG2 ARG   148      80.642  57.361  83.721  1.00  0.00           H  
ATOM   2327  HG3 ARG   148      82.072  58.220  83.786  1.00  0.00           H  
ATOM   2328  CD  ARG   148      81.712  57.130  81.975  1.00  0.00           C  
ATOM   2329  HD2 ARG   148      81.498  56.101  81.685  1.00  0.00           H  
ATOM   2330  HD3 ARG   148      80.904  57.676  81.488  1.00  0.00           H  
ATOM   2331  NE  ARG   148      82.950  57.572  81.508  1.00  0.00           N  
ATOM   2332  HE  ARG   148      83.764  57.089  81.861  1.00  0.00           H  
ATOM   2333  CZ  ARG   148      83.230  58.548  80.662  1.00  0.00           C  
ATOM   2334  NH1 ARG   148      82.328  59.230  80.055  1.00  0.00           N  
ATOM   2335 HH11 ARG   148      81.335  59.152  80.222  1.00  0.00           H  
ATOM   2336 HH12 ARG   148      82.453  59.948  79.356  1.00  0.00           H  
ATOM   2337  NH2 ARG   148      84.442  58.845  80.410  1.00  0.00           N  
ATOM   2338 HH21 ARG   148      84.629  59.684  79.879  1.00  0.00           H  
ATOM   2339 HH22 ARG   148      85.193  58.315  80.828  1.00  0.00           H  
ATOM   2340  C   ARG   148      82.090  54.800  86.379  1.00  0.00           C  
ATOM   2341  O   ARG   148      81.052  54.185  86.622  1.00  0.00           O  
ATOM   2342  N   LYS   149      83.281  54.419  86.928  1.00  0.00           N  
ATOM   2343  H   LYS   149      84.097  54.973  86.711  1.00  0.00           H  
ATOM   2344  CA  LYS   149      83.451  53.113  87.625  1.00  0.00           C  
ATOM   2345  HA  LYS   149      82.976  52.359  86.997  1.00  0.00           H  
ATOM   2346  CB  LYS   149      84.929  52.761  87.828  1.00  0.00           C  
ATOM   2347  HB2 LYS   149      85.288  53.349  88.673  1.00  0.00           H  
ATOM   2348  HB3 LYS   149      84.915  51.743  88.217  1.00  0.00           H  
ATOM   2349  CG  LYS   149      85.811  52.751  86.569  1.00  0.00           C  
ATOM   2350  HG2 LYS   149      85.523  51.850  86.029  1.00  0.00           H  
ATOM   2351  HG3 LYS   149      85.606  53.544  85.850  1.00  0.00           H  
ATOM   2352  CD  LYS   149      87.332  52.788  86.999  1.00  0.00           C  
ATOM   2353  HD2 LYS   149      87.895  52.731  86.067  1.00  0.00           H  
ATOM   2354  HD3 LYS   149      87.645  53.703  87.501  1.00  0.00           H  
ATOM   2355  CE  LYS   149      87.617  51.587  87.892  1.00  0.00           C  
ATOM   2356  HE2 LYS   149      87.089  51.718  88.836  1.00  0.00           H  
ATOM   2357  HE3 LYS   149      87.189  50.672  87.481  1.00  0.00           H  
ATOM   2358  NZ  LYS   149      89.040  51.347  88.127  1.00  0.00           N  
ATOM   2359  HZ1 LYS   149      89.330  50.433  88.446  1.00  0.00           H  
ATOM   2360  HZ2 LYS   149      89.551  51.387  87.257  1.00  0.00           H  
ATOM   2361  HZ3 LYS   149      89.511  52.045  88.685  1.00  0.00           H  
ATOM   2362  C   LYS   149      82.724  52.967  88.986  1.00  0.00           C  
ATOM   2363  O   LYS   149      82.044  51.948  89.156  1.00  0.00           O  
ATOM   2364  N   GLN   150      82.655  53.984  89.852  1.00  0.00           N  
ATOM   2365  H   GLN   150      83.211  54.781  89.577  1.00  0.00           H  
ATOM   2366  CA  GLN   150      81.791  54.020  91.002  1.00  0.00           C  
ATOM   2367  HA  GLN   150      81.894  53.123  91.613  1.00  0.00           H  
ATOM   2368  CB  GLN   150      82.301  55.212  91.832  1.00  0.00           C  
ATOM   2369  HB2 GLN   150      83.297  54.939  92.181  1.00  0.00           H  
ATOM   2370  HB3 GLN   150      82.390  56.032  91.119  1.00  0.00           H  
ATOM   2371  CG  GLN   150      81.495  55.735  93.096  1.00  0.00           C  
ATOM   2372  HG2 GLN   150      82.075  56.615  93.376  1.00  0.00           H  
ATOM   2373  HG3 GLN   150      80.493  56.077  92.835  1.00  0.00           H  
ATOM   2374  CD  GLN   150      81.348  54.619  94.171  1.00  0.00           C  
ATOM   2375  OE1 GLN   150      81.436  53.455  93.880  1.00  0.00           O  
ATOM   2376  NE2 GLN   150      81.082  55.014  95.428  1.00  0.00           N  
ATOM   2377 HE21 GLN   150      80.951  55.969  95.728  1.00  0.00           H  
ATOM   2378 HE22 GLN   150      81.045  54.314  96.155  1.00  0.00           H  
ATOM   2379  C   GLN   150      80.266  54.119  90.695  1.00  0.00           C  
ATOM   2380  O   GLN   150      79.444  53.546  91.336  1.00  0.00           O  
ATOM   2381  N   PHE   151      79.869  54.694  89.598  1.00  0.00           N  
ATOM   2382  H   PHE   151      80.516  55.218  89.026  1.00  0.00           H  
ATOM   2383  CA  PHE   151      78.434  54.857  89.294  1.00  0.00           C  
ATOM   2384  HA  PHE   151      77.876  55.181  90.173  1.00  0.00           H  
ATOM   2385  CB  PHE   151      78.340  55.916  88.085  1.00  0.00           C  
ATOM   2386  HB2 PHE   151      79.116  56.668  88.229  1.00  0.00           H  
ATOM   2387  HB3 PHE   151      78.583  55.309  87.213  1.00  0.00           H  
ATOM   2388  CG  PHE   151      77.111  56.745  87.980  1.00  0.00           C  
ATOM   2389  CD1 PHE   151      75.997  56.600  88.796  1.00  0.00           C  
ATOM   2390  HD1 PHE   151      75.888  55.698  89.381  1.00  0.00           H  
ATOM   2391  CE1 PHE   151      74.854  57.415  88.730  1.00  0.00           C  
ATOM   2392  HE1 PHE   151      74.023  57.203  89.387  1.00  0.00           H  
ATOM   2393  CZ  PHE   151      74.785  58.467  87.835  1.00  0.00           C  
ATOM   2394  HZ  PHE   151      73.933  59.127  87.761  1.00  0.00           H  
ATOM   2395  CE2 PHE   151      75.879  58.692  87.077  1.00  0.00           C  
ATOM   2396  HE2 PHE   151      75.942  59.486  86.347  1.00  0.00           H  
ATOM   2397  CD2 PHE   151      77.075  57.828  87.080  1.00  0.00           C  
ATOM   2398  HD2 PHE   151      77.832  58.108  86.363  1.00  0.00           H  
ATOM   2399  C   PHE   151      77.883  53.513  88.833  1.00  0.00           C  
ATOM   2400  O   PHE   151      76.909  52.967  89.406  1.00  0.00           O  
ATOM   2401  N   PHE   152      78.648  52.845  87.948  1.00  0.00           N  
ATOM   2402  H   PHE   152      79.474  53.287  87.571  1.00  0.00           H  
ATOM   2403  CA  PHE   152      78.182  51.531  87.456  1.00  0.00           C  
ATOM   2404  HA  PHE   152      77.138  51.697  87.188  1.00  0.00           H  
ATOM   2405  CB  PHE   152      78.919  51.102  86.207  1.00  0.00           C  
ATOM   2406  HB2 PHE   152      78.844  51.937  85.510  1.00  0.00           H  
ATOM   2407  HB3 PHE   152      79.955  50.935  86.503  1.00  0.00           H  
ATOM   2408  CG  PHE   152      78.350  49.890  85.471  1.00  0.00           C  
ATOM   2409  CD1 PHE   152      77.080  49.965  84.874  1.00  0.00           C  
ATOM   2410  HD1 PHE   152      76.527  50.890  84.948  1.00  0.00           H  
ATOM   2411  CE1 PHE   152      76.616  48.897  84.099  1.00  0.00           C  
ATOM   2412  HE1 PHE   152      75.669  49.109  83.626  1.00  0.00           H  
ATOM   2413  CZ  PHE   152      77.426  47.752  83.973  1.00  0.00           C  
ATOM   2414  HZ  PHE   152      77.170  46.941  83.307  1.00  0.00           H  
ATOM   2415  CE2 PHE   152      78.664  47.685  84.652  1.00  0.00           C  
ATOM   2416  HE2 PHE   152      79.320  46.854  84.437  1.00  0.00           H  
ATOM   2417  CD2 PHE   152      79.167  48.739  85.392  1.00  0.00           C  
ATOM   2418  HD2 PHE   152      80.168  48.699  85.795  1.00  0.00           H  
ATOM   2419  C   PHE   152      78.151  50.500  88.648  1.00  0.00           C  
ATOM   2420  O   PHE   152      77.148  49.847  88.873  1.00  0.00           O  
ATOM   2421  N   HIE   153      79.173  50.617  89.543  1.00  0.00           N  
ATOM   2422  H   HIE   153      79.888  51.284  89.288  1.00  0.00           H  
ATOM   2423  CA  HIE   153      79.288  49.774  90.788  1.00  0.00           C  
ATOM   2424  HA  HIE   153      79.147  48.736  90.486  1.00  0.00           H  
ATOM   2425  CB  HIE   153      80.710  49.869  91.444  1.00  0.00           C  
ATOM   2426  HB2 HIE   153      81.481  49.594  90.724  1.00  0.00           H  
ATOM   2427  HB3 HIE   153      80.786  50.906  91.771  1.00  0.00           H  
ATOM   2428  CG  HIE   153      80.992  48.918  92.593  1.00  0.00           C  
ATOM   2429  ND1 HIE   153      82.096  49.127  93.526  1.00  0.00           N  
ATOM   2430  CE1 HIE   153      81.930  48.113  94.443  1.00  0.00           C  
ATOM   2431  HE1 HIE   153      82.658  47.941  95.222  1.00  0.00           H  
ATOM   2432  NE2 HIE   153      80.859  47.330  94.076  1.00  0.00           N  
ATOM   2433  HE2 HIE   153      80.644  46.517  94.635  1.00  0.00           H  
ATOM   2434  CD2 HIE   153      80.325  47.753  92.854  1.00  0.00           C  
ATOM   2435  HD2 HIE   153      79.451  47.326  92.385  1.00  0.00           H  
ATOM   2436  C   HIE   153      78.111  49.997  91.703  1.00  0.00           C  
ATOM   2437  O   HIE   153      77.535  48.986  92.044  1.00  0.00           O  
ATOM   2438  N   ALA   154      77.782  51.288  91.967  1.00  0.00           N  
ATOM   2439  H   ALA   154      78.443  52.043  91.847  1.00  0.00           H  
ATOM   2440  CA  ALA   154      76.664  51.624  92.893  1.00  0.00           C  
ATOM   2441  HA  ALA   154      76.811  51.116  93.846  1.00  0.00           H  
ATOM   2442  CB  ALA   154      76.826  53.134  93.288  1.00  0.00           C  
ATOM   2443  HB1 ALA   154      77.688  53.294  93.936  1.00  0.00           H  
ATOM   2444  HB2 ALA   154      76.778  53.732  92.378  1.00  0.00           H  
ATOM   2445  HB3 ALA   154      75.949  53.369  93.891  1.00  0.00           H  
ATOM   2446  C   ALA   154      75.249  51.327  92.228  1.00  0.00           C  
ATOM   2447  O   ALA   154      74.271  51.331  92.982  1.00  0.00           O  
ATOM   2448  N   ILE   155      75.077  51.218  90.872  1.00  0.00           N  
ATOM   2449  H   ILE   155      75.839  51.557  90.302  1.00  0.00           H  
ATOM   2450  CA  ILE   155      73.841  50.629  90.328  1.00  0.00           C  
ATOM   2451  HA  ILE   155      73.014  50.967  90.953  1.00  0.00           H  
ATOM   2452  CB  ILE   155      73.588  51.168  88.874  1.00  0.00           C  
ATOM   2453  HB  ILE   155      74.462  50.934  88.265  1.00  0.00           H  
ATOM   2454  CG2 ILE   155      72.493  50.442  88.104  1.00  0.00           C  
ATOM   2455 HG21 ILE   155      71.595  50.786  88.617  1.00  0.00           H  
ATOM   2456 HG22 ILE   155      72.460  50.631  87.031  1.00  0.00           H  
ATOM   2457 HG23 ILE   155      72.601  49.358  88.085  1.00  0.00           H  
ATOM   2458  CG1 ILE   155      73.539  52.723  88.881  1.00  0.00           C  
ATOM   2459 HG12 ILE   155      72.572  53.054  89.261  1.00  0.00           H  
ATOM   2460 HG13 ILE   155      74.252  53.243  89.521  1.00  0.00           H  
ATOM   2461  CD1 ILE   155      73.724  53.447  87.533  1.00  0.00           C  
ATOM   2462 HD11 ILE   155      74.753  53.250  87.233  1.00  0.00           H  
ATOM   2463 HD12 ILE   155      73.035  53.071  86.777  1.00  0.00           H  
ATOM   2464 HD13 ILE   155      73.787  54.533  87.596  1.00  0.00           H  
ATOM   2465  C   ILE   155      73.914  49.064  90.460  1.00  0.00           C  
ATOM   2466  O   ILE   155      72.954  48.541  91.039  1.00  0.00           O  
ATOM   2467  N   MET   156      74.954  48.431  89.963  1.00  0.00           N  
ATOM   2468  H   MET   156      75.728  48.870  89.485  1.00  0.00           H  
ATOM   2469  CA  MET   156      74.978  46.954  89.966  1.00  0.00           C  
ATOM   2470  HA  MET   156      74.096  46.627  89.415  1.00  0.00           H  
ATOM   2471  CB  MET   156      76.181  46.396  89.239  1.00  0.00           C  
ATOM   2472  HB2 MET   156      77.016  46.910  89.716  1.00  0.00           H  
ATOM   2473  HB3 MET   156      76.076  45.344  89.502  1.00  0.00           H  
ATOM   2474  CG  MET   156      76.287  46.703  87.741  1.00  0.00           C  
ATOM   2475  HG2 MET   156      76.229  47.790  87.683  1.00  0.00           H  
ATOM   2476  HG3 MET   156      77.261  46.355  87.397  1.00  0.00           H  
ATOM   2477  SD  MET   156      75.126  45.897  86.578  1.00  0.00           S  
ATOM   2478  CE  MET   156      75.496  44.171  86.981  1.00  0.00           C  
ATOM   2479  HE1 MET   156      74.726  43.604  86.460  1.00  0.00           H  
ATOM   2480  HE2 MET   156      76.443  43.712  86.696  1.00  0.00           H  
ATOM   2481  HE3 MET   156      75.361  43.898  88.028  1.00  0.00           H  
ATOM   2482  C   MET   156      74.867  46.237  91.358  1.00  0.00           C  
ATOM   2483  O   MET   156      74.165  45.220  91.532  1.00  0.00           O  
ATOM   2484  N   ARG   157      75.488  46.843  92.376  1.00  0.00           N  
ATOM   2485  H   ARG   157      76.016  47.695  92.255  1.00  0.00           H  
ATOM   2486  CA  ARG   157      75.468  46.296  93.795  1.00  0.00           C  
ATOM   2487  HA  ARG   157      75.796  45.265  93.663  1.00  0.00           H  
ATOM   2488  CB  ARG   157      76.664  46.853  94.643  1.00  0.00           C  
ATOM   2489  HB2 ARG   157      76.843  46.222  95.514  1.00  0.00           H  
ATOM   2490  HB3 ARG   157      77.558  46.811  94.022  1.00  0.00           H  
ATOM   2491  CG  ARG   157      76.454  48.250  95.136  1.00  0.00           C  
ATOM   2492  HG2 ARG   157      75.871  48.828  94.418  1.00  0.00           H  
ATOM   2493  HG3 ARG   157      75.805  48.280  96.011  1.00  0.00           H  
ATOM   2494  CD  ARG   157      77.737  48.946  95.572  1.00  0.00           C  
ATOM   2495  HD2 ARG   157      78.465  49.005  94.763  1.00  0.00           H  
ATOM   2496  HD3 ARG   157      77.506  49.970  95.867  1.00  0.00           H  
ATOM   2497  NE  ARG   157      78.329  48.376  96.747  1.00  0.00           N  
ATOM   2498  HE  ARG   157      77.692  47.906  97.374  1.00  0.00           H  
ATOM   2499  CZ  ARG   157      79.591  48.428  97.140  1.00  0.00           C  
ATOM   2500  NH1 ARG   157      80.421  49.326  96.679  1.00  0.00           N  
ATOM   2501 HH11 ARG   157      80.072  49.993  96.006  1.00  0.00           H  
ATOM   2502 HH12 ARG   157      81.368  49.360  97.027  1.00  0.00           H  
ATOM   2503  NH2 ARG   157      80.032  47.729  98.120  1.00  0.00           N  
ATOM   2504 HH21 ARG   157      79.482  47.139  98.728  1.00  0.00           H  
ATOM   2505 HH22 ARG   157      80.983  47.916  98.403  1.00  0.00           H  
ATOM   2506  C   ARG   157      74.143  46.199  94.616  1.00  0.00           C  
ATOM   2507  O   ARG   157      74.182  46.020  95.809  1.00  0.00           O  
ATOM   2508  N   GLN   158      73.038  46.577  94.000  1.00  0.00           N  
ATOM   2509  H   GLN   158      72.993  46.626  92.992  1.00  0.00           H  
ATOM   2510  CA  GLN   158      71.808  46.844  94.735  1.00  0.00           C  
ATOM   2511  HA  GLN   158      72.147  47.360  95.633  1.00  0.00           H  
ATOM   2512  CB  GLN   158      70.997  47.949  93.888  1.00  0.00           C  
ATOM   2513  HB2 GLN   158      70.941  47.704  92.827  1.00  0.00           H  
ATOM   2514  HB3 GLN   158      69.960  48.026  94.216  1.00  0.00           H  
ATOM   2515  CG  GLN   158      71.610  49.391  93.959  1.00  0.00           C  
ATOM   2516  HG2 GLN   158      71.790  49.635  95.006  1.00  0.00           H  
ATOM   2517  HG3 GLN   158      72.558  49.516  93.435  1.00  0.00           H  
ATOM   2518  CD  GLN   158      70.762  50.493  93.431  1.00  0.00           C  
ATOM   2519  OE1 GLN   158      69.568  50.457  93.242  1.00  0.00           O  
ATOM   2520  NE2 GLN   158      71.275  51.713  93.209  1.00  0.00           N  
ATOM   2521 HE21 GLN   158      72.274  51.853  93.272  1.00  0.00           H  
ATOM   2522 HE22 GLN   158      70.723  52.332  92.634  1.00  0.00           H  
ATOM   2523  C   GLN   158      71.005  45.686  95.105  1.00  0.00           C  
ATOM   2524  O   GLN   158      71.111  44.674  94.372  1.00  0.00           O  
ATOM   2525  N   GLU   159      70.083  45.689  96.097  1.00  0.00           N  
ATOM   2526  H   GLU   159      70.245  46.518  96.652  1.00  0.00           H  
ATOM   2527  CA  GLU   159      69.092  44.699  96.346  1.00  0.00           C  
ATOM   2528  HA  GLU   159      69.426  43.664  96.425  1.00  0.00           H  
ATOM   2529  CB  GLU   159      68.373  45.231  97.637  1.00  0.00           C  
ATOM   2530  HB2 GLU   159      69.186  45.172  98.360  1.00  0.00           H  
ATOM   2531  HB3 GLU   159      68.108  46.288  97.600  1.00  0.00           H  
ATOM   2532  CG  GLU   159      67.056  44.412  98.004  1.00  0.00           C  
ATOM   2533  HG2 GLU   159      66.214  44.880  97.494  1.00  0.00           H  
ATOM   2534  HG3 GLU   159      67.240  43.439  97.549  1.00  0.00           H  
ATOM   2535  CD  GLU   159      66.780  44.213  99.455  1.00  0.00           C  
ATOM   2536  OE1 GLU   159      67.699  43.663 100.129  1.00  0.00           O  
ATOM   2537  OE2 GLU   159      65.688  44.552  99.966  1.00  0.00           O  
ATOM   2538  C   GLU   159      68.082  44.733  95.195  1.00  0.00           C  
ATOM   2539  O   GLU   159      67.687  45.790  94.740  1.00  0.00           O  
ATOM   2540  N   ILE   160      67.612  43.605  94.621  1.00  0.00           N  
ATOM   2541  H   ILE   160      67.919  42.735  95.030  1.00  0.00           H  
ATOM   2542  CA  ILE   160      66.643  43.578  93.491  1.00  0.00           C  
ATOM   2543  HA  ILE   160      67.040  44.256  92.736  1.00  0.00           H  
ATOM   2544  CB  ILE   160      66.495  42.116  93.004  1.00  0.00           C  
ATOM   2545  HB  ILE   160      66.481  41.480  93.889  1.00  0.00           H  
ATOM   2546  CG2 ILE   160      65.253  41.997  92.139  1.00  0.00           C  
ATOM   2547 HG21 ILE   160      65.274  41.080  91.550  1.00  0.00           H  
ATOM   2548 HG22 ILE   160      64.371  41.975  92.779  1.00  0.00           H  
ATOM   2549 HG23 ILE   160      65.201  42.798  91.401  1.00  0.00           H  
ATOM   2550  CG1 ILE   160      67.738  41.738  92.211  1.00  0.00           C  
ATOM   2551 HG12 ILE   160      68.613  42.087  92.760  1.00  0.00           H  
ATOM   2552 HG13 ILE   160      67.875  40.662  92.111  1.00  0.00           H  
ATOM   2553  CD1 ILE   160      67.953  42.335  90.819  1.00  0.00           C  
ATOM   2554 HD11 ILE   160      67.751  43.403  90.905  1.00  0.00           H  
ATOM   2555 HD12 ILE   160      68.985  42.069  90.595  1.00  0.00           H  
ATOM   2556 HD13 ILE   160      67.268  41.870  90.110  1.00  0.00           H  
ATOM   2557  C   ILE   160      65.257  44.177  93.953  1.00  0.00           C  
ATOM   2558  O   ILE   160      64.670  44.993  93.196  1.00  0.00           O  
ATOM   2559  N   GLY   161      64.777  43.762  95.147  1.00  0.00           N  
ATOM   2560  H   GLY   161      65.160  42.956  95.622  1.00  0.00           H  
ATOM   2561  CA  GLY   161      63.651  44.489  95.738  1.00  0.00           C  
ATOM   2562  HA2 GLY   161      62.777  44.385  95.094  1.00  0.00           H  
ATOM   2563  HA3 GLY   161      63.413  43.976  96.670  1.00  0.00           H  
ATOM   2564  C   GLY   161      63.679  46.028  95.934  1.00  0.00           C  
ATOM   2565  O   GLY   161      62.700  46.643  96.265  1.00  0.00           O  
ATOM   2566  N   TRP   162      64.831  46.663  95.655  1.00  0.00           N  
ATOM   2567  H   TRP   162      65.563  46.105  95.240  1.00  0.00           H  
ATOM   2568  CA  TRP   162      65.123  48.107  95.856  1.00  0.00           C  
ATOM   2569  HA  TRP   162      64.307  48.695  96.278  1.00  0.00           H  
ATOM   2570  CB  TRP   162      66.329  48.276  96.743  1.00  0.00           C  
ATOM   2571  HB2 TRP   162      66.074  47.745  97.660  1.00  0.00           H  
ATOM   2572  HB3 TRP   162      67.160  47.769  96.253  1.00  0.00           H  
ATOM   2573  CG  TRP   162      66.710  49.765  96.894  1.00  0.00           C  
ATOM   2574  CD1 TRP   162      67.353  50.637  96.180  1.00  0.00           C  
ATOM   2575  HD1 TRP   162      67.941  50.358  95.318  1.00  0.00           H  
ATOM   2576  NE1 TRP   162      67.420  51.896  96.799  1.00  0.00           N  
ATOM   2577  HE1 TRP   162      67.831  52.715  96.376  1.00  0.00           H  
ATOM   2578  CE2 TRP   162      66.809  51.807  98.037  1.00  0.00           C  
ATOM   2579  CZ2 TRP   162      66.714  52.761  98.979  1.00  0.00           C  
ATOM   2580  HZ2 TRP   162      67.265  53.684  98.875  1.00  0.00           H  
ATOM   2581  CH2 TRP   162      65.948  52.496 100.126  1.00  0.00           C  
ATOM   2582  HH2 TRP   162      65.740  53.257 100.864  1.00  0.00           H  
ATOM   2583  CZ3 TRP   162      65.287  51.329 100.219  1.00  0.00           C  
ATOM   2584  HZ3 TRP   162      64.668  51.188 101.093  1.00  0.00           H  
ATOM   2585  CE3 TRP   162      65.404  50.292  99.246  1.00  0.00           C  
ATOM   2586  HE3 TRP   162      65.033  49.287  99.385  1.00  0.00           H  
ATOM   2587  CD2 TRP   162      66.265  50.531  98.111  1.00  0.00           C  
ATOM   2588  C   TRP   162      65.306  48.818  94.519  1.00  0.00           C  
ATOM   2589  O   TRP   162      64.672  49.809  94.235  1.00  0.00           O  
ATOM   2590  N   PHE   163      66.039  48.078  93.661  1.00  0.00           N  
ATOM   2591  H   PHE   163      66.553  47.357  94.147  1.00  0.00           H  
ATOM   2592  CA  PHE   163      66.179  48.409  92.259  1.00  0.00           C  
ATOM   2593  HA  PHE   163      66.582  49.419  92.187  1.00  0.00           H  
ATOM   2594  CB  PHE   163      67.157  47.380  91.706  1.00  0.00           C  
ATOM   2595  HB2 PHE   163      68.004  47.393  92.392  1.00  0.00           H  
ATOM   2596  HB3 PHE   163      66.645  46.419  91.758  1.00  0.00           H  
ATOM   2597  CG  PHE   163      67.613  47.549  90.224  1.00  0.00           C  
ATOM   2598  CD1 PHE   163      66.840  46.991  89.187  1.00  0.00           C  
ATOM   2599  HD1 PHE   163      66.021  46.319  89.399  1.00  0.00           H  
ATOM   2600  CE1 PHE   163      67.225  47.194  87.852  1.00  0.00           C  
ATOM   2601  HE1 PHE   163      66.612  46.776  87.068  1.00  0.00           H  
ATOM   2602  CZ  PHE   163      68.324  48.005  87.508  1.00  0.00           C  
ATOM   2603  HZ  PHE   163      68.765  48.050  86.522  1.00  0.00           H  
ATOM   2604  CE2 PHE   163      68.972  48.665  88.546  1.00  0.00           C  
ATOM   2605  HE2 PHE   163      69.769  49.361  88.332  1.00  0.00           H  
ATOM   2606  CD2 PHE   163      68.606  48.427  89.883  1.00  0.00           C  
ATOM   2607  HD2 PHE   163      69.144  49.021  90.607  1.00  0.00           H  
ATOM   2608  C   PHE   163      64.902  48.435  91.467  1.00  0.00           C  
ATOM   2609  O   PHE   163      64.739  49.181  90.540  1.00  0.00           O  
ATOM   2610  N   ASP   164      63.900  47.662  91.851  1.00  0.00           N  
ATOM   2611  H   ASP   164      63.985  47.071  92.665  1.00  0.00           H  
ATOM   2612  CA  ASP   164      62.585  47.500  91.157  1.00  0.00           C  
ATOM   2613  HA  ASP   164      62.785  46.927  90.252  1.00  0.00           H  
ATOM   2614  CB  ASP   164      61.693  46.602  92.107  1.00  0.00           C  
ATOM   2615  HB2 ASP   164      62.308  45.771  92.452  1.00  0.00           H  
ATOM   2616  HB3 ASP   164      61.286  47.181  92.936  1.00  0.00           H  
ATOM   2617  CG  ASP   164      60.557  46.076  91.288  1.00  0.00           C  
ATOM   2618  OD1 ASP   164      60.809  45.109  90.499  1.00  0.00           O  
ATOM   2619  OD2 ASP   164      59.401  46.542  91.540  1.00  0.00           O  
ATOM   2620  C   ASP   164      61.743  48.782  90.811  1.00  0.00           C  
ATOM   2621  O   ASP   164      61.072  48.825  89.812  1.00  0.00           O  
ATOM   2622  N   VAL   165      61.987  49.858  91.535  1.00  0.00           N  
ATOM   2623  H   VAL   165      62.640  49.690  92.287  1.00  0.00           H  
ATOM   2624  CA  VAL   165      61.322  51.174  91.398  1.00  0.00           C  
ATOM   2625  HA  VAL   165      60.267  50.954  91.238  1.00  0.00           H  
ATOM   2626  CB  VAL   165      61.389  52.033  92.605  1.00  0.00           C  
ATOM   2627  HB  VAL   165      60.661  52.805  92.356  1.00  0.00           H  
ATOM   2628  CG1 VAL   165      60.929  51.415  93.961  1.00  0.00           C  
ATOM   2629 HG11 VAL   165      61.076  52.080  94.812  1.00  0.00           H  
ATOM   2630 HG12 VAL   165      59.869  51.180  93.865  1.00  0.00           H  
ATOM   2631 HG13 VAL   165      61.483  50.499  94.166  1.00  0.00           H  
ATOM   2632  CG2 VAL   165      62.789  52.604  92.874  1.00  0.00           C  
ATOM   2633 HG21 VAL   165      62.772  53.109  93.840  1.00  0.00           H  
ATOM   2634 HG22 VAL   165      63.536  51.819  92.759  1.00  0.00           H  
ATOM   2635 HG23 VAL   165      62.932  53.352  92.094  1.00  0.00           H  
ATOM   2636  C   VAL   165      61.794  51.950  90.171  1.00  0.00           C  
ATOM   2637  O   VAL   165      61.079  52.875  89.754  1.00  0.00           O  
ATOM   2638  N   HIE   166      63.047  51.720  89.647  1.00  0.00           N  
ATOM   2639  H   HIE   166      63.551  50.966  90.091  1.00  0.00           H  
ATOM   2640  CA  HIE   166      63.666  52.324  88.505  1.00  0.00           C  
ATOM   2641  HA  HIE   166      63.501  53.383  88.705  1.00  0.00           H  
ATOM   2642  CB  HIE   166      65.209  52.169  88.582  1.00  0.00           C  
ATOM   2643  HB2 HIE   166      65.470  51.132  88.370  1.00  0.00           H  
ATOM   2644  HB3 HIE   166      65.698  52.876  87.911  1.00  0.00           H  
ATOM   2645  CG  HIE   166      65.763  52.365  89.985  1.00  0.00           C  
ATOM   2646  ND1 HIE   166      65.718  53.529  90.808  1.00  0.00           N  
ATOM   2647  CE1 HIE   166      66.424  53.231  91.943  1.00  0.00           C  
ATOM   2648  HE1 HIE   166      66.612  54.021  92.655  1.00  0.00           H  
ATOM   2649  NE2 HIE   166      67.080  52.085  91.742  1.00  0.00           N  
ATOM   2650  HE2 HIE   166      67.822  51.726  92.327  1.00  0.00           H  
ATOM   2651  CD2 HIE   166      66.699  51.526  90.532  1.00  0.00           C  
ATOM   2652  HD2 HIE   166      67.157  50.639  90.121  1.00  0.00           H  
ATOM   2653  C   HIE   166      63.009  52.034  87.184  1.00  0.00           C  
ATOM   2654  O   HIE   166      62.810  50.874  86.769  1.00  0.00           O  
ATOM   2655  N   ASP   167      62.801  53.028  86.352  1.00  0.00           N  
ATOM   2656  H   ASP   167      63.105  53.974  86.531  1.00  0.00           H  
ATOM   2657  CA  ASP   167      62.812  52.884  84.897  1.00  0.00           C  
ATOM   2658  HA  ASP   167      62.234  51.988  84.674  1.00  0.00           H  
ATOM   2659  CB  ASP   167      62.166  54.088  84.170  1.00  0.00           C  
ATOM   2660  HB2 ASP   167      62.776  54.970  84.364  1.00  0.00           H  
ATOM   2661  HB3 ASP   167      62.168  53.973  83.086  1.00  0.00           H  
ATOM   2662  CG  ASP   167      60.730  54.260  84.661  1.00  0.00           C  
ATOM   2663  OD1 ASP   167      60.031  53.253  84.927  1.00  0.00           O  
ATOM   2664  OD2 ASP   167      60.274  55.411  84.711  1.00  0.00           O  
ATOM   2665  C   ASP   167      64.247  52.704  84.420  1.00  0.00           C  
ATOM   2666  O   ASP   167      65.111  53.591  84.436  1.00  0.00           O  
ATOM   2667  N   VAL   168      64.593  51.450  84.065  1.00  0.00           N  
ATOM   2668  H   VAL   168      63.830  50.805  83.919  1.00  0.00           H  
ATOM   2669  CA  VAL   168      65.987  51.008  83.860  1.00  0.00           C  
ATOM   2670  HA  VAL   168      66.647  51.204  84.706  1.00  0.00           H  
ATOM   2671  CB  VAL   168      66.110  49.534  83.514  1.00  0.00           C  
ATOM   2672  HB  VAL   168      67.123  49.361  83.149  1.00  0.00           H  
ATOM   2673  CG1 VAL   168      65.935  48.781  84.796  1.00  0.00           C  
ATOM   2674 HG11 VAL   168      66.532  49.329  85.525  1.00  0.00           H  
ATOM   2675 HG12 VAL   168      64.891  48.879  85.094  1.00  0.00           H  
ATOM   2676 HG13 VAL   168      66.355  47.777  84.723  1.00  0.00           H  
ATOM   2677  CG2 VAL   168      65.209  49.092  82.392  1.00  0.00           C  
ATOM   2678 HG21 VAL   168      65.424  49.665  81.490  1.00  0.00           H  
ATOM   2679 HG22 VAL   168      65.435  48.027  82.331  1.00  0.00           H  
ATOM   2680 HG23 VAL   168      64.157  49.207  82.654  1.00  0.00           H  
ATOM   2681  C   VAL   168      66.604  51.915  82.803  1.00  0.00           C  
ATOM   2682  O   VAL   168      67.813  52.203  82.868  1.00  0.00           O  
ATOM   2683  N   GLY   169      65.918  52.265  81.706  1.00  0.00           N  
ATOM   2684  H   GLY   169      64.935  52.046  81.632  1.00  0.00           H  
ATOM   2685  CA  GLY   169      66.478  52.964  80.607  1.00  0.00           C  
ATOM   2686  HA2 GLY   169      67.437  52.590  80.249  1.00  0.00           H  
ATOM   2687  HA3 GLY   169      65.782  52.850  79.776  1.00  0.00           H  
ATOM   2688  C   GLY   169      66.701  54.517  80.972  1.00  0.00           C  
ATOM   2689  O   GLY   169      67.677  55.130  80.544  1.00  0.00           O  
ATOM   2690  N   GLU   170      65.841  55.065  81.833  1.00  0.00           N  
ATOM   2691  H   GLU   170      65.145  54.457  82.240  1.00  0.00           H  
ATOM   2692  CA  GLU   170      66.079  56.396  82.344  1.00  0.00           C  
ATOM   2693  HA  GLU   170      66.451  56.885  81.444  1.00  0.00           H  
ATOM   2694  CB  GLU   170      64.808  57.074  82.899  1.00  0.00           C  
ATOM   2695  HB2 GLU   170      64.067  57.065  82.099  1.00  0.00           H  
ATOM   2696  HB3 GLU   170      64.473  56.478  83.747  1.00  0.00           H  
ATOM   2697  CG  GLU   170      65.022  58.587  83.226  1.00  0.00           C  
ATOM   2698  HG2 GLU   170      65.811  59.056  82.638  1.00  0.00           H  
ATOM   2699  HG3 GLU   170      64.086  59.124  83.070  1.00  0.00           H  
ATOM   2700  CD  GLU   170      65.357  58.725  84.662  1.00  0.00           C  
ATOM   2701  OE1 GLU   170      66.306  59.509  84.960  1.00  0.00           O  
ATOM   2702  OE2 GLU   170      64.801  57.974  85.539  1.00  0.00           O  
ATOM   2703  C   GLU   170      67.291  56.506  83.290  1.00  0.00           C  
ATOM   2704  O   GLU   170      68.039  57.504  83.246  1.00  0.00           O  
ATOM   2705  N   LEU   171      67.527  55.426  84.065  1.00  0.00           N  
ATOM   2706  H   LEU   171      66.864  54.666  84.021  1.00  0.00           H  
ATOM   2707  CA  LEU   171      68.751  55.307  84.902  1.00  0.00           C  
ATOM   2708  HA  LEU   171      68.791  56.253  85.442  1.00  0.00           H  
ATOM   2709  CB  LEU   171      68.490  54.220  85.975  1.00  0.00           C  
ATOM   2710  HB2 LEU   171      67.795  54.697  86.666  1.00  0.00           H  
ATOM   2711  HB3 LEU   171      68.101  53.307  85.526  1.00  0.00           H  
ATOM   2712  CG  LEU   171      69.749  53.790  86.812  1.00  0.00           C  
ATOM   2713  HG  LEU   171      70.554  53.473  86.149  1.00  0.00           H  
ATOM   2714  CD1 LEU   171      70.310  54.917  87.628  1.00  0.00           C  
ATOM   2715 HD11 LEU   171      69.786  55.059  88.573  1.00  0.00           H  
ATOM   2716 HD12 LEU   171      71.283  54.543  87.947  1.00  0.00           H  
ATOM   2717 HD13 LEU   171      70.403  55.836  87.049  1.00  0.00           H  
ATOM   2718  CD2 LEU   171      69.324  52.607  87.738  1.00  0.00           C  
ATOM   2719 HD21 LEU   171      69.304  51.665  87.190  1.00  0.00           H  
ATOM   2720 HD22 LEU   171      70.079  52.375  88.489  1.00  0.00           H  
ATOM   2721 HD23 LEU   171      68.343  52.717  88.201  1.00  0.00           H  
ATOM   2722  C   LEU   171      70.074  55.124  84.041  1.00  0.00           C  
ATOM   2723  O   LEU   171      71.061  55.875  84.196  1.00  0.00           O  
ATOM   2724  N   ASN   172      70.086  54.154  83.108  1.00  0.00           N  
ATOM   2725  H   ASN   172      69.348  53.465  83.085  1.00  0.00           H  
ATOM   2726  CA  ASN   172      71.083  54.054  82.039  1.00  0.00           C  
ATOM   2727  HA  ASN   172      72.020  53.694  82.462  1.00  0.00           H  
ATOM   2728  CB  ASN   172      70.721  53.005  81.030  1.00  0.00           C  
ATOM   2729  HB2 ASN   172      70.587  52.086  81.600  1.00  0.00           H  
ATOM   2730  HB3 ASN   172      69.796  53.318  80.547  1.00  0.00           H  
ATOM   2731  CG  ASN   172      71.850  52.724  80.008  1.00  0.00           C  
ATOM   2732  OD1 ASN   172      72.998  52.387  80.276  1.00  0.00           O  
ATOM   2733  ND2 ASN   172      71.465  52.744  78.733  1.00  0.00           N  
ATOM   2734 HD21 ASN   172      72.093  52.325  78.062  1.00  0.00           H  
ATOM   2735 HD22 ASN   172      70.533  53.004  78.443  1.00  0.00           H  
ATOM   2736  C   ASN   172      71.449  55.415  81.296  1.00  0.00           C  
ATOM   2737  O   ASN   172      72.549  55.618  80.821  1.00  0.00           O  
ATOM   2738  N   THR   173      70.501  56.239  81.103  1.00  0.00           N  
ATOM   2739  H   THR   173      69.601  56.048  81.520  1.00  0.00           H  
ATOM   2740  CA  THR   173      70.703  57.558  80.584  1.00  0.00           C  
ATOM   2741  HA  THR   173      71.272  57.479  79.658  1.00  0.00           H  
ATOM   2742  CB  THR   173      69.341  58.146  80.192  1.00  0.00           C  
ATOM   2743  HB  THR   173      68.627  58.019  81.006  1.00  0.00           H  
ATOM   2744  CG2 THR   173      69.399  59.542  79.633  1.00  0.00           C  
ATOM   2745 HG21 THR   173      70.113  59.574  78.809  1.00  0.00           H  
ATOM   2746 HG22 THR   173      68.399  59.726  79.241  1.00  0.00           H  
ATOM   2747 HG23 THR   173      69.637  60.221  80.452  1.00  0.00           H  
ATOM   2748  OG1 THR   173      68.908  57.316  79.087  1.00  0.00           O  
ATOM   2749  HG1 THR   173      68.409  56.568  79.425  1.00  0.00           H  
ATOM   2750  C   THR   173      71.393  58.607  81.569  1.00  0.00           C  
ATOM   2751  O   THR   173      72.108  59.508  81.098  1.00  0.00           O  
ATOM   2752  N   ARG   174      71.324  58.343  82.859  1.00  0.00           N  
ATOM   2753  H   ARG   174      70.791  57.550  83.185  1.00  0.00           H  
ATOM   2754  CA  ARG   174      72.086  59.257  83.765  1.00  0.00           C  
ATOM   2755  HA  ARG   174      72.070  60.298  83.442  1.00  0.00           H  
ATOM   2756  CB  ARG   174      71.645  59.200  85.278  1.00  0.00           C  
ATOM   2757  HB2 ARG   174      71.947  58.269  85.757  1.00  0.00           H  
ATOM   2758  HB3 ARG   174      72.173  60.003  85.792  1.00  0.00           H  
ATOM   2759  CG  ARG   174      70.122  59.278  85.421  1.00  0.00           C  
ATOM   2760  HG2 ARG   174      69.808  60.264  85.079  1.00  0.00           H  
ATOM   2761  HG3 ARG   174      69.693  58.407  84.924  1.00  0.00           H  
ATOM   2762  CD  ARG   174      69.623  59.078  86.804  1.00  0.00           C  
ATOM   2763  HD2 ARG   174      70.235  58.313  87.280  1.00  0.00           H  
ATOM   2764  HD3 ARG   174      69.873  59.972  87.375  1.00  0.00           H  
ATOM   2765  NE  ARG   174      68.223  58.763  86.808  1.00  0.00           N  
ATOM   2766  HE  ARG   174      67.623  59.089  86.064  1.00  0.00           H  
ATOM   2767  CZ  ARG   174      67.807  57.936  87.796  1.00  0.00           C  
ATOM   2768  NH1 ARG   174      68.392  57.704  88.922  1.00  0.00           N  
ATOM   2769 HH11 ARG   174      69.132  58.372  89.087  1.00  0.00           H  
ATOM   2770 HH12 ARG   174      67.806  57.354  89.666  1.00  0.00           H  
ATOM   2771  NH2 ARG   174      66.621  57.465  87.759  1.00  0.00           N  
ATOM   2772 HH21 ARG   174      66.053  57.709  86.960  1.00  0.00           H  
ATOM   2773 HH22 ARG   174      66.273  56.997  88.584  1.00  0.00           H  
ATOM   2774  C   ARG   174      73.613  59.013  83.625  1.00  0.00           C  
ATOM   2775  O   ARG   174      74.404  59.897  83.746  1.00  0.00           O  
ATOM   2776  N   LEU   175      73.960  57.780  83.315  1.00  0.00           N  
ATOM   2777  H   LEU   175      73.283  57.039  83.433  1.00  0.00           H  
ATOM   2778  CA  LEU   175      75.362  57.392  82.966  1.00  0.00           C  
ATOM   2779  HA  LEU   175      76.026  57.642  83.794  1.00  0.00           H  
ATOM   2780  CB  LEU   175      75.397  55.864  82.684  1.00  0.00           C  
ATOM   2781  HB2 LEU   175      74.744  55.665  81.834  1.00  0.00           H  
ATOM   2782  HB3 LEU   175      76.417  55.553  82.458  1.00  0.00           H  
ATOM   2783  CG  LEU   175      75.022  54.902  83.801  1.00  0.00           C  
ATOM   2784  HG  LEU   175      73.981  55.129  84.029  1.00  0.00           H  
ATOM   2785  CD1 LEU   175      75.312  53.466  83.359  1.00  0.00           C  
ATOM   2786 HD11 LEU   175      75.155  52.712  84.130  1.00  0.00           H  
ATOM   2787 HD12 LEU   175      74.633  53.239  82.537  1.00  0.00           H  
ATOM   2788 HD13 LEU   175      76.335  53.330  83.009  1.00  0.00           H  
ATOM   2789  CD2 LEU   175      75.913  55.177  84.992  1.00  0.00           C  
ATOM   2790 HD21 LEU   175      75.831  56.210  85.329  1.00  0.00           H  
ATOM   2791 HD22 LEU   175      75.784  54.489  85.828  1.00  0.00           H  
ATOM   2792 HD23 LEU   175      76.921  55.073  84.591  1.00  0.00           H  
ATOM   2793  C   LEU   175      76.043  58.170  81.817  1.00  0.00           C  
ATOM   2794  O   LEU   175      77.259  58.021  81.729  1.00  0.00           O  
ATOM   2795  N   THR   176      75.351  58.853  80.880  1.00  0.00           N  
ATOM   2796  H   THR   176      74.348  58.740  80.903  1.00  0.00           H  
ATOM   2797  CA  THR   176      75.980  59.877  80.027  1.00  0.00           C  
ATOM   2798  HA  THR   176      77.036  59.949  80.288  1.00  0.00           H  
ATOM   2799  CB  THR   176      75.743  59.741  78.521  1.00  0.00           C  
ATOM   2800  HB  THR   176      74.674  59.741  78.309  1.00  0.00           H  
ATOM   2801  CG2 THR   176      76.470  60.806  77.778  1.00  0.00           C  
ATOM   2802 HG21 THR   176      76.332  60.531  76.732  1.00  0.00           H  
ATOM   2803 HG22 THR   176      76.128  61.817  78.001  1.00  0.00           H  
ATOM   2804 HG23 THR   176      77.544  60.740  77.949  1.00  0.00           H  
ATOM   2805  OG1 THR   176      76.299  58.512  78.122  1.00  0.00           O  
ATOM   2806  HG1 THR   176      75.698  57.889  78.537  1.00  0.00           H  
ATOM   2807  C   THR   176      75.596  61.238  80.533  1.00  0.00           C  
ATOM   2808  O   THR   176      76.444  62.133  80.631  1.00  0.00           O  
ATOM   2809  N   ASP   177      74.264  61.493  80.686  1.00  0.00           N  
ATOM   2810  H   ASP   177      73.557  60.773  80.652  1.00  0.00           H  
ATOM   2811  CA  ASP   177      73.689  62.797  80.935  1.00  0.00           C  
ATOM   2812  HA  ASP   177      73.583  63.415  80.044  1.00  0.00           H  
ATOM   2813  CB  ASP   177      72.149  62.682  81.331  1.00  0.00           C  
ATOM   2814  HB2 ASP   177      71.680  62.014  80.609  1.00  0.00           H  
ATOM   2815  HB3 ASP   177      72.134  62.197  82.307  1.00  0.00           H  
ATOM   2816  CG  ASP   177      71.331  64.002  81.311  1.00  0.00           C  
ATOM   2817  OD1 ASP   177      71.462  64.806  80.322  1.00  0.00           O  
ATOM   2818  OD2 ASP   177      70.657  64.340  82.339  1.00  0.00           O  
ATOM   2819  C   ASP   177      74.466  63.622  82.003  1.00  0.00           C  
ATOM   2820  O   ASP   177      74.814  64.779  81.770  1.00  0.00           O  
ATOM   2821  N   ASP   178      74.513  63.045  83.210  1.00  0.00           N  
ATOM   2822  H   ASP   178      74.152  62.106  83.301  1.00  0.00           H  
ATOM   2823  CA  ASP   178      74.970  63.739  84.423  1.00  0.00           C  
ATOM   2824  HA  ASP   178      74.703  64.793  84.341  1.00  0.00           H  
ATOM   2825  CB  ASP   178      74.265  63.223  85.679  1.00  0.00           C  
ATOM   2826  HB2 ASP   178      74.459  62.150  85.694  1.00  0.00           H  
ATOM   2827  HB3 ASP   178      74.698  63.571  86.617  1.00  0.00           H  
ATOM   2828  CG  ASP   178      72.793  63.558  85.813  1.00  0.00           C  
ATOM   2829  OD1 ASP   178      72.343  64.752  85.734  1.00  0.00           O  
ATOM   2830  OD2 ASP   178      71.941  62.604  85.915  1.00  0.00           O  
ATOM   2831  C   ASP   178      76.481  63.668  84.584  1.00  0.00           C  
ATOM   2832  O   ASP   178      77.036  64.658  85.056  1.00  0.00           O  
ATOM   2833  N   VAL   179      77.083  62.569  84.129  1.00  0.00           N  
ATOM   2834  H   VAL   179      76.421  61.839  83.908  1.00  0.00           H  
ATOM   2835  CA  VAL   179      78.571  62.387  84.021  1.00  0.00           C  
ATOM   2836  HA  VAL   179      79.086  62.501  84.975  1.00  0.00           H  
ATOM   2837  CB  VAL   179      78.711  60.974  83.377  1.00  0.00           C  
ATOM   2838  HB  VAL   179      78.230  61.017  82.399  1.00  0.00           H  
ATOM   2839  CG1 VAL   179      80.210  60.500  83.188  1.00  0.00           C  
ATOM   2840 HG11 VAL   179      80.676  61.041  82.363  1.00  0.00           H  
ATOM   2841 HG12 VAL   179      80.759  60.669  84.114  1.00  0.00           H  
ATOM   2842 HG13 VAL   179      80.235  59.495  82.767  1.00  0.00           H  
ATOM   2843  CG2 VAL   179      78.164  59.871  84.233  1.00  0.00           C  
ATOM   2844 HG21 VAL   179      78.557  58.898  83.938  1.00  0.00           H  
ATOM   2845 HG22 VAL   179      78.310  60.091  85.290  1.00  0.00           H  
ATOM   2846 HG23 VAL   179      77.087  59.827  84.071  1.00  0.00           H  
ATOM   2847  C   VAL   179      79.052  63.537  83.146  1.00  0.00           C  
ATOM   2848  O   VAL   179      80.038  64.248  83.460  1.00  0.00           O  
ATOM   2849  N   SER   180      78.431  63.712  81.956  1.00  0.00           N  
ATOM   2850  H   SER   180      77.838  62.993  81.565  1.00  0.00           H  
ATOM   2851  CA  SER   180      78.822  64.757  80.900  1.00  0.00           C  
ATOM   2852  HA  SER   180      79.865  64.674  80.596  1.00  0.00           H  
ATOM   2853  CB  SER   180      78.011  64.608  79.667  1.00  0.00           C  
ATOM   2854  HB2 SER   180      78.262  63.725  79.080  1.00  0.00           H  
ATOM   2855  HB3 SER   180      76.950  64.617  79.916  1.00  0.00           H  
ATOM   2856  OG  SER   180      78.258  65.720  78.776  1.00  0.00           O  
ATOM   2857  HG  SER   180      77.473  65.949  78.274  1.00  0.00           H  
ATOM   2858  C   SER   180      78.663  66.146  81.432  1.00  0.00           C  
ATOM   2859  O   SER   180      79.476  67.059  81.172  1.00  0.00           O  
ATOM   2860  N   LYS   181      77.526  66.425  82.121  1.00  0.00           N  
ATOM   2861  H   LYS   181      76.863  65.677  82.267  1.00  0.00           H  
ATOM   2862  CA  LYS   181      77.374  67.723  82.759  1.00  0.00           C  
ATOM   2863  HA  LYS   181      77.640  68.526  82.072  1.00  0.00           H  
ATOM   2864  CB  LYS   181      75.961  67.938  83.288  1.00  0.00           C  
ATOM   2865  HB2 LYS   181      75.643  67.154  83.975  1.00  0.00           H  
ATOM   2866  HB3 LYS   181      75.890  68.864  83.859  1.00  0.00           H  
ATOM   2867  CG  LYS   181      74.940  68.090  82.205  1.00  0.00           C  
ATOM   2868  HG2 LYS   181      75.081  69.013  81.643  1.00  0.00           H  
ATOM   2869  HG3 LYS   181      74.900  67.229  81.539  1.00  0.00           H  
ATOM   2870  CD  LYS   181      73.494  68.170  82.758  1.00  0.00           C  
ATOM   2871  HD2 LYS   181      73.479  68.904  83.563  1.00  0.00           H  
ATOM   2872  HD3 LYS   181      72.854  68.583  81.978  1.00  0.00           H  
ATOM   2873  CE  LYS   181      72.831  66.811  83.169  1.00  0.00           C  
ATOM   2874  HE2 LYS   181      72.735  66.208  82.267  1.00  0.00           H  
ATOM   2875  HE3 LYS   181      73.370  66.205  83.898  1.00  0.00           H  
ATOM   2876  NZ  LYS   181      71.468  66.891  83.841  1.00  0.00           N  
ATOM   2877  HZ1 LYS   181      71.404  67.685  84.462  1.00  0.00           H  
ATOM   2878  HZ2 LYS   181      70.743  66.839  83.140  1.00  0.00           H  
ATOM   2879  HZ3 LYS   181      71.425  66.047  84.394  1.00  0.00           H  
ATOM   2880  C   LYS   181      78.296  68.036  83.935  1.00  0.00           C  
ATOM   2881  O   LYS   181      78.540  69.185  84.244  1.00  0.00           O  
ATOM   2882  N   ILE   182      78.873  67.024  84.699  1.00  0.00           N  
ATOM   2883  H   ILE   182      78.406  66.133  84.615  1.00  0.00           H  
ATOM   2884  CA  ILE   182      80.114  67.265  85.496  1.00  0.00           C  
ATOM   2885  HA  ILE   182      79.919  68.208  86.007  1.00  0.00           H  
ATOM   2886  CB  ILE   182      80.169  66.088  86.519  1.00  0.00           C  
ATOM   2887  HB  ILE   182      80.027  65.165  85.958  1.00  0.00           H  
ATOM   2888  CG2 ILE   182      81.485  66.132  87.343  1.00  0.00           C  
ATOM   2889 HG21 ILE   182      82.413  66.140  86.772  1.00  0.00           H  
ATOM   2890 HG22 ILE   182      81.465  67.166  87.686  1.00  0.00           H  
ATOM   2891 HG23 ILE   182      81.515  65.413  88.162  1.00  0.00           H  
ATOM   2892  CG1 ILE   182      79.004  65.952  87.512  1.00  0.00           C  
ATOM   2893 HG12 ILE   182      78.191  65.468  86.971  1.00  0.00           H  
ATOM   2894 HG13 ILE   182      79.249  65.208  88.270  1.00  0.00           H  
ATOM   2895  CD1 ILE   182      78.599  67.264  88.131  1.00  0.00           C  
ATOM   2896 HD11 ILE   182      78.060  67.954  87.481  1.00  0.00           H  
ATOM   2897 HD12 ILE   182      77.931  67.100  88.977  1.00  0.00           H  
ATOM   2898 HD13 ILE   182      79.481  67.778  88.512  1.00  0.00           H  
ATOM   2899  C   ILE   182      81.393  67.519  84.682  1.00  0.00           C  
ATOM   2900  O   ILE   182      82.084  68.458  85.027  1.00  0.00           O  
ATOM   2901  N   ASN   183      81.721  66.748  83.623  1.00  0.00           N  
ATOM   2902  H   ASN   183      80.990  66.129  83.302  1.00  0.00           H  
ATOM   2903  CA  ASN   183      82.888  66.984  82.833  1.00  0.00           C  
ATOM   2904  HA  ASN   183      83.762  66.925  83.483  1.00  0.00           H  
ATOM   2905  CB  ASN   183      82.913  65.986  81.653  1.00  0.00           C  
ATOM   2906  HB2 ASN   183      82.877  65.012  82.142  1.00  0.00           H  
ATOM   2907  HB3 ASN   183      82.113  66.040  80.914  1.00  0.00           H  
ATOM   2908  CG  ASN   183      84.166  66.079  80.803  1.00  0.00           C  
ATOM   2909  OD1 ASN   183      85.224  66.051  81.361  1.00  0.00           O  
ATOM   2910  ND2 ASN   183      84.073  66.142  79.490  1.00  0.00           N  
ATOM   2911 HD21 ASN   183      84.884  66.222  78.892  1.00  0.00           H  
ATOM   2912 HD22 ASN   183      83.207  65.814  79.087  1.00  0.00           H  
ATOM   2913  C   ASN   183      82.937  68.421  82.309  1.00  0.00           C  
ATOM   2914  O   ASN   183      84.036  68.931  82.134  1.00  0.00           O  
ATOM   2915  N   GLU   184      81.794  69.049  82.124  1.00  0.00           N  
ATOM   2916  H   GLU   184      81.031  68.394  82.219  1.00  0.00           H  
ATOM   2917  CA  GLU   184      81.560  70.393  81.590  1.00  0.00           C  
ATOM   2918  HA  GLU   184      82.111  70.422  80.650  1.00  0.00           H  
ATOM   2919  CB  GLU   184      80.043  70.585  81.215  1.00  0.00           C  
ATOM   2920  HB2 GLU   184      79.812  69.734  80.574  1.00  0.00           H  
ATOM   2921  HB3 GLU   184      79.406  70.406  82.082  1.00  0.00           H  
ATOM   2922  CG  GLU   184      79.596  71.848  80.416  1.00  0.00           C  
ATOM   2923  HG2 GLU   184      78.543  71.676  80.192  1.00  0.00           H  
ATOM   2924  HG3 GLU   184      79.555  72.693  81.103  1.00  0.00           H  
ATOM   2925  CD  GLU   184      80.331  72.008  79.117  1.00  0.00           C  
ATOM   2926  OE1 GLU   184      80.377  73.186  78.591  1.00  0.00           O  
ATOM   2927  OE2 GLU   184      80.918  71.085  78.545  1.00  0.00           O  
ATOM   2928  C   GLU   184      82.138  71.533  82.460  1.00  0.00           C  
ATOM   2929  O   GLU   184      82.188  72.718  81.965  1.00  0.00           O  
ATOM   2930  N   VAL   185      82.567  71.166  83.623  1.00  0.00           N  
ATOM   2931  H   VAL   185      82.565  70.197  83.908  1.00  0.00           H  
ATOM   2932  CA  VAL   185      82.884  72.070  84.776  1.00  0.00           C  
ATOM   2933  HA  VAL   185      83.186  73.034  84.367  1.00  0.00           H  
ATOM   2934  CB  VAL   185      81.763  72.385  85.803  1.00  0.00           C  
ATOM   2935  HB  VAL   185      82.161  72.797  86.731  1.00  0.00           H  
ATOM   2936  CG1 VAL   185      80.801  73.381  85.067  1.00  0.00           C  
ATOM   2937 HG11 VAL   185      79.842  73.385  85.585  1.00  0.00           H  
ATOM   2938 HG12 VAL   185      81.351  74.305  84.889  1.00  0.00           H  
ATOM   2939 HG13 VAL   185      80.663  72.929  84.084  1.00  0.00           H  
ATOM   2940  CG2 VAL   185      80.928  71.091  86.078  1.00  0.00           C  
ATOM   2941 HG21 VAL   185      80.597  70.520  85.211  1.00  0.00           H  
ATOM   2942 HG22 VAL   185      81.480  70.392  86.707  1.00  0.00           H  
ATOM   2943 HG23 VAL   185      80.069  71.297  86.717  1.00  0.00           H  
ATOM   2944  C   VAL   185      84.087  71.686  85.570  1.00  0.00           C  
ATOM   2945  O   VAL   185      84.796  72.478  86.127  1.00  0.00           O  
ATOM   2946  N   ILE   186      84.343  70.359  85.673  1.00  0.00           N  
ATOM   2947  H   ILE   186      83.683  69.751  85.209  1.00  0.00           H  
ATOM   2948  CA  ILE   186      85.292  69.808  86.725  1.00  0.00           C  
ATOM   2949  HA  ILE   186      85.086  70.422  87.601  1.00  0.00           H  
ATOM   2950  CB  ILE   186      84.874  68.353  87.125  1.00  0.00           C  
ATOM   2951  HB  ILE   186      83.798  68.332  87.300  1.00  0.00           H  
ATOM   2952  CG2 ILE   186      85.344  67.444  85.933  1.00  0.00           C  
ATOM   2953 HG21 ILE   186      85.122  67.863  84.952  1.00  0.00           H  
ATOM   2954 HG22 ILE   186      86.394  67.156  85.975  1.00  0.00           H  
ATOM   2955 HG23 ILE   186      84.786  66.530  86.142  1.00  0.00           H  
ATOM   2956  CG1 ILE   186      85.469  67.833  88.508  1.00  0.00           C  
ATOM   2957 HG12 ILE   186      86.535  67.763  88.292  1.00  0.00           H  
ATOM   2958 HG13 ILE   186      85.351  68.654  89.215  1.00  0.00           H  
ATOM   2959  CD1 ILE   186      84.907  66.471  88.988  1.00  0.00           C  
ATOM   2960 HD11 ILE   186      83.853  66.280  88.790  1.00  0.00           H  
ATOM   2961 HD12 ILE   186      85.391  65.705  88.383  1.00  0.00           H  
ATOM   2962 HD13 ILE   186      85.213  66.293  90.020  1.00  0.00           H  
ATOM   2963  C   ILE   186      86.759  69.948  86.216  1.00  0.00           C  
ATOM   2964  O   ILE   186      87.670  69.495  86.920  1.00  0.00           O  
ATOM   2965  N   GLY   187      86.985  70.424  84.965  1.00  0.00           N  
ATOM   2966  H   GLY   187      86.269  70.804  84.362  1.00  0.00           H  
ATOM   2967  CA  GLY   187      88.300  70.625  84.461  1.00  0.00           C  
ATOM   2968  HA2 GLY   187      89.050  70.227  85.145  1.00  0.00           H  
ATOM   2969  HA3 GLY   187      88.322  70.105  83.503  1.00  0.00           H  
ATOM   2970  C   GLY   187      88.577  72.071  84.098  1.00  0.00           C  
ATOM   2971  O   GLY   187      88.567  72.940  84.947  1.00  0.00           O  
ATOM   2972  N   ASP   188      88.848  72.265  82.797  1.00  0.00           N  
ATOM   2973  H   ASP   188      88.785  71.504  82.136  1.00  0.00           H  
ATOM   2974  CA  ASP   188      89.308  73.583  82.249  1.00  0.00           C  
ATOM   2975  HA  ASP   188      90.341  73.719  82.570  1.00  0.00           H  
ATOM   2976  CB  ASP   188      89.357  73.472  80.743  1.00  0.00           C  
ATOM   2977  HB2 ASP   188      89.896  74.284  80.255  1.00  0.00           H  
ATOM   2978  HB3 ASP   188      89.852  72.535  80.490  1.00  0.00           H  
ATOM   2979  CG  ASP   188      87.987  73.249  80.112  1.00  0.00           C  
ATOM   2980  OD1 ASP   188      87.449  74.135  79.490  1.00  0.00           O  
ATOM   2981  OD2 ASP   188      87.506  72.082  80.056  1.00  0.00           O  
ATOM   2982  C   ASP   188      88.465  74.761  82.702  1.00  0.00           C  
ATOM   2983  O   ASP   188      89.023  75.817  82.893  1.00  0.00           O  
ATOM   2984  N   LYS   189      87.176  74.701  82.856  1.00  0.00           N  
ATOM   2985  H   LYS   189      86.871  73.742  82.944  1.00  0.00           H  
ATOM   2986  CA  LYS   189      86.359  75.798  83.367  1.00  0.00           C  
ATOM   2987  HA  LYS   189      86.418  76.747  82.834  1.00  0.00           H  
ATOM   2988  CB  LYS   189      84.872  75.381  83.115  1.00  0.00           C  
ATOM   2989  HB2 LYS   189      84.677  74.460  83.665  1.00  0.00           H  
ATOM   2990  HB3 LYS   189      84.277  76.155  83.600  1.00  0.00           H  
ATOM   2991  CG  LYS   189      84.451  75.190  81.576  1.00  0.00           C  
ATOM   2992  HG2 LYS   189      84.805  74.194  81.309  1.00  0.00           H  
ATOM   2993  HG3 LYS   189      83.370  75.265  81.454  1.00  0.00           H  
ATOM   2994  CD  LYS   189      85.124  76.296  80.694  1.00  0.00           C  
ATOM   2995  HD2 LYS   189      84.913  77.231  81.214  1.00  0.00           H  
ATOM   2996  HD3 LYS   189      86.206  76.166  80.691  1.00  0.00           H  
ATOM   2997  CE  LYS   189      84.566  76.477  79.183  1.00  0.00           C  
ATOM   2998  HE2 LYS   189      83.488  76.634  79.228  1.00  0.00           H  
ATOM   2999  HE3 LYS   189      84.929  77.441  78.826  1.00  0.00           H  
ATOM   3000  NZ  LYS   189      85.011  75.302  78.344  1.00  0.00           N  
ATOM   3001  HZ1 LYS   189      84.831  75.397  77.355  1.00  0.00           H  
ATOM   3002  HZ2 LYS   189      85.983  75.068  78.490  1.00  0.00           H  
ATOM   3003  HZ3 LYS   189      84.377  74.553  78.582  1.00  0.00           H  
ATOM   3004  C   LYS   189      86.638  76.106  84.887  1.00  0.00           C  
ATOM   3005  O   LYS   189      86.464  77.256  85.174  1.00  0.00           O  
ATOM   3006  N   ILE   190      87.218  75.277  85.795  1.00  0.00           N  
ATOM   3007  H   ILE   190      87.487  74.326  85.588  1.00  0.00           H  
ATOM   3008  CA  ILE   190      87.880  75.697  87.124  1.00  0.00           C  
ATOM   3009  HA  ILE   190      87.142  76.324  87.624  1.00  0.00           H  
ATOM   3010  CB  ILE   190      88.354  74.591  88.048  1.00  0.00           C  
ATOM   3011  HB  ILE   190      89.298  74.112  87.789  1.00  0.00           H  
ATOM   3012  CG2 ILE   190      88.705  75.117  89.475  1.00  0.00           C  
ATOM   3013 HG21 ILE   190      88.944  74.274  90.123  1.00  0.00           H  
ATOM   3014 HG22 ILE   190      89.645  75.656  89.350  1.00  0.00           H  
ATOM   3015 HG23 ILE   190      87.907  75.733  89.889  1.00  0.00           H  
ATOM   3016  CG1 ILE   190      87.326  73.467  88.197  1.00  0.00           C  
ATOM   3017 HG12 ILE   190      87.079  72.994  87.246  1.00  0.00           H  
ATOM   3018 HG13 ILE   190      87.802  72.656  88.748  1.00  0.00           H  
ATOM   3019  CD1 ILE   190      86.053  73.868  88.943  1.00  0.00           C  
ATOM   3020 HD11 ILE   190      85.508  74.774  88.678  1.00  0.00           H  
ATOM   3021 HD12 ILE   190      85.253  73.132  88.860  1.00  0.00           H  
ATOM   3022 HD13 ILE   190      86.379  73.858  89.983  1.00  0.00           H  
ATOM   3023  C   ILE   190      89.116  76.553  86.805  1.00  0.00           C  
ATOM   3024  O   ILE   190      89.150  77.679  87.250  1.00  0.00           O  
ATOM   3025  N   GLY   191      89.937  76.059  85.848  1.00  0.00           N  
ATOM   3026  H   GLY   191      89.563  75.238  85.394  1.00  0.00           H  
ATOM   3027  CA  GLY   191      91.074  76.905  85.442  1.00  0.00           C  
ATOM   3028  HA2 GLY   191      91.666  77.109  86.335  1.00  0.00           H  
ATOM   3029  HA3 GLY   191      91.686  76.317  84.758  1.00  0.00           H  
ATOM   3030  C   GLY   191      90.606  78.209  84.863  1.00  0.00           C  
ATOM   3031  O   GLY   191      91.201  79.227  85.125  1.00  0.00           O  
ATOM   3032  N   MET   192      89.599  78.181  84.045  1.00  0.00           N  
ATOM   3033  H   MET   192      89.092  77.328  83.858  1.00  0.00           H  
ATOM   3034  CA  MET   192      89.101  79.374  83.316  1.00  0.00           C  
ATOM   3035  HA  MET   192      89.975  79.949  83.012  1.00  0.00           H  
ATOM   3036  CB  MET   192      88.205  78.998  82.203  1.00  0.00           C  
ATOM   3037  HB2 MET   192      88.664  78.270  81.534  1.00  0.00           H  
ATOM   3038  HB3 MET   192      87.364  78.411  82.571  1.00  0.00           H  
ATOM   3039  CG  MET   192      87.657  80.075  81.300  1.00  0.00           C  
ATOM   3040  HG2 MET   192      87.161  80.759  81.989  1.00  0.00           H  
ATOM   3041  HG3 MET   192      88.533  80.512  80.820  1.00  0.00           H  
ATOM   3042  SD  MET   192      86.386  79.572  80.111  1.00  0.00           S  
ATOM   3043  CE  MET   192      86.425  80.975  79.013  1.00  0.00           C  
ATOM   3044  HE1 MET   192      87.405  80.970  78.536  1.00  0.00           H  
ATOM   3045  HE2 MET   192      85.619  80.880  78.285  1.00  0.00           H  
ATOM   3046  HE3 MET   192      86.253  81.938  79.495  1.00  0.00           H  
ATOM   3047  C   MET   192      88.384  80.359  84.329  1.00  0.00           C  
ATOM   3048  O   MET   192      88.328  81.532  84.145  1.00  0.00           O  
ATOM   3049  N   PHE   193      87.810  79.832  85.413  1.00  0.00           N  
ATOM   3050  H   PHE   193      87.760  78.833  85.553  1.00  0.00           H  
ATOM   3051  CA  PHE   193      87.268  80.728  86.447  1.00  0.00           C  
ATOM   3052  HA  PHE   193      86.759  81.591  86.017  1.00  0.00           H  
ATOM   3053  CB  PHE   193      86.205  79.836  87.213  1.00  0.00           C  
ATOM   3054  HB2 PHE   193      85.300  80.025  86.637  1.00  0.00           H  
ATOM   3055  HB3 PHE   193      86.618  78.828  87.171  1.00  0.00           H  
ATOM   3056  CG  PHE   193      86.062  80.203  88.721  1.00  0.00           C  
ATOM   3057  CD1 PHE   193      86.912  79.592  89.703  1.00  0.00           C  
ATOM   3058  HD1 PHE   193      87.646  78.863  89.391  1.00  0.00           H  
ATOM   3059  CE1 PHE   193      86.991  79.960  91.009  1.00  0.00           C  
ATOM   3060  HE1 PHE   193      87.568  79.333  91.671  1.00  0.00           H  
ATOM   3061  CZ  PHE   193      86.133  80.953  91.405  1.00  0.00           C  
ATOM   3062  HZ  PHE   193      86.177  81.278  92.434  1.00  0.00           H  
ATOM   3063  CE2 PHE   193      85.284  81.654  90.453  1.00  0.00           C  
ATOM   3064  HE2 PHE   193      84.590  82.394  90.824  1.00  0.00           H  
ATOM   3065  CD2 PHE   193      85.262  81.273  89.112  1.00  0.00           C  
ATOM   3066  HD2 PHE   193      84.719  81.803  88.344  1.00  0.00           H  
ATOM   3067  C   PHE   193      88.319  81.467  87.262  1.00  0.00           C  
ATOM   3068  O   PHE   193      88.079  82.624  87.648  1.00  0.00           O  
ATOM   3069  N   PHE   194      89.457  80.870  87.479  1.00  0.00           N  
ATOM   3070  H   PHE   194      89.502  79.914  87.155  1.00  0.00           H  
ATOM   3071  CA  PHE   194      90.650  81.576  88.033  1.00  0.00           C  
ATOM   3072  HA  PHE   194      90.238  82.161  88.854  1.00  0.00           H  
ATOM   3073  CB  PHE   194      91.655  80.628  88.682  1.00  0.00           C  
ATOM   3074  HB2 PHE   194      91.890  79.714  88.136  1.00  0.00           H  
ATOM   3075  HB3 PHE   194      92.576  81.193  88.823  1.00  0.00           H  
ATOM   3076  CG  PHE   194      91.078  80.283  90.096  1.00  0.00           C  
ATOM   3077  CD1 PHE   194      90.762  78.958  90.346  1.00  0.00           C  
ATOM   3078  HD1 PHE   194      90.947  78.250  89.551  1.00  0.00           H  
ATOM   3079  CE1 PHE   194      90.450  78.586  91.682  1.00  0.00           C  
ATOM   3080  HE1 PHE   194      90.243  77.535  91.820  1.00  0.00           H  
ATOM   3081  CZ  PHE   194      90.261  79.618  92.622  1.00  0.00           C  
ATOM   3082  HZ  PHE   194      89.807  79.520  93.597  1.00  0.00           H  
ATOM   3083  CE2 PHE   194      90.471  80.952  92.312  1.00  0.00           C  
ATOM   3084  HE2 PHE   194      90.315  81.775  92.994  1.00  0.00           H  
ATOM   3085  CD2 PHE   194      90.943  81.350  91.076  1.00  0.00           C  
ATOM   3086  HD2 PHE   194      91.153  82.398  90.926  1.00  0.00           H  
ATOM   3087  C   PHE   194      91.276  82.580  87.120  1.00  0.00           C  
ATOM   3088  O   PHE   194      91.793  83.660  87.521  1.00  0.00           O  
ATOM   3089  N   GLN   195      91.350  82.181  85.800  1.00  0.00           N  
ATOM   3090  H   GLN   195      90.921  81.298  85.566  1.00  0.00           H  
ATOM   3091  CA  GLN   195      91.982  82.999  84.775  1.00  0.00           C  
ATOM   3092  HA  GLN   195      92.959  83.179  85.223  1.00  0.00           H  
ATOM   3093  CB  GLN   195      92.237  82.190  83.508  1.00  0.00           C  
ATOM   3094  HB2 GLN   195      92.755  81.307  83.881  1.00  0.00           H  
ATOM   3095  HB3 GLN   195      91.277  81.834  83.133  1.00  0.00           H  
ATOM   3096  CG  GLN   195      93.042  82.886  82.390  1.00  0.00           C  
ATOM   3097  HG2 GLN   195      92.748  83.933  82.314  1.00  0.00           H  
ATOM   3098  HG3 GLN   195      94.124  82.767  82.439  1.00  0.00           H  
ATOM   3099  CD  GLN   195      92.675  82.194  81.104  1.00  0.00           C  
ATOM   3100  OE1 GLN   195      92.317  81.024  81.046  1.00  0.00           O  
ATOM   3101  NE2 GLN   195      92.528  82.930  80.091  1.00  0.00           N  
ATOM   3102 HE21 GLN   195      92.623  83.926  80.228  1.00  0.00           H  
ATOM   3103 HE22 GLN   195      92.072  82.467  79.317  1.00  0.00           H  
ATOM   3104  C   GLN   195      91.177  84.323  84.514  1.00  0.00           C  
ATOM   3105  O   GLN   195      91.765  85.346  84.274  1.00  0.00           O  
ATOM   3106  N   SER   196      89.880  84.257  84.671  1.00  0.00           N  
ATOM   3107  H   SER   196      89.403  83.370  84.741  1.00  0.00           H  
ATOM   3108  CA  SER   196      88.931  85.415  84.417  1.00  0.00           C  
ATOM   3109  HA  SER   196      89.378  86.020  83.628  1.00  0.00           H  
ATOM   3110  CB  SER   196      87.578  84.779  84.162  1.00  0.00           C  
ATOM   3111  HB2 SER   196      87.144  84.184  84.965  1.00  0.00           H  
ATOM   3112  HB3 SER   196      86.932  85.635  83.967  1.00  0.00           H  
ATOM   3113  OG  SER   196      87.671  84.030  82.962  1.00  0.00           O  
ATOM   3114  HG  SER   196      87.643  83.102  83.207  1.00  0.00           H  
ATOM   3115  C   SER   196      88.786  86.268  85.596  1.00  0.00           C  
ATOM   3116  O   SER   196      88.712  87.487  85.437  1.00  0.00           O  
ATOM   3117  N   MET   197      88.794  85.720  86.827  1.00  0.00           N  
ATOM   3118  H   MET   197      88.764  84.711  86.857  1.00  0.00           H  
ATOM   3119  CA  MET   197      88.701  86.502  88.097  1.00  0.00           C  
ATOM   3120  HA  MET   197      88.012  87.323  87.895  1.00  0.00           H  
ATOM   3121  CB  MET   197      88.239  85.626  89.259  1.00  0.00           C  
ATOM   3122  HB2 MET   197      88.804  84.711  89.436  1.00  0.00           H  
ATOM   3123  HB3 MET   197      88.433  86.180  90.178  1.00  0.00           H  
ATOM   3124  CG  MET   197      86.697  85.294  89.075  1.00  0.00           C  
ATOM   3125  HG2 MET   197      86.537  84.604  88.247  1.00  0.00           H  
ATOM   3126  HG3 MET   197      86.529  84.740  89.998  1.00  0.00           H  
ATOM   3127  SD  MET   197      85.551  86.704  88.901  1.00  0.00           S  
ATOM   3128  CE  MET   197      85.325  87.282  90.587  1.00  0.00           C  
ATOM   3129  HE1 MET   197      85.060  86.459  91.251  1.00  0.00           H  
ATOM   3130  HE2 MET   197      86.305  87.664  90.872  1.00  0.00           H  
ATOM   3131  HE3 MET   197      84.548  88.047  90.583  1.00  0.00           H  
ATOM   3132  C   MET   197      89.989  87.184  88.463  1.00  0.00           C  
ATOM   3133  O   MET   197      89.951  88.289  89.023  1.00  0.00           O  
ATOM   3134  N   ALA   198      91.178  86.644  87.963  1.00  0.00           N  
ATOM   3135  H   ALA   198      91.069  85.681  87.678  1.00  0.00           H  
ATOM   3136  CA  ALA   198      92.472  87.330  87.839  1.00  0.00           C  
ATOM   3137  HA  ALA   198      92.615  87.841  88.791  1.00  0.00           H  
ATOM   3138  CB  ALA   198      93.614  86.343  87.690  1.00  0.00           C  
ATOM   3139  HB1 ALA   198      93.709  85.798  88.629  1.00  0.00           H  
ATOM   3140  HB2 ALA   198      93.511  85.639  86.865  1.00  0.00           H  
ATOM   3141  HB3 ALA   198      94.598  86.807  87.629  1.00  0.00           H  
ATOM   3142  C   ALA   198      92.474  88.479  86.815  1.00  0.00           C  
ATOM   3143  O   ALA   198      93.010  89.529  87.116  1.00  0.00           O  
ATOM   3144  N   THR   199      91.738  88.422  85.733  1.00  0.00           N  
ATOM   3145  H   THR   199      91.196  87.614  85.458  1.00  0.00           H  
ATOM   3146  CA  THR   199      91.718  89.555  84.792  1.00  0.00           C  
ATOM   3147  HA  THR   199      92.705  89.998  84.666  1.00  0.00           H  
ATOM   3148  CB  THR   199      91.299  89.213  83.394  1.00  0.00           C  
ATOM   3149  HB  THR   199      90.275  88.839  83.371  1.00  0.00           H  
ATOM   3150  CG2 THR   199      91.375  90.335  82.425  1.00  0.00           C  
ATOM   3151 HG21 THR   199      90.550  90.995  82.693  1.00  0.00           H  
ATOM   3152 HG22 THR   199      92.341  90.833  82.518  1.00  0.00           H  
ATOM   3153 HG23 THR   199      91.011  90.041  81.440  1.00  0.00           H  
ATOM   3154  OG1 THR   199      92.109  88.199  82.985  1.00  0.00           O  
ATOM   3155  HG1 THR   199      92.982  88.359  83.350  1.00  0.00           H  
ATOM   3156  C   THR   199      90.800  90.657  85.346  1.00  0.00           C  
ATOM   3157  O   THR   199      91.044  91.806  85.195  1.00  0.00           O  
ATOM   3158  N   PHE   200      89.726  90.169  86.045  1.00  0.00           N  
ATOM   3159  H   PHE   200      89.569  89.172  86.078  1.00  0.00           H  
ATOM   3160  CA  PHE   200      88.922  91.189  86.724  1.00  0.00           C  
ATOM   3161  HA  PHE   200      88.754  91.964  85.977  1.00  0.00           H  
ATOM   3162  CB  PHE   200      87.555  90.636  87.328  1.00  0.00           C  
ATOM   3163  HB2 PHE   200      86.853  90.527  86.502  1.00  0.00           H  
ATOM   3164  HB3 PHE   200      87.808  89.656  87.731  1.00  0.00           H  
ATOM   3165  CG  PHE   200      86.853  91.456  88.477  1.00  0.00           C  
ATOM   3166  CD1 PHE   200      86.168  92.717  88.270  1.00  0.00           C  
ATOM   3167  HD1 PHE   200      86.043  93.047  87.249  1.00  0.00           H  
ATOM   3168  CE1 PHE   200      85.846  93.555  89.391  1.00  0.00           C  
ATOM   3169  HE1 PHE   200      85.488  94.545  89.149  1.00  0.00           H  
ATOM   3170  CZ  PHE   200      86.044  93.124  90.695  1.00  0.00           C  
ATOM   3171  HZ  PHE   200      85.861  93.731  91.569  1.00  0.00           H  
ATOM   3172  CE2 PHE   200      86.613  91.854  90.878  1.00  0.00           C  
ATOM   3173  HE2 PHE   200      86.767  91.431  91.860  1.00  0.00           H  
ATOM   3174  CD2 PHE   200      87.045  91.055  89.792  1.00  0.00           C  
ATOM   3175  HD2 PHE   200      87.501  90.092  89.970  1.00  0.00           H  
ATOM   3176  C   PHE   200      89.800  91.954  87.799  1.00  0.00           C  
ATOM   3177  O   PHE   200      90.048  93.139  87.659  1.00  0.00           O  
ATOM   3178  N   PHE   201      90.276  91.179  88.739  1.00  0.00           N  
ATOM   3179  H   PHE   201      90.096  90.185  88.728  1.00  0.00           H  
ATOM   3180  CA  PHE   201      91.131  91.714  89.783  1.00  0.00           C  
ATOM   3181  HA  PHE   201      90.589  92.374  90.460  1.00  0.00           H  
ATOM   3182  CB  PHE   201      91.772  90.509  90.616  1.00  0.00           C  
ATOM   3183  HB2 PHE   201      90.863  89.990  90.920  1.00  0.00           H  
ATOM   3184  HB3 PHE   201      92.363  89.937  89.901  1.00  0.00           H  
ATOM   3185  CG  PHE   201      92.642  90.799  91.761  1.00  0.00           C  
ATOM   3186  CD1 PHE   201      93.996  90.739  91.684  1.00  0.00           C  
ATOM   3187  HD1 PHE   201      94.377  90.444  90.717  1.00  0.00           H  
ATOM   3188  CE1 PHE   201      94.825  91.218  92.780  1.00  0.00           C  
ATOM   3189  HE1 PHE   201      95.899  91.184  92.673  1.00  0.00           H  
ATOM   3190  CZ  PHE   201      94.259  91.638  93.989  1.00  0.00           C  
ATOM   3191  HZ  PHE   201      94.928  92.019  94.747  1.00  0.00           H  
ATOM   3192  CE2 PHE   201      92.886  91.616  94.096  1.00  0.00           C  
ATOM   3193  HE2 PHE   201      92.286  91.893  94.950  1.00  0.00           H  
ATOM   3194  CD2 PHE   201      92.067  91.235  93.016  1.00  0.00           C  
ATOM   3195  HD2 PHE   201      91.014  91.444  93.131  1.00  0.00           H  
ATOM   3196  C   PHE   201      92.340  92.613  89.362  1.00  0.00           C  
ATOM   3197  O   PHE   201      92.436  93.806  89.652  1.00  0.00           O  
ATOM   3198  N   THR   202      93.210  91.998  88.582  1.00  0.00           N  
ATOM   3199  H   THR   202      93.063  91.037  88.308  1.00  0.00           H  
ATOM   3200  CA  THR   202      94.390  92.629  88.038  1.00  0.00           C  
ATOM   3201  HA  THR   202      95.105  93.025  88.759  1.00  0.00           H  
ATOM   3202  CB  THR   202      95.236  91.779  87.133  1.00  0.00           C  
ATOM   3203  HB  THR   202      96.034  92.289  86.592  1.00  0.00           H  
ATOM   3204  CG2 THR   202      95.781  90.554  87.849  1.00  0.00           C  
ATOM   3205 HG21 THR   202      95.025  90.052  88.453  1.00  0.00           H  
ATOM   3206 HG22 THR   202      95.983  89.754  87.136  1.00  0.00           H  
ATOM   3207 HG23 THR   202      96.715  90.715  88.388  1.00  0.00           H  
ATOM   3208  OG1 THR   202      94.551  91.252  86.005  1.00  0.00           O  
ATOM   3209  HG1 THR   202      93.955  90.615  86.406  1.00  0.00           H  
ATOM   3210  C   THR   202      94.039  93.862  87.196  1.00  0.00           C  
ATOM   3211  O   THR   202      94.696  94.883  87.294  1.00  0.00           O  
ATOM   3212  N   GLY   203      92.905  93.817  86.504  1.00  0.00           N  
ATOM   3213  H   GLY   203      92.372  92.979  86.691  1.00  0.00           H  
ATOM   3214  CA  GLY   203      92.184  94.837  85.722  1.00  0.00           C  
ATOM   3215  HA2 GLY   203      92.766  95.078  84.832  1.00  0.00           H  
ATOM   3216  HA3 GLY   203      91.172  94.472  85.547  1.00  0.00           H  
ATOM   3217  C   GLY   203      92.044  96.094  86.560  1.00  0.00           C  
ATOM   3218  O   GLY   203      92.555  97.230  86.301  1.00  0.00           O  
ATOM   3219  N   PHE   204      91.403  95.826  87.706  1.00  0.00           N  
ATOM   3220  H   PHE   204      90.896  94.984  87.938  1.00  0.00           H  
ATOM   3221  CA  PHE   204      91.237  96.910  88.677  1.00  0.00           C  
ATOM   3222  HA  PHE   204      90.981  97.830  88.151  1.00  0.00           H  
ATOM   3223  CB  PHE   204      90.009  96.699  89.639  1.00  0.00           C  
ATOM   3224  HB2 PHE   204      90.051  95.693  90.055  1.00  0.00           H  
ATOM   3225  HB3 PHE   204      90.168  97.405  90.454  1.00  0.00           H  
ATOM   3226  CG  PHE   204      88.645  96.948  89.004  1.00  0.00           C  
ATOM   3227  CD1 PHE   204      88.008  96.044  88.114  1.00  0.00           C  
ATOM   3228  HD1 PHE   204      88.409  95.046  88.027  1.00  0.00           H  
ATOM   3229  CE1 PHE   204      86.778  96.360  87.593  1.00  0.00           C  
ATOM   3230  HE1 PHE   204      86.226  95.702  86.938  1.00  0.00           H  
ATOM   3231  CZ  PHE   204      86.246  97.650  87.656  1.00  0.00           C  
ATOM   3232  HZ  PHE   204      85.273  97.775  87.203  1.00  0.00           H  
ATOM   3233  CE2 PHE   204      86.865  98.588  88.499  1.00  0.00           C  
ATOM   3234  HE2 PHE   204      86.255  99.435  88.777  1.00  0.00           H  
ATOM   3235  CD2 PHE   204      88.041  98.211  89.173  1.00  0.00           C  
ATOM   3236  HD2 PHE   204      88.534  98.919  89.823  1.00  0.00           H  
ATOM   3237  C   PHE   204      92.549  97.395  89.313  1.00  0.00           C  
ATOM   3238  O   PHE   204      92.711  98.637  89.494  1.00  0.00           O  
ATOM   3239  N   ILE   205      93.451  96.471  89.636  1.00  0.00           N  
ATOM   3240  H   ILE   205      93.280  95.485  89.502  1.00  0.00           H  
ATOM   3241  CA  ILE   205      94.690  96.861  90.392  1.00  0.00           C  
ATOM   3242  HA  ILE   205      94.543  97.453  91.295  1.00  0.00           H  
ATOM   3243  CB  ILE   205      95.450  95.588  90.816  1.00  0.00           C  
ATOM   3244  HB  ILE   205      95.449  94.822  90.041  1.00  0.00           H  
ATOM   3245  CG2 ILE   205      96.809  96.021  91.191  1.00  0.00           C  
ATOM   3246 HG21 ILE   205      96.804  96.756  91.996  1.00  0.00           H  
ATOM   3247 HG22 ILE   205      97.282  95.135  91.614  1.00  0.00           H  
ATOM   3248 HG23 ILE   205      97.444  96.358  90.372  1.00  0.00           H  
ATOM   3249  CG1 ILE   205      94.713  94.941  92.056  1.00  0.00           C  
ATOM   3250 HG12 ILE   205      93.799  94.511  91.645  1.00  0.00           H  
ATOM   3251 HG13 ILE   205      95.367  94.125  92.363  1.00  0.00           H  
ATOM   3252  CD1 ILE   205      94.321  95.868  93.280  1.00  0.00           C  
ATOM   3253 HD11 ILE   205      95.014  96.705  93.359  1.00  0.00           H  
ATOM   3254 HD12 ILE   205      93.354  96.353  93.149  1.00  0.00           H  
ATOM   3255 HD13 ILE   205      94.191  95.342  94.226  1.00  0.00           H  
ATOM   3256  C   ILE   205      95.468  97.818  89.457  1.00  0.00           C  
ATOM   3257  O   ILE   205      96.062  98.847  89.838  1.00  0.00           O  
ATOM   3258  N   VAL   206      95.465  97.485  88.127  1.00  0.00           N  
ATOM   3259  H   VAL   206      95.067  96.593  87.872  1.00  0.00           H  
ATOM   3260  CA  VAL   206      96.208  98.334  87.110  1.00  0.00           C  
ATOM   3261  HA  VAL   206      97.209  98.598  87.452  1.00  0.00           H  
ATOM   3262  CB  VAL   206      96.425  97.536  85.818  1.00  0.00           C  
ATOM   3263  HB  VAL   206      95.468  97.182  85.434  1.00  0.00           H  
ATOM   3264  CG1 VAL   206      96.902  98.413  84.722  1.00  0.00           C  
ATOM   3265 HG11 VAL   206      96.210  99.249  84.613  1.00  0.00           H  
ATOM   3266 HG12 VAL   206      97.900  98.799  84.929  1.00  0.00           H  
ATOM   3267 HG13 VAL   206      97.004  97.914  83.758  1.00  0.00           H  
ATOM   3268  CG2 VAL   206      97.324  96.296  85.966  1.00  0.00           C  
ATOM   3269 HG21 VAL   206      98.238  96.458  86.538  1.00  0.00           H  
ATOM   3270 HG22 VAL   206      96.851  95.427  86.425  1.00  0.00           H  
ATOM   3271 HG23 VAL   206      97.591  96.111  84.926  1.00  0.00           H  
ATOM   3272  C   VAL   206      95.517  99.673  86.986  1.00  0.00           C  
ATOM   3273  O   VAL   206      96.177 100.742  86.881  1.00  0.00           O  
ATOM   3274  N   GLY   207      94.177  99.654  87.132  1.00  0.00           N  
ATOM   3275  H   GLY   207      93.643  98.803  87.236  1.00  0.00           H  
ATOM   3276  CA  GLY   207      93.320 100.824  87.404  1.00  0.00           C  
ATOM   3277  HA2 GLY   207      93.288 101.364  86.458  1.00  0.00           H  
ATOM   3278  HA3 GLY   207      92.288 100.629  87.693  1.00  0.00           H  
ATOM   3279  C   GLY   207      93.903 101.735  88.500  1.00  0.00           C  
ATOM   3280  O   GLY   207      94.487 102.786  88.299  1.00  0.00           O  
ATOM   3281  N   PHE   208      93.713 101.374  89.788  1.00  0.00           N  
ATOM   3282  H   PHE   208      93.279 100.464  89.837  1.00  0.00           H  
ATOM   3283  CA  PHE   208      94.007 102.180  90.984  1.00  0.00           C  
ATOM   3284  HA  PHE   208      93.438 103.103  91.095  1.00  0.00           H  
ATOM   3285  CB  PHE   208      93.609 101.449  92.290  1.00  0.00           C  
ATOM   3286  HB2 PHE   208      94.166 100.513  92.278  1.00  0.00           H  
ATOM   3287  HB3 PHE   208      94.101 102.072  93.037  1.00  0.00           H  
ATOM   3288  CG  PHE   208      92.097 101.356  92.620  1.00  0.00           C  
ATOM   3289  CD1 PHE   208      91.479 102.368  93.309  1.00  0.00           C  
ATOM   3290  HD1 PHE   208      92.047 103.183  93.734  1.00  0.00           H  
ATOM   3291  CE1 PHE   208      90.087 102.318  93.525  1.00  0.00           C  
ATOM   3292  HE1 PHE   208      89.658 103.142  94.075  1.00  0.00           H  
ATOM   3293  CZ  PHE   208      89.375 101.152  93.204  1.00  0.00           C  
ATOM   3294  HZ  PHE   208      88.332 101.075  93.471  1.00  0.00           H  
ATOM   3295  CE2 PHE   208      90.032 100.087  92.519  1.00  0.00           C  
ATOM   3296  HE2 PHE   208      89.408  99.239  92.279  1.00  0.00           H  
ATOM   3297  CD2 PHE   208      91.404 100.126  92.288  1.00  0.00           C  
ATOM   3298  HD2 PHE   208      91.939  99.389  91.708  1.00  0.00           H  
ATOM   3299  C   PHE   208      95.427 102.774  90.966  1.00  0.00           C  
ATOM   3300  O   PHE   208      95.636 103.831  91.361  1.00  0.00           O  
ATOM   3301  N   THR   209      96.416 102.053  90.409  1.00  0.00           N  
ATOM   3302  H   THR   209      96.134 101.226  89.901  1.00  0.00           H  
ATOM   3303  CA  THR   209      97.859 102.360  90.391  1.00  0.00           C  
ATOM   3304  HA  THR   209      97.995 102.776  91.389  1.00  0.00           H  
ATOM   3305  CB  THR   209      98.631 101.098  89.968  1.00  0.00           C  
ATOM   3306  HB  THR   209      98.354 100.875  88.938  1.00  0.00           H  
ATOM   3307  CG2 THR   209     100.128 101.305  90.041  1.00  0.00           C  
ATOM   3308 HG21 THR   209     100.649 100.347  90.059  1.00  0.00           H  
ATOM   3309 HG22 THR   209     100.482 101.899  89.198  1.00  0.00           H  
ATOM   3310 HG23 THR   209     100.381 101.718  91.017  1.00  0.00           H  
ATOM   3311  OG1 THR   209      98.275 100.083  90.898  1.00  0.00           O  
ATOM   3312  HG1 THR   209      97.702  99.473  90.428  1.00  0.00           H  
ATOM   3313  C   THR   209      98.168 103.437  89.278  1.00  0.00           C  
ATOM   3314  O   THR   209      99.040 104.247  89.468  1.00  0.00           O  
ATOM   3315  N   ARG   210      97.342 103.589  88.223  1.00  0.00           N  
ATOM   3316  H   ARG   210      96.661 102.848  88.136  1.00  0.00           H  
ATOM   3317  CA  ARG   210      97.613 104.492  87.049  1.00  0.00           C  
ATOM   3318  HA  ARG   210      98.533 105.030  87.279  1.00  0.00           H  
ATOM   3319  CB  ARG   210      97.849 103.768  85.738  1.00  0.00           C  
ATOM   3320  HB2 ARG   210      96.980 103.172  85.458  1.00  0.00           H  
ATOM   3321  HB3 ARG   210      98.121 104.513  84.991  1.00  0.00           H  
ATOM   3322  CG  ARG   210      99.017 102.736  85.755  1.00  0.00           C  
ATOM   3323  HG2 ARG   210      98.675 101.809  86.215  1.00  0.00           H  
ATOM   3324  HG3 ARG   210      99.220 102.485  84.714  1.00  0.00           H  
ATOM   3325  CD  ARG   210     100.299 103.212  86.379  1.00  0.00           C  
ATOM   3326  HD2 ARG   210     100.192 103.462  87.434  1.00  0.00           H  
ATOM   3327  HD3 ARG   210     100.990 102.383  86.227  1.00  0.00           H  
ATOM   3328  NE  ARG   210     100.903 104.289  85.563  1.00  0.00           N  
ATOM   3329  HE  ARG   210     101.296 104.097  84.652  1.00  0.00           H  
ATOM   3330  CZ  ARG   210     101.219 105.544  86.015  1.00  0.00           C  
ATOM   3331  NH1 ARG   210     100.870 106.054  87.159  1.00  0.00           N  
ATOM   3332 HH11 ARG   210     101.077 106.998  87.452  1.00  0.00           H  
ATOM   3333 HH12 ARG   210     100.420 105.458  87.839  1.00  0.00           H  
ATOM   3334  NH2 ARG   210     101.834 106.338  85.203  1.00  0.00           N  
ATOM   3335 HH21 ARG   210     102.206 107.220  85.526  1.00  0.00           H  
ATOM   3336 HH22 ARG   210     102.159 106.049  84.292  1.00  0.00           H  
ATOM   3337  C   ARG   210      96.586 105.631  87.008  1.00  0.00           C  
ATOM   3338  O   ARG   210      96.812 106.609  86.359  1.00  0.00           O  
ATOM   3339  N   GLY   211      95.423 105.530  87.750  1.00  0.00           N  
ATOM   3340  H   GLY   211      95.122 104.633  88.105  1.00  0.00           H  
ATOM   3341  CA  GLY   211      94.442 106.609  87.962  1.00  0.00           C  
ATOM   3342  HA2 GLY   211      94.863 107.507  88.415  1.00  0.00           H  
ATOM   3343  HA3 GLY   211      94.151 106.914  86.957  1.00  0.00           H  
ATOM   3344  C   GLY   211      93.188 106.281  88.742  1.00  0.00           C  
ATOM   3345  O   GLY   211      92.150 105.901  88.148  1.00  0.00           O  
ATOM   3346  N   TRP   212      93.153 106.292  90.091  1.00  0.00           N  
ATOM   3347  H   TRP   212      94.070 106.332  90.514  1.00  0.00           H  
ATOM   3348  CA  TRP   212      92.028 105.860  90.853  1.00  0.00           C  
ATOM   3349  HA  TRP   212      91.744 104.870  90.496  1.00  0.00           H  
ATOM   3350  CB  TRP   212      92.381 105.900  92.361  1.00  0.00           C  
ATOM   3351  HB2 TRP   212      91.656 105.275  92.881  1.00  0.00           H  
ATOM   3352  HB3 TRP   212      93.287 105.312  92.504  1.00  0.00           H  
ATOM   3353  CG  TRP   212      92.338 107.217  92.965  1.00  0.00           C  
ATOM   3354  CD1 TRP   212      93.283 108.149  92.930  1.00  0.00           C  
ATOM   3355  HD1 TRP   212      94.247 108.066  92.451  1.00  0.00           H  
ATOM   3356  NE1 TRP   212      92.928 109.208  93.695  1.00  0.00           N  
ATOM   3357  HE1 TRP   212      93.511 110.014  93.871  1.00  0.00           H  
ATOM   3358  CE2 TRP   212      91.619 109.103  94.193  1.00  0.00           C  
ATOM   3359  CZ2 TRP   212      90.824 109.949  94.882  1.00  0.00           C  
ATOM   3360  HZ2 TRP   212      91.143 110.945  95.151  1.00  0.00           H  
ATOM   3361  CH2 TRP   212      89.543 109.421  95.259  1.00  0.00           C  
ATOM   3362  HH2 TRP   212      88.886 109.966  95.921  1.00  0.00           H  
ATOM   3363  CZ3 TRP   212      89.091 108.122  94.897  1.00  0.00           C  
ATOM   3364  HZ3 TRP   212      88.147 107.753  95.270  1.00  0.00           H  
ATOM   3365  CE3 TRP   212      89.926 107.281  94.106  1.00  0.00           C  
ATOM   3366  HE3 TRP   212      89.718 106.294  93.719  1.00  0.00           H  
ATOM   3367  CD2 TRP   212      91.219 107.773  93.788  1.00  0.00           C  
ATOM   3368  C   TRP   212      90.775 106.792  90.612  1.00  0.00           C  
ATOM   3369  O   TRP   212      89.684 106.258  90.808  1.00  0.00           O  
ATOM   3370  N   LYS   213      90.964 108.049  90.325  1.00  0.00           N  
ATOM   3371  H   LYS   213      91.880 108.430  90.515  1.00  0.00           H  
ATOM   3372  CA  LYS   213      89.961 108.967  89.927  1.00  0.00           C  
ATOM   3373  HA  LYS   213      89.198 109.026  90.703  1.00  0.00           H  
ATOM   3374  CB  LYS   213      90.479 110.405  89.759  1.00  0.00           C  
ATOM   3375  HB2 LYS   213      91.406 110.340  89.189  1.00  0.00           H  
ATOM   3376  HB3 LYS   213      89.743 110.991  89.208  1.00  0.00           H  
ATOM   3377  CG  LYS   213      90.738 110.959  91.168  1.00  0.00           C  
ATOM   3378  HG2 LYS   213      89.762 110.938  91.653  1.00  0.00           H  
ATOM   3379  HG3 LYS   213      91.461 110.355  91.716  1.00  0.00           H  
ATOM   3380  CD  LYS   213      91.211 112.458  91.224  1.00  0.00           C  
ATOM   3381  HD2 LYS   213      92.249 112.375  90.901  1.00  0.00           H  
ATOM   3382  HD3 LYS   213      90.575 113.081  90.595  1.00  0.00           H  
ATOM   3383  CE  LYS   213      91.045 113.037  92.680  1.00  0.00           C  
ATOM   3384  HE2 LYS   213      90.049 112.895  93.101  1.00  0.00           H  
ATOM   3385  HE3 LYS   213      91.614 112.490  93.432  1.00  0.00           H  
ATOM   3386  NZ  LYS   213      91.387 114.503  92.716  1.00  0.00           N  
ATOM   3387  HZ1 LYS   213      90.855 114.847  91.930  1.00  0.00           H  
ATOM   3388  HZ2 LYS   213      91.114 114.944  93.583  1.00  0.00           H  
ATOM   3389  HZ3 LYS   213      92.355 114.676  92.487  1.00  0.00           H  
ATOM   3390  C   LYS   213      89.255 108.441  88.634  1.00  0.00           C  
ATOM   3391  O   LYS   213      88.033 108.315  88.686  1.00  0.00           O  
ATOM   3392  N   LEU   214      89.977 107.975  87.593  1.00  0.00           N  
ATOM   3393  H   LEU   214      90.968 108.166  87.549  1.00  0.00           H  
ATOM   3394  CA  LEU   214      89.352 107.462  86.349  1.00  0.00           C  
ATOM   3395  HA  LEU   214      88.525 108.100  86.038  1.00  0.00           H  
ATOM   3396  CB  LEU   214      90.334 107.456  85.183  1.00  0.00           C  
ATOM   3397  HB2 LEU   214      90.484 108.522  85.011  1.00  0.00           H  
ATOM   3398  HB3 LEU   214      91.317 107.068  85.449  1.00  0.00           H  
ATOM   3399  CG  LEU   214      89.932 106.740  83.849  1.00  0.00           C  
ATOM   3400  HG  LEU   214      89.949 105.673  84.067  1.00  0.00           H  
ATOM   3401  CD1 LEU   214      88.537 107.144  83.422  1.00  0.00           C  
ATOM   3402 HD11 LEU   214      87.887 107.036  84.291  1.00  0.00           H  
ATOM   3403 HD12 LEU   214      88.582 108.158  83.024  1.00  0.00           H  
ATOM   3404 HD13 LEU   214      88.229 106.536  82.571  1.00  0.00           H  
ATOM   3405  CD2 LEU   214      90.981 107.135  82.716  1.00  0.00           C  
ATOM   3406 HD21 LEU   214      90.918 108.203  82.507  1.00  0.00           H  
ATOM   3407 HD22 LEU   214      91.961 106.878  83.119  1.00  0.00           H  
ATOM   3408 HD23 LEU   214      90.858 106.477  81.856  1.00  0.00           H  
ATOM   3409  C   LEU   214      88.777 106.008  86.571  1.00  0.00           C  
ATOM   3410  O   LEU   214      87.719 105.607  86.117  1.00  0.00           O  
ATOM   3411  N   THR   215      89.476 105.170  87.355  1.00  0.00           N  
ATOM   3412  H   THR   215      90.407 105.443  87.635  1.00  0.00           H  
ATOM   3413  CA  THR   215      89.021 103.869  87.803  1.00  0.00           C  
ATOM   3414  HA  THR   215      88.962 103.197  86.947  1.00  0.00           H  
ATOM   3415  CB  THR   215      90.189 103.409  88.719  1.00  0.00           C  
ATOM   3416  HB  THR   215      90.290 104.142  89.519  1.00  0.00           H  
ATOM   3417  CG2 THR   215      89.994 101.956  89.176  1.00  0.00           C  
ATOM   3418 HG21 THR   215      90.917 101.548  89.589  1.00  0.00           H  
ATOM   3419 HG22 THR   215      89.318 102.041  90.028  1.00  0.00           H  
ATOM   3420 HG23 THR   215      89.583 101.312  88.398  1.00  0.00           H  
ATOM   3421  OG1 THR   215      91.373 103.285  87.957  1.00  0.00           O  
ATOM   3422  HG1 THR   215      91.724 104.153  87.746  1.00  0.00           H  
ATOM   3423  C   THR   215      87.653 103.966  88.512  1.00  0.00           C  
ATOM   3424  O   THR   215      86.768 103.161  88.243  1.00  0.00           O  
ATOM   3425  N   LEU   216      87.461 105.031  89.320  1.00  0.00           N  
ATOM   3426  H   LEU   216      88.115 105.801  89.336  1.00  0.00           H  
ATOM   3427  CA  LEU   216      86.194 105.291  90.037  1.00  0.00           C  
ATOM   3428  HA  LEU   216      85.837 104.387  90.531  1.00  0.00           H  
ATOM   3429  CB  LEU   216      86.305 106.389  91.136  1.00  0.00           C  
ATOM   3430  HB2 LEU   216      87.165 106.988  90.840  1.00  0.00           H  
ATOM   3431  HB3 LEU   216      85.410 107.011  91.133  1.00  0.00           H  
ATOM   3432  CG  LEU   216      86.557 105.967  92.609  1.00  0.00           C  
ATOM   3433  HG  LEU   216      86.901 106.856  93.138  1.00  0.00           H  
ATOM   3434  CD1 LEU   216      85.283 105.472  93.300  1.00  0.00           C  
ATOM   3435 HD11 LEU   216      84.487 106.215  93.251  1.00  0.00           H  
ATOM   3436 HD12 LEU   216      84.954 104.512  92.901  1.00  0.00           H  
ATOM   3437 HD13 LEU   216      85.552 105.338  94.348  1.00  0.00           H  
ATOM   3438  CD2 LEU   216      87.528 104.774  92.904  1.00  0.00           C  
ATOM   3439 HD21 LEU   216      87.933 104.803  93.915  1.00  0.00           H  
ATOM   3440 HD22 LEU   216      87.065 103.867  92.514  1.00  0.00           H  
ATOM   3441 HD23 LEU   216      88.406 104.926  92.276  1.00  0.00           H  
ATOM   3442  C   LEU   216      84.999 105.736  89.085  1.00  0.00           C  
ATOM   3443  O   LEU   216      83.872 105.416  89.467  1.00  0.00           O  
ATOM   3444  N   VAL   217      85.305 106.134  87.862  1.00  0.00           N  
ATOM   3445  H   VAL   217      86.285 106.288  87.675  1.00  0.00           H  
ATOM   3446  CA  VAL   217      84.331 106.473  86.806  1.00  0.00           C  
ATOM   3447  HA  VAL   217      83.424 106.851  87.278  1.00  0.00           H  
ATOM   3448  CB  VAL   217      84.909 107.594  85.889  1.00  0.00           C  
ATOM   3449  HB  VAL   217      85.810 107.236  85.392  1.00  0.00           H  
ATOM   3450  CG1 VAL   217      83.922 107.953  84.786  1.00  0.00           C  
ATOM   3451 HG11 VAL   217      84.264 108.833  84.242  1.00  0.00           H  
ATOM   3452 HG12 VAL   217      83.858 107.161  84.039  1.00  0.00           H  
ATOM   3453 HG13 VAL   217      83.000 108.076  85.355  1.00  0.00           H  
ATOM   3454  CG2 VAL   217      85.156 108.848  86.725  1.00  0.00           C  
ATOM   3455 HG21 VAL   217      84.262 109.139  87.277  1.00  0.00           H  
ATOM   3456 HG22 VAL   217      86.018 108.660  87.365  1.00  0.00           H  
ATOM   3457 HG23 VAL   217      85.403 109.570  85.947  1.00  0.00           H  
ATOM   3458  C   VAL   217      83.854 105.249  86.000  1.00  0.00           C  
ATOM   3459  O   VAL   217      82.641 105.098  85.779  1.00  0.00           O  
ATOM   3460  N   ILE   218      84.798 104.318  85.646  1.00  0.00           N  
ATOM   3461  H   ILE   218      85.700 104.556  86.034  1.00  0.00           H  
ATOM   3462  CA  ILE   218      84.548 102.947  85.154  1.00  0.00           C  
ATOM   3463  HA  ILE   218      83.798 102.974  84.363  1.00  0.00           H  
ATOM   3464  CB  ILE   218      85.892 102.385  84.640  1.00  0.00           C  
ATOM   3465  HB  ILE   218      86.408 102.167  85.575  1.00  0.00           H  
ATOM   3466  CG2 ILE   218      85.710 101.035  84.021  1.00  0.00           C  
ATOM   3467 HG21 ILE   218      85.386 100.272  84.729  1.00  0.00           H  
ATOM   3468 HG22 ILE   218      84.968 101.173  83.234  1.00  0.00           H  
ATOM   3469 HG23 ILE   218      86.615 100.714  83.505  1.00  0.00           H  
ATOM   3470  CG1 ILE   218      86.673 103.309  83.717  1.00  0.00           C  
ATOM   3471 HG12 ILE   218      87.068 104.212  84.183  1.00  0.00           H  
ATOM   3472 HG13 ILE   218      87.555 102.753  83.401  1.00  0.00           H  
ATOM   3473  CD1 ILE   218      85.936 103.708  82.408  1.00  0.00           C  
ATOM   3474 HD11 ILE   218      86.589 104.355  81.822  1.00  0.00           H  
ATOM   3475 HD12 ILE   218      85.722 102.829  81.800  1.00  0.00           H  
ATOM   3476 HD13 ILE   218      85.078 104.288  82.747  1.00  0.00           H  
ATOM   3477  C   ILE   218      83.878 102.038  86.269  1.00  0.00           C  
ATOM   3478  O   ILE   218      82.942 101.341  85.951  1.00  0.00           O  
ATOM   3479  N   LEU   219      84.314 102.188  87.529  1.00  0.00           N  
ATOM   3480  H   LEU   219      85.165 102.720  87.643  1.00  0.00           H  
ATOM   3481  CA  LEU   219      83.714 101.488  88.701  1.00  0.00           C  
ATOM   3482  HA  LEU   219      83.821 100.412  88.559  1.00  0.00           H  
ATOM   3483  CB  LEU   219      84.404 101.832  90.072  1.00  0.00           C  
ATOM   3484  HB2 LEU   219      85.479 101.654  90.037  1.00  0.00           H  
ATOM   3485  HB3 LEU   219      84.188 102.879  90.280  1.00  0.00           H  
ATOM   3486  CG  LEU   219      83.815 101.107  91.322  1.00  0.00           C  
ATOM   3487  HG  LEU   219      82.905 101.667  91.541  1.00  0.00           H  
ATOM   3488  CD1 LEU   219      83.634  99.572  91.136  1.00  0.00           C  
ATOM   3489 HD11 LEU   219      82.646  99.424  90.700  1.00  0.00           H  
ATOM   3490 HD12 LEU   219      84.455  99.238  90.503  1.00  0.00           H  
ATOM   3491 HD13 LEU   219      83.734  99.186  92.151  1.00  0.00           H  
ATOM   3492  CD2 LEU   219      84.872 101.341  92.426  1.00  0.00           C  
ATOM   3493 HD21 LEU   219      85.810 100.886  92.106  1.00  0.00           H  
ATOM   3494 HD22 LEU   219      84.950 102.396  92.688  1.00  0.00           H  
ATOM   3495 HD23 LEU   219      84.516 100.963  93.384  1.00  0.00           H  
ATOM   3496  C   LEU   219      82.219 101.781  88.796  1.00  0.00           C  
ATOM   3497  O   LEU   219      81.417 100.955  89.243  1.00  0.00           O  
ATOM   3498  N   ALA   220      81.841 103.012  88.544  1.00  0.00           N  
ATOM   3499  H   ALA   220      82.577 103.681  88.368  1.00  0.00           H  
ATOM   3500  CA  ALA   220      80.432 103.420  88.526  1.00  0.00           C  
ATOM   3501  HA  ALA   220      79.820 102.990  89.319  1.00  0.00           H  
ATOM   3502  CB  ALA   220      80.452 104.952  88.745  1.00  0.00           C  
ATOM   3503  HB1 ALA   220      81.067 105.328  87.927  1.00  0.00           H  
ATOM   3504  HB2 ALA   220      79.469 105.423  88.754  1.00  0.00           H  
ATOM   3505  HB3 ALA   220      81.014 105.162  89.655  1.00  0.00           H  
ATOM   3506  C   ALA   220      79.680 103.008  87.222  1.00  0.00           C  
ATOM   3507  O   ALA   220      78.460 102.770  87.221  1.00  0.00           O  
ATOM   3508  N   ILE   221      80.306 103.019  86.038  1.00  0.00           N  
ATOM   3509  H   ILE   221      81.154 103.552  85.912  1.00  0.00           H  
ATOM   3510  CA  ILE   221      79.651 102.441  84.842  1.00  0.00           C  
ATOM   3511  HA  ILE   221      78.626 102.771  84.669  1.00  0.00           H  
ATOM   3512  CB  ILE   221      80.446 102.771  83.571  1.00  0.00           C  
ATOM   3513  HB  ILE   221      81.476 102.481  83.778  1.00  0.00           H  
ATOM   3514  CG2 ILE   221      80.001 101.974  82.369  1.00  0.00           C  
ATOM   3515 HG21 ILE   221      80.727 102.212  81.592  1.00  0.00           H  
ATOM   3516 HG22 ILE   221      79.890 100.902  82.530  1.00  0.00           H  
ATOM   3517 HG23 ILE   221      79.055 102.359  81.986  1.00  0.00           H  
ATOM   3518  CG1 ILE   221      80.451 104.340  83.267  1.00  0.00           C  
ATOM   3519 HG12 ILE   221      79.622 104.463  82.569  1.00  0.00           H  
ATOM   3520 HG13 ILE   221      80.246 105.024  84.090  1.00  0.00           H  
ATOM   3521  CD1 ILE   221      81.739 104.819  82.687  1.00  0.00           C  
ATOM   3522 HD11 ILE   221      81.960 105.879  82.810  1.00  0.00           H  
ATOM   3523 HD12 ILE   221      82.509 104.267  83.227  1.00  0.00           H  
ATOM   3524 HD13 ILE   221      81.675 104.601  81.621  1.00  0.00           H  
ATOM   3525  C   ILE   221      79.357 100.940  84.901  1.00  0.00           C  
ATOM   3526  O   ILE   221      78.318 100.499  84.380  1.00  0.00           O  
ATOM   3527  N   SER   222      80.250 100.190  85.559  1.00  0.00           N  
ATOM   3528  H   SER   222      81.123 100.572  85.895  1.00  0.00           H  
ATOM   3529  CA  SER   222      80.019  98.704  85.501  1.00  0.00           C  
ATOM   3530  HA  SER   222      80.147  98.280  84.505  1.00  0.00           H  
ATOM   3531  CB  SER   222      81.121  98.066  86.357  1.00  0.00           C  
ATOM   3532  HB2 SER   222      82.084  98.042  85.849  1.00  0.00           H  
ATOM   3533  HB3 SER   222      81.252  98.617  87.289  1.00  0.00           H  
ATOM   3534  OG  SER   222      80.953  96.695  86.587  1.00  0.00           O  
ATOM   3535  HG  SER   222      81.649  96.394  87.175  1.00  0.00           H  
ATOM   3536  C   SER   222      78.665  98.153  86.047  1.00  0.00           C  
ATOM   3537  O   SER   222      78.117  97.312  85.307  1.00  0.00           O  
ATOM   3538  N   PRO   223      78.090  98.620  87.163  1.00  0.00           N  
ATOM   3539  CD  PRO   223      78.681  99.481  88.152  1.00  0.00           C  
ATOM   3540  HD2 PRO   223      78.768 100.555  87.989  1.00  0.00           H  
ATOM   3541  HD3 PRO   223      79.688  99.144  88.398  1.00  0.00           H  
ATOM   3542  CG  PRO   223      77.777  99.163  89.377  1.00  0.00           C  
ATOM   3543  HG2 PRO   223      77.755 100.003  90.071  1.00  0.00           H  
ATOM   3544  HG3 PRO   223      78.188  98.233  89.771  1.00  0.00           H  
ATOM   3545  CB  PRO   223      76.352  98.945  88.829  1.00  0.00           C  
ATOM   3546  HB2 PRO   223      75.836  99.898  88.709  1.00  0.00           H  
ATOM   3547  HB3 PRO   223      75.767  98.346  89.527  1.00  0.00           H  
ATOM   3548  CA  PRO   223      76.728  98.218  87.501  1.00  0.00           C  
ATOM   3549  HA  PRO   223      76.798  97.156  87.733  1.00  0.00           H  
ATOM   3550  C   PRO   223      75.701  98.557  86.429  1.00  0.00           C  
ATOM   3551  O   PRO   223      74.724  97.786  86.316  1.00  0.00           O  
ATOM   3552  N   VAL   224      75.962  99.614  85.555  1.00  0.00           N  
ATOM   3553  H   VAL   224      76.790 100.137  85.802  1.00  0.00           H  
ATOM   3554  CA  VAL   224      75.012 100.035  84.493  1.00  0.00           C  
ATOM   3555  HA  VAL   224      73.984 100.078  84.853  1.00  0.00           H  
ATOM   3556  CB  VAL   224      75.251 101.489  83.997  1.00  0.00           C  
ATOM   3557  HB  VAL   224      76.026 101.509  83.230  1.00  0.00           H  
ATOM   3558  CG1 VAL   224      73.993 101.903  83.198  1.00  0.00           C  
ATOM   3559 HG11 VAL   224      74.024 101.336  82.267  1.00  0.00           H  
ATOM   3560 HG12 VAL   224      73.024 101.798  83.686  1.00  0.00           H  
ATOM   3561 HG13 VAL   224      74.052 102.945  82.886  1.00  0.00           H  
ATOM   3562  CG2 VAL   224      75.423 102.457  85.223  1.00  0.00           C  
ATOM   3563 HG21 VAL   224      74.695 102.303  86.019  1.00  0.00           H  
ATOM   3564 HG22 VAL   224      76.451 102.401  85.580  1.00  0.00           H  
ATOM   3565 HG23 VAL   224      75.312 103.487  84.885  1.00  0.00           H  
ATOM   3566  C   VAL   224      75.041  99.067  83.248  1.00  0.00           C  
ATOM   3567  O   VAL   224      74.012  98.594  82.734  1.00  0.00           O  
ATOM   3568  N   LEU   225      76.272  98.592  82.894  1.00  0.00           N  
ATOM   3569  H   LEU   225      76.980  98.948  83.520  1.00  0.00           H  
ATOM   3570  CA  LEU   225      76.479  97.514  81.930  1.00  0.00           C  
ATOM   3571  HA  LEU   225      76.062  98.031  81.066  1.00  0.00           H  
ATOM   3572  CB  LEU   225      77.941  97.157  81.717  1.00  0.00           C  
ATOM   3573  HB2 LEU   225      78.366  96.912  82.690  1.00  0.00           H  
ATOM   3574  HB3 LEU   225      78.002  96.298  81.049  1.00  0.00           H  
ATOM   3575  CG  LEU   225      78.906  98.329  81.270  1.00  0.00           C  
ATOM   3576  HG  LEU   225      79.039  98.902  82.188  1.00  0.00           H  
ATOM   3577  CD1 LEU   225      80.288  97.804  80.697  1.00  0.00           C  
ATOM   3578 HD11 LEU   225      81.122  98.494  80.825  1.00  0.00           H  
ATOM   3579 HD12 LEU   225      80.579  96.848  81.134  1.00  0.00           H  
ATOM   3580 HD13 LEU   225      80.224  97.664  79.618  1.00  0.00           H  
ATOM   3581  CD2 LEU   225      78.278  99.309  80.334  1.00  0.00           C  
ATOM   3582 HD21 LEU   225      77.903  98.784  79.455  1.00  0.00           H  
ATOM   3583 HD22 LEU   225      77.593  99.898  80.944  1.00  0.00           H  
ATOM   3584 HD23 LEU   225      78.985 100.043  79.948  1.00  0.00           H  
ATOM   3585  C   LEU   225      75.576  96.276  82.257  1.00  0.00           C  
ATOM   3586  O   LEU   225      75.002  95.710  81.346  1.00  0.00           O  
ATOM   3587  N   GLY   226      75.580  95.797  83.512  1.00  0.00           N  
ATOM   3588  H   GLY   226      76.178  96.348  84.111  1.00  0.00           H  
ATOM   3589  CA  GLY   226      74.866  94.627  84.047  1.00  0.00           C  
ATOM   3590  HA2 GLY   226      74.947  93.790  83.354  1.00  0.00           H  
ATOM   3591  HA3 GLY   226      75.438  94.413  84.950  1.00  0.00           H  
ATOM   3592  C   GLY   226      73.329  94.756  84.276  1.00  0.00           C  
ATOM   3593  O   GLY   226      72.636  93.832  83.927  1.00  0.00           O  
ATOM   3594  N   LEU   227      72.846  95.972  84.734  1.00  0.00           N  
ATOM   3595  H   LEU   227      73.511  96.727  84.826  1.00  0.00           H  
ATOM   3596  CA  LEU   227      71.431  96.292  84.820  1.00  0.00           C  
ATOM   3597  HA  LEU   227      71.015  95.433  85.348  1.00  0.00           H  
ATOM   3598  CB  LEU   227      71.319  97.623  85.582  1.00  0.00           C  
ATOM   3599  HB2 LEU   227      71.891  97.640  86.510  1.00  0.00           H  
ATOM   3600  HB3 LEU   227      71.880  98.357  85.003  1.00  0.00           H  
ATOM   3601  CG  LEU   227      69.892  98.156  85.850  1.00  0.00           C  
ATOM   3602  HG  LEU   227      69.379  98.118  84.889  1.00  0.00           H  
ATOM   3603  CD1 LEU   227      69.138  97.263  86.859  1.00  0.00           C  
ATOM   3604 HD11 LEU   227      68.718  96.318  86.515  1.00  0.00           H  
ATOM   3605 HD12 LEU   227      69.776  97.078  87.723  1.00  0.00           H  
ATOM   3606 HD13 LEU   227      68.307  97.867  87.222  1.00  0.00           H  
ATOM   3607  CD2 LEU   227      70.003  99.600  86.323  1.00  0.00           C  
ATOM   3608 HD21 LEU   227      70.688 100.041  85.599  1.00  0.00           H  
ATOM   3609 HD22 LEU   227      69.040 100.098  86.432  1.00  0.00           H  
ATOM   3610 HD23 LEU   227      70.455  99.466  87.306  1.00  0.00           H  
ATOM   3611  C   LEU   227      70.772  96.391  83.436  1.00  0.00           C  
ATOM   3612  O   LEU   227      69.647  96.029  83.265  1.00  0.00           O  
ATOM   3613  N   SER   228      71.488  96.937  82.414  1.00  0.00           N  
ATOM   3614  H   SER   228      72.357  97.424  82.578  1.00  0.00           H  
ATOM   3615  CA  SER   228      71.006  97.120  81.038  1.00  0.00           C  
ATOM   3616  HA  SER   228      69.992  97.507  80.936  1.00  0.00           H  
ATOM   3617  CB  SER   228      72.019  98.029  80.272  1.00  0.00           C  
ATOM   3618  HB2 SER   228      71.934  99.066  80.599  1.00  0.00           H  
ATOM   3619  HB3 SER   228      73.012  97.643  80.500  1.00  0.00           H  
ATOM   3620  OG  SER   228      71.755  98.053  78.885  1.00  0.00           O  
ATOM   3621  HG  SER   228      70.999  98.630  78.750  1.00  0.00           H  
ATOM   3622  C   SER   228      70.924  95.733  80.443  1.00  0.00           C  
ATOM   3623  O   SER   228      69.868  95.389  79.897  1.00  0.00           O  
ATOM   3624  N   ALA   229      71.976  94.873  80.623  1.00  0.00           N  
ATOM   3625  H   ALA   229      72.842  95.135  81.073  1.00  0.00           H  
ATOM   3626  CA  ALA   229      71.999  93.569  79.941  1.00  0.00           C  
ATOM   3627  HA  ALA   229      71.688  93.576  78.897  1.00  0.00           H  
ATOM   3628  CB  ALA   229      73.433  93.087  80.013  1.00  0.00           C  
ATOM   3629  HB1 ALA   229      73.395  92.027  79.761  1.00  0.00           H  
ATOM   3630  HB2 ALA   229      74.113  93.569  79.311  1.00  0.00           H  
ATOM   3631  HB3 ALA   229      73.873  93.253  80.996  1.00  0.00           H  
ATOM   3632  C   ALA   229      70.921  92.595  80.637  1.00  0.00           C  
ATOM   3633  O   ALA   229      70.312  91.827  79.904  1.00  0.00           O  
ATOM   3634  N   ALA   230      70.592  92.782  81.917  1.00  0.00           N  
ATOM   3635  H   ALA   230      71.001  93.465  82.538  1.00  0.00           H  
ATOM   3636  CA  ALA   230      69.488  92.065  82.611  1.00  0.00           C  
ATOM   3637  HA  ALA   230      69.566  91.004  82.377  1.00  0.00           H  
ATOM   3638  CB  ALA   230      69.551  92.419  84.052  1.00  0.00           C  
ATOM   3639  HB1 ALA   230      70.516  92.214  84.517  1.00  0.00           H  
ATOM   3640  HB2 ALA   230      69.323  93.475  84.195  1.00  0.00           H  
ATOM   3641  HB3 ALA   230      68.879  91.819  84.666  1.00  0.00           H  
ATOM   3642  C   ALA   230      68.137  92.537  82.016  1.00  0.00           C  
ATOM   3643  O   ALA   230      67.409  91.710  81.453  1.00  0.00           O  
ATOM   3644  N   VAL   231      67.898  93.817  82.018  1.00  0.00           N  
ATOM   3645  H   VAL   231      68.648  94.433  82.295  1.00  0.00           H  
ATOM   3646  CA  VAL   231      66.594  94.342  81.559  1.00  0.00           C  
ATOM   3647  HA  VAL   231      65.862  93.719  82.072  1.00  0.00           H  
ATOM   3648  CB  VAL   231      66.409  95.769  81.952  1.00  0.00           C  
ATOM   3649  HB  VAL   231      67.313  96.309  81.669  1.00  0.00           H  
ATOM   3650  CG1 VAL   231      65.118  96.380  81.292  1.00  0.00           C  
ATOM   3651 HG11 VAL   231      65.207  96.382  80.206  1.00  0.00           H  
ATOM   3652 HG12 VAL   231      64.293  95.702  81.511  1.00  0.00           H  
ATOM   3653 HG13 VAL   231      64.857  97.342  81.734  1.00  0.00           H  
ATOM   3654  CG2 VAL   231      66.178  95.868  83.467  1.00  0.00           C  
ATOM   3655 HG21 VAL   231      66.960  95.377  84.047  1.00  0.00           H  
ATOM   3656 HG22 VAL   231      66.144  96.912  83.779  1.00  0.00           H  
ATOM   3657 HG23 VAL   231      65.295  95.294  83.749  1.00  0.00           H  
ATOM   3658  C   VAL   231      66.358  94.022  80.092  1.00  0.00           C  
ATOM   3659  O   VAL   231      65.285  93.500  79.746  1.00  0.00           O  
ATOM   3660  N   TRP   232      67.311  94.168  79.200  1.00  0.00           N  
ATOM   3661  H   TRP   232      68.256  94.453  79.415  1.00  0.00           H  
ATOM   3662  CA  TRP   232      67.127  93.596  77.843  1.00  0.00           C  
ATOM   3663  HA  TRP   232      66.178  94.102  77.664  1.00  0.00           H  
ATOM   3664  CB  TRP   232      68.111  94.043  76.781  1.00  0.00           C  
ATOM   3665  HB2 TRP   232      69.093  93.687  77.096  1.00  0.00           H  
ATOM   3666  HB3 TRP   232      67.822  93.524  75.868  1.00  0.00           H  
ATOM   3667  CG  TRP   232      68.142  95.522  76.438  1.00  0.00           C  
ATOM   3668  CD1 TRP   232      69.037  96.441  76.816  1.00  0.00           C  
ATOM   3669  HD1 TRP   232      69.936  96.184  77.357  1.00  0.00           H  
ATOM   3670  NE1 TRP   232      68.762  97.648  76.308  1.00  0.00           N  
ATOM   3671  HE1 TRP   232      69.396  98.434  76.315  1.00  0.00           H  
ATOM   3672  CE2 TRP   232      67.575  97.627  75.532  1.00  0.00           C  
ATOM   3673  CZ2 TRP   232      66.839  98.599  74.891  1.00  0.00           C  
ATOM   3674  HZ2 TRP   232      67.229  99.605  74.908  1.00  0.00           H  
ATOM   3675  CH2 TRP   232      65.677  98.263  74.203  1.00  0.00           C  
ATOM   3676  HH2 TRP   232      65.255  98.939  73.474  1.00  0.00           H  
ATOM   3677  CZ3 TRP   232      65.324  96.889  74.163  1.00  0.00           C  
ATOM   3678  HZ3 TRP   232      64.504  96.587  73.528  1.00  0.00           H  
ATOM   3679  CE3 TRP   232      65.937  95.976  75.022  1.00  0.00           C  
ATOM   3680  HE3 TRP   232      65.556  94.974  75.155  1.00  0.00           H  
ATOM   3681  CD2 TRP   232      67.169  96.284  75.649  1.00  0.00           C  
ATOM   3682  C   TRP   232      66.799  92.119  77.708  1.00  0.00           C  
ATOM   3683  O   TRP   232      65.906  91.721  76.877  1.00  0.00           O  
ATOM   3684  N   ALA   233      67.424  91.261  78.498  1.00  0.00           N  
ATOM   3685  H   ALA   233      68.256  91.694  78.873  1.00  0.00           H  
ATOM   3686  CA  ALA   233      67.116  89.835  78.632  1.00  0.00           C  
ATOM   3687  HA  ALA   233      67.270  89.478  77.614  1.00  0.00           H  
ATOM   3688  CB  ALA   233      68.066  89.154  79.617  1.00  0.00           C  
ATOM   3689  HB1 ALA   233      67.980  88.068  79.561  1.00  0.00           H  
ATOM   3690  HB2 ALA   233      69.062  89.582  79.502  1.00  0.00           H  
ATOM   3691  HB3 ALA   233      67.820  89.544  80.604  1.00  0.00           H  
ATOM   3692  C   ALA   233      65.679  89.630  79.195  1.00  0.00           C  
ATOM   3693  O   ALA   233      65.015  88.704  78.762  1.00  0.00           O  
ATOM   3694  N   LYS   234      65.207  90.469  80.106  1.00  0.00           N  
ATOM   3695  H   LYS   234      65.903  91.125  80.432  1.00  0.00           H  
ATOM   3696  CA  LYS   234      63.859  90.455  80.730  1.00  0.00           C  
ATOM   3697  HA  LYS   234      63.619  89.482  81.161  1.00  0.00           H  
ATOM   3698  CB  LYS   234      63.890  91.571  81.876  1.00  0.00           C  
ATOM   3699  HB2 LYS   234      64.801  91.560  82.475  1.00  0.00           H  
ATOM   3700  HB3 LYS   234      63.871  92.556  81.409  1.00  0.00           H  
ATOM   3701  CG  LYS   234      62.678  91.487  82.781  1.00  0.00           C  
ATOM   3702  HG2 LYS   234      62.665  92.467  83.258  1.00  0.00           H  
ATOM   3703  HG3 LYS   234      61.766  91.290  82.217  1.00  0.00           H  
ATOM   3704  CD  LYS   234      62.749  90.372  83.817  1.00  0.00           C  
ATOM   3705  HD2 LYS   234      62.677  89.457  83.229  1.00  0.00           H  
ATOM   3706  HD3 LYS   234      63.683  90.459  84.372  1.00  0.00           H  
ATOM   3707  CE  LYS   234      61.654  90.429  84.866  1.00  0.00           C  
ATOM   3708  HE2 LYS   234      61.692  91.282  85.543  1.00  0.00           H  
ATOM   3709  HE3 LYS   234      60.701  90.410  84.339  1.00  0.00           H  
ATOM   3710  NZ  LYS   234      61.830  89.273  85.749  1.00  0.00           N  
ATOM   3711  HZ1 LYS   234      61.857  88.382  85.274  1.00  0.00           H  
ATOM   3712  HZ2 LYS   234      62.631  89.373  86.355  1.00  0.00           H  
ATOM   3713  HZ3 LYS   234      61.059  89.142  86.388  1.00  0.00           H  
ATOM   3714  C   LYS   234      62.797  90.759  79.663  1.00  0.00           C  
ATOM   3715  O   LYS   234      61.795  90.119  79.628  1.00  0.00           O  
ATOM   3716  N   ILE   235      62.978  91.729  78.825  1.00  0.00           N  
ATOM   3717  H   ILE   235      63.772  92.315  79.039  1.00  0.00           H  
ATOM   3718  CA  ILE   235      62.087  92.176  77.793  1.00  0.00           C  
ATOM   3719  HA  ILE   235      61.169  92.443  78.316  1.00  0.00           H  
ATOM   3720  CB  ILE   235      62.556  93.519  77.113  1.00  0.00           C  
ATOM   3721  HB  ILE   235      63.584  93.359  76.790  1.00  0.00           H  
ATOM   3722  CG2 ILE   235      61.626  93.944  75.901  1.00  0.00           C  
ATOM   3723 HG21 ILE   235      61.547  93.116  75.197  1.00  0.00           H  
ATOM   3724 HG22 ILE   235      60.694  94.139  76.431  1.00  0.00           H  
ATOM   3725 HG23 ILE   235      62.040  94.761  75.311  1.00  0.00           H  
ATOM   3726  CG1 ILE   235      62.550  94.590  78.141  1.00  0.00           C  
ATOM   3727 HG12 ILE   235      61.522  94.832  78.412  1.00  0.00           H  
ATOM   3728 HG13 ILE   235      62.955  94.113  79.034  1.00  0.00           H  
ATOM   3729  CD1 ILE   235      63.287  95.885  77.723  1.00  0.00           C  
ATOM   3730 HD11 ILE   235      64.268  95.704  77.285  1.00  0.00           H  
ATOM   3731 HD12 ILE   235      62.768  96.436  76.938  1.00  0.00           H  
ATOM   3732 HD13 ILE   235      63.255  96.557  78.580  1.00  0.00           H  
ATOM   3733  C   ILE   235      61.887  91.063  76.766  1.00  0.00           C  
ATOM   3734  O   ILE   235      60.835  90.743  76.263  1.00  0.00           O  
ATOM   3735  N   LEU   236      63.060  90.518  76.395  1.00  0.00           N  
ATOM   3736  H   LEU   236      63.921  90.941  76.711  1.00  0.00           H  
ATOM   3737  CA  LEU   236      63.156  89.441  75.454  1.00  0.00           C  
ATOM   3738  HA  LEU   236      62.664  89.813  74.555  1.00  0.00           H  
ATOM   3739  CB  LEU   236      64.655  89.058  75.175  1.00  0.00           C  
ATOM   3740  HB2 LEU   236      65.133  89.326  76.117  1.00  0.00           H  
ATOM   3741  HB3 LEU   236      64.774  87.992  74.978  1.00  0.00           H  
ATOM   3742  CG  LEU   236      65.246  89.950  74.056  1.00  0.00           C  
ATOM   3743  HG  LEU   236      64.832  90.951  74.185  1.00  0.00           H  
ATOM   3744  CD1 LEU   236      66.800  89.957  74.011  1.00  0.00           C  
ATOM   3745 HD11 LEU   236      67.230  88.962  73.901  1.00  0.00           H  
ATOM   3746 HD12 LEU   236      67.204  90.576  73.210  1.00  0.00           H  
ATOM   3747 HD13 LEU   236      67.078  90.384  74.975  1.00  0.00           H  
ATOM   3748  CD2 LEU   236      64.949  89.271  72.755  1.00  0.00           C  
ATOM   3749 HD21 LEU   236      65.306  88.250  72.887  1.00  0.00           H  
ATOM   3750 HD22 LEU   236      63.869  89.291  72.613  1.00  0.00           H  
ATOM   3751 HD23 LEU   236      65.495  89.780  71.960  1.00  0.00           H  
ATOM   3752  C   LEU   236      62.319  88.310  76.032  1.00  0.00           C  
ATOM   3753  O   LEU   236      61.351  87.839  75.478  1.00  0.00           O  
ATOM   3754  N   SER   237      62.684  87.961  77.314  1.00  0.00           N  
ATOM   3755  H   SER   237      63.414  88.454  77.807  1.00  0.00           H  
ATOM   3756  CA  SER   237      62.072  86.855  78.023  1.00  0.00           C  
ATOM   3757  HA  SER   237      62.085  85.924  77.456  1.00  0.00           H  
ATOM   3758  CB  SER   237      62.808  86.567  79.379  1.00  0.00           C  
ATOM   3759  HB2 SER   237      63.848  86.320  79.168  1.00  0.00           H  
ATOM   3760  HB3 SER   237      62.870  87.477  79.975  1.00  0.00           H  
ATOM   3761  OG  SER   237      62.052  85.663  80.221  1.00  0.00           O  
ATOM   3762  HG  SER   237      62.373  84.803  79.938  1.00  0.00           H  
ATOM   3763  C   SER   237      60.611  87.012  78.250  1.00  0.00           C  
ATOM   3764  O   SER   237      59.881  86.088  78.043  1.00  0.00           O  
ATOM   3765  N   SER   238      60.178  88.221  78.517  1.00  0.00           N  
ATOM   3766  H   SER   238      60.879  88.906  78.760  1.00  0.00           H  
ATOM   3767  CA  SER   238      58.801  88.648  78.471  1.00  0.00           C  
ATOM   3768  HA  SER   238      58.201  88.037  79.146  1.00  0.00           H  
ATOM   3769  CB  SER   238      58.677  89.988  79.133  1.00  0.00           C  
ATOM   3770  HB2 SER   238      59.264  90.691  78.542  1.00  0.00           H  
ATOM   3771  HB3 SER   238      57.615  90.234  79.118  1.00  0.00           H  
ATOM   3772  OG  SER   238      59.097  89.933  80.436  1.00  0.00           O  
ATOM   3773  HG  SER   238      60.047  89.815  80.366  1.00  0.00           H  
ATOM   3774  C   SER   238      58.057  88.623  77.155  1.00  0.00           C  
ATOM   3775  O   SER   238      56.854  88.408  77.074  1.00  0.00           O  
ATOM   3776  N   PHE   239      58.708  88.957  75.993  1.00  0.00           N  
ATOM   3777  H   PHE   239      59.690  89.194  76.008  1.00  0.00           H  
ATOM   3778  CA  PHE   239      58.122  89.097  74.660  1.00  0.00           C  
ATOM   3779  HA  PHE   239      57.119  89.525  74.678  1.00  0.00           H  
ATOM   3780  CB  PHE   239      59.061  90.049  73.822  1.00  0.00           C  
ATOM   3781  HB2 PHE   239      59.066  91.092  74.140  1.00  0.00           H  
ATOM   3782  HB3 PHE   239      60.067  89.652  73.954  1.00  0.00           H  
ATOM   3783  CG  PHE   239      58.800  89.947  72.276  1.00  0.00           C  
ATOM   3784  CD1 PHE   239      57.604  90.274  71.608  1.00  0.00           C  
ATOM   3785  HD1 PHE   239      56.792  90.615  72.234  1.00  0.00           H  
ATOM   3786  CE1 PHE   239      57.450  90.044  70.261  1.00  0.00           C  
ATOM   3787  HE1 PHE   239      56.502  90.268  69.794  1.00  0.00           H  
ATOM   3788  CZ  PHE   239      58.507  89.515  69.534  1.00  0.00           C  
ATOM   3789  HZ  PHE   239      58.325  89.355  68.481  1.00  0.00           H  
ATOM   3790  CE2 PHE   239      59.790  89.244  70.143  1.00  0.00           C  
ATOM   3791  HE2 PHE   239      60.609  88.851  69.559  1.00  0.00           H  
ATOM   3792  CD2 PHE   239      59.878  89.462  71.554  1.00  0.00           C  
ATOM   3793  HD2 PHE   239      60.809  89.155  72.007  1.00  0.00           H  
ATOM   3794  C   PHE   239      57.894  87.725  73.984  1.00  0.00           C  
ATOM   3795  O   PHE   239      56.990  87.451  73.191  1.00  0.00           O  
ATOM   3796  N   THR   240      58.835  86.781  74.312  1.00  0.00           N  
ATOM   3797  H   THR   240      59.541  87.083  74.969  1.00  0.00           H  
ATOM   3798  CA  THR   240      58.816  85.308  73.969  1.00  0.00           C  
ATOM   3799  HA  THR   240      58.437  85.297  72.947  1.00  0.00           H  
ATOM   3800  CB  THR   240      60.192  84.755  74.000  1.00  0.00           C  
ATOM   3801  HB  THR   240      60.177  83.669  73.904  1.00  0.00           H  
ATOM   3802  CG2 THR   240      61.194  85.419  73.108  1.00  0.00           C  
ATOM   3803 HG21 THR   240      60.702  85.709  72.180  1.00  0.00           H  
ATOM   3804 HG22 THR   240      61.573  86.366  73.494  1.00  0.00           H  
ATOM   3805 HG23 THR   240      62.050  84.813  72.814  1.00  0.00           H  
ATOM   3806  OG1 THR   240      60.709  84.881  75.291  1.00  0.00           O  
ATOM   3807  HG1 THR   240      61.244  85.676  75.231  1.00  0.00           H  
ATOM   3808  C   THR   240      57.763  84.403  74.652  1.00  0.00           C  
ATOM   3809  O   THR   240      57.376  83.376  74.097  1.00  0.00           O  
ATOM   3810  N   ASP   241      57.269  84.903  75.833  1.00  0.00           N  
ATOM   3811  H   ASP   241      57.692  85.765  76.146  1.00  0.00           H  
ATOM   3812  CA  ASP   241      56.029  84.406  76.476  1.00  0.00           C  
ATOM   3813  HA  ASP   241      55.879  83.328  76.544  1.00  0.00           H  
ATOM   3814  CB  ASP   241      55.964  85.099  77.884  1.00  0.00           C  
ATOM   3815  HB2 ASP   241      55.988  86.186  77.801  1.00  0.00           H  
ATOM   3816  HB3 ASP   241      55.056  84.778  78.395  1.00  0.00           H  
ATOM   3817  CG  ASP   241      57.112  84.746  78.822  1.00  0.00           C  
ATOM   3818  OD1 ASP   241      57.103  85.429  79.834  1.00  0.00           O  
ATOM   3819  OD2 ASP   241      57.783  83.659  78.728  1.00  0.00           O  
ATOM   3820  C   ASP   241      54.858  84.922  75.648  1.00  0.00           C  
ATOM   3821  O   ASP   241      54.073  84.151  75.179  1.00  0.00           O  
ATOM   3822  N   LYS   242      54.800  86.297  75.395  1.00  0.00           N  
ATOM   3823  H   LYS   242      55.462  86.900  75.863  1.00  0.00           H  
ATOM   3824  CA  LYS   242      53.610  86.796  74.736  1.00  0.00           C  
ATOM   3825  HA  LYS   242      52.748  86.558  75.359  1.00  0.00           H  
ATOM   3826  CB  LYS   242      53.754  88.300  74.637  1.00  0.00           C  
ATOM   3827  HB2 LYS   242      54.732  88.501  74.200  1.00  0.00           H  
ATOM   3828  HB3 LYS   242      53.082  88.757  73.910  1.00  0.00           H  
ATOM   3829  CG  LYS   242      53.446  89.074  75.941  1.00  0.00           C  
ATOM   3830  HG2 LYS   242      54.005  88.617  76.757  1.00  0.00           H  
ATOM   3831  HG3 LYS   242      53.740  90.114  75.799  1.00  0.00           H  
ATOM   3832  CD  LYS   242      51.978  88.863  76.316  1.00  0.00           C  
ATOM   3833  HD2 LYS   242      51.318  89.189  75.512  1.00  0.00           H  
ATOM   3834  HD3 LYS   242      51.735  87.821  76.521  1.00  0.00           H  
ATOM   3835  CE  LYS   242      51.638  89.758  77.482  1.00  0.00           C  
ATOM   3836  HE2 LYS   242      52.154  89.499  78.406  1.00  0.00           H  
ATOM   3837  HE3 LYS   242      52.073  90.715  77.194  1.00  0.00           H  
ATOM   3838  NZ  LYS   242      50.143  89.914  77.686  1.00  0.00           N  
ATOM   3839  HZ1 LYS   242      49.781  90.334  76.842  1.00  0.00           H  
ATOM   3840  HZ2 LYS   242      49.795  88.966  77.695  1.00  0.00           H  
ATOM   3841  HZ3 LYS   242      49.809  90.415  78.497  1.00  0.00           H  
ATOM   3842  C   LYS   242      53.261  86.093  73.391  1.00  0.00           C  
ATOM   3843  O   LYS   242      52.180  85.770  73.090  1.00  0.00           O  
ATOM   3844  N   GLU   243      54.218  85.860  72.563  1.00  0.00           N  
ATOM   3845  H   GLU   243      55.105  86.198  72.906  1.00  0.00           H  
ATOM   3846  CA  GLU   243      54.232  85.129  71.288  1.00  0.00           C  
ATOM   3847  HA  GLU   243      53.559  85.670  70.623  1.00  0.00           H  
ATOM   3848  CB  GLU   243      55.629  85.400  70.739  1.00  0.00           C  
ATOM   3849  HB2 GLU   243      55.821  86.429  70.436  1.00  0.00           H  
ATOM   3850  HB3 GLU   243      56.313  85.235  71.570  1.00  0.00           H  
ATOM   3851  CG  GLU   243      55.982  84.345  69.656  1.00  0.00           C  
ATOM   3852  HG2 GLU   243      56.985  84.558  69.288  1.00  0.00           H  
ATOM   3853  HG3 GLU   243      56.014  83.347  70.093  1.00  0.00           H  
ATOM   3854  CD  GLU   243      55.024  84.373  68.447  1.00  0.00           C  
ATOM   3855  OE1 GLU   243      54.193  85.303  68.210  1.00  0.00           O  
ATOM   3856  OE2 GLU   243      55.159  83.501  67.588  1.00  0.00           O  
ATOM   3857  C   GLU   243      53.713  83.709  71.333  1.00  0.00           C  
ATOM   3858  O   GLU   243      52.827  83.312  70.559  1.00  0.00           O  
ATOM   3859  N   LEU   244      54.056  82.952  72.380  1.00  0.00           N  
ATOM   3860  H   LEU   244      54.689  83.451  72.988  1.00  0.00           H  
ATOM   3861  CA  LEU   244      53.507  81.693  72.744  1.00  0.00           C  
ATOM   3862  HA  LEU   244      53.573  80.987  71.916  1.00  0.00           H  
ATOM   3863  CB  LEU   244      54.247  80.974  73.939  1.00  0.00           C  
ATOM   3864  HB2 LEU   244      54.357  81.742  74.704  1.00  0.00           H  
ATOM   3865  HB3 LEU   244      53.668  80.167  74.389  1.00  0.00           H  
ATOM   3866  CG  LEU   244      55.683  80.504  73.607  1.00  0.00           C  
ATOM   3867  HG  LEU   244      56.142  81.281  72.995  1.00  0.00           H  
ATOM   3868  CD1 LEU   244      56.434  80.344  74.925  1.00  0.00           C  
ATOM   3869 HD11 LEU   244      56.072  79.448  75.431  1.00  0.00           H  
ATOM   3870 HD12 LEU   244      57.517  80.358  74.803  1.00  0.00           H  
ATOM   3871 HD13 LEU   244      56.201  81.190  75.572  1.00  0.00           H  
ATOM   3872  CD2 LEU   244      55.663  79.238  72.785  1.00  0.00           C  
ATOM   3873 HD21 LEU   244      56.647  78.835  72.547  1.00  0.00           H  
ATOM   3874 HD22 LEU   244      55.192  78.437  73.355  1.00  0.00           H  
ATOM   3875 HD23 LEU   244      55.152  79.427  71.841  1.00  0.00           H  
ATOM   3876  C   LEU   244      52.026  81.781  73.020  1.00  0.00           C  
ATOM   3877  O   LEU   244      51.176  81.066  72.500  1.00  0.00           O  
ATOM   3878  N   LEU   245      51.729  82.706  73.950  1.00  0.00           N  
ATOM   3879  H   LEU   245      52.479  83.322  74.231  1.00  0.00           H  
ATOM   3880  CA  LEU   245      50.423  82.863  74.544  1.00  0.00           C  
ATOM   3881  HA  LEU   245      49.992  81.948  74.951  1.00  0.00           H  
ATOM   3882  CB  LEU   245      50.448  83.922  75.711  1.00  0.00           C  
ATOM   3883  HB2 LEU   245      51.021  84.778  75.354  1.00  0.00           H  
ATOM   3884  HB3 LEU   245      49.431  84.175  76.011  1.00  0.00           H  
ATOM   3885  CG  LEU   245      51.153  83.259  76.959  1.00  0.00           C  
ATOM   3886  HG  LEU   245      52.117  82.829  76.687  1.00  0.00           H  
ATOM   3887  CD1 LEU   245      51.540  84.380  77.950  1.00  0.00           C  
ATOM   3888 HD11 LEU   245      52.105  85.150  77.423  1.00  0.00           H  
ATOM   3889 HD12 LEU   245      50.664  84.821  78.426  1.00  0.00           H  
ATOM   3890 HD13 LEU   245      52.086  83.861  78.738  1.00  0.00           H  
ATOM   3891  CD2 LEU   245      50.252  82.236  77.655  1.00  0.00           C  
ATOM   3892 HD21 LEU   245      49.197  82.460  77.811  1.00  0.00           H  
ATOM   3893 HD22 LEU   245      50.309  81.304  77.094  1.00  0.00           H  
ATOM   3894 HD23 LEU   245      50.619  81.987  78.650  1.00  0.00           H  
ATOM   3895  C   LEU   245      49.392  83.377  73.532  1.00  0.00           C  
ATOM   3896  O   LEU   245      48.289  82.903  73.550  1.00  0.00           O  
ATOM   3897  N   ALA   246      49.779  84.250  72.623  1.00  0.00           N  
ATOM   3898  H   ALA   246      50.682  84.690  72.726  1.00  0.00           H  
ATOM   3899  CA  ALA   246      48.966  84.737  71.498  1.00  0.00           C  
ATOM   3900  HA  ALA   246      48.115  85.245  71.954  1.00  0.00           H  
ATOM   3901  CB  ALA   246      49.898  85.784  70.741  1.00  0.00           C  
ATOM   3902  HB1 ALA   246      50.774  85.395  70.221  1.00  0.00           H  
ATOM   3903  HB2 ALA   246      49.288  86.086  69.889  1.00  0.00           H  
ATOM   3904  HB3 ALA   246      50.147  86.568  71.456  1.00  0.00           H  
ATOM   3905  C   ALA   246      48.635  83.626  70.489  1.00  0.00           C  
ATOM   3906  O   ALA   246      47.485  83.620  69.978  1.00  0.00           O  
ATOM   3907  N   TYR   247      49.522  82.671  70.208  1.00  0.00           N  
ATOM   3908  H   TYR   247      50.451  82.903  70.529  1.00  0.00           H  
ATOM   3909  CA  TYR   247      49.393  81.503  69.349  1.00  0.00           C  
ATOM   3910  HA  TYR   247      48.783  81.722  68.472  1.00  0.00           H  
ATOM   3911  CB  TYR   247      50.727  80.888  68.967  1.00  0.00           C  
ATOM   3912  HB2 TYR   247      51.229  81.657  68.380  1.00  0.00           H  
ATOM   3913  HB3 TYR   247      51.293  80.847  69.897  1.00  0.00           H  
ATOM   3914  CG  TYR   247      50.657  79.533  68.309  1.00  0.00           C  
ATOM   3915  CD1 TYR   247      50.653  79.476  66.909  1.00  0.00           C  
ATOM   3916  HD1 TYR   247      50.522  80.361  66.303  1.00  0.00           H  
ATOM   3917  CE1 TYR   247      50.747  78.187  66.256  1.00  0.00           C  
ATOM   3918  HE1 TYR   247      50.842  78.219  65.181  1.00  0.00           H  
ATOM   3919  CZ  TYR   247      50.807  77.001  66.970  1.00  0.00           C  
ATOM   3920  OH  TYR   247      50.958  75.780  66.415  1.00  0.00           O  
ATOM   3921  HH  TYR   247      51.496  75.246  67.004  1.00  0.00           H  
ATOM   3922  CE2 TYR   247      50.794  77.086  68.424  1.00  0.00           C  
ATOM   3923  HE2 TYR   247      50.783  76.181  69.015  1.00  0.00           H  
ATOM   3924  CD2 TYR   247      50.747  78.360  69.080  1.00  0.00           C  
ATOM   3925  HD2 TYR   247      50.829  78.405  70.156  1.00  0.00           H  
ATOM   3926  C   TYR   247      48.395  80.427  70.034  1.00  0.00           C  
ATOM   3927  O   TYR   247      48.168  79.381  69.426  1.00  0.00           O  
ATOM   3928  N   ALA   248      47.842  80.675  71.235  1.00  0.00           N  
ATOM   3929  H   ALA   248      48.195  81.429  71.806  1.00  0.00           H  
ATOM   3930  CA  ALA   248      47.231  79.601  71.977  1.00  0.00           C  
ATOM   3931  HA  ALA   248      47.858  78.756  72.263  1.00  0.00           H  
ATOM   3932  CB  ALA   248      46.854  80.176  73.346  1.00  0.00           C  
ATOM   3933  HB1 ALA   248      47.775  80.638  73.702  1.00  0.00           H  
ATOM   3934  HB2 ALA   248      46.167  81.015  73.242  1.00  0.00           H  
ATOM   3935  HB3 ALA   248      46.610  79.369  74.037  1.00  0.00           H  
ATOM   3936  C   ALA   248      45.979  79.026  71.415  1.00  0.00           C  
ATOM   3937  O   ALA   248      45.695  77.830  71.571  1.00  0.00           O  
ATOM   3938  N   LYS   249      45.093  79.785  70.773  1.00  0.00           N  
ATOM   3939  H   LYS   249      45.177  80.788  70.856  1.00  0.00           H  
ATOM   3940  CA  LYS   249      43.908  79.163  70.097  1.00  0.00           C  
ATOM   3941  HA  LYS   249      43.504  78.455  70.821  1.00  0.00           H  
ATOM   3942  CB  LYS   249      42.860  80.216  69.811  1.00  0.00           C  
ATOM   3943  HB2 LYS   249      42.601  80.754  70.723  1.00  0.00           H  
ATOM   3944  HB3 LYS   249      43.165  80.947  69.061  1.00  0.00           H  
ATOM   3945  CG  LYS   249      41.534  79.631  69.303  1.00  0.00           C  
ATOM   3946  HG2 LYS   249      40.904  80.504  69.130  1.00  0.00           H  
ATOM   3947  HG3 LYS   249      41.805  79.174  68.351  1.00  0.00           H  
ATOM   3948  CD  LYS   249      40.841  78.602  70.210  1.00  0.00           C  
ATOM   3949  HD2 LYS   249      39.922  78.346  69.684  1.00  0.00           H  
ATOM   3950  HD3 LYS   249      41.352  77.651  70.361  1.00  0.00           H  
ATOM   3951  CE  LYS   249      40.655  79.334  71.580  1.00  0.00           C  
ATOM   3952  HE2 LYS   249      41.640  79.445  72.034  1.00  0.00           H  
ATOM   3953  HE3 LYS   249      40.099  80.257  71.418  1.00  0.00           H  
ATOM   3954  NZ  LYS   249      39.822  78.486  72.428  1.00  0.00           N  
ATOM   3955  HZ1 LYS   249      40.273  77.591  72.550  1.00  0.00           H  
ATOM   3956  HZ2 LYS   249      39.641  79.008  73.273  1.00  0.00           H  
ATOM   3957  HZ3 LYS   249      38.915  78.297  72.025  1.00  0.00           H  
ATOM   3958  C   LYS   249      44.281  78.328  68.861  1.00  0.00           C  
ATOM   3959  O   LYS   249      43.717  77.288  68.637  1.00  0.00           O  
ATOM   3960  N   ALA   250      45.324  78.761  68.140  1.00  0.00           N  
ATOM   3961  H   ALA   250      45.651  79.712  68.237  1.00  0.00           H  
ATOM   3962  CA  ALA   250      45.910  78.029  67.016  1.00  0.00           C  
ATOM   3963  HA  ALA   250      45.101  77.801  66.322  1.00  0.00           H  
ATOM   3964  CB  ALA   250      46.948  78.946  66.324  1.00  0.00           C  
ATOM   3965  HB1 ALA   250      46.572  79.959  66.186  1.00  0.00           H  
ATOM   3966  HB2 ALA   250      47.841  78.963  66.950  1.00  0.00           H  
ATOM   3967  HB3 ALA   250      47.086  78.462  65.357  1.00  0.00           H  
ATOM   3968  C   ALA   250      46.556  76.687  67.451  1.00  0.00           C  
ATOM   3969  O   ALA   250      46.173  75.629  66.950  1.00  0.00           O  
ATOM   3970  N   GLY   251      47.446  76.642  68.485  1.00  0.00           N  
ATOM   3971  H   GLY   251      47.818  77.495  68.877  1.00  0.00           H  
ATOM   3972  CA  GLY   251      47.843  75.464  69.272  1.00  0.00           C  
ATOM   3973  HA2 GLY   251      48.622  74.988  68.676  1.00  0.00           H  
ATOM   3974  HA3 GLY   251      48.337  75.792  70.187  1.00  0.00           H  
ATOM   3975  C   GLY   251      46.743  74.472  69.571  1.00  0.00           C  
ATOM   3976  O   GLY   251      46.936  73.326  69.250  1.00  0.00           O  
ATOM   3977  N   ALA   252      45.616  74.861  70.132  1.00  0.00           N  
ATOM   3978  H   ALA   252      45.432  75.830  70.350  1.00  0.00           H  
ATOM   3979  CA  ALA   252      44.539  73.939  70.384  1.00  0.00           C  
ATOM   3980  HA  ALA   252      44.891  73.069  70.938  1.00  0.00           H  
ATOM   3981  CB  ALA   252      43.586  74.722  71.366  1.00  0.00           C  
ATOM   3982  HB1 ALA   252      42.643  74.197  71.516  1.00  0.00           H  
ATOM   3983  HB2 ALA   252      43.986  74.696  72.380  1.00  0.00           H  
ATOM   3984  HB3 ALA   252      43.380  75.729  71.004  1.00  0.00           H  
ATOM   3985  C   ALA   252      43.726  73.409  69.233  1.00  0.00           C  
ATOM   3986  O   ALA   252      43.446  72.207  69.137  1.00  0.00           O  
ATOM   3987  N   VAL   253      43.656  74.253  68.205  1.00  0.00           N  
ATOM   3988  H   VAL   253      43.843  75.241  68.292  1.00  0.00           H  
ATOM   3989  CA  VAL   253      43.127  73.865  66.890  1.00  0.00           C  
ATOM   3990  HA  VAL   253      42.139  73.406  66.865  1.00  0.00           H  
ATOM   3991  CB  VAL   253      43.054  75.164  65.981  1.00  0.00           C  
ATOM   3992  HB  VAL   253      43.942  75.788  66.083  1.00  0.00           H  
ATOM   3993  CG1 VAL   253      42.914  74.907  64.473  1.00  0.00           C  
ATOM   3994 HG11 VAL   253      42.938  75.844  63.916  1.00  0.00           H  
ATOM   3995 HG12 VAL   253      43.652  74.258  64.004  1.00  0.00           H  
ATOM   3996 HG13 VAL   253      41.890  74.542  64.387  1.00  0.00           H  
ATOM   3997  CG2 VAL   253      41.832  75.924  66.488  1.00  0.00           C  
ATOM   3998 HG21 VAL   253      41.994  76.980  66.272  1.00  0.00           H  
ATOM   3999 HG22 VAL   253      40.936  75.582  65.969  1.00  0.00           H  
ATOM   4000 HG23 VAL   253      41.648  75.819  67.557  1.00  0.00           H  
ATOM   4001  C   VAL   253      44.082  72.811  66.203  1.00  0.00           C  
ATOM   4002  O   VAL   253      43.594  71.750  65.675  1.00  0.00           O  
ATOM   4003  N   ALA   254      45.388  72.945  66.345  1.00  0.00           N  
ATOM   4004  H   ALA   254      45.738  73.727  66.879  1.00  0.00           H  
ATOM   4005  CA  ALA   254      46.361  72.040  65.860  1.00  0.00           C  
ATOM   4006  HA  ALA   254      46.215  71.717  64.829  1.00  0.00           H  
ATOM   4007  CB  ALA   254      47.781  72.720  65.936  1.00  0.00           C  
ATOM   4008  HB1 ALA   254      48.099  72.774  66.977  1.00  0.00           H  
ATOM   4009  HB2 ALA   254      48.498  72.177  65.320  1.00  0.00           H  
ATOM   4010  HB3 ALA   254      47.689  73.778  65.690  1.00  0.00           H  
ATOM   4011  C   ALA   254      46.291  70.767  66.702  1.00  0.00           C  
ATOM   4012  O   ALA   254      46.181  69.675  66.109  1.00  0.00           O  
ATOM   4013  N   GLU   255      46.299  70.868  68.041  1.00  0.00           N  
ATOM   4014  H   GLU   255      46.432  71.803  68.399  1.00  0.00           H  
ATOM   4015  CA  GLU   255      46.137  69.735  68.992  1.00  0.00           C  
ATOM   4016  HA  GLU   255      46.956  69.019  68.926  1.00  0.00           H  
ATOM   4017  CB  GLU   255      46.148  70.263  70.457  1.00  0.00           C  
ATOM   4018  HB2 GLU   255      47.023  70.909  70.522  1.00  0.00           H  
ATOM   4019  HB3 GLU   255      45.300  70.942  70.545  1.00  0.00           H  
ATOM   4020  CG  GLU   255      46.061  69.194  71.457  1.00  0.00           C  
ATOM   4021  HG2 GLU   255      44.986  69.025  71.517  1.00  0.00           H  
ATOM   4022  HG3 GLU   255      46.597  68.334  71.053  1.00  0.00           H  
ATOM   4023  CD  GLU   255      46.647  69.582  72.821  1.00  0.00           C  
ATOM   4024  OE1 GLU   255      47.430  68.824  73.359  1.00  0.00           O  
ATOM   4025  OE2 GLU   255      46.543  70.755  73.309  1.00  0.00           O  
ATOM   4026  C   GLU   255      44.895  68.878  68.716  1.00  0.00           C  
ATOM   4027  O   GLU   255      45.036  67.693  68.707  1.00  0.00           O  
ATOM   4028  N   GLU   256      43.762  69.451  68.280  1.00  0.00           N  
ATOM   4029  H   GLU   256      43.751  70.433  68.047  1.00  0.00           H  
ATOM   4030  CA  GLU   256      42.537  68.676  67.937  1.00  0.00           C  
ATOM   4031  HA  GLU   256      42.422  67.936  68.728  1.00  0.00           H  
ATOM   4032  CB  GLU   256      41.395  69.713  68.010  1.00  0.00           C  
ATOM   4033  HB2 GLU   256      41.227  70.203  68.969  1.00  0.00           H  
ATOM   4034  HB3 GLU   256      41.511  70.464  67.228  1.00  0.00           H  
ATOM   4035  CG  GLU   256      39.979  69.144  67.786  1.00  0.00           C  
ATOM   4036  HG2 GLU   256      39.753  68.776  66.785  1.00  0.00           H  
ATOM   4037  HG3 GLU   256      39.890  68.351  68.529  1.00  0.00           H  
ATOM   4038  CD  GLU   256      38.896  70.271  68.057  1.00  0.00           C  
ATOM   4039  OE1 GLU   256      39.135  71.398  67.669  1.00  0.00           O  
ATOM   4040  OE2 GLU   256      37.863  69.968  68.723  1.00  0.00           O  
ATOM   4041  C   GLU   256      42.784  68.027  66.564  1.00  0.00           C  
ATOM   4042  O   GLU   256      42.527  66.768  66.435  1.00  0.00           O  
ATOM   4043  N   VAL   257      43.101  68.799  65.458  1.00  0.00           N  
ATOM   4044  H   VAL   257      43.168  69.802  65.552  1.00  0.00           H  
ATOM   4045  CA  VAL   257      43.311  68.296  64.078  1.00  0.00           C  
ATOM   4046  HA  VAL   257      42.363  67.941  63.674  1.00  0.00           H  
ATOM   4047  CB  VAL   257      43.673  69.472  63.163  1.00  0.00           C  
ATOM   4048  HB  VAL   257      44.389  70.080  63.715  1.00  0.00           H  
ATOM   4049  CG1 VAL   257      44.299  69.030  61.868  1.00  0.00           C  
ATOM   4050 HG11 VAL   257      44.494  69.837  61.162  1.00  0.00           H  
ATOM   4051 HG12 VAL   257      45.283  68.635  62.122  1.00  0.00           H  
ATOM   4052 HG13 VAL   257      43.708  68.258  61.375  1.00  0.00           H  
ATOM   4053  CG2 VAL   257      42.505  70.493  62.806  1.00  0.00           C  
ATOM   4054 HG21 VAL   257      41.797  69.985  62.151  1.00  0.00           H  
ATOM   4055 HG22 VAL   257      41.957  70.846  63.680  1.00  0.00           H  
ATOM   4056 HG23 VAL   257      42.917  71.395  62.354  1.00  0.00           H  
ATOM   4057  C   VAL   257      44.253  67.127  64.000  1.00  0.00           C  
ATOM   4058  O   VAL   257      44.021  66.026  63.559  1.00  0.00           O  
ATOM   4059  N   LEU   258      45.428  67.341  64.627  1.00  0.00           N  
ATOM   4060  H   LEU   258      45.465  68.141  65.243  1.00  0.00           H  
ATOM   4061  CA  LEU   258      46.625  66.495  64.565  1.00  0.00           C  
ATOM   4062  HA  LEU   258      46.515  66.086  63.561  1.00  0.00           H  
ATOM   4063  CB  LEU   258      47.982  67.183  64.662  1.00  0.00           C  
ATOM   4064  HB2 LEU   258      48.222  67.526  65.668  1.00  0.00           H  
ATOM   4065  HB3 LEU   258      48.825  66.544  64.400  1.00  0.00           H  
ATOM   4066  CG  LEU   258      48.236  68.410  63.777  1.00  0.00           C  
ATOM   4067  HG  LEU   258      47.346  69.039  63.743  1.00  0.00           H  
ATOM   4068  CD1 LEU   258      49.462  69.138  64.238  1.00  0.00           C  
ATOM   4069 HD11 LEU   258      50.419  68.671  64.005  1.00  0.00           H  
ATOM   4070 HD12 LEU   258      49.368  70.095  63.723  1.00  0.00           H  
ATOM   4071 HD13 LEU   258      49.276  69.385  65.283  1.00  0.00           H  
ATOM   4072  CD2 LEU   258      48.650  68.019  62.321  1.00  0.00           C  
ATOM   4073 HD21 LEU   258      48.005  67.180  62.061  1.00  0.00           H  
ATOM   4074 HD22 LEU   258      48.492  68.854  61.639  1.00  0.00           H  
ATOM   4075 HD23 LEU   258      49.655  67.616  62.199  1.00  0.00           H  
ATOM   4076  C   LEU   258      46.473  65.239  65.464  1.00  0.00           C  
ATOM   4077  O   LEU   258      47.364  64.446  65.718  1.00  0.00           O  
ATOM   4078  N   ALA   259      45.297  65.068  66.070  1.00  0.00           N  
ATOM   4079  H   ALA   259      44.698  65.874  66.183  1.00  0.00           H  
ATOM   4080  CA  ALA   259      44.758  63.972  66.923  1.00  0.00           C  
ATOM   4081  HA  ALA   259      45.549  63.229  67.025  1.00  0.00           H  
ATOM   4082  CB  ALA   259      44.450  64.413  68.390  1.00  0.00           C  
ATOM   4083  HB1 ALA   259      43.756  65.253  68.407  1.00  0.00           H  
ATOM   4084  HB2 ALA   259      43.788  63.745  68.941  1.00  0.00           H  
ATOM   4085  HB3 ALA   259      45.308  64.656  69.018  1.00  0.00           H  
ATOM   4086  C   ALA   259      43.532  63.253  66.234  1.00  0.00           C  
ATOM   4087  O   ALA   259      43.055  62.226  66.709  1.00  0.00           O  
ATOM   4088  N   ALA   260      43.032  63.807  65.134  1.00  0.00           N  
ATOM   4089  H   ALA   260      43.571  64.516  64.657  1.00  0.00           H  
ATOM   4090  CA  ALA   260      41.774  63.472  64.469  1.00  0.00           C  
ATOM   4091  HA  ALA   260      41.412  62.532  64.885  1.00  0.00           H  
ATOM   4092  CB  ALA   260      40.719  64.475  64.870  1.00  0.00           C  
ATOM   4093  HB1 ALA   260      40.985  65.518  64.699  1.00  0.00           H  
ATOM   4094  HB2 ALA   260      39.814  64.237  64.311  1.00  0.00           H  
ATOM   4095  HB3 ALA   260      40.502  64.293  65.923  1.00  0.00           H  
ATOM   4096  C   ALA   260      41.769  63.329  62.917  1.00  0.00           C  
ATOM   4097  O   ALA   260      40.679  63.279  62.242  1.00  0.00           O  
ATOM   4098  N   ILE   261      42.921  63.419  62.316  1.00  0.00           N  
ATOM   4099  H   ILE   261      43.760  63.615  62.843  1.00  0.00           H  
ATOM   4100  CA  ILE   261      43.163  63.285  60.835  1.00  0.00           C  
ATOM   4101  HA  ILE   261      43.069  64.262  60.362  1.00  0.00           H  
ATOM   4102  CB  ILE   261      44.627  62.929  60.475  1.00  0.00           C  
ATOM   4103  HB  ILE   261      44.994  62.019  60.950  1.00  0.00           H  
ATOM   4104  CG2 ILE   261      44.864  62.720  58.991  1.00  0.00           C  
ATOM   4105 HG21 ILE   261      45.921  62.689  58.730  1.00  0.00           H  
ATOM   4106 HG22 ILE   261      44.362  61.789  58.728  1.00  0.00           H  
ATOM   4107 HG23 ILE   261      44.363  63.542  58.479  1.00  0.00           H  
ATOM   4108  CG1 ILE   261      45.679  63.962  61.030  1.00  0.00           C  
ATOM   4109 HG12 ILE   261      45.619  63.936  62.118  1.00  0.00           H  
ATOM   4110 HG13 ILE   261      46.690  63.639  60.781  1.00  0.00           H  
ATOM   4111  CD1 ILE   261      45.460  65.405  60.542  1.00  0.00           C  
ATOM   4112 HD11 ILE   261      44.544  65.765  61.010  1.00  0.00           H  
ATOM   4113 HD12 ILE   261      46.348  65.922  60.905  1.00  0.00           H  
ATOM   4114 HD13 ILE   261      45.386  65.414  59.454  1.00  0.00           H  
ATOM   4115  C   ILE   261      42.170  62.324  60.059  1.00  0.00           C  
ATOM   4116  O   ILE   261      41.583  62.775  59.113  1.00  0.00           O  
ATOM   4117  N   ARG   262      42.007  61.052  60.453  1.00  0.00           N  
ATOM   4118  H   ARG   262      42.606  60.681  61.177  1.00  0.00           H  
ATOM   4119  CA  ARG   262      41.058  60.202  59.744  1.00  0.00           C  
ATOM   4120  HA  ARG   262      41.225  60.282  58.670  1.00  0.00           H  
ATOM   4121  CB  ARG   262      41.315  58.716  59.913  1.00  0.00           C  
ATOM   4122  HB2 ARG   262      42.338  58.606  60.275  1.00  0.00           H  
ATOM   4123  HB3 ARG   262      40.680  58.469  60.763  1.00  0.00           H  
ATOM   4124  CG  ARG   262      40.960  57.822  58.777  1.00  0.00           C  
ATOM   4125  HG2 ARG   262      39.918  58.016  58.520  1.00  0.00           H  
ATOM   4126  HG3 ARG   262      41.418  58.048  57.815  1.00  0.00           H  
ATOM   4127  CD  ARG   262      41.113  56.280  59.076  1.00  0.00           C  
ATOM   4128  HD2 ARG   262      42.091  56.112  59.527  1.00  0.00           H  
ATOM   4129  HD3 ARG   262      40.484  56.000  59.921  1.00  0.00           H  
ATOM   4130  NE  ARG   262      40.929  55.476  57.899  1.00  0.00           N  
ATOM   4131  HE  ARG   262      41.123  55.875  56.992  1.00  0.00           H  
ATOM   4132  CZ  ARG   262      40.370  54.255  57.922  1.00  0.00           C  
ATOM   4133  NH1 ARG   262      39.965  53.753  59.007  1.00  0.00           N  
ATOM   4134 HH11 ARG   262      40.325  54.022  59.911  1.00  0.00           H  
ATOM   4135 HH12 ARG   262      39.576  52.825  59.099  1.00  0.00           H  
ATOM   4136  NH2 ARG   262      40.081  53.559  56.848  1.00  0.00           N  
ATOM   4137 HH21 ARG   262      40.313  53.928  55.937  1.00  0.00           H  
ATOM   4138 HH22 ARG   262      39.421  52.794  56.864  1.00  0.00           H  
ATOM   4139  C   ARG   262      39.585  60.617  59.882  1.00  0.00           C  
ATOM   4140  O   ARG   262      38.801  60.393  58.892  1.00  0.00           O  
ATOM   4141  N   THR   263      39.167  61.288  60.945  1.00  0.00           N  
ATOM   4142  H   THR   263      39.807  61.434  61.713  1.00  0.00           H  
ATOM   4143  CA  THR   263      37.792  61.713  60.996  1.00  0.00           C  
ATOM   4144  HA  THR   263      37.202  60.937  60.506  1.00  0.00           H  
ATOM   4145  CB  THR   263      37.451  61.747  62.497  1.00  0.00           C  
ATOM   4146  HB  THR   263      38.007  62.450  63.118  1.00  0.00           H  
ATOM   4147  CG2 THR   263      35.977  62.159  62.611  1.00  0.00           C  
ATOM   4148 HG21 THR   263      35.650  61.873  63.611  1.00  0.00           H  
ATOM   4149 HG22 THR   263      35.799  63.219  62.428  1.00  0.00           H  
ATOM   4150 HG23 THR   263      35.483  61.467  61.928  1.00  0.00           H  
ATOM   4151  OG1 THR   263      37.513  60.504  63.020  1.00  0.00           O  
ATOM   4152  HG1 THR   263      38.446  60.295  62.933  1.00  0.00           H  
ATOM   4153  C   THR   263      37.651  63.059  60.188  1.00  0.00           C  
ATOM   4154  O   THR   263      36.588  63.326  59.621  1.00  0.00           O  
ATOM   4155  N   VAL   264      38.714  63.849  59.993  1.00  0.00           N  
ATOM   4156  H   VAL   264      39.609  63.516  60.323  1.00  0.00           H  
ATOM   4157  CA  VAL   264      38.636  64.952  59.039  1.00  0.00           C  
ATOM   4158  HA  VAL   264      37.848  65.629  59.371  1.00  0.00           H  
ATOM   4159  CB  VAL   264      39.958  65.733  58.998  1.00  0.00           C  
ATOM   4160  HB  VAL   264      40.751  65.007  58.820  1.00  0.00           H  
ATOM   4161  CG1 VAL   264      39.970  66.828  57.901  1.00  0.00           C  
ATOM   4162 HG11 VAL   264      38.996  67.317  57.903  1.00  0.00           H  
ATOM   4163 HG12 VAL   264      40.655  67.655  58.090  1.00  0.00           H  
ATOM   4164 HG13 VAL   264      40.242  66.364  56.952  1.00  0.00           H  
ATOM   4165  CG2 VAL   264      40.207  66.492  60.365  1.00  0.00           C  
ATOM   4166 HG21 VAL   264      39.372  67.120  60.675  1.00  0.00           H  
ATOM   4167 HG22 VAL   264      40.353  65.812  61.205  1.00  0.00           H  
ATOM   4168 HG23 VAL   264      41.123  67.067  60.232  1.00  0.00           H  
ATOM   4169  C   VAL   264      38.431  64.425  57.594  1.00  0.00           C  
ATOM   4170  O   VAL   264      37.743  65.068  56.833  1.00  0.00           O  
ATOM   4171  N   ILE   265      38.897  63.238  57.325  1.00  0.00           N  
ATOM   4172  H   ILE   265      39.357  62.813  58.117  1.00  0.00           H  
ATOM   4173  CA  ILE   265      39.069  62.538  55.972  1.00  0.00           C  
ATOM   4174  HA  ILE   265      39.248  63.298  55.211  1.00  0.00           H  
ATOM   4175  CB  ILE   265      40.168  61.519  55.900  1.00  0.00           C  
ATOM   4176  HB  ILE   265      40.144  60.815  56.732  1.00  0.00           H  
ATOM   4177  CG2 ILE   265      40.102  60.709  54.567  1.00  0.00           C  
ATOM   4178 HG21 ILE   265      40.709  59.815  54.709  1.00  0.00           H  
ATOM   4179 HG22 ILE   265      39.088  60.308  54.550  1.00  0.00           H  
ATOM   4180 HG23 ILE   265      40.312  61.315  53.685  1.00  0.00           H  
ATOM   4181  CG1 ILE   265      41.463  62.299  55.857  1.00  0.00           C  
ATOM   4182 HG12 ILE   265      41.593  62.731  54.865  1.00  0.00           H  
ATOM   4183 HG13 ILE   265      41.463  63.129  56.563  1.00  0.00           H  
ATOM   4184  CD1 ILE   265      42.716  61.410  56.055  1.00  0.00           C  
ATOM   4185 HD11 ILE   265      42.838  60.693  55.244  1.00  0.00           H  
ATOM   4186 HD12 ILE   265      43.558  62.056  56.303  1.00  0.00           H  
ATOM   4187 HD13 ILE   265      42.554  60.900  57.005  1.00  0.00           H  
ATOM   4188  C   ILE   265      37.633  61.911  55.642  1.00  0.00           C  
ATOM   4189  O   ILE   265      37.032  62.286  54.609  1.00  0.00           O  
ATOM   4190  N   ALA   266      36.964  61.309  56.654  1.00  0.00           N  
ATOM   4191  H   ALA   266      37.435  60.934  57.465  1.00  0.00           H  
ATOM   4192  CA  ALA   266      35.584  60.878  56.503  1.00  0.00           C  
ATOM   4193  HA  ALA   266      35.451  60.454  55.507  1.00  0.00           H  
ATOM   4194  CB  ALA   266      35.171  59.700  57.464  1.00  0.00           C  
ATOM   4195  HB1 ALA   266      34.085  59.719  57.555  1.00  0.00           H  
ATOM   4196  HB2 ALA   266      35.571  58.742  57.133  1.00  0.00           H  
ATOM   4197  HB3 ALA   266      35.684  59.979  58.384  1.00  0.00           H  
ATOM   4198  C   ALA   266      34.571  62.083  56.475  1.00  0.00           C  
ATOM   4199  O   ALA   266      33.384  61.846  56.120  1.00  0.00           O  
ATOM   4200  N   PHE   267      34.935  63.337  56.746  1.00  0.00           N  
ATOM   4201  H   PHE   267      35.923  63.529  56.832  1.00  0.00           H  
ATOM   4202  CA  PHE   267      34.102  64.559  56.612  1.00  0.00           C  
ATOM   4203  HA  PHE   267      33.060  64.240  56.661  1.00  0.00           H  
ATOM   4204  CB  PHE   267      34.333  65.449  57.864  1.00  0.00           C  
ATOM   4205  HB2 PHE   267      33.922  64.918  58.723  1.00  0.00           H  
ATOM   4206  HB3 PHE   267      35.380  65.690  58.049  1.00  0.00           H  
ATOM   4207  CG  PHE   267      33.548  66.807  57.889  1.00  0.00           C  
ATOM   4208  CD1 PHE   267      32.170  66.845  57.751  1.00  0.00           C  
ATOM   4209  HD1 PHE   267      31.662  65.945  57.437  1.00  0.00           H  
ATOM   4210  CE1 PHE   267      31.442  68.007  58.026  1.00  0.00           C  
ATOM   4211  HE1 PHE   267      30.374  68.002  57.861  1.00  0.00           H  
ATOM   4212  CZ  PHE   267      32.149  69.143  58.368  1.00  0.00           C  
ATOM   4213  HZ  PHE   267      31.600  70.070  58.443  1.00  0.00           H  
ATOM   4214  CE2 PHE   267      33.568  69.195  58.547  1.00  0.00           C  
ATOM   4215  HE2 PHE   267      34.136  70.088  58.763  1.00  0.00           H  
ATOM   4216  CD2 PHE   267      34.229  67.942  58.290  1.00  0.00           C  
ATOM   4217  HD2 PHE   267      35.300  67.995  58.419  1.00  0.00           H  
ATOM   4218  C   PHE   267      34.450  65.324  55.261  1.00  0.00           C  
ATOM   4219  O   PHE   267      33.787  66.266  54.812  1.00  0.00           O  
ATOM   4220  N   GLY   268      35.513  64.901  54.675  1.00  0.00           N  
ATOM   4221  H   GLY   268      35.969  64.072  55.030  1.00  0.00           H  
ATOM   4222  CA  GLY   268      36.248  65.629  53.632  1.00  0.00           C  
ATOM   4223  HA2 GLY   268      37.172  65.104  53.387  1.00  0.00           H  
ATOM   4224  HA3 GLY   268      35.705  65.588  52.688  1.00  0.00           H  
ATOM   4225  C   GLY   268      36.761  67.059  53.984  1.00  0.00           C  
ATOM   4226  O   GLY   268      36.812  67.919  53.136  1.00  0.00           O  
ATOM   4227  N   GLY   269      37.109  67.255  55.287  1.00  0.00           N  
ATOM   4228  H   GLY   269      37.217  66.474  55.918  1.00  0.00           H  
ATOM   4229  CA  GLY   269      37.071  68.582  55.853  1.00  0.00           C  
ATOM   4230  HA2 GLY   269      36.184  69.096  55.483  1.00  0.00           H  
ATOM   4231  HA3 GLY   269      36.941  68.426  56.924  1.00  0.00           H  
ATOM   4232  C   GLY   269      38.341  69.484  55.563  1.00  0.00           C  
ATOM   4233  O   GLY   269      38.366  70.597  56.062  1.00  0.00           O  
ATOM   4234  N   GLN   270      39.311  69.001  54.868  1.00  0.00           N  
ATOM   4235  H   GLN   270      39.313  68.161  54.307  1.00  0.00           H  
ATOM   4236  CA  GLN   270      40.689  69.534  55.033  1.00  0.00           C  
ATOM   4237  HA  GLN   270      41.035  69.359  56.051  1.00  0.00           H  
ATOM   4238  CB  GLN   270      41.650  68.859  54.009  1.00  0.00           C  
ATOM   4239  HB2 GLN   270      41.378  69.243  53.025  1.00  0.00           H  
ATOM   4240  HB3 GLN   270      42.662  69.250  54.113  1.00  0.00           H  
ATOM   4241  CG  GLN   270      41.737  67.292  54.170  1.00  0.00           C  
ATOM   4242  HG2 GLN   270      42.640  66.919  53.685  1.00  0.00           H  
ATOM   4243  HG3 GLN   270      41.792  67.126  55.246  1.00  0.00           H  
ATOM   4244  CD  GLN   270      40.583  66.537  53.420  1.00  0.00           C  
ATOM   4245  OE1 GLN   270      39.605  67.030  52.958  1.00  0.00           O  
ATOM   4246  NE2 GLN   270      40.844  65.242  53.215  1.00  0.00           N  
ATOM   4247 HE21 GLN   270      41.779  64.877  53.325  1.00  0.00           H  
ATOM   4248 HE22 GLN   270      40.148  64.661  52.769  1.00  0.00           H  
ATOM   4249  C   GLN   270      40.804  70.965  54.682  1.00  0.00           C  
ATOM   4250  O   GLN   270      41.603  71.615  55.353  1.00  0.00           O  
ATOM   4251  N   LYS   271      40.125  71.514  53.661  1.00  0.00           N  
ATOM   4252  H   LYS   271      39.412  71.003  53.159  1.00  0.00           H  
ATOM   4253  CA  LYS   271      40.164  72.964  53.333  1.00  0.00           C  
ATOM   4254  HA  LYS   271      41.210  73.219  53.164  1.00  0.00           H  
ATOM   4255  CB  LYS   271      39.557  73.325  51.930  1.00  0.00           C  
ATOM   4256  HB2 LYS   271      38.489  73.110  51.933  1.00  0.00           H  
ATOM   4257  HB3 LYS   271      39.709  74.384  51.722  1.00  0.00           H  
ATOM   4258  CG  LYS   271      40.312  72.479  50.859  1.00  0.00           C  
ATOM   4259  HG2 LYS   271      41.256  73.017  50.772  1.00  0.00           H  
ATOM   4260  HG3 LYS   271      40.481  71.444  51.158  1.00  0.00           H  
ATOM   4261  CD  LYS   271      39.685  72.542  49.425  1.00  0.00           C  
ATOM   4262  HD2 LYS   271      39.409  73.578  49.231  1.00  0.00           H  
ATOM   4263  HD3 LYS   271      40.325  72.047  48.694  1.00  0.00           H  
ATOM   4264  CE  LYS   271      38.296  71.940  49.438  1.00  0.00           C  
ATOM   4265  HE2 LYS   271      38.207  71.060  50.076  1.00  0.00           H  
ATOM   4266  HE3 LYS   271      37.611  72.644  49.910  1.00  0.00           H  
ATOM   4267  NZ  LYS   271      37.755  71.766  48.091  1.00  0.00           N  
ATOM   4268  HZ1 LYS   271      38.421  71.250  47.535  1.00  0.00           H  
ATOM   4269  HZ2 LYS   271      36.874  71.275  48.142  1.00  0.00           H  
ATOM   4270  HZ3 LYS   271      37.643  72.691  47.699  1.00  0.00           H  
ATOM   4271  C   LYS   271      39.556  73.817  54.503  1.00  0.00           C  
ATOM   4272  O   LYS   271      40.054  74.951  54.786  1.00  0.00           O  
ATOM   4273  N   LYS   272      38.541  73.319  55.161  1.00  0.00           N  
ATOM   4274  H   LYS   272      38.338  72.333  55.086  1.00  0.00           H  
ATOM   4275  CA  LYS   272      37.815  73.918  56.292  1.00  0.00           C  
ATOM   4276  HA  LYS   272      37.639  74.958  56.016  1.00  0.00           H  
ATOM   4277  CB  LYS   272      36.477  73.223  56.605  1.00  0.00           C  
ATOM   4278  HB2 LYS   272      36.017  72.727  55.751  1.00  0.00           H  
ATOM   4279  HB3 LYS   272      36.669  72.529  57.424  1.00  0.00           H  
ATOM   4280  CG  LYS   272      35.544  74.312  57.080  1.00  0.00           C  
ATOM   4281  HG2 LYS   272      35.903  74.647  58.053  1.00  0.00           H  
ATOM   4282  HG3 LYS   272      35.410  75.126  56.368  1.00  0.00           H  
ATOM   4283  CD  LYS   272      34.061  73.850  57.406  1.00  0.00           C  
ATOM   4284  HD2 LYS   272      33.554  73.546  56.491  1.00  0.00           H  
ATOM   4285  HD3 LYS   272      34.144  73.006  58.091  1.00  0.00           H  
ATOM   4286  CE  LYS   272      33.227  74.976  58.060  1.00  0.00           C  
ATOM   4287  HE2 LYS   272      33.702  75.417  58.936  1.00  0.00           H  
ATOM   4288  HE3 LYS   272      32.971  75.685  57.273  1.00  0.00           H  
ATOM   4289  NZ  LYS   272      31.870  74.419  58.462  1.00  0.00           N  
ATOM   4290  HZ1 LYS   272      31.927  73.785  59.246  1.00  0.00           H  
ATOM   4291  HZ2 LYS   272      31.295  75.132  58.888  1.00  0.00           H  
ATOM   4292  HZ3 LYS   272      31.181  74.037  57.830  1.00  0.00           H  
ATOM   4293  C   LYS   272      38.725  73.927  57.527  1.00  0.00           C  
ATOM   4294  O   LYS   272      38.710  74.974  58.161  1.00  0.00           O  
ATOM   4295  N   GLU   273      39.480  72.879  57.856  1.00  0.00           N  
ATOM   4296  H   GLU   273      39.430  72.185  57.124  1.00  0.00           H  
ATOM   4297  CA  GLU   273      40.453  72.813  58.951  1.00  0.00           C  
ATOM   4298  HA  GLU   273      39.986  73.221  59.847  1.00  0.00           H  
ATOM   4299  CB  GLU   273      40.751  71.361  59.373  1.00  0.00           C  
ATOM   4300  HB2 GLU   273      41.352  70.883  58.600  1.00  0.00           H  
ATOM   4301  HB3 GLU   273      41.460  71.346  60.200  1.00  0.00           H  
ATOM   4302  CG  GLU   273      39.578  70.430  59.650  1.00  0.00           C  
ATOM   4303  HG2 GLU   273      38.873  70.474  58.819  1.00  0.00           H  
ATOM   4304  HG3 GLU   273      39.991  69.422  59.672  1.00  0.00           H  
ATOM   4305  CD  GLU   273      38.841  70.706  60.971  1.00  0.00           C  
ATOM   4306  OE1 GLU   273      37.980  69.876  61.375  1.00  0.00           O  
ATOM   4307  OE2 GLU   273      39.146  71.660  61.747  1.00  0.00           O  
ATOM   4308  C   GLU   273      41.734  73.664  58.641  1.00  0.00           C  
ATOM   4309  O   GLU   273      42.212  74.362  59.561  1.00  0.00           O  
ATOM   4310  N   LEU   274      42.261  73.722  57.387  1.00  0.00           N  
ATOM   4311  H   LEU   274      41.872  73.104  56.689  1.00  0.00           H  
ATOM   4312  CA  LEU   274      43.305  74.651  57.079  1.00  0.00           C  
ATOM   4313  HA  LEU   274      44.137  74.415  57.743  1.00  0.00           H  
ATOM   4314  CB  LEU   274      43.691  74.385  55.632  1.00  0.00           C  
ATOM   4315  HB2 LEU   274      43.877  73.316  55.528  1.00  0.00           H  
ATOM   4316  HB3 LEU   274      42.839  74.645  55.002  1.00  0.00           H  
ATOM   4317  CG  LEU   274      44.932  75.191  55.132  1.00  0.00           C  
ATOM   4318  HG  LEU   274      44.670  76.246  55.213  1.00  0.00           H  
ATOM   4319  CD1 LEU   274      46.283  75.007  55.751  1.00  0.00           C  
ATOM   4320 HD11 LEU   274      46.589  73.988  55.989  1.00  0.00           H  
ATOM   4321 HD12 LEU   274      47.033  75.546  55.172  1.00  0.00           H  
ATOM   4322 HD13 LEU   274      46.319  75.502  56.721  1.00  0.00           H  
ATOM   4323  CD2 LEU   274      45.208  74.742  53.715  1.00  0.00           C  
ATOM   4324 HD21 LEU   274      45.946  75.360  53.204  1.00  0.00           H  
ATOM   4325 HD22 LEU   274      45.413  73.671  53.729  1.00  0.00           H  
ATOM   4326 HD23 LEU   274      44.249  74.905  53.224  1.00  0.00           H  
ATOM   4327  C   LEU   274      42.883  76.072  57.348  1.00  0.00           C  
ATOM   4328  O   LEU   274      43.622  76.742  58.128  1.00  0.00           O  
ATOM   4329  N   GLU   275      41.736  76.521  56.956  1.00  0.00           N  
ATOM   4330  H   GLU   275      41.013  75.976  56.509  1.00  0.00           H  
ATOM   4331  CA  GLU   275      41.215  77.924  57.174  1.00  0.00           C  
ATOM   4332  HA  GLU   275      41.848  78.677  56.704  1.00  0.00           H  
ATOM   4333  CB  GLU   275      39.853  78.055  56.528  1.00  0.00           C  
ATOM   4334  HB2 GLU   275      40.021  77.946  55.456  1.00  0.00           H  
ATOM   4335  HB3 GLU   275      39.295  77.128  56.663  1.00  0.00           H  
ATOM   4336  CG  GLU   275      39.063  79.357  56.737  1.00  0.00           C  
ATOM   4337  HG2 GLU   275      38.023  79.035  56.699  1.00  0.00           H  
ATOM   4338  HG3 GLU   275      39.312  79.824  57.690  1.00  0.00           H  
ATOM   4339  CD  GLU   275      39.314  80.395  55.648  1.00  0.00           C  
ATOM   4340  OE1 GLU   275      40.453  80.578  55.150  1.00  0.00           O  
ATOM   4341  OE2 GLU   275      38.284  81.028  55.204  1.00  0.00           O  
ATOM   4342  C   GLU   275      41.113  78.190  58.685  1.00  0.00           C  
ATOM   4343  O   GLU   275      41.756  79.085  59.215  1.00  0.00           O  
ATOM   4344  N   ARG   276      40.458  77.255  59.447  1.00  0.00           N  
ATOM   4345  H   ARG   276      40.059  76.438  59.007  1.00  0.00           H  
ATOM   4346  CA  ARG   276      40.331  77.324  60.933  1.00  0.00           C  
ATOM   4347  HA  ARG   276      39.590  78.107  61.090  1.00  0.00           H  
ATOM   4348  CB  ARG   276      39.816  75.943  61.518  1.00  0.00           C  
ATOM   4349  HB2 ARG   276      38.976  75.629  60.899  1.00  0.00           H  
ATOM   4350  HB3 ARG   276      40.561  75.149  61.587  1.00  0.00           H  
ATOM   4351  CG  ARG   276      39.254  76.158  62.933  1.00  0.00           C  
ATOM   4352  HG2 ARG   276      39.935  76.055  63.779  1.00  0.00           H  
ATOM   4353  HG3 ARG   276      38.718  77.106  62.970  1.00  0.00           H  
ATOM   4354  CD  ARG   276      38.259  75.078  63.187  1.00  0.00           C  
ATOM   4355  HD2 ARG   276      37.662  75.460  64.016  1.00  0.00           H  
ATOM   4356  HD3 ARG   276      37.604  75.076  62.316  1.00  0.00           H  
ATOM   4357  NE  ARG   276      38.865  73.726  63.506  1.00  0.00           N  
ATOM   4358  HE  ARG   276      39.343  73.200  62.788  1.00  0.00           H  
ATOM   4359  CZ  ARG   276      38.942  73.096  64.647  1.00  0.00           C  
ATOM   4360  NH1 ARG   276      38.735  73.652  65.834  1.00  0.00           N  
ATOM   4361 HH11 ARG   276      38.528  74.635  65.940  1.00  0.00           H  
ATOM   4362 HH12 ARG   276      38.786  73.059  66.650  1.00  0.00           H  
ATOM   4363  NH2 ARG   276      39.345  71.828  64.747  1.00  0.00           N  
ATOM   4364 HH21 ARG   276      39.454  71.172  63.986  1.00  0.00           H  
ATOM   4365 HH22 ARG   276      39.373  71.449  65.682  1.00  0.00           H  
ATOM   4366  C   ARG   276      41.722  77.749  61.602  1.00  0.00           C  
ATOM   4367  O   ARG   276      41.808  78.639  62.389  1.00  0.00           O  
ATOM   4368  N   TYR   277      42.780  76.992  61.238  1.00  0.00           N  
ATOM   4369  H   TYR   277      42.562  76.171  60.692  1.00  0.00           H  
ATOM   4370  CA  TYR   277      44.140  77.130  61.802  1.00  0.00           C  
ATOM   4371  HA  TYR   277      44.129  77.214  62.889  1.00  0.00           H  
ATOM   4372  CB  TYR   277      44.985  75.912  61.399  1.00  0.00           C  
ATOM   4373  HB2 TYR   277      44.477  75.013  61.748  1.00  0.00           H  
ATOM   4374  HB3 TYR   277      45.121  75.879  60.318  1.00  0.00           H  
ATOM   4375  CG  TYR   277      46.345  75.954  62.000  1.00  0.00           C  
ATOM   4376  CD1 TYR   277      46.581  75.727  63.398  1.00  0.00           C  
ATOM   4377  HD1 TYR   277      45.753  75.414  64.017  1.00  0.00           H  
ATOM   4378  CE1 TYR   277      47.857  75.947  63.955  1.00  0.00           C  
ATOM   4379  HE1 TYR   277      47.984  75.917  65.027  1.00  0.00           H  
ATOM   4380  CZ  TYR   277      48.892  76.211  63.052  1.00  0.00           C  
ATOM   4381  OH  TYR   277      50.145  76.188  63.594  1.00  0.00           O  
ATOM   4382  HH  TYR   277      50.126  75.791  64.468  1.00  0.00           H  
ATOM   4383  CE2 TYR   277      48.746  76.340  61.698  1.00  0.00           C  
ATOM   4384  HE2 TYR   277      49.555  76.554  61.015  1.00  0.00           H  
ATOM   4385  CD2 TYR   277      47.449  76.317  61.130  1.00  0.00           C  
ATOM   4386  HD2 TYR   277      47.355  76.312  60.054  1.00  0.00           H  
ATOM   4387  C   TYR   277      44.626  78.475  61.295  1.00  0.00           C  
ATOM   4388  O   TYR   277      45.179  79.239  62.047  1.00  0.00           O  
ATOM   4389  N   ASN   278      44.450  78.732  59.968  1.00  0.00           N  
ATOM   4390  H   ASN   278      43.927  78.082  59.398  1.00  0.00           H  
ATOM   4391  CA  ASN   278      45.141  79.896  59.332  1.00  0.00           C  
ATOM   4392  HA  ASN   278      46.181  79.703  59.595  1.00  0.00           H  
ATOM   4393  CB  ASN   278      44.970  79.729  57.866  1.00  0.00           C  
ATOM   4394  HB2 ASN   278      45.218  78.711  57.567  1.00  0.00           H  
ATOM   4395  HB3 ASN   278      43.951  79.924  57.533  1.00  0.00           H  
ATOM   4396  CG  ASN   278      45.837  80.787  57.163  1.00  0.00           C  
ATOM   4397  OD1 ASN   278      47.038  80.810  57.254  1.00  0.00           O  
ATOM   4398  ND2 ASN   278      45.203  81.558  56.393  1.00  0.00           N  
ATOM   4399 HD21 ASN   278      45.768  82.140  55.792  1.00  0.00           H  
ATOM   4400 HD22 ASN   278      44.195  81.624  56.412  1.00  0.00           H  
ATOM   4401  C   ASN   278      44.729  81.262  59.809  1.00  0.00           C  
ATOM   4402  O   ASN   278      45.487  82.076  60.245  1.00  0.00           O  
ATOM   4403  N   LYS   279      43.370  81.396  59.974  1.00  0.00           N  
ATOM   4404  H   LYS   279      42.878  80.527  59.825  1.00  0.00           H  
ATOM   4405  CA  LYS   279      42.649  82.585  60.540  1.00  0.00           C  
ATOM   4406  HA  LYS   279      42.983  83.490  60.034  1.00  0.00           H  
ATOM   4407  CB  LYS   279      41.124  82.426  60.387  1.00  0.00           C  
ATOM   4408  HB2 LYS   279      40.773  81.451  60.726  1.00  0.00           H  
ATOM   4409  HB3 LYS   279      40.681  83.215  60.995  1.00  0.00           H  
ATOM   4410  CG  LYS   279      40.514  82.694  59.021  1.00  0.00           C  
ATOM   4411  HG2 LYS   279      40.747  83.736  58.799  1.00  0.00           H  
ATOM   4412  HG3 LYS   279      41.026  82.038  58.317  1.00  0.00           H  
ATOM   4413  CD  LYS   279      39.009  82.409  58.761  1.00  0.00           C  
ATOM   4414  HD2 LYS   279      38.715  82.480  57.714  1.00  0.00           H  
ATOM   4415  HD3 LYS   279      38.775  81.416  59.145  1.00  0.00           H  
ATOM   4416  CE  LYS   279      38.211  83.478  59.539  1.00  0.00           C  
ATOM   4417  HE2 LYS   279      38.567  83.590  60.563  1.00  0.00           H  
ATOM   4418  HE3 LYS   279      38.320  84.443  59.044  1.00  0.00           H  
ATOM   4419  NZ  LYS   279      36.782  83.343  59.495  1.00  0.00           N  
ATOM   4420  HZ1 LYS   279      36.333  84.030  60.084  1.00  0.00           H  
ATOM   4421  HZ2 LYS   279      36.405  83.328  58.558  1.00  0.00           H  
ATOM   4422  HZ3 LYS   279      36.467  82.505  59.962  1.00  0.00           H  
ATOM   4423  C   LYS   279      43.163  82.838  62.001  1.00  0.00           C  
ATOM   4424  O   LYS   279      43.528  83.986  62.472  1.00  0.00           O  
ATOM   4425  N   ASN   280      43.253  81.750  62.822  1.00  0.00           N  
ATOM   4426  H   ASN   280      43.146  80.839  62.399  1.00  0.00           H  
ATOM   4427  CA  ASN   280      43.765  81.779  64.200  1.00  0.00           C  
ATOM   4428  HA  ASN   280      43.351  82.639  64.724  1.00  0.00           H  
ATOM   4429  CB  ASN   280      43.286  80.472  64.900  1.00  0.00           C  
ATOM   4430  HB2 ASN   280      43.394  79.650  64.192  1.00  0.00           H  
ATOM   4431  HB3 ASN   280      43.850  80.188  65.788  1.00  0.00           H  
ATOM   4432  CG  ASN   280      41.804  80.531  65.394  1.00  0.00           C  
ATOM   4433  OD1 ASN   280      41.503  81.424  66.177  1.00  0.00           O  
ATOM   4434  ND2 ASN   280      41.032  79.565  64.860  1.00  0.00           N  
ATOM   4435 HD21 ASN   280      40.028  79.658  64.909  1.00  0.00           H  
ATOM   4436 HD22 ASN   280      41.370  78.983  64.107  1.00  0.00           H  
ATOM   4437  C   ASN   280      45.292  82.025  64.305  1.00  0.00           C  
ATOM   4438  O   ASN   280      45.798  82.416  65.390  1.00  0.00           O  
ATOM   4439  N   LEU   281      46.007  81.818  63.169  1.00  0.00           N  
ATOM   4440  H   LEU   281      45.481  81.491  62.371  1.00  0.00           H  
ATOM   4441  CA  LEU   281      47.465  81.982  63.025  1.00  0.00           C  
ATOM   4442  HA  LEU   281      48.056  81.917  63.939  1.00  0.00           H  
ATOM   4443  CB  LEU   281      48.069  81.001  62.010  1.00  0.00           C  
ATOM   4444  HB2 LEU   281      47.776  79.992  62.300  1.00  0.00           H  
ATOM   4445  HB3 LEU   281      47.671  81.089  60.999  1.00  0.00           H  
ATOM   4446  CG  LEU   281      49.612  81.107  61.845  1.00  0.00           C  
ATOM   4447  HG  LEU   281      49.949  82.138  61.743  1.00  0.00           H  
ATOM   4448  CD1 LEU   281      50.208  80.418  63.057  1.00  0.00           C  
ATOM   4449 HD11 LEU   281      49.887  79.377  63.059  1.00  0.00           H  
ATOM   4450 HD12 LEU   281      51.295  80.390  62.981  1.00  0.00           H  
ATOM   4451 HD13 LEU   281      49.853  80.960  63.934  1.00  0.00           H  
ATOM   4452  CD2 LEU   281      50.163  80.311  60.641  1.00  0.00           C  
ATOM   4453 HD21 LEU   281      51.252  80.319  60.592  1.00  0.00           H  
ATOM   4454 HD22 LEU   281      49.921  79.248  60.671  1.00  0.00           H  
ATOM   4455 HD23 LEU   281      49.799  80.703  59.691  1.00  0.00           H  
ATOM   4456  C   LEU   281      47.852  83.446  62.542  1.00  0.00           C  
ATOM   4457  O   LEU   281      48.732  84.106  63.061  1.00  0.00           O  
ATOM   4458  N   GLU   282      47.053  84.072  61.652  1.00  0.00           N  
ATOM   4459  H   GLU   282      46.290  83.516  61.293  1.00  0.00           H  
ATOM   4460  CA  GLU   282      46.957  85.509  61.323  1.00  0.00           C  
ATOM   4461  HA  GLU   282      47.894  85.787  60.841  1.00  0.00           H  
ATOM   4462  CB  GLU   282      45.799  85.767  60.272  1.00  0.00           C  
ATOM   4463  HB2 GLU   282      44.957  85.091  60.424  1.00  0.00           H  
ATOM   4464  HB3 GLU   282      45.461  86.801  60.342  1.00  0.00           H  
ATOM   4465  CG  GLU   282      46.206  85.593  58.762  1.00  0.00           C  
ATOM   4466  HG2 GLU   282      45.986  84.590  58.396  1.00  0.00           H  
ATOM   4467  HG3 GLU   282      45.546  86.272  58.221  1.00  0.00           H  
ATOM   4468  CD  GLU   282      47.602  85.954  58.275  1.00  0.00           C  
ATOM   4469  OE1 GLU   282      48.314  86.758  58.944  1.00  0.00           O  
ATOM   4470  OE2 GLU   282      47.917  85.522  57.149  1.00  0.00           O  
ATOM   4471  C   GLU   282      46.698  86.366  62.562  1.00  0.00           C  
ATOM   4472  O   GLU   282      47.457  87.188  62.984  1.00  0.00           O  
ATOM   4473  N   GLU   283      45.598  86.197  63.286  1.00  0.00           N  
ATOM   4474  H   GLU   283      44.904  85.534  62.972  1.00  0.00           H  
ATOM   4475  CA  GLU   283      45.317  86.927  64.574  1.00  0.00           C  
ATOM   4476  HA  GLU   283      45.242  88.002  64.409  1.00  0.00           H  
ATOM   4477  CB  GLU   283      43.937  86.356  65.086  1.00  0.00           C  
ATOM   4478  HB2 GLU   283      43.186  86.552  64.320  1.00  0.00           H  
ATOM   4479  HB3 GLU   283      44.024  85.271  65.146  1.00  0.00           H  
ATOM   4480  CG  GLU   283      43.377  86.860  66.424  1.00  0.00           C  
ATOM   4481  HG2 GLU   283      42.452  86.302  66.571  1.00  0.00           H  
ATOM   4482  HG3 GLU   283      44.032  86.695  67.280  1.00  0.00           H  
ATOM   4483  CD  GLU   283      43.056  88.363  66.454  1.00  0.00           C  
ATOM   4484  OE1 GLU   283      43.055  88.845  67.637  1.00  0.00           O  
ATOM   4485  OE2 GLU   283      42.727  89.061  65.457  1.00  0.00           O  
ATOM   4486  C   GLU   283      46.426  86.724  65.667  1.00  0.00           C  
ATOM   4487  O   GLU   283      46.818  87.609  66.470  1.00  0.00           O  
ATOM   4488  N   ALA   284      47.012  85.521  65.712  1.00  0.00           N  
ATOM   4489  H   ALA   284      46.761  84.769  65.086  1.00  0.00           H  
ATOM   4490  CA  ALA   284      48.129  85.273  66.699  1.00  0.00           C  
ATOM   4491  HA  ALA   284      47.801  85.707  67.644  1.00  0.00           H  
ATOM   4492  CB  ALA   284      48.434  83.762  66.710  1.00  0.00           C  
ATOM   4493  HB1 ALA   284      49.104  83.494  67.527  1.00  0.00           H  
ATOM   4494  HB2 ALA   284      47.506  83.193  66.770  1.00  0.00           H  
ATOM   4495  HB3 ALA   284      48.931  83.500  65.775  1.00  0.00           H  
ATOM   4496  C   ALA   284      49.449  86.031  66.336  1.00  0.00           C  
ATOM   4497  O   ALA   284      50.342  86.072  67.180  1.00  0.00           O  
ATOM   4498  N   LYS   285      49.498  86.669  65.091  1.00  0.00           N  
ATOM   4499  H   LYS   285      48.749  86.570  64.421  1.00  0.00           H  
ATOM   4500  CA  LYS   285      50.659  87.441  64.660  1.00  0.00           C  
ATOM   4501  HA  LYS   285      51.499  87.449  65.355  1.00  0.00           H  
ATOM   4502  CB  LYS   285      51.086  86.782  63.325  1.00  0.00           C  
ATOM   4503  HB2 LYS   285      51.168  85.700  63.428  1.00  0.00           H  
ATOM   4504  HB3 LYS   285      50.252  87.004  62.658  1.00  0.00           H  
ATOM   4505  CG  LYS   285      52.403  87.375  62.815  1.00  0.00           C  
ATOM   4506  HG2 LYS   285      52.696  86.827  61.919  1.00  0.00           H  
ATOM   4507  HG3 LYS   285      52.119  88.394  62.551  1.00  0.00           H  
ATOM   4508  CD  LYS   285      53.687  87.255  63.726  1.00  0.00           C  
ATOM   4509  HD2 LYS   285      54.606  87.456  63.176  1.00  0.00           H  
ATOM   4510  HD3 LYS   285      53.537  88.069  64.435  1.00  0.00           H  
ATOM   4511  CE  LYS   285      53.691  85.820  64.472  1.00  0.00           C  
ATOM   4512  HE2 LYS   285      52.761  85.715  65.032  1.00  0.00           H  
ATOM   4513  HE3 LYS   285      53.747  84.987  63.771  1.00  0.00           H  
ATOM   4514  NZ  LYS   285      54.767  85.834  65.543  1.00  0.00           N  
ATOM   4515  HZ1 LYS   285      54.670  84.989  66.087  1.00  0.00           H  
ATOM   4516  HZ2 LYS   285      55.721  85.809  65.213  1.00  0.00           H  
ATOM   4517  HZ3 LYS   285      54.604  86.593  66.190  1.00  0.00           H  
ATOM   4518  C   LYS   285      50.479  89.004  64.506  1.00  0.00           C  
ATOM   4519  O   LYS   285      51.482  89.719  64.703  1.00  0.00           O  
ATOM   4520  N   ARG   286      49.274  89.567  64.141  1.00  0.00           N  
ATOM   4521  H   ARG   286      48.491  88.953  63.966  1.00  0.00           H  
ATOM   4522  CA  ARG   286      49.135  90.954  63.747  1.00  0.00           C  
ATOM   4523  HA  ARG   286      49.701  91.006  62.817  1.00  0.00           H  
ATOM   4524  CB  ARG   286      47.650  91.247  63.455  1.00  0.00           C  
ATOM   4525  HB2 ARG   286      47.642  92.309  63.210  1.00  0.00           H  
ATOM   4526  HB3 ARG   286      47.260  90.645  62.634  1.00  0.00           H  
ATOM   4527  CG  ARG   286      46.744  91.066  64.662  1.00  0.00           C  
ATOM   4528  HG2 ARG   286      46.702  90.036  65.015  1.00  0.00           H  
ATOM   4529  HG3 ARG   286      47.178  91.689  65.445  1.00  0.00           H  
ATOM   4530  CD  ARG   286      45.303  91.593  64.292  1.00  0.00           C  
ATOM   4531  HD2 ARG   286      45.292  92.668  64.115  1.00  0.00           H  
ATOM   4532  HD3 ARG   286      44.867  91.188  63.379  1.00  0.00           H  
ATOM   4533  NE  ARG   286      44.435  91.271  65.387  1.00  0.00           N  
ATOM   4534  HE  ARG   286      43.829  90.466  65.328  1.00  0.00           H  
ATOM   4535  CZ  ARG   286      44.309  92.021  66.468  1.00  0.00           C  
ATOM   4536  NH1 ARG   286      44.842  93.214  66.642  1.00  0.00           N  
ATOM   4537 HH11 ARG   286      45.383  93.580  65.872  1.00  0.00           H  
ATOM   4538 HH12 ARG   286      44.488  93.920  67.271  1.00  0.00           H  
ATOM   4539  NH2 ARG   286      43.604  91.637  67.506  1.00  0.00           N  
ATOM   4540 HH21 ARG   286      43.339  92.239  68.272  1.00  0.00           H  
ATOM   4541 HH22 ARG   286      43.455  90.639  67.458  1.00  0.00           H  
ATOM   4542  C   ARG   286      49.680  92.044  64.764  1.00  0.00           C  
ATOM   4543  O   ARG   286      50.237  93.055  64.391  1.00  0.00           O  
ATOM   4544  N   ILE   287      49.605  91.737  66.096  1.00  0.00           N  
ATOM   4545  H   ILE   287      49.222  90.816  66.257  1.00  0.00           H  
ATOM   4546  CA  ILE   287      50.002  92.599  67.156  1.00  0.00           C  
ATOM   4547  HA  ILE   287      49.923  93.663  66.934  1.00  0.00           H  
ATOM   4548  CB  ILE   287      49.275  92.347  68.521  1.00  0.00           C  
ATOM   4549  HB  ILE   287      49.694  91.448  68.973  1.00  0.00           H  
ATOM   4550  CG2 ILE   287      49.595  93.512  69.390  1.00  0.00           C  
ATOM   4551 HG21 ILE   287      49.270  93.389  70.423  1.00  0.00           H  
ATOM   4552 HG22 ILE   287      50.672  93.631  69.512  1.00  0.00           H  
ATOM   4553 HG23 ILE   287      49.212  94.418  68.921  1.00  0.00           H  
ATOM   4554  CG1 ILE   287      47.708  92.260  68.423  1.00  0.00           C  
ATOM   4555 HG12 ILE   287      47.362  93.149  67.895  1.00  0.00           H  
ATOM   4556 HG13 ILE   287      47.423  91.489  67.707  1.00  0.00           H  
ATOM   4557  CD1 ILE   287      46.853  92.254  69.741  1.00  0.00           C  
ATOM   4558 HD11 ILE   287      45.839  92.135  69.359  1.00  0.00           H  
ATOM   4559 HD12 ILE   287      46.978  91.379  70.378  1.00  0.00           H  
ATOM   4560 HD13 ILE   287      46.851  93.236  70.213  1.00  0.00           H  
ATOM   4561  C   ILE   287      51.463  92.419  67.376  1.00  0.00           C  
ATOM   4562  O   ILE   287      52.229  93.328  67.576  1.00  0.00           O  
ATOM   4563  N   GLY   288      51.908  91.158  67.316  1.00  0.00           N  
ATOM   4564  H   GLY   288      51.204  90.455  67.144  1.00  0.00           H  
ATOM   4565  CA  GLY   288      53.294  90.774  67.685  1.00  0.00           C  
ATOM   4566  HA2 GLY   288      53.614  91.311  68.578  1.00  0.00           H  
ATOM   4567  HA3 GLY   288      53.253  89.706  67.899  1.00  0.00           H  
ATOM   4568  C   GLY   288      54.376  90.932  66.649  1.00  0.00           C  
ATOM   4569  O   GLY   288      55.505  91.220  66.982  1.00  0.00           O  
ATOM   4570  N   ILE   289      53.945  91.061  65.387  1.00  0.00           N  
ATOM   4571  H   ILE   289      52.964  90.991  65.157  1.00  0.00           H  
ATOM   4572  CA  ILE   289      54.887  91.319  64.281  1.00  0.00           C  
ATOM   4573  HA  ILE   289      55.780  90.713  64.434  1.00  0.00           H  
ATOM   4574  CB  ILE   289      54.256  91.095  62.901  1.00  0.00           C  
ATOM   4575  HB  ILE   289      53.996  90.036  62.892  1.00  0.00           H  
ATOM   4576  CG2 ILE   289      52.878  91.846  62.700  1.00  0.00           C  
ATOM   4577 HG21 ILE   289      52.948  92.914  62.494  1.00  0.00           H  
ATOM   4578 HG22 ILE   289      52.326  91.375  61.886  1.00  0.00           H  
ATOM   4579 HG23 ILE   289      52.237  91.686  63.568  1.00  0.00           H  
ATOM   4580  CG1 ILE   289      55.261  91.361  61.682  1.00  0.00           C  
ATOM   4581 HG12 ILE   289      55.601  92.393  61.776  1.00  0.00           H  
ATOM   4582 HG13 ILE   289      56.102  90.668  61.680  1.00  0.00           H  
ATOM   4583  CD1 ILE   289      54.668  91.247  60.240  1.00  0.00           C  
ATOM   4584 HD11 ILE   289      53.826  91.930  60.130  1.00  0.00           H  
ATOM   4585 HD12 ILE   289      55.434  91.382  59.476  1.00  0.00           H  
ATOM   4586 HD13 ILE   289      54.194  90.269  60.161  1.00  0.00           H  
ATOM   4587  C   ILE   289      55.570  92.709  64.377  1.00  0.00           C  
ATOM   4588  O   ILE   289      56.737  92.802  64.126  1.00  0.00           O  
ATOM   4589  N   LYS   290      54.829  93.747  64.817  1.00  0.00           N  
ATOM   4590  H   LYS   290      53.910  93.492  65.148  1.00  0.00           H  
ATOM   4591  CA  LYS   290      55.278  95.124  65.123  1.00  0.00           C  
ATOM   4592  HA  LYS   290      55.696  95.499  64.188  1.00  0.00           H  
ATOM   4593  CB  LYS   290      54.114  95.997  65.704  1.00  0.00           C  
ATOM   4594  HB2 LYS   290      53.890  95.611  66.699  1.00  0.00           H  
ATOM   4595  HB3 LYS   290      54.582  96.947  65.960  1.00  0.00           H  
ATOM   4596  CG  LYS   290      52.955  96.237  64.670  1.00  0.00           C  
ATOM   4597  HG2 LYS   290      53.397  96.540  63.721  1.00  0.00           H  
ATOM   4598  HG3 LYS   290      52.375  95.333  64.484  1.00  0.00           H  
ATOM   4599  CD  LYS   290      52.074  97.428  64.996  1.00  0.00           C  
ATOM   4600  HD2 LYS   290      51.310  97.446  64.219  1.00  0.00           H  
ATOM   4601  HD3 LYS   290      51.730  97.185  66.001  1.00  0.00           H  
ATOM   4602  CE  LYS   290      52.709  98.741  65.107  1.00  0.00           C  
ATOM   4603  HE2 LYS   290      53.690  98.673  65.577  1.00  0.00           H  
ATOM   4604  HE3 LYS   290      53.008  99.135  64.136  1.00  0.00           H  
ATOM   4605  NZ  LYS   290      51.925  99.715  65.908  1.00  0.00           N  
ATOM   4606  HZ1 LYS   290      50.977  99.835  65.580  1.00  0.00           H  
ATOM   4607  HZ2 LYS   290      51.760  99.390  66.849  1.00  0.00           H  
ATOM   4608  HZ3 LYS   290      52.489 100.518  66.149  1.00  0.00           H  
ATOM   4609  C   LYS   290      56.454  95.048  66.137  1.00  0.00           C  
ATOM   4610  O   LYS   290      57.427  95.831  65.988  1.00  0.00           O  
ATOM   4611  N   LYS   291      56.402  94.193  67.205  1.00  0.00           N  
ATOM   4612  H   LYS   291      55.623  93.550  67.190  1.00  0.00           H  
ATOM   4613  CA  LYS   291      57.372  94.089  68.321  1.00  0.00           C  
ATOM   4614  HA  LYS   291      57.733  95.096  68.529  1.00  0.00           H  
ATOM   4615  CB  LYS   291      56.559  93.509  69.511  1.00  0.00           C  
ATOM   4616  HB2 LYS   291      55.562  93.948  69.554  1.00  0.00           H  
ATOM   4617  HB3 LYS   291      56.354  92.446  69.381  1.00  0.00           H  
ATOM   4618  CG  LYS   291      57.119  93.697  70.903  1.00  0.00           C  
ATOM   4619  HG2 LYS   291      56.403  93.217  71.570  1.00  0.00           H  
ATOM   4620  HG3 LYS   291      58.094  93.223  71.021  1.00  0.00           H  
ATOM   4621  CD  LYS   291      57.192  95.116  71.482  1.00  0.00           C  
ATOM   4622  HD2 LYS   291      57.794  95.755  70.835  1.00  0.00           H  
ATOM   4623  HD3 LYS   291      56.211  95.592  71.515  1.00  0.00           H  
ATOM   4624  CE  LYS   291      57.809  95.009  72.867  1.00  0.00           C  
ATOM   4625  HE2 LYS   291      57.041  94.653  73.553  1.00  0.00           H  
ATOM   4626  HE3 LYS   291      58.674  94.346  72.841  1.00  0.00           H  
ATOM   4627  NZ  LYS   291      58.246  96.341  73.277  1.00  0.00           N  
ATOM   4628  HZ1 LYS   291      57.436  96.932  73.400  1.00  0.00           H  
ATOM   4629  HZ2 LYS   291      58.642  96.260  74.203  1.00  0.00           H  
ATOM   4630  HZ3 LYS   291      59.090  96.723  72.875  1.00  0.00           H  
ATOM   4631  C   LYS   291      58.607  93.206  68.074  1.00  0.00           C  
ATOM   4632  O   LYS   291      59.512  93.352  68.841  1.00  0.00           O  
ATOM   4633  N   ALA   292      58.622  92.473  66.966  1.00  0.00           N  
ATOM   4634  H   ALA   292      57.820  92.432  66.354  1.00  0.00           H  
ATOM   4635  CA  ALA   292      59.837  91.748  66.449  1.00  0.00           C  
ATOM   4636  HA  ALA   292      60.002  90.961  67.185  1.00  0.00           H  
ATOM   4637  CB  ALA   292      59.398  91.269  65.060  1.00  0.00           C  
ATOM   4638  HB1 ALA   292      58.508  90.639  65.065  1.00  0.00           H  
ATOM   4639  HB2 ALA   292      59.215  92.164  64.467  1.00  0.00           H  
ATOM   4640  HB3 ALA   292      60.122  90.582  64.621  1.00  0.00           H  
ATOM   4641  C   ALA   292      61.162  92.579  66.314  1.00  0.00           C  
ATOM   4642  O   ALA   292      62.121  91.979  65.957  1.00  0.00           O  
ATOM   4643  N   ILE   293      61.135  93.890  66.624  1.00  0.00           N  
ATOM   4644  H   ILE   293      60.289  94.321  66.969  1.00  0.00           H  
ATOM   4645  CA  ILE   293      62.355  94.740  66.547  1.00  0.00           C  
ATOM   4646  HA  ILE   293      62.751  94.446  65.575  1.00  0.00           H  
ATOM   4647  CB  ILE   293      61.997  96.212  66.374  1.00  0.00           C  
ATOM   4648  HB  ILE   293      61.389  96.353  67.268  1.00  0.00           H  
ATOM   4649  CG2 ILE   293      63.214  97.232  66.331  1.00  0.00           C  
ATOM   4650 HG21 ILE   293      62.793  98.230  66.212  1.00  0.00           H  
ATOM   4651 HG22 ILE   293      63.747  97.122  67.275  1.00  0.00           H  
ATOM   4652 HG23 ILE   293      63.957  96.896  65.607  1.00  0.00           H  
ATOM   4653  CG1 ILE   293      61.106  96.305  65.170  1.00  0.00           C  
ATOM   4654 HG12 ILE   293      61.670  95.903  64.329  1.00  0.00           H  
ATOM   4655 HG13 ILE   293      60.208  95.707  65.323  1.00  0.00           H  
ATOM   4656  CD1 ILE   293      60.643  97.734  64.821  1.00  0.00           C  
ATOM   4657 HD11 ILE   293      61.552  98.209  64.451  1.00  0.00           H  
ATOM   4658 HD12 ILE   293      59.915  97.880  64.023  1.00  0.00           H  
ATOM   4659 HD13 ILE   293      60.289  98.264  65.706  1.00  0.00           H  
ATOM   4660  C   ILE   293      63.302  94.431  67.777  1.00  0.00           C  
ATOM   4661  O   ILE   293      64.490  94.589  67.687  1.00  0.00           O  
ATOM   4662  N   THR   294      62.770  93.872  68.870  1.00  0.00           N  
ATOM   4663  H   THR   294      61.890  93.401  68.715  1.00  0.00           H  
ATOM   4664  CA  THR   294      63.401  93.672  70.179  1.00  0.00           C  
ATOM   4665  HA  THR   294      63.469  94.635  70.684  1.00  0.00           H  
ATOM   4666  CB  THR   294      62.397  92.897  71.094  1.00  0.00           C  
ATOM   4667  HB  THR   294      62.275  91.902  70.665  1.00  0.00           H  
ATOM   4668  CG2 THR   294      62.838  92.771  72.524  1.00  0.00           C  
ATOM   4669 HG21 THR   294      63.093  93.736  72.963  1.00  0.00           H  
ATOM   4670 HG22 THR   294      62.084  92.253  73.117  1.00  0.00           H  
ATOM   4671 HG23 THR   294      63.785  92.231  72.530  1.00  0.00           H  
ATOM   4672  OG1 THR   294      61.146  93.569  71.234  1.00  0.00           O  
ATOM   4673  HG1 THR   294      60.602  93.148  70.564  1.00  0.00           H  
ATOM   4674  C   THR   294      64.817  93.001  70.174  1.00  0.00           C  
ATOM   4675  O   THR   294      65.728  93.487  70.810  1.00  0.00           O  
ATOM   4676  N   ALA   295      65.156  91.942  69.353  1.00  0.00           N  
ATOM   4677  H   ALA   295      64.431  91.591  68.744  1.00  0.00           H  
ATOM   4678  CA  ALA   295      66.451  91.155  69.401  1.00  0.00           C  
ATOM   4679  HA  ALA   295      66.677  90.858  70.425  1.00  0.00           H  
ATOM   4680  CB  ALA   295      66.381  89.835  68.597  1.00  0.00           C  
ATOM   4681  HB1 ALA   295      67.341  89.319  68.600  1.00  0.00           H  
ATOM   4682  HB2 ALA   295      65.556  89.200  68.920  1.00  0.00           H  
ATOM   4683  HB3 ALA   295      66.274  90.037  67.531  1.00  0.00           H  
ATOM   4684  C   ALA   295      67.598  92.008  68.884  1.00  0.00           C  
ATOM   4685  O   ALA   295      68.670  92.004  69.521  1.00  0.00           O  
ATOM   4686  N   ASN   296      67.405  92.819  67.852  1.00  0.00           N  
ATOM   4687  H   ASN   296      66.498  92.783  67.410  1.00  0.00           H  
ATOM   4688  CA  ASN   296      68.505  93.635  67.257  1.00  0.00           C  
ATOM   4689  HA  ASN   296      69.483  93.162  67.345  1.00  0.00           H  
ATOM   4690  CB  ASN   296      68.135  93.846  65.793  1.00  0.00           C  
ATOM   4691  HB2 ASN   296      67.078  94.063  65.641  1.00  0.00           H  
ATOM   4692  HB3 ASN   296      68.683  94.689  65.373  1.00  0.00           H  
ATOM   4693  CG  ASN   296      68.463  92.592  64.974  1.00  0.00           C  
ATOM   4694  OD1 ASN   296      69.635  92.274  64.740  1.00  0.00           O  
ATOM   4695  ND2 ASN   296      67.488  91.864  64.503  1.00  0.00           N  
ATOM   4696 HD21 ASN   296      67.587  90.977  64.031  1.00  0.00           H  
ATOM   4697 HD22 ASN   296      66.588  91.970  64.949  1.00  0.00           H  
ATOM   4698  C   ASN   296      68.593  94.999  68.028  1.00  0.00           C  
ATOM   4699  O   ASN   296      69.649  95.510  68.347  1.00  0.00           O  
ATOM   4700  N   ILE   297      67.469  95.566  68.363  1.00  0.00           N  
ATOM   4701  H   ILE   297      66.521  95.281  68.161  1.00  0.00           H  
ATOM   4702  CA  ILE   297      67.507  96.792  69.214  1.00  0.00           C  
ATOM   4703  HA  ILE   297      68.129  97.488  68.651  1.00  0.00           H  
ATOM   4704  CB  ILE   297      66.214  97.519  69.158  1.00  0.00           C  
ATOM   4705  HB  ILE   297      65.908  97.611  68.116  1.00  0.00           H  
ATOM   4706  CG2 ILE   297      65.058  96.810  69.917  1.00  0.00           C  
ATOM   4707 HG21 ILE   297      65.169  96.899  70.998  1.00  0.00           H  
ATOM   4708 HG22 ILE   297      64.092  97.212  69.611  1.00  0.00           H  
ATOM   4709 HG23 ILE   297      65.058  95.738  69.718  1.00  0.00           H  
ATOM   4710  CG1 ILE   297      66.222  98.939  69.758  1.00  0.00           C  
ATOM   4711 HG12 ILE   297      66.188  98.901  70.847  1.00  0.00           H  
ATOM   4712 HG13 ILE   297      67.150  99.395  69.413  1.00  0.00           H  
ATOM   4713  CD1 ILE   297      64.991  99.842  69.346  1.00  0.00           C  
ATOM   4714 HD11 ILE   297      65.288 100.884  69.227  1.00  0.00           H  
ATOM   4715 HD12 ILE   297      64.677  99.632  68.323  1.00  0.00           H  
ATOM   4716 HD13 ILE   297      64.051  99.747  69.890  1.00  0.00           H  
ATOM   4717  C   ILE   297      68.132  96.612  70.567  1.00  0.00           C  
ATOM   4718  O   ILE   297      68.861  97.567  70.928  1.00  0.00           O  
ATOM   4719  N   SER   298      67.949  95.443  71.277  1.00  0.00           N  
ATOM   4720  H   SER   298      67.182  94.829  71.041  1.00  0.00           H  
ATOM   4721  CA  SER   298      68.769  95.081  72.467  1.00  0.00           C  
ATOM   4722  HA  SER   298      68.675  95.869  73.214  1.00  0.00           H  
ATOM   4723  CB  SER   298      68.357  93.715  73.026  1.00  0.00           C  
ATOM   4724  HB2 SER   298      68.698  92.917  72.366  1.00  0.00           H  
ATOM   4725  HB3 SER   298      68.950  93.625  73.936  1.00  0.00           H  
ATOM   4726  OG  SER   298      66.998  93.627  73.310  1.00  0.00           O  
ATOM   4727  HG  SER   298      66.480  93.378  72.540  1.00  0.00           H  
ATOM   4728  C   SER   298      70.298  95.055  72.179  1.00  0.00           C  
ATOM   4729  O   SER   298      71.109  95.412  73.079  1.00  0.00           O  
ATOM   4730  N   ILE   299      70.767  94.768  70.925  1.00  0.00           N  
ATOM   4731  H   ILE   299      70.141  94.623  70.145  1.00  0.00           H  
ATOM   4732  CA  ILE   299      72.189  95.016  70.608  1.00  0.00           C  
ATOM   4733  HA  ILE   299      72.740  94.662  71.479  1.00  0.00           H  
ATOM   4734  CB  ILE   299      72.574  94.248  69.304  1.00  0.00           C  
ATOM   4735  HB  ILE   299      72.204  94.688  68.378  1.00  0.00           H  
ATOM   4736  CG2 ILE   299      74.111  94.481  69.131  1.00  0.00           C  
ATOM   4737 HG21 ILE   299      74.373  95.502  68.853  1.00  0.00           H  
ATOM   4738 HG22 ILE   299      74.686  94.115  69.981  1.00  0.00           H  
ATOM   4739 HG23 ILE   299      74.511  93.809  68.372  1.00  0.00           H  
ATOM   4740  CG1 ILE   299      72.204  92.742  69.524  1.00  0.00           C  
ATOM   4741 HG12 ILE   299      72.647  92.300  70.416  1.00  0.00           H  
ATOM   4742 HG13 ILE   299      71.124  92.698  69.667  1.00  0.00           H  
ATOM   4743  CD1 ILE   299      72.576  91.763  68.405  1.00  0.00           C  
ATOM   4744 HD11 ILE   299      73.630  91.784  68.131  1.00  0.00           H  
ATOM   4745 HD12 ILE   299      72.356  90.789  68.842  1.00  0.00           H  
ATOM   4746 HD13 ILE   299      71.979  91.937  67.509  1.00  0.00           H  
ATOM   4747  C   ILE   299      72.523  96.536  70.381  1.00  0.00           C  
ATOM   4748  O   ILE   299      73.559  97.015  70.773  1.00  0.00           O  
ATOM   4749  N   GLY   300      71.632  97.273  69.753  1.00  0.00           N  
ATOM   4750  H   GLY   300      70.887  96.742  69.325  1.00  0.00           H  
ATOM   4751  CA  GLY   300      71.748  98.742  69.554  1.00  0.00           C  
ATOM   4752  HA2 GLY   300      72.667  98.915  68.993  1.00  0.00           H  
ATOM   4753  HA3 GLY   300      70.898  99.061  68.951  1.00  0.00           H  
ATOM   4754  C   GLY   300      71.903  99.530  70.861  1.00  0.00           C  
ATOM   4755  O   GLY   300      72.897 100.183  71.065  1.00  0.00           O  
ATOM   4756  N   ALA   301      71.035  99.349  71.832  1.00  0.00           N  
ATOM   4757  H   ALA   301      70.249  98.737  71.663  1.00  0.00           H  
ATOM   4758  CA  ALA   301      71.270  99.919  73.133  1.00  0.00           C  
ATOM   4759  HA  ALA   301      71.202 101.007  73.154  1.00  0.00           H  
ATOM   4760  CB  ALA   301      70.070  99.455  73.922  1.00  0.00           C  
ATOM   4761  HB1 ALA   301      69.858  98.408  73.705  1.00  0.00           H  
ATOM   4762  HB2 ALA   301      70.269  99.542  74.990  1.00  0.00           H  
ATOM   4763  HB3 ALA   301      69.199 100.025  73.599  1.00  0.00           H  
ATOM   4764  C   ALA   301      72.572  99.441  73.813  1.00  0.00           C  
ATOM   4765  O   ALA   301      73.259 100.255  74.457  1.00  0.00           O  
ATOM   4766  N   ALA   302      72.923  98.164  73.655  1.00  0.00           N  
ATOM   4767  H   ALA   302      72.338  97.519  73.143  1.00  0.00           H  
ATOM   4768  CA  ALA   302      74.212  97.704  74.197  1.00  0.00           C  
ATOM   4769  HA  ALA   302      74.172  98.054  75.228  1.00  0.00           H  
ATOM   4770  CB  ALA   302      74.337  96.214  74.195  1.00  0.00           C  
ATOM   4771  HB1 ALA   302      75.303  96.052  74.673  1.00  0.00           H  
ATOM   4772  HB2 ALA   302      73.571  95.715  74.788  1.00  0.00           H  
ATOM   4773  HB3 ALA   302      74.253  95.765  73.205  1.00  0.00           H  
ATOM   4774  C   ALA   302      75.443  98.457  73.543  1.00  0.00           C  
ATOM   4775  O   ALA   302      76.272  99.030  74.293  1.00  0.00           O  
ATOM   4776  N   PHE   303      75.519  98.570  72.203  1.00  0.00           N  
ATOM   4777  H   PHE   303      74.818  98.164  71.600  1.00  0.00           H  
ATOM   4778  CA  PHE   303      76.547  99.278  71.454  1.00  0.00           C  
ATOM   4779  HA  PHE   303      77.533  98.864  71.668  1.00  0.00           H  
ATOM   4780  CB  PHE   303      76.368  99.120  69.905  1.00  0.00           C  
ATOM   4781  HB2 PHE   303      75.300  99.054  69.695  1.00  0.00           H  
ATOM   4782  HB3 PHE   303      76.733 100.036  69.441  1.00  0.00           H  
ATOM   4783  CG  PHE   303      77.050  98.073  69.162  1.00  0.00           C  
ATOM   4784  CD1 PHE   303      76.618  96.736  69.390  1.00  0.00           C  
ATOM   4785  HD1 PHE   303      75.874  96.536  70.147  1.00  0.00           H  
ATOM   4786  CE1 PHE   303      77.338  95.635  68.778  1.00  0.00           C  
ATOM   4787  HE1 PHE   303      77.120  94.603  69.009  1.00  0.00           H  
ATOM   4788  CZ  PHE   303      78.293  95.860  67.772  1.00  0.00           C  
ATOM   4789  HZ  PHE   303      78.763  94.993  67.332  1.00  0.00           H  
ATOM   4790  CE2 PHE   303      78.733  97.159  67.589  1.00  0.00           C  
ATOM   4791  HE2 PHE   303      79.522  97.355  66.879  1.00  0.00           H  
ATOM   4792  CD2 PHE   303      78.084  98.228  68.243  1.00  0.00           C  
ATOM   4793  HD2 PHE   303      78.446  99.240  68.135  1.00  0.00           H  
ATOM   4794  C   PHE   303      76.611 100.779  71.810  1.00  0.00           C  
ATOM   4795  O   PHE   303      77.653 101.339  72.076  1.00  0.00           O  
ATOM   4796  N   LEU   304      75.411 101.372  71.963  1.00  0.00           N  
ATOM   4797  H   LEU   304      74.579 100.857  71.711  1.00  0.00           H  
ATOM   4798  CA  LEU   304      75.196 102.779  72.378  1.00  0.00           C  
ATOM   4799  HA  LEU   304      75.798 103.465  71.782  1.00  0.00           H  
ATOM   4800  CB  LEU   304      73.676 103.232  72.162  1.00  0.00           C  
ATOM   4801  HB2 LEU   304      73.332 103.194  71.128  1.00  0.00           H  
ATOM   4802  HB3 LEU   304      73.123 102.482  72.728  1.00  0.00           H  
ATOM   4803  CG  LEU   304      73.211 104.636  72.732  1.00  0.00           C  
ATOM   4804  HG  LEU   304      73.741 104.822  73.666  1.00  0.00           H  
ATOM   4805  CD1 LEU   304      73.518 105.765  71.705  1.00  0.00           C  
ATOM   4806 HD11 LEU   304      74.523 105.792  71.286  1.00  0.00           H  
ATOM   4807 HD12 LEU   304      73.009 105.584  70.759  1.00  0.00           H  
ATOM   4808 HD13 LEU   304      73.203 106.672  72.222  1.00  0.00           H  
ATOM   4809  CD2 LEU   304      71.829 104.503  73.071  1.00  0.00           C  
ATOM   4810 HD21 LEU   304      71.258 104.136  72.218  1.00  0.00           H  
ATOM   4811 HD22 LEU   304      71.660 103.907  73.967  1.00  0.00           H  
ATOM   4812 HD23 LEU   304      71.384 105.483  73.246  1.00  0.00           H  
ATOM   4813  C   LEU   304      75.601 103.039  73.751  1.00  0.00           C  
ATOM   4814  O   LEU   304      76.179 104.083  73.990  1.00  0.00           O  
ATOM   4815  N   LEU   305      75.302 102.190  74.709  1.00  0.00           N  
ATOM   4816  H   LEU   305      74.696 101.402  74.531  1.00  0.00           H  
ATOM   4817  CA  LEU   305      75.811 102.396  76.051  1.00  0.00           C  
ATOM   4818  HA  LEU   305      75.493 103.387  76.378  1.00  0.00           H  
ATOM   4819  CB  LEU   305      75.168 101.333  76.978  1.00  0.00           C  
ATOM   4820  HB2 LEU   305      74.082 101.333  76.880  1.00  0.00           H  
ATOM   4821  HB3 LEU   305      75.631 100.400  76.658  1.00  0.00           H  
ATOM   4822  CG  LEU   305      75.474 101.414  78.473  1.00  0.00           C  
ATOM   4823  HG  LEU   305      76.555 101.543  78.530  1.00  0.00           H  
ATOM   4824  CD1 LEU   305      74.869 102.699  79.095  1.00  0.00           C  
ATOM   4825 HD11 LEU   305      74.987 102.752  80.178  1.00  0.00           H  
ATOM   4826 HD12 LEU   305      75.277 103.610  78.657  1.00  0.00           H  
ATOM   4827 HD13 LEU   305      73.797 102.547  78.962  1.00  0.00           H  
ATOM   4828  CD2 LEU   305      74.994 100.217  79.297  1.00  0.00           C  
ATOM   4829 HD21 LEU   305      73.914 100.272  79.430  1.00  0.00           H  
ATOM   4830 HD22 LEU   305      75.337  99.267  78.886  1.00  0.00           H  
ATOM   4831 HD23 LEU   305      75.557 100.228  80.230  1.00  0.00           H  
ATOM   4832  C   LEU   305      77.301 102.273  76.199  1.00  0.00           C  
ATOM   4833  O   LEU   305      77.923 103.083  76.889  1.00  0.00           O  
ATOM   4834  N   ILE   306      77.873 101.321  75.408  1.00  0.00           N  
ATOM   4835  H   ILE   306      77.277 100.665  74.924  1.00  0.00           H  
ATOM   4836  CA  ILE   306      79.368 101.171  75.321  1.00  0.00           C  
ATOM   4837  HA  ILE   306      79.627 100.956  76.358  1.00  0.00           H  
ATOM   4838  CB  ILE   306      79.758  99.911  74.451  1.00  0.00           C  
ATOM   4839  HB  ILE   306      79.102  99.866  73.583  1.00  0.00           H  
ATOM   4840  CG2 ILE   306      81.071  99.968  73.704  1.00  0.00           C  
ATOM   4841 HG21 ILE   306      81.867 100.081  74.440  1.00  0.00           H  
ATOM   4842 HG22 ILE   306      81.157  99.055  73.115  1.00  0.00           H  
ATOM   4843 HG23 ILE   306      80.980 100.750  72.951  1.00  0.00           H  
ATOM   4844  CG1 ILE   306      79.545  98.628  75.341  1.00  0.00           C  
ATOM   4845 HG12 ILE   306      78.668  98.795  75.967  1.00  0.00           H  
ATOM   4846 HG13 ILE   306      79.248  97.732  74.797  1.00  0.00           H  
ATOM   4847  CD1 ILE   306      80.717  98.262  76.305  1.00  0.00           C  
ATOM   4848 HD11 ILE   306      80.944  99.082  76.986  1.00  0.00           H  
ATOM   4849 HD12 ILE   306      80.537  97.311  76.806  1.00  0.00           H  
ATOM   4850 HD13 ILE   306      81.667  98.190  75.775  1.00  0.00           H  
ATOM   4851  C   ILE   306      80.027 102.431  74.757  1.00  0.00           C  
ATOM   4852  O   ILE   306      80.982 102.983  75.272  1.00  0.00           O  
ATOM   4853  N   TYR   307      79.438 103.092  73.764  1.00  0.00           N  
ATOM   4854  H   TYR   307      78.716 102.578  73.281  1.00  0.00           H  
ATOM   4855  CA  TYR   307      79.963 104.303  73.200  1.00  0.00           C  
ATOM   4856  HA  TYR   307      81.036 104.173  73.064  1.00  0.00           H  
ATOM   4857  CB  TYR   307      79.420 104.603  71.765  1.00  0.00           C  
ATOM   4858  HB2 TYR   307      78.334 104.540  71.704  1.00  0.00           H  
ATOM   4859  HB3 TYR   307      79.552 105.636  71.443  1.00  0.00           H  
ATOM   4860  CG  TYR   307      80.067 103.645  70.707  1.00  0.00           C  
ATOM   4861  CD1 TYR   307      81.454 103.450  70.588  1.00  0.00           C  
ATOM   4862  HD1 TYR   307      82.147 103.952  71.247  1.00  0.00           H  
ATOM   4863  CE1 TYR   307      81.924 102.544  69.614  1.00  0.00           C  
ATOM   4864  HE1 TYR   307      82.968 102.331  69.436  1.00  0.00           H  
ATOM   4865  CZ  TYR   307      81.087 101.730  68.811  1.00  0.00           C  
ATOM   4866  OH  TYR   307      81.600 100.894  67.897  1.00  0.00           O  
ATOM   4867  HH  TYR   307      81.008 100.827  67.145  1.00  0.00           H  
ATOM   4868  CE2 TYR   307      79.704 101.881  68.935  1.00  0.00           C  
ATOM   4869  HE2 TYR   307      79.015 101.254  68.388  1.00  0.00           H  
ATOM   4870  CD2 TYR   307      79.197 102.860  69.836  1.00  0.00           C  
ATOM   4871  HD2 TYR   307      78.127 103.005  69.853  1.00  0.00           H  
ATOM   4872  C   TYR   307      79.786 105.519  74.058  1.00  0.00           C  
ATOM   4873  O   TYR   307      80.670 106.413  74.139  1.00  0.00           O  
ATOM   4874  N   ALA   308      78.715 105.692  74.891  1.00  0.00           N  
ATOM   4875  H   ALA   308      77.933 105.079  74.707  1.00  0.00           H  
ATOM   4876  CA  ALA   308      78.551 106.735  75.905  1.00  0.00           C  
ATOM   4877  HA  ALA   308      78.711 107.722  75.469  1.00  0.00           H  
ATOM   4878  CB  ALA   308      77.120 106.582  76.461  1.00  0.00           C  
ATOM   4879  HB1 ALA   308      76.841 107.518  76.944  1.00  0.00           H  
ATOM   4880  HB2 ALA   308      76.435 106.479  75.619  1.00  0.00           H  
ATOM   4881  HB3 ALA   308      77.043 105.798  77.214  1.00  0.00           H  
ATOM   4882  C   ALA   308      79.596 106.485  77.065  1.00  0.00           C  
ATOM   4883  O   ALA   308      80.127 107.482  77.572  1.00  0.00           O  
ATOM   4884  N   SER   309      79.816 105.223  77.367  1.00  0.00           N  
ATOM   4885  H   SER   309      79.332 104.515  76.833  1.00  0.00           H  
ATOM   4886  CA  SER   309      80.739 104.704  78.450  1.00  0.00           C  
ATOM   4887  HA  SER   309      80.480 105.206  79.382  1.00  0.00           H  
ATOM   4888  CB  SER   309      80.622 103.142  78.633  1.00  0.00           C  
ATOM   4889  HB2 SER   309      80.741 102.633  77.676  1.00  0.00           H  
ATOM   4890  HB3 SER   309      81.461 102.836  79.258  1.00  0.00           H  
ATOM   4891  OG  SER   309      79.473 102.689  79.206  1.00  0.00           O  
ATOM   4892  HG  SER   309      78.813 102.760  78.513  1.00  0.00           H  
ATOM   4893  C   SER   309      82.181 105.186  78.118  1.00  0.00           C  
ATOM   4894  O   SER   309      82.868 105.709  79.001  1.00  0.00           O  
ATOM   4895  N   TYR   310      82.629 104.824  76.945  1.00  0.00           N  
ATOM   4896  H   TYR   310      81.985 104.350  76.328  1.00  0.00           H  
ATOM   4897  CA  TYR   310      83.949 105.251  76.367  1.00  0.00           C  
ATOM   4898  HA  TYR   310      84.699 104.861  77.055  1.00  0.00           H  
ATOM   4899  CB  TYR   310      84.130 104.630  74.932  1.00  0.00           C  
ATOM   4900  HB2 TYR   310      83.424 105.106  74.252  1.00  0.00           H  
ATOM   4901  HB3 TYR   310      85.050 105.091  74.570  1.00  0.00           H  
ATOM   4902  CG  TYR   310      84.234 103.144  74.687  1.00  0.00           C  
ATOM   4903  CD1 TYR   310      84.350 102.629  73.350  1.00  0.00           C  
ATOM   4904  HD1 TYR   310      84.256 103.306  72.515  1.00  0.00           H  
ATOM   4905  CE1 TYR   310      84.489 101.244  73.119  1.00  0.00           C  
ATOM   4906  HE1 TYR   310      84.585 100.911  72.096  1.00  0.00           H  
ATOM   4907  CZ  TYR   310      84.478 100.380  74.255  1.00  0.00           C  
ATOM   4908  OH  TYR   310      84.639  99.035  74.101  1.00  0.00           O  
ATOM   4909  HH  TYR   310      84.666  98.679  73.210  1.00  0.00           H  
ATOM   4910  CE2 TYR   310      84.345 100.908  75.605  1.00  0.00           C  
ATOM   4911  HE2 TYR   310      84.221 100.219  76.427  1.00  0.00           H  
ATOM   4912  CD2 TYR   310      84.368 102.343  75.837  1.00  0.00           C  
ATOM   4913  HD2 TYR   310      84.445 102.823  76.802  1.00  0.00           H  
ATOM   4914  C   TYR   310      84.005 106.792  76.282  1.00  0.00           C  
ATOM   4915  O   TYR   310      84.940 107.374  76.864  1.00  0.00           O  
ATOM   4916  N   ALA   311      83.022 107.480  75.737  1.00  0.00           N  
ATOM   4917  H   ALA   311      82.219 107.051  75.300  1.00  0.00           H  
ATOM   4918  CA  ALA   311      83.145 108.938  75.595  1.00  0.00           C  
ATOM   4919  HA  ALA   311      84.080 109.155  75.079  1.00  0.00           H  
ATOM   4920  CB  ALA   311      82.079 109.558  74.770  1.00  0.00           C  
ATOM   4921  HB1 ALA   311      81.170 108.979  74.934  1.00  0.00           H  
ATOM   4922  HB2 ALA   311      81.908 110.596  75.055  1.00  0.00           H  
ATOM   4923  HB3 ALA   311      82.190 109.447  73.692  1.00  0.00           H  
ATOM   4924  C   ALA   311      83.374 109.682  76.949  1.00  0.00           C  
ATOM   4925  O   ALA   311      84.244 110.547  77.088  1.00  0.00           O  
ATOM   4926  N   LEU   312      82.560 109.318  77.993  1.00  0.00           N  
ATOM   4927  H   LEU   312      81.824 108.656  77.794  1.00  0.00           H  
ATOM   4928  CA  LEU   312      82.751 109.790  79.368  1.00  0.00           C  
ATOM   4929  HA  LEU   312      82.556 110.859  79.294  1.00  0.00           H  
ATOM   4930  CB  LEU   312      81.589 109.259  80.333  1.00  0.00           C  
ATOM   4931  HB2 LEU   312      80.613 109.569  79.959  1.00  0.00           H  
ATOM   4932  HB3 LEU   312      81.658 108.171  80.339  1.00  0.00           H  
ATOM   4933  CG  LEU   312      81.833 109.648  81.771  1.00  0.00           C  
ATOM   4934  HG  LEU   312      82.748 109.174  82.127  1.00  0.00           H  
ATOM   4935  CD1 LEU   312      81.710 111.212  82.016  1.00  0.00           C  
ATOM   4936 HD11 LEU   312      81.917 111.520  83.041  1.00  0.00           H  
ATOM   4937 HD12 LEU   312      82.429 111.643  81.320  1.00  0.00           H
[truncated: 1,232,451 more chars]
