# Supplementary material for: Screening of Natural Compounds as P-Glycoprotein Inhibitors against Multidrug Resistance
Source: Biomedicines. 2021 Mar 30;9(4):357. doi: 10.3390/biomedicines9040357 (PMC8066904; doi:10.3390/biomedicines9040357)
Supplement: Supplementary file 1 [file biomedicines-09-00357-s001.zip › P-gp_models/cluster_4.pdb]

CRYST1  139.930  139.930  139.930 109.47 109.47 109.47               1
ATOM      1  N   MET     1      80.498  91.505  76.133  1.00  0.00           N  
ATOM      2  H1  MET     1      80.067  92.293  76.595  1.00  0.00           H  
ATOM      3  H2  MET     1      80.189  91.529  75.172  1.00  0.00           H  
ATOM      4  H3  MET     1      80.142  90.652  76.541  1.00  0.00           H  
ATOM      5  CA  MET     1      81.982  91.560  76.335  1.00  0.00           C  
ATOM      6  HA  MET     1      82.381  90.857  75.604  1.00  0.00           H  
ATOM      7  CB  MET     1      82.592  92.965  75.849  1.00  0.00           C  
ATOM      8  HB2 MET     1      82.104  93.715  76.472  1.00  0.00           H  
ATOM      9  HB3 MET     1      83.646  93.066  76.109  1.00  0.00           H  
ATOM     10  CG  MET     1      82.395  93.100  74.347  1.00  0.00           C  
ATOM     11  HG2 MET     1      82.792  92.195  73.888  1.00  0.00           H  
ATOM     12  HG3 MET     1      81.324  93.188  74.162  1.00  0.00           H  
ATOM     13  SD  MET     1      83.218  94.640  73.662  1.00  0.00           S  
ATOM     14  CE  MET     1      82.462  95.962  74.478  1.00  0.00           C  
ATOM     15  HE1 MET     1      82.595  95.910  75.559  1.00  0.00           H  
ATOM     16  HE2 MET     1      82.927  96.915  74.230  1.00  0.00           H  
ATOM     17  HE3 MET     1      81.390  95.965  74.282  1.00  0.00           H  
ATOM     18  C   MET     1      82.322  91.201  77.743  1.00  0.00           C  
ATOM     19  O   MET     1      82.129  91.904  78.694  1.00  0.00           O  
ATOM     20  N   ASP     2      82.704  89.966  78.048  1.00  0.00           N  
ATOM     21  H   ASP     2      82.958  89.865  79.020  1.00  0.00           H  
ATOM     22  CA  ASP     2      83.321  88.907  77.201  1.00  0.00           C  
ATOM     23  HA  ASP     2      83.649  88.146  77.910  1.00  0.00           H  
ATOM     24  CB  ASP     2      82.469  87.993  76.306  1.00  0.00           C  
ATOM     25  HB2 ASP     2      82.281  88.611  75.429  1.00  0.00           H  
ATOM     26  HB3 ASP     2      83.016  87.112  75.972  1.00  0.00           H  
ATOM     27  CG  ASP     2      81.000  87.683  76.804  1.00  0.00           C  
ATOM     28  OD1 ASP     2      80.544  86.591  76.550  1.00  0.00           O  
ATOM     29  OD2 ASP     2      80.321  88.570  77.321  1.00  0.00           O  
ATOM     30  C   ASP     2      84.584  89.365  76.428  1.00  0.00           C  
ATOM     31  O   ASP     2      84.693  90.553  76.033  1.00  0.00           O  
ATOM     32  N   LEU     3      85.609  88.521  76.215  1.00  0.00           N  
ATOM     33  H   LEU     3      85.536  87.588  76.594  1.00  0.00           H  
ATOM     34  CA  LEU     3      86.810  88.814  75.431  1.00  0.00           C  
ATOM     35  HA  LEU     3      86.735  89.753  74.882  1.00  0.00           H  
ATOM     36  CB  LEU     3      87.962  88.978  76.397  1.00  0.00           C  
ATOM     37  HB2 LEU     3      88.210  88.060  76.929  1.00  0.00           H  
ATOM     38  HB3 LEU     3      88.777  89.172  75.701  1.00  0.00           H  
ATOM     39  CG  LEU     3      87.717  90.187  77.328  1.00  0.00           C  
ATOM     40  HG  LEU     3      87.034  90.918  76.896  1.00  0.00           H  
ATOM     41  CD1 LEU     3      87.279  89.644  78.724  1.00  0.00           C  
ATOM     42 HD11 LEU     3      86.270  89.232  78.751  1.00  0.00           H  
ATOM     43 HD12 LEU     3      88.026  88.892  78.978  1.00  0.00           H  
ATOM     44 HD13 LEU     3      87.293  90.409  79.500  1.00  0.00           H  
ATOM     45  CD2 LEU     3      89.005  90.971  77.590  1.00  0.00           C  
ATOM     46 HD21 LEU     3      89.348  91.496  76.699  1.00  0.00           H  
ATOM     47 HD22 LEU     3      88.764  91.723  78.341  1.00  0.00           H  
ATOM     48 HD23 LEU     3      89.813  90.454  78.107  1.00  0.00           H  
ATOM     49  C   LEU     3      87.014  87.634  74.446  1.00  0.00           C  
ATOM     50  O   LEU     3      86.778  86.506  74.803  1.00  0.00           O  
ATOM     51  N   GLU     4      87.536  87.835  73.244  1.00  0.00           N  
ATOM     52  H   GLU     4      87.601  86.960  72.744  1.00  0.00           H  
ATOM     53  CA  GLU     4      87.687  89.163  72.545  1.00  0.00           C  
ATOM     54  HA  GLU     4      88.209  89.919  73.132  1.00  0.00           H  
ATOM     55  CB  GLU     4      88.672  88.924  71.420  1.00  0.00           C  
ATOM     56  HB2 GLU     4      89.046  89.910  71.143  1.00  0.00           H  
ATOM     57  HB3 GLU     4      89.645  88.585  71.776  1.00  0.00           H  
ATOM     58  CG  GLU     4      88.231  88.147  70.135  1.00  0.00           C  
ATOM     59  HG2 GLU     4      87.358  88.554  69.625  1.00  0.00           H  
ATOM     60  HG3 GLU     4      89.062  88.209  69.432  1.00  0.00           H  
ATOM     61  CD  GLU     4      87.941  86.654  70.509  1.00  0.00           C  
ATOM     62  OE1 GLU     4      86.824  86.348  70.990  1.00  0.00           O  
ATOM     63  OE2 GLU     4      88.820  85.762  70.468  1.00  0.00           O  
ATOM     64  C   GLU     4      86.363  89.884  72.139  1.00  0.00           C  
ATOM     65  O   GLU     4      86.335  91.097  71.756  1.00  0.00           O  
ATOM     66  N   GLY     5      85.189  89.205  72.235  1.00  0.00           N  
ATOM     67  H   GLY     5      85.250  88.237  72.517  1.00  0.00           H  
ATOM     68  CA  GLY     5      83.976  89.940  72.246  1.00  0.00           C  
ATOM     69  HA2 GLY     5      84.142  90.770  72.934  1.00  0.00           H  
ATOM     70  HA3 GLY     5      83.807  90.369  71.259  1.00  0.00           H  
ATOM     71  C   GLY     5      82.672  89.280  72.722  1.00  0.00           C  
ATOM     72  O   GLY     5      81.830  90.027  73.255  1.00  0.00           O  
ATOM     73  N   ASP     6      82.535  87.980  72.608  1.00  0.00           N  
ATOM     74  H   ASP     6      83.243  87.415  72.161  1.00  0.00           H  
ATOM     75  CA  ASP     6      81.332  87.207  72.900  1.00  0.00           C  
ATOM     76  HA  ASP     6      80.952  87.633  73.828  1.00  0.00           H  
ATOM     77  CB  ASP     6      80.138  87.392  71.912  1.00  0.00           C  
ATOM     78  HB2 ASP     6      80.017  88.405  71.528  1.00  0.00           H  
ATOM     79  HB3 ASP     6      80.393  86.842  71.006  1.00  0.00           H  
ATOM     80  CG  ASP     6      78.775  87.047  72.471  1.00  0.00           C  
ATOM     81  OD1 ASP     6      78.660  86.497  73.584  1.00  0.00           O  
ATOM     82  OD2 ASP     6      77.713  87.321  71.811  1.00  0.00           O  
ATOM     83  C   ASP     6      81.679  85.732  73.151  1.00  0.00           C  
ATOM     84  O   ASP     6      82.448  85.110  72.404  1.00  0.00           O  
ATOM     85  N   ARG     7      81.098  85.204  74.281  1.00  0.00           N  
ATOM     86  H   ARG     7      80.839  85.873  74.992  1.00  0.00           H  
ATOM     87  CA  ARG     7      81.165  83.773  74.625  1.00  0.00           C  
ATOM     88  HA  ARG     7      81.411  83.189  73.738  1.00  0.00           H  
ATOM     89  CB  ARG     7      82.231  83.617  75.734  1.00  0.00           C  
ATOM     90  HB2 ARG     7      81.974  84.322  76.525  1.00  0.00           H  
ATOM     91  HB3 ARG     7      82.110  82.623  76.164  1.00  0.00           H  
ATOM     92  CG  ARG     7      83.734  83.743  75.297  1.00  0.00           C  
ATOM     93  HG2 ARG     7      83.982  84.735  74.920  1.00  0.00           H  
ATOM     94  HG3 ARG     7      84.400  83.568  76.142  1.00  0.00           H  
ATOM     95  CD  ARG     7      84.183  82.713  74.204  1.00  0.00           C  
ATOM     96  HD2 ARG     7      84.039  81.708  74.600  1.00  0.00           H  
ATOM     97  HD3 ARG     7      83.486  82.845  73.376  1.00  0.00           H  
ATOM     98  NE  ARG     7      85.597  82.903  73.922  1.00  0.00           N  
ATOM     99  HE  ARG     7      86.326  82.390  74.396  1.00  0.00           H  
ATOM    100  CZ  ARG     7      86.008  83.723  73.016  1.00  0.00           C  
ATOM    101  NH1 ARG     7      85.283  84.586  72.426  1.00  0.00           N  
ATOM    102 HH11 ARG     7      84.294  84.514  72.621  1.00  0.00           H  
ATOM    103 HH12 ARG     7      85.688  85.315  71.858  1.00  0.00           H  
ATOM    104  NH2 ARG     7      87.242  83.763  72.664  1.00  0.00           N  
ATOM    105 HH21 ARG     7      87.793  82.982  72.989  1.00  0.00           H  
ATOM    106 HH22 ARG     7      87.443  84.286  71.824  1.00  0.00           H  
ATOM    107  C   ARG     7      79.827  83.308  75.021  1.00  0.00           C  
ATOM    108  O   ARG     7      79.539  82.168  74.626  1.00  0.00           O  
ATOM    109  N   ASN     8      79.050  84.022  75.779  1.00  0.00           N  
ATOM    110  H   ASN     8      79.471  84.834  76.206  1.00  0.00           H  
ATOM    111  CA  ASN     8      77.821  83.533  76.439  1.00  0.00           C  
ATOM    112  HA  ASN     8      77.741  82.446  76.459  1.00  0.00           H  
ATOM    113  CB  ASN     8      77.859  84.123  77.852  1.00  0.00           C  
ATOM    114  HB2 ASN     8      78.846  84.360  78.251  1.00  0.00           H  
ATOM    115  HB3 ASN     8      77.131  84.932  77.793  1.00  0.00           H  
ATOM    116  CG  ASN     8      77.181  83.336  78.986  1.00  0.00           C  
ATOM    117  OD1 ASN     8      77.493  83.532  80.164  1.00  0.00           O  
ATOM    118  ND2 ASN     8      76.203  82.537  78.660  1.00  0.00           N  
ATOM    119 HD21 ASN     8      75.747  82.037  79.410  1.00  0.00           H  
ATOM    120 HD22 ASN     8      76.211  82.206  77.705  1.00  0.00           H  
ATOM    121  C   ASN     8      76.522  83.862  75.607  1.00  0.00           C  
ATOM    122  O   ASN     8      75.518  83.296  75.886  1.00  0.00           O  
ATOM    123  N   GLY     9      76.689  84.656  74.558  1.00  0.00           N  
ATOM    124  H   GLY     9      77.523  85.224  74.505  1.00  0.00           H  
ATOM    125  CA  GLY     9      75.660  85.085  73.567  1.00  0.00           C  
ATOM    126  HA2 GLY     9      75.018  85.802  74.079  1.00  0.00           H  
ATOM    127  HA3 GLY     9      76.238  85.578  72.785  1.00  0.00           H  
ATOM    128  C   GLY     9      74.895  83.905  72.989  1.00  0.00           C  
ATOM    129  O   GLY     9      73.711  83.849  73.227  1.00  0.00           O  
ATOM    130  N   GLY    10      75.543  83.011  72.302  1.00  0.00           N  
ATOM    131  H   GLY    10      76.535  83.187  72.221  1.00  0.00           H  
ATOM    132  CA  GLY    10      74.970  81.802  71.601  1.00  0.00           C  
ATOM    133  HA2 GLY    10      74.282  82.129  70.821  1.00  0.00           H  
ATOM    134  HA3 GLY    10      75.774  81.244  71.122  1.00  0.00           H  
ATOM    135  C   GLY    10      74.173  80.983  72.568  1.00  0.00           C  
ATOM    136  O   GLY    10      72.957  80.722  72.310  1.00  0.00           O  
ATOM    137  N   ALA    11      74.809  80.565  73.678  1.00  0.00           N  
ATOM    138  H   ALA    11      75.767  80.883  73.709  1.00  0.00           H  
ATOM    139  CA  ALA    11      74.158  79.791  74.804  1.00  0.00           C  
ATOM    140  HA  ALA    11      73.801  78.839  74.410  1.00  0.00           H  
ATOM    141  CB  ALA    11      75.189  79.592  75.983  1.00  0.00           C  
ATOM    142  HB1 ALA    11      74.599  79.547  76.899  1.00  0.00           H  
ATOM    143  HB2 ALA    11      75.851  78.736  75.853  1.00  0.00           H  
ATOM    144  HB3 ALA    11      75.848  80.460  75.992  1.00  0.00           H  
ATOM    145  C   ALA    11      72.858  80.507  75.278  1.00  0.00           C  
ATOM    146  O   ALA    11      71.852  79.799  75.404  1.00  0.00           O  
ATOM    147  N   LYS    12      72.807  81.812  75.617  1.00  0.00           N  
ATOM    148  H   LYS    12      73.705  82.262  75.718  1.00  0.00           H  
ATOM    149  CA  LYS    12      71.632  82.561  75.952  1.00  0.00           C  
ATOM    150  HA  LYS    12      70.960  82.157  76.710  1.00  0.00           H  
ATOM    151  CB  LYS    12      71.943  84.026  76.402  1.00  0.00           C  
ATOM    152  HB2 LYS    12      72.526  84.472  75.596  1.00  0.00           H  
ATOM    153  HB3 LYS    12      71.023  84.584  76.576  1.00  0.00           H  
ATOM    154  CG  LYS    12      72.728  84.044  77.665  1.00  0.00           C  
ATOM    155  HG2 LYS    12      72.168  83.591  78.483  1.00  0.00           H  
ATOM    156  HG3 LYS    12      73.573  83.367  77.540  1.00  0.00           H  
ATOM    157  CD  LYS    12      73.375  85.360  78.106  1.00  0.00           C  
ATOM    158  HD2 LYS    12      74.198  85.677  77.465  1.00  0.00           H  
ATOM    159  HD3 LYS    12      72.603  86.129  78.092  1.00  0.00           H  
ATOM    160  CE  LYS    12      73.814  85.107  79.557  1.00  0.00           C  
ATOM    161  HE2 LYS    12      73.109  84.474  80.096  1.00  0.00           H  
ATOM    162  HE3 LYS    12      74.770  84.597  79.440  1.00  0.00           H  
ATOM    163  NZ  LYS    12      73.976  86.278  80.498  1.00  0.00           N  
ATOM    164  HZ1 LYS    12      74.605  86.941  80.068  1.00  0.00           H  
ATOM    165  HZ2 LYS    12      73.056  86.692  80.551  1.00  0.00           H  
ATOM    166  HZ3 LYS    12      74.217  85.952  81.423  1.00  0.00           H  
ATOM    167  C   LYS    12      70.659  82.463  74.795  1.00  0.00           C  
ATOM    168  O   LYS    12      69.527  82.156  75.008  1.00  0.00           O  
ATOM    169  N   LYS    13      71.075  82.700  73.590  1.00  0.00           N  
ATOM    170  H   LYS    13      71.993  83.121  73.590  1.00  0.00           H  
ATOM    171  CA  LYS    13      70.317  82.521  72.283  1.00  0.00           C  
ATOM    172  HA  LYS    13      69.573  83.317  72.320  1.00  0.00           H  
ATOM    173  CB  LYS    13      71.162  82.801  70.976  1.00  0.00           C  
ATOM    174  HB2 LYS    13      71.657  83.766  71.089  1.00  0.00           H  
ATOM    175  HB3 LYS    13      71.897  82.036  70.725  1.00  0.00           H  
ATOM    176  CG  LYS    13      70.096  82.935  69.826  1.00  0.00           C  
ATOM    177  HG2 LYS    13      69.522  82.014  69.726  1.00  0.00           H  
ATOM    178  HG3 LYS    13      69.316  83.673  70.015  1.00  0.00           H  
ATOM    179  CD  LYS    13      70.688  83.048  68.489  1.00  0.00           C  
ATOM    180  HD2 LYS    13      69.811  83.201  67.860  1.00  0.00           H  
ATOM    181  HD3 LYS    13      71.311  83.939  68.413  1.00  0.00           H  
ATOM    182  CE  LYS    13      71.310  81.781  67.907  1.00  0.00           C  
ATOM    183  HE2 LYS    13      72.088  81.396  68.566  1.00  0.00           H  
ATOM    184  HE3 LYS    13      70.526  81.055  67.693  1.00  0.00           H  
ATOM    185  NZ  LYS    13      71.979  82.108  66.655  1.00  0.00           N  
ATOM    186  HZ1 LYS    13      72.773  82.705  66.838  1.00  0.00           H  
ATOM    187  HZ2 LYS    13      72.376  81.249  66.300  1.00  0.00           H  
ATOM    188  HZ3 LYS    13      71.319  82.574  66.049  1.00  0.00           H  
ATOM    189  C   LYS    13      69.568  81.168  72.170  1.00  0.00           C  
ATOM    190  O   LYS    13      68.337  81.230  71.776  1.00  0.00           O  
ATOM    191  N   LYS    14      70.149  80.045  72.594  1.00  0.00           N  
ATOM    192  H   LYS    14      71.099  80.030  72.938  1.00  0.00           H  
ATOM    193  CA  LYS    14      69.399  78.756  72.791  1.00  0.00           C  
ATOM    194  HA  LYS    14      68.807  78.594  71.890  1.00  0.00           H  
ATOM    195  CB  LYS    14      70.365  77.644  72.887  1.00  0.00           C  
ATOM    196  HB2 LYS    14      71.141  77.859  73.621  1.00  0.00           H  
ATOM    197  HB3 LYS    14      69.914  76.777  73.371  1.00  0.00           H  
ATOM    198  CG  LYS    14      71.061  77.277  71.510  1.00  0.00           C  
ATOM    199  HG2 LYS    14      71.113  78.176  70.896  1.00  0.00           H  
ATOM    200  HG3 LYS    14      72.049  76.850  71.681  1.00  0.00           H  
ATOM    201  CD  LYS    14      70.281  76.126  70.902  1.00  0.00           C  
ATOM    202  HD2 LYS    14      70.338  75.272  71.576  1.00  0.00           H  
ATOM    203  HD3 LYS    14      69.216  76.344  70.820  1.00  0.00           H  
ATOM    204  CE  LYS    14      70.875  75.770  69.521  1.00  0.00           C  
ATOM    205  HE2 LYS    14      71.893  75.429  69.711  1.00  0.00           H  
ATOM    206  HE3 LYS    14      70.373  74.881  69.141  1.00  0.00           H  
ATOM    207  NZ  LYS    14      70.790  76.717  68.478  1.00  0.00           N  
ATOM    208  HZ1 LYS    14      71.280  77.578  68.675  1.00  0.00           H  
ATOM    209  HZ2 LYS    14      71.224  76.357  67.640  1.00  0.00           H  
ATOM    210  HZ3 LYS    14      69.835  77.020  68.353  1.00  0.00           H  
ATOM    211  C   LYS    14      68.450  78.766  74.026  1.00  0.00           C  
ATOM    212  O   LYS    14      67.404  78.088  73.874  1.00  0.00           O  
ATOM    213  N   ASN    15      68.709  79.525  75.117  1.00  0.00           N  
ATOM    214  H   ASN    15      69.636  79.902  75.249  1.00  0.00           H  
ATOM    215  CA  ASN    15      67.691  79.613  76.173  1.00  0.00           C  
ATOM    216  HA  ASN    15      67.528  78.599  76.538  1.00  0.00           H  
ATOM    217  CB  ASN    15      68.227  80.485  77.350  1.00  0.00           C  
ATOM    218  HB2 ASN    15      69.287  80.242  77.426  1.00  0.00           H  
ATOM    219  HB3 ASN    15      67.996  81.499  77.025  1.00  0.00           H  
ATOM    220  CG  ASN    15      67.622  80.210  78.772  1.00  0.00           C  
ATOM    221  OD1 ASN    15      67.856  79.095  79.321  1.00  0.00           O  
ATOM    222  ND2 ASN    15      66.803  81.083  79.370  1.00  0.00           N  
ATOM    223 HD21 ASN    15      66.601  81.993  78.982  1.00  0.00           H  
ATOM    224 HD22 ASN    15      66.514  80.928  80.325  1.00  0.00           H  
ATOM    225  C   ASN    15      66.294  80.117  75.639  1.00  0.00           C  
ATOM    226  O   ASN    15      65.294  79.505  76.020  1.00  0.00           O  
ATOM    227  N   PHE    16      66.322  81.002  74.632  1.00  0.00           N  
ATOM    228  H   PHE    16      67.199  81.317  74.242  1.00  0.00           H  
ATOM    229  CA  PHE    16      65.151  81.403  73.901  1.00  0.00           C  
ATOM    230  HA  PHE    16      64.284  81.528  74.549  1.00  0.00           H  
ATOM    231  CB  PHE    16      65.535  82.733  73.191  1.00  0.00           C  
ATOM    232  HB2 PHE    16      66.225  82.578  72.361  1.00  0.00           H  
ATOM    233  HB3 PHE    16      64.653  83.121  72.682  1.00  0.00           H  
ATOM    234  CG  PHE    16      65.954  83.838  74.101  1.00  0.00           C  
ATOM    235  CD1 PHE    16      65.044  84.565  74.830  1.00  0.00           C  
ATOM    236  HD1 PHE    16      64.004  84.279  74.770  1.00  0.00           H  
ATOM    237  CE1 PHE    16      65.367  85.617  75.638  1.00  0.00           C  
ATOM    238  HE1 PHE    16      64.535  86.203  76.000  1.00  0.00           H  
ATOM    239  CZ  PHE    16      66.694  86.053  75.689  1.00  0.00           C  
ATOM    240  HZ  PHE    16      66.991  86.863  76.338  1.00  0.00           H  
ATOM    241  CE2 PHE    16      67.623  85.412  74.858  1.00  0.00           C  
ATOM    242  HE2 PHE    16      68.625  85.807  74.780  1.00  0.00           H  
ATOM    243  CD2 PHE    16      67.275  84.262  74.085  1.00  0.00           C  
ATOM    244  HD2 PHE    16      67.932  83.926  73.297  1.00  0.00           H  
ATOM    245  C   PHE    16      64.590  80.411  72.817  1.00  0.00           C  
ATOM    246  O   PHE    16      63.414  80.492  72.537  1.00  0.00           O  
ATOM    247  N   PHE    17      65.432  79.489  72.410  1.00  0.00           N  
ATOM    248  H   PHE    17      66.396  79.437  72.708  1.00  0.00           H  
ATOM    249  CA  PHE    17      64.946  78.531  71.352  1.00  0.00           C  
ATOM    250  HA  PHE    17      64.350  79.007  70.574  1.00  0.00           H  
ATOM    251  CB  PHE    17      66.185  77.946  70.651  1.00  0.00           C  
ATOM    252  HB2 PHE    17      66.877  78.724  70.329  1.00  0.00           H  
ATOM    253  HB3 PHE    17      66.781  77.458  71.423  1.00  0.00           H  
ATOM    254  CG  PHE    17      65.810  77.014  69.493  1.00  0.00           C  
ATOM    255  CD1 PHE    17      66.006  75.617  69.586  1.00  0.00           C  
ATOM    256  HD1 PHE    17      66.314  75.147  70.508  1.00  0.00           H  
ATOM    257  CE1 PHE    17      65.845  74.831  68.419  1.00  0.00           C  
ATOM    258  HE1 PHE    17      66.166  73.804  68.518  1.00  0.00           H  
ATOM    259  CZ  PHE    17      65.379  75.415  67.207  1.00  0.00           C  
ATOM    260  HZ  PHE    17      65.241  74.833  66.308  1.00  0.00           H  
ATOM    261  CE2 PHE    17      65.127  76.774  67.199  1.00  0.00           C  
ATOM    262  HE2 PHE    17      64.703  77.229  66.316  1.00  0.00           H  
ATOM    263  CD2 PHE    17      65.351  77.626  68.301  1.00  0.00           C  
ATOM    264  HD2 PHE    17      65.257  78.700  68.241  1.00  0.00           H  
ATOM    265  C   PHE    17      64.107  77.402  71.945  1.00  0.00           C  
ATOM    266  O   PHE    17      63.247  76.926  71.207  1.00  0.00           O  
ATOM    267  N   LYS    18      64.310  77.023  73.197  1.00  0.00           N  
ATOM    268  H   LYS    18      64.842  77.657  73.777  1.00  0.00           H  
ATOM    269  CA  LYS    18      63.478  76.007  73.872  1.00  0.00           C  
ATOM    270  HA  LYS    18      63.288  75.293  73.070  1.00  0.00           H  
ATOM    271  CB  LYS    18      64.132  75.304  75.095  1.00  0.00           C  
ATOM    272  HB2 LYS    18      63.402  74.636  75.552  1.00  0.00           H  
ATOM    273  HB3 LYS    18      65.028  74.754  74.806  1.00  0.00           H  
ATOM    274  CG  LYS    18      64.614  76.362  76.146  1.00  0.00           C  
ATOM    275  HG2 LYS    18      65.477  76.918  75.783  1.00  0.00           H  
ATOM    276  HG3 LYS    18      63.778  77.053  76.261  1.00  0.00           H  
ATOM    277  CD  LYS    18      64.933  75.873  77.600  1.00  0.00           C  
ATOM    278  HD2 LYS    18      64.059  75.503  78.136  1.00  0.00           H  
ATOM    279  HD3 LYS    18      65.730  75.129  77.596  1.00  0.00           H  
ATOM    280  CE  LYS    18      65.451  77.036  78.499  1.00  0.00           C  
ATOM    281  HE2 LYS    18      65.743  76.543  79.426  1.00  0.00           H  
ATOM    282  HE3 LYS    18      66.311  77.396  77.935  1.00  0.00           H  
ATOM    283  NZ  LYS    18      64.461  78.041  78.842  1.00  0.00           N  
ATOM    284  HZ1 LYS    18      64.745  78.692  79.559  1.00  0.00           H  
ATOM    285  HZ2 LYS    18      64.289  78.506  77.962  1.00  0.00           H  
ATOM    286  HZ3 LYS    18      63.605  77.648  79.207  1.00  0.00           H  
ATOM    287  C   LYS    18      62.134  76.677  74.288  1.00  0.00           C  
ATOM    288  O   LYS    18      62.176  77.876  74.582  1.00  0.00           O  
ATOM    289  N   LEU    19      61.013  75.939  74.220  1.00  0.00           N  
ATOM    290  H   LEU    19      61.153  75.018  73.829  1.00  0.00           H  
ATOM    291  CA  LEU    19      59.690  76.460  74.427  1.00  0.00           C  
ATOM    292  HA  LEU    19      59.531  77.395  73.890  1.00  0.00           H  
ATOM    293  CB  LEU    19      58.582  75.394  74.005  1.00  0.00           C  
ATOM    294  HB2 LEU    19      58.880  74.374  74.246  1.00  0.00           H  
ATOM    295  HB3 LEU    19      57.637  75.749  74.417  1.00  0.00           H  
ATOM    296  CG  LEU    19      58.180  75.420  72.558  1.00  0.00           C  
ATOM    297  HG  LEU    19      57.472  76.249  72.522  1.00  0.00           H  
ATOM    298  CD1 LEU    19      59.307  75.547  71.429  1.00  0.00           C  
ATOM    299 HD11 LEU    19      59.801  76.503  71.603  1.00  0.00           H  
ATOM    300 HD12 LEU    19      60.052  74.764  71.572  1.00  0.00           H  
ATOM    301 HD13 LEU    19      58.818  75.528  70.455  1.00  0.00           H  
ATOM    302  CD2 LEU    19      57.429  74.050  72.270  1.00  0.00           C  
ATOM    303 HD21 LEU    19      56.833  73.731  73.125  1.00  0.00           H  
ATOM    304 HD22 LEU    19      56.742  74.141  71.428  1.00  0.00           H  
ATOM    305 HD23 LEU    19      58.172  73.294  72.017  1.00  0.00           H  
ATOM    306  C   LEU    19      59.472  76.797  75.896  1.00  0.00           C  
ATOM    307  O   LEU    19      58.988  77.907  76.196  1.00  0.00           O  
ATOM    308  N   ASN    20      59.818  75.819  76.719  1.00  0.00           N  
ATOM    309  H   ASN    20      60.202  75.001  76.267  1.00  0.00           H  
ATOM    310  CA  ASN    20      59.824  75.825  78.192  1.00  0.00           C  
ATOM    311  HA  ASN    20      58.762  75.990  78.372  1.00  0.00           H  
ATOM    312  CB  ASN    20      60.202  74.416  78.737  1.00  0.00           C  
ATOM    313  HB2 ASN    20      59.445  73.757  78.310  1.00  0.00           H  
ATOM    314  HB3 ASN    20      61.203  74.170  78.383  1.00  0.00           H  
ATOM    315  CG  ASN    20      60.299  74.170  80.226  1.00  0.00           C  
ATOM    316  OD1 ASN    20      60.619  75.104  80.950  1.00  0.00           O  
ATOM    317  ND2 ASN    20      59.905  73.012  80.773  1.00  0.00           N  
ATOM    318 HD21 ASN    20      59.600  72.259  80.173  1.00  0.00           H  
ATOM    319 HD22 ASN    20      59.794  72.939  81.774  1.00  0.00           H  
ATOM    320  C   ASN    20      60.679  77.006  78.793  1.00  0.00           C  
ATOM    321  O   ASN    20      61.889  77.072  78.657  1.00  0.00           O  
ATOM    322  N   ASN    21      59.946  77.791  79.507  1.00  0.00           N  
ATOM    323  H   ASN    21      58.955  77.623  79.609  1.00  0.00           H  
ATOM    324  CA  ASN    21      60.435  78.838  80.320  1.00  0.00           C  
ATOM    325  HA  ASN    21      61.503  78.637  80.407  1.00  0.00           H  
ATOM    326  CB  ASN    21      60.204  80.164  79.628  1.00  0.00           C  
ATOM    327  HB2 ASN    21      60.533  80.080  78.592  1.00  0.00           H  
ATOM    328  HB3 ASN    21      59.168  80.500  79.688  1.00  0.00           H  
ATOM    329  CG  ASN    21      61.043  81.192  80.326  1.00  0.00           C  
ATOM    330  OD1 ASN    21      62.164  80.969  80.786  1.00  0.00           O  
ATOM    331  ND2 ASN    21      60.627  82.415  80.470  1.00  0.00           N  
ATOM    332 HD21 ASN    21      61.278  83.012  80.959  1.00  0.00           H  
ATOM    333 HD22 ASN    21      59.784  82.739  80.017  1.00  0.00           H  
ATOM    334  C   ASN    21      59.877  78.766  81.742  1.00  0.00           C  
ATOM    335  O   ASN    21      59.506  79.809  82.359  1.00  0.00           O  
ATOM    336  N   LYS    22      59.828  77.535  82.282  1.00  0.00           N  
ATOM    337  H   LYS    22      59.978  76.663  81.795  1.00  0.00           H  
ATOM    338  CA  LYS    22      59.508  77.278  83.666  1.00  0.00           C  
ATOM    339  HA  LYS    22      58.714  77.971  83.943  1.00  0.00           H  
ATOM    340  CB  LYS    22      59.156  75.764  83.843  1.00  0.00           C  
ATOM    341  HB2 LYS    22      60.019  75.203  83.485  1.00  0.00           H  
ATOM    342  HB3 LYS    22      59.047  75.674  84.924  1.00  0.00           H  
ATOM    343  CG  LYS    22      57.919  75.370  83.063  1.00  0.00           C  
ATOM    344  HG2 LYS    22      58.103  75.618  82.017  1.00  0.00           H  
ATOM    345  HG3 LYS    22      57.839  74.284  83.107  1.00  0.00           H  
ATOM    346  CD  LYS    22      56.540  76.041  83.443  1.00  0.00           C  
ATOM    347  HD2 LYS    22      56.468  76.227  84.515  1.00  0.00           H  
ATOM    348  HD3 LYS    22      56.431  77.000  82.937  1.00  0.00           H  
ATOM    349  CE  LYS    22      55.298  75.258  82.959  1.00  0.00           C  
ATOM    350  HE2 LYS    22      55.301  74.289  83.460  1.00  0.00           H  
ATOM    351  HE3 LYS    22      54.440  75.837  83.301  1.00  0.00           H  
ATOM    352  NZ  LYS    22      55.393  75.093  81.492  1.00  0.00           N  
ATOM    353  HZ1 LYS    22      56.287  74.713  81.213  1.00  0.00           H  
ATOM    354  HZ2 LYS    22      54.665  74.454  81.205  1.00  0.00           H  
ATOM    355  HZ3 LYS    22      55.423  76.035  81.129  1.00  0.00           H  
ATOM    356  C   LYS    22      60.640  77.709  84.613  1.00  0.00           C  
ATOM    357  O   LYS    22      61.691  78.100  84.153  1.00  0.00           O  
ATOM    358  N   SER    23      60.387  77.635  85.919  1.00  0.00           N  
ATOM    359  H   SER    23      59.504  77.291  86.269  1.00  0.00           H  
ATOM    360  CA  SER    23      61.474  77.989  86.826  1.00  0.00           C  
ATOM    361  HA  SER    23      61.815  78.967  86.485  1.00  0.00           H  
ATOM    362  CB  SER    23      60.930  78.424  88.220  1.00  0.00           C  
ATOM    363  HB2 SER    23      60.071  79.095  88.200  1.00  0.00           H  
ATOM    364  HB3 SER    23      60.583  77.489  88.660  1.00  0.00           H  
ATOM    365  OG  SER    23      61.943  78.986  89.024  1.00  0.00           O  
ATOM    366  HG  SER    23      62.211  79.801  88.593  1.00  0.00           H  
ATOM    367  C   SER    23      62.675  77.081  86.919  1.00  0.00           C  
ATOM    368  O   SER    23      62.502  75.888  87.052  1.00  0.00           O  
ATOM    369  N   GLU    24      63.919  77.629  86.855  1.00  0.00           N  
ATOM    370  H   GLU    24      63.991  78.622  86.684  1.00  0.00           H  
ATOM    371  CA  GLU    24      65.080  76.755  86.929  1.00  0.00           C  
ATOM    372  HA  GLU    24      64.893  75.918  86.257  1.00  0.00           H  
ATOM    373  CB  GLU    24      66.288  77.514  86.415  1.00  0.00           C  
ATOM    374  HB2 GLU    24      67.096  76.787  86.344  1.00  0.00           H  
ATOM    375  HB3 GLU    24      66.131  77.883  85.402  1.00  0.00           H  
ATOM    376  CG  GLU    24      66.716  78.733  87.265  1.00  0.00           C  
ATOM    377  HG2 GLU    24      65.917  79.474  87.319  1.00  0.00           H  
ATOM    378  HG3 GLU    24      66.720  78.417  88.308  1.00  0.00           H  
ATOM    379  CD  GLU    24      68.047  79.382  86.774  1.00  0.00           C  
ATOM    380  OE1 GLU    24      68.189  80.544  87.181  1.00  0.00           O  
ATOM    381  OE2 GLU    24      68.864  78.761  86.040  1.00  0.00           O  
ATOM    382  C   GLU    24      65.283  76.301  88.376  1.00  0.00           C  
ATOM    383  O   GLU    24      65.962  75.283  88.549  1.00  0.00           O  
ATOM    384  N   LYS    25      64.575  76.824  89.370  1.00  0.00           N  
ATOM    385  H   LYS    25      64.070  77.657  89.102  1.00  0.00           H  
ATOM    386  CA  LYS    25      64.716  76.518  90.823  1.00  0.00           C  
ATOM    387  HA  LYS    25      65.738  76.506  91.201  1.00  0.00           H  
ATOM    388  CB  LYS    25      63.887  77.550  91.683  1.00  0.00           C  
ATOM    389  HB2 LYS    25      62.870  77.590  91.292  1.00  0.00           H  
ATOM    390  HB3 LYS    25      63.709  77.161  92.685  1.00  0.00           H  
ATOM    391  CG  LYS    25      64.385  79.042  91.754  1.00  0.00           C  
ATOM    392  HG2 LYS    25      65.226  79.066  92.446  1.00  0.00           H  
ATOM    393  HG3 LYS    25      64.779  79.394  90.800  1.00  0.00           H  
ATOM    394  CD  LYS    25      63.332  79.962  92.320  1.00  0.00           C  
ATOM    395  HD2 LYS    25      62.639  80.342  91.570  1.00  0.00           H  
ATOM    396  HD3 LYS    25      62.757  79.456  93.096  1.00  0.00           H  
ATOM    397  CE  LYS    25      63.880  81.309  92.794  1.00  0.00           C  
ATOM    398  HE2 LYS    25      64.651  81.746  92.160  1.00  0.00           H  
ATOM    399  HE3 LYS    25      63.075  82.036  92.690  1.00  0.00           H  
ATOM    400  NZ  LYS    25      64.221  81.214  94.200  1.00  0.00           N  
ATOM    401  HZ1 LYS    25      65.067  80.673  94.311  1.00  0.00           H  
ATOM    402  HZ2 LYS    25      64.258  82.154  94.570  1.00  0.00           H  
ATOM    403  HZ3 LYS    25      63.498  80.725  94.708  1.00  0.00           H  
ATOM    404  C   LYS    25      64.176  75.100  91.081  1.00  0.00           C  
ATOM    405  O   LYS    25      64.754  74.378  91.849  1.00  0.00           O  
ATOM    406  N   ASP    26      63.210  74.654  90.309  1.00  0.00           N  
ATOM    407  H   ASP    26      62.711  75.351  89.775  1.00  0.00           H  
ATOM    408  CA  ASP    26      62.737  73.308  90.384  1.00  0.00           C  
ATOM    409  HA  ASP    26      62.708  73.060  91.445  1.00  0.00           H  
ATOM    410  CB  ASP    26      61.304  73.268  89.669  1.00  0.00           C  
ATOM    411  HB2 ASP    26      61.383  73.642  88.648  1.00  0.00           H  
ATOM    412  HB3 ASP    26      60.887  72.262  89.718  1.00  0.00           H  
ATOM    413  CG  ASP    26      60.234  74.109  90.415  1.00  0.00           C  
ATOM    414  OD1 ASP    26      60.493  74.600  91.542  1.00  0.00           O  
ATOM    415  OD2 ASP    26      59.200  74.316  89.728  1.00  0.00           O  
ATOM    416  C   ASP    26      63.716  72.238  89.871  1.00  0.00           C  
ATOM    417  O   ASP    26      63.529  71.090  90.208  1.00  0.00           O  
ATOM    418  N   LYS    27      64.744  72.636  89.130  1.00  0.00           N  
ATOM    419  H   LYS    27      64.844  73.555  88.725  1.00  0.00           H  
ATOM    420  CA  LYS    27      65.952  71.794  88.928  1.00  0.00           C  
ATOM    421  HA  LYS    27      65.587  70.778  89.076  1.00  0.00           H  
ATOM    422  CB  LYS    27      66.221  71.713  87.433  1.00  0.00           C  
ATOM    423  HB2 LYS    27      65.260  71.809  86.927  1.00  0.00           H  
ATOM    424  HB3 LYS    27      66.685  72.667  87.184  1.00  0.00           H  
ATOM    425  CG  LYS    27      67.077  70.450  86.954  1.00  0.00           C  
ATOM    426  HG2 LYS    27      67.164  70.400  85.868  1.00  0.00           H  
ATOM    427  HG3 LYS    27      68.072  70.463  87.399  1.00  0.00           H  
ATOM    428  CD  LYS    27      66.724  69.027  87.255  1.00  0.00           C  
ATOM    429  HD2 LYS    27      67.363  68.337  86.704  1.00  0.00           H  
ATOM    430  HD3 LYS    27      66.658  68.810  88.321  1.00  0.00           H  
ATOM    431  CE  LYS    27      65.285  68.727  86.646  1.00  0.00           C  
ATOM    432  HE2 LYS    27      64.583  69.561  86.653  1.00  0.00           H  
ATOM    433  HE3 LYS    27      65.435  68.373  85.626  1.00  0.00           H  
ATOM    434  NZ  LYS    27      64.621  67.691  87.496  1.00  0.00           N  
ATOM    435  HZ1 LYS    27      65.067  66.788  87.415  1.00  0.00           H  
ATOM    436  HZ2 LYS    27      64.531  68.060  88.431  1.00  0.00           H  
ATOM    437  HZ3 LYS    27      63.739  67.376  87.119  1.00  0.00           H  
ATOM    438  C   LYS    27      67.204  72.093  89.790  1.00  0.00           C  
ATOM    439  O   LYS    27      67.917  71.198  90.112  1.00  0.00           O  
ATOM    440  N   LYS    28      67.428  73.349  90.064  1.00  0.00           N  
ATOM    441  H   LYS    28      66.802  74.052  89.697  1.00  0.00           H  
ATOM    442  CA  LYS    28      68.674  73.762  90.840  1.00  0.00           C  
ATOM    443  HA  LYS    28      69.474  73.045  90.657  1.00  0.00           H  
ATOM    444  CB  LYS    28      69.225  75.151  90.357  1.00  0.00           C  
ATOM    445  HB2 LYS    28      68.441  75.891  90.199  1.00  0.00           H  
ATOM    446  HB3 LYS    28      69.865  75.411  91.200  1.00  0.00           H  
ATOM    447  CG  LYS    28      70.106  75.149  89.062  1.00  0.00           C  
ATOM    448  HG2 LYS    28      71.016  75.722  89.242  1.00  0.00           H  
ATOM    449  HG3 LYS    28      70.492  74.147  88.875  1.00  0.00           H  
ATOM    450  CD  LYS    28      69.358  75.713  87.881  1.00  0.00           C  
ATOM    451  HD2 LYS    28      68.487  75.120  87.600  1.00  0.00           H  
ATOM    452  HD3 LYS    28      69.116  76.744  88.137  1.00  0.00           H  
ATOM    453  CE  LYS    28      70.328  75.500  86.723  1.00  0.00           C  
ATOM    454  HE2 LYS    28      71.186  76.097  87.032  1.00  0.00           H  
ATOM    455  HE3 LYS    28      70.633  74.457  86.633  1.00  0.00           H  
ATOM    456  NZ  LYS    28      69.860  76.124  85.455  1.00  0.00           N  
ATOM    457  HZ1 LYS    28      69.258  75.514  84.921  1.00  0.00           H  
ATOM    458  HZ2 LYS    28      69.437  77.015  85.674  1.00  0.00           H  
ATOM    459  HZ3 LYS    28      70.727  76.294  84.965  1.00  0.00           H  
ATOM    460  C   LYS    28      68.464  73.733  92.353  1.00  0.00           C  
ATOM    461  O   LYS    28      69.280  73.233  93.130  1.00  0.00           O  
ATOM    462  N   GLU    29      67.349  74.287  92.842  1.00  0.00           N  
ATOM    463  H   GLU    29      66.599  74.512  92.205  1.00  0.00           H  
ATOM    464  CA  GLU    29      67.121  74.570  94.190  1.00  0.00           C  
ATOM    465  HA  GLU    29      68.050  74.494  94.755  1.00  0.00           H  
ATOM    466  CB  GLU    29      66.499  75.947  94.241  1.00  0.00           C  
ATOM    467  HB2 GLU    29      65.507  75.953  93.791  1.00  0.00           H  
ATOM    468  HB3 GLU    29      66.208  76.138  95.274  1.00  0.00           H  
ATOM    469  CG  GLU    29      67.356  77.085  93.642  1.00  0.00           C  
ATOM    470  HG2 GLU    29      67.431  76.976  92.560  1.00  0.00           H  
ATOM    471  HG3 GLU    29      66.801  77.998  93.858  1.00  0.00           H  
ATOM    472  CD  GLU    29      68.763  77.155  94.242  1.00  0.00           C  
ATOM    473  OE1 GLU    29      69.690  77.489  93.490  1.00  0.00           O  
ATOM    474  OE2 GLU    29      69.043  76.631  95.422  1.00  0.00           O  
ATOM    475  C   GLU    29      66.084  73.672  94.847  1.00  0.00           C  
ATOM    476  O   GLU    29      65.768  73.932  96.020  1.00  0.00           O  
ATOM    477  N   LYS    30      65.621  72.606  94.196  1.00  0.00           N  
ATOM    478  H   LYS    30      65.955  72.520  93.246  1.00  0.00           H  
ATOM    479  CA  LYS    30      64.548  71.666  94.791  1.00  0.00           C  
ATOM    480  HA  LYS    30      63.700  72.126  95.299  1.00  0.00           H  
ATOM    481  CB  LYS    30      64.103  70.859  93.536  1.00  0.00           C  
ATOM    482  HB2 LYS    30      63.687  71.624  92.880  1.00  0.00           H  
ATOM    483  HB3 LYS    30      64.956  70.360  93.076  1.00  0.00           H  
ATOM    484  CG  LYS    30      63.113  69.742  93.697  1.00  0.00           C  
ATOM    485  HG2 LYS    30      63.028  69.093  92.824  1.00  0.00           H  
ATOM    486  HG3 LYS    30      63.414  69.068  94.499  1.00  0.00           H  
ATOM    487  CD  LYS    30      61.725  70.283  94.034  1.00  0.00           C  
ATOM    488  HD2 LYS    30      61.790  70.842  94.967  1.00  0.00           H  
ATOM    489  HD3 LYS    30      61.434  70.942  93.215  1.00  0.00           H  
ATOM    490  CE  LYS    30      60.610  69.241  94.176  1.00  0.00           C  
ATOM    491  HE2 LYS    30      60.655  68.682  93.242  1.00  0.00           H  
ATOM    492  HE3 LYS    30      60.709  68.541  95.007  1.00  0.00           H  
ATOM    493  NZ  LYS    30      59.312  69.979  94.321  1.00  0.00           N  
ATOM    494  HZ1 LYS    30      58.494  69.386  94.342  1.00  0.00           H  
ATOM    495  HZ2 LYS    30      59.380  70.518  95.173  1.00  0.00           H  
ATOM    496  HZ3 LYS    30      59.181  70.801  93.749  1.00  0.00           H  
ATOM    497  C   LYS    30      65.011  70.810  95.903  1.00  0.00           C  
ATOM    498  O   LYS    30      66.067  70.139  95.765  1.00  0.00           O  
ATOM    499  N   LYS    31      64.311  70.854  97.020  1.00  0.00           N  
ATOM    500  H   LYS    31      63.571  71.532  96.905  1.00  0.00           H  
ATOM    501  CA  LYS    31      64.504  70.113  98.275  1.00  0.00           C  
ATOM    502  HA  LYS    31      65.305  70.597  98.835  1.00  0.00           H  
ATOM    503  CB  LYS    31      63.288  70.320  99.193  1.00  0.00           C  
ATOM    504  HB2 LYS    31      63.203  71.372  99.466  1.00  0.00           H  
ATOM    505  HB3 LYS    31      62.425  69.991  98.615  1.00  0.00           H  
ATOM    506  CG  LYS    31      63.463  69.656 100.585  1.00  0.00           C  
ATOM    507  HG2 LYS    31      63.343  68.593 100.373  1.00  0.00           H  
ATOM    508  HG3 LYS    31      64.508  69.787 100.868  1.00  0.00           H  
ATOM    509  CD  LYS    31      62.515  70.116 101.642  1.00  0.00           C  
ATOM    510  HD2 LYS    31      62.586  69.670 102.634  1.00  0.00           H  
ATOM    511  HD3 LYS    31      62.574  71.192 101.806  1.00  0.00           H  
ATOM    512  CE  LYS    31      61.075  69.708 101.240  1.00  0.00           C  
ATOM    513  HE2 LYS    31      60.469  70.343 101.887  1.00  0.00           H  
ATOM    514  HE3 LYS    31      60.750  70.061 100.262  1.00  0.00           H  
ATOM    515  NZ  LYS    31      60.810  68.235 101.253  1.00  0.00           N  
ATOM    516  HZ1 LYS    31      59.845  67.935 101.250  1.00  0.00           H  
ATOM    517  HZ2 LYS    31      61.321  67.885 100.455  1.00  0.00           H  
ATOM    518  HZ3 LYS    31      61.043  67.918 102.184  1.00  0.00           H  
ATOM    519  C   LYS    31      64.911  68.655  98.102  1.00  0.00           C  
ATOM    520  O   LYS    31      63.949  67.967  97.774  1.00  0.00           O  
ATOM    521  N   PRO    32      66.108  68.185  98.610  1.00  0.00           N  
ATOM    522  CD  PRO    32      66.338  66.759  98.776  1.00  0.00           C  
ATOM    523  HD2 PRO    32      67.010  66.371  98.010  1.00  0.00           H  
ATOM    524  HD3 PRO    32      65.463  66.110  98.810  1.00  0.00           H  
ATOM    525  CG  PRO    32      67.094  66.724 100.107  1.00  0.00           C  
ATOM    526  HG2 PRO    32      67.701  65.819 100.116  1.00  0.00           H  
ATOM    527  HG3 PRO    32      66.453  66.708 100.989  1.00  0.00           H  
ATOM    528  CB  PRO    32      67.932  68.016 100.070  1.00  0.00           C  
ATOM    529  HB2 PRO    32      68.957  67.785  99.782  1.00  0.00           H  
ATOM    530  HB3 PRO    32      67.978  68.453 101.067  1.00  0.00           H  
ATOM    531  CA  PRO    32      67.267  68.944  99.031  1.00  0.00           C  
ATOM    532  HA  PRO    32      67.000  69.920  99.438  1.00  0.00           H  
ATOM    533  C   PRO    32      68.209  69.222  97.842  1.00  0.00           C  
ATOM    534  O   PRO    32      68.450  68.379  96.987  1.00  0.00           O  
ATOM    535  N   THR    33      68.920  70.333  97.945  1.00  0.00           N  
ATOM    536  H   THR    33      68.915  70.938  98.753  1.00  0.00           H  
ATOM    537  CA  THR    33      69.912  70.721  96.934  1.00  0.00           C  
ATOM    538  HA  THR    33      69.600  70.357  95.956  1.00  0.00           H  
ATOM    539  CB  THR    33      69.976  72.211  96.761  1.00  0.00           C  
ATOM    540  HB  THR    33      68.945  72.535  96.622  1.00  0.00           H  
ATOM    541  CG2 THR    33      70.652  72.912  97.999  1.00  0.00           C  
ATOM    542 HG21 THR    33      70.122  72.650  98.914  1.00  0.00           H  
ATOM    543 HG22 THR    33      71.603  72.412  98.184  1.00  0.00           H  
ATOM    544 HG23 THR    33      70.764  73.983  97.827  1.00  0.00           H  
ATOM    545  OG1 THR    33      70.795  72.548  95.656  1.00  0.00           O  
ATOM    546  HG1 THR    33      70.619  71.920  94.951  1.00  0.00           H  
ATOM    547  C   THR    33      71.298  70.085  97.106  1.00  0.00           C  
ATOM    548  O   THR    33      71.734  69.851  98.214  1.00  0.00           O  
ATOM    549  N   VAL    34      72.121  69.844  96.047  1.00  0.00           N  
ATOM    550  H   VAL    34      71.703  70.167  95.186  1.00  0.00           H  
ATOM    551  CA  VAL    34      73.465  69.248  96.074  1.00  0.00           C  
ATOM    552  HA  VAL    34      73.823  69.263  97.103  1.00  0.00           H  
ATOM    553  CB  VAL    34      73.302  67.747  95.576  1.00  0.00           C  
ATOM    554  HB  VAL    34      72.835  67.697  94.592  1.00  0.00           H  
ATOM    555  CG1 VAL    34      74.711  67.080  95.449  1.00  0.00           C  
ATOM    556 HG11 VAL    34      74.636  66.031  95.163  1.00  0.00           H  
ATOM    557 HG12 VAL    34      75.281  67.652  94.718  1.00  0.00           H  
ATOM    558 HG13 VAL    34      75.266  67.283  96.365  1.00  0.00           H  
ATOM    559  CG2 VAL    34      72.400  66.875  96.508  1.00  0.00           C  
ATOM    560 HG21 VAL    34      72.743  67.031  97.530  1.00  0.00           H  
ATOM    561 HG22 VAL    34      71.374  67.204  96.339  1.00  0.00           H  
ATOM    562 HG23 VAL    34      72.422  65.815  96.254  1.00  0.00           H  
ATOM    563  C   VAL    34      74.421  70.011  95.215  1.00  0.00           C  
ATOM    564  O   VAL    34      74.038  70.567  94.210  1.00  0.00           O  
ATOM    565  N   SER    35      75.734  70.100  95.570  1.00  0.00           N  
ATOM    566  H   SER    35      75.994  69.643  96.433  1.00  0.00           H  
ATOM    567  CA  SER    35      76.757  70.730  94.775  1.00  0.00           C  
ATOM    568  HA  SER    35      76.224  71.276  93.996  1.00  0.00           H  
ATOM    569  CB  SER    35      77.477  71.763  95.649  1.00  0.00           C  
ATOM    570  HB2 SER    35      76.914  72.642  95.963  1.00  0.00           H  
ATOM    571  HB3 SER    35      77.958  71.299  96.510  1.00  0.00           H  
ATOM    572  OG  SER    35      78.447  72.405  94.902  1.00  0.00           O  
ATOM    573  HG  SER    35      78.446  73.338  95.130  1.00  0.00           H  
ATOM    574  C   SER    35      77.713  69.821  94.094  1.00  0.00           C  
ATOM    575  O   SER    35      78.188  68.818  94.716  1.00  0.00           O  
ATOM    576  N   VAL    36      78.199  70.285  92.935  1.00  0.00           N  
ATOM    577  H   VAL    36      77.822  71.083  92.444  1.00  0.00           H  
ATOM    578  CA  VAL    36      79.352  69.621  92.266  1.00  0.00           C  
ATOM    579  HA  VAL    36      79.119  68.560  92.181  1.00  0.00           H  
ATOM    580  CB  VAL    36      79.620  70.156  90.865  1.00  0.00           C  
ATOM    581  HB  VAL    36      78.693  70.162  90.292  1.00  0.00           H  
ATOM    582  CG1 VAL    36      80.124  71.601  90.858  1.00  0.00           C  
ATOM    583 HG11 VAL    36      80.474  71.966  89.893  1.00  0.00           H  
ATOM    584 HG12 VAL    36      79.300  72.262  91.126  1.00  0.00           H  
ATOM    585 HG13 VAL    36      80.972  71.709  91.535  1.00  0.00           H  
ATOM    586  CG2 VAL    36      80.592  69.188  90.097  1.00  0.00           C  
ATOM    587 HG21 VAL    36      80.276  68.144  90.093  1.00  0.00           H  
ATOM    588 HG22 VAL    36      80.617  69.338  89.018  1.00  0.00           H  
ATOM    589 HG23 VAL    36      81.575  69.349  90.539  1.00  0.00           H  
ATOM    590  C   VAL    36      80.635  69.708  93.115  1.00  0.00           C  
ATOM    591  O   VAL    36      81.631  68.937  92.962  1.00  0.00           O  
ATOM    592  N   PHE    37      80.735  70.701  93.943  1.00  0.00           N  
ATOM    593  H   PHE    37      79.971  71.325  94.158  1.00  0.00           H  
ATOM    594  CA  PHE    37      82.001  70.782  94.744  1.00  0.00           C  
ATOM    595  HA  PHE    37      82.813  71.106  94.092  1.00  0.00           H  
ATOM    596  CB  PHE    37      81.955  71.958  95.741  1.00  0.00           C  
ATOM    597  HB2 PHE    37      81.973  72.862  95.132  1.00  0.00           H  
ATOM    598  HB3 PHE    37      81.046  71.882  96.339  1.00  0.00           H  
ATOM    599  CG  PHE    37      83.061  72.040  96.750  1.00  0.00           C  
ATOM    600  CD1 PHE    37      82.930  71.363  97.961  1.00  0.00           C  
ATOM    601  HD1 PHE    37      82.099  70.683  98.077  1.00  0.00           H  
ATOM    602  CE1 PHE    37      83.776  71.628  99.113  1.00  0.00           C  
ATOM    603  HE1 PHE    37      83.532  71.141 100.046  1.00  0.00           H  
ATOM    604  CZ  PHE    37      84.851  72.475  98.992  1.00  0.00           C  
ATOM    605  HZ  PHE    37      85.565  72.638  99.786  1.00  0.00           H  
ATOM    606  CE2 PHE    37      85.042  73.102  97.728  1.00  0.00           C  
ATOM    607  HE2 PHE    37      85.948  73.679  97.608  1.00  0.00           H  
ATOM    608  CD2 PHE    37      84.159  72.859  96.619  1.00  0.00           C  
ATOM    609  HD2 PHE    37      84.137  73.412  95.692  1.00  0.00           H  
ATOM    610  C   PHE    37      82.335  69.490  95.524  1.00  0.00           C  
ATOM    611  O   PHE    37      83.531  69.040  95.597  1.00  0.00           O  
ATOM    612  N   SER    38      81.395  68.702  96.147  1.00  0.00           N  
ATOM    613  H   SER    38      80.450  68.946  95.887  1.00  0.00           H  
ATOM    614  CA  SER    38      81.558  67.426  96.785  1.00  0.00           C  
ATOM    615  HA  SER    38      82.346  67.548  97.528  1.00  0.00           H  
ATOM    616  CB  SER    38      80.350  67.085  97.651  1.00  0.00           C  
ATOM    617  HB2 SER    38      80.612  66.175  98.192  1.00  0.00           H  
ATOM    618  HB3 SER    38      80.023  67.862  98.342  1.00  0.00           H  
ATOM    619  OG  SER    38      79.324  66.690  96.756  1.00  0.00           O  
ATOM    620  HG  SER    38      78.648  67.370  96.804  1.00  0.00           H  
ATOM    621  C   SER    38      82.019  66.236  95.893  1.00  0.00           C  
ATOM    622  O   SER    38      82.725  65.361  96.358  1.00  0.00           O  
ATOM    623  N   MET    39      81.891  66.336  94.601  1.00  0.00           N  
ATOM    624  H   MET    39      81.279  67.056  94.244  1.00  0.00           H  
ATOM    625  CA  MET    39      82.433  65.297  93.668  1.00  0.00           C  
ATOM    626  HA  MET    39      82.281  64.390  94.253  1.00  0.00           H  
ATOM    627  CB  MET    39      81.594  65.393  92.362  1.00  0.00           C  
ATOM    628  HB2 MET    39      81.715  66.327  91.814  1.00  0.00           H  
ATOM    629  HB3 MET    39      81.806  64.594  91.652  1.00  0.00           H  
ATOM    630  CG  MET    39      80.074  65.427  92.663  1.00  0.00           C  
ATOM    631  HG2 MET    39      79.776  64.557  93.248  1.00  0.00           H  
ATOM    632  HG3 MET    39      79.871  66.339  93.223  1.00  0.00           H  
ATOM    633  SD  MET    39      79.123  65.376  91.084  1.00  0.00           S  
ATOM    634  CE  MET    39      77.673  64.368  91.569  1.00  0.00           C  
ATOM    635  HE1 MET    39      78.029  63.449  92.035  1.00  0.00           H  
ATOM    636  HE2 MET    39      77.120  64.903  92.342  1.00  0.00           H  
ATOM    637  HE3 MET    39      76.927  64.196  90.793  1.00  0.00           H  
ATOM    638  C   MET    39      83.943  65.489  93.278  1.00  0.00           C  
ATOM    639  O   MET    39      84.618  64.633  92.744  1.00  0.00           O  
ATOM    640  N   PHE    40      84.501  66.654  93.697  1.00  0.00           N  
ATOM    641  H   PHE    40      83.871  67.261  94.203  1.00  0.00           H  
ATOM    642  CA  PHE    40      85.951  66.853  93.656  1.00  0.00           C  
ATOM    643  HA  PHE    40      86.275  66.659  92.633  1.00  0.00           H  
ATOM    644  CB  PHE    40      86.356  68.308  93.944  1.00  0.00           C  
ATOM    645  HB2 PHE    40      86.337  68.536  95.010  1.00  0.00           H  
ATOM    646  HB3 PHE    40      87.413  68.383  93.685  1.00  0.00           H  
ATOM    647  CG  PHE    40      85.647  69.443  93.253  1.00  0.00           C  
ATOM    648  CD1 PHE    40      85.907  70.760  93.695  1.00  0.00           C  
ATOM    649  HD1 PHE    40      86.502  71.052  94.548  1.00  0.00           H  
ATOM    650  CE1 PHE    40      85.396  71.870  93.044  1.00  0.00           C  
ATOM    651  HE1 PHE    40      85.621  72.888  93.327  1.00  0.00           H  
ATOM    652  CZ  PHE    40      84.571  71.710  91.928  1.00  0.00           C  
ATOM    653  HZ  PHE    40      84.195  72.573  91.399  1.00  0.00           H  
ATOM    654  CE2 PHE    40      84.303  70.413  91.409  1.00  0.00           C  
ATOM    655  HE2 PHE    40      83.723  70.274  90.509  1.00  0.00           H  
ATOM    656  CD2 PHE    40      84.877  69.311  92.051  1.00  0.00           C  
ATOM    657  HD2 PHE    40      84.731  68.414  91.467  1.00  0.00           H  
ATOM    658  C   PHE    40      86.770  65.957  94.593  1.00  0.00           C  
ATOM    659  O   PHE    40      87.960  65.685  94.318  1.00  0.00           O  
ATOM    660  N   ARG    41      86.121  65.459  95.672  1.00  0.00           N  
ATOM    661  H   ARG    41      85.140  65.667  95.797  1.00  0.00           H  
ATOM    662  CA  ARG    41      86.690  64.396  96.605  1.00  0.00           C  
ATOM    663  HA  ARG    41      87.281  64.865  97.392  1.00  0.00           H  
ATOM    664  CB  ARG    41      85.433  63.627  97.212  1.00  0.00           C  
ATOM    665  HB2 ARG    41      84.682  63.529  96.427  1.00  0.00           H  
ATOM    666  HB3 ARG    41      85.773  62.665  97.594  1.00  0.00           H  
ATOM    667  CG  ARG    41      84.937  64.332  98.472  1.00  0.00           C  
ATOM    668  HG2 ARG    41      85.752  64.413  99.192  1.00  0.00           H  
ATOM    669  HG3 ARG    41      84.634  65.360  98.278  1.00  0.00           H  
ATOM    670  CD  ARG    41      83.738  63.604  99.243  1.00  0.00           C  
ATOM    671  HD2 ARG    41      84.108  62.685  99.699  1.00  0.00           H  
ATOM    672  HD3 ARG    41      83.626  64.176 100.164  1.00  0.00           H  
ATOM    673  NE  ARG    41      82.458  63.578  98.523  1.00  0.00           N  
ATOM    674  HE  ARG    41      82.582  63.446  97.529  1.00  0.00           H  
ATOM    675  CZ  ARG    41      81.281  63.292  99.071  1.00  0.00           C  
ATOM    676  NH1 ARG    41      81.114  63.183 100.344  1.00  0.00           N  
ATOM    677 HH11 ARG    41      81.873  63.404 100.972  1.00  0.00           H  
ATOM    678 HH12 ARG    41      80.199  63.036 100.748  1.00  0.00           H  
ATOM    679  NH2 ARG    41      80.303  62.960  98.316  1.00  0.00           N  
ATOM    680 HH21 ARG    41      80.446  62.718  97.346  1.00  0.00           H  
ATOM    681 HH22 ARG    41      79.462  62.657  98.786  1.00  0.00           H  
ATOM    682  C   ARG    41      87.685  63.419  95.977  1.00  0.00           C  
ATOM    683  O   ARG    41      88.711  63.150  96.555  1.00  0.00           O  
ATOM    684  N   TYR    42      87.323  62.964  94.768  1.00  0.00           N  
ATOM    685  H   TYR    42      86.397  63.330  94.597  1.00  0.00           H  
ATOM    686  CA  TYR    42      87.741  61.666  94.129  1.00  0.00           C  
ATOM    687  HA  TYR    42      87.931  60.944  94.923  1.00  0.00           H  
ATOM    688  CB  TYR    42      86.504  61.047  93.406  1.00  0.00           C  
ATOM    689  HB2 TYR    42      86.530  61.473  92.403  1.00  0.00           H  
ATOM    690  HB3 TYR    42      86.717  60.024  93.096  1.00  0.00           H  
ATOM    691  CG  TYR    42      85.188  61.106  94.218  1.00  0.00           C  
ATOM    692  CD1 TYR    42      84.112  61.691  93.570  1.00  0.00           C  
ATOM    693  HD1 TYR    42      84.170  61.971  92.529  1.00  0.00           H  
ATOM    694  CE1 TYR    42      82.829  61.719  94.239  1.00  0.00           C  
ATOM    695  HE1 TYR    42      81.941  62.182  93.835  1.00  0.00           H  
ATOM    696  CZ  TYR    42      82.704  61.254  95.596  1.00  0.00           C  
ATOM    697  OH  TYR    42      81.492  61.256  96.132  1.00  0.00           O  
ATOM    698  HH  TYR    42      80.913  61.073  95.389  1.00  0.00           H  
ATOM    699  CE2 TYR    42      83.856  60.714  96.216  1.00  0.00           C  
ATOM    700  HE2 TYR    42      83.827  60.257  97.194  1.00  0.00           H  
ATOM    701  CD2 TYR    42      85.035  60.646  95.499  1.00  0.00           C  
ATOM    702  HD2 TYR    42      85.935  60.199  95.894  1.00  0.00           H  
ATOM    703  C   TYR    42      89.060  61.831  93.353  1.00  0.00           C  
ATOM    704  O   TYR    42      89.552  60.875  92.764  1.00  0.00           O  
ATOM    705  N   SER    43      89.681  63.015  93.383  1.00  0.00           N  
ATOM    706  H   SER    43      89.137  63.696  93.894  1.00  0.00           H  
ATOM    707  CA  SER    43      90.919  63.397  92.863  1.00  0.00           C  
ATOM    708  HA  SER    43      90.976  62.889  91.901  1.00  0.00           H  
ATOM    709  CB  SER    43      90.980  64.925  92.508  1.00  0.00           C  
ATOM    710  HB2 SER    43      90.006  65.283  92.175  1.00  0.00           H  
ATOM    711  HB3 SER    43      91.353  65.557  93.314  1.00  0.00           H  
ATOM    712  OG  SER    43      91.919  64.921  91.486  1.00  0.00           O  
ATOM    713  HG  SER    43      92.335  65.784  91.421  1.00  0.00           H  
ATOM    714  C   SER    43      92.059  62.931  93.681  1.00  0.00           C  
ATOM    715  O   SER    43      91.900  62.902  94.946  1.00  0.00           O  
ATOM    716  N   ASN    44      93.165  62.426  93.060  1.00  0.00           N  
ATOM    717  H   ASN    44      93.187  62.560  92.059  1.00  0.00           H  
ATOM    718  CA  ASN    44      94.334  61.833  93.641  1.00  0.00           C  
ATOM    719  HA  ASN    44      94.043  61.036  94.325  1.00  0.00           H  
ATOM    720  CB  ASN    44      95.217  61.371  92.482  1.00  0.00           C  
ATOM    721  HB2 ASN    44      94.526  60.790  91.872  1.00  0.00           H  
ATOM    722  HB3 ASN    44      95.572  62.266  91.972  1.00  0.00           H  
ATOM    723  CG  ASN    44      96.436  60.533  92.827  1.00  0.00           C  
ATOM    724  OD1 ASN    44      96.934  60.525  93.989  1.00  0.00           O  
ATOM    725  ND2 ASN    44      97.012  59.775  91.943  1.00  0.00           N  
ATOM    726 HD21 ASN    44      97.935  59.454  92.197  1.00  0.00           H  
ATOM    727 HD22 ASN    44      96.613  59.709  91.018  1.00  0.00           H  
ATOM    728  C   ASN    44      95.130  62.913  94.363  1.00  0.00           C  
ATOM    729  O   ASN    44      95.192  64.066  93.913  1.00  0.00           O  
ATOM    730  N   TRP    45      95.813  62.619  95.489  1.00  0.00           N  
ATOM    731  H   TRP    45      95.792  61.665  95.822  1.00  0.00           H  
ATOM    732  CA  TRP    45      96.685  63.512  96.263  1.00  0.00           C  
ATOM    733  HA  TRP    45      96.056  64.302  96.675  1.00  0.00           H  
ATOM    734  CB  TRP    45      97.305  62.644  97.424  1.00  0.00           C  
ATOM    735  HB2 TRP    45      96.553  62.415  98.179  1.00  0.00           H  
ATOM    736  HB3 TRP    45      97.670  61.663  97.119  1.00  0.00           H  
ATOM    737  CG  TRP    45      98.378  63.255  98.211  1.00  0.00           C  
ATOM    738  CD1 TRP    45      99.605  62.710  98.321  1.00  0.00           C  
ATOM    739  HD1 TRP    45      99.855  61.795  97.804  1.00  0.00           H  
ATOM    740  NE1 TRP    45     100.306  63.321  99.366  1.00  0.00           N  
ATOM    741  HE1 TRP    45     101.121  62.862  99.747  1.00  0.00           H  
ATOM    742  CE2 TRP    45      99.677  64.569  99.639  1.00  0.00           C  
ATOM    743  CZ2 TRP    45     100.012  65.638 100.530  1.00  0.00           C  
ATOM    744  HZ2 TRP    45     100.899  65.653 101.145  1.00  0.00           H  
ATOM    745  CH2 TRP    45      99.143  66.761 100.600  1.00  0.00           C  
ATOM    746  HH2 TRP    45      99.346  67.640 101.193  1.00  0.00           H  
ATOM    747  CZ3 TRP    45      97.911  66.714  99.953  1.00  0.00           C  
ATOM    748  HZ3 TRP    45      97.174  67.501 100.003  1.00  0.00           H  
ATOM    749  CE3 TRP    45      97.610  65.606  99.139  1.00  0.00           C  
ATOM    750  HE3 TRP    45      96.585  65.609  98.801  1.00  0.00           H  
ATOM    751  CD2 TRP    45      98.461  64.553  98.897  1.00  0.00           C  
ATOM    752  C   TRP    45      97.791  64.127  95.487  1.00  0.00           C  
ATOM    753  O   TRP    45      98.096  65.275  95.686  1.00  0.00           O  
ATOM    754  N   LEU    46      98.306  63.298  94.554  1.00  0.00           N  
ATOM    755  H   LEU    46      97.821  62.421  94.424  1.00  0.00           H  
ATOM    756  CA  LEU    46      99.349  63.704  93.669  1.00  0.00           C  
ATOM    757  HA  LEU    46     100.200  64.220  94.112  1.00  0.00           H  
ATOM    758  CB  LEU    46      99.899  62.427  92.899  1.00  0.00           C  
ATOM    759  HB2 LEU    46      99.096  61.940  92.345  1.00  0.00           H  
ATOM    760  HB3 LEU    46     100.628  62.735  92.149  1.00  0.00           H  
ATOM    761  CG  LEU    46     100.587  61.415  93.854  1.00  0.00           C  
ATOM    762  HG  LEU    46      99.910  61.216  94.685  1.00  0.00           H  
ATOM    763  CD1 LEU    46     100.914  60.064  93.240  1.00  0.00           C  
ATOM    764 HD11 LEU    46     101.180  59.353  94.022  1.00  0.00           H  
ATOM    765 HD12 LEU    46      99.981  59.748  92.773  1.00  0.00           H  
ATOM    766 HD13 LEU    46     101.640  60.179  92.435  1.00  0.00           H  
ATOM    767  CD2 LEU    46     101.892  62.073  94.324  1.00  0.00           C  
ATOM    768 HD21 LEU    46     101.639  62.910  94.975  1.00  0.00           H  
ATOM    769 HD22 LEU    46     102.572  61.302  94.688  1.00  0.00           H  
ATOM    770 HD23 LEU    46     102.385  62.422  93.416  1.00  0.00           H  
ATOM    771  C   LEU    46      98.881  64.744  92.688  1.00  0.00           C  
ATOM    772  O   LEU    46      99.692  65.588  92.333  1.00  0.00           O  
ATOM    773  N   ASP    47      97.575  64.812  92.379  1.00  0.00           N  
ATOM    774  H   ASP    47      97.016  64.059  92.751  1.00  0.00           H  
ATOM    775  CA  ASP    47      96.995  65.826  91.510  1.00  0.00           C  
ATOM    776  HA  ASP    47      97.662  66.197  90.732  1.00  0.00           H  
ATOM    777  CB  ASP    47      95.796  65.257  90.794  1.00  0.00           C  
ATOM    778  HB2 ASP    47      95.185  64.916  91.630  1.00  0.00           H  
ATOM    779  HB3 ASP    47      95.337  65.991  90.131  1.00  0.00           H  
ATOM    780  CG  ASP    47      96.145  64.019  89.931  1.00  0.00           C  
ATOM    781  OD1 ASP    47      97.250  63.510  90.021  1.00  0.00           O  
ATOM    782  OD2 ASP    47      95.286  63.687  89.064  1.00  0.00           O  
ATOM    783  C   ASP    47      96.508  67.054  92.292  1.00  0.00           C  
ATOM    784  O   ASP    47      96.491  68.118  91.726  1.00  0.00           O  
ATOM    785  N   LYS    48      96.168  66.854  93.599  1.00  0.00           N  
ATOM    786  H   LYS    48      96.057  65.920  93.967  1.00  0.00           H  
ATOM    787  CA  LYS    48      95.846  67.904  94.525  1.00  0.00           C  
ATOM    788  HA  LYS    48      95.266  68.726  94.104  1.00  0.00           H  
ATOM    789  CB  LYS    48      95.162  67.224  95.764  1.00  0.00           C  
ATOM    790  HB2 LYS    48      95.866  66.532  96.227  1.00  0.00           H  
ATOM    791  HB3 LYS    48      95.010  67.974  96.541  1.00  0.00           H  
ATOM    792  CG  LYS    48      93.700  66.683  95.546  1.00  0.00           C  
ATOM    793  HG2 LYS    48      92.951  67.448  95.345  1.00  0.00           H  
ATOM    794  HG3 LYS    48      93.734  65.975  94.718  1.00  0.00           H  
ATOM    795  CD  LYS    48      93.255  65.780  96.682  1.00  0.00           C  
ATOM    796  HD2 LYS    48      93.826  64.853  96.748  1.00  0.00           H  
ATOM    797  HD3 LYS    48      93.597  66.230  97.614  1.00  0.00           H  
ATOM    798  CE  LYS    48      91.701  65.576  96.558  1.00  0.00           C  
ATOM    799  HE2 LYS    48      91.114  66.490  96.640  1.00  0.00           H  
ATOM    800  HE3 LYS    48      91.558  65.156  95.563  1.00  0.00           H  
ATOM    801  NZ  LYS    48      91.288  64.523  97.514  1.00  0.00           N  
ATOM    802  HZ1 LYS    48      91.237  64.857  98.466  1.00  0.00           H  
ATOM    803  HZ2 LYS    48      90.402  64.174  97.176  1.00  0.00           H  
ATOM    804  HZ3 LYS    48      91.908  63.747  97.331  1.00  0.00           H  
ATOM    805  C   LYS    48      97.113  68.602  94.925  1.00  0.00           C  
ATOM    806  O   LYS    48      97.141  69.796  94.975  1.00  0.00           O  
ATOM    807  N   LEU    49      98.240  67.947  95.054  1.00  0.00           N  
ATOM    808  H   LEU    49      98.213  66.941  94.980  1.00  0.00           H  
ATOM    809  CA  LEU    49      99.531  68.664  95.207  1.00  0.00           C  
ATOM    810  HA  LEU    49      99.549  69.518  95.884  1.00  0.00           H  
ATOM    811  CB  LEU    49     100.665  67.650  95.514  1.00  0.00           C  
ATOM    812  HB2 LEU    49     100.451  66.779  94.895  1.00  0.00           H  
ATOM    813  HB3 LEU    49     101.603  68.157  95.287  1.00  0.00           H  
ATOM    814  CG  LEU    49     100.766  67.111  96.987  1.00  0.00           C  
ATOM    815  HG  LEU    49      99.789  66.780  97.338  1.00  0.00           H  
ATOM    816  CD1 LEU    49     101.744  65.923  97.004  1.00  0.00           C  
ATOM    817 HD11 LEU    49     101.797  65.438  97.979  1.00  0.00           H  
ATOM    818 HD12 LEU    49     101.520  65.161  96.257  1.00  0.00           H  
ATOM    819 HD13 LEU    49     102.733  66.296  96.739  1.00  0.00           H  
ATOM    820  CD2 LEU    49     101.158  68.178  98.014  1.00  0.00           C  
ATOM    821 HD21 LEU    49     101.221  67.641  98.961  1.00  0.00           H  
ATOM    822 HD22 LEU    49     102.118  68.474  97.591  1.00  0.00           H  
ATOM    823 HD23 LEU    49     100.404  68.956  98.127  1.00  0.00           H  
ATOM    824  C   LEU    49      99.900  69.454  93.877  1.00  0.00           C  
ATOM    825  O   LEU    49     100.487  70.515  94.055  1.00  0.00           O  
ATOM    826  N   TYR    50      99.676  68.979  92.650  1.00  0.00           N  
ATOM    827  H   TYR    50      99.355  68.024  92.720  1.00  0.00           H  
ATOM    828  CA  TYR    50      99.904  69.694  91.349  1.00  0.00           C  
ATOM    829  HA  TYR    50     100.847  70.239  91.298  1.00  0.00           H  
ATOM    830  CB  TYR    50     100.062  68.695  90.165  1.00  0.00           C  
ATOM    831  HB2 TYR    50     100.768  67.919  90.461  1.00  0.00           H  
ATOM    832  HB3 TYR    50      99.076  68.273  89.973  1.00  0.00           H  
ATOM    833  CG  TYR    50     100.523  69.233  88.851  1.00  0.00           C  
ATOM    834  CD1 TYR    50     101.904  69.082  88.523  1.00  0.00           C  
ATOM    835  HD1 TYR    50     102.558  68.721  89.303  1.00  0.00           H  
ATOM    836  CE1 TYR    50     102.308  69.456  87.271  1.00  0.00           C  
ATOM    837  HE1 TYR    50     103.357  69.430  87.012  1.00  0.00           H  
ATOM    838  CZ  TYR    50     101.423  70.061  86.324  1.00  0.00           C  
ATOM    839  OH  TYR    50     101.924  70.538  85.173  1.00  0.00           O  
ATOM    840  HH  TYR    50     101.310  70.280  84.482  1.00  0.00           H  
ATOM    841  CE2 TYR    50     100.106  70.322  86.645  1.00  0.00           C  
ATOM    842  HE2 TYR    50      99.493  70.856  85.934  1.00  0.00           H  
ATOM    843  CD2 TYR    50      99.619  69.844  87.887  1.00  0.00           C  
ATOM    844  HD2 TYR    50      98.665  70.281  88.145  1.00  0.00           H  
ATOM    845  C   TYR    50      98.886  70.794  91.090  1.00  0.00           C  
ATOM    846  O   TYR    50      99.260  71.806  90.490  1.00  0.00           O  
ATOM    847  N   MET    51      97.644  70.674  91.475  1.00  0.00           N  
ATOM    848  H   MET    51      97.393  69.745  91.782  1.00  0.00           H  
ATOM    849  CA  MET    51      96.655  71.755  91.492  1.00  0.00           C  
ATOM    850  HA  MET    51      96.491  72.028  90.450  1.00  0.00           H  
ATOM    851  CB  MET    51      95.376  71.311  92.190  1.00  0.00           C  
ATOM    852  HB2 MET    51      95.141  70.349  91.735  1.00  0.00           H  
ATOM    853  HB3 MET    51      95.495  71.110  93.254  1.00  0.00           H  
ATOM    854  CG  MET    51      94.182  72.200  91.938  1.00  0.00           C  
ATOM    855  HG2 MET    51      94.205  72.998  92.680  1.00  0.00           H  
ATOM    856  HG3 MET    51      94.347  72.855  91.082  1.00  0.00           H  
ATOM    857  SD  MET    51      92.573  71.427  91.768  1.00  0.00           S  
ATOM    858  CE  MET    51      92.413  70.430  93.255  1.00  0.00           C  
ATOM    859  HE1 MET    51      93.183  69.663  93.341  1.00  0.00           H  
ATOM    860  HE2 MET    51      92.634  71.040  94.131  1.00  0.00           H  
ATOM    861  HE3 MET    51      91.488  69.923  93.530  1.00  0.00           H  
ATOM    862  C   MET    51      97.040  73.103  92.103  1.00  0.00           C  
ATOM    863  O   MET    51      96.518  74.194  91.859  1.00  0.00           O  
ATOM    864  N   VAL    52      98.070  73.040  92.998  1.00  0.00           N  
ATOM    865  H   VAL    52      98.484  72.247  93.466  1.00  0.00           H  
ATOM    866  CA  VAL    52      98.732  74.289  93.515  1.00  0.00           C  
ATOM    867  HA  VAL    52      97.997  74.971  93.940  1.00  0.00           H  
ATOM    868  CB  VAL    52      99.677  73.847  94.659  1.00  0.00           C  
ATOM    869  HB  VAL    52     100.434  73.194  94.224  1.00  0.00           H  
ATOM    870  CG1 VAL    52     100.397  75.085  95.320  1.00  0.00           C  
ATOM    871 HG11 VAL    52      99.646  75.761  95.730  1.00  0.00           H  
ATOM    872 HG12 VAL    52     101.158  74.817  96.053  1.00  0.00           H  
ATOM    873 HG13 VAL    52     100.960  75.731  94.647  1.00  0.00           H  
ATOM    874  CG2 VAL    52      98.994  73.102  95.778  1.00  0.00           C  
ATOM    875 HG21 VAL    52      99.729  72.906  96.559  1.00  0.00           H  
ATOM    876 HG22 VAL    52      98.216  73.802  96.083  1.00  0.00           H  
ATOM    877 HG23 VAL    52      98.541  72.178  95.419  1.00  0.00           H  
ATOM    878  C   VAL    52      99.546  74.951  92.454  1.00  0.00           C  
ATOM    879  O   VAL    52      99.532  76.179  92.323  1.00  0.00           O  
ATOM    880  N   VAL    53     100.386  74.215  91.627  1.00  0.00           N  
ATOM    881  H   VAL    53     100.410  73.229  91.842  1.00  0.00           H  
ATOM    882  CA  VAL    53     101.033  74.778  90.446  1.00  0.00           C  
ATOM    883  HA  VAL    53     101.650  75.656  90.636  1.00  0.00           H  
ATOM    884  CB  VAL    53     101.906  73.735  89.688  1.00  0.00           C  
ATOM    885  HB  VAL    53     101.272  72.909  89.365  1.00  0.00           H  
ATOM    886  CG1 VAL    53     102.618  74.335  88.524  1.00  0.00           C  
ATOM    887 HG11 VAL    53     101.892  74.899  87.939  1.00  0.00           H  
ATOM    888 HG12 VAL    53     103.279  75.108  88.918  1.00  0.00           H  
ATOM    889 HG13 VAL    53     103.002  73.472  87.980  1.00  0.00           H  
ATOM    890  CG2 VAL    53     102.969  73.181  90.646  1.00  0.00           C  
ATOM    891 HG21 VAL    53     102.571  72.201  90.908  1.00  0.00           H  
ATOM    892 HG22 VAL    53     103.894  73.012  90.094  1.00  0.00           H  
ATOM    893 HG23 VAL    53     103.044  73.831  91.518  1.00  0.00           H  
ATOM    894  C   VAL    53     100.005  75.270  89.454  1.00  0.00           C  
ATOM    895  O   VAL    53     100.129  76.282  88.777  1.00  0.00           O  
ATOM    896  N   GLY    54      98.892  74.552  89.316  1.00  0.00           N  
ATOM    897  H   GLY    54      98.987  73.677  89.811  1.00  0.00           H  
ATOM    898  CA  GLY    54      97.752  74.827  88.403  1.00  0.00           C  
ATOM    899  HA2 GLY    54      98.296  74.826  87.459  1.00  0.00           H  
ATOM    900  HA3 GLY    54      97.125  73.936  88.350  1.00  0.00           H  
ATOM    901  C   GLY    54      96.887  76.054  88.607  1.00  0.00           C  
ATOM    902  O   GLY    54      96.867  76.868  87.726  1.00  0.00           O  
ATOM    903  N   THR    55      96.392  76.221  89.817  1.00  0.00           N  
ATOM    904  H   THR    55      96.461  75.486  90.507  1.00  0.00           H  
ATOM    905  CA  THR    55      95.716  77.518  90.249  1.00  0.00           C  
ATOM    906  HA  THR    55      94.896  77.733  89.564  1.00  0.00           H  
ATOM    907  CB  THR    55      95.051  77.497  91.641  1.00  0.00           C  
ATOM    908  HB  THR    55      94.822  78.527  91.912  1.00  0.00           H  
ATOM    909  CG2 THR    55      93.794  76.616  91.689  1.00  0.00           C  
ATOM    910 HG21 THR    55      93.234  76.682  92.621  1.00  0.00           H  
ATOM    911 HG22 THR    55      93.054  76.964  90.969  1.00  0.00           H  
ATOM    912 HG23 THR    55      94.022  75.558  91.563  1.00  0.00           H  
ATOM    913  OG1 THR    55      95.900  76.972  92.605  1.00  0.00           O  
ATOM    914  HG1 THR    55      96.021  76.046  92.386  1.00  0.00           H  
ATOM    915  C   THR    55      96.687  78.682  90.149  1.00  0.00           C  
ATOM    916  O   THR    55      96.299  79.791  89.720  1.00  0.00           O  
ATOM    917  N   LEU    56      98.015  78.486  90.465  1.00  0.00           N  
ATOM    918  H   LEU    56      98.399  77.586  90.714  1.00  0.00           H  
ATOM    919  CA  LEU    56      99.027  79.612  90.321  1.00  0.00           C  
ATOM    920  HA  LEU    56      98.645  80.454  90.898  1.00  0.00           H  
ATOM    921  CB  LEU    56     100.310  79.161  91.067  1.00  0.00           C  
ATOM    922  HB2 LEU    56     100.049  79.050  92.119  1.00  0.00           H  
ATOM    923  HB3 LEU    56     100.717  78.181  90.817  1.00  0.00           H  
ATOM    924  CG  LEU    56     101.515  80.072  90.887  1.00  0.00           C  
ATOM    925  HG  LEU    56     101.804  80.003  89.838  1.00  0.00           H  
ATOM    926  CD1 LEU    56     101.284  81.418  91.438  1.00  0.00           C  
ATOM    927 HD11 LEU    56     100.355  81.827  91.041  1.00  0.00           H  
ATOM    928 HD12 LEU    56     101.326  81.383  92.526  1.00  0.00           H  
ATOM    929 HD13 LEU    56     102.081  82.116  91.181  1.00  0.00           H  
ATOM    930  CD2 LEU    56     102.702  79.394  91.614  1.00  0.00           C  
ATOM    931 HD21 LEU    56     103.631  79.738  91.158  1.00  0.00           H  
ATOM    932 HD22 LEU    56     102.742  79.467  92.700  1.00  0.00           H  
ATOM    933 HD23 LEU    56     102.688  78.344  91.323  1.00  0.00           H  
ATOM    934  C   LEU    56      99.307  79.934  88.838  1.00  0.00           C  
ATOM    935  O   LEU    56      99.512  81.090  88.494  1.00  0.00           O  
ATOM    936  N   ALA    57      99.234  78.922  87.945  1.00  0.00           N  
ATOM    937  H   ALA    57      99.000  77.998  88.281  1.00  0.00           H  
ATOM    938  CA  ALA    57      99.426  79.060  86.517  1.00  0.00           C  
ATOM    939  HA  ALA    57     100.353  79.616  86.380  1.00  0.00           H  
ATOM    940  CB  ALA    57      99.417  77.743  85.924  1.00  0.00           C  
ATOM    941  HB1 ALA    57      99.035  77.774  84.904  1.00  0.00           H  
ATOM    942  HB2 ALA    57     100.454  77.410  85.890  1.00  0.00           H  
ATOM    943  HB3 ALA    57      98.789  77.033  86.463  1.00  0.00           H  
ATOM    944  C   ALA    57      98.304  79.950  85.946  1.00  0.00           C  
ATOM    945  O   ALA    57      98.593  80.988  85.301  1.00  0.00           O  
ATOM    946  N   ALA    58      97.043  79.615  86.304  1.00  0.00           N  
ATOM    947  H   ALA    58      97.020  78.698  86.727  1.00  0.00           H  
ATOM    948  CA  ALA    58      95.857  80.349  85.986  1.00  0.00           C  
ATOM    949  HA  ALA    58      95.817  80.482  84.904  1.00  0.00           H  
ATOM    950  CB  ALA    58      94.575  79.609  86.423  1.00  0.00           C  
ATOM    951  HB1 ALA    58      94.645  78.521  86.408  1.00  0.00           H  
ATOM    952  HB2 ALA    58      94.194  79.990  87.370  1.00  0.00           H  
ATOM    953  HB3 ALA    58      93.826  79.899  85.687  1.00  0.00           H  
ATOM    954  C   ALA    58      95.883  81.789  86.614  1.00  0.00           C  
ATOM    955  O   ALA    58      95.315  82.649  85.952  1.00  0.00           O  
ATOM    956  N   ILE    59      96.398  82.173  87.763  1.00  0.00           N  
ATOM    957  H   ILE    59      96.536  81.380  88.374  1.00  0.00           H  
ATOM    958  CA  ILE    59      96.590  83.560  88.189  1.00  0.00           C  
ATOM    959  HA  ILE    59      95.566  83.910  88.056  1.00  0.00           H  
ATOM    960  CB  ILE    59      96.991  83.669  89.726  1.00  0.00           C  
ATOM    961  HB  ILE    59      97.954  83.172  89.848  1.00  0.00           H  
ATOM    962  CG2 ILE    59      97.396  85.136  89.995  1.00  0.00           C  
ATOM    963 HG21 ILE    59      98.190  85.589  89.401  1.00  0.00           H  
ATOM    964 HG22 ILE    59      96.448  85.673  89.971  1.00  0.00           H  
ATOM    965 HG23 ILE    59      97.793  85.094  91.010  1.00  0.00           H  
ATOM    966  CG1 ILE    59      95.889  83.260  90.755  1.00  0.00           C  
ATOM    967 HG12 ILE    59      95.031  83.922  90.640  1.00  0.00           H  
ATOM    968 HG13 ILE    59      95.669  82.216  90.530  1.00  0.00           H  
ATOM    969  CD1 ILE    59      96.466  83.200  92.184  1.00  0.00           C  
ATOM    970 HD11 ILE    59      95.711  82.876  92.901  1.00  0.00           H  
ATOM    971 HD12 ILE    59      97.252  82.445  92.160  1.00  0.00           H  
ATOM    972 HD13 ILE    59      96.740  84.201  92.517  1.00  0.00           H  
ATOM    973  C   ILE    59      97.543  84.396  87.298  1.00  0.00           C  
ATOM    974  O   ILE    59      97.204  85.496  86.904  1.00  0.00           O  
ATOM    975  N   ILE    60      98.803  83.959  87.152  1.00  0.00           N  
ATOM    976  H   ILE    60      99.150  83.150  87.647  1.00  0.00           H  
ATOM    977  CA  ILE    60      99.704  84.674  86.286  1.00  0.00           C  
ATOM    978  HA  ILE    60      99.678  85.663  86.743  1.00  0.00           H  
ATOM    979  CB  ILE    60     101.167  84.293  86.423  1.00  0.00           C  
ATOM    980  HB  ILE    60     101.730  84.978  85.789  1.00  0.00           H  
ATOM    981  CG2 ILE    60     101.627  84.507  87.906  1.00  0.00           C  
ATOM    982 HG21 ILE    60     101.661  85.539  88.254  1.00  0.00           H  
ATOM    983 HG22 ILE    60     101.064  83.832  88.550  1.00  0.00           H  
ATOM    984 HG23 ILE    60     102.675  84.222  87.996  1.00  0.00           H  
ATOM    985  CG1 ILE    60     101.371  82.868  85.863  1.00  0.00           C  
ATOM    986 HG12 ILE    60     100.781  82.166  86.452  1.00  0.00           H  
ATOM    987 HG13 ILE    60     101.020  82.822  84.832  1.00  0.00           H  
ATOM    988  CD1 ILE    60     102.881  82.586  85.801  1.00  0.00           C  
ATOM    989 HD11 ILE    60     103.281  82.440  86.804  1.00  0.00           H  
ATOM    990 HD12 ILE    60     103.081  81.723  85.165  1.00  0.00           H  
ATOM    991 HD13 ILE    60     103.435  83.414  85.360  1.00  0.00           H  
ATOM    992  C   ILE    60      99.259  84.865  84.844  1.00  0.00           C  
ATOM    993  O   ILE    60      99.595  85.833  84.213  1.00  0.00           O  
ATOM    994  N   HIE    61      98.485  83.891  84.337  1.00  0.00           N  
ATOM    995  H   HIE    61      98.486  83.062  84.915  1.00  0.00           H  
ATOM    996  CA  HIE    61      97.901  83.955  82.974  1.00  0.00           C  
ATOM    997  HA  HIE    61      98.640  84.211  82.215  1.00  0.00           H  
ATOM    998  CB  HIE    61      97.340  82.600  82.504  1.00  0.00           C  
ATOM    999  HB2 HIE    61      98.070  81.811  82.693  1.00  0.00           H  
ATOM   1000  HB3 HIE    61      96.455  82.479  83.129  1.00  0.00           H  
ATOM   1001  CG  HIE    61      96.910  82.412  81.068  1.00  0.00           C  
ATOM   1002  ND1 HIE    61      96.219  81.283  80.660  1.00  0.00           N  
ATOM   1003  CE1 HIE    61      96.043  81.561  79.298  1.00  0.00           C  
ATOM   1004  HE1 HIE    61      95.547  80.918  78.586  1.00  0.00           H  
ATOM   1005  NE2 HIE    61      96.599  82.738  78.855  1.00  0.00           N  
ATOM   1006  HE2 HIE    61      96.544  82.997  77.880  1.00  0.00           H  
ATOM   1007  CD2 HIE    61      97.117  83.304  80.035  1.00  0.00           C  
ATOM   1008  HD2 HIE    61      97.691  84.218  80.082  1.00  0.00           H  
ATOM   1009  C   HIE    61      96.838  85.033  82.933  1.00  0.00           C  
ATOM   1010  O   HIE    61      96.838  85.892  82.050  1.00  0.00           O  
ATOM   1011  N   GLY    62      95.974  85.066  83.968  1.00  0.00           N  
ATOM   1012  H   GLY    62      96.194  84.435  84.725  1.00  0.00           H  
ATOM   1013  CA  GLY    62      94.996  86.072  84.259  1.00  0.00           C  
ATOM   1014  HA2 GLY    62      94.117  86.094  83.614  1.00  0.00           H  
ATOM   1015  HA3 GLY    62      94.572  85.882  85.245  1.00  0.00           H  
ATOM   1016  C   GLY    62      95.580  87.486  84.285  1.00  0.00           C  
ATOM   1017  O   GLY    62      95.178  88.475  83.597  1.00  0.00           O  
ATOM   1018  N   ALA    63      96.593  87.693  85.131  1.00  0.00           N  
ATOM   1019  H   ALA    63      96.846  86.870  85.660  1.00  0.00           H  
ATOM   1020  CA  ALA    63      97.435  88.841  85.369  1.00  0.00           C  
ATOM   1021  HA  ALA    63      96.802  89.624  85.788  1.00  0.00           H  
ATOM   1022  CB  ALA    63      98.499  88.545  86.470  1.00  0.00           C  
ATOM   1023  HB1 ALA    63      99.199  89.381  86.478  1.00  0.00           H  
ATOM   1024  HB2 ALA    63      98.033  88.395  87.444  1.00  0.00           H  
ATOM   1025  HB3 ALA    63      99.105  87.686  86.182  1.00  0.00           H  
ATOM   1026  C   ALA    63      98.132  89.384  84.103  1.00  0.00           C  
ATOM   1027  O   ALA    63      98.347  90.601  83.857  1.00  0.00           O  
ATOM   1028  N   GLY    64      98.403  88.526  83.108  1.00  0.00           N  
ATOM   1029  H   GLY    64      98.168  87.556  83.268  1.00  0.00           H  
ATOM   1030  CA  GLY    64      99.163  88.901  81.939  1.00  0.00           C  
ATOM   1031  HA2 GLY    64     100.118  89.335  82.238  1.00  0.00           H  
ATOM   1032  HA3 GLY    64      99.344  87.943  81.452  1.00  0.00           H  
ATOM   1033  C   GLY    64      98.511  89.850  80.911  1.00  0.00           C  
ATOM   1034  O   GLY    64      99.204  90.727  80.306  1.00  0.00           O  
ATOM   1035  N   LEU    65      97.186  89.779  80.761  1.00  0.00           N  
ATOM   1036  H   LEU    65      96.711  88.962  81.118  1.00  0.00           H  
ATOM   1037  CA  LEU    65      96.487  90.776  79.837  1.00  0.00           C  
ATOM   1038  HA  LEU    65      97.022  90.726  78.889  1.00  0.00           H  
ATOM   1039  CB  LEU    65      95.082  90.313  79.538  1.00  0.00           C  
ATOM   1040  HB2 LEU    65      95.200  89.329  79.084  1.00  0.00           H  
ATOM   1041  HB3 LEU    65      94.491  90.291  80.454  1.00  0.00           H  
ATOM   1042  CG  LEU    65      94.254  91.249  78.614  1.00  0.00           C  
ATOM   1043  HG  LEU    65      94.097  92.214  79.096  1.00  0.00           H  
ATOM   1044  CD1 LEU    65      94.968  91.616  77.286  1.00  0.00           C  
ATOM   1045 HD11 LEU    65      95.380  90.740  76.785  1.00  0.00           H  
ATOM   1046 HD12 LEU    65      94.287  92.112  76.595  1.00  0.00           H  
ATOM   1047 HD13 LEU    65      95.775  92.345  77.363  1.00  0.00           H  
ATOM   1048  CD2 LEU    65      92.978  90.630  78.184  1.00  0.00           C  
ATOM   1049 HD21 LEU    65      92.269  90.653  79.011  1.00  0.00           H  
ATOM   1050 HD22 LEU    65      92.506  91.268  77.437  1.00  0.00           H  
ATOM   1051 HD23 LEU    65      93.067  89.641  77.733  1.00  0.00           H  
ATOM   1052  C   LEU    65      96.678  92.252  80.252  1.00  0.00           C  
ATOM   1053  O   LEU    65      97.338  93.007  79.544  1.00  0.00           O  
ATOM   1054  N   PRO    66      96.005  92.724  81.353  1.00  0.00           N  
ATOM   1055  CD  PRO    66      95.334  91.919  82.415  1.00  0.00           C  
ATOM   1056  HD2 PRO    66      95.880  90.987  82.555  1.00  0.00           H  
ATOM   1057  HD3 PRO    66      94.321  91.654  82.111  1.00  0.00           H  
ATOM   1058  CG  PRO    66      95.380  92.737  83.616  1.00  0.00           C  
ATOM   1059  HG2 PRO    66      96.318  92.453  84.092  1.00  0.00           H  
ATOM   1060  HG3 PRO    66      94.470  92.606  84.202  1.00  0.00           H  
ATOM   1061  CB  PRO    66      95.326  94.168  83.031  1.00  0.00           C  
ATOM   1062  HB2 PRO    66      95.714  94.969  83.660  1.00  0.00           H  
ATOM   1063  HB3 PRO    66      94.345  94.500  82.691  1.00  0.00           H  
ATOM   1064  CA  PRO    66      96.213  94.093  81.768  1.00  0.00           C  
ATOM   1065  HA  PRO    66      95.795  94.757  81.011  1.00  0.00           H  
ATOM   1066  C   PRO    66      97.700  94.495  82.138  1.00  0.00           C  
ATOM   1067  O   PRO    66      97.989  95.704  81.960  1.00  0.00           O  
ATOM   1068  N   LEU    67      98.660  93.636  82.440  1.00  0.00           N  
ATOM   1069  H   LEU    67      98.510  92.646  82.572  1.00  0.00           H  
ATOM   1070  CA  LEU    67      99.996  94.136  82.467  1.00  0.00           C  
ATOM   1071  HA  LEU    67     100.031  95.107  82.961  1.00  0.00           H  
ATOM   1072  CB  LEU    67     100.913  93.164  83.314  1.00  0.00           C  
ATOM   1073  HB2 LEU    67     100.819  92.224  82.771  1.00  0.00           H  
ATOM   1074  HB3 LEU    67     101.966  93.397  83.156  1.00  0.00           H  
ATOM   1075  CG  LEU    67     100.532  93.087  84.807  1.00  0.00           C  
ATOM   1076  HG  LEU    67      99.471  92.856  84.710  1.00  0.00           H  
ATOM   1077  CD1 LEU    67     101.307  91.919  85.371  1.00  0.00           C  
ATOM   1078 HD11 LEU    67     101.031  90.963  84.928  1.00  0.00           H  
ATOM   1079 HD12 LEU    67     102.390  92.034  85.420  1.00  0.00           H  
ATOM   1080 HD13 LEU    67     100.915  91.762  86.376  1.00  0.00           H  
ATOM   1081  CD2 LEU    67     100.881  94.346  85.550  1.00  0.00           C  
ATOM   1082 HD21 LEU    67     101.958  94.488  85.639  1.00  0.00           H  
ATOM   1083 HD22 LEU    67     100.489  95.226  85.040  1.00  0.00           H  
ATOM   1084 HD23 LEU    67     100.465  94.370  86.558  1.00  0.00           H  
ATOM   1085  C   LEU    67     100.564  94.368  80.973  1.00  0.00           C  
ATOM   1086  O   LEU    67     101.469  95.213  80.846  1.00  0.00           O  
ATOM   1087  N   MET    68     100.093  93.599  79.943  1.00  0.00           N  
ATOM   1088  H   MET    68      99.320  92.980  80.144  1.00  0.00           H  
ATOM   1089  CA  MET    68     100.467  93.923  78.518  1.00  0.00           C  
ATOM   1090  HA  MET    68     101.545  93.974  78.365  1.00  0.00           H  
ATOM   1091  CB  MET    68     100.124  92.689  77.644  1.00  0.00           C  
ATOM   1092  HB2 MET    68     100.704  91.833  77.991  1.00  0.00           H  
ATOM   1093  HB3 MET    68      99.079  92.446  77.834  1.00  0.00           H  
ATOM   1094  CG  MET    68     100.301  92.876  76.151  1.00  0.00           C  
ATOM   1095  HG2 MET    68      99.590  92.199  75.678  1.00  0.00           H  
ATOM   1096  HG3 MET    68      99.951  93.878  75.905  1.00  0.00           H  
ATOM   1097  SD  MET    68     102.003  92.588  75.671  1.00  0.00           S  
ATOM   1098  CE  MET    68     102.476  94.299  75.307  1.00  0.00           C  
ATOM   1099  HE1 MET    68     102.521  94.907  76.211  1.00  0.00           H  
ATOM   1100  HE2 MET    68     103.518  94.209  75.001  1.00  0.00           H  
ATOM   1101  HE3 MET    68     101.901  94.788  74.521  1.00  0.00           H  
ATOM   1102  C   MET    68      99.811  95.250  78.092  1.00  0.00           C  
ATOM   1103  O   MET    68     100.478  96.009  77.386  1.00  0.00           O  
ATOM   1104  N   MET    69      98.588  95.615  78.561  1.00  0.00           N  
ATOM   1105  H   MET    69      98.076  94.913  79.076  1.00  0.00           H  
ATOM   1106  CA  MET    69      97.918  96.927  78.378  1.00  0.00           C  
ATOM   1107  HA  MET    69      97.879  97.251  77.338  1.00  0.00           H  
ATOM   1108  CB  MET    69      96.403  96.841  78.734  1.00  0.00           C  
ATOM   1109  HB2 MET    69      96.280  96.714  79.809  1.00  0.00           H  
ATOM   1110  HB3 MET    69      95.827  97.752  78.567  1.00  0.00           H  
ATOM   1111  CG  MET    69      95.753  95.716  77.985  1.00  0.00           C  
ATOM   1112  HG2 MET    69      96.231  94.763  78.212  1.00  0.00           H  
ATOM   1113  HG3 MET    69      94.782  95.757  78.479  1.00  0.00           H  
ATOM   1114  SD  MET    69      95.533  95.721  76.121  1.00  0.00           S  
ATOM   1115  CE  MET    69      97.054  95.101  75.505  1.00  0.00           C  
ATOM   1116  HE1 MET    69      96.871  94.715  74.502  1.00  0.00           H  
ATOM   1117  HE2 MET    69      97.813  95.879  75.426  1.00  0.00           H  
ATOM   1118  HE3 MET    69      97.440  94.311  76.149  1.00  0.00           H  
ATOM   1119  C   MET    69      98.700  98.035  79.153  1.00  0.00           C  
ATOM   1120  O   MET    69      99.024  99.069  78.517  1.00  0.00           O  
ATOM   1121  N   LEU    70      99.098  97.944  80.458  1.00  0.00           N  
ATOM   1122  H   LEU    70      98.706  97.230  81.055  1.00  0.00           H  
ATOM   1123  CA  LEU    70     100.154  98.806  81.117  1.00  0.00           C  
ATOM   1124  HA  LEU    70      99.611  99.750  81.151  1.00  0.00           H  
ATOM   1125  CB  LEU    70     100.412  98.187  82.545  1.00  0.00           C  
ATOM   1126  HB2 LEU    70      99.496  98.155  83.135  1.00  0.00           H  
ATOM   1127  HB3 LEU    70     100.651  97.129  82.432  1.00  0.00           H  
ATOM   1128  CG  LEU    70     101.582  98.808  83.270  1.00  0.00           C  
ATOM   1129  HG  LEU    70     102.495  98.681  82.688  1.00  0.00           H  
ATOM   1130  CD1 LEU    70     101.278 100.205  83.778  1.00  0.00           C  
ATOM   1131 HD11 LEU    70     101.115 100.845  82.911  1.00  0.00           H  
ATOM   1132 HD12 LEU    70     100.369 100.211  84.379  1.00  0.00           H  
ATOM   1133 HD13 LEU    70     102.055 100.550  84.461  1.00  0.00           H  
ATOM   1134  CD2 LEU    70     101.872  98.020  84.562  1.00  0.00           C  
ATOM   1135 HD21 LEU    70     101.029  97.925  85.247  1.00  0.00           H  
ATOM   1136 HD22 LEU    70     102.270  97.045  84.283  1.00  0.00           H  
ATOM   1137 HD23 LEU    70     102.760  98.391  85.074  1.00  0.00           H  
ATOM   1138  C   LEU    70     101.448  98.964  80.186  1.00  0.00           C  
ATOM   1139  O   LEU    70     101.804 100.097  79.979  1.00  0.00           O  
ATOM   1140  N   VAL    71     102.065  97.869  79.615  1.00  0.00           N  
ATOM   1141  H   VAL    71     101.740  96.917  79.709  1.00  0.00           H  
ATOM   1142  CA  VAL    71     103.229  98.033  78.685  1.00  0.00           C  
ATOM   1143  HA  VAL    71     104.032  98.643  79.097  1.00  0.00           H  
ATOM   1144  CB  VAL    71     103.829  96.624  78.467  1.00  0.00           C  
ATOM   1145  HB  VAL    71     103.016  95.930  78.254  1.00  0.00           H  
ATOM   1146  CG1 VAL    71     104.777  96.444  77.240  1.00  0.00           C  
ATOM   1147 HG11 VAL    71     105.764  96.850  77.462  1.00  0.00           H  
ATOM   1148 HG12 VAL    71     104.779  95.379  77.009  1.00  0.00           H  
ATOM   1149 HG13 VAL    71     104.233  96.858  76.391  1.00  0.00           H  
ATOM   1150  CG2 VAL    71     104.459  96.124  79.716  1.00  0.00           C  
ATOM   1151 HG21 VAL    71     103.705  95.862  80.458  1.00  0.00           H  
ATOM   1152 HG22 VAL    71     105.112  95.262  79.577  1.00  0.00           H  
ATOM   1153 HG23 VAL    71     105.055  96.909  80.183  1.00  0.00           H  
ATOM   1154  C   VAL    71     102.893  98.784  77.409  1.00  0.00           C  
ATOM   1155  O   VAL    71     103.714  99.572  77.030  1.00  0.00           O  
ATOM   1156  N   PHE    72     101.721  98.539  76.854  1.00  0.00           N  
ATOM   1157  H   PHE    72     101.179  97.740  77.152  1.00  0.00           H  
ATOM   1158  CA  PHE    72     101.211  99.134  75.547  1.00  0.00           C  
ATOM   1159  HA  PHE    72     102.025  99.176  74.823  1.00  0.00           H  
ATOM   1160  CB  PHE    72     100.241  98.088  74.979  1.00  0.00           C  
ATOM   1161  HB2 PHE    72     100.927  97.264  74.781  1.00  0.00           H  
ATOM   1162  HB3 PHE    72      99.596  97.721  75.777  1.00  0.00           H  
ATOM   1163  CG  PHE    72      99.443  98.457  73.738  1.00  0.00           C  
ATOM   1164  CD1 PHE    72      99.967  99.222  72.700  1.00  0.00           C  
ATOM   1165  HD1 PHE    72     100.990  99.558  72.792  1.00  0.00           H  
ATOM   1166  CE1 PHE    72      99.237  99.533  71.579  1.00  0.00           C  
ATOM   1167  HE1 PHE    72      99.596 100.140  70.762  1.00  0.00           H  
ATOM   1168  CZ  PHE    72      97.904  99.079  71.506  1.00  0.00           C  
ATOM   1169  HZ  PHE    72      97.361  99.248  70.588  1.00  0.00           H  
ATOM   1170  CE2 PHE    72      97.351  98.341  72.587  1.00  0.00           C  
ATOM   1171  HE2 PHE    72      96.310  98.056  72.563  1.00  0.00           H  
ATOM   1172  CD2 PHE    72      98.115  98.109  73.747  1.00  0.00           C  
ATOM   1173  HD2 PHE    72      97.664  97.666  74.622  1.00  0.00           H  
ATOM   1174  C   PHE    72     100.718 100.605  75.686  1.00  0.00           C  
ATOM   1175  O   PHE    72     100.901 101.395  74.750  1.00  0.00           O  
ATOM   1176  N   GLY    73     100.180 100.929  76.834  1.00  0.00           N  
ATOM   1177  H   GLY    73     100.205 100.158  77.485  1.00  0.00           H  
ATOM   1178  CA  GLY    73      99.818 102.304  77.231  1.00  0.00           C  
ATOM   1179  HA2 GLY    73      99.454 102.915  76.405  1.00  0.00           H  
ATOM   1180  HA3 GLY    73      99.064 102.329  78.018  1.00  0.00           H  
ATOM   1181  C   GLY    73     101.071 103.172  77.615  1.00  0.00           C  
ATOM   1182  O   GLY    73     101.290 104.281  77.156  1.00  0.00           O  
ATOM   1183  N   GLU    74     102.016 102.521  78.309  1.00  0.00           N  
ATOM   1184  H   GLU    74     101.823 101.602  78.681  1.00  0.00           H  
ATOM   1185  CA  GLU    74     103.330 103.142  78.561  1.00  0.00           C  
ATOM   1186  HA  GLU    74     103.209 104.102  79.063  1.00  0.00           H  
ATOM   1187  CB  GLU    74     104.143 102.204  79.437  1.00  0.00           C  
ATOM   1188  HB2 GLU    74     104.055 101.187  79.055  1.00  0.00           H  
ATOM   1189  HB3 GLU    74     105.213 102.407  79.398  1.00  0.00           H  
ATOM   1190  CG  GLU    74     103.848 102.218  80.953  1.00  0.00           C  
ATOM   1191  HG2 GLU    74     102.768 102.236  81.100  1.00  0.00           H  
ATOM   1192  HG3 GLU    74     104.183 101.306  81.447  1.00  0.00           H  
ATOM   1193  CD  GLU    74     104.454 103.432  81.687  1.00  0.00           C  
ATOM   1194  OE1 GLU    74     104.800 103.279  82.881  1.00  0.00           O  
ATOM   1195  OE2 GLU    74     104.576 104.511  81.025  1.00  0.00           O  
ATOM   1196  C   GLU    74     104.194 103.466  77.329  1.00  0.00           C  
ATOM   1197  O   GLU    74     104.639 104.612  77.197  1.00  0.00           O  
ATOM   1198  N   MET    75     104.279 102.536  76.381  1.00  0.00           N  
ATOM   1199  H   MET    75     103.862 101.638  76.581  1.00  0.00           H  
ATOM   1200  CA  MET    75     104.823 102.723  75.055  1.00  0.00           C  
ATOM   1201  HA  MET    75     105.863 103.019  75.186  1.00  0.00           H  
ATOM   1202  CB  MET    75     104.731 101.359  74.293  1.00  0.00           C  
ATOM   1203  HB2 MET    75     105.324 100.554  74.728  1.00  0.00           H  
ATOM   1204  HB3 MET    75     103.655 101.190  74.259  1.00  0.00           H  
ATOM   1205  CG  MET    75     105.370 101.392  72.828  1.00  0.00           C  
ATOM   1206  HG2 MET    75     105.096 100.463  72.327  1.00  0.00           H  
ATOM   1207  HG3 MET    75     105.071 102.299  72.302  1.00  0.00           H  
ATOM   1208  SD  MET    75     107.153 100.997  72.551  1.00  0.00           S  
ATOM   1209  CE  MET    75     107.965 102.554  72.757  1.00  0.00           C  
ATOM   1210  HE1 MET    75     109.039 102.466  72.594  1.00  0.00           H  
ATOM   1211  HE2 MET    75     107.466 103.209  72.042  1.00  0.00           H  
ATOM   1212  HE3 MET    75     107.700 102.953  73.736  1.00  0.00           H  
ATOM   1213  C   MET    75     104.185 103.925  74.315  1.00  0.00           C  
ATOM   1214  O   MET    75     104.756 104.602  73.499  1.00  0.00           O  
ATOM   1215  N   THR    76     102.870 104.134  74.505  1.00  0.00           N  
ATOM   1216  H   THR    76     102.370 103.386  74.966  1.00  0.00           H  
ATOM   1217  CA  THR    76     102.199 105.314  73.910  1.00  0.00           C  
ATOM   1218  HA  THR    76     102.374 105.212  72.839  1.00  0.00           H  
ATOM   1219  CB  THR    76     100.705 105.102  74.047  1.00  0.00           C  
ATOM   1220  HB  THR    76     100.260 105.026  75.039  1.00  0.00           H  
ATOM   1221  CG2 THR    76     100.051 106.240  73.284  1.00  0.00           C  
ATOM   1222 HG21 THR    76     100.613 106.443  72.372  1.00  0.00           H  
ATOM   1223 HG22 THR    76      99.097 105.850  72.932  1.00  0.00           H  
ATOM   1224 HG23 THR    76      99.913 107.095  73.945  1.00  0.00           H  
ATOM   1225  OG1 THR    76     100.266 103.954  73.376  1.00  0.00           O  
ATOM   1226  HG1 THR    76     100.510 103.204  73.925  1.00  0.00           H  
ATOM   1227  C   THR    76     102.642 106.670  74.369  1.00  0.00           C  
ATOM   1228  O   THR    76     102.794 107.605  73.529  1.00  0.00           O  
ATOM   1229  N   ASP    77     102.939 106.814  75.669  1.00  0.00           N  
ATOM   1230  H   ASP    77     102.743 106.017  76.257  1.00  0.00           H  
ATOM   1231  CA  ASP    77     103.575 108.003  76.282  1.00  0.00           C  
ATOM   1232  HA  ASP    77     102.940 108.799  75.892  1.00  0.00           H  
ATOM   1233  CB  ASP    77     103.515 107.950  77.871  1.00  0.00           C  
ATOM   1234  HB2 ASP    77     103.440 106.914  78.201  1.00  0.00           H  
ATOM   1235  HB3 ASP    77     104.276 108.441  78.478  1.00  0.00           H  
ATOM   1236  CG  ASP    77     102.212 108.462  78.468  1.00  0.00           C  
ATOM   1237  OD1 ASP    77     101.826 108.051  79.571  1.00  0.00           O  
ATOM   1238  OD2 ASP    77     101.535 109.301  77.778  1.00  0.00           O  
ATOM   1239  C   ASP    77     104.906 108.276  75.733  1.00  0.00           C  
ATOM   1240  O   ASP    77     105.283 109.462  75.698  1.00  0.00           O  
ATOM   1241  N   ILE    78     105.700 107.352  75.197  1.00  0.00           N  
ATOM   1242  H   ILE    78     105.464 106.389  75.391  1.00  0.00           H  
ATOM   1243  CA  ILE    78     106.901 107.554  74.426  1.00  0.00           C  
ATOM   1244  HA  ILE    78     107.533 108.257  74.970  1.00  0.00           H  
ATOM   1245  CB  ILE    78     107.559 106.184  74.244  1.00  0.00           C  
ATOM   1246  HB  ILE    78     106.993 105.546  73.566  1.00  0.00           H  
ATOM   1247  CG2 ILE    78     108.881 106.436  73.483  1.00  0.00           C  
ATOM   1248 HG21 ILE    78     109.533 107.132  74.012  1.00  0.00           H  
ATOM   1249 HG22 ILE    78     109.412 105.520  73.225  1.00  0.00           H  
ATOM   1250 HG23 ILE    78     108.583 106.779  72.492  1.00  0.00           H  
ATOM   1251  CG1 ILE    78     107.743 105.383  75.528  1.00  0.00           C  
ATOM   1252 HG12 ILE    78     106.776 105.192  75.993  1.00  0.00           H  
ATOM   1253 HG13 ILE    78     108.093 104.369  75.335  1.00  0.00           H  
ATOM   1254  CD1 ILE    78     108.471 106.041  76.630  1.00  0.00           C  
ATOM   1255 HD11 ILE    78     108.362 105.459  77.545  1.00  0.00           H  
ATOM   1256 HD12 ILE    78     109.507 106.184  76.323  1.00  0.00           H  
ATOM   1257 HD13 ILE    78     108.050 107.037  76.770  1.00  0.00           H  
ATOM   1258  C   ILE    78     106.591 108.293  73.033  1.00  0.00           C  
ATOM   1259  O   ILE    78     107.290 109.228  72.584  1.00  0.00           O  
ATOM   1260  N   PHE    79     105.552 107.825  72.447  1.00  0.00           N  
ATOM   1261  H   PHE    79     105.073 107.015  72.814  1.00  0.00           H  
ATOM   1262  CA  PHE    79     105.062 108.411  71.202  1.00  0.00           C  
ATOM   1263  HA  PHE    79     105.929 108.609  70.572  1.00  0.00           H  
ATOM   1264  CB  PHE    79     104.133 107.344  70.505  1.00  0.00           C  
ATOM   1265  HB2 PHE    79     103.508 106.825  71.232  1.00  0.00           H  
ATOM   1266  HB3 PHE    79     103.492 107.840  69.776  1.00  0.00           H  
ATOM   1267  CG  PHE    79     104.899 106.303  69.833  1.00  0.00           C  
ATOM   1268  CD1 PHE    79     105.029 105.015  70.425  1.00  0.00           C  
ATOM   1269  HD1 PHE    79     104.408 104.623  71.217  1.00  0.00           H  
ATOM   1270  CE1 PHE    79     105.689 103.942  69.783  1.00  0.00           C  
ATOM   1271  HE1 PHE    79     105.723 102.917  70.120  1.00  0.00           H  
ATOM   1272  CZ  PHE    79     106.322 104.227  68.572  1.00  0.00           C  
ATOM   1273  HZ  PHE    79     106.707 103.376  68.030  1.00  0.00           H  
ATOM   1274  CE2 PHE    79     106.203 105.457  67.948  1.00  0.00           C  
ATOM   1275  HE2 PHE    79     106.605 105.578  66.953  1.00  0.00           H  
ATOM   1276  CD2 PHE    79     105.488 106.488  68.548  1.00  0.00           C  
ATOM   1277  HD2 PHE    79     105.435 107.449  68.057  1.00  0.00           H  
ATOM   1278  C   PHE    79     104.428 109.717  71.333  1.00  0.00           C  
ATOM   1279  O   PHE    79     104.415 110.499  70.364  1.00  0.00           O  
ATOM   1280  N   ALA    80     103.889 110.001  72.563  1.00  0.00           N  
ATOM   1281  H   ALA    80     103.857 109.244  73.232  1.00  0.00           H  
ATOM   1282  CA  ALA    80     103.225 111.262  72.946  1.00  0.00           C  
ATOM   1283  HA  ALA    80     102.638 111.626  72.104  1.00  0.00           H  
ATOM   1284  CB  ALA    80     102.334 111.078  74.188  1.00  0.00           C  
ATOM   1285  HB1 ALA    80     101.724 111.962  74.375  1.00  0.00           H  
ATOM   1286  HB2 ALA    80     101.612 110.278  74.024  1.00  0.00           H  
ATOM   1287  HB3 ALA    80     102.901 110.851  75.090  1.00  0.00           H  
ATOM   1288  C   ALA    80     104.289 112.320  73.204  1.00  0.00           C  
ATOM   1289  O   ALA    80     104.264 113.392  72.614  1.00  0.00           O  
ATOM   1290  N   ASN    81     105.390 111.868  73.792  1.00  0.00           N  
ATOM   1291  H   ASN    81     105.422 110.929  74.162  1.00  0.00           H  
ATOM   1292  CA  ASN    81     106.567 112.705  74.044  1.00  0.00           C  
ATOM   1293  HA  ASN    81     106.288 113.631  74.546  1.00  0.00           H  
ATOM   1294  CB  ASN    81     107.490 112.003  75.043  1.00  0.00           C  
ATOM   1295  HB2 ASN    81     106.961 111.865  75.986  1.00  0.00           H  
ATOM   1296  HB3 ASN    81     107.845 111.000  74.807  1.00  0.00           H  
ATOM   1297  CG  ASN    81     108.694 112.894  75.389  1.00  0.00           C  
ATOM   1298  OD1 ASN    81     108.493 113.798  76.166  1.00  0.00           O  
ATOM   1299  ND2 ASN    81     109.882 112.534  74.949  1.00  0.00           N  
ATOM   1300 HD21 ASN    81     110.695 113.095  75.162  1.00  0.00           H  
ATOM   1301 HD22 ASN    81     109.817 111.806  74.253  1.00  0.00           H  
ATOM   1302  C   ASN    81     107.254 113.084  72.721  1.00  0.00           C  
ATOM   1303  O   ASN    81     107.603 114.204  72.577  1.00  0.00           O  
ATOM   1304  N   ALA    82     107.376 112.064  71.833  1.00  0.00           N  
ATOM   1305  H   ALA    82     107.134 111.139  72.161  1.00  0.00           H  
ATOM   1306  CA  ALA    82     107.729 112.161  70.341  1.00  0.00           C  
ATOM   1307  HA  ALA    82     108.746 112.551  70.302  1.00  0.00           H  
ATOM   1308  CB  ALA    82     107.770 110.716  69.785  1.00  0.00           C  
ATOM   1309  HB1 ALA    82     106.738 110.529  69.485  1.00  0.00           H  
ATOM   1310  HB2 ALA    82     108.506 110.684  68.981  1.00  0.00           H  
ATOM   1311  HB3 ALA    82     108.325 110.011  70.404  1.00  0.00           H  
ATOM   1312  C   ALA    82     106.838 113.178  69.537  1.00  0.00           C  
ATOM   1313  O   ALA    82     107.398 113.974  68.786  1.00  0.00           O  
ATOM   1314  N   GLY    83     105.501 113.167  69.655  1.00  0.00           N  
ATOM   1315  H   GLY    83     105.082 112.342  70.059  1.00  0.00           H  
ATOM   1316  CA  GLY    83     104.622 114.039  68.995  1.00  0.00           C  
ATOM   1317  HA2 GLY    83     104.887 114.193  67.949  1.00  0.00           H  
ATOM   1318  HA3 GLY    83     103.617 113.624  69.062  1.00  0.00           H  
ATOM   1319  C   GLY    83     104.753 115.458  69.457  1.00  0.00           C  
ATOM   1320  O   GLY    83     104.705 116.479  68.730  1.00  0.00           O  
ATOM   1321  N   ASN    84     104.909 115.630  70.776  1.00  0.00           N  
ATOM   1322  H   ASN    84     104.724 114.866  71.410  1.00  0.00           H  
ATOM   1323  CA  ASN    84     105.171 116.936  71.395  1.00  0.00           C  
ATOM   1324  HA  ASN    84     104.294 117.537  71.156  1.00  0.00           H  
ATOM   1325  CB  ASN    84     105.214 116.781  72.910  1.00  0.00           C  
ATOM   1326  HB2 ASN    84     105.798 115.960  73.327  1.00  0.00           H  
ATOM   1327  HB3 ASN    84     105.708 117.683  73.268  1.00  0.00           H  
ATOM   1328  CG  ASN    84     103.882 116.730  73.634  1.00  0.00           C  
ATOM   1329  OD1 ASN    84     103.576 117.597  74.466  1.00  0.00           O  
ATOM   1330  ND2 ASN    84     102.994 115.771  73.303  1.00  0.00           N  
ATOM   1331 HD21 ASN    84     102.077 115.805  73.726  1.00  0.00           H  
ATOM   1332 HD22 ASN    84     103.134 114.987  72.682  1.00  0.00           H  
ATOM   1333  C   ASN    84     106.477 117.573  70.939  1.00  0.00           C  
ATOM   1334  O   ASN    84     106.576 118.594  70.243  1.00  0.00           O  
ATOM   1335  N   LEU    85     107.528 116.758  71.039  1.00  0.00           N  
ATOM   1336  H   LEU    85     107.460 115.874  71.524  1.00  0.00           H  
ATOM   1337  CA  LEU    85     108.943 117.107  70.586  1.00  0.00           C  
ATOM   1338  HA  LEU    85     109.381 117.891  71.204  1.00  0.00           H  
ATOM   1339  CB  LEU    85     109.709 115.801  70.829  1.00  0.00           C  
ATOM   1340  HB2 LEU    85     109.603 115.689  71.908  1.00  0.00           H  
ATOM   1341  HB3 LEU    85     109.112 115.053  70.309  1.00  0.00           H  
ATOM   1342  CG  LEU    85     111.168 115.591  70.381  1.00  0.00           C  
ATOM   1343  HG  LEU    85     111.243 115.699  69.299  1.00  0.00           H  
ATOM   1344  CD1 LEU    85     112.175 116.630  70.937  1.00  0.00           C  
ATOM   1345 HD11 LEU    85     111.853 117.628  70.639  1.00  0.00           H  
ATOM   1346 HD12 LEU    85     112.157 116.559  72.024  1.00  0.00           H  
ATOM   1347 HD13 LEU    85     113.148 116.517  70.459  1.00  0.00           H  
ATOM   1348  CD2 LEU    85     111.466 114.169  70.871  1.00  0.00           C  
ATOM   1349 HD21 LEU    85     111.508 114.088  71.957  1.00  0.00           H  
ATOM   1350 HD22 LEU    85     110.827 113.459  70.347  1.00  0.00           H  
ATOM   1351 HD23 LEU    85     112.465 113.853  70.572  1.00  0.00           H  
ATOM   1352  C   LEU    85     109.158 117.680  69.149  1.00  0.00           C  
ATOM   1353  O   LEU    85     110.048 118.538  68.888  1.00  0.00           O  
ATOM   1354  N   GLU    86     108.253 117.142  68.240  1.00  0.00           N  
ATOM   1355  H   GLU    86     107.601 116.417  68.503  1.00  0.00           H  
ATOM   1356  CA  GLU    86     108.162 117.603  66.818  1.00  0.00           C  
ATOM   1357  HA  GLU    86     109.039 117.258  66.270  1.00  0.00           H  
ATOM   1358  CB  GLU    86     107.019 116.865  66.065  1.00  0.00           C  
ATOM   1359  HB2 GLU    86     106.953 115.809  66.326  1.00  0.00           H  
ATOM   1360  HB3 GLU    86     106.112 117.228  66.550  1.00  0.00           H  
ATOM   1361  CG  GLU    86     106.864 117.062  64.570  1.00  0.00           C  
ATOM   1362  HG2 GLU    86     105.992 116.465  64.303  1.00  0.00           H  
ATOM   1363  HG3 GLU    86     106.542 118.096  64.444  1.00  0.00           H  
ATOM   1364  CD  GLU    86     108.085 116.843  63.650  1.00  0.00           C  
ATOM   1365  OE1 GLU    86     108.893 115.915  63.832  1.00  0.00           O  
ATOM   1366  OE2 GLU    86     108.206 117.626  62.681  1.00  0.00           O  
ATOM   1367  C   GLU    86     108.168 119.137  66.575  1.00  0.00           C  
ATOM   1368  O   GLU    86     108.726 119.657  65.578  1.00  0.00           O  
ATOM   1369  N   ASP    87     107.534 119.866  67.573  1.00  0.00           N  
ATOM   1370  H   ASP    87     107.071 119.337  68.298  1.00  0.00           H  
ATOM   1371  CA  ASP    87     107.497 121.307  67.746  1.00  0.00           C  
ATOM   1372  HA  ASP    87     107.834 121.892  66.891  1.00  0.00           H  
ATOM   1373  CB  ASP    87     106.037 121.759  67.937  1.00  0.00           C  
ATOM   1374  HB2 ASP    87     105.718 121.265  68.855  1.00  0.00           H  
ATOM   1375  HB3 ASP    87     106.120 122.835  68.089  1.00  0.00           H  
ATOM   1376  CG  ASP    87     105.136 121.444  66.798  1.00  0.00           C  
ATOM   1377  OD1 ASP    87     105.457 121.736  65.636  1.00  0.00           O  
ATOM   1378  OD2 ASP    87     104.086 120.832  67.021  1.00  0.00           O  
ATOM   1379  C   ASP    87     108.284 121.786  69.039  1.00  0.00           C  
ATOM   1380  O   ASP    87     108.897 122.890  68.967  1.00  0.00           O  
ATOM   1381  N   LEU    88     108.224 121.000  70.137  1.00  0.00           N  
ATOM   1382  H   LEU    88     107.789 120.089  70.125  1.00  0.00           H  
ATOM   1383  CA  LEU    88     108.666 121.514  71.415  1.00  0.00           C  
ATOM   1384  HA  LEU    88     109.264 122.412  71.259  1.00  0.00           H  
ATOM   1385  CB  LEU    88     107.450 122.177  72.093  1.00  0.00           C  
ATOM   1386  HB2 LEU    88     107.283 123.101  71.540  1.00  0.00           H  
ATOM   1387  HB3 LEU    88     106.588 121.511  72.121  1.00  0.00           H  
ATOM   1388  CG  LEU    88     107.655 122.686  73.605  1.00  0.00           C  
ATOM   1389  HG  LEU    88     107.914 121.864  74.274  1.00  0.00           H  
ATOM   1390  CD1 LEU    88     108.858 123.694  73.684  1.00  0.00           C  
ATOM   1391 HD11 LEU    88     108.715 124.412  72.876  1.00  0.00           H  
ATOM   1392 HD12 LEU    88     108.881 124.087  74.700  1.00  0.00           H  
ATOM   1393 HD13 LEU    88     109.767 123.159  73.408  1.00  0.00           H  
ATOM   1394  CD2 LEU    88     106.347 123.372  73.972  1.00  0.00           C  
ATOM   1395 HD21 LEU    88     106.391 124.024  74.845  1.00  0.00           H  
ATOM   1396 HD22 LEU    88     106.053 123.948  73.095  1.00  0.00           H  
ATOM   1397 HD23 LEU    88     105.651 122.553  74.156  1.00  0.00           H  
ATOM   1398  C   LEU    88     109.287 120.503  72.331  1.00  0.00           C  
ATOM   1399  O   LEU    88     108.561 119.546  72.778  1.00  0.00           O  
ATOM   1400  N   MET    89     110.524 120.758  72.663  1.00  0.00           N  
ATOM   1401  H   MET    89     111.023 121.549  72.284  1.00  0.00           H  
ATOM   1402  CA  MET    89     111.323 119.896  73.558  1.00  0.00           C  
ATOM   1403  HA  MET    89     111.288 118.881  73.163  1.00  0.00           H  
ATOM   1404  CB  MET    89     112.802 120.410  73.489  1.00  0.00           C  
ATOM   1405  HB2 MET    89     113.190 120.216  72.489  1.00  0.00           H  
ATOM   1406  HB3 MET    89     112.870 121.489  73.631  1.00  0.00           H  
ATOM   1407  CG  MET    89     113.799 119.825  74.537  1.00  0.00           C  
ATOM   1408  HG2 MET    89     114.781 120.261  74.349  1.00  0.00           H  
ATOM   1409  HG3 MET    89     113.424 120.141  75.511  1.00  0.00           H  
ATOM   1410  SD  MET    89     113.944 118.026  74.474  1.00  0.00           S  
ATOM   1411  CE  MET    89     115.293 117.724  73.262  1.00  0.00           C  
ATOM   1412  HE1 MET    89     115.067 118.040  72.244  1.00  0.00           H  
ATOM   1413  HE2 MET    89     116.169 118.238  73.657  1.00  0.00           H  
ATOM   1414  HE3 MET    89     115.723 116.735  73.423  1.00  0.00           H  
ATOM   1415  C   MET    89     110.680 119.831  74.943  1.00  0.00           C  
ATOM   1416  O   MET    89     109.997 120.826  75.367  1.00  0.00           O  
ATOM   1417  N   SER    90     110.917 118.839  75.816  1.00  0.00           N  
ATOM   1418  H   SER    90     111.415 118.020  75.501  1.00  0.00           H  
ATOM   1419  CA  SER    90     110.634 118.832  77.279  1.00  0.00           C  
ATOM   1420  HA  SER    90     110.782 117.819  77.653  1.00  0.00           H  
ATOM   1421  CB  SER    90     111.672 119.744  78.004  1.00  0.00           C  
ATOM   1422  HB2 SER    90     111.435 120.790  77.809  1.00  0.00           H  
ATOM   1423  HB3 SER    90     111.654 119.554  79.077  1.00  0.00           H  
ATOM   1424  OG  SER    90     113.030 119.521  77.654  1.00  0.00           O  
ATOM   1425  HG  SER    90     113.605 120.243  77.918  1.00  0.00           H  
ATOM   1426  C   SER    90     109.234 119.248  77.851  1.00  0.00           C  
ATOM   1427  O   SER    90     109.108 119.479  79.046  1.00  0.00           O  
ATOM   1428  N   ASN    91     108.138 119.380  77.057  1.00  0.00           N  
ATOM   1429  H   ASN    91     108.281 119.431  76.058  1.00  0.00           H  
ATOM   1430  CA  ASN    91     106.717 119.707  77.442  1.00  0.00           C  
ATOM   1431  HA  ASN    91     106.640 120.611  78.046  1.00  0.00           H  
ATOM   1432  CB  ASN    91     105.928 119.835  76.139  1.00  0.00           C  
ATOM   1433  HB2 ASN    91     106.568 120.369  75.436  1.00  0.00           H  
ATOM   1434  HB3 ASN    91     105.807 118.832  75.728  1.00  0.00           H  
ATOM   1435  CG  ASN    91     104.657 120.757  76.261  1.00  0.00           C  
ATOM   1436  OD1 ASN    91     104.649 121.868  76.778  1.00  0.00           O  
ATOM   1437  ND2 ASN    91     103.590 120.269  75.584  1.00  0.00           N  
ATOM   1438 HD21 ASN    91     102.744 120.808  75.700  1.00  0.00           H  
ATOM   1439 HD22 ASN    91     103.573 119.445  75.000  1.00  0.00           H  
ATOM   1440  C   ASN    91     106.122 118.672  78.434  1.00  0.00           C  
ATOM   1441  O   ASN    91     105.121 118.940  79.099  1.00  0.00           O  
ATOM   1442  N   ILE    92     106.714 117.440  78.560  1.00  0.00           N  
ATOM   1443  H   ILE    92     107.570 117.251  78.059  1.00  0.00           H  
ATOM   1444  CA  ILE    92     106.184 116.386  79.399  1.00  0.00           C  
ATOM   1445  HA  ILE    92     105.339 116.702  80.010  1.00  0.00           H  
ATOM   1446  CB  ILE    92     105.638 115.236  78.517  1.00  0.00           C  
ATOM   1447  HB  ILE    92     106.444 114.953  77.840  1.00  0.00           H  
ATOM   1448  CG2 ILE    92     105.248 114.023  79.434  1.00  0.00           C  
ATOM   1449 HG21 ILE    92     105.136 113.145  78.798  1.00  0.00           H  
ATOM   1450 HG22 ILE    92     106.146 113.787  80.004  1.00  0.00           H  
ATOM   1451 HG23 ILE    92     104.359 114.167  80.048  1.00  0.00           H  
ATOM   1452  CG1 ILE    92     104.371 115.701  77.677  1.00  0.00           C  
ATOM   1453 HG12 ILE    92     103.740 116.233  78.389  1.00  0.00           H  
ATOM   1454 HG13 ILE    92     104.668 116.488  76.985  1.00  0.00           H  
ATOM   1455  CD1 ILE    92     103.650 114.591  76.868  1.00  0.00           C  
ATOM   1456 HD11 ILE    92     103.079 113.946  77.535  1.00  0.00           H  
ATOM   1457 HD12 ILE    92     102.921 115.068  76.212  1.00  0.00           H  
ATOM   1458 HD13 ILE    92     104.416 114.064  76.298  1.00  0.00           H  
ATOM   1459  C   ILE    92     107.327 116.016  80.367  1.00  0.00           C  
ATOM   1460  O   ILE    92     107.072 115.704  81.550  1.00  0.00           O  
ATOM   1461  N   THR    93     108.613 115.906  79.899  1.00  0.00           N  
ATOM   1462  H   THR    93     108.829 115.941  78.913  1.00  0.00           H  
ATOM   1463  CA  THR    93     109.680 115.360  80.747  1.00  0.00           C  
ATOM   1464  HA  THR    93     109.454 115.683  81.763  1.00  0.00           H  
ATOM   1465  CB  THR    93     109.651 113.766  80.641  1.00  0.00           C  
ATOM   1466  HB  THR    93     108.836 113.357  81.238  1.00  0.00           H  
ATOM   1467  CG2 THR    93     109.681 113.078  79.229  1.00  0.00           C  
ATOM   1468 HG21 THR    93     110.510 113.490  78.654  1.00  0.00           H  
ATOM   1469 HG22 THR    93     109.715 111.995  79.348  1.00  0.00           H  
ATOM   1470 HG23 THR    93     108.740 113.258  78.709  1.00  0.00           H  
ATOM   1471  OG1 THR    93     110.859 113.225  81.244  1.00  0.00           O  
ATOM   1472  HG1 THR    93     110.728 113.238  82.195  1.00  0.00           H  
ATOM   1473  C   THR    93     111.121 115.848  80.309  1.00  0.00           C  
ATOM   1474  O   THR    93     111.492 115.871  79.155  1.00  0.00           O  
ATOM   1475  N   ASN    94     111.998 116.158  81.247  1.00  0.00           N  
ATOM   1476  H   ASN    94     111.736 115.941  82.198  1.00  0.00           H  
ATOM   1477  CA  ASN    94     113.438 116.433  80.927  1.00  0.00           C  
ATOM   1478  HA  ASN    94     113.460 116.851  79.920  1.00  0.00           H  
ATOM   1479  CB  ASN    94     113.906 117.592  81.786  1.00  0.00           C  
ATOM   1480  HB2 ASN    94     114.821 117.949  81.314  1.00  0.00           H  
ATOM   1481  HB3 ASN    94     113.191 118.403  81.642  1.00  0.00           H  
ATOM   1482  CG  ASN    94     113.953 117.353  83.310  1.00  0.00           C  
ATOM   1483  OD1 ASN    94     113.405 116.369  83.869  1.00  0.00           O  
ATOM   1484  ND2 ASN    94     114.690 118.209  84.071  1.00  0.00           N  
ATOM   1485 HD21 ASN    94     115.180 118.974  83.628  1.00  0.00           H  
ATOM   1486 HD22 ASN    94     114.476 118.135  85.055  1.00  0.00           H  
ATOM   1487  C   ASN    94     114.251 115.141  80.901  1.00  0.00           C  
ATOM   1488  O   ASN    94     115.148 115.013  81.687  1.00  0.00           O  
ATOM   1489  N   ARG    95     113.894 114.060  80.186  1.00  0.00           N  
ATOM   1490  H   ARG    95     112.969 114.135  79.786  1.00  0.00           H  
ATOM   1491  CA  ARG    95     114.616 112.722  80.118  1.00  0.00           C  
ATOM   1492  HA  ARG    95     114.840 112.619  81.180  1.00  0.00           H  
ATOM   1493  CB  ARG    95     113.685 111.605  79.651  1.00  0.00           C  
ATOM   1494  HB2 ARG    95     114.097 110.598  79.714  1.00  0.00           H  
ATOM   1495  HB3 ARG    95     112.825 111.569  80.319  1.00  0.00           H  
ATOM   1496  CG  ARG    95     113.139 111.837  78.203  1.00  0.00           C  
ATOM   1497  HG2 ARG    95     112.582 112.764  78.071  1.00  0.00           H  
ATOM   1498  HG3 ARG    95     113.860 111.891  77.388  1.00  0.00           H  
ATOM   1499  CD  ARG    95     112.171 110.773  77.799  1.00  0.00           C  
ATOM   1500  HD2 ARG    95     111.619 110.531  78.708  1.00  0.00           H  
ATOM   1501  HD3 ARG    95     111.590 111.043  76.917  1.00  0.00           H  
ATOM   1502  NE  ARG    95     112.927 109.566  77.436  1.00  0.00           N  
ATOM   1503  HE  ARG    95     113.863 109.364  77.756  1.00  0.00           H  
ATOM   1504  CZ  ARG    95     112.503 108.561  76.723  1.00  0.00           C  
ATOM   1505  NH1 ARG    95     111.289 108.464  76.282  1.00  0.00           N  
ATOM   1506 HH11 ARG    95     110.958 107.588  75.903  1.00  0.00           H  
ATOM   1507 HH12 ARG    95     110.606 109.035  76.758  1.00  0.00           H  
ATOM   1508  NH2 ARG    95     113.315 107.547  76.549  1.00  0.00           N  
ATOM   1509 HH21 ARG    95     114.295 107.627  76.781  1.00  0.00           H  
ATOM   1510 HH22 ARG    95     113.071 106.779  75.941  1.00  0.00           H  
ATOM   1511  C   ARG    95     116.001 112.815  79.484  1.00  0.00           C  
ATOM   1512  O   ARG    95     116.107 113.506  78.442  1.00  0.00           O  
ATOM   1513  N   SER    96     117.035 112.552  80.308  1.00  0.00           N  
ATOM   1514  H   SER    96     116.878 112.118  81.207  1.00  0.00           H  
ATOM   1515  CA  SER    96     118.416 112.914  79.888  1.00  0.00           C  
ATOM   1516  HA  SER    96     118.427 113.916  79.460  1.00  0.00           H  
ATOM   1517  CB  SER    96     119.327 112.861  81.135  1.00  0.00           C  
ATOM   1518  HB2 SER    96     119.202 111.865  81.561  1.00  0.00           H  
ATOM   1519  HB3 SER    96     120.377 112.994  80.877  1.00  0.00           H  
ATOM   1520  OG  SER    96     118.836 113.806  82.084  1.00  0.00           O  
ATOM   1521  HG  SER    96     119.548 113.963  82.708  1.00  0.00           H  
ATOM   1522  C   SER    96     119.044 112.157  78.772  1.00  0.00           C  
ATOM   1523  O   SER    96     119.938 112.716  78.175  1.00  0.00           O  
ATOM   1524  N   ASP    97     118.609 110.970  78.531  1.00  0.00           N  
ATOM   1525  H   ASP    97     117.833 110.642  79.088  1.00  0.00           H  
ATOM   1526  CA  ASP    97     118.953 110.101  77.448  1.00  0.00           C  
ATOM   1527  HA  ASP    97     120.020 109.980  77.633  1.00  0.00           H  
ATOM   1528  CB  ASP    97     118.265 108.695  77.456  1.00  0.00           C  
ATOM   1529  HB2 ASP    97     118.781 108.010  76.783  1.00  0.00           H  
ATOM   1530  HB3 ASP    97     118.599 108.233  78.385  1.00  0.00           H  
ATOM   1531  CG  ASP    97     116.719 108.646  77.548  1.00  0.00           C  
ATOM   1532  OD1 ASP    97     116.009 109.610  77.962  1.00  0.00           O  
ATOM   1533  OD2 ASP    97     116.281 107.510  77.303  1.00  0.00           O  
ATOM   1534  C   ASP    97     118.732 110.702  76.072  1.00  0.00           C  
ATOM   1535  O   ASP    97     119.664 110.830  75.267  1.00  0.00           O  
ATOM   1536  N   ILE    98     117.455 111.073  75.868  1.00  0.00           N  
ATOM   1537  H   ILE    98     116.772 110.698  76.510  1.00  0.00           H  
ATOM   1538  CA  ILE    98     117.038 111.917  74.747  1.00  0.00           C  
ATOM   1539  HA  ILE    98     117.202 111.326  73.846  1.00  0.00           H  
ATOM   1540  CB  ILE    98     115.537 112.259  74.773  1.00  0.00           C  
ATOM   1541  HB  ILE    98     115.156 112.368  75.789  1.00  0.00           H  
ATOM   1542  CG2 ILE    98     115.213 113.532  73.990  1.00  0.00           C  
ATOM   1543 HG21 ILE    98     115.449 113.413  72.933  1.00  0.00           H  
ATOM   1544 HG22 ILE    98     114.160 113.811  74.032  1.00  0.00           H  
ATOM   1545 HG23 ILE    98     115.730 114.371  74.456  1.00  0.00           H  
ATOM   1546  CG1 ILE    98     114.738 111.019  74.107  1.00  0.00           C  
ATOM   1547 HG12 ILE    98     115.194 110.911  73.123  1.00  0.00           H  
ATOM   1548 HG13 ILE    98     115.071 110.107  74.602  1.00  0.00           H  
ATOM   1549  CD1 ILE    98     113.232 111.108  73.990  1.00  0.00           C  
ATOM   1550 HD11 ILE    98     112.891 111.730  73.163  1.00  0.00           H  
ATOM   1551 HD12 ILE    98     112.674 110.172  73.941  1.00  0.00           H  
ATOM   1552 HD13 ILE    98     112.961 111.745  74.832  1.00  0.00           H  
ATOM   1553  C   ILE    98     117.905 113.179  74.605  1.00  0.00           C  
ATOM   1554  O   ILE    98     118.230 113.560  73.492  1.00  0.00           O  
ATOM   1555  N   ASN    99     118.205 113.965  75.631  1.00  0.00           N  
ATOM   1556  H   ASN    99     117.823 113.635  76.506  1.00  0.00           H  
ATOM   1557  CA  ASN    99     119.027 115.100  75.712  1.00  0.00           C  
ATOM   1558  HA  ASN    99     118.717 115.745  74.890  1.00  0.00           H  
ATOM   1559  CB  ASN    99     118.818 115.861  76.969  1.00  0.00           C  
ATOM   1560  HB2 ASN    99     117.750 115.999  77.143  1.00  0.00           H  
ATOM   1561  HB3 ASN    99     119.277 115.196  77.701  1.00  0.00           H  
ATOM   1562  CG  ASN    99     119.445 117.214  76.957  1.00  0.00           C  
ATOM   1563  OD1 ASN    99     119.561 117.833  75.872  1.00  0.00           O  
ATOM   1564  ND2 ASN    99     119.814 117.687  78.075  1.00  0.00           N  
ATOM   1565 HD21 ASN    99     119.543 117.213  78.925  1.00  0.00           H  
ATOM   1566 HD22 ASN    99     120.299 118.573  78.062  1.00  0.00           H  
ATOM   1567  C   ASN    99     120.488 114.793  75.312  1.00  0.00           C  
ATOM   1568  O   ASN    99     120.997 115.484  74.398  1.00  0.00           O  
ATOM   1569  N   ASP   100     121.037 113.653  75.784  1.00  0.00           N  
ATOM   1570  H   ASP   100     120.460 113.134  76.430  1.00  0.00           H  
ATOM   1571  CA  ASP   100     122.462 113.319  75.528  1.00  0.00           C  
ATOM   1572  HA  ASP   100     123.050 114.206  75.767  1.00  0.00           H  
ATOM   1573  CB  ASP   100     122.874 112.356  76.598  1.00  0.00           C  
ATOM   1574  HB2 ASP   100     122.556 112.823  77.530  1.00  0.00           H  
ATOM   1575  HB3 ASP   100     122.343 111.416  76.448  1.00  0.00           H  
ATOM   1576  CG  ASP   100     124.383 112.173  76.702  1.00  0.00           C  
ATOM   1577  OD1 ASP   100     124.754 111.135  77.198  1.00  0.00           O  
ATOM   1578  OD2 ASP   100     125.104 113.106  76.332  1.00  0.00           O  
ATOM   1579  C   ASP   100     122.763 112.835  74.053  1.00  0.00           C  
ATOM   1580  O   ASP   100     123.800 113.156  73.501  1.00  0.00           O  
ATOM   1581  N   THR   101     121.899 111.994  73.446  1.00  0.00           N  
ATOM   1582  H   THR   101     121.063 111.766  73.964  1.00  0.00           H  
ATOM   1583  CA  THR   101     122.173 111.460  72.105  1.00  0.00           C  
ATOM   1584  HA  THR   101     122.968 112.027  71.623  1.00  0.00           H  
ATOM   1585  CB  THR   101     122.558 109.994  72.102  1.00  0.00           C  
ATOM   1586  HB  THR   101     122.723 109.686  71.070  1.00  0.00           H  
ATOM   1587  CG2 THR   101     123.828 109.750  72.936  1.00  0.00           C  
ATOM   1588 HG21 THR   101     124.729 110.220  72.541  1.00  0.00           H  
ATOM   1589 HG22 THR   101     123.665 110.010  73.982  1.00  0.00           H  
ATOM   1590 HG23 THR   101     124.146 108.708  72.964  1.00  0.00           H  
ATOM   1591  OG1 THR   101     121.516 109.148  72.620  1.00  0.00           O  
ATOM   1592  HG1 THR   101     121.646 108.295  72.199  1.00  0.00           H  
ATOM   1593  C   THR   101     121.039 111.689  71.124  1.00  0.00           C  
ATOM   1594  O   THR   101     121.028 111.139  70.040  1.00  0.00           O  
ATOM   1595  N   GLY   102     120.112 112.561  71.488  1.00  0.00           N  
ATOM   1596  H   GLY   102     120.100 112.888  72.444  1.00  0.00           H  
ATOM   1597  CA  GLY   102     118.959 112.918  70.601  1.00  0.00           C  
ATOM   1598  HA2 GLY   102     118.545 113.823  71.043  1.00  0.00           H  
ATOM   1599  HA3 GLY   102     119.303 113.066  69.577  1.00  0.00           H  
ATOM   1600  C   GLY   102     117.818 111.866  70.583  1.00  0.00           C  
ATOM   1601  O   GLY   102     117.830 110.826  71.206  1.00  0.00           O  
ATOM   1602  N   PHE   103     116.788 112.173  69.807  1.00  0.00           N  
ATOM   1603  H   PHE   103     116.900 112.949  69.170  1.00  0.00           H  
ATOM   1604  CA  PHE   103     115.600 111.331  69.749  1.00  0.00           C  
ATOM   1605  HA  PHE   103     115.194 111.162  70.746  1.00  0.00           H  
ATOM   1606  CB  PHE   103     114.636 112.132  68.997  1.00  0.00           C  
ATOM   1607  HB2 PHE   103     114.282 112.854  69.733  1.00  0.00           H  
ATOM   1608  HB3 PHE   103     115.114 112.633  68.155  1.00  0.00           H  
ATOM   1609  CG  PHE   103     113.285 111.499  68.595  1.00  0.00           C  
ATOM   1610  CD1 PHE   103     112.520 110.922  69.595  1.00  0.00           C  
ATOM   1611  HD1 PHE   103     112.735 110.992  70.651  1.00  0.00           H  
ATOM   1612  CE1 PHE   103     111.414 110.148  69.166  1.00  0.00           C  
ATOM   1613  HE1 PHE   103     110.813 109.787  69.987  1.00  0.00           H  
ATOM   1614  CZ  PHE   103     111.013 110.109  67.831  1.00  0.00           C  
ATOM   1615  HZ  PHE   103     110.037 109.756  67.533  1.00  0.00           H  
ATOM   1616  CE2 PHE   103     111.745 110.719  66.869  1.00  0.00           C  
ATOM   1617  HE2 PHE   103     111.490 110.659  65.821  1.00  0.00           H  
ATOM   1618  CD2 PHE   103     112.905 111.406  67.274  1.00  0.00           C  
ATOM   1619  HD2 PHE   103     113.509 111.831  66.486  1.00  0.00           H  
ATOM   1620  C   PHE   103     115.709 109.972  69.077  1.00  0.00           C  
ATOM   1621  O   PHE   103     115.372 108.925  69.611  1.00  0.00           O  
ATOM   1622  N   PHE   104     116.408 109.974  67.916  1.00  0.00           N  
ATOM   1623  H   PHE   104     116.864 110.791  67.536  1.00  0.00           H  
ATOM   1624  CA  PHE   104     116.420 108.833  66.988  1.00  0.00           C  
ATOM   1625  HA  PHE   104     115.417 108.541  66.679  1.00  0.00           H  
ATOM   1626  CB  PHE   104     116.999 109.357  65.655  1.00  0.00           C  
ATOM   1627  HB2 PHE   104     116.245 110.086  65.357  1.00  0.00           H  
ATOM   1628  HB3 PHE   104     117.920 109.931  65.756  1.00  0.00           H  
ATOM   1629  CG  PHE   104     117.250 108.355  64.579  1.00  0.00           C  
ATOM   1630  CD1 PHE   104     116.248 107.676  63.894  1.00  0.00           C  
ATOM   1631  HD1 PHE   104     115.216 107.936  64.079  1.00  0.00           H  
ATOM   1632  CE1 PHE   104     116.581 106.766  62.871  1.00  0.00           C  
ATOM   1633  HE1 PHE   104     115.927 106.327  62.133  1.00  0.00           H  
ATOM   1634  CZ  PHE   104     117.972 106.492  62.685  1.00  0.00           C  
ATOM   1635  HZ  PHE   104     118.295 105.842  61.885  1.00  0.00           H  
ATOM   1636  CE2 PHE   104     118.972 107.051  63.476  1.00  0.00           C  
ATOM   1637  HE2 PHE   104     120.019 106.788  63.442  1.00  0.00           H  
ATOM   1638  CD2 PHE   104     118.607 107.970  64.440  1.00  0.00           C  
ATOM   1639  HD2 PHE   104     119.342 108.430  65.085  1.00  0.00           H  
ATOM   1640  C   PHE   104     117.171 107.638  67.682  1.00  0.00           C  
ATOM   1641  O   PHE   104     116.594 106.576  67.632  1.00  0.00           O  
ATOM   1642  N   MET   105     118.312 107.854  68.351  1.00  0.00           N  
ATOM   1643  H   MET   105     118.709 108.783  68.342  1.00  0.00           H  
ATOM   1644  CA  MET   105     119.003 106.826  69.212  1.00  0.00           C  
ATOM   1645  HA  MET   105     119.326 106.010  68.566  1.00  0.00           H  
ATOM   1646  CB  MET   105     120.257 107.367  69.852  1.00  0.00           C  
ATOM   1647  HB2 MET   105     120.726 108.092  69.187  1.00  0.00           H  
ATOM   1648  HB3 MET   105     119.839 107.925  70.689  1.00  0.00           H  
ATOM   1649  CG  MET   105     121.335 106.282  70.151  1.00  0.00           C  
ATOM   1650  HG2 MET   105     121.316 105.465  69.429  1.00  0.00           H  
ATOM   1651  HG3 MET   105     122.334 106.718  70.174  1.00  0.00           H  
ATOM   1652  SD  MET   105     121.277 105.505  71.895  1.00  0.00           S  
ATOM   1653  CE  MET   105     122.523 104.270  72.010  1.00  0.00           C  
ATOM   1654  HE1 MET   105     122.443 103.695  72.932  1.00  0.00           H  
ATOM   1655  HE2 MET   105     122.416 103.639  71.127  1.00  0.00           H  
ATOM   1656  HE3 MET   105     123.537 104.653  71.894  1.00  0.00           H  
ATOM   1657  C   MET   105     118.114 106.123  70.223  1.00  0.00           C  
ATOM   1658  O   MET   105     118.197 104.924  70.401  1.00  0.00           O  
ATOM   1659  N   ASN   106     117.305 106.895  70.965  1.00  0.00           N  
ATOM   1660  H   ASN   106     117.102 107.806  70.579  1.00  0.00           H  
ATOM   1661  CA  ASN   106     116.572 106.488  72.137  1.00  0.00           C  
ATOM   1662  HA  ASN   106     117.095 105.706  72.687  1.00  0.00           H  
ATOM   1663  CB  ASN   106     116.494 107.667  73.076  1.00  0.00           C  
ATOM   1664  HB2 ASN   106     116.159 108.546  72.525  1.00  0.00           H  
ATOM   1665  HB3 ASN   106     115.862 107.472  73.942  1.00  0.00           H  
ATOM   1666  CG  ASN   106     117.908 107.981  73.646  1.00  0.00           C  
ATOM   1667  OD1 ASN   106     118.490 107.148  74.359  1.00  0.00           O  
ATOM   1668  ND2 ASN   106     118.527 109.051  73.277  1.00  0.00           N  
ATOM   1669 HD21 ASN   106     119.467 109.281  73.568  1.00  0.00           H  
ATOM   1670 HD22 ASN   106     118.111 109.670  72.595  1.00  0.00           H  
ATOM   1671  C   ASN   106     115.115 105.996  71.834  1.00  0.00           C  
ATOM   1672  O   ASN   106     114.563 105.277  72.661  1.00  0.00           O  
ATOM   1673  N   LEU   107     114.521 106.226  70.666  1.00  0.00           N  
ATOM   1674  H   LEU   107     114.845 106.843  69.935  1.00  0.00           H  
ATOM   1675  CA  LEU   107     113.368 105.437  70.179  1.00  0.00           C  
ATOM   1676  HA  LEU   107     112.515 105.436  70.858  1.00  0.00           H  
ATOM   1677  CB  LEU   107     112.901 106.069  68.881  1.00  0.00           C  
ATOM   1678  HB2 LEU   107     112.911 107.158  68.918  1.00  0.00           H  
ATOM   1679  HB3 LEU   107     113.553 105.782  68.055  1.00  0.00           H  
ATOM   1680  CG  LEU   107     111.493 105.569  68.358  1.00  0.00           C  
ATOM   1681  HG  LEU   107     111.576 104.488  68.249  1.00  0.00           H  
ATOM   1682  CD1 LEU   107     110.319 105.782  69.324  1.00  0.00           C  
ATOM   1683 HD11 LEU   107     110.038 106.833  69.257  1.00  0.00           H  
ATOM   1684 HD12 LEU   107     109.514 105.136  68.974  1.00  0.00           H  
ATOM   1685 HD13 LEU   107     110.673 105.603  70.339  1.00  0.00           H  
ATOM   1686  CD2 LEU   107     111.209 106.260  67.070  1.00  0.00           C  
ATOM   1687 HD21 LEU   107     111.957 106.059  66.303  1.00  0.00           H  
ATOM   1688 HD22 LEU   107     110.269 105.910  66.644  1.00  0.00           H  
ATOM   1689 HD23 LEU   107     111.072 107.339  67.143  1.00  0.00           H  
ATOM   1690  C   LEU   107     113.676 103.907  70.005  1.00  0.00           C  
ATOM   1691  O   LEU   107     112.905 103.030  70.413  1.00  0.00           O  
ATOM   1692  N   GLU   108     114.864 103.549  69.484  1.00  0.00           N  
ATOM   1693  H   GLU   108     115.491 104.295  69.218  1.00  0.00           H  
ATOM   1694  CA  GLU   108     115.322 102.193  69.302  1.00  0.00           C  
ATOM   1695  HA  GLU   108     114.581 101.636  68.728  1.00  0.00           H  
ATOM   1696  CB  GLU   108     116.519 102.224  68.382  1.00  0.00           C  
ATOM   1697  HB2 GLU   108     116.148 102.560  67.414  1.00  0.00           H  
ATOM   1698  HB3 GLU   108     117.156 103.044  68.713  1.00  0.00           H  
ATOM   1699  CG  GLU   108     117.266 100.891  68.363  1.00  0.00           C  
ATOM   1700  HG2 GLU   108     118.002 100.819  69.164  1.00  0.00           H  
ATOM   1701  HG3 GLU   108     116.586 100.041  68.417  1.00  0.00           H  
ATOM   1702  CD  GLU   108     118.116 100.700  67.069  1.00  0.00           C  
ATOM   1703  OE1 GLU   108     119.295 100.311  67.055  1.00  0.00           O  
ATOM   1704  OE2 GLU   108     117.574 101.085  65.989  1.00  0.00           O  
ATOM   1705  C   GLU   108     115.567 101.475  70.650  1.00  0.00           C  
ATOM   1706  O   GLU   108     115.094 100.341  70.778  1.00  0.00           O  
ATOM   1707  N   GLU   109     116.166 102.142  71.622  1.00  0.00           N  
ATOM   1708  H   GLU   109     116.696 102.985  71.454  1.00  0.00           H  
ATOM   1709  CA  GLU   109     116.183 101.661  73.005  1.00  0.00           C  
ATOM   1710  HA  GLU   109     116.667 100.704  73.198  1.00  0.00           H  
ATOM   1711  CB  GLU   109     116.939 102.695  73.876  1.00  0.00           C  
ATOM   1712  HB2 GLU   109     116.471 103.670  73.738  1.00  0.00           H  
ATOM   1713  HB3 GLU   109     116.726 102.485  74.924  1.00  0.00           H  
ATOM   1714  CG  GLU   109     118.443 102.681  73.895  1.00  0.00           C  
ATOM   1715  HG2 GLU   109     118.766 103.099  72.942  1.00  0.00           H  
ATOM   1716  HG3 GLU   109     118.750 103.289  74.746  1.00  0.00           H  
ATOM   1717  CD  GLU   109     119.101 101.288  74.017  1.00  0.00           C  
ATOM   1718  OE1 GLU   109     118.661 100.598  74.972  1.00  0.00           O  
ATOM   1719  OE2 GLU   109     120.148 100.987  73.382  1.00  0.00           O  
ATOM   1720  C   GLU   109     114.773 101.447  73.630  1.00  0.00           C  
ATOM   1721  O   GLU   109     114.529 100.358  74.165  1.00  0.00           O  
ATOM   1722  N   ASP   110     113.878 102.459  73.583  1.00  0.00           N  
ATOM   1723  H   ASP   110     114.118 103.349  73.170  1.00  0.00           H  
ATOM   1724  CA  ASP   110     112.546 102.270  74.184  1.00  0.00           C  
ATOM   1725  HA  ASP   110     112.741 102.037  75.231  1.00  0.00           H  
ATOM   1726  CB  ASP   110     111.627 103.542  74.101  1.00  0.00           C  
ATOM   1727  HB2 ASP   110     111.578 103.819  73.048  1.00  0.00           H  
ATOM   1728  HB3 ASP   110     110.628 103.287  74.456  1.00  0.00           H  
ATOM   1729  CG  ASP   110     112.177 104.761  74.880  1.00  0.00           C  
ATOM   1730  OD1 ASP   110     112.329 105.885  74.331  1.00  0.00           O  
ATOM   1731  OD2 ASP   110     112.625 104.514  76.007  1.00  0.00           O  
ATOM   1732  C   ASP   110     111.730 101.080  73.543  1.00  0.00           C  
ATOM   1733  O   ASP   110     111.027 100.345  74.185  1.00  0.00           O  
ATOM   1734  N   MET   111     111.748 101.020  72.156  1.00  0.00           N  
ATOM   1735  H   MET   111     112.372 101.713  71.768  1.00  0.00           H  
ATOM   1736  CA  MET   111     111.125  99.896  71.366  1.00  0.00           C  
ATOM   1737  HA  MET   111     110.055  99.733  71.491  1.00  0.00           H  
ATOM   1738  CB  MET   111     111.481 100.235  69.900  1.00  0.00           C  
ATOM   1739  HB2 MET   111     111.119 101.210  69.574  1.00  0.00           H  
ATOM   1740  HB3 MET   111     112.567 100.315  69.865  1.00  0.00           H  
ATOM   1741  CG  MET   111     110.973  99.252  68.873  1.00  0.00           C  
ATOM   1742  HG2 MET   111     109.930  99.115  69.160  1.00  0.00           H  
ATOM   1743  HG3 MET   111     111.023  99.732  67.895  1.00  0.00           H  
ATOM   1744  SD  MET   111     111.543  97.637  68.561  1.00  0.00           S  
ATOM   1745  CE  MET   111     113.250  97.847  68.066  1.00  0.00           C  
ATOM   1746  HE1 MET   111     113.883  97.917  68.951  1.00  0.00           H  
ATOM   1747  HE2 MET   111     113.581  96.957  67.530  1.00  0.00           H  
ATOM   1748  HE3 MET   111     113.335  98.695  67.387  1.00  0.00           H  
ATOM   1749  C   MET   111     111.785  98.553  71.793  1.00  0.00           C  
ATOM   1750  O   MET   111     111.100  97.604  72.114  1.00  0.00           O  
ATOM   1751  N   THR   112     113.123  98.468  71.900  1.00  0.00           N  
ATOM   1752  H   THR   112     113.692  99.281  71.709  1.00  0.00           H  
ATOM   1753  CA  THR   112     113.877  97.352  72.501  1.00  0.00           C  
ATOM   1754  HA  THR   112     113.766  96.521  71.804  1.00  0.00           H  
ATOM   1755  CB  THR   112     115.420  97.678  72.461  1.00  0.00           C  
ATOM   1756  HB  THR   112     115.569  98.555  73.090  1.00  0.00           H  
ATOM   1757  CG2 THR   112     116.290  96.581  73.068  1.00  0.00           C  
ATOM   1758 HG21 THR   112     117.329  96.894  73.180  1.00  0.00           H  
ATOM   1759 HG22 THR   112     115.905  96.170  74.001  1.00  0.00           H  
ATOM   1760 HG23 THR   112     116.486  95.806  72.328  1.00  0.00           H  
ATOM   1761  OG1 THR   112     115.871  97.918  71.128  1.00  0.00           O  
ATOM   1762  HG1 THR   112     115.566  98.808  70.938  1.00  0.00           H  
ATOM   1763  C   THR   112     113.293  96.954  73.880  1.00  0.00           C  
ATOM   1764  O   THR   112     113.152  95.762  74.095  1.00  0.00           O  
ATOM   1765  N   ARG   113     113.179  97.867  74.881  1.00  0.00           N  
ATOM   1766  H   ARG   113     113.428  98.821  74.661  1.00  0.00           H  
ATOM   1767  CA  ARG   113     112.752  97.573  76.185  1.00  0.00           C  
ATOM   1768  HA  ARG   113     113.269  96.665  76.495  1.00  0.00           H  
ATOM   1769  CB  ARG   113     113.071  98.777  77.028  1.00  0.00           C  
ATOM   1770  HB2 ARG   113     113.969  99.242  76.621  1.00  0.00           H  
ATOM   1771  HB3 ARG   113     112.318  99.539  76.825  1.00  0.00           H  
ATOM   1772  CG  ARG   113     113.303  98.585  78.512  1.00  0.00           C  
ATOM   1773  HG2 ARG   113     112.325  98.229  78.834  1.00  0.00           H  
ATOM   1774  HG3 ARG   113     114.132  97.933  78.787  1.00  0.00           H  
ATOM   1775  CD  ARG   113     113.621  99.867  79.219  1.00  0.00           C  
ATOM   1776  HD2 ARG   113     112.775 100.532  79.045  1.00  0.00           H  
ATOM   1777  HD3 ARG   113     113.545  99.647  80.284  1.00  0.00           H  
ATOM   1778  NE  ARG   113     114.894 100.449  78.853  1.00  0.00           N  
ATOM   1779  HE  ARG   113     115.775 100.151  79.248  1.00  0.00           H  
ATOM   1780  CZ  ARG   113     115.005 101.605  78.280  1.00  0.00           C  
ATOM   1781  NH1 ARG   113     114.003 102.428  78.053  1.00  0.00           N  
ATOM   1782 HH11 ARG   113     114.290 103.281  77.596  1.00  0.00           H  
ATOM   1783 HH12 ARG   113     113.029 102.214  78.210  1.00  0.00           H  
ATOM   1784  NH2 ARG   113     116.154 102.110  77.958  1.00  0.00           N  
ATOM   1785 HH21 ARG   113     116.986 101.647  78.295  1.00  0.00           H  
ATOM   1786 HH22 ARG   113     116.215 102.934  77.379  1.00  0.00           H  
ATOM   1787  C   ARG   113     111.236  97.251  76.114  1.00  0.00           C  
ATOM   1788  O   ARG   113     110.775  96.367  76.783  1.00  0.00           O  
ATOM   1789  N   TYR   114     110.357  97.822  75.259  1.00  0.00           N  
ATOM   1790  H   TYR   114     110.678  98.487  74.571  1.00  0.00           H  
ATOM   1791  CA  TYR   114     108.989  97.327  75.131  1.00  0.00           C  
ATOM   1792  HA  TYR   114     108.420  97.464  76.050  1.00  0.00           H  
ATOM   1793  CB  TYR   114     108.387  98.139  74.006  1.00  0.00           C  
ATOM   1794  HB2 TYR   114     108.188  99.136  74.399  1.00  0.00           H  
ATOM   1795  HB3 TYR   114     109.117  98.216  73.200  1.00  0.00           H  
ATOM   1796  CG  TYR   114     107.032  97.617  73.479  1.00  0.00           C  
ATOM   1797  CD1 TYR   114     105.913  97.806  74.251  1.00  0.00           C  
ATOM   1798  HD1 TYR   114     105.964  98.224  75.245  1.00  0.00           H  
ATOM   1799  CE1 TYR   114     104.666  97.575  73.774  1.00  0.00           C  
ATOM   1800  HE1 TYR   114     103.773  97.800  74.339  1.00  0.00           H  
ATOM   1801  CZ  TYR   114     104.494  96.952  72.554  1.00  0.00           C  
ATOM   1802  OH  TYR   114     103.195  96.523  72.219  1.00  0.00           O  
ATOM   1803  HH  TYR   114     103.138  96.122  71.349  1.00  0.00           H  
ATOM   1804  CE2 TYR   114     105.639  96.702  71.765  1.00  0.00           C  
ATOM   1805  HE2 TYR   114     105.538  96.164  70.834  1.00  0.00           H  
ATOM   1806  CD2 TYR   114     106.966  97.055  72.199  1.00  0.00           C  
ATOM   1807  HD2 TYR   114     107.855  96.901  71.605  1.00  0.00           H  
ATOM   1808  C   TYR   114     108.943  95.864  74.664  1.00  0.00           C  
ATOM   1809  O   TYR   114     108.227  94.992  75.194  1.00  0.00           O  
ATOM   1810  N   ALA   115     109.728  95.514  73.583  1.00  0.00           N  
ATOM   1811  H   ALA   115     110.237  96.241  73.101  1.00  0.00           H  
ATOM   1812  CA  ALA   115     109.818  94.145  73.025  1.00  0.00           C  
ATOM   1813  HA  ALA   115     108.847  93.897  72.598  1.00  0.00           H  
ATOM   1814  CB  ALA   115     110.844  94.232  71.890  1.00  0.00           C  
ATOM   1815  HB1 ALA   115     111.827  94.212  72.360  1.00  0.00           H  
ATOM   1816  HB2 ALA   115     110.748  93.386  71.210  1.00  0.00           H  
ATOM   1817  HB3 ALA   115     110.687  95.152  71.327  1.00  0.00           H  
ATOM   1818  C   ALA   115     110.439  93.143  74.032  1.00  0.00           C  
ATOM   1819  O   ALA   115     110.136  91.924  74.075  1.00  0.00           O  
ATOM   1820  N   TYR   116     111.264  93.670  74.944  1.00  0.00           N  
ATOM   1821  H   TYR   116     111.352  94.676  74.962  1.00  0.00           H  
ATOM   1822  CA  TYR   116     111.833  92.901  75.978  1.00  0.00           C  
ATOM   1823  HA  TYR   116     112.131  91.897  75.674  1.00  0.00           H  
ATOM   1824  CB  TYR   116     113.109  93.592  76.397  1.00  0.00           C  
ATOM   1825  HB2 TYR   116     113.866  93.407  75.636  1.00  0.00           H  
ATOM   1826  HB3 TYR   116     112.915  94.657  76.265  1.00  0.00           H  
ATOM   1827  CG  TYR   116     113.563  93.347  77.805  1.00  0.00           C  
ATOM   1828  CD1 TYR   116     114.386  92.232  78.139  1.00  0.00           C  
ATOM   1829  HD1 TYR   116     114.746  91.526  77.405  1.00  0.00           H  
ATOM   1830  CE1 TYR   116     114.924  92.129  79.412  1.00  0.00           C  
ATOM   1831  HE1 TYR   116     115.604  91.333  79.678  1.00  0.00           H  
ATOM   1832  CZ  TYR   116     114.568  92.993  80.474  1.00  0.00           C  
ATOM   1833  OH  TYR   116     114.964  92.686  81.784  1.00  0.00           O  
ATOM   1834  HH  TYR   116     115.616  91.995  81.918  1.00  0.00           H  
ATOM   1835  CE2 TYR   116     113.705  94.146  80.125  1.00  0.00           C  
ATOM   1836  HE2 TYR   116     113.541  94.857  80.921  1.00  0.00           H  
ATOM   1837  CD2 TYR   116     113.272  94.293  78.812  1.00  0.00           C  
ATOM   1838  HD2 TYR   116     112.714  95.185  78.567  1.00  0.00           H  
ATOM   1839  C   TYR   116     110.813  92.581  77.080  1.00  0.00           C  
ATOM   1840  O   TYR   116     110.790  91.367  77.459  1.00  0.00           O  
ATOM   1841  N   TYR   117     109.954  93.597  77.447  1.00  0.00           N  
ATOM   1842  H   TYR   117     110.220  94.539  77.200  1.00  0.00           H  
ATOM   1843  CA  TYR   117     108.837  93.393  78.362  1.00  0.00           C  
ATOM   1844  HA  TYR   117     109.203  93.051  79.329  1.00  0.00           H  
ATOM   1845  CB  TYR   117     108.147  94.729  78.621  1.00  0.00           C  
ATOM   1846  HB2 TYR   117     107.771  95.183  77.704  1.00  0.00           H  
ATOM   1847  HB3 TYR   117     107.219  94.513  79.150  1.00  0.00           H  
ATOM   1848  CG  TYR   117     108.946  95.684  79.397  1.00  0.00           C  
ATOM   1849  CD1 TYR   117     109.714  95.358  80.452  1.00  0.00           C  
ATOM   1850  HD1 TYR   117     109.694  94.339  80.809  1.00  0.00           H  
ATOM   1851  CE1 TYR   117     110.320  96.399  81.224  1.00  0.00           C  
ATOM   1852  HE1 TYR   117     110.842  96.106  82.123  1.00  0.00           H  
ATOM   1853  CZ  TYR   117     110.316  97.760  80.844  1.00  0.00           C  
ATOM   1854  OH  TYR   117     110.877  98.767  81.587  1.00  0.00           O  
ATOM   1855  HH  TYR   117     111.640  98.426  82.059  1.00  0.00           H  
ATOM   1856  CE2 TYR   117     109.569  98.113  79.686  1.00  0.00           C  
ATOM   1857  HE2 TYR   117     109.479  99.151  79.400  1.00  0.00           H  
ATOM   1858  CD2 TYR   117     108.923  97.073  79.012  1.00  0.00           C  
ATOM   1859  HD2 TYR   117     108.387  97.418  78.140  1.00  0.00           H  
ATOM   1860  C   TYR   117     107.859  92.391  77.857  1.00  0.00           C  
ATOM   1861  O   TYR   117     107.449  91.435  78.512  1.00  0.00           O  
ATOM   1862  N   TYR   118     107.466  92.555  76.608  1.00  0.00           N  
ATOM   1863  H   TYR   118     107.736  93.417  76.155  1.00  0.00           H  
ATOM   1864  CA  TYR   118     106.703  91.526  75.884  1.00  0.00           C  
ATOM   1865  HA  TYR   118     105.708  91.418  76.317  1.00  0.00           H  
ATOM   1866  CB  TYR   118     106.638  91.871  74.389  1.00  0.00           C  
ATOM   1867  HB2 TYR   118     105.772  92.522  74.269  1.00  0.00           H  
ATOM   1868  HB3 TYR   118     107.381  92.540  73.956  1.00  0.00           H  
ATOM   1869  CG  TYR   118     106.436  90.635  73.423  1.00  0.00           C  
ATOM   1870  CD1 TYR   118     107.462  90.135  72.631  1.00  0.00           C  
ATOM   1871  HD1 TYR   118     108.432  90.600  72.529  1.00  0.00           H  
ATOM   1872  CE1 TYR   118     107.339  88.891  71.988  1.00  0.00           C  
ATOM   1873  HE1 TYR   118     108.142  88.535  71.360  1.00  0.00           H  
ATOM   1874  CZ  TYR   118     106.216  88.084  72.240  1.00  0.00           C  
ATOM   1875  OH  TYR   118     106.062  86.954  71.478  1.00  0.00           O  
ATOM   1876  HH  TYR   118     105.253  86.544  71.792  1.00  0.00           H  
ATOM   1877  CE2 TYR   118     105.148  88.580  73.045  1.00  0.00           C  
ATOM   1878  HE2 TYR   118     104.297  87.957  73.275  1.00  0.00           H  
ATOM   1879  CD2 TYR   118     105.217  89.883  73.486  1.00  0.00           C  
ATOM   1880  HD2 TYR   118     104.410  90.331  74.047  1.00  0.00           H  
ATOM   1881  C   TYR   118     107.393  90.176  75.969  1.00  0.00           C  
ATOM   1882  O   TYR   118     106.695  89.222  76.306  1.00  0.00           O  
ATOM   1883  N   SER   119     108.676  89.999  75.542  1.00  0.00           N  
ATOM   1884  H   SER   119     109.175  90.746  75.081  1.00  0.00           H  
ATOM   1885  CA  SER   119     109.250  88.596  75.578  1.00  0.00           C  
ATOM   1886  HA  SER   119     108.670  88.022  74.854  1.00  0.00           H  
ATOM   1887  CB  SER   119     110.703  88.547  75.021  1.00  0.00           C  
ATOM   1888  HB2 SER   119     111.150  87.625  75.394  1.00  0.00           H  
ATOM   1889  HB3 SER   119     110.654  88.567  73.933  1.00  0.00           H  
ATOM   1890  OG  SER   119     111.474  89.672  75.345  1.00  0.00           O  
ATOM   1891  HG  SER   119     111.747  89.705  76.265  1.00  0.00           H  
ATOM   1892  C   SER   119     109.182  87.808  76.887  1.00  0.00           C  
ATOM   1893  O   SER   119     108.851  86.635  76.981  1.00  0.00           O  
ATOM   1894  N   GLY   120     109.438  88.561  77.952  1.00  0.00           N  
ATOM   1895  H   GLY   120     109.556  89.560  77.861  1.00  0.00           H  
ATOM   1896  CA  GLY   120     109.228  88.060  79.343  1.00  0.00           C  
ATOM   1897  HA2 GLY   120     109.751  87.113  79.475  1.00  0.00           H  
ATOM   1898  HA3 GLY   120     109.433  88.901  80.005  1.00  0.00           H  
ATOM   1899  C   GLY   120     107.769  87.866  79.763  1.00  0.00           C  
ATOM   1900  O   GLY   120     107.632  86.902  80.553  1.00  0.00           O  
ATOM   1901  N   ILE   121     106.741  88.551  79.238  1.00  0.00           N  
ATOM   1902  H   ILE   121     107.029  89.173  78.497  1.00  0.00           H  
ATOM   1903  CA  ILE   121     105.325  88.231  79.543  1.00  0.00           C  
ATOM   1904  HA  ILE   121     105.265  87.953  80.596  1.00  0.00           H  
ATOM   1905  CB  ILE   121     104.570  89.575  79.359  1.00  0.00           C  
ATOM   1906  HB  ILE   121     104.876  90.108  78.459  1.00  0.00           H  
ATOM   1907  CG2 ILE   121     103.046  89.208  79.149  1.00  0.00           C  
ATOM   1908 HG21 ILE   121     102.800  88.596  80.016  1.00  0.00           H  
ATOM   1909 HG22 ILE   121     102.445  90.117  79.136  1.00  0.00           H  
ATOM   1910 HG23 ILE   121     102.969  88.606  78.244  1.00  0.00           H  
ATOM   1911  CG1 ILE   121     104.912  90.486  80.517  1.00  0.00           C  
ATOM   1912 HG12 ILE   121     104.636  89.989  81.447  1.00  0.00           H  
ATOM   1913 HG13 ILE   121     105.935  90.857  80.463  1.00  0.00           H  
ATOM   1914  CD1 ILE   121     103.952  91.676  80.551  1.00  0.00           C  
ATOM   1915 HD11 ILE   121     104.067  92.236  81.479  1.00  0.00           H  
ATOM   1916 HD12 ILE   121     104.237  92.238  79.661  1.00  0.00           H  
ATOM   1917 HD13 ILE   121     102.910  91.366  80.626  1.00  0.00           H  
ATOM   1918  C   ILE   121     104.853  87.052  78.656  1.00  0.00           C  
ATOM   1919  O   ILE   121     104.314  86.116  79.279  1.00  0.00           O  
ATOM   1920  N   GLY   122     105.163  86.949  77.389  1.00  0.00           N  
ATOM   1921  H   GLY   122     105.460  87.845  77.030  1.00  0.00           H  
ATOM   1922  CA  GLY   122     105.042  85.835  76.460  1.00  0.00           C  
ATOM   1923  HA2 GLY   122     104.012  85.760  76.113  1.00  0.00           H  
ATOM   1924  HA3 GLY   122     105.597  86.214  75.602  1.00  0.00           H  
ATOM   1925  C   GLY   122     105.644  84.461  76.917  1.00  0.00           C  
ATOM   1926  O   GLY   122     104.957  83.498  76.973  1.00  0.00           O  
ATOM   1927  N   ALA   123     106.867  84.523  77.440  1.00  0.00           N  
ATOM   1928  H   ALA   123     107.381  85.353  77.182  1.00  0.00           H  
ATOM   1929  CA  ALA   123     107.568  83.328  78.043  1.00  0.00           C  
ATOM   1930  HA  ALA   123     107.605  82.461  77.383  1.00  0.00           H  
ATOM   1931  CB  ALA   123     108.995  83.751  78.615  1.00  0.00           C  
ATOM   1932  HB1 ALA   123     109.637  83.914  77.749  1.00  0.00           H  
ATOM   1933  HB2 ALA   123     108.834  84.634  79.234  1.00  0.00           H  
ATOM   1934  HB3 ALA   123     109.327  83.005  79.338  1.00  0.00           H  
ATOM   1935  C   ALA   123     106.627  82.732  79.041  1.00  0.00           C  
ATOM   1936  O   ALA   123     106.254  81.552  79.002  1.00  0.00           O  
ATOM   1937  N   GLY   124     106.156  83.591  79.951  1.00  0.00           N  
ATOM   1938  H   GLY   124     106.514  84.536  79.938  1.00  0.00           H  
ATOM   1939  CA  GLY   124     105.297  83.220  81.038  1.00  0.00           C  
ATOM   1940  HA2 GLY   124     105.773  82.367  81.522  1.00  0.00           H  
ATOM   1941  HA3 GLY   124     105.234  84.052  81.739  1.00  0.00           H  
ATOM   1942  C   GLY   124     103.900  82.751  80.719  1.00  0.00           C  
ATOM   1943  O   GLY   124     103.656  81.622  81.030  1.00  0.00           O  
ATOM   1944  N   VAL   125     102.972  83.569  80.153  1.00  0.00           N  
ATOM   1945  H   VAL   125     103.333  84.447  79.807  1.00  0.00           H  
ATOM   1946  CA  VAL   125     101.619  83.127  79.736  1.00  0.00           C  
ATOM   1947  HA  VAL   125     101.001  82.800  80.572  1.00  0.00           H  
ATOM   1948  CB  VAL   125     100.847  84.339  79.122  1.00  0.00           C  
ATOM   1949  HB  VAL   125      99.814  84.047  78.928  1.00  0.00           H  
ATOM   1950  CG1 VAL   125     100.732  85.491  80.128  1.00  0.00           C  
ATOM   1951 HG11 VAL   125     101.710  85.933  80.316  1.00  0.00           H  
ATOM   1952 HG12 VAL   125     100.151  86.316  79.715  1.00  0.00           H  
ATOM   1953 HG13 VAL   125     100.386  85.132  81.097  1.00  0.00           H  
ATOM   1954  CG2 VAL   125     101.457  84.754  77.806  1.00  0.00           C  
ATOM   1955 HG21 VAL   125     101.279  83.970  77.070  1.00  0.00           H  
ATOM   1956 HG22 VAL   125     100.950  85.665  77.486  1.00  0.00           H  
ATOM   1957 HG23 VAL   125     102.529  84.948  77.850  1.00  0.00           H  
ATOM   1958  C   VAL   125     101.652  81.858  78.803  1.00  0.00           C  
ATOM   1959  O   VAL   125     100.781  81.058  79.070  1.00  0.00           O  
ATOM   1960  N   LEU   126     102.679  81.641  77.921  1.00  0.00           N  
ATOM   1961  H   LEU   126     103.233  82.480  77.827  1.00  0.00           H  
ATOM   1962  CA  LEU   126     102.849  80.461  77.105  1.00  0.00           C  
ATOM   1963  HA  LEU   126     102.009  80.416  76.412  1.00  0.00           H  
ATOM   1964  CB  LEU   126     104.172  80.662  76.271  1.00  0.00           C  
ATOM   1965  HB2 LEU   126     104.004  81.519  75.620  1.00  0.00           H  
ATOM   1966  HB3 LEU   126     104.893  80.923  77.046  1.00  0.00           H  
ATOM   1967  CG  LEU   126     104.738  79.411  75.549  1.00  0.00           C  
ATOM   1968  HG  LEU   126     104.892  78.584  76.243  1.00  0.00           H  
ATOM   1969  CD1 LEU   126     103.856  79.020  74.308  1.00  0.00           C  
ATOM   1970 HD11 LEU   126     104.245  78.144  73.791  1.00  0.00           H  
ATOM   1971 HD12 LEU   126     102.818  78.819  74.573  1.00  0.00           H  
ATOM   1972 HD13 LEU   126     103.851  79.860  73.613  1.00  0.00           H  
ATOM   1973  CD2 LEU   126     106.153  79.719  74.993  1.00  0.00           C  
ATOM   1974 HD21 LEU   126     106.745  80.004  75.863  1.00  0.00           H  
ATOM   1975 HD22 LEU   126     106.608  78.890  74.452  1.00  0.00           H  
ATOM   1976 HD23 LEU   126     106.150  80.589  74.336  1.00  0.00           H  
ATOM   1977  C   LEU   126     102.932  79.129  77.883  1.00  0.00           C  
ATOM   1978  O   LEU   126     102.025  78.253  77.761  1.00  0.00           O  
ATOM   1979  N   VAL   127     103.757  79.112  78.932  1.00  0.00           N  
ATOM   1980  H   VAL   127     104.470  79.808  79.092  1.00  0.00           H  
ATOM   1981  CA  VAL   127     103.823  77.901  79.774  1.00  0.00           C  
ATOM   1982  HA  VAL   127     103.659  77.024  79.149  1.00  0.00           H  
ATOM   1983  CB  VAL   127     105.279  77.824  80.317  1.00  0.00           C  
ATOM   1984  HB  VAL   127     105.945  78.110  79.503  1.00  0.00           H  
ATOM   1985  CG1 VAL   127     105.498  78.787  81.433  1.00  0.00           C  
ATOM   1986 HG11 VAL   127     104.727  78.530  82.160  1.00  0.00           H  
ATOM   1987 HG12 VAL   127     106.481  78.671  81.888  1.00  0.00           H  
ATOM   1988 HG13 VAL   127     105.281  79.829  81.199  1.00  0.00           H  
ATOM   1989  CG2 VAL   127     105.650  76.393  80.716  1.00  0.00           C  
ATOM   1990 HG21 VAL   127     106.679  76.391  81.075  1.00  0.00           H  
ATOM   1991 HG22 VAL   127     104.998  76.089  81.535  1.00  0.00           H  
ATOM   1992 HG23 VAL   127     105.531  75.833  79.789  1.00  0.00           H  
ATOM   1993  C   VAL   127     102.735  77.766  80.778  1.00  0.00           C  
ATOM   1994  O   VAL   127     102.199  76.693  81.113  1.00  0.00           O  
ATOM   1995  N   ALA   128     102.280  78.900  81.293  1.00  0.00           N  
ATOM   1996  H   ALA   128     102.800  79.725  81.030  1.00  0.00           H  
ATOM   1997  CA  ALA   128     101.194  79.013  82.275  1.00  0.00           C  
ATOM   1998  HA  ALA   128     101.364  78.375  83.142  1.00  0.00           H  
ATOM   1999  CB  ALA   128     101.151  80.504  82.687  1.00  0.00           C  
ATOM   2000  HB1 ALA   128     100.294  80.668  83.339  1.00  0.00           H  
ATOM   2001  HB2 ALA   128     102.026  80.836  83.246  1.00  0.00           H  
ATOM   2002  HB3 ALA   128     101.136  81.043  81.740  1.00  0.00           H  
ATOM   2003  C   ALA   128      99.897  78.420  81.634  1.00  0.00           C  
ATOM   2004  O   ALA   128      99.188  77.600  82.201  1.00  0.00           O  
ATOM   2005  N   ALA   129      99.594  78.861  80.390  1.00  0.00           N  
ATOM   2006  H   ALA   129     100.194  79.554  79.965  1.00  0.00           H  
ATOM   2007  CA  ALA   129      98.546  78.311  79.595  1.00  0.00           C  
ATOM   2008  HA  ALA   129      97.713  78.409  80.291  1.00  0.00           H  
ATOM   2009  CB  ALA   129      98.342  79.089  78.318  1.00  0.00           C  
ATOM   2010  HB1 ALA   129      98.116  80.126  78.564  1.00  0.00           H  
ATOM   2011  HB2 ALA   129      99.318  79.280  77.873  1.00  0.00           H  
ATOM   2012  HB3 ALA   129      97.696  78.611  77.582  1.00  0.00           H  
ATOM   2013  C   ALA   129      98.670  76.832  79.298  1.00  0.00           C  
ATOM   2014  O   ALA   129      97.668  76.148  79.448  1.00  0.00           O  
ATOM   2015  N   TYR   130      99.870  76.320  78.876  1.00  0.00           N  
ATOM   2016  H   TYR   130     100.605  76.975  78.653  1.00  0.00           H  
ATOM   2017  CA  TYR   130     100.014  74.870  78.745  1.00  0.00           C  
ATOM   2018  HA  TYR   130      99.274  74.572  78.002  1.00  0.00           H  
ATOM   2019  CB  TYR   130     101.453  74.497  78.275  1.00  0.00           C  
ATOM   2020  HB2 TYR   130     101.362  74.685  77.205  1.00  0.00           H  
ATOM   2021  HB3 TYR   130     102.168  75.172  78.744  1.00  0.00           H  
ATOM   2022  CG  TYR   130     101.697  73.042  78.460  1.00  0.00           C  
ATOM   2023  CD1 TYR   130     101.054  72.127  77.606  1.00  0.00           C  
ATOM   2024  HD1 TYR   130     100.409  72.481  76.815  1.00  0.00           H  
ATOM   2025  CE1 TYR   130     101.234  70.771  77.854  1.00  0.00           C  
ATOM   2026  HE1 TYR   130     100.643  70.133  77.214  1.00  0.00           H  
ATOM   2027  CZ  TYR   130     102.106  70.311  78.861  1.00  0.00           C  
ATOM   2028  OH  TYR   130     102.209  69.003  79.155  1.00  0.00           O  
ATOM   2029  HH  TYR   130     102.774  68.842  79.914  1.00  0.00           H  
ATOM   2030  CE2 TYR   130     102.734  71.253  79.725  1.00  0.00           C  
ATOM   2031  HE2 TYR   130     103.409  70.923  80.501  1.00  0.00           H  
ATOM   2032  CD2 TYR   130     102.593  72.605  79.477  1.00  0.00           C  
ATOM   2033  HD2 TYR   130     103.055  73.327  80.133  1.00  0.00           H  
ATOM   2034  C   TYR   130      99.634  74.088  80.041  1.00  0.00           C  
ATOM   2035  O   TYR   130      98.797  73.155  79.986  1.00  0.00           O  
ATOM   2036  N   ILE   131     100.271  74.441  81.163  1.00  0.00           N  
ATOM   2037  H   ILE   131     100.949  75.176  81.023  1.00  0.00           H  
ATOM   2038  CA  ILE   131     100.033  73.848  82.487  1.00  0.00           C  
ATOM   2039  HA  ILE   131     100.363  72.811  82.562  1.00  0.00           H  
ATOM   2040  CB  ILE   131     100.824  74.623  83.601  1.00  0.00           C  
ATOM   2041  HB  ILE   131     100.811  75.702  83.441  1.00  0.00           H  
ATOM   2042  CG2 ILE   131     100.491  74.245  85.060  1.00  0.00           C  
ATOM   2043 HG21 ILE   131      99.446  74.484  85.256  1.00  0.00           H  
ATOM   2044 HG22 ILE   131     100.524  73.178  85.281  1.00  0.00           H  
ATOM   2045 HG23 ILE   131     101.092  74.815  85.768  1.00  0.00           H  
ATOM   2046  CG1 ILE   131     102.370  74.289  83.506  1.00  0.00           C  
ATOM   2047 HG12 ILE   131     102.613  73.293  83.876  1.00  0.00           H  
ATOM   2048 HG13 ILE   131     102.689  74.463  82.478  1.00  0.00           H  
ATOM   2049  CD1 ILE   131     103.295  75.247  84.272  1.00  0.00           C  
ATOM   2050 HD11 ILE   131     103.076  76.271  83.972  1.00  0.00           H  
ATOM   2051 HD12 ILE   131     103.287  75.252  85.362  1.00  0.00           H  
ATOM   2052 HD13 ILE   131     104.327  75.007  84.013  1.00  0.00           H  
ATOM   2053  C   ILE   131      98.563  73.904  82.896  1.00  0.00           C  
ATOM   2054  O   ILE   131      98.035  72.796  83.151  1.00  0.00           O  
ATOM   2055  N   GLN   132      97.918  75.095  82.868  1.00  0.00           N  
ATOM   2056  H   GLN   132      98.486  75.897  82.634  1.00  0.00           H  
ATOM   2057  CA  GLN   132      96.521  75.254  83.421  1.00  0.00           C  
ATOM   2058  HA  GLN   132      96.502  74.845  84.431  1.00  0.00           H  
ATOM   2059  CB  GLN   132      96.050  76.739  83.571  1.00  0.00           C  
ATOM   2060  HB2 GLN   132      95.081  76.683  84.067  1.00  0.00           H  
ATOM   2061  HB3 GLN   132      96.650  77.341  84.254  1.00  0.00           H  
ATOM   2062  CG  GLN   132      95.867  77.561  82.303  1.00  0.00           C  
ATOM   2063  HG2 GLN   132      96.672  78.291  82.384  1.00  0.00           H  
ATOM   2064  HG3 GLN   132      96.130  77.015  81.397  1.00  0.00           H  
ATOM   2065  CD  GLN   132      94.484  78.192  82.199  1.00  0.00           C  
ATOM   2066  OE1 GLN   132      93.432  77.595  82.388  1.00  0.00           O  
ATOM   2067  NE2 GLN   132      94.339  79.439  81.963  1.00  0.00           N  
ATOM   2068 HE21 GLN   132      93.413  79.840  82.011  1.00  0.00           H  
ATOM   2069 HE22 GLN   132      95.083  80.056  81.669  1.00  0.00           H  
ATOM   2070  C   GLN   132      95.615  74.270  82.748  1.00  0.00           C  
ATOM   2071  O   GLN   132      95.066  73.348  83.380  1.00  0.00           O  
ATOM   2072  N   VAL   133      95.600  74.300  81.368  1.00  0.00           N  
ATOM   2073  H   VAL   133      96.253  74.869  80.850  1.00  0.00           H  
ATOM   2074  CA  VAL   133      94.657  73.536  80.611  1.00  0.00           C  
ATOM   2075  HA  VAL   133      93.756  73.556  81.224  1.00  0.00           H  
ATOM   2076  CB  VAL   133      94.202  74.232  79.325  1.00  0.00           C  
ATOM   2077  HB  VAL   133      95.125  74.601  78.877  1.00  0.00           H  
ATOM   2078  CG1 VAL   133      93.314  73.429  78.439  1.00  0.00           C  
ATOM   2079 HG11 VAL   133      93.793  72.496  78.139  1.00  0.00           H  
ATOM   2080 HG12 VAL   133      92.334  73.239  78.877  1.00  0.00           H  
ATOM   2081 HG13 VAL   133      93.157  73.940  77.489  1.00  0.00           H  
ATOM   2082  CG2 VAL   133      93.543  75.554  79.705  1.00  0.00           C  
ATOM   2083 HG21 VAL   133      93.313  76.153  78.824  1.00  0.00           H  
ATOM   2084 HG22 VAL   133      92.646  75.264  80.253  1.00  0.00           H  
ATOM   2085 HG23 VAL   133      94.236  76.159  80.289  1.00  0.00           H  
ATOM   2086  C   VAL   133      95.052  72.053  80.426  1.00  0.00           C  
ATOM   2087  O   VAL   133      94.217  71.174  80.341  1.00  0.00           O  
ATOM   2088  N   SER   134      96.271  71.649  80.377  1.00  0.00           N  
ATOM   2089  H   SER   134      96.912  72.422  80.488  1.00  0.00           H  
ATOM   2090  CA  SER   134      96.677  70.219  80.377  1.00  0.00           C  
ATOM   2091  HA  SER   134      96.050  69.676  79.671  1.00  0.00           H  
ATOM   2092  CB  SER   134      98.208  70.044  79.990  1.00  0.00           C  
ATOM   2093  HB2 SER   134      98.447  68.980  79.984  1.00  0.00           H  
ATOM   2094  HB3 SER   134      98.390  70.567  79.051  1.00  0.00           H  
ATOM   2095  OG  SER   134      99.118  70.625  80.920  1.00  0.00           O  
ATOM   2096  HG  SER   134      99.131  71.558  80.694  1.00  0.00           H  
ATOM   2097  C   SER   134      96.537  69.511  81.760  1.00  0.00           C  
ATOM   2098  O   SER   134      96.361  68.322  81.782  1.00  0.00           O  
ATOM   2099  N   PHE   135      96.520  70.186  82.954  1.00  0.00           N  
ATOM   2100  H   PHE   135      96.984  71.079  82.867  1.00  0.00           H  
ATOM   2101  CA  PHE   135      96.027  69.591  84.209  1.00  0.00           C  
ATOM   2102  HA  PHE   135      96.360  68.582  84.453  1.00  0.00           H  
ATOM   2103  CB  PHE   135      96.518  70.591  85.272  1.00  0.00           C  
ATOM   2104  HB2 PHE   135      97.592  70.607  85.455  1.00  0.00           H  
ATOM   2105  HB3 PHE   135      96.151  71.604  85.108  1.00  0.00           H  
ATOM   2106  CG  PHE   135      95.935  70.304  86.591  1.00  0.00           C  
ATOM   2107  CD1 PHE   135      96.431  69.165  87.225  1.00  0.00           C  
ATOM   2108  HD1 PHE   135      97.131  68.493  86.751  1.00  0.00           H  
ATOM   2109  CE1 PHE   135      95.806  68.711  88.421  1.00  0.00           C  
ATOM   2110  HE1 PHE   135      96.176  67.848  88.955  1.00  0.00           H  
ATOM   2111  CZ  PHE   135      94.695  69.432  88.924  1.00  0.00           C  
ATOM   2112  HZ  PHE   135      94.239  69.213  89.878  1.00  0.00           H  
ATOM   2113  CE2 PHE   135      94.157  70.527  88.266  1.00  0.00           C  
ATOM   2114  HE2 PHE   135      93.281  71.086  88.560  1.00  0.00           H  
ATOM   2115  CD2 PHE   135      94.799  70.987  87.054  1.00  0.00           C  
ATOM   2116  HD2 PHE   135      94.354  71.764  86.451  1.00  0.00           H  
ATOM   2117  C   PHE   135      94.572  69.522  84.194  1.00  0.00           C  
ATOM   2118  O   PHE   135      94.054  68.483  84.444  1.00  0.00           O  
ATOM   2119  N   TRP   136      93.904  70.652  83.898  1.00  0.00           N  
ATOM   2120  H   TRP   136      94.426  71.517  83.884  1.00  0.00           H  
ATOM   2121  CA  TRP   136      92.456  70.672  84.032  1.00  0.00           C  
ATOM   2122  HA  TRP   136      92.232  70.164  84.970  1.00  0.00           H  
ATOM   2123  CB  TRP   136      91.964  72.175  84.021  1.00  0.00           C  
ATOM   2124  HB2 TRP   136      92.561  72.753  83.315  1.00  0.00           H  
ATOM   2125  HB3 TRP   136      90.972  72.076  83.580  1.00  0.00           H  
ATOM   2126  CG  TRP   136      91.716  72.649  85.396  1.00  0.00           C  
ATOM   2127  CD1 TRP   136      90.798  72.102  86.240  1.00  0.00           C  
ATOM   2128  HD1 TRP   136      90.114  71.296  86.019  1.00  0.00           H  
ATOM   2129  NE1 TRP   136      90.982  72.601  87.547  1.00  0.00           N  
ATOM   2130  HE1 TRP   136      90.652  72.083  88.349  1.00  0.00           H  
ATOM   2131  CE2 TRP   136      91.847  73.711  87.482  1.00  0.00           C  
ATOM   2132  CZ2 TRP   136      92.128  74.632  88.494  1.00  0.00           C  
ATOM   2133  HZ2 TRP   136      91.695  74.557  89.481  1.00  0.00           H  
ATOM   2134  CH2 TRP   136      93.101  75.610  88.241  1.00  0.00           C  
ATOM   2135  HH2 TRP   136      93.272  76.357  89.003  1.00  0.00           H  
ATOM   2136  CZ3 TRP   136      93.723  75.561  86.994  1.00  0.00           C  
ATOM   2137  HZ3 TRP   136      94.459  76.316  86.762  1.00  0.00           H  
ATOM   2138  CE3 TRP   136      93.347  74.700  85.912  1.00  0.00           C  
ATOM   2139  HE3 TRP   136      93.850  74.885  84.975  1.00  0.00           H  
ATOM   2140  CD2 TRP   136      92.410  73.677  86.188  1.00  0.00           C  
ATOM   2141  C   TRP   136      91.742  69.817  82.989  1.00  0.00           C  
ATOM   2142  O   TRP   136      90.665  69.275  83.346  1.00  0.00           O  
ATOM   2143  N   CYS   137      92.306  69.538  81.774  1.00  0.00           N  
ATOM   2144  H   CYS   137      93.055  70.120  81.425  1.00  0.00           H  
ATOM   2145  CA  CYS   137      91.822  68.452  80.995  1.00  0.00           C  
ATOM   2146  HA  CYS   137      90.740  68.552  80.918  1.00  0.00           H  
ATOM   2147  CB  CYS   137      92.429  68.525  79.504  1.00  0.00           C  
ATOM   2148  HB2 CYS   137      91.932  69.361  79.012  1.00  0.00           H  
ATOM   2149  HB3 CYS   137      93.508  68.628  79.617  1.00  0.00           H  
ATOM   2150  SG  CYS   137      92.285  66.988  78.464  1.00  0.00           S  
ATOM   2151  HG  CYS   137      91.079  67.277  77.967  1.00  0.00           H  
ATOM   2152  C   CYS   137      92.078  67.072  81.634  1.00  0.00           C  
ATOM   2153  O   CYS   137      91.137  66.268  81.620  1.00  0.00           O  
ATOM   2154  N   LEU   138      93.308  66.750  82.044  1.00  0.00           N  
ATOM   2155  H   LEU   138      94.001  67.485  82.039  1.00  0.00           H  
ATOM   2156  CA  LEU   138      93.728  65.398  82.445  1.00  0.00           C  
ATOM   2157  HA  LEU   138      93.510  64.683  81.652  1.00  0.00           H  
ATOM   2158  CB  LEU   138      95.300  65.463  82.773  1.00  0.00           C  
ATOM   2159  HB2 LEU   138      95.798  65.764  81.851  1.00  0.00           H  
ATOM   2160  HB3 LEU   138      95.363  66.254  83.520  1.00  0.00           H  
ATOM   2161  CG  LEU   138      95.929  64.190  83.435  1.00  0.00           C  
ATOM   2162  HG  LEU   138      95.457  64.065  84.410  1.00  0.00           H  
ATOM   2163  CD1 LEU   138      95.482  62.975  82.636  1.00  0.00           C  
ATOM   2164 HD11 LEU   138      96.183  62.157  82.805  1.00  0.00           H  
ATOM   2165 HD12 LEU   138      94.483  62.702  82.972  1.00  0.00           H  
ATOM   2166 HD13 LEU   138      95.393  63.209  81.575  1.00  0.00           H  
ATOM   2167  CD2 LEU   138      97.426  64.218  83.567  1.00  0.00           C  
ATOM   2168 HD21 LEU   138      97.709  65.106  84.132  1.00  0.00           H  
ATOM   2169 HD22 LEU   138      97.824  63.341  84.078  1.00  0.00           H  
ATOM   2170 HD23 LEU   138      97.844  64.299  82.564  1.00  0.00           H  
ATOM   2171  C   LEU   138      92.912  64.937  83.743  1.00  0.00           C  
ATOM   2172  O   LEU   138      92.387  63.842  83.801  1.00  0.00           O  
ATOM   2173  N   ALA   139      92.730  65.854  84.731  1.00  0.00           N  
ATOM   2174  H   ALA   139      93.248  66.721  84.715  1.00  0.00           H  
ATOM   2175  CA  ALA   139      91.995  65.654  85.941  1.00  0.00           C  
ATOM   2176  HA  ALA   139      92.413  64.737  86.357  1.00  0.00           H  
ATOM   2177  CB  ALA   139      92.286  66.763  86.961  1.00  0.00           C  
ATOM   2178  HB1 ALA   139      93.317  66.792  87.315  1.00  0.00           H  
ATOM   2179  HB2 ALA   139      92.002  67.765  86.642  1.00  0.00           H  
ATOM   2180  HB3 ALA   139      91.680  66.470  87.819  1.00  0.00           H  
ATOM   2181  C   ALA   139      90.487  65.501  85.745  1.00  0.00           C  
ATOM   2182  O   ALA   139      89.924  64.486  86.238  1.00  0.00           O  
ATOM   2183  N   ALA   140      89.791  66.406  85.018  1.00  0.00           N  
ATOM   2184  H   ALA   140      90.345  67.101  84.538  1.00  0.00           H  
ATOM   2185  CA  ALA   140      88.536  66.029  84.385  1.00  0.00           C  
ATOM   2186  HA  ALA   140      87.743  66.030  85.133  1.00  0.00           H  
ATOM   2187  CB  ALA   140      88.237  67.096  83.309  1.00  0.00           C  
ATOM   2188  HB1 ALA   140      87.399  66.736  82.712  1.00  0.00           H  
ATOM   2189  HB2 ALA   140      87.875  67.978  83.836  1.00  0.00           H  
ATOM   2190  HB3 ALA   140      89.086  67.394  82.694  1.00  0.00           H  
ATOM   2191  C   ALA   140      88.505  64.569  83.658  1.00  0.00           C  
ATOM   2192  O   ALA   140      87.454  63.951  83.838  1.00  0.00           O  
ATOM   2193  N   GLY   141      89.571  64.008  83.018  1.00  0.00           N  
ATOM   2194  H   GLY   141      90.426  64.542  82.956  1.00  0.00           H  
ATOM   2195  CA  GLY   141      89.699  62.599  82.633  1.00  0.00           C  
ATOM   2196  HA2 GLY   141      88.852  62.369  81.986  1.00  0.00           H  
ATOM   2197  HA3 GLY   141      90.620  62.527  82.055  1.00  0.00           H  
ATOM   2198  C   GLY   141      89.676  61.597  83.800  1.00  0.00           C  
ATOM   2199  O   GLY   141      88.896  60.678  83.776  1.00  0.00           O  
ATOM   2200  N   ARG   142      90.471  61.908  84.797  1.00  0.00           N  
ATOM   2201  H   ARG   142      91.247  62.531  84.627  1.00  0.00           H  
ATOM   2202  CA  ARG   142      90.492  61.168  86.047  1.00  0.00           C  
ATOM   2203  HA  ARG   142      90.606  60.105  85.834  1.00  0.00           H  
ATOM   2204  CB  ARG   142      91.715  61.621  86.829  1.00  0.00           C  
ATOM   2205  HB2 ARG   142      91.755  62.710  86.851  1.00  0.00           H  
ATOM   2206  HB3 ARG   142      91.737  61.174  87.822  1.00  0.00           H  
ATOM   2207  CG  ARG   142      93.020  61.214  86.129  1.00  0.00           C  
ATOM   2208  HG2 ARG   142      93.030  60.140  85.943  1.00  0.00           H  
ATOM   2209  HG3 ARG   142      93.181  61.751  85.194  1.00  0.00           H  
ATOM   2210  CD  ARG   142      94.286  61.611  86.912  1.00  0.00           C  
ATOM   2211  HD2 ARG   142      94.247  62.692  87.047  1.00  0.00           H  
ATOM   2212  HD3 ARG   142      94.226  61.132  87.890  1.00  0.00           H  
ATOM   2213  NE  ARG   142      95.528  61.172  86.219  1.00  0.00           N  
ATOM   2214  HE  ARG   142      95.520  60.295  85.718  1.00  0.00           H  
ATOM   2215  CZ  ARG   142      96.747  61.799  86.315  1.00  0.00           C  
ATOM   2216  NH1 ARG   142      97.063  62.818  87.026  1.00  0.00           N  
ATOM   2217 HH11 ARG   142      96.494  62.910  87.856  1.00  0.00           H  
ATOM   2218 HH12 ARG   142      97.977  63.238  86.940  1.00  0.00           H  
ATOM   2219  NH2 ARG   142      97.751  61.253  85.648  1.00  0.00           N  
ATOM   2220 HH21 ARG   142      97.536  60.385  85.177  1.00  0.00           H  
ATOM   2221 HH22 ARG   142      98.687  61.620  85.742  1.00  0.00           H  
ATOM   2222  C   ARG   142      89.134  61.207  86.723  1.00  0.00           C  
ATOM   2223  O   ARG   142      88.458  60.196  86.602  1.00  0.00           O  
ATOM   2224  N   GLN   143      88.648  62.307  87.227  1.00  0.00           N  
ATOM   2225  H   GLN   143      89.165  63.174  87.245  1.00  0.00           H  
ATOM   2226  CA  GLN   143      87.331  62.455  87.929  1.00  0.00           C  
ATOM   2227  HA  GLN   143      87.458  61.911  88.865  1.00  0.00           H  
ATOM   2228  CB  GLN   143      87.030  63.832  88.467  1.00  0.00           C  
ATOM   2229  HB2 GLN   143      87.234  64.507  87.636  1.00  0.00           H  
ATOM   2230  HB3 GLN   143      85.982  63.926  88.750  1.00  0.00           H  
ATOM   2231  CG  GLN   143      87.862  64.225  89.747  1.00  0.00           C  
ATOM   2232  HG2 GLN   143      87.370  63.839  90.640  1.00  0.00           H  
ATOM   2233  HG3 GLN   143      88.781  63.647  89.650  1.00  0.00           H  
ATOM   2234  CD  GLN   143      88.273  65.641  89.797  1.00  0.00           C  
ATOM   2235  OE1 GLN   143      88.131  66.342  90.796  1.00  0.00           O  
ATOM   2236  NE2 GLN   143      88.954  66.017  88.728  1.00  0.00           N  
ATOM   2237 HE21 GLN   143      89.009  65.335  87.985  1.00  0.00           H  
ATOM   2238 HE22 GLN   143      89.162  67.005  88.705  1.00  0.00           H  
ATOM   2239  C   GLN   143      86.056  61.791  87.240  1.00  0.00           C  
ATOM   2240  O   GLN   143      85.200  61.289  87.993  1.00  0.00           O  
ATOM   2241  N   ILE   144      85.884  61.916  85.888  1.00  0.00           N  
ATOM   2242  H   ILE   144      86.636  62.360  85.380  1.00  0.00           H  
ATOM   2243  CA  ILE   144      84.715  61.346  85.231  1.00  0.00           C  
ATOM   2244  HA  ILE   144      83.846  61.359  85.889  1.00  0.00           H  
ATOM   2245  CB  ILE   144      84.458  62.057  83.924  1.00  0.00           C  
ATOM   2246  HB  ILE   144      85.374  62.044  83.333  1.00  0.00           H  
ATOM   2247  CG2 ILE   144      83.382  61.521  83.017  1.00  0.00           C  
ATOM   2248 HG21 ILE   144      82.470  61.394  83.600  1.00  0.00           H  
ATOM   2249 HG22 ILE   144      83.135  62.281  82.276  1.00  0.00           H  
ATOM   2250 HG23 ILE   144      83.571  60.522  82.622  1.00  0.00           H  
ATOM   2251  CG1 ILE   144      84.262  63.598  84.072  1.00  0.00           C  
ATOM   2252 HG12 ILE   144      85.064  64.000  84.691  1.00  0.00           H  
ATOM   2253 HG13 ILE   144      84.260  64.128  83.120  1.00  0.00           H  
ATOM   2254  CD1 ILE   144      82.922  64.008  84.815  1.00  0.00           C  
ATOM   2255 HD11 ILE   144      82.178  63.328  84.402  1.00  0.00           H  
ATOM   2256 HD12 ILE   144      83.099  63.770  85.864  1.00  0.00           H  
ATOM   2257 HD13 ILE   144      82.766  65.062  84.582  1.00  0.00           H  
ATOM   2258  C   ILE   144      84.731  59.857  85.027  1.00  0.00           C  
ATOM   2259  O   ILE   144      83.751  59.158  85.239  1.00  0.00           O  
ATOM   2260  N   HIE   145      85.910  59.319  84.648  1.00  0.00           N  
ATOM   2261  H   HIE   145      86.723  59.904  84.520  1.00  0.00           H  
ATOM   2262  CA  HIE   145      86.100  57.840  84.825  1.00  0.00           C  
ATOM   2263  HA  HIE   145      85.455  57.435  84.045  1.00  0.00           H  
ATOM   2264  CB  HIE   145      87.507  57.609  84.455  1.00  0.00           C  
ATOM   2265  HB2 HIE   145      87.729  57.995  83.459  1.00  0.00           H  
ATOM   2266  HB3 HIE   145      88.157  58.222  85.080  1.00  0.00           H  
ATOM   2267  CG  HIE   145      87.987  56.171  84.379  1.00  0.00           C  
ATOM   2268  ND1 HIE   145      87.439  55.224  83.463  1.00  0.00           N  
ATOM   2269  CE1 HIE   145      88.208  54.107  83.622  1.00  0.00           C  
ATOM   2270  HE1 HIE   145      88.078  53.126  83.187  1.00  0.00           H  
ATOM   2271  NE2 HIE   145      89.165  54.285  84.567  1.00  0.00           N  
ATOM   2272  HE2 HIE   145      89.915  53.664  84.834  1.00  0.00           H  
ATOM   2273  CD2 HIE   145      88.977  55.627  85.078  1.00  0.00           C  
ATOM   2274  HD2 HIE   145      89.650  56.185  85.711  1.00  0.00           H  
ATOM   2275  C   HIE   145      85.711  57.303  86.185  1.00  0.00           C  
ATOM   2276  O   HIE   145      84.818  56.469  86.293  1.00  0.00           O  
ATOM   2277  N   LYS   146      86.268  57.940  87.216  1.00  0.00           N  
ATOM   2278  H   LYS   146      87.025  58.584  87.034  1.00  0.00           H  
ATOM   2279  CA  LYS   146      85.840  57.615  88.626  1.00  0.00           C  
ATOM   2280  HA  LYS   146      85.967  56.534  88.675  1.00  0.00           H  
ATOM   2281  CB  LYS   146      86.749  58.310  89.617  1.00  0.00           C  
ATOM   2282  HB2 LYS   146      86.639  59.367  89.377  1.00  0.00           H  
ATOM   2283  HB3 LYS   146      86.414  58.156  90.643  1.00  0.00           H  
ATOM   2284  CG  LYS   146      88.189  57.832  89.588  1.00  0.00           C  
ATOM   2285  HG2 LYS   146      88.201  56.793  89.918  1.00  0.00           H  
ATOM   2286  HG3 LYS   146      88.583  58.058  88.598  1.00  0.00           H  
ATOM   2287  CD  LYS   146      89.041  58.526  90.649  1.00  0.00           C  
ATOM   2288  HD2 LYS   146      89.309  59.541  90.356  1.00  0.00           H  
ATOM   2289  HD3 LYS   146      88.458  58.614  91.565  1.00  0.00           H  
ATOM   2290  CE  LYS   146      90.386  57.724  91.007  1.00  0.00           C  
ATOM   2291  HE2 LYS   146      90.136  56.870  91.636  1.00  0.00           H  
ATOM   2292  HE3 LYS   146      90.842  57.529  90.036  1.00  0.00           H  
ATOM   2293  NZ  LYS   146      91.237  58.588  91.905  1.00  0.00           N  
ATOM   2294  HZ1 LYS   146      90.670  59.216  92.456  1.00  0.00           H  
ATOM   2295  HZ2 LYS   146      91.921  58.140  92.497  1.00  0.00           H  
ATOM   2296  HZ3 LYS   146      91.837  59.122  91.293  1.00  0.00           H  
ATOM   2297  C   LYS   146      84.340  57.827  88.892  1.00  0.00           C  
ATOM   2298  O   LYS   146      83.747  56.847  89.394  1.00  0.00           O  
ATOM   2299  N   ILE   147      83.762  58.985  88.629  1.00  0.00           N  
ATOM   2300  H   ILE   147      84.379  59.778  88.524  1.00  0.00           H  
ATOM   2301  CA  ILE   147      82.350  59.334  88.864  1.00  0.00           C  
ATOM   2302  HA  ILE   147      82.069  59.234  89.912  1.00  0.00           H  
ATOM   2303  CB  ILE   147      82.108  60.799  88.527  1.00  0.00           C  
ATOM   2304  HB  ILE   147      82.730  61.042  87.666  1.00  0.00           H  
ATOM   2305  CG2 ILE   147      80.634  61.092  88.167  1.00  0.00           C  
ATOM   2306 HG21 ILE   147      80.482  62.146  87.935  1.00  0.00           H  
ATOM   2307 HG22 ILE   147      80.342  60.526  87.282  1.00  0.00           H  
ATOM   2308 HG23 ILE   147      79.986  60.912  89.025  1.00  0.00           H  
ATOM   2309  CG1 ILE   147      82.583  61.609  89.796  1.00  0.00           C  
ATOM   2310 HG12 ILE   147      81.959  61.381  90.660  1.00  0.00           H  
ATOM   2311 HG13 ILE   147      83.637  61.394  89.969  1.00  0.00           H  
ATOM   2312  CD1 ILE   147      82.612  63.109  89.502  1.00  0.00           C  
ATOM   2313 HD11 ILE   147      83.283  63.632  90.183  1.00  0.00           H  
ATOM   2314 HD12 ILE   147      82.974  63.318  88.495  1.00  0.00           H  
ATOM   2315 HD13 ILE   147      81.602  63.489  89.651  1.00  0.00           H  
ATOM   2316  C   ILE   147      81.430  58.411  88.059  1.00  0.00           C  
ATOM   2317  O   ILE   147      80.483  57.893  88.643  1.00  0.00           O  
ATOM   2318  N   ARG   148      81.676  58.164  86.788  1.00  0.00           N  
ATOM   2319  H   ARG   148      82.553  58.468  86.390  1.00  0.00           H  
ATOM   2320  CA  ARG   148      80.835  57.278  85.954  1.00  0.00           C  
ATOM   2321  HA  ARG   148      79.795  57.606  85.968  1.00  0.00           H  
ATOM   2322  CB  ARG   148      81.193  57.323  84.519  1.00  0.00           C  
ATOM   2323  HB2 ARG   148      81.436  58.353  84.259  1.00  0.00           H  
ATOM   2324  HB3 ARG   148      82.044  56.660  84.368  1.00  0.00           H  
ATOM   2325  CG  ARG   148      80.067  56.955  83.550  1.00  0.00           C  
ATOM   2326  HG2 ARG   148      79.641  56.023  83.923  1.00  0.00           H  
ATOM   2327  HG3 ARG   148      79.244  57.641  83.750  1.00  0.00           H  
ATOM   2328  CD  ARG   148      80.238  56.856  82.075  1.00  0.00           C  
ATOM   2329  HD2 ARG   148      80.933  56.023  81.963  1.00  0.00           H  
ATOM   2330  HD3 ARG   148      79.301  56.687  81.545  1.00  0.00           H  
ATOM   2331  NE  ARG   148      81.051  58.086  81.550  1.00  0.00           N  
ATOM   2332  HE  ARG   148      82.038  58.157  81.751  1.00  0.00           H  
ATOM   2333  CZ  ARG   148      80.766  58.814  80.470  1.00  0.00           C  
ATOM   2334  NH1 ARG   148      79.578  58.897  79.947  1.00  0.00           N  
ATOM   2335 HH11 ARG   148      78.717  58.444  80.218  1.00  0.00           H  
ATOM   2336 HH12 ARG   148      79.549  59.513  79.147  1.00  0.00           H  
ATOM   2337  NH2 ARG   148      81.686  59.556  79.930  1.00  0.00           N  
ATOM   2338 HH21 ARG   148      81.479  60.209  79.188  1.00  0.00           H  
ATOM   2339 HH22 ARG   148      82.641  59.315  80.154  1.00  0.00           H  
ATOM   2340  C   ARG   148      80.871  55.808  86.392  1.00  0.00           C  
ATOM   2341  O   ARG   148      79.839  55.099  86.395  1.00  0.00           O  
ATOM   2342  N   LYS   149      81.989  55.360  86.965  1.00  0.00           N  
ATOM   2343  H   LYS   149      82.803  55.929  86.781  1.00  0.00           H  
ATOM   2344  CA  LYS   149      82.167  54.136  87.754  1.00  0.00           C  
ATOM   2345  HA  LYS   149      81.764  53.311  87.166  1.00  0.00           H  
ATOM   2346  CB  LYS   149      83.674  53.738  87.898  1.00  0.00           C  
ATOM   2347  HB2 LYS   149      84.137  54.688  88.164  1.00  0.00           H  
ATOM   2348  HB3 LYS   149      83.891  53.042  88.709  1.00  0.00           H  
ATOM   2349  CG  LYS   149      84.244  53.206  86.540  1.00  0.00           C  
ATOM   2350  HG2 LYS   149      83.924  52.198  86.276  1.00  0.00           H  
ATOM   2351  HG3 LYS   149      83.893  53.716  85.643  1.00  0.00           H  
ATOM   2352  CD  LYS   149      85.786  53.143  86.364  1.00  0.00           C  
ATOM   2353  HD2 LYS   149      85.795  52.867  85.309  1.00  0.00           H  
ATOM   2354  HD3 LYS   149      86.159  54.159  86.496  1.00  0.00           H  
ATOM   2355  CE  LYS   149      86.411  52.147  87.351  1.00  0.00           C  
ATOM   2356  HE2 LYS   149      86.325  52.485  88.384  1.00  0.00           H  
ATOM   2357  HE3 LYS   149      85.989  51.147  87.252  1.00  0.00           H  
ATOM   2358  NZ  LYS   149      87.876  51.979  87.028  1.00  0.00           N  
ATOM   2359  HZ1 LYS   149      88.053  51.826  86.045  1.00  0.00           H  
ATOM   2360  HZ2 LYS   149      88.365  52.791  87.378  1.00  0.00           H  
ATOM   2361  HZ3 LYS   149      88.253  51.160  87.482  1.00  0.00           H  
ATOM   2362  C   LYS   149      81.391  54.031  89.108  1.00  0.00           C  
ATOM   2363  O   LYS   149      80.679  53.037  89.297  1.00  0.00           O  
ATOM   2364  N   GLN   150      81.431  55.131  89.835  1.00  0.00           N  
ATOM   2365  H   GLN   150      82.159  55.748  89.502  1.00  0.00           H  
ATOM   2366  CA  GLN   150      80.645  55.346  91.116  1.00  0.00           C  
ATOM   2367  HA  GLN   150      80.999  54.532  91.749  1.00  0.00           H  
ATOM   2368  CB  GLN   150      81.150  56.585  91.895  1.00  0.00           C  
ATOM   2369  HB2 GLN   150      82.231  56.469  91.980  1.00  0.00           H  
ATOM   2370  HB3 GLN   150      80.767  57.436  91.331  1.00  0.00           H  
ATOM   2371  CG  GLN   150      80.541  56.627  93.288  1.00  0.00           C  
ATOM   2372  HG2 GLN   150      79.460  56.742  93.205  1.00  0.00           H  
ATOM   2373  HG3 GLN   150      80.755  55.702  93.823  1.00  0.00           H  
ATOM   2374  CD  GLN   150      81.132  57.723  94.223  1.00  0.00           C  
ATOM   2375  OE1 GLN   150      81.741  58.681  93.765  1.00  0.00           O  
ATOM   2376  NE2 GLN   150      80.895  57.675  95.503  1.00  0.00           N  
ATOM   2377 HE21 GLN   150      80.204  57.050  95.894  1.00  0.00           H  
ATOM   2378 HE22 GLN   150      81.390  58.253  96.168  1.00  0.00           H  
ATOM   2379  C   GLN   150      79.124  55.252  90.899  1.00  0.00           C  
ATOM   2380  O   GLN   150      78.441  54.680  91.730  1.00  0.00           O  
ATOM   2381  N   PHE   151      78.648  55.829  89.835  1.00  0.00           N  
ATOM   2382  H   PHE   151      79.318  56.180  89.166  1.00  0.00           H  
ATOM   2383  CA  PHE   151      77.254  55.762  89.352  1.00  0.00           C  
ATOM   2384  HA  PHE   151      76.573  55.992  90.171  1.00  0.00           H  
ATOM   2385  CB  PHE   151      77.154  56.796  88.265  1.00  0.00           C  
ATOM   2386  HB2 PHE   151      77.627  57.692  88.668  1.00  0.00           H  
ATOM   2387  HB3 PHE   151      77.766  56.514  87.408  1.00  0.00           H  
ATOM   2388  CG  PHE   151      75.796  57.032  87.693  1.00  0.00           C  
ATOM   2389  CD1 PHE   151      74.596  56.562  88.307  1.00  0.00           C  
ATOM   2390  HD1 PHE   151      74.706  55.921  89.168  1.00  0.00           H  
ATOM   2391  CE1 PHE   151      73.332  56.888  87.737  1.00  0.00           C  
ATOM   2392  HE1 PHE   151      72.417  56.595  88.230  1.00  0.00           H  
ATOM   2393  CZ  PHE   151      73.328  57.792  86.650  1.00  0.00           C  
ATOM   2394  HZ  PHE   151      72.336  58.103  86.358  1.00  0.00           H  
ATOM   2395  CE2 PHE   151      74.505  58.301  86.093  1.00  0.00           C  
ATOM   2396  HE2 PHE   151      74.380  58.907  85.208  1.00  0.00           H  
ATOM   2397  CD2 PHE   151      75.749  57.875  86.566  1.00  0.00           C  
ATOM   2398  HD2 PHE   151      76.660  58.332  86.211  1.00  0.00           H  
ATOM   2399  C   PHE   151      76.792  54.349  88.806  1.00  0.00           C  
ATOM   2400  O   PHE   151      75.805  53.753  89.252  1.00  0.00           O  
ATOM   2401  N   PHE   152      77.624  53.711  87.977  1.00  0.00           N  
ATOM   2402  H   PHE   152      78.475  54.120  87.618  1.00  0.00           H  
ATOM   2403  CA  PHE   152      77.305  52.376  87.571  1.00  0.00           C  
ATOM   2404  HA  PHE   152      76.350  52.359  87.047  1.00  0.00           H  
ATOM   2405  CB  PHE   152      78.293  51.914  86.487  1.00  0.00           C  
ATOM   2406  HB2 PHE   152      78.647  52.747  85.880  1.00  0.00           H  
ATOM   2407  HB3 PHE   152      79.198  51.548  86.971  1.00  0.00           H  
ATOM   2408  CG  PHE   152      77.722  50.754  85.598  1.00  0.00           C  
ATOM   2409  CD1 PHE   152      76.916  51.050  84.522  1.00  0.00           C  
ATOM   2410  HD1 PHE   152      76.737  52.096  84.321  1.00  0.00           H  
ATOM   2411  CE1 PHE   152      76.384  50.057  83.680  1.00  0.00           C  
ATOM   2412  HE1 PHE   152      75.710  50.319  82.878  1.00  0.00           H  
ATOM   2413  CZ  PHE   152      76.767  48.739  83.873  1.00  0.00           C  
ATOM   2414  HZ  PHE   152      76.461  47.954  83.197  1.00  0.00           H  
ATOM   2415  CE2 PHE   152      77.538  48.415  85.037  1.00  0.00           C  
ATOM   2416  HE2 PHE   152      77.784  47.376  85.198  1.00  0.00           H  
ATOM   2417  CD2 PHE   152      78.095  49.484  85.820  1.00  0.00           C  
ATOM   2418  HD2 PHE   152      78.812  49.317  86.610  1.00  0.00           H  
ATOM   2419  C   PHE   152      77.396  51.400  88.729  1.00  0.00           C  
ATOM   2420  O   PHE   152      76.655  50.408  88.737  1.00  0.00           O  
ATOM   2421  N   HIE   153      78.317  51.643  89.669  1.00  0.00           N  
ATOM   2422  H   HIE   153      78.882  52.480  89.701  1.00  0.00           H  
ATOM   2423  CA  HIE   153      78.437  50.783  90.906  1.00  0.00           C  
ATOM   2424  HA  HIE   153      78.724  49.778  90.598  1.00  0.00           H  
ATOM   2425  CB  HIE   153      79.568  51.283  91.807  1.00  0.00           C  
ATOM   2426  HB2 HIE   153      80.550  51.115  91.365  1.00  0.00           H  
ATOM   2427  HB3 HIE   153      79.437  52.350  91.986  1.00  0.00           H  
ATOM   2428  CG  HIE   153      79.723  50.615  93.105  1.00  0.00           C  
ATOM   2429  ND1 HIE   153      78.889  50.737  94.227  1.00  0.00           N  
ATOM   2430  CE1 HIE   153      79.346  50.055  95.285  1.00  0.00           C  
ATOM   2431  HE1 HIE   153      78.860  49.925  96.241  1.00  0.00           H  
ATOM   2432  NE2 HIE   153      80.454  49.395  94.854  1.00  0.00           N  
ATOM   2433  HE2 HIE   153      81.191  49.059  95.458  1.00  0.00           H  
ATOM   2434  CD2 HIE   153      80.732  49.772  93.541  1.00  0.00           C  
ATOM   2435  HD2 HIE   153      81.558  49.465  92.917  1.00  0.00           H  
ATOM   2436  C   HIE   153      77.104  50.705  91.631  1.00  0.00           C  
ATOM   2437  O   HIE   153      76.685  49.607  91.982  1.00  0.00           O  
ATOM   2438  N   ALA   154      76.478  51.821  91.957  1.00  0.00           N  
ATOM   2439  H   ALA   154      76.958  52.702  91.837  1.00  0.00           H  
ATOM   2440  CA  ALA   154      75.082  51.850  92.495  1.00  0.00           C  
ATOM   2441  HA  ALA   154      75.080  51.310  93.441  1.00  0.00           H  
ATOM   2442  CB  ALA   154      74.838  53.256  92.868  1.00  0.00           C  
ATOM   2443  HB1 ALA   154      75.427  53.417  93.771  1.00  0.00           H  
ATOM   2444  HB2 ALA   154      75.184  53.922  92.077  1.00  0.00           H  
ATOM   2445  HB3 ALA   154      73.768  53.298  93.069  1.00  0.00           H  
ATOM   2446  C   ALA   154      74.028  51.227  91.539  1.00  0.00           C  
ATOM   2447  O   ALA   154      73.103  50.544  92.028  1.00  0.00           O  
ATOM   2448  N   ILE   155      74.164  51.396  90.204  1.00  0.00           N  
ATOM   2449  H   ILE   155      74.930  51.916  89.801  1.00  0.00           H  
ATOM   2450  CA  ILE   155      73.212  50.885  89.195  1.00  0.00           C  
ATOM   2451  HA  ILE   155      72.190  51.128  89.485  1.00  0.00           H  
ATOM   2452  CB  ILE   155      73.508  51.481  87.833  1.00  0.00           C  
ATOM   2453  HB  ILE   155      74.576  51.417  87.624  1.00  0.00           H  
ATOM   2454  CG2 ILE   155      72.680  50.671  86.872  1.00  0.00           C  
ATOM   2455 HG21 ILE   155      71.618  50.706  87.115  1.00  0.00           H  
ATOM   2456 HG22 ILE   155      72.787  51.169  85.908  1.00  0.00           H  
ATOM   2457 HG23 ILE   155      73.050  49.651  86.767  1.00  0.00           H  
ATOM   2458  CG1 ILE   155      73.161  52.976  87.800  1.00  0.00           C  
ATOM   2459 HG12 ILE   155      72.075  53.066  87.776  1.00  0.00           H  
ATOM   2460 HG13 ILE   155      73.459  53.511  88.702  1.00  0.00           H  
ATOM   2461  CD1 ILE   155      73.635  53.791  86.565  1.00  0.00           C  
ATOM   2462 HD11 ILE   155      73.595  53.223  85.636  1.00  0.00           H  
ATOM   2463 HD12 ILE   155      72.960  54.635  86.423  1.00  0.00           H  
ATOM   2464 HD13 ILE   155      74.650  54.168  86.694  1.00  0.00           H  
ATOM   2465  C   ILE   155      73.278  49.394  89.301  1.00  0.00           C  
ATOM   2466  O   ILE   155      72.202  48.842  89.413  1.00  0.00           O  
ATOM   2467  N   MET   156      74.436  48.699  89.369  1.00  0.00           N  
ATOM   2468  H   MET   156      75.308  49.200  89.276  1.00  0.00           H  
ATOM   2469  CA  MET   156      74.420  47.235  89.462  1.00  0.00           C  
ATOM   2470  HA  MET   156      73.763  46.726  88.757  1.00  0.00           H  
ATOM   2471  CB  MET   156      75.770  46.773  89.035  1.00  0.00           C  
ATOM   2472  HB2 MET   156      76.507  47.297  89.643  1.00  0.00           H  
ATOM   2473  HB3 MET   156      75.788  45.686  89.120  1.00  0.00           H  
ATOM   2474  CG  MET   156      76.035  46.943  87.548  1.00  0.00           C  
ATOM   2475  HG2 MET   156      75.753  47.972  87.325  1.00  0.00           H  
ATOM   2476  HG3 MET   156      77.118  46.834  87.501  1.00  0.00           H  
ATOM   2477  SD  MET   156      75.329  45.865  86.251  1.00  0.00           S  
ATOM   2478  CE  MET   156      74.111  46.912  85.411  1.00  0.00           C  
ATOM   2479  HE1 MET   156      73.447  46.349  84.754  1.00  0.00           H  
ATOM   2480  HE2 MET   156      73.488  47.299  86.217  1.00  0.00           H  
ATOM   2481  HE3 MET   156      74.603  47.662  84.792  1.00  0.00           H  
ATOM   2482  C   MET   156      74.040  46.667  90.905  1.00  0.00           C  
ATOM   2483  O   MET   156      74.187  45.496  91.120  1.00  0.00           O  
ATOM   2484  N   ARG   157      73.586  47.563  91.826  1.00  0.00           N  
ATOM   2485  H   ARG   157      73.640  48.514  91.491  1.00  0.00           H  
ATOM   2486  CA  ARG   157      73.332  47.219  93.243  1.00  0.00           C  
ATOM   2487  HA  ARG   157      73.438  46.139  93.343  1.00  0.00           H  
ATOM   2488  CB  ARG   157      74.473  47.814  94.136  1.00  0.00           C  
ATOM   2489  HB2 ARG   157      74.627  48.850  93.836  1.00  0.00           H  
ATOM   2490  HB3 ARG   157      74.058  47.833  95.144  1.00  0.00           H  
ATOM   2491  CG  ARG   157      75.736  46.987  94.127  1.00  0.00           C  
ATOM   2492  HG2 ARG   157      75.538  46.083  94.703  1.00  0.00           H  
ATOM   2493  HG3 ARG   157      75.968  46.684  93.106  1.00  0.00           H  
ATOM   2494  CD  ARG   157      76.962  47.733  94.700  1.00  0.00           C  
ATOM   2495  HD2 ARG   157      77.058  48.704  94.213  1.00  0.00           H  
ATOM   2496  HD3 ARG   157      76.832  48.047  95.735  1.00  0.00           H  
ATOM   2497  NE  ARG   157      78.182  46.973  94.562  1.00  0.00           N  
ATOM   2498  HE  ARG   157      78.432  46.337  95.305  1.00  0.00           H  
ATOM   2499  CZ  ARG   157      78.936  46.892  93.473  1.00  0.00           C  
ATOM   2500  NH1 ARG   157      78.676  47.658  92.441  1.00  0.00           N  
ATOM   2501 HH11 ARG   157      77.850  48.237  92.501  1.00  0.00           H  
ATOM   2502 HH12 ARG   157      79.433  47.982  91.857  1.00  0.00           H  
ATOM   2503  NH2 ARG   157      79.993  46.113  93.434  1.00  0.00           N  
ATOM   2504 HH21 ARG   157      80.306  45.510  94.182  1.00  0.00           H  
ATOM   2505 HH22 ARG   157      80.400  46.040  92.513  1.00  0.00           H  
ATOM   2506  C   ARG   157      71.930  47.582  93.681  1.00  0.00           C  
ATOM   2507  O   ARG   157      71.577  47.410  94.868  1.00  0.00           O  
ATOM   2508  N   GLN   158      71.138  48.167  92.798  1.00  0.00           N  
ATOM   2509  H   GLN   158      71.545  48.231  91.875  1.00  0.00           H  
ATOM   2510  CA  GLN   158      69.668  48.550  93.057  1.00  0.00           C  
ATOM   2511  HA  GLN   158      69.542  49.320  93.818  1.00  0.00           H  
ATOM   2512  CB  GLN   158      69.083  49.083  91.764  1.00  0.00           C  
ATOM   2513  HB2 GLN   158      69.092  48.307  90.999  1.00  0.00           H  
ATOM   2514  HB3 GLN   158      68.033  49.242  92.007  1.00  0.00           H  
ATOM   2515  CG  GLN   158      69.577  50.341  91.142  1.00  0.00           C  
ATOM   2516  HG2 GLN   158      70.615  50.212  90.836  1.00  0.00           H  
ATOM   2517  HG3 GLN   158      68.965  50.578  90.271  1.00  0.00           H  
ATOM   2518  CD  GLN   158      69.439  51.631  92.033  1.00  0.00           C  
ATOM   2519  OE1 GLN   158      68.516  52.399  92.012  1.00  0.00           O  
ATOM   2520  NE2 GLN   158      70.398  51.959  92.862  1.00  0.00           N  
ATOM   2521 HE21 GLN   158      71.307  51.519  92.865  1.00  0.00           H  
ATOM   2522 HE22 GLN   158      70.202  52.899  93.176  1.00  0.00           H  
ATOM   2523  C   GLN   158      68.776  47.237  93.415  1.00  0.00           C  
ATOM   2524  O   GLN   158      68.777  46.317  92.593  1.00  0.00           O  
ATOM   2525  N   GLU   159      67.986  47.311  94.475  1.00  0.00           N  
ATOM   2526  H   GLU   159      68.056  48.172  94.998  1.00  0.00           H  
ATOM   2527  CA  GLU   159      66.978  46.326  94.825  1.00  0.00           C  
ATOM   2528  HA  GLU   159      67.448  45.342  94.805  1.00  0.00           H  
ATOM   2529  CB  GLU   159      66.561  46.563  96.264  1.00  0.00           C  
ATOM   2530  HB2 GLU   159      67.458  46.769  96.849  1.00  0.00           H  
ATOM   2531  HB3 GLU   159      65.994  47.494  96.296  1.00  0.00           H  
ATOM   2532  CG  GLU   159      65.730  45.361  96.796  1.00  0.00           C  
ATOM   2533  HG2 GLU   159      65.305  45.680  97.747  1.00  0.00           H  
ATOM   2534  HG3 GLU   159      64.910  45.301  96.080  1.00  0.00           H  
ATOM   2535  CD  GLU   159      66.471  44.064  96.988  1.00  0.00           C  
ATOM   2536  OE1 GLU   159      66.541  43.301  96.005  1.00  0.00           O  
ATOM   2537  OE2 GLU   159      66.973  43.878  98.157  1.00  0.00           O  
ATOM   2538  C   GLU   159      65.790  46.287  93.864  1.00  0.00           C  
ATOM   2539  O   GLU   159      65.279  47.366  93.622  1.00  0.00           O  
ATOM   2540  N   ILE   160      65.363  45.166  93.353  1.00  0.00           N  
ATOM   2541  H   ILE   160      65.716  44.272  93.664  1.00  0.00           H  
ATOM   2542  CA  ILE   160      64.510  45.170  92.179  1.00  0.00           C  
ATOM   2543  HA  ILE   160      64.915  45.820  91.404  1.00  0.00           H  
ATOM   2544  CB  ILE   160      64.494  43.733  91.473  1.00  0.00           C  
ATOM   2545  HB  ILE   160      64.450  42.916  92.194  1.00  0.00           H  
ATOM   2546  CG2 ILE   160      63.187  43.522  90.597  1.00  0.00           C  
ATOM   2547 HG21 ILE   160      62.392  43.650  91.331  1.00  0.00           H  
ATOM   2548 HG22 ILE   160      63.263  44.278  89.815  1.00  0.00           H  
ATOM   2549 HG23 ILE   160      62.954  42.581  90.099  1.00  0.00           H  
ATOM   2550  CG1 ILE   160      65.803  43.442  90.682  1.00  0.00           C  
ATOM   2551 HG12 ILE   160      66.712  43.587  91.267  1.00  0.00           H  
ATOM   2552 HG13 ILE   160      65.747  42.375  90.468  1.00  0.00           H  
ATOM   2553  CD1 ILE   160      66.058  44.060  89.324  1.00  0.00           C  
ATOM   2554 HD11 ILE   160      65.263  43.875  88.601  1.00  0.00           H  
ATOM   2555 HD12 ILE   160      66.175  45.133  89.473  1.00  0.00           H  
ATOM   2556 HD13 ILE   160      66.970  43.537  89.033  1.00  0.00           H  
ATOM   2557  C   ILE   160      63.144  45.743  92.613  1.00  0.00           C  
ATOM   2558  O   ILE   160      62.585  46.524  91.889  1.00  0.00           O  
ATOM   2559  N   GLY   161      62.648  45.456  93.777  1.00  0.00           N  
ATOM   2560  H   GLY   161      63.058  44.673  94.266  1.00  0.00           H  
ATOM   2561  CA  GLY   161      61.465  46.165  94.267  1.00  0.00           C  
ATOM   2562  HA2 GLY   161      60.715  45.957  93.504  1.00  0.00           H  
ATOM   2563  HA3 GLY   161      61.085  45.716  95.185  1.00  0.00           H  
ATOM   2564  C   GLY   161      61.502  47.724  94.464  1.00  0.00           C  
ATOM   2565  O   GLY   161      60.510  48.332  94.818  1.00  0.00           O  
ATOM   2566  N   TRP   162      62.700  48.448  94.356  1.00  0.00           N  
ATOM   2567  H   TRP   162      63.518  47.890  94.157  1.00  0.00           H  
ATOM   2568  CA  TRP   162      62.927  49.871  94.322  1.00  0.00           C  
ATOM   2569  HA  TRP   162      61.952  50.336  94.465  1.00  0.00           H  
ATOM   2570  CB  TRP   162      63.815  50.230  95.480  1.00  0.00           C  
ATOM   2571  HB2 TRP   162      64.709  49.616  95.373  1.00  0.00           H  
ATOM   2572  HB3 TRP   162      64.095  51.283  95.463  1.00  0.00           H  
ATOM   2573  CG  TRP   162      63.156  50.111  96.835  1.00  0.00           C  
ATOM   2574  CD1 TRP   162      62.710  51.133  97.607  1.00  0.00           C  
ATOM   2575  HD1 TRP   162      62.885  52.144  97.270  1.00  0.00           H  
ATOM   2576  NE1 TRP   162      62.371  50.762  98.867  1.00  0.00           N  
ATOM   2577  HE1 TRP   162      61.985  51.415  99.533  1.00  0.00           H  
ATOM   2578  CE2 TRP   162      62.521  49.408  98.993  1.00  0.00           C  
ATOM   2579  CZ2 TRP   162      62.380  48.548 100.054  1.00  0.00           C  
ATOM   2580  HZ2 TRP   162      62.058  49.006 100.977  1.00  0.00           H  
ATOM   2581  CH2 TRP   162      62.743  47.202  99.880  1.00  0.00           C  
ATOM   2582  HH2 TRP   162      62.585  46.501 100.687  1.00  0.00           H  
ATOM   2583  CZ3 TRP   162      63.013  46.619  98.648  1.00  0.00           C  
ATOM   2584  HZ3 TRP   162      63.121  45.545  98.619  1.00  0.00           H  
ATOM   2585  CE3 TRP   162      63.159  47.517  97.514  1.00  0.00           C  
ATOM   2586  HE3 TRP   162      63.454  47.220  96.519  1.00  0.00           H  
ATOM   2587  CD2 TRP   162      62.947  48.932  97.706  1.00  0.00           C  
ATOM   2588  C   TRP   162      63.517  50.313  92.948  1.00  0.00           C  
ATOM   2589  O   TRP   162      63.557  51.484  92.627  1.00  0.00           O  
ATOM   2590  N   PHE   163      64.015  49.395  92.052  1.00  0.00           N  
ATOM   2591  H   PHE   163      64.168  48.459  92.399  1.00  0.00           H  
ATOM   2592  CA  PHE   163      64.306  49.752  90.626  1.00  0.00           C  
ATOM   2593  HA  PHE   163      64.994  50.593  90.543  1.00  0.00           H  
ATOM   2594  CB  PHE   163      65.087  48.514  90.027  1.00  0.00           C  
ATOM   2595  HB2 PHE   163      65.934  48.280  90.673  1.00  0.00           H  
ATOM   2596  HB3 PHE   163      64.428  47.687  90.293  1.00  0.00           H  
ATOM   2597  CG  PHE   163      65.452  48.519  88.527  1.00  0.00           C  
ATOM   2598  CD1 PHE   163      66.594  49.278  88.184  1.00  0.00           C  
ATOM   2599  HD1 PHE   163      67.219  49.692  88.962  1.00  0.00           H  
ATOM   2600  CE1 PHE   163      67.005  49.352  86.837  1.00  0.00           C  
ATOM   2601  HE1 PHE   163      67.955  49.745  86.508  1.00  0.00           H  
ATOM   2602  CZ  PHE   163      66.150  48.755  85.824  1.00  0.00           C  
ATOM   2603  HZ  PHE   163      66.582  48.677  84.837  1.00  0.00           H  
ATOM   2604  CE2 PHE   163      65.015  48.019  86.227  1.00  0.00           C  
ATOM   2605  HE2 PHE   163      64.304  47.693  85.483  1.00  0.00           H  
ATOM   2606  CD2 PHE   163      64.651  47.883  87.594  1.00  0.00           C  
ATOM   2607  HD2 PHE   163      63.756  47.367  87.908  1.00  0.00           H  
ATOM   2608  C   PHE   163      63.083  50.039  89.809  1.00  0.00           C  
ATOM   2609  O   PHE   163      63.179  50.648  88.740  1.00  0.00           O  
ATOM   2610  N   ASP   164      61.833  49.650  90.296  1.00  0.00           N  
ATOM   2611  H   ASP   164      61.738  49.006  91.069  1.00  0.00           H  
ATOM   2612  CA  ASP   164      60.660  49.805  89.436  1.00  0.00           C  
ATOM   2613  HA  ASP   164      60.969  49.613  88.409  1.00  0.00           H  
ATOM   2614  CB  ASP   164      59.670  48.633  89.686  1.00  0.00           C  
ATOM   2615  HB2 ASP   164      60.090  47.661  89.945  1.00  0.00           H  
ATOM   2616  HB3 ASP   164      59.064  48.912  90.548  1.00  0.00           H  
ATOM   2617  CG  ASP   164      58.661  48.494  88.561  1.00  0.00           C  
ATOM   2618  OD1 ASP   164      57.525  48.929  88.801  1.00  0.00           O  
ATOM   2619  OD2 ASP   164      58.922  48.059  87.422  1.00  0.00           O  
ATOM   2620  C   ASP   164      60.015  51.217  89.336  1.00  0.00           C  
ATOM   2621  O   ASP   164      59.271  51.539  88.405  1.00  0.00           O  
ATOM   2622  N   VAL   165      60.232  52.131  90.360  1.00  0.00           N  
ATOM   2623  H   VAL   165      60.473  51.740  91.259  1.00  0.00           H  
ATOM   2624  CA  VAL   165      59.929  53.586  90.263  1.00  0.00           C  
ATOM   2625  HA  VAL   165      58.869  53.626  90.011  1.00  0.00           H  
ATOM   2626  CB  VAL   165      60.255  54.337  91.563  1.00  0.00           C  
ATOM   2627  HB  VAL   165      59.890  53.665  92.340  1.00  0.00           H  
ATOM   2628  CG1 VAL   165      61.746  54.561  91.983  1.00  0.00           C  
ATOM   2629 HG11 VAL   165      62.158  53.558  91.871  1.00  0.00           H  
ATOM   2630 HG12 VAL   165      62.187  55.216  91.232  1.00  0.00           H  
ATOM   2631 HG13 VAL   165      61.898  55.132  92.898  1.00  0.00           H  
ATOM   2632  CG2 VAL   165      59.534  55.617  91.676  1.00  0.00           C  
ATOM   2633 HG21 VAL   165      59.908  56.092  92.583  1.00  0.00           H  
ATOM   2634 HG22 VAL   165      59.718  56.171  90.755  1.00  0.00           H  
ATOM   2635 HG23 VAL   165      58.484  55.500  91.941  1.00  0.00           H  
ATOM   2636  C   VAL   165      60.683  54.276  89.070  1.00  0.00           C  
ATOM   2637  O   VAL   165      60.143  55.207  88.471  1.00  0.00           O  
ATOM   2638  N   HIE   166      61.949  53.888  88.669  1.00  0.00           N  
ATOM   2639  H   HIE   166      62.476  53.614  89.485  1.00  0.00           H  
ATOM   2640  CA  HIE   166      62.706  54.418  87.529  1.00  0.00           C  
ATOM   2641  HA  HIE   166      62.897  55.488  87.606  1.00  0.00           H  
ATOM   2642  CB  HIE   166      64.117  53.846  87.455  1.00  0.00           C  
ATOM   2643  HB2 HIE   166      63.993  52.849  87.033  1.00  0.00           H  
ATOM   2644  HB3 HIE   166      64.647  54.450  86.718  1.00  0.00           H  
ATOM   2645  CG  HIE   166      64.825  53.768  88.763  1.00  0.00           C  
ATOM   2646  ND1 HIE   166      65.054  54.901  89.625  1.00  0.00           N  
ATOM   2647  CE1 HIE   166      65.984  54.465  90.543  1.00  0.00           C  
ATOM   2648  HE1 HIE   166      66.286  55.082  91.376  1.00  0.00           H  
ATOM   2649  NE2 HIE   166      66.297  53.150  90.355  1.00  0.00           N  
ATOM   2650  HE2 HIE   166      66.985  52.628  90.879  1.00  0.00           H  
ATOM   2651  CD2 HIE   166      65.635  52.783  89.243  1.00  0.00           C  
ATOM   2652  HD2 HIE   166      65.762  51.879  88.666  1.00  0.00           H  
ATOM   2653  C   HIE   166      61.981  54.099  86.143  1.00  0.00           C  
ATOM   2654  O   HIE   166      61.482  52.999  85.933  1.00  0.00           O  
ATOM   2655  N   ASP   167      61.928  55.050  85.208  1.00  0.00           N  
ATOM   2656  H   ASP   167      62.446  55.873  85.481  1.00  0.00           H  
ATOM   2657  CA  ASP   167      62.000  54.621  83.810  1.00  0.00           C  
ATOM   2658  HA  ASP   167      61.215  53.889  83.620  1.00  0.00           H  
ATOM   2659  CB  ASP   167      61.555  55.803  82.881  1.00  0.00           C  
ATOM   2660  HB2 ASP   167      60.544  56.123  83.132  1.00  0.00           H  
ATOM   2661  HB3 ASP   167      62.097  56.720  83.115  1.00  0.00           H  
ATOM   2662  CG  ASP   167      61.754  55.546  81.454  1.00  0.00           C  
ATOM   2663  OD1 ASP   167      61.835  54.367  81.072  1.00  0.00           O  
ATOM   2664  OD2 ASP   167      61.721  56.471  80.596  1.00  0.00           O  
ATOM   2665  C   ASP   167      63.454  54.124  83.573  1.00  0.00           C  
ATOM   2666  O   ASP   167      64.487  54.858  83.721  1.00  0.00           O  
ATOM   2667  N   VAL   168      63.547  52.877  83.050  1.00  0.00           N  
ATOM   2668  H   VAL   168      62.714  52.343  82.845  1.00  0.00           H  
ATOM   2669  CA  VAL   168      64.774  52.310  82.522  1.00  0.00           C  
ATOM   2670  HA  VAL   168      65.604  52.467  83.210  1.00  0.00           H  
ATOM   2671  CB  VAL   168      64.534  50.840  82.173  1.00  0.00           C  
ATOM   2672  HB  VAL   168      63.872  50.778  81.309  1.00  0.00           H  
ATOM   2673  CG1 VAL   168      65.881  50.178  81.786  1.00  0.00           C  
ATOM   2674 HG11 VAL   168      66.284  50.595  80.863  1.00  0.00           H  
ATOM   2675 HG12 VAL   168      66.677  50.311  82.518  1.00  0.00           H  
ATOM   2676 HG13 VAL   168      65.592  49.131  81.696  1.00  0.00           H  
ATOM   2677  CG2 VAL   168      63.750  49.986  83.173  1.00  0.00           C  
ATOM   2678 HG21 VAL   168      63.660  48.956  82.826  1.00  0.00           H  
ATOM   2679 HG22 VAL   168      64.267  50.068  84.129  1.00  0.00           H  
ATOM   2680 HG23 VAL   168      62.746  50.411  83.188  1.00  0.00           H  
ATOM   2681  C   VAL   168      65.407  53.020  81.350  1.00  0.00           C  
ATOM   2682  O   VAL   168      66.657  53.008  81.265  1.00  0.00           O  
ATOM   2683  N   GLY   169      64.685  53.633  80.361  1.00  0.00           N  
ATOM   2684  H   GLY   169      63.688  53.754  80.473  1.00  0.00           H  
ATOM   2685  CA  GLY   169      65.340  54.300  79.195  1.00  0.00           C  
ATOM   2686  HA2 GLY   169      66.125  53.707  78.727  1.00  0.00           H  
ATOM   2687  HA3 GLY   169      64.544  54.543  78.492  1.00  0.00           H  
ATOM   2688  C   GLY   169      65.892  55.622  79.616  1.00  0.00           C  
ATOM   2689  O   GLY   169      67.018  55.942  79.227  1.00  0.00           O  
ATOM   2690  N   GLU   170      65.244  56.319  80.503  1.00  0.00           N  
ATOM   2691  H   GLU   170      64.323  56.032  80.804  1.00  0.00           H  
ATOM   2692  CA  GLU   170      65.821  57.491  81.290  1.00  0.00           C  
ATOM   2693  HA  GLU   170      66.117  58.239  80.555  1.00  0.00           H  
ATOM   2694  CB  GLU   170      64.737  58.145  82.137  1.00  0.00           C  
ATOM   2695  HB2 GLU   170      63.779  58.218  81.622  1.00  0.00           H  
ATOM   2696  HB3 GLU   170      64.548  57.431  82.939  1.00  0.00           H  
ATOM   2697  CG  GLU   170      65.140  59.427  82.862  1.00  0.00           C  
ATOM   2698  HG2 GLU   170      66.139  59.315  83.283  1.00  0.00           H  
ATOM   2699  HG3 GLU   170      65.239  60.190  82.089  1.00  0.00           H  
ATOM   2700  CD  GLU   170      64.137  59.826  83.884  1.00  0.00           C  
ATOM   2701  OE1 GLU   170      64.559  59.895  85.045  1.00  0.00           O  
ATOM   2702  OE2 GLU   170      62.951  59.999  83.535  1.00  0.00           O  
ATOM   2703  C   GLU   170      67.115  57.109  82.048  1.00  0.00           C  
ATOM   2704  O   GLU   170      68.065  57.855  81.969  1.00  0.00           O  
ATOM   2705  N   LEU   171      67.131  55.955  82.738  1.00  0.00           N  
ATOM   2706  H   LEU   171      66.305  55.377  82.697  1.00  0.00           H  
ATOM   2707  CA  LEU   171      68.238  55.577  83.602  1.00  0.00           C  
ATOM   2708  HA  LEU   171      68.453  56.338  84.351  1.00  0.00           H  
ATOM   2709  CB  LEU   171      67.933  54.233  84.197  1.00  0.00           C  
ATOM   2710  HB2 LEU   171      67.002  54.476  84.710  1.00  0.00           H  
ATOM   2711  HB3 LEU   171      67.687  53.407  83.530  1.00  0.00           H  
ATOM   2712  CG  LEU   171      68.935  53.631  85.168  1.00  0.00           C  
ATOM   2713  HG  LEU   171      69.776  53.262  84.581  1.00  0.00           H  
ATOM   2714  CD1 LEU   171      69.383  54.607  86.272  1.00  0.00           C  
ATOM   2715 HD11 LEU   171      69.653  55.565  85.829  1.00  0.00           H  
ATOM   2716 HD12 LEU   171      68.487  54.800  86.862  1.00  0.00           H  
ATOM   2717 HD13 LEU   171      70.267  54.209  86.769  1.00  0.00           H  
ATOM   2718  CD2 LEU   171      68.250  52.539  85.864  1.00  0.00           C  
ATOM   2719 HD21 LEU   171      67.317  52.905  86.292  1.00  0.00           H  
ATOM   2720 HD22 LEU   171      68.001  51.721  85.188  1.00  0.00           H  
ATOM   2721 HD23 LEU   171      68.803  52.133  86.711  1.00  0.00           H  
ATOM   2722  C   LEU   171      69.523  55.364  82.845  1.00  0.00           C  
ATOM   2723  O   LEU   171      70.523  55.888  83.276  1.00  0.00           O  
ATOM   2724  N   ASN   172      69.494  54.584  81.805  1.00  0.00           N  
ATOM   2725  H   ASN   172      68.611  54.183  81.521  1.00  0.00           H  
ATOM   2726  CA  ASN   172      70.611  54.445  80.837  1.00  0.00           C  
ATOM   2727  HA  ASN   172      71.518  54.024  81.272  1.00  0.00           H  
ATOM   2728  CB  ASN   172      70.125  53.495  79.699  1.00  0.00           C  
ATOM   2729  HB2 ASN   172      69.998  52.514  80.157  1.00  0.00           H  
ATOM   2730  HB3 ASN   172      69.181  53.830  79.268  1.00  0.00           H  
ATOM   2731  CG  ASN   172      71.186  53.176  78.642  1.00  0.00           C  
ATOM   2732  OD1 ASN   172      72.409  53.162  78.871  1.00  0.00           O  
ATOM   2733  ND2 ASN   172      70.672  52.839  77.481  1.00  0.00           N  
ATOM   2734 HD21 ASN   172      71.269  52.677  76.684  1.00  0.00           H  
ATOM   2735 HD22 ASN   172      69.670  52.805  77.352  1.00  0.00           H  
ATOM   2736  C   ASN   172      71.053  55.801  80.255  1.00  0.00           C  
ATOM   2737  O   ASN   172      72.259  56.158  80.265  1.00  0.00           O  
ATOM   2738  N   THR   173      69.998  56.572  79.845  1.00  0.00           N  
ATOM   2739  H   THR   173      69.075  56.211  79.653  1.00  0.00           H  
ATOM   2740  CA  THR   173      70.219  57.999  79.275  1.00  0.00           C  
ATOM   2741  HA  THR   173      70.891  57.920  78.420  1.00  0.00           H  
ATOM   2742  CB  THR   173      68.927  58.731  78.863  1.00  0.00           C  
ATOM   2743  HB  THR   173      68.310  58.918  79.742  1.00  0.00           H  
ATOM   2744  CG2 THR   173      69.303  60.055  78.071  1.00  0.00           C  
ATOM   2745 HG21 THR   173      69.940  59.945  77.194  1.00  0.00           H  
ATOM   2746 HG22 THR   173      68.487  60.702  77.749  1.00  0.00           H  
ATOM   2747 HG23 THR   173      69.930  60.627  78.756  1.00  0.00           H  
ATOM   2748  OG1 THR   173      68.196  57.953  77.948  1.00  0.00           O  
ATOM   2749  HG1 THR   173      67.808  57.268  78.497  1.00  0.00           H  
ATOM   2750  C   THR   173      71.104  58.832  80.287  1.00  0.00           C  
ATOM   2751  O   THR   173      72.025  59.515  79.875  1.00  0.00           O  
ATOM   2752  N   ARG   174      70.911  58.709  81.637  1.00  0.00           N  
ATOM   2753  H   ARG   174      70.208  58.050  81.937  1.00  0.00           H  
ATOM   2754  CA  ARG   174      71.525  59.491  82.722  1.00  0.00           C  
ATOM   2755  HA  ARG   174      71.190  60.488  82.435  1.00  0.00           H  
ATOM   2756  CB  ARG   174      71.001  59.122  84.110  1.00  0.00           C  
ATOM   2757  HB2 ARG   174      71.086  58.071  84.389  1.00  0.00           H  
ATOM   2758  HB3 ARG   174      71.548  59.744  84.819  1.00  0.00           H  
ATOM   2759  CG  ARG   174      69.587  59.719  84.326  1.00  0.00           C  
ATOM   2760  HG2 ARG   174      69.678  60.690  83.838  1.00  0.00           H  
ATOM   2761  HG3 ARG   174      68.735  59.169  83.928  1.00  0.00           H  
ATOM   2762  CD  ARG   174      69.184  59.885  85.765  1.00  0.00           C  
ATOM   2763  HD2 ARG   174      69.209  58.883  86.193  1.00  0.00           H  
ATOM   2764  HD3 ARG   174      69.956  60.331  86.393  1.00  0.00           H  
ATOM   2765  NE  ARG   174      67.901  60.521  85.817  1.00  0.00           N  
ATOM   2766  HE  ARG   174      67.180  59.947  86.228  1.00  0.00           H  
ATOM   2767  CZ  ARG   174      67.507  61.742  85.392  1.00  0.00           C  
ATOM   2768  NH1 ARG   174      68.285  62.600  84.829  1.00  0.00           N  
ATOM   2769 HH11 ARG   174      69.279  62.421  84.855  1.00  0.00           H  
ATOM   2770 HH12 ARG   174      67.942  63.529  84.634  1.00  0.00           H  
ATOM   2771  NH2 ARG   174      66.273  62.009  85.578  1.00  0.00           N  
ATOM   2772 HH21 ARG   174      65.627  61.262  85.791  1.00  0.00           H  
ATOM   2773 HH22 ARG   174      65.853  62.915  85.430  1.00  0.00           H  
ATOM   2774  C   ARG   174      73.025  59.376  82.644  1.00  0.00           C  
ATOM   2775  O   ARG   174      73.716  60.357  82.820  1.00  0.00           O  
ATOM   2776  N   LEU   175      73.465  58.144  82.335  1.00  0.00           N  
ATOM   2777  H   LEU   175      72.668  57.548  82.164  1.00  0.00           H  
ATOM   2778  CA  LEU   175      74.890  57.653  82.377  1.00  0.00           C  
ATOM   2779  HA  LEU   175      75.308  57.849  83.364  1.00  0.00           H  
ATOM   2780  CB  LEU   175      74.853  56.118  82.181  1.00  0.00           C  
ATOM   2781  HB2 LEU   175      74.026  55.595  82.662  1.00  0.00           H  
ATOM   2782  HB3 LEU   175      74.641  56.043  81.114  1.00  0.00           H  
ATOM   2783  CG  LEU   175      76.198  55.402  82.553  1.00  0.00           C  
ATOM   2784  HG  LEU   175      77.065  55.926  82.151  1.00  0.00           H  
ATOM   2785  CD1 LEU   175      76.325  55.331  84.113  1.00  0.00           C  
ATOM   2786 HD11 LEU   175      77.213  54.785  84.432  1.00  0.00           H  
ATOM   2787 HD12 LEU   175      76.393  56.342  84.515  1.00  0.00           H  
ATOM   2788 HD13 LEU   175      75.471  54.800  84.535  1.00  0.00           H  
ATOM   2789  CD2 LEU   175      76.164  54.039  81.956  1.00  0.00           C  
ATOM   2790 HD21 LEU   175      75.211  53.514  82.023  1.00  0.00           H  
ATOM   2791 HD22 LEU   175      76.516  54.183  80.935  1.00  0.00           H  
ATOM   2792 HD23 LEU   175      76.931  53.506  82.518  1.00  0.00           H  
ATOM   2793  C   LEU   175      75.884  58.381  81.471  1.00  0.00           C  
ATOM   2794  O   LEU   175      77.042  58.455  81.824  1.00  0.00           O  
ATOM   2795  N   THR   176      75.518  58.803  80.241  1.00  0.00           N  
ATOM   2796  H   THR   176      74.546  58.655  80.013  1.00  0.00           H  
ATOM   2797  CA  THR   176      76.231  59.730  79.345  1.00  0.00           C  
ATOM   2798  HA  THR   176      77.313  59.713  79.472  1.00  0.00           H  
ATOM   2799  CB  THR   176      75.929  59.500  77.853  1.00  0.00           C  
ATOM   2800  HB  THR   176      74.909  59.773  77.583  1.00  0.00           H  
ATOM   2801  CG2 THR   176      76.813  60.358  76.892  1.00  0.00           C  
ATOM   2802 HG21 THR   176      77.850  60.021  76.875  1.00  0.00           H  
ATOM   2803 HG22 THR   176      76.357  60.264  75.907  1.00  0.00           H  
ATOM   2804 HG23 THR   176      76.703  61.404  77.175  1.00  0.00           H  
ATOM   2805  OG1 THR   176      76.195  58.155  77.419  1.00  0.00           O  
ATOM   2806  HG1 THR   176      75.343  57.716  77.380  1.00  0.00           H  
ATOM   2807  C   THR   176      75.877  61.201  79.604  1.00  0.00           C  
ATOM   2808  O   THR   176      76.706  62.013  79.990  1.00  0.00           O  
ATOM   2809  N   ASP   177      74.570  61.392  79.649  1.00  0.00           N  
ATOM   2810  H   ASP   177      74.011  60.554  79.578  1.00  0.00           H  
ATOM   2811  CA  ASP   177      73.979  62.725  79.407  1.00  0.00           C  
ATOM   2812  HA  ASP   177      74.467  63.310  78.628  1.00  0.00           H  
ATOM   2813  CB  ASP   177      72.474  62.541  79.008  1.00  0.00           C  
ATOM   2814  HB2 ASP   177      72.421  62.063  78.029  1.00  0.00           H  
ATOM   2815  HB3 ASP   177      71.908  61.987  79.757  1.00  0.00           H  
ATOM   2816  CG  ASP   177      71.860  63.984  78.905  1.00  0.00           C  
ATOM   2817  OD1 ASP   177      72.316  64.699  78.029  1.00  0.00           O  
ATOM   2818  OD2 ASP   177      70.941  64.369  79.712  1.00  0.00           O  
ATOM   2819  C   ASP   177      74.035  63.641  80.671  1.00  0.00           C  
ATOM   2820  O   ASP   177      74.402  64.789  80.495  1.00  0.00           O  
ATOM   2821  N   ASP   178      73.727  63.137  81.872  1.00  0.00           N  
ATOM   2822  H   ASP   178      73.519  62.157  82.002  1.00  0.00           H  
ATOM   2823  CA  ASP   178      73.910  63.956  83.025  1.00  0.00           C  
ATOM   2824  HA  ASP   178      73.659  65.014  82.942  1.00  0.00           H  
ATOM   2825  CB  ASP   178      73.105  63.539  84.263  1.00  0.00           C  
ATOM   2826  HB2 ASP   178      73.260  62.479  84.461  1.00  0.00           H  
ATOM   2827  HB3 ASP   178      73.549  64.076  85.101  1.00  0.00           H  
ATOM   2828  CG  ASP   178      71.648  64.007  84.166  1.00  0.00           C  
ATOM   2829  OD1 ASP   178      70.795  63.110  84.249  1.00  0.00           O  
ATOM   2830  OD2 ASP   178      71.428  65.176  83.884  1.00  0.00           O  
ATOM   2831  C   ASP   178      75.425  64.008  83.463  1.00  0.00           C  
ATOM   2832  O   ASP   178      75.944  65.049  83.822  1.00  0.00           O  
ATOM   2833  N   VAL   179      76.208  62.916  83.242  1.00  0.00           N  
ATOM   2834  H   VAL   179      75.679  62.168  82.817  1.00  0.00           H  
ATOM   2835  CA  VAL   179      77.665  62.842  83.403  1.00  0.00           C  
ATOM   2836  HA  VAL   179      77.866  63.181  84.419  1.00  0.00           H  
ATOM   2837  CB  VAL   179      78.120  61.375  83.285  1.00  0.00           C  
ATOM   2838  HB  VAL   179      77.541  60.871  82.511  1.00  0.00           H  
ATOM   2839  CG1 VAL   179      79.606  61.314  83.034  1.00  0.00           C  
ATOM   2840 HG11 VAL   179      79.848  61.712  82.049  1.00  0.00           H  
ATOM   2841 HG12 VAL   179      80.159  61.994  83.681  1.00  0.00           H  
ATOM   2842 HG13 VAL   179      79.957  60.288  83.150  1.00  0.00           H  
ATOM   2843  CG2 VAL   179      77.701  60.541  84.560  1.00  0.00           C  
ATOM   2844 HG21 VAL   179      77.801  59.490  84.288  1.00  0.00           H  
ATOM   2845 HG22 VAL   179      78.388  60.668  85.397  1.00  0.00           H  
ATOM   2846 HG23 VAL   179      76.643  60.701  84.768  1.00  0.00           H  
ATOM   2847  C   VAL   179      78.383  63.912  82.615  1.00  0.00           C  
ATOM   2848  O   VAL   179      79.207  64.601  83.197  1.00  0.00           O  
ATOM   2849  N   SER   180      77.914  64.249  81.407  1.00  0.00           N  
ATOM   2850  H   SER   180      77.206  63.625  81.049  1.00  0.00           H  
ATOM   2851  CA  SER   180      78.340  65.371  80.539  1.00  0.00           C  
ATOM   2852  HA  SER   180      79.409  65.271  80.352  1.00  0.00           H  
ATOM   2853  CB  SER   180      77.616  65.312  79.237  1.00  0.00           C  
ATOM   2854  HB2 SER   180      76.557  65.573  79.235  1.00  0.00           H  
ATOM   2855  HB3 SER   180      78.149  66.012  78.593  1.00  0.00           H  
ATOM   2856  OG  SER   180      77.764  64.088  78.644  1.00  0.00           O  
ATOM   2857  HG  SER   180      77.583  63.420  79.310  1.00  0.00           H  
ATOM   2858  C   SER   180      78.086  66.821  81.142  1.00  0.00           C  
ATOM   2859  O   SER   180      78.756  67.796  80.813  1.00  0.00           O  
ATOM   2860  N   LYS   181      77.084  66.990  81.996  1.00  0.00           N  
ATOM   2861  H   LYS   181      76.587  66.130  82.179  1.00  0.00           H  
ATOM   2862  CA  LYS   181      76.730  68.287  82.584  1.00  0.00           C  
ATOM   2863  HA  LYS   181      76.880  69.162  81.952  1.00  0.00           H  
ATOM   2864  CB  LYS   181      75.352  68.435  83.159  1.00  0.00           C  
ATOM   2865  HB2 LYS   181      75.049  67.860  84.034  1.00  0.00           H  
ATOM   2866  HB3 LYS   181      75.269  69.500  83.377  1.00  0.00           H  
ATOM   2867  CG  LYS   181      74.366  68.136  82.023  1.00  0.00           C  
ATOM   2868  HG2 LYS   181      74.611  68.970  81.365  1.00  0.00           H  
ATOM   2869  HG3 LYS   181      74.561  67.112  81.704  1.00  0.00           H  
ATOM   2870  CD  LYS   181      72.937  68.200  82.529  1.00  0.00           C  
ATOM   2871  HD2 LYS   181      72.910  67.488  83.354  1.00  0.00           H  
ATOM   2872  HD3 LYS   181      72.671  69.222  82.800  1.00  0.00           H  
ATOM   2873  CE  LYS   181      71.963  67.722  81.365  1.00  0.00           C  
ATOM   2874  HE2 LYS   181      70.969  68.128  81.552  1.00  0.00           H  
ATOM   2875  HE3 LYS   181      72.259  68.146  80.406  1.00  0.00           H  
ATOM   2876  NZ  LYS   181      71.935  66.276  81.281  1.00  0.00           N  
ATOM   2877  HZ1 LYS   181      71.218  65.959  80.644  1.00  0.00           H  
ATOM   2878  HZ2 LYS   181      72.814  65.975  80.885  1.00  0.00           H  
ATOM   2879  HZ3 LYS   181      71.647  65.843  82.146  1.00  0.00           H  
ATOM   2880  C   LYS   181      77.799  68.487  83.680  1.00  0.00           C  
ATOM   2881  O   LYS   181      78.230  69.655  83.847  1.00  0.00           O  
ATOM   2882  N   ILE   182      78.247  67.423  84.358  1.00  0.00           N  
ATOM   2883  H   ILE   182      77.815  66.515  84.263  1.00  0.00           H  
ATOM   2884  CA  ILE   182      79.423  67.463  85.263  1.00  0.00           C  
ATOM   2885  HA  ILE   182      79.321  68.353  85.884  1.00  0.00           H  
ATOM   2886  CB  ILE   182      79.420  66.290  86.233  1.00  0.00           C  
ATOM   2887  HB  ILE   182      79.536  65.376  85.651  1.00  0.00           H  
ATOM   2888  CG2 ILE   182      80.689  66.365  87.272  1.00  0.00           C  
ATOM   2889 HG21 ILE   182      80.678  65.402  87.782  1.00  0.00           H  
ATOM   2890 HG22 ILE   182      81.582  66.401  86.648  1.00  0.00           H  
ATOM   2891 HG23 ILE   182      80.611  67.263  87.884  1.00  0.00           H  
ATOM   2892  CG1 ILE   182      78.080  66.090  86.926  1.00  0.00           C  
ATOM   2893 HG12 ILE   182      77.375  66.027  86.097  1.00  0.00           H  
ATOM   2894 HG13 ILE   182      78.021  65.102  87.382  1.00  0.00           H  
ATOM   2895  CD1 ILE   182      77.548  67.202  87.879  1.00  0.00           C  
ATOM   2896 HD11 ILE   182      77.130  67.994  87.258  1.00  0.00           H  
ATOM   2897 HD12 ILE   182      76.813  66.739  88.537  1.00  0.00           H  
ATOM   2898 HD13 ILE   182      78.405  67.575  88.440  1.00  0.00           H  
ATOM   2899  C   ILE   182      80.719  67.706  84.452  1.00  0.00           C  
ATOM   2900  O   ILE   182      81.493  68.669  84.668  1.00  0.00           O  
ATOM   2901  N   ASN   183      80.892  66.931  83.371  1.00  0.00           N  
ATOM   2902  H   ASN   183      80.209  66.192  83.276  1.00  0.00           H  
ATOM   2903  CA  ASN   183      82.067  66.940  82.458  1.00  0.00           C  
ATOM   2904  HA  ASN   183      82.931  66.502  82.958  1.00  0.00           H  
ATOM   2905  CB  ASN   183      81.708  66.041  81.300  1.00  0.00           C  
ATOM   2906  HB2 ASN   183      81.296  65.105  81.677  1.00  0.00           H  
ATOM   2907  HB3 ASN   183      80.894  66.480  80.722  1.00  0.00           H  
ATOM   2908  CG  ASN   183      82.884  65.761  80.421  1.00  0.00           C  
ATOM   2909  OD1 ASN   183      83.830  65.084  80.788  1.00  0.00           O  
ATOM   2910  ND2 ASN   183      82.790  66.232  79.223  1.00  0.00           N  
ATOM   2911 HD21 ASN   183      83.523  66.054  78.552  1.00  0.00           H  
ATOM   2912 HD22 ASN   183      81.935  66.659  78.896  1.00  0.00           H  
ATOM   2913  C   ASN   183      82.522  68.294  81.984  1.00  0.00           C  
ATOM   2914  O   ASN   183      83.713  68.635  82.091  1.00  0.00           O  
ATOM   2915  N   GLU   184      81.504  69.038  81.568  1.00  0.00           N  
ATOM   2916  H   GLU   184      80.707  68.508  81.246  1.00  0.00           H  
ATOM   2917  CA  GLU   184      81.645  70.431  81.107  1.00  0.00           C  
ATOM   2918  HA  GLU   184      82.252  70.530  80.207  1.00  0.00           H  
ATOM   2919  CB  GLU   184      80.226  70.947  80.708  1.00  0.00           C  
ATOM   2920  HB2 GLU   184      79.751  70.291  79.979  1.00  0.00           H  
ATOM   2921  HB3 GLU   184      79.548  70.962  81.561  1.00  0.00           H  
ATOM   2922  CG  GLU   184      80.311  72.368  80.107  1.00  0.00           C  
ATOM   2923  HG2 GLU   184      79.263  72.541  79.863  1.00  0.00           H  
ATOM   2924  HG3 GLU   184      80.632  73.100  80.847  1.00  0.00           H  
ATOM   2925  CD  GLU   184      81.110  72.444  78.812  1.00  0.00           C  
ATOM   2926  OE1 GLU   184      82.301  72.880  78.904  1.00  0.00           O  
ATOM   2927  OE2 GLU   184      80.534  72.174  77.765  1.00  0.00           O  
ATOM   2928  C   GLU   184      82.210  71.334  82.205  1.00  0.00           C  
ATOM   2929  O   GLU   184      83.056  72.140  81.890  1.00  0.00           O  
ATOM   2930  N   VAL   185      81.709  71.286  83.387  1.00  0.00           N  
ATOM   2931  H   VAL   185      81.047  70.580  83.676  1.00  0.00           H  
ATOM   2932  CA  VAL   185      82.234  72.175  84.448  1.00  0.00           C  
ATOM   2933  HA  VAL   185      82.408  73.190  84.091  1.00  0.00           H  
ATOM   2934  CB  VAL   185      81.177  72.349  85.571  1.00  0.00           C  
ATOM   2935  HB  VAL   185      80.236  72.716  85.160  1.00  0.00           H  
ATOM   2936  CG1 VAL   185      80.894  71.154  86.430  1.00  0.00           C  
ATOM   2937 HG11 VAL   185      80.278  70.510  85.802  1.00  0.00           H  
ATOM   2938 HG12 VAL   185      81.830  70.724  86.785  1.00  0.00           H  
ATOM   2939 HG13 VAL   185      80.351  71.428  87.335  1.00  0.00           H  
ATOM   2940  CG2 VAL   185      81.722  73.469  86.540  1.00  0.00           C  
ATOM   2941 HG21 VAL   185      82.445  72.919  87.142  1.00  0.00           H  
ATOM   2942 HG22 VAL   185      82.028  74.447  86.169  1.00  0.00           H  
ATOM   2943 HG23 VAL   185      80.973  73.658  87.309  1.00  0.00           H  
ATOM   2944  C   VAL   185      83.646  71.682  84.994  1.00  0.00           C  
ATOM   2945  O   VAL   185      84.418  72.427  85.538  1.00  0.00           O  
ATOM   2946  N   ILE   186      83.949  70.411  85.066  1.00  0.00           N  
ATOM   2947  H   ILE   186      83.242  69.817  84.657  1.00  0.00           H  
ATOM   2948  CA  ILE   186      84.833  69.811  86.023  1.00  0.00           C  
ATOM   2949  HA  ILE   186      84.945  70.508  86.853  1.00  0.00           H  
ATOM   2950  CB  ILE   186      84.260  68.531  86.601  1.00  0.00           C  
ATOM   2951  HB  ILE   186      83.183  68.671  86.510  1.00  0.00           H  
ATOM   2952  CG2 ILE   186      84.574  67.296  85.737  1.00  0.00           C  
ATOM   2953 HG21 ILE   186      84.126  66.403  86.174  1.00  0.00           H  
ATOM   2954 HG22 ILE   186      84.120  67.556  84.781  1.00  0.00           H  
ATOM   2955 HG23 ILE   186      85.640  67.091  85.639  1.00  0.00           H  
ATOM   2956  CG1 ILE   186      84.742  68.214  88.066  1.00  0.00           C  
ATOM   2957 HG12 ILE   186      85.822  68.129  87.954  1.00  0.00           H  
ATOM   2958 HG13 ILE   186      84.766  69.149  88.625  1.00  0.00           H  
ATOM   2959  CD1 ILE   186      84.131  66.922  88.660  1.00  0.00           C  
ATOM   2960 HD11 ILE   186      84.540  66.046  88.156  1.00  0.00           H  
ATOM   2961 HD12 ILE   186      84.334  67.009  89.728  1.00  0.00           H  
ATOM   2962 HD13 ILE   186      83.066  67.103  88.516  1.00  0.00           H  
ATOM   2963  C   ILE   186      86.318  69.838  85.404  1.00  0.00           C  
ATOM   2964  O   ILE   186      87.253  69.414  86.161  1.00  0.00           O  
ATOM   2965  N   GLY   187      86.583  70.458  84.222  1.00  0.00           N  
ATOM   2966  H   GLY   187      85.795  70.955  83.831  1.00  0.00           H  
ATOM   2967  CA  GLY   187      87.972  70.595  83.784  1.00  0.00           C  
ATOM   2968  HA2 GLY   187      88.656  70.067  84.448  1.00  0.00           H  
ATOM   2969  HA3 GLY   187      88.071  70.093  82.822  1.00  0.00           H  
ATOM   2970  C   GLY   187      88.330  72.069  83.630  1.00  0.00           C  
ATOM   2971  O   GLY   187      88.428  72.848  84.532  1.00  0.00           O  
ATOM   2972  N   ASP   188      88.570  72.437  82.387  1.00  0.00           N  
ATOM   2973  H   ASP   188      88.317  71.835  81.616  1.00  0.00           H  
ATOM   2974  CA  ASP   188      89.107  73.709  82.085  1.00  0.00           C  
ATOM   2975  HA  ASP   188      90.107  73.639  82.513  1.00  0.00           H  
ATOM   2976  CB  ASP   188      89.334  73.727  80.593  1.00  0.00           C  
ATOM   2977  HB2 ASP   188      89.836  74.680  80.427  1.00  0.00           H  
ATOM   2978  HB3 ASP   188      90.105  73.004  80.329  1.00  0.00           H  
ATOM   2979  CG  ASP   188      87.993  73.760  79.740  1.00  0.00           C  
ATOM   2980  OD1 ASP   188      88.158  73.792  78.512  1.00  0.00           O  
ATOM   2981  OD2 ASP   188      86.841  73.565  80.255  1.00  0.00           O  
ATOM   2982  C   ASP   188      88.326  74.923  82.584  1.00  0.00           C  
ATOM   2983  O   ASP   188      88.862  76.026  82.840  1.00  0.00           O  
ATOM   2984  N   LYS   189      87.069  74.788  82.807  1.00  0.00           N  
ATOM   2985  H   LYS   189      86.618  73.950  82.468  1.00  0.00           H  
ATOM   2986  CA  LYS   189      86.144  75.835  83.327  1.00  0.00           C  
ATOM   2987  HA  LYS   189      86.303  76.684  82.662  1.00  0.00           H  
ATOM   2988  CB  LYS   189      84.634  75.418  83.295  1.00  0.00           C  
ATOM   2989  HB2 LYS   189      84.626  74.329  83.352  1.00  0.00           H  
ATOM   2990  HB3 LYS   189      84.031  75.924  84.049  1.00  0.00           H  
ATOM   2991  CG  LYS   189      84.025  75.834  81.893  1.00  0.00           C  
ATOM   2992  HG2 LYS   189      84.293  76.887  81.813  1.00  0.00           H  
ATOM   2993  HG3 LYS   189      84.449  75.219  81.099  1.00  0.00           H  
ATOM   2994  CD  LYS   189      82.484  75.613  81.956  1.00  0.00           C  
ATOM   2995  HD2 LYS   189      82.272  74.545  81.997  1.00  0.00           H  
ATOM   2996  HD3 LYS   189      81.984  75.916  82.876  1.00  0.00           H  
ATOM   2997  CE  LYS   189      81.609  76.167  80.777  1.00  0.00           C  
ATOM   2998  HE2 LYS   189      80.610  75.739  80.856  1.00  0.00           H  
ATOM   2999  HE3 LYS   189      81.586  77.252  80.872  1.00  0.00           H  
ATOM   3000  NZ  LYS   189      82.062  75.826  79.407  1.00  0.00           N  
ATOM   3001  HZ1 LYS   189      82.985  76.174  79.192  1.00  0.00           H  
ATOM   3002  HZ2 LYS   189      82.204  74.826  79.400  1.00  0.00           H  
ATOM   3003  HZ3 LYS   189      81.322  76.134  78.792  1.00  0.00           H  
ATOM   3004  C   LYS   189      86.491  76.413  84.731  1.00  0.00           C  
ATOM   3005  O   LYS   189      86.095  77.501  85.017  1.00  0.00           O  
ATOM   3006  N   ILE   190      87.258  75.697  85.544  1.00  0.00           N  
ATOM   3007  H   ILE   190      87.379  74.743  85.236  1.00  0.00           H  
ATOM   3008  CA  ILE   190      87.798  76.103  86.873  1.00  0.00           C  
ATOM   3009  HA  ILE   190      87.053  76.673  87.428  1.00  0.00           H  
ATOM   3010  CB  ILE   190      88.113  74.810  87.641  1.00  0.00           C  
ATOM   3011  HB  ILE   190      88.921  74.305  87.111  1.00  0.00           H  
ATOM   3012  CG2 ILE   190      88.565  75.055  89.132  1.00  0.00           C  
ATOM   3013 HG21 ILE   190      89.529  75.560  89.171  1.00  0.00           H  
ATOM   3014 HG22 ILE   190      87.827  75.707  89.600  1.00  0.00           H  
ATOM   3015 HG23 ILE   190      88.668  74.117  89.678  1.00  0.00           H  
ATOM   3016  CG1 ILE   190      86.939  73.780  87.649  1.00  0.00           C  
ATOM   3017 HG12 ILE   190      86.677  73.548  86.616  1.00  0.00           H  
ATOM   3018 HG13 ILE   190      87.286  72.871  88.141  1.00  0.00           H  
ATOM   3019  CD1 ILE   190      85.596  74.174  88.300  1.00  0.00           C  
ATOM   3020 HD11 ILE   190      85.749  74.456  89.341  1.00  0.00           H  
ATOM   3021 HD12 ILE   190      85.178  74.986  87.705  1.00  0.00           H  
ATOM   3022 HD13 ILE   190      84.972  73.282  88.344  1.00  0.00           H  
ATOM   3023  C   ILE   190      89.072  76.948  86.724  1.00  0.00           C  
ATOM   3024  O   ILE   190      89.229  78.034  87.271  1.00  0.00           O  
ATOM   3025  N   GLY   191      89.896  76.487  85.815  1.00  0.00           N  
ATOM   3026  H   GLY   191      89.689  75.586  85.410  1.00  0.00           H  
ATOM   3027  CA  GLY   191      91.087  77.195  85.349  1.00  0.00           C  
ATOM   3028  HA2 GLY   191      91.706  77.496  86.194  1.00  0.00           H  
ATOM   3029  HA3 GLY   191      91.751  76.691  84.647  1.00  0.00           H  
ATOM   3030  C   GLY   191      90.688  78.516  84.703  1.00  0.00           C  
ATOM   3031  O   GLY   191      91.305  79.561  84.852  1.00  0.00           O  
ATOM   3032  N   MET   192      89.557  78.541  83.941  1.00  0.00           N  
ATOM   3033  H   MET   192      89.052  77.670  83.864  1.00  0.00           H  
ATOM   3034  CA  MET   192      89.078  79.738  83.296  1.00  0.00           C  
ATOM   3035  HA  MET   192      89.929  80.140  82.747  1.00  0.00           H  
ATOM   3036  CB  MET   192      87.993  79.435  82.200  1.00  0.00           C  
ATOM   3037  HB2 MET   192      88.198  78.705  81.417  1.00  0.00           H  
ATOM   3038  HB3 MET   192      87.138  78.999  82.717  1.00  0.00           H  
ATOM   3039  CG  MET   192      87.501  80.731  81.482  1.00  0.00           C  
ATOM   3040  HG2 MET   192      88.233  81.534  81.573  1.00  0.00           H  
ATOM   3041  HG3 MET   192      87.299  80.410  80.460  1.00  0.00           H  
ATOM   3042  SD  MET   192      85.975  81.427  82.185  1.00  0.00           S  
ATOM   3043  CE  MET   192      84.857  80.054  81.562  1.00  0.00           C  
ATOM   3044  HE1 MET   192      85.274  79.051  81.653  1.00  0.00           H  
ATOM   3045  HE2 MET   192      83.823  80.085  81.904  1.00  0.00           H  
ATOM   3046  HE3 MET   192      84.746  80.066  80.477  1.00  0.00           H  
ATOM   3047  C   MET   192      88.645  80.733  84.315  1.00  0.00           C  
ATOM   3048  O   MET   192      88.837  81.946  84.194  1.00  0.00           O  
ATOM   3049  N   PHE   193      87.945  80.181  85.341  1.00  0.00           N  
ATOM   3050  H   PHE   193      87.850  79.182  85.229  1.00  0.00           H  
ATOM   3051  CA  PHE   193      87.267  80.907  86.416  1.00  0.00           C  
ATOM   3052  HA  PHE   193      86.696  81.712  85.954  1.00  0.00           H  
ATOM   3053  CB  PHE   193      86.342  79.909  87.227  1.00  0.00           C  
ATOM   3054  HB2 PHE   193      85.376  79.848  86.725  1.00  0.00           H  
ATOM   3055  HB3 PHE   193      86.795  78.919  87.282  1.00  0.00           H  
ATOM   3056  CG  PHE   193      86.095  80.304  88.692  1.00  0.00           C  
ATOM   3057  CD1 PHE   193      85.038  81.124  88.925  1.00  0.00           C  
ATOM   3058  HD1 PHE   193      84.386  81.489  88.145  1.00  0.00           H  
ATOM   3059  CE1 PHE   193      84.694  81.527  90.245  1.00  0.00           C  
ATOM   3060  HE1 PHE   193      83.817  82.125  90.443  1.00  0.00           H  
ATOM   3061  CZ  PHE   193      85.618  81.234  91.316  1.00  0.00           C  
ATOM   3062  HZ  PHE   193      85.527  81.648  92.309  1.00  0.00           H  
ATOM   3063  CE2 PHE   193      86.647  80.367  91.081  1.00  0.00           C  
ATOM   3064  HE2 PHE   193      87.246  80.129  91.948  1.00  0.00           H  
ATOM   3065  CD2 PHE   193      86.854  79.833  89.799  1.00  0.00           C  
ATOM   3066  HD2 PHE   193      87.795  79.349  89.584  1.00  0.00           H  
ATOM   3067  C   PHE   193      88.382  81.528  87.292  1.00  0.00           C  
ATOM   3068  O   PHE   193      88.358  82.782  87.523  1.00  0.00           O  
ATOM   3069  N   PHE   194      89.429  80.793  87.711  1.00  0.00           N  
ATOM   3070  H   PHE   194      89.363  79.806  87.507  1.00  0.00           H  
ATOM   3071  CA  PHE   194      90.524  81.458  88.437  1.00  0.00           C  
ATOM   3072  HA  PHE   194      90.099  81.973  89.299  1.00  0.00           H  
ATOM   3073  CB  PHE   194      91.607  80.556  89.004  1.00  0.00           C  
ATOM   3074  HB2 PHE   194      92.001  79.954  88.186  1.00  0.00           H  
ATOM   3075  HB3 PHE   194      92.434  81.161  89.379  1.00  0.00           H  
ATOM   3076  CG  PHE   194      91.295  79.735  90.225  1.00  0.00           C  
ATOM   3077  CD1 PHE   194      90.919  78.382  90.165  1.00  0.00           C  
ATOM   3078  HD1 PHE   194      90.943  77.945  89.178  1.00  0.00           H  
ATOM   3079  CE1 PHE   194      90.549  77.633  91.257  1.00  0.00           C  
ATOM   3080  HE1 PHE   194      90.377  76.568  91.215  1.00  0.00           H  
ATOM   3081  CZ  PHE   194      90.386  78.241  92.478  1.00  0.00           C  
ATOM   3082  HZ  PHE   194      90.035  77.678  93.331  1.00  0.00           H  
ATOM   3083  CE2 PHE   194      90.795  79.538  92.587  1.00  0.00           C  
ATOM   3084  HE2 PHE   194      90.752  80.131  93.489  1.00  0.00           H  
ATOM   3085  CD2 PHE   194      91.330  80.306  91.546  1.00  0.00           C  
ATOM   3086  HD2 PHE   194      91.694  81.304  91.741  1.00  0.00           H  
ATOM   3087  C   PHE   194      91.169  82.544  87.552  1.00  0.00           C  
ATOM   3088  O   PHE   194      91.470  83.675  88.028  1.00  0.00           O  
ATOM   3089  N   GLN   195      91.375  82.323  86.265  1.00  0.00           N  
ATOM   3090  H   GLN   195      91.220  81.421  85.839  1.00  0.00           H  
ATOM   3091  CA  GLN   195      92.128  83.151  85.350  1.00  0.00           C  
ATOM   3092  HA  GLN   195      93.112  83.407  85.743  1.00  0.00           H  
ATOM   3093  CB  GLN   195      92.241  82.353  84.066  1.00  0.00           C  
ATOM   3094  HB2 GLN   195      92.711  81.379  84.201  1.00  0.00           H  
ATOM   3095  HB3 GLN   195      91.274  82.205  83.586  1.00  0.00           H  
ATOM   3096  CG  GLN   195      93.202  83.146  83.098  1.00  0.00           C  
ATOM   3097  HG2 GLN   195      93.075  84.227  83.155  1.00  0.00           H  
ATOM   3098  HG3 GLN   195      94.244  82.897  83.302  1.00  0.00           H  
ATOM   3099  CD  GLN   195      92.929  82.801  81.552  1.00  0.00           C  
ATOM   3100  OE1 GLN   195      92.258  81.877  81.166  1.00  0.00           O  
ATOM   3101  NE2 GLN   195      93.580  83.559  80.657  1.00  0.00           N  
ATOM   3102 HE21 GLN   195      94.118  84.348  80.987  1.00  0.00           H  
ATOM   3103 HE22 GLN   195      93.328  83.420  79.689  1.00  0.00           H  
ATOM   3104  C   GLN   195      91.323  84.497  85.113  1.00  0.00           C  
ATOM   3105  O   GLN   195      91.794  85.566  85.323  1.00  0.00           O  
ATOM   3106  N   SER   196      90.028  84.403  84.739  1.00  0.00           N  
ATOM   3107  H   SER   196      89.659  83.464  84.788  1.00  0.00           H  
ATOM   3108  CA  SER   196      89.067  85.529  84.549  1.00  0.00           C  
ATOM   3109  HA  SER   196      89.325  86.283  83.805  1.00  0.00           H  
ATOM   3110  CB  SER   196      87.602  85.073  84.129  1.00  0.00           C  
ATOM   3111  HB2 SER   196      87.042  84.487  84.857  1.00  0.00           H  
ATOM   3112  HB3 SER   196      86.999  85.969  83.983  1.00  0.00           H  
ATOM   3113  OG  SER   196      87.776  84.597  82.830  1.00  0.00           O  
ATOM   3114  HG  SER   196      87.669  83.653  82.696  1.00  0.00           H  
ATOM   3115  C   SER   196      88.972  86.366  85.815  1.00  0.00           C  
ATOM   3116  O   SER   196      89.027  87.538  85.785  1.00  0.00           O  
ATOM   3117  N   MET   197      88.917  85.750  87.012  1.00  0.00           N  
ATOM   3118  H   MET   197      88.762  84.753  87.052  1.00  0.00           H  
ATOM   3119  CA  MET   197      89.063  86.426  88.266  1.00  0.00           C  
ATOM   3120  HA  MET   197      88.403  87.294  88.264  1.00  0.00           H  
ATOM   3121  CB  MET   197      88.739  85.512  89.411  1.00  0.00           C  
ATOM   3122  HB2 MET   197      89.412  84.672  89.244  1.00  0.00           H  
ATOM   3123  HB3 MET   197      88.957  85.960  90.381  1.00  0.00           H  
ATOM   3124  CG  MET   197      87.311  84.931  89.243  1.00  0.00           C  
ATOM   3125  HG2 MET   197      87.076  84.777  88.190  1.00  0.00           H  
ATOM   3126  HG3 MET   197      87.339  83.962  89.739  1.00  0.00           H  
ATOM   3127  SD  MET   197      86.018  85.951  90.075  1.00  0.00           S  
ATOM   3128  CE  MET   197      85.823  87.361  88.905  1.00  0.00           C  
ATOM   3129  HE1 MET   197      84.873  87.883  89.018  1.00  0.00           H  
ATOM   3130  HE2 MET   197      86.726  87.963  88.999  1.00  0.00           H  
ATOM   3131  HE3 MET   197      85.724  86.773  87.992  1.00  0.00           H  
ATOM   3132  C   MET   197      90.469  87.149  88.404  1.00  0.00           C  
ATOM   3133  O   MET   197      90.418  88.325  88.555  1.00  0.00           O  
ATOM   3134  N   ALA   198      91.637  86.518  88.243  1.00  0.00           N  
ATOM   3135  H   ALA   198      91.562  85.512  88.202  1.00  0.00           H  
ATOM   3136  CA  ALA   198      92.943  87.195  88.335  1.00  0.00           C  
ATOM   3137  HA  ALA   198      93.079  87.695  89.294  1.00  0.00           H  
ATOM   3138  CB  ALA   198      94.164  86.241  88.043  1.00  0.00           C  
ATOM   3139  HB1 ALA   198      94.217  85.554  88.888  1.00  0.00           H  
ATOM   3140  HB2 ALA   198      93.924  85.673  87.144  1.00  0.00           H  
ATOM   3141  HB3 ALA   198      95.092  86.796  87.907  1.00  0.00           H  
ATOM   3142  C   ALA   198      93.041  88.289  87.264  1.00  0.00           C  
ATOM   3143  O   ALA   198      93.617  89.317  87.422  1.00  0.00           O  
ATOM   3144  N   THR   199      92.366  88.100  86.150  1.00  0.00           N  
ATOM   3145  H   THR   199      91.932  87.198  86.014  1.00  0.00           H  
ATOM   3146  CA  THR   199      92.238  89.122  85.115  1.00  0.00           C  
ATOM   3147  HA  THR   199      93.256  89.366  84.809  1.00  0.00           H  
ATOM   3148  CB  THR   199      91.543  88.639  83.827  1.00  0.00           C  
ATOM   3149  HB  THR   199      90.479  88.466  83.986  1.00  0.00           H  
ATOM   3150  CG2 THR   199      91.882  89.510  82.598  1.00  0.00           C  
ATOM   3151 HG21 THR   199      91.263  89.173  81.766  1.00  0.00           H  
ATOM   3152 HG22 THR   199      91.599  90.487  82.990  1.00  0.00           H  
ATOM   3153 HG23 THR   199      92.926  89.381  82.312  1.00  0.00           H  
ATOM   3154  OG1 THR   199      92.037  87.379  83.417  1.00  0.00           O  
ATOM   3155  HG1 THR   199      91.902  86.790  84.163  1.00  0.00           H  
ATOM   3156  C   THR   199      91.464  90.348  85.649  1.00  0.00           C  
ATOM   3157  O   THR   199      91.867  91.504  85.435  1.00  0.00           O  
ATOM   3158  N   PHE   200      90.317  90.104  86.301  1.00  0.00           N  
ATOM   3159  H   PHE   200      89.962  89.161  86.370  1.00  0.00           H  
ATOM   3160  CA  PHE   200      89.471  91.186  87.014  1.00  0.00           C  
ATOM   3161  HA  PHE   200      89.094  91.879  86.262  1.00  0.00           H  
ATOM   3162  CB  PHE   200      88.135  90.554  87.493  1.00  0.00           C  
ATOM   3163  HB2 PHE   200      87.386  90.725  86.720  1.00  0.00           H  
ATOM   3164  HB3 PHE   200      88.245  89.470  87.527  1.00  0.00           H  
ATOM   3165  CG  PHE   200      87.432  90.952  88.801  1.00  0.00           C  
ATOM   3166  CD1 PHE   200      86.334  91.811  88.795  1.00  0.00           C  
ATOM   3167  HD1 PHE   200      85.980  92.227  87.863  1.00  0.00           H  
ATOM   3168  CE1 PHE   200      85.677  92.102  90.040  1.00  0.00           C  
ATOM   3169  HE1 PHE   200      84.832  92.766  90.146  1.00  0.00           H  
ATOM   3170  CZ  PHE   200      86.148  91.596  91.282  1.00  0.00           C  
ATOM   3171  HZ  PHE   200      85.582  91.761  92.187  1.00  0.00           H  
ATOM   3172  CE2 PHE   200      87.252  90.684  91.192  1.00  0.00           C  
ATOM   3173  HE2 PHE   200      87.632  90.203  92.081  1.00  0.00           H  
ATOM   3174  CD2 PHE   200      87.897  90.341  89.974  1.00  0.00           C  
ATOM   3175  HD2 PHE   200      88.572  89.499  89.937  1.00  0.00           H  
ATOM   3176  C   PHE   200      90.280  91.941  88.063  1.00  0.00           C  
ATOM   3177  O   PHE   200      90.248  93.134  87.948  1.00  0.00           O  
ATOM   3178  N   PHE   201      90.981  91.309  88.928  1.00  0.00           N  
ATOM   3179  H   PHE   201      90.972  90.303  89.018  1.00  0.00           H  
ATOM   3180  CA  PHE   201      91.593  91.913  90.137  1.00  0.00           C  
ATOM   3181  HA  PHE   201      90.851  92.586  90.566  1.00  0.00           H  
ATOM   3182  CB  PHE   201      92.003  90.727  91.109  1.00  0.00           C  
ATOM   3183  HB2 PHE   201      92.407  89.963  90.445  1.00  0.00           H  
ATOM   3184  HB3 PHE   201      92.765  91.096  91.795  1.00  0.00           H  
ATOM   3185  CG  PHE   201      90.939  90.099  91.979  1.00  0.00           C  
ATOM   3186  CD1 PHE   201      90.728  88.711  92.025  1.00  0.00           C  
ATOM   3187  HD1 PHE   201      91.128  88.067  91.256  1.00  0.00           H  
ATOM   3188  CE1 PHE   201      89.802  88.121  92.960  1.00  0.00           C  
ATOM   3189  HE1 PHE   201      89.569  87.069  93.029  1.00  0.00           H  
ATOM   3190  CZ  PHE   201      89.323  88.893  94.023  1.00  0.00           C  
ATOM   3191  HZ  PHE   201      88.834  88.379  94.838  1.00  0.00           H  
ATOM   3192  CE2 PHE   201      89.565  90.261  94.022  1.00  0.00           C  
ATOM   3193  HE2 PHE   201      89.078  90.769  94.841  1.00  0.00           H  
ATOM   3194  CD2 PHE   201      90.346  90.907  93.025  1.00  0.00           C  
ATOM   3195  HD2 PHE   201      90.495  91.974  92.952  1.00  0.00           H  
ATOM   3196  C   PHE   201      92.753  92.828  89.687  1.00  0.00           C  
ATOM   3197  O   PHE   201      92.730  93.995  90.020  1.00  0.00           O  
ATOM   3198  N   THR   202      93.586  92.290  88.833  1.00  0.00           N  
ATOM   3199  H   THR   202      93.365  91.349  88.540  1.00  0.00           H  
ATOM   3200  CA  THR   202      94.780  92.984  88.327  1.00  0.00           C  
ATOM   3201  HA  THR   202      95.298  93.474  89.152  1.00  0.00           H  
ATOM   3202  CB  THR   202      95.769  92.103  87.648  1.00  0.00           C  
ATOM   3203  HB  THR   202      96.397  92.886  87.225  1.00  0.00           H  
ATOM   3204  CG2 THR   202      96.582  91.270  88.644  1.00  0.00           C  
ATOM   3205 HG21 THR   202      95.919  90.650  89.247  1.00  0.00           H  
ATOM   3206 HG22 THR   202      97.310  90.641  88.130  1.00  0.00           H  
ATOM   3207 HG23 THR   202      97.122  91.981  89.269  1.00  0.00           H  
ATOM   3208  OG1 THR   202      95.234  91.414  86.638  1.00  0.00           O  
ATOM   3209  HG1 THR   202      94.560  90.770  86.868  1.00  0.00           H  
ATOM   3210  C   THR   202      94.426  94.084  87.331  1.00  0.00           C  
ATOM   3211  O   THR   202      95.046  95.152  87.381  1.00  0.00           O  
ATOM   3212  N   GLY   203      93.504  93.897  86.374  1.00  0.00           N  
ATOM   3213  H   GLY   203      93.154  92.973  86.168  1.00  0.00           H  
ATOM   3214  CA  GLY   203      92.872  95.029  85.663  1.00  0.00           C  
ATOM   3215  HA2 GLY   203      93.470  95.357  84.813  1.00  0.00           H  
ATOM   3216  HA3 GLY   203      91.929  94.657  85.261  1.00  0.00           H  
ATOM   3217  C   GLY   203      92.501  96.204  86.513  1.00  0.00           C  
ATOM   3218  O   GLY   203      92.759  97.362  86.032  1.00  0.00           O  
ATOM   3219  N   PHE   204      91.994  96.021  87.767  1.00  0.00           N  
ATOM   3220  H   PHE   204      91.847  95.072  88.078  1.00  0.00           H  
ATOM   3221  CA  PHE   204      91.408  97.036  88.675  1.00  0.00           C  
ATOM   3222  HA  PHE   204      90.959  97.880  88.151  1.00  0.00           H  
ATOM   3223  CB  PHE   204      90.233  96.494  89.524  1.00  0.00           C  
ATOM   3224  HB2 PHE   204      90.541  95.692  90.195  1.00  0.00           H  
ATOM   3225  HB3 PHE   204      89.965  97.317  90.186  1.00  0.00           H  
ATOM   3226  CG  PHE   204      88.882  96.250  88.843  1.00  0.00           C  
ATOM   3227  CD1 PHE   204      88.622  96.824  87.615  1.00  0.00           C  
ATOM   3228  HD1 PHE   204      89.342  97.496  87.171  1.00  0.00           H  
ATOM   3229  CE1 PHE   204      87.476  96.519  86.933  1.00  0.00           C  
ATOM   3230  HE1 PHE   204      87.335  96.940  85.949  1.00  0.00           H  
ATOM   3231  CZ  PHE   204      86.561  95.684  87.534  1.00  0.00           C  
ATOM   3232  HZ  PHE   204      85.620  95.442  87.062  1.00  0.00           H  
ATOM   3233  CE2 PHE   204      86.771  95.155  88.778  1.00  0.00           C  
ATOM   3234  HE2 PHE   204      86.058  94.563  89.333  1.00  0.00           H  
ATOM   3235  CD2 PHE   204      87.913  95.489  89.448  1.00  0.00           C  
ATOM   3236  HD2 PHE   204      88.101  94.989  90.387  1.00  0.00           H  
ATOM   3237  C   PHE   204      92.507  97.684  89.482  1.00  0.00           C  
ATOM   3238  O   PHE   204      92.466  98.917  89.670  1.00  0.00           O  
ATOM   3239  N   ILE   205      93.383  96.863  90.110  1.00  0.00           N  
ATOM   3240  H   ILE   205      93.288  95.869  89.957  1.00  0.00           H  
ATOM   3241  CA  ILE   205      94.684  97.363  90.636  1.00  0.00           C  
ATOM   3242  HA  ILE   205      94.381  97.897  91.537  1.00  0.00           H  
ATOM   3243  CB  ILE   205      95.652  96.213  91.075  1.00  0.00           C  
ATOM   3244  HB  ILE   205      95.642  95.445  90.302  1.00  0.00           H  
ATOM   3245  CG2 ILE   205      97.148  96.572  91.281  1.00  0.00           C  
ATOM   3246 HG21 ILE   205      97.767  95.845  91.806  1.00  0.00           H  
ATOM   3247 HG22 ILE   205      97.706  96.851  90.388  1.00  0.00           H  
ATOM   3248 HG23 ILE   205      97.166  97.536  91.790  1.00  0.00           H  
ATOM   3249  CG1 ILE   205      95.165  95.599  92.415  1.00  0.00           C  
ATOM   3250 HG12 ILE   205      95.728  96.036  93.239  1.00  0.00           H  
ATOM   3251 HG13 ILE   205      94.136  95.869  92.650  1.00  0.00           H  
ATOM   3252  CD1 ILE   205      95.177  94.098  92.542  1.00  0.00           C  
ATOM   3253 HD11 ILE   205      94.939  93.801  93.564  1.00  0.00           H  
ATOM   3254 HD12 ILE   205      94.409  93.643  91.916  1.00  0.00           H  
ATOM   3255 HD13 ILE   205      96.187  93.722  92.379  1.00  0.00           H  
ATOM   3256  C   ILE   205      95.403  98.254  89.652  1.00  0.00           C  
ATOM   3257  O   ILE   205      95.802  99.345  90.070  1.00  0.00           O  
ATOM   3258  N   VAL   206      95.689  97.902  88.425  1.00  0.00           N  
ATOM   3259  H   VAL   206      95.376  96.992  88.120  1.00  0.00           H  
ATOM   3260  CA  VAL   206      96.416  98.674  87.332  1.00  0.00           C  
ATOM   3261  HA  VAL   206      97.370  98.972  87.766  1.00  0.00           H  
ATOM   3262  CB  VAL   206      96.657  97.875  86.036  1.00  0.00           C  
ATOM   3263  HB  VAL   206      95.766  97.325  85.734  1.00  0.00           H  
ATOM   3264  CG1 VAL   206      97.260  98.681  84.859  1.00  0.00           C  
ATOM   3265 HG11 VAL   206      98.161  99.272  85.023  1.00  0.00           H  
ATOM   3266 HG12 VAL   206      97.563  97.976  84.085  1.00  0.00           H  
ATOM   3267 HG13 VAL   206      96.488  99.370  84.516  1.00  0.00           H  
ATOM   3268  CG2 VAL   206      97.729  96.839  86.392  1.00  0.00           C  
ATOM   3269 HG21 VAL   206      97.435  96.248  87.260  1.00  0.00           H  
ATOM   3270 HG22 VAL   206      98.003  96.183  85.566  1.00  0.00           H  
ATOM   3271 HG23 VAL   206      98.666  97.344  86.627  1.00  0.00           H  
ATOM   3272  C   VAL   206      95.718 100.081  87.106  1.00  0.00           C  
ATOM   3273  O   VAL   206      96.445 101.119  87.078  1.00  0.00           O  
ATOM   3274  N   GLY   207      94.418 100.108  87.120  1.00  0.00           N  
ATOM   3275  H   GLY   207      93.921  99.236  87.237  1.00  0.00           H  
ATOM   3276  CA  GLY   207      93.604 101.344  87.157  1.00  0.00           C  
ATOM   3277  HA2 GLY   207      93.553 101.891  86.216  1.00  0.00           H  
ATOM   3278  HA3 GLY   207      92.563 101.028  87.215  1.00  0.00           H  
ATOM   3279  C   GLY   207      93.877 102.191  88.359  1.00  0.00           C  
ATOM   3280  O   GLY   207      94.371 103.324  88.198  1.00  0.00           O  
ATOM   3281  N   PHE   208      93.637 101.653  89.581  1.00  0.00           N  
ATOM   3282  H   PHE   208      93.337 100.690  89.643  1.00  0.00           H  
ATOM   3283  CA  PHE   208      93.955 102.480  90.787  1.00  0.00           C  
ATOM   3284  HA  PHE   208      93.239 103.300  90.737  1.00  0.00           H  
ATOM   3285  CB  PHE   208      93.551 101.648  92.114  1.00  0.00           C  
ATOM   3286  HB2 PHE   208      94.113 100.716  92.054  1.00  0.00           H  
ATOM   3287  HB3 PHE   208      93.828 102.143  93.045  1.00  0.00           H  
ATOM   3288  CG  PHE   208      92.162 101.226  92.227  1.00  0.00           C  
ATOM   3289  CD1 PHE   208      91.227 102.240  92.159  1.00  0.00           C  
ATOM   3290  HD1 PHE   208      91.579 103.245  91.980  1.00  0.00           H  
ATOM   3291  CE1 PHE   208      89.860 101.931  92.305  1.00  0.00           C  
ATOM   3292  HE1 PHE   208      89.167 102.739  92.122  1.00  0.00           H  
ATOM   3293  CZ  PHE   208      89.448 100.568  92.426  1.00  0.00           C  
ATOM   3294  HZ  PHE   208      88.412 100.310  92.591  1.00  0.00           H  
ATOM   3295  CE2 PHE   208      90.380  99.554  92.483  1.00  0.00           C  
ATOM   3296  HE2 PHE   208      90.154  98.498  92.516  1.00  0.00           H  
ATOM   3297  CD2 PHE   208      91.769  99.869  92.364  1.00  0.00           C  
ATOM   3298  HD2 PHE   208      92.397  99.001  92.508  1.00  0.00           H  
ATOM   3299  C   PHE   208      95.410 102.872  90.901  1.00  0.00           C  
ATOM   3300  O   PHE   208      95.615 103.931  91.371  1.00  0.00           O  
ATOM   3301  N   THR   209      96.385 102.055  90.490  1.00  0.00           N  
ATOM   3302  H   THR   209      96.115 101.161  90.105  1.00  0.00           H  
ATOM   3303  CA  THR   209      97.774 102.353  90.381  1.00  0.00           C  
ATOM   3304  HA  THR   209      98.098 102.736  91.349  1.00  0.00           H  
ATOM   3305  CB  THR   209      98.555 101.048  90.107  1.00  0.00           C  
ATOM   3306  HB  THR   209      98.184 100.490  89.247  1.00  0.00           H  
ATOM   3307  CG2 THR   209     100.075 101.292  89.986  1.00  0.00           C  
ATOM   3308 HG21 THR   209     100.360 101.878  90.860  1.00  0.00           H  
ATOM   3309 HG22 THR   209     100.655 100.400  89.747  1.00  0.00           H  
ATOM   3310 HG23 THR   209     100.229 101.918  89.107  1.00  0.00           H  
ATOM   3311  OG1 THR   209      98.334 100.195  91.199  1.00  0.00           O  
ATOM   3312  HG1 THR   209      97.391 100.032  91.275  1.00  0.00           H  
ATOM   3313  C   THR   209      98.194 103.474  89.456  1.00  0.00           C  
ATOM   3314  O   THR   209      99.124 104.195  89.781  1.00  0.00           O  
ATOM   3315  N   ARG   210      97.424 103.744  88.418  1.00  0.00           N  
ATOM   3316  H   ARG   210      96.621 103.152  88.263  1.00  0.00           H  
ATOM   3317  CA  ARG   210      97.741 104.844  87.553  1.00  0.00           C  
ATOM   3318  HA  ARG   210      98.633 105.341  87.936  1.00  0.00           H  
ATOM   3319  CB  ARG   210      98.245 104.264  86.230  1.00  0.00           C  
ATOM   3320  HB2 ARG   210      97.419 103.686  85.815  1.00  0.00           H  
ATOM   3321  HB3 ARG   210      98.476 105.033  85.493  1.00  0.00           H  
ATOM   3322  CG  ARG   210      99.487 103.329  86.240  1.00  0.00           C  
ATOM   3323  HG2 ARG   210      99.211 102.520  86.915  1.00  0.00           H  
ATOM   3324  HG3 ARG   210      99.677 102.993  85.221  1.00  0.00           H  
ATOM   3325  CD  ARG   210     100.740 104.050  86.772  1.00  0.00           C  
ATOM   3326  HD2 ARG   210     101.012 104.900  86.147  1.00  0.00           H  
ATOM   3327  HD3 ARG   210     100.431 104.372  87.766  1.00  0.00           H  
ATOM   3328  NE  ARG   210     101.952 103.179  87.003  1.00  0.00           N  
ATOM   3329  HE  ARG   210     102.216 102.935  87.947  1.00  0.00           H  
ATOM   3330  CZ  ARG   210     102.819 102.875  86.088  1.00  0.00           C  
ATOM   3331  NH1 ARG   210     102.729 103.123  84.802  1.00  0.00           N  
ATOM   3332 HH11 ARG   210     103.458 102.779  84.194  1.00  0.00           H  
ATOM   3333 HH12 ARG   210     101.933 103.597  84.398  1.00  0.00           H  
ATOM   3334  NH2 ARG   210     103.855 102.233  86.515  1.00  0.00           N  
ATOM   3335 HH21 ARG   210     104.575 101.913  85.883  1.00  0.00           H  
ATOM   3336 HH22 ARG   210     103.795 101.733  87.391  1.00  0.00           H  
ATOM   3337  C   ARG   210      96.774 105.993  87.292  1.00  0.00           C  
ATOM   3338  O   ARG   210      97.233 107.070  86.891  1.00  0.00           O  
ATOM   3339  N   GLY   211      95.505 105.807  87.503  1.00  0.00           N  
ATOM   3340  H   GLY   211      95.176 104.904  87.816  1.00  0.00           H  
ATOM   3341  CA  GLY   211      94.498 106.722  87.292  1.00  0.00           C  
ATOM   3342  HA2 GLY   211      94.847 107.676  87.689  1.00  0.00           H  
ATOM   3343  HA3 GLY   211      94.270 106.887  86.239  1.00  0.00           H  
ATOM   3344  C   GLY   211      93.228 106.385  88.136  1.00  0.00           C  
ATOM   3345  O   GLY   211      92.227 105.857  87.569  1.00  0.00           O  
ATOM   3346  N   TRP   212      93.343 106.519  89.469  1.00  0.00           N  
ATOM   3347  H   TRP   212      94.181 106.820  89.946  1.00  0.00           H  
ATOM   3348  CA  TRP   212      92.262 106.101  90.352  1.00  0.00           C  
ATOM   3349  HA  TRP   212      92.068 105.060  90.096  1.00  0.00           H  
ATOM   3350  CB  TRP   212      92.817 106.139  91.871  1.00  0.00           C  
ATOM   3351  HB2 TRP   212      92.038 105.577  92.386  1.00  0.00           H  
ATOM   3352  HB3 TRP   212      93.742 105.594  92.055  1.00  0.00           H  
ATOM   3353  CG  TRP   212      92.929 107.437  92.561  1.00  0.00           C  
ATOM   3354  CD1 TRP   212      94.046 108.165  92.802  1.00  0.00           C  
ATOM   3355  HD1 TRP   212      94.948 107.845  92.302  1.00  0.00           H  
ATOM   3356  NE1 TRP   212      93.729 109.375  93.403  1.00  0.00           N  
ATOM   3357  HE1 TRP   212      94.479 110.037  93.543  1.00  0.00           H  
ATOM   3358  CE2 TRP   212      92.407 109.412  93.753  1.00  0.00           C  
ATOM   3359  CZ2 TRP   212      91.575 110.265  94.426  1.00  0.00           C  
ATOM   3360  HZ2 TRP   212      91.963 111.171  94.867  1.00  0.00           H  
ATOM   3361  CH2 TRP   212      90.173 110.088  94.444  1.00  0.00           C  
ATOM   3362  HH2 TRP   212      89.515 110.855  94.826  1.00  0.00           H  
ATOM   3363  CZ3 TRP   212      89.650 108.832  94.068  1.00  0.00           C  
ATOM   3364  HZ3 TRP   212      88.574 108.731  94.076  1.00  0.00           H  
ATOM   3365  CE3 TRP   212      90.565 107.939  93.475  1.00  0.00           C  
ATOM   3366  HE3 TRP   212      90.230 106.988  93.089  1.00  0.00           H  
ATOM   3367  CD2 TRP   212      91.893 108.173  93.289  1.00  0.00           C  
ATOM   3368  C   TRP   212      90.979 106.959  90.199  1.00  0.00           C  
ATOM   3369  O   TRP   212      89.923 106.388  90.375  1.00  0.00           O  
ATOM   3370  N   LYS   213      91.052 108.279  89.953  1.00  0.00           N  
ATOM   3371  H   LYS   213      91.907 108.754  90.206  1.00  0.00           H  
ATOM   3372  CA  LYS   213      89.782 109.008  89.679  1.00  0.00           C  
ATOM   3373  HA  LYS   213      89.058 108.842  90.477  1.00  0.00           H  
ATOM   3374  CB  LYS   213      90.038 110.511  89.639  1.00  0.00           C  
ATOM   3375  HB2 LYS   213      90.720 110.811  88.844  1.00  0.00           H  
ATOM   3376  HB3 LYS   213      89.099 111.028  89.439  1.00  0.00           H  
ATOM   3377  CG  LYS   213      90.479 111.026  91.053  1.00  0.00           C  
ATOM   3378  HG2 LYS   213      89.804 110.738  91.859  1.00  0.00           H  
ATOM   3379  HG3 LYS   213      91.384 110.447  91.235  1.00  0.00           H  
ATOM   3380  CD  LYS   213      90.792 112.496  91.007  1.00  0.00           C  
ATOM   3381  HD2 LYS   213      91.500 112.758  90.221  1.00  0.00           H  
ATOM   3382  HD3 LYS   213      89.847 112.977  90.751  1.00  0.00           H  
ATOM   3383  CE  LYS   213      91.281 113.030  92.357  1.00  0.00           C  
ATOM   3384  HE2 LYS   213      90.685 112.541  93.127  1.00  0.00           H  
ATOM   3385  HE3 LYS   213      92.301 112.684  92.524  1.00  0.00           H  
ATOM   3386  NZ  LYS   213      91.362 114.469  92.431  1.00  0.00           N  
ATOM   3387  HZ1 LYS   213      91.668 114.802  93.333  1.00  0.00           H  
ATOM   3388  HZ2 LYS   213      91.937 114.820  91.678  1.00  0.00           H  
ATOM   3389  HZ3 LYS   213      90.402 114.753  92.295  1.00  0.00           H  
ATOM   3390  C   LYS   213      89.203 108.519  88.298  1.00  0.00           C  
ATOM   3391  O   LYS   213      88.070 108.042  88.250  1.00  0.00           O  
ATOM   3392  N   LEU   214      90.027 108.441  87.250  1.00  0.00           N  
ATOM   3393  H   LEU   214      90.987 108.732  87.366  1.00  0.00           H  
ATOM   3394  CA  LEU   214      89.557 107.996  85.895  1.00  0.00           C  
ATOM   3395  HA  LEU   214      88.707 108.570  85.526  1.00  0.00           H  
ATOM   3396  CB  LEU   214      90.708 107.983  84.832  1.00  0.00           C  
ATOM   3397  HB2 LEU   214      90.815 108.998  84.450  1.00  0.00           H  
ATOM   3398  HB3 LEU   214      91.635 107.739  85.351  1.00  0.00           H  
ATOM   3399  CG  LEU   214      90.571 107.096  83.550  1.00  0.00           C  
ATOM   3400  HG  LEU   214      90.538 106.049  83.849  1.00  0.00           H  
ATOM   3401  CD1 LEU   214      89.325 107.386  82.720  1.00  0.00           C  
ATOM   3402 HD11 LEU   214      89.508 108.344  82.232  1.00  0.00           H  
ATOM   3403 HD12 LEU   214      89.165 106.670  81.914  1.00  0.00           H  
ATOM   3404 HD13 LEU   214      88.453 107.523  83.360  1.00  0.00           H  
ATOM   3405  CD2 LEU   214      91.816 107.383  82.830  1.00  0.00           C  
ATOM   3406 HD21 LEU   214      92.689 107.183  83.451  1.00  0.00           H  
ATOM   3407 HD22 LEU   214      91.828 106.691  81.988  1.00  0.00           H  
ATOM   3408 HD23 LEU   214      91.844 108.368  82.363  1.00  0.00           H  
ATOM   3409  C   LEU   214      88.956 106.552  86.035  1.00  0.00           C  
ATOM   3410  O   LEU   214      87.844 106.351  85.569  1.00  0.00           O  
ATOM   3411  N   THR   215      89.552 105.665  86.864  1.00  0.00           N  
ATOM   3412  H   THR   215      90.397 105.973  87.325  1.00  0.00           H  
ATOM   3413  CA  THR   215      88.906 104.362  87.238  1.00  0.00           C  
ATOM   3414  HA  THR   215      88.902 103.653  86.409  1.00  0.00           H  
ATOM   3415  CB  THR   215      89.788 103.710  88.285  1.00  0.00           C  
ATOM   3416  HB  THR   215      89.792 104.252  89.230  1.00  0.00           H  
ATOM   3417  CG2 THR   215      89.309 102.343  88.847  1.00  0.00           C  
ATOM   3418 HG21 THR   215      90.077 101.825  89.422  1.00  0.00           H  
ATOM   3419 HG22 THR   215      88.584 102.508  89.643  1.00  0.00           H  
ATOM   3420 HG23 THR   215      88.899 101.673  88.091  1.00  0.00           H  
ATOM   3421  OG1 THR   215      91.127 103.518  87.857  1.00  0.00           O  
ATOM   3422  HG1 THR   215      91.559 104.366  87.735  1.00  0.00           H  
ATOM   3423  C   THR   215      87.554 104.406  87.879  1.00  0.00           C  
ATOM   3424  O   THR   215      86.747 103.568  87.602  1.00  0.00           O  
ATOM   3425  N   LEU   216      87.260 105.375  88.713  1.00  0.00           N  
ATOM   3426  H   LEU   216      88.011 106.015  88.928  1.00  0.00           H  
ATOM   3427  CA  LEU   216      86.085 105.552  89.487  1.00  0.00           C  
ATOM   3428  HA  LEU   216      85.791 104.572  89.861  1.00  0.00           H  
ATOM   3429  CB  LEU   216      86.430 106.358  90.737  1.00  0.00           C  
ATOM   3430  HB2 LEU   216      87.124 105.713  91.276  1.00  0.00           H  
ATOM   3431  HB3 LEU   216      87.029 107.244  90.525  1.00  0.00           H  
ATOM   3432  CG  LEU   216      85.246 106.586  91.737  1.00  0.00           C  
ATOM   3433  HG  LEU   216      84.509 107.271  91.317  1.00  0.00           H  
ATOM   3434  CD1 LEU   216      84.549 105.303  92.179  1.00  0.00           C  
ATOM   3435 HD11 LEU   216      85.339 104.560  92.288  1.00  0.00           H  
ATOM   3436 HD12 LEU   216      84.005 105.423  93.116  1.00  0.00           H  
ATOM   3437 HD13 LEU   216      83.815 105.039  91.418  1.00  0.00           H  
ATOM   3438  CD2 LEU   216      85.776 107.326  93.013  1.00  0.00           C  
ATOM   3439 HD21 LEU   216      86.306 108.227  92.705  1.00  0.00           H  
ATOM   3440 HD22 LEU   216      84.911 107.629  93.604  1.00  0.00           H  
ATOM   3441 HD23 LEU   216      86.485 106.702  93.558  1.00  0.00           H  
ATOM   3442  C   LEU   216      84.926 106.129  88.599  1.00  0.00           C  
ATOM   3443  O   LEU   216      83.769 105.792  88.911  1.00  0.00           O  
ATOM   3444  N   VAL   217      85.251 106.869  87.563  1.00  0.00           N  
ATOM   3445  H   VAL   217      86.231 107.074  87.436  1.00  0.00           H  
ATOM   3446  CA  VAL   217      84.213 107.190  86.517  1.00  0.00           C  
ATOM   3447  HA  VAL   217      83.358 107.524  87.104  1.00  0.00           H  
ATOM   3448  CB  VAL   217      84.693 108.293  85.575  1.00  0.00           C  
ATOM   3449  HB  VAL   217      85.720 108.178  85.229  1.00  0.00           H  
ATOM   3450  CG1 VAL   217      83.895 108.486  84.246  1.00  0.00           C  
ATOM   3451 HG11 VAL   217      82.860 108.658  84.541  1.00  0.00           H  
ATOM   3452 HG12 VAL   217      84.236 109.335  83.653  1.00  0.00           H  
ATOM   3453 HG13 VAL   217      83.848 107.531  83.723  1.00  0.00           H  
ATOM   3454  CG2 VAL   217      84.784 109.568  86.550  1.00  0.00           C  
ATOM   3455 HG21 VAL   217      85.027 110.426  85.924  1.00  0.00           H  
ATOM   3456 HG22 VAL   217      83.787 109.888  86.852  1.00  0.00           H  
ATOM   3457 HG23 VAL   217      85.606 109.439  87.254  1.00  0.00           H  
ATOM   3458  C   VAL   217      83.848 105.889  85.780  1.00  0.00           C  
ATOM   3459  O   VAL   217      82.682 105.746  85.471  1.00  0.00           O  
ATOM   3460  N   ILE   218      84.787 105.075  85.246  1.00  0.00           N  
ATOM   3461  H   ILE   218      85.753 105.366  85.296  1.00  0.00           H  
ATOM   3462  CA  ILE   218      84.428 103.781  84.668  1.00  0.00           C  
ATOM   3463  HA  ILE   218      83.848 103.915  83.756  1.00  0.00           H  
ATOM   3464  CB  ILE   218      85.709 103.127  84.162  1.00  0.00           C  
ATOM   3465  HB  ILE   218      86.502 103.164  84.910  1.00  0.00           H  
ATOM   3466  CG2 ILE   218      85.442 101.711  83.581  1.00  0.00           C  
ATOM   3467 HG21 ILE   218      86.297 101.210  83.128  1.00  0.00           H  
ATOM   3468 HG22 ILE   218      85.162 101.088  84.430  1.00  0.00           H  
ATOM   3469 HG23 ILE   218      84.586 101.697  82.906  1.00  0.00           H  
ATOM   3470  CG1 ILE   218      86.358 103.863  82.964  1.00  0.00           C  
ATOM   3471 HG12 ILE   218      85.554 103.789  82.231  1.00  0.00           H  
ATOM   3472 HG13 ILE   218      86.563 104.925  83.096  1.00  0.00           H  
ATOM   3473  CD1 ILE   218      87.678 103.275  82.430  1.00  0.00           C  
ATOM   3474 HD11 ILE   218      88.200 102.857  83.291  1.00  0.00           H  
ATOM   3475 HD12 ILE   218      87.477 102.465  81.730  1.00  0.00           H  
ATOM   3476 HD13 ILE   218      88.280 103.932  81.803  1.00  0.00           H  
ATOM   3477  C   ILE   218      83.612 102.884  85.671  1.00  0.00           C  
ATOM   3478  O   ILE   218      82.619 102.283  85.225  1.00  0.00           O  
ATOM   3479  N   LEU   219      84.096 102.690  86.867  1.00  0.00           N  
ATOM   3480  H   LEU   219      84.971 103.191  86.930  1.00  0.00           H  
ATOM   3481  CA  LEU   219      83.406 102.042  88.006  1.00  0.00           C  
ATOM   3482  HA  LEU   219      83.005 101.092  87.652  1.00  0.00           H  
ATOM   3483  CB  LEU   219      84.354 101.732  89.136  1.00  0.00           C  
ATOM   3484  HB2 LEU   219      84.836 102.679  89.378  1.00  0.00           H  
ATOM   3485  HB3 LEU   219      83.760 101.480  90.014  1.00  0.00           H  
ATOM   3486  CG  LEU   219      85.471 100.715  88.899  1.00  0.00           C  
ATOM   3487  HG  LEU   219      86.039 100.961  88.002  1.00  0.00           H  
ATOM   3488  CD1 LEU   219      86.298 100.776  90.154  1.00  0.00           C  
ATOM   3489 HD11 LEU   219      85.814 100.375  91.045  1.00  0.00           H  
ATOM   3490 HD12 LEU   219      87.154 100.105  90.087  1.00  0.00           H  
ATOM   3491 HD13 LEU   219      86.672 101.790  90.290  1.00  0.00           H  
ATOM   3492  CD2 LEU   219      84.914  99.349  88.657  1.00  0.00           C  
ATOM   3493 HD21 LEU   219      84.423  99.361  87.684  1.00  0.00           H  
ATOM   3494 HD22 LEU   219      85.744  98.644  88.643  1.00  0.00           H  
ATOM   3495 HD23 LEU   219      84.191  99.147  89.448  1.00  0.00           H  
ATOM   3496  C   LEU   219      82.071 102.707  88.448  1.00  0.00           C  
ATOM   3497  O   LEU   219      81.330 102.112  89.213  1.00  0.00           O  
ATOM   3498  N   ALA   220      81.740 103.884  87.932  1.00  0.00           N  
ATOM   3499  H   ALA   220      82.380 104.233  87.232  1.00  0.00           H  
ATOM   3500  CA  ALA   220      80.453 104.444  88.028  1.00  0.00           C  
ATOM   3501  HA  ALA   220      79.953 104.069  88.921  1.00  0.00           H  
ATOM   3502  CB  ALA   220      80.586 105.971  88.088  1.00  0.00           C  
ATOM   3503  HB1 ALA   220      81.026 106.253  89.045  1.00  0.00           H  
ATOM   3504  HB2 ALA   220      81.337 106.362  87.402  1.00  0.00           H  
ATOM   3505  HB3 ALA   220      79.653 106.533  88.047  1.00  0.00           H  
ATOM   3506  C   ALA   220      79.519 103.993  86.798  1.00  0.00           C  
ATOM   3507  O   ALA   220      78.388 103.625  87.082  1.00  0.00           O  
ATOM   3508  N   ILE   221      79.965 103.855  85.570  1.00  0.00           N  
ATOM   3509  H   ILE   221      80.847 104.317  85.398  1.00  0.00           H  
ATOM   3510  CA  ILE   221      79.082 103.526  84.407  1.00  0.00           C  
ATOM   3511  HA  ILE   221      78.033 103.751  84.599  1.00  0.00           H  
ATOM   3512  CB  ILE   221      79.628 104.320  83.061  1.00  0.00           C  
ATOM   3513  HB  ILE   221      79.718 105.389  83.253  1.00  0.00           H  
ATOM   3514  CG2 ILE   221      80.990 103.854  82.755  1.00  0.00           C  
ATOM   3515 HG21 ILE   221      81.379 104.256  81.820  1.00  0.00           H  
ATOM   3516 HG22 ILE   221      81.699 104.196  83.510  1.00  0.00           H  
ATOM   3517 HG23 ILE   221      81.010 102.767  82.837  1.00  0.00           H  
ATOM   3518  CG1 ILE   221      78.635 104.196  81.896  1.00  0.00           C  
ATOM   3519 HG12 ILE   221      79.037 104.655  80.993  1.00  0.00           H  
ATOM   3520 HG13 ILE   221      78.561 103.147  81.606  1.00  0.00           H  
ATOM   3521  CD1 ILE   221      77.340 104.985  82.146  1.00  0.00           C  
ATOM   3522 HD11 ILE   221      76.803 104.917  83.092  1.00  0.00           H  
ATOM   3523 HD12 ILE   221      77.479 106.038  81.900  1.00  0.00           H  
ATOM   3524 HD13 ILE   221      76.660 104.759  81.325  1.00  0.00           H  
ATOM   3525  C   ILE   221      79.040 101.958  84.261  1.00  0.00           C  
ATOM   3526  O   ILE   221      78.013 101.396  83.976  1.00  0.00           O  
ATOM   3527  N   SER   222      80.136 101.260  84.587  1.00  0.00           N  
ATOM   3528  H   SER   222      80.965 101.754  84.886  1.00  0.00           H  
ATOM   3529  CA  SER   222      80.148  99.750  84.555  1.00  0.00           C  
ATOM   3530  HA  SER   222      80.169  99.411  83.519  1.00  0.00           H  
ATOM   3531  CB  SER   222      81.498  99.181  85.091  1.00  0.00           C  
ATOM   3532  HB2 SER   222      82.357  99.611  84.576  1.00  0.00           H  
ATOM   3533  HB3 SER   222      81.583  99.410  86.153  1.00  0.00           H  
ATOM   3534  OG  SER   222      81.555  97.801  84.964  1.00  0.00           O  
ATOM   3535  HG  SER   222      82.105  97.443  85.665  1.00  0.00           H  
ATOM   3536  C   SER   222      78.946  99.136  85.219  1.00  0.00           C  
ATOM   3537  O   SER   222      78.347  98.290  84.569  1.00  0.00           O  
ATOM   3538  N   PRO   223      78.503  99.530  86.398  1.00  0.00           N  
ATOM   3539  CD  PRO   223      79.217 100.340  87.429  1.00  0.00           C  
ATOM   3540  HD2 PRO   223      79.068 101.407  87.262  1.00  0.00           H  
ATOM   3541  HD3 PRO   223      80.294 100.201  87.520  1.00  0.00           H  
ATOM   3542  CG  PRO   223      78.555  99.974  88.790  1.00  0.00           C  
ATOM   3543  HG2 PRO   223      78.458 100.816  89.476  1.00  0.00           H  
ATOM   3544  HG3 PRO   223      79.114  99.159  89.252  1.00  0.00           H  
ATOM   3545  CB  PRO   223      77.094  99.670  88.346  1.00  0.00           C  
ATOM   3546  HB2 PRO   223      76.493 100.576  88.269  1.00  0.00           H  
ATOM   3547  HB3 PRO   223      76.634  98.957  89.030  1.00  0.00           H  
ATOM   3548  CA  PRO   223      77.280  98.960  87.004  1.00  0.00           C  
ATOM   3549  HA  PRO   223      77.443  97.897  87.180  1.00  0.00           H  
ATOM   3550  C   PRO   223      76.009  99.167  86.147  1.00  0.00           C  
ATOM   3551  O   PRO   223      75.036  98.365  86.142  1.00  0.00           O  
ATOM   3552  N   VAL   224      75.930 100.217  85.300  1.00  0.00           N  
ATOM   3553  H   VAL   224      76.721 100.835  85.190  1.00  0.00           H  
ATOM   3554  CA  VAL   224      74.781 100.466  84.455  1.00  0.00           C  
ATOM   3555  HA  VAL   224      73.889 100.116  84.974  1.00  0.00           H  
ATOM   3556  CB  VAL   224      74.637 101.989  84.306  1.00  0.00           C  
ATOM   3557  HB  VAL   224      75.468 102.339  83.694  1.00  0.00           H  
ATOM   3558  CG1 VAL   224      73.294 102.289  83.733  1.00  0.00           C  
ATOM   3559 HG11 VAL   224      72.520 101.970  84.431  1.00  0.00           H  
ATOM   3560 HG12 VAL   224      73.124 103.364  83.685  1.00  0.00           H  
ATOM   3561 HG13 VAL   224      73.322 101.925  82.706  1.00  0.00           H  
ATOM   3562  CG2 VAL   224      74.779 102.749  85.636  1.00  0.00           C  
ATOM   3563 HG21 VAL   224      73.842 102.543  86.154  1.00  0.00           H  
ATOM   3564 HG22 VAL   224      75.730 102.583  86.143  1.00  0.00           H  
ATOM   3565 HG23 VAL   224      74.782 103.815  85.409  1.00  0.00           H  
ATOM   3566  C   VAL   224      74.818  99.676  83.076  1.00  0.00           C  
ATOM   3567  O   VAL   224      73.763  99.499  82.490  1.00  0.00           O  
ATOM   3568  N   LEU   225      76.000  99.207  82.664  1.00  0.00           N  
ATOM   3569  H   LEU   225      76.788  99.360  83.278  1.00  0.00           H  
ATOM   3570  CA  LEU   225      76.160  98.272  81.511  1.00  0.00           C  
ATOM   3571  HA  LEU   225      75.547  98.478  80.633  1.00  0.00           H  
ATOM   3572  CB  LEU   225      77.583  97.991  81.129  1.00  0.00           C  
ATOM   3573  HB2 LEU   225      78.145  98.075  82.059  1.00  0.00           H  
ATOM   3574  HB3 LEU   225      77.672  96.930  80.893  1.00  0.00           H  
ATOM   3575  CG  LEU   225      78.144  99.060  80.185  1.00  0.00           C  
ATOM   3576  HG  LEU   225      77.604  99.980  80.410  1.00  0.00           H  
ATOM   3577  CD1 LEU   225      79.633  99.226  80.287  1.00  0.00           C  
ATOM   3578 HD11 LEU   225      80.193  98.291  80.262  1.00  0.00           H  
ATOM   3579 HD12 LEU   225      80.033  99.804  79.453  1.00  0.00           H  
ATOM   3580 HD13 LEU   225      79.882  99.691  81.241  1.00  0.00           H  
ATOM   3581  CD2 LEU   225      77.707  98.590  78.784  1.00  0.00           C  
ATOM   3582 HD21 LEU   225      76.618  98.609  78.738  1.00  0.00           H  
ATOM   3583 HD22 LEU   225      78.130  99.273  78.048  1.00  0.00           H  
ATOM   3584 HD23 LEU   225      77.955  97.536  78.660  1.00  0.00           H  
ATOM   3585  C   LEU   225      75.510  96.966  81.964  1.00  0.00           C  
ATOM   3586  O   LEU   225      74.784  96.301  81.269  1.00  0.00           O  
ATOM   3587  N   GLY   226      75.988  96.560  83.160  1.00  0.00           N  
ATOM   3588  H   GLY   226      76.739  97.120  83.538  1.00  0.00           H  
ATOM   3589  CA  GLY   226      75.553  95.341  83.762  1.00  0.00           C  
ATOM   3590  HA2 GLY   226      75.933  94.482  83.210  1.00  0.00           H  
ATOM   3591  HA3 GLY   226      76.008  95.258  84.749  1.00  0.00           H  
ATOM   3592  C   GLY   226      74.044  95.233  84.064  1.00  0.00           C  
ATOM   3593  O   GLY   226      73.270  94.350  83.567  1.00  0.00           O  
ATOM   3594  N   LEU   227      73.491  96.320  84.702  1.00  0.00           N  
ATOM   3595  H   LEU   227      74.080  97.063  85.050  1.00  0.00           H  
ATOM   3596  CA  LEU   227      72.039  96.434  84.854  1.00  0.00           C  
ATOM   3597  HA  LEU   227      71.890  95.511  85.413  1.00  0.00           H  
ATOM   3598  CB  LEU   227      71.589  97.668  85.644  1.00  0.00           C  
ATOM   3599  HB2 LEU   227      72.138  97.694  86.585  1.00  0.00           H  
ATOM   3600  HB3 LEU   227      71.872  98.611  85.178  1.00  0.00           H  
ATOM   3601  CG  LEU   227      70.061  97.812  85.919  1.00  0.00           C  
ATOM   3602  HG  LEU   227      69.630  97.981  84.933  1.00  0.00           H  
ATOM   3603  CD1 LEU   227      69.444  96.712  86.758  1.00  0.00           C  
ATOM   3604 HD11 LEU   227      69.422  95.764  86.220  1.00  0.00           H  
ATOM   3605 HD12 LEU   227      69.947  96.525  87.706  1.00  0.00           H  
ATOM   3606 HD13 LEU   227      68.448  97.063  87.028  1.00  0.00           H  
ATOM   3607  CD2 LEU   227      69.665  99.080  86.639  1.00  0.00           C  
ATOM   3608 HD21 LEU   227      70.327  99.905  86.373  1.00  0.00           H  
ATOM   3609 HD22 LEU   227      68.764  99.540  86.233  1.00  0.00           H  
ATOM   3610 HD23 LEU   227      69.665  98.950  87.721  1.00  0.00           H  
ATOM   3611  C   LEU   227      71.255  96.333  83.534  1.00  0.00           C  
ATOM   3612  O   LEU   227      70.349  95.486  83.384  1.00  0.00           O  
ATOM   3613  N   SER   228      71.680  97.016  82.487  1.00  0.00           N  
ATOM   3614  H   SER   228      72.500  97.601  82.565  1.00  0.00           H  
ATOM   3615  CA  SER   228      70.990  97.156  81.211  1.00  0.00           C  
ATOM   3616  HA  SER   228      70.003  97.587  81.377  1.00  0.00           H  
ATOM   3617  CB  SER   228      71.816  98.137  80.332  1.00  0.00           C  
ATOM   3618  HB2 SER   228      71.872  99.139  80.757  1.00  0.00           H  
ATOM   3619  HB3 SER   228      72.844  97.780  80.265  1.00  0.00           H  
ATOM   3620  OG  SER   228      71.294  98.143  79.024  1.00  0.00           O  
ATOM   3621  HG  SER   228      71.759  97.431  78.578  1.00  0.00           H  
ATOM   3622  C   SER   228      70.867  95.842  80.504  1.00  0.00           C  
ATOM   3623  O   SER   228      69.748  95.474  80.082  1.00  0.00           O  
ATOM   3624  N   ALA   229      71.985  95.094  80.314  1.00  0.00           N  
ATOM   3625  H   ALA   229      72.824  95.403  80.785  1.00  0.00           H  
ATOM   3626  CA  ALA   229      71.933  93.793  79.565  1.00  0.00           C  
ATOM   3627  HA  ALA   229      71.492  94.006  78.591  1.00  0.00           H  
ATOM   3628  CB  ALA   229      73.386  93.395  79.446  1.00  0.00           C  
ATOM   3629  HB1 ALA   229      73.890  94.082  78.766  1.00  0.00           H  
ATOM   3630  HB2 ALA   229      73.837  93.377  80.438  1.00  0.00           H  
ATOM   3631  HB3 ALA   229      73.408  92.459  78.888  1.00  0.00           H  
ATOM   3632  C   ALA   229      71.085  92.760  80.334  1.00  0.00           C  
ATOM   3633  O   ALA   229      70.509  91.838  79.715  1.00  0.00           O  
ATOM   3634  N   ALA   230      70.974  92.888  81.670  1.00  0.00           N  
ATOM   3635  H   ALA   230      71.355  93.714  82.108  1.00  0.00           H  
ATOM   3636  CA  ALA   230      70.022  92.096  82.414  1.00  0.00           C  
ATOM   3637  HA  ALA   230      70.130  91.084  82.023  1.00  0.00           H  
ATOM   3638  CB  ALA   230      70.473  91.848  83.812  1.00  0.00           C  
ATOM   3639  HB1 ALA   230      69.772  91.122  84.225  1.00  0.00           H  
ATOM   3640  HB2 ALA   230      71.429  91.328  83.876  1.00  0.00           H  
ATOM   3641  HB3 ALA   230      70.413  92.825  84.290  1.00  0.00           H  
ATOM   3642  C   ALA   230      68.504  92.622  82.323  1.00  0.00           C  
ATOM   3643  O   ALA   230      67.560  91.814  82.093  1.00  0.00           O  
ATOM   3644  N   VAL   231      68.269  93.898  82.229  1.00  0.00           N  
ATOM   3645  H   VAL   231      69.071  94.497  82.361  1.00  0.00           H  
ATOM   3646  CA  VAL   231      67.055  94.584  81.865  1.00  0.00           C  
ATOM   3647  HA  VAL   231      66.202  94.383  82.513  1.00  0.00           H  
ATOM   3648  CB  VAL   231      67.189  96.166  81.976  1.00  0.00           C  
ATOM   3649  HB  VAL   231      68.189  96.415  81.619  1.00  0.00           H  
ATOM   3650  CG1 VAL   231      66.080  96.853  81.147  1.00  0.00           C  
ATOM   3651 HG11 VAL   231      65.055  96.528  81.328  1.00  0.00           H  
ATOM   3652 HG12 VAL   231      66.154  97.941  81.140  1.00  0.00           H  
ATOM   3653 HG13 VAL   231      66.238  96.529  80.118  1.00  0.00           H  
ATOM   3654  CG2 VAL   231      67.051  96.586  83.461  1.00  0.00           C  
ATOM   3655 HG21 VAL   231      66.111  96.224  83.877  1.00  0.00           H  
ATOM   3656 HG22 VAL   231      67.783  96.082  84.092  1.00  0.00           H  
ATOM   3657 HG23 VAL   231      67.181  97.658  83.613  1.00  0.00           H  
ATOM   3658  C   VAL   231      66.491  93.943  80.566  1.00  0.00           C  
ATOM   3659  O   VAL   231      65.335  93.609  80.479  1.00  0.00           O  
ATOM   3660  N   TRP   232      67.316  93.856  79.515  1.00  0.00           N  
ATOM   3661  H   TRP   232      68.237  94.212  79.728  1.00  0.00           H  
ATOM   3662  CA  TRP   232      67.035  93.369  78.238  1.00  0.00           C  
ATOM   3663  HA  TRP   232      66.066  93.771  77.940  1.00  0.00           H  
ATOM   3664  CB  TRP   232      68.059  93.802  77.189  1.00  0.00           C  
ATOM   3665  HB2 TRP   232      69.010  93.644  77.698  1.00  0.00           H  
ATOM   3666  HB3 TRP   232      68.030  93.147  76.319  1.00  0.00           H  
ATOM   3667  CG  TRP   232      67.956  95.213  76.664  1.00  0.00           C  
ATOM   3668  CD1 TRP   232      68.770  96.219  77.061  1.00  0.00           C  
ATOM   3669  HD1 TRP   232      69.609  96.176  77.738  1.00  0.00           H  
ATOM   3670  NE1 TRP   232      68.448  97.335  76.265  1.00  0.00           N  
ATOM   3671  HE1 TRP   232      68.923  98.226  76.313  1.00  0.00           H  
ATOM   3672  CE2 TRP   232      67.453  97.121  75.392  1.00  0.00           C  
ATOM   3673  CZ2 TRP   232      66.708  97.963  74.564  1.00  0.00           C  
ATOM   3674  HZ2 TRP   232      67.090  98.955  74.372  1.00  0.00           H  
ATOM   3675  CH2 TRP   232      65.594  97.403  73.840  1.00  0.00           C  
ATOM   3676  HH2 TRP   232      65.107  98.064  73.139  1.00  0.00           H  
ATOM   3677  CZ3 TRP   232      65.217  96.047  73.942  1.00  0.00           C  
ATOM   3678  HZ3 TRP   232      64.457  95.609  73.313  1.00  0.00           H  
ATOM   3679  CE3 TRP   232      65.979  95.240  74.814  1.00  0.00           C  
ATOM   3680  HE3 TRP   232      65.646  94.214  74.867  1.00  0.00           H  
ATOM   3681  CD2 TRP   232      67.075  95.757  75.608  1.00  0.00           C  
ATOM   3682  C   TRP   232      66.915  91.859  78.259  1.00  0.00           C  
ATOM   3683  O   TRP   232      65.937  91.471  77.645  1.00  0.00           O  
ATOM   3684  N   ALA   233      67.699  91.031  78.950  1.00  0.00           N  
ATOM   3685  H   ALA   233      68.438  91.388  79.538  1.00  0.00           H  
ATOM   3686  CA  ALA   233      67.429  89.561  78.931  1.00  0.00           C  
ATOM   3687  HA  ALA   233      67.439  89.232  77.892  1.00  0.00           H  
ATOM   3688  CB  ALA   233      68.477  88.902  79.778  1.00  0.00           C  
ATOM   3689  HB1 ALA   233      69.464  89.065  79.344  1.00  0.00           H  
ATOM   3690  HB2 ALA   233      68.536  89.334  80.777  1.00  0.00           H  
ATOM   3691  HB3 ALA   233      68.256  87.836  79.719  1.00  0.00           H  
ATOM   3692  C   ALA   233      66.035  89.148  79.510  1.00  0.00           C  
ATOM   3693  O   ALA   233      65.413  88.216  78.941  1.00  0.00           O  
ATOM   3694  N   LYS   234      65.522  90.002  80.444  1.00  0.00           N  
ATOM   3695  H   LYS   234      66.074  90.816  80.678  1.00  0.00           H  
ATOM   3696  CA  LYS   234      64.107  89.851  80.920  1.00  0.00           C  
ATOM   3697  HA  LYS   234      63.813  88.811  81.067  1.00  0.00           H  
ATOM   3698  CB  LYS   234      64.109  90.689  82.187  1.00  0.00           C  
ATOM   3699  HB2 LYS   234      64.953  90.417  82.820  1.00  0.00           H  
ATOM   3700  HB3 LYS   234      64.080  91.777  82.121  1.00  0.00           H  
ATOM   3701  CG  LYS   234      62.799  90.323  82.990  1.00  0.00           C  
ATOM   3702  HG2 LYS   234      61.990  90.618  82.321  1.00  0.00           H  
ATOM   3703  HG3 LYS   234      62.719  89.236  83.006  1.00  0.00           H  
ATOM   3704  CD  LYS   234      62.673  90.979  84.330  1.00  0.00           C  
ATOM   3705  HD2 LYS   234      63.578  90.799  84.910  1.00  0.00           H  
ATOM   3706  HD3 LYS   234      62.608  92.049  84.134  1.00  0.00           H  
ATOM   3707  CE  LYS   234      61.442  90.537  85.131  1.00  0.00           C  
ATOM   3708  HE2 LYS   234      61.493  90.928  86.147  1.00  0.00           H  
ATOM   3709  HE3 LYS   234      60.501  90.876  84.697  1.00  0.00           H  
ATOM   3710  NZ  LYS   234      61.443  89.064  85.368  1.00  0.00           N  
ATOM   3711  HZ1 LYS   234      61.612  88.617  84.478  1.00  0.00           H  
ATOM   3712  HZ2 LYS   234      62.194  88.793  85.987  1.00  0.00           H  
ATOM   3713  HZ3 LYS   234      60.562  88.727  85.728  1.00  0.00           H  
ATOM   3714  C   LYS   234      63.084  90.294  79.903  1.00  0.00           C  
ATOM   3715  O   LYS   234      62.044  89.605  79.680  1.00  0.00           O  
ATOM   3716  N   ILE   235      63.231  91.434  79.248  1.00  0.00           N  
ATOM   3717  H   ILE   235      63.943  92.064  79.589  1.00  0.00           H  
ATOM   3718  CA  ILE   235      62.351  91.921  78.230  1.00  0.00           C  
ATOM   3719  HA  ILE   235      61.337  92.053  78.606  1.00  0.00           H  
ATOM   3720  CB  ILE   235      62.759  93.301  77.752  1.00  0.00           C  
ATOM   3721  HB  ILE   235      63.846  93.296  77.668  1.00  0.00           H  
ATOM   3722  CG2 ILE   235      62.163  93.871  76.474  1.00  0.00           C  
ATOM   3723 HG21 ILE   235      62.575  93.257  75.673  1.00  0.00           H  
ATOM   3724 HG22 ILE   235      61.081  93.960  76.379  1.00  0.00           H  
ATOM   3725 HG23 ILE   235      62.582  94.848  76.236  1.00  0.00           H  
ATOM   3726  CG1 ILE   235      62.534  94.372  78.885  1.00  0.00           C  
ATOM   3727 HG12 ILE   235      61.579  94.877  78.738  1.00  0.00           H  
ATOM   3728 HG13 ILE   235      62.701  93.831  79.817  1.00  0.00           H  
ATOM   3729  CD1 ILE   235      63.454  95.583  78.679  1.00  0.00           C  
ATOM   3730 HD11 ILE   235      63.174  96.265  77.876  1.00  0.00           H  
ATOM   3731 HD12 ILE   235      63.542  96.034  79.667  1.00  0.00           H  
ATOM   3732 HD13 ILE   235      64.458  95.270  78.394  1.00  0.00           H  
ATOM   3733  C   ILE   235      62.330  90.959  77.047  1.00  0.00           C  
ATOM   3734  O   ILE   235      61.212  90.656  76.514  1.00  0.00           O  
ATOM   3735  N   LEU   236      63.468  90.510  76.604  1.00  0.00           N  
ATOM   3736  H   LEU   236      64.287  90.814  77.110  1.00  0.00           H  
ATOM   3737  CA  LEU   236      63.493  89.392  75.681  1.00  0.00           C  
ATOM   3738  HA  LEU   236      62.861  89.725  74.858  1.00  0.00           H  
ATOM   3739  CB  LEU   236      64.950  89.183  75.252  1.00  0.00           C  
ATOM   3740  HB2 LEU   236      65.493  88.973  76.173  1.00  0.00           H  
ATOM   3741  HB3 LEU   236      65.056  88.287  74.640  1.00  0.00           H  
ATOM   3742  CG  LEU   236      65.441  90.330  74.374  1.00  0.00           C  
ATOM   3743  HG  LEU   236      65.151  91.296  74.786  1.00  0.00           H  
ATOM   3744  CD1 LEU   236      66.958  90.057  74.303  1.00  0.00           C  
ATOM   3745 HD11 LEU   236      67.175  89.041  73.971  1.00  0.00           H  
ATOM   3746 HD12 LEU   236      67.556  90.726  73.685  1.00  0.00           H  
ATOM   3747 HD13 LEU   236      67.192  90.217  75.356  1.00  0.00           H  
ATOM   3748  CD2 LEU   236      64.974  90.233  72.904  1.00  0.00           C  
ATOM   3749 HD21 LEU   236      65.297  89.359  72.339  1.00  0.00           H  
ATOM   3750 HD22 LEU   236      63.891  90.114  72.880  1.00  0.00           H  
ATOM   3751 HD23 LEU   236      65.249  91.080  72.275  1.00  0.00           H  
ATOM   3752  C   LEU   236      62.871  88.079  76.150  1.00  0.00           C  
ATOM   3753  O   LEU   236      62.278  87.354  75.335  1.00  0.00           O  
ATOM   3754  N   SER   237      62.911  87.801  77.437  1.00  0.00           N  
ATOM   3755  H   SER   237      63.415  88.332  78.132  1.00  0.00           H  
ATOM   3756  CA  SER   237      62.307  86.565  77.931  1.00  0.00           C  
ATOM   3757  HA  SER   237      62.344  85.714  77.251  1.00  0.00           H  
ATOM   3758  CB  SER   237      62.853  86.196  79.235  1.00  0.00           C  
ATOM   3759  HB2 SER   237      63.936  86.092  79.170  1.00  0.00           H  
ATOM   3760  HB3 SER   237      62.703  86.975  79.982  1.00  0.00           H  
ATOM   3761  OG  SER   237      62.424  84.930  79.768  1.00  0.00           O  
ATOM   3762  HG  SER   237      62.904  84.209  79.355  1.00  0.00           H  
ATOM   3763  C   SER   237      60.745  86.764  77.936  1.00  0.00           C  
ATOM   3764  O   SER   237      60.051  85.928  77.362  1.00  0.00           O  
ATOM   3765  N   SER   238      60.263  87.920  78.310  1.00  0.00           N  
ATOM   3766  H   SER   238      60.872  88.534  78.832  1.00  0.00           H  
ATOM   3767  CA  SER   238      58.839  88.367  78.163  1.00  0.00           C  
ATOM   3768  HA  SER   238      58.276  87.625  78.728  1.00  0.00           H  
ATOM   3769  CB  SER   238      58.604  89.743  78.897  1.00  0.00           C  
ATOM   3770  HB2 SER   238      58.806  89.619  79.961  1.00  0.00           H  
ATOM   3771  HB3 SER   238      59.212  90.523  78.440  1.00  0.00           H  
ATOM   3772  OG  SER   238      57.300  90.095  78.657  1.00  0.00           O  
ATOM   3773  HG  SER   238      56.911  90.387  79.485  1.00  0.00           H  
ATOM   3774  C   SER   238      58.352  88.434  76.635  1.00  0.00           C  
ATOM   3775  O   SER   238      57.280  87.960  76.317  1.00  0.00           O  
ATOM   3776  N   PHE   239      59.210  88.929  75.731  1.00  0.00           N  
ATOM   3777  H   PHE   239      60.071  89.365  76.027  1.00  0.00           H  
ATOM   3778  CA  PHE   239      58.927  89.046  74.301  1.00  0.00           C  
ATOM   3779  HA  PHE   239      57.968  89.541  74.149  1.00  0.00           H  
ATOM   3780  CB  PHE   239      59.899  89.999  73.688  1.00  0.00           C  
ATOM   3781  HB2 PHE   239      59.596  91.040  73.799  1.00  0.00           H  
ATOM   3782  HB3 PHE   239      60.808  89.985  74.289  1.00  0.00           H  
ATOM   3783  CG  PHE   239      60.310  89.796  72.244  1.00  0.00           C  
ATOM   3784  CD1 PHE   239      59.593  90.499  71.211  1.00  0.00           C  
ATOM   3785  HD1 PHE   239      58.669  90.949  71.545  1.00  0.00           H  
ATOM   3786  CE1 PHE   239      60.018  90.473  69.866  1.00  0.00           C  
ATOM   3787  HE1 PHE   239      59.507  90.915  69.023  1.00  0.00           H  
ATOM   3788  CZ  PHE   239      61.185  89.741  69.478  1.00  0.00           C  
ATOM   3789  HZ  PHE   239      61.445  89.560  68.446  1.00  0.00           H  
ATOM   3790  CE2 PHE   239      61.918  89.057  70.446  1.00  0.00           C  
ATOM   3791  HE2 PHE   239      62.528  88.201  70.195  1.00  0.00           H  
ATOM   3792  CD2 PHE   239      61.540  89.173  71.815  1.00  0.00           C  
ATOM   3793  HD2 PHE   239      62.085  88.552  72.510  1.00  0.00           H  
ATOM   3794  C   PHE   239      58.745  87.670  73.748  1.00  0.00           C  
ATOM   3795  O   PHE   239      57.794  87.403  73.039  1.00  0.00           O  
ATOM   3796  N   THR   240      59.606  86.717  74.155  1.00  0.00           N  
ATOM   3797  H   THR   240      60.293  87.148  74.757  1.00  0.00           H  
ATOM   3798  CA  THR   240      59.612  85.301  73.762  1.00  0.00           C  
ATOM   3799  HA  THR   240      59.626  85.290  72.672  1.00  0.00           H  
ATOM   3800  CB  THR   240      60.885  84.595  74.177  1.00  0.00           C  
ATOM   3801  HB  THR   240      60.886  84.632  75.266  1.00  0.00           H  
ATOM   3802  CG2 THR   240      60.947  83.165  73.722  1.00  0.00           C  
ATOM   3803 HG21 THR   240      60.021  82.638  73.955  1.00  0.00           H  
ATOM   3804 HG22 THR   240      61.243  82.999  72.686  1.00  0.00           H  
ATOM   3805 HG23 THR   240      61.700  82.709  74.364  1.00  0.00           H  
ATOM   3806  OG1 THR   240      61.970  85.243  73.597  1.00  0.00           O  
ATOM   3807  HG1 THR   240      62.056  86.080  74.061  1.00  0.00           H  
ATOM   3808  C   THR   240      58.357  84.603  74.393  1.00  0.00           C  
ATOM   3809  O   THR   240      57.692  83.827  73.756  1.00  0.00           O  
ATOM   3810  N   ASP   241      58.031  84.840  75.679  1.00  0.00           N  
ATOM   3811  H   ASP   241      58.556  85.551  76.169  1.00  0.00           H  
ATOM   3812  CA  ASP   241      56.844  84.344  76.390  1.00  0.00           C  
ATOM   3813  HA  ASP   241      56.871  83.265  76.242  1.00  0.00           H  
ATOM   3814  CB  ASP   241      56.874  84.727  77.832  1.00  0.00           C  
ATOM   3815  HB2 ASP   241      57.056  85.788  78.002  1.00  0.00           H  
ATOM   3816  HB3 ASP   241      55.971  84.325  78.292  1.00  0.00           H  
ATOM   3817  CG  ASP   241      57.861  84.013  78.672  1.00  0.00           C  
ATOM   3818  OD1 ASP   241      58.120  84.448  79.824  1.00  0.00           O  
ATOM   3819  OD2 ASP   241      58.371  82.906  78.325  1.00  0.00           O  
ATOM   3820  C   ASP   241      55.491  84.823  75.744  1.00  0.00           C  
ATOM   3821  O   ASP   241      54.584  83.956  75.483  1.00  0.00           O  
ATOM   3822  N   LYS   242      55.376  86.065  75.340  1.00  0.00           N  
ATOM   3823  H   LYS   242      56.120  86.717  75.544  1.00  0.00           H  
ATOM   3824  CA  LYS   242      54.162  86.639  74.714  1.00  0.00           C  
ATOM   3825  HA  LYS   242      53.339  86.436  75.400  1.00  0.00           H  
ATOM   3826  CB  LYS   242      54.273  88.171  74.550  1.00  0.00           C  
ATOM   3827  HB2 LYS   242      54.474  88.655  75.505  1.00  0.00           H  
ATOM   3828  HB3 LYS   242      55.121  88.296  73.877  1.00  0.00           H  
ATOM   3829  CG  LYS   242      52.980  88.804  73.932  1.00  0.00           C  
ATOM   3830  HG2 LYS   242      53.179  89.876  73.927  1.00  0.00           H  
ATOM   3831  HG3 LYS   242      52.869  88.468  72.901  1.00  0.00           H  
ATOM   3832  CD  LYS   242      51.655  88.602  74.737  1.00  0.00           C  
ATOM   3833  HD2 LYS   242      51.152  87.646  74.587  1.00  0.00           H  
ATOM   3834  HD3 LYS   242      51.917  88.704  75.790  1.00  0.00           H  
ATOM   3835  CE  LYS   242      50.632  89.622  74.274  1.00  0.00           C  
ATOM   3836  HE2 LYS   242      51.038  90.545  74.689  1.00  0.00           H  
ATOM   3837  HE3 LYS   242      50.720  89.716  73.192  1.00  0.00           H  
ATOM   3838  NZ  LYS   242      49.323  89.322  74.728  1.00  0.00           N  
ATOM   3839  HZ1 LYS   242      48.623  89.937  74.339  1.00  0.00           H  
ATOM   3840  HZ2 LYS   242      48.981  88.454  74.343  1.00  0.00           H  
ATOM   3841  HZ3 LYS   242      49.267  89.298  75.737  1.00  0.00           H  
ATOM   3842  C   LYS   242      53.966  86.043  73.316  1.00  0.00           C  
ATOM   3843  O   LYS   242      52.853  85.632  72.920  1.00  0.00           O  
ATOM   3844  N   GLU   243      55.111  85.857  72.584  1.00  0.00           N  
ATOM   3845  H   GLU   243      55.983  86.068  73.049  1.00  0.00           H  
ATOM   3846  CA  GLU   243      55.055  85.080  71.294  1.00  0.00           C  
ATOM   3847  HA  GLU   243      54.262  85.517  70.685  1.00  0.00           H  
ATOM   3848  CB  GLU   243      56.359  85.195  70.564  1.00  0.00           C  
ATOM   3849  HB2 GLU   243      56.532  86.193  70.161  1.00  0.00           H  
ATOM   3850  HB3 GLU   243      57.249  85.105  71.187  1.00  0.00           H  
ATOM   3851  CG  GLU   243      56.631  84.130  69.504  1.00  0.00           C  
ATOM   3852  HG2 GLU   243      57.697  84.089  69.279  1.00  0.00           H  
ATOM   3853  HG3 GLU   243      56.445  83.105  69.824  1.00  0.00           H  
ATOM   3854  CD  GLU   243      55.828  84.438  68.180  1.00  0.00           C  
ATOM   3855  OE1 GLU   243      56.221  83.921  67.112  1.00  0.00           O  
ATOM   3856  OE2 GLU   243      54.896  85.243  68.248  1.00  0.00           O  
ATOM   3857  C   GLU   243      54.589  83.623  71.483  1.00  0.00           C  
ATOM   3858  O   GLU   243      53.929  83.127  70.585  1.00  0.00           O  
ATOM   3859  N   LEU   244      54.956  82.922  72.557  1.00  0.00           N  
ATOM   3860  H   LEU   244      55.597  83.315  73.232  1.00  0.00           H  
ATOM   3861  CA  LEU   244      54.502  81.472  72.676  1.00  0.00           C  
ATOM   3862  HA  LEU   244      54.616  80.959  71.721  1.00  0.00           H  
ATOM   3863  CB  LEU   244      55.387  80.847  73.707  1.00  0.00           C  
ATOM   3864  HB2 LEU   244      55.508  81.389  74.645  1.00  0.00           H  
ATOM   3865  HB3 LEU   244      54.830  79.985  74.074  1.00  0.00           H  
ATOM   3866  CG  LEU   244      56.784  80.345  73.206  1.00  0.00           C  
ATOM   3867  HG  LEU   244      57.234  81.114  72.578  1.00  0.00           H  
ATOM   3868  CD1 LEU   244      57.747  80.199  74.418  1.00  0.00           C  
ATOM   3869 HD11 LEU   244      58.726  79.840  74.102  1.00  0.00           H  
ATOM   3870 HD12 LEU   244      57.933  81.133  74.947  1.00  0.00           H  
ATOM   3871 HD13 LEU   244      57.268  79.551  75.152  1.00  0.00           H  
ATOM   3872  CD2 LEU   244      56.694  78.990  72.577  1.00  0.00           C  
ATOM   3873 HD21 LEU   244      57.659  78.544  72.338  1.00  0.00           H  
ATOM   3874 HD22 LEU   244      56.240  78.223  73.204  1.00  0.00           H  
ATOM   3875 HD23 LEU   244      56.115  79.075  71.657  1.00  0.00           H  
ATOM   3876  C   LEU   244      53.036  81.437  73.127  1.00  0.00           C  
ATOM   3877  O   LEU   244      52.390  80.513  72.654  1.00  0.00           O  
ATOM   3878  N   LEU   245      52.572  82.354  73.933  1.00  0.00           N  
ATOM   3879  H   LEU   245      53.333  82.942  74.240  1.00  0.00           H  
ATOM   3880  CA  LEU   245      51.220  82.684  74.341  1.00  0.00           C  
ATOM   3881  HA  LEU   245      50.751  81.779  74.727  1.00  0.00           H  
ATOM   3882  CB  LEU   245      51.329  83.640  75.539  1.00  0.00           C  
ATOM   3883  HB2 LEU   245      51.936  83.238  76.351  1.00  0.00           H  
ATOM   3884  HB3 LEU   245      51.921  84.494  75.211  1.00  0.00           H  
ATOM   3885  CG  LEU   245      50.022  83.952  76.118  1.00  0.00           C  
ATOM   3886  HG  LEU   245      49.299  84.236  75.353  1.00  0.00           H  
ATOM   3887  CD1 LEU   245      49.431  82.799  77.013  1.00  0.00           C  
ATOM   3888 HD11 LEU   245      48.758  82.166  76.434  1.00  0.00           H  
ATOM   3889 HD12 LEU   245      50.240  82.172  77.386  1.00  0.00           H  
ATOM   3890 HD13 LEU   245      48.766  83.175  77.790  1.00  0.00           H  
ATOM   3891  CD2 LEU   245      50.109  85.214  76.940  1.00  0.00           C  
ATOM   3892 HD21 LEU   245      50.383  86.098  76.365  1.00  0.00           H  
ATOM   3893 HD22 LEU   245      49.155  85.533  77.361  1.00  0.00           H  
ATOM   3894 HD23 LEU   245      50.833  85.078  77.744  1.00  0.00           H  
ATOM   3895  C   LEU   245      50.377  83.174  73.254  1.00  0.00           C  
ATOM   3896  O   LEU   245      49.249  82.666  73.151  1.00  0.00           O  
ATOM   3897  N   ALA   246      50.816  84.049  72.305  1.00  0.00           N  
ATOM   3898  H   ALA   246      51.743  84.425  72.444  1.00  0.00           H  
ATOM   3899  CA  ALA   246      50.134  84.396  71.069  1.00  0.00           C  
ATOM   3900  HA  ALA   246      49.252  85.004  71.273  1.00  0.00           H  
ATOM   3901  CB  ALA   246      51.112  85.172  70.270  1.00  0.00           C  
ATOM   3902  HB1 ALA   246      52.176  84.951  70.359  1.00  0.00           H  
ATOM   3903  HB2 ALA   246      50.862  85.023  69.219  1.00  0.00           H  
ATOM   3904  HB3 ALA   246      50.994  86.228  70.509  1.00  0.00           H  
ATOM   3905  C   ALA   246      49.566  83.235  70.180  1.00  0.00           C  
ATOM   3906  O   ALA   246      48.318  83.197  69.951  1.00  0.00           O  
ATOM   3907  N   TYR   247      50.382  82.337  69.678  1.00  0.00           N  
ATOM   3908  H   TYR   247      51.354  82.377  69.948  1.00  0.00           H  
ATOM   3909  CA  TYR   247      49.978  81.204  68.883  1.00  0.00           C  
ATOM   3910  HA  TYR   247      49.387  81.416  67.992  1.00  0.00           H  
ATOM   3911  CB  TYR   247      51.255  80.546  68.295  1.00  0.00           C  
ATOM   3912  HB2 TYR   247      51.880  81.253  67.749  1.00  0.00           H  
ATOM   3913  HB3 TYR   247      51.858  80.151  69.113  1.00  0.00           H  
ATOM   3914  CG  TYR   247      50.945  79.381  67.238  1.00  0.00           C  
ATOM   3915  CD1 TYR   247      50.608  79.623  65.914  1.00  0.00           C  
ATOM   3916  HD1 TYR   247      50.372  80.640  65.640  1.00  0.00           H  
ATOM   3917  CE1 TYR   247      50.290  78.611  65.004  1.00  0.00           C  
ATOM   3918  HE1 TYR   247      50.042  78.813  63.973  1.00  0.00           H  
ATOM   3919  CZ  TYR   247      50.344  77.241  65.558  1.00  0.00           C  
ATOM   3920  OH  TYR   247      49.968  76.200  64.777  1.00  0.00           O  
ATOM   3921  HH  TYR   247      50.023  75.340  65.199  1.00  0.00           H  
ATOM   3922  CE2 TYR   247      50.628  77.019  66.914  1.00  0.00           C  
ATOM   3923  HE2 TYR   247      50.537  76.030  67.338  1.00  0.00           H  
ATOM   3924  CD2 TYR   247      51.000  78.084  67.747  1.00  0.00           C  
ATOM   3925  HD2 TYR   247      51.244  77.816  68.764  1.00  0.00           H  
ATOM   3926  C   TYR   247      49.066  80.187  69.610  1.00  0.00           C  
ATOM   3927  O   TYR   247      48.521  79.301  68.989  1.00  0.00           O  
ATOM   3928  N   ALA   248      48.817  80.319  70.929  1.00  0.00           N  
ATOM   3929  H   ALA   248      49.182  81.136  71.396  1.00  0.00           H  
ATOM   3930  CA  ALA   248      48.167  79.342  71.775  1.00  0.00           C  
ATOM   3931  HA  ALA   248      48.703  78.419  71.995  1.00  0.00           H  
ATOM   3932  CB  ALA   248      48.137  80.037  73.195  1.00  0.00           C  
ATOM   3933  HB1 ALA   248      49.147  80.138  73.592  1.00  0.00           H  
ATOM   3934  HB2 ALA   248      47.503  80.921  73.125  1.00  0.00           H  
ATOM   3935  HB3 ALA   248      47.723  79.389  73.967  1.00  0.00           H  
ATOM   3936  C   ALA   248      46.788  79.002  71.212  1.00  0.00           C  
ATOM   3937  O   ALA   248      46.503  77.778  71.156  1.00  0.00           O  
ATOM   3938  N   LYS   249      46.023  80.005  70.779  1.00  0.00           N  
ATOM   3939  H   LYS   249      46.365  80.948  70.669  1.00  0.00           H  
ATOM   3940  CA  LYS   249      44.699  79.720  70.182  1.00  0.00           C  
ATOM   3941  HA  LYS   249      44.157  79.014  70.811  1.00  0.00           H  
ATOM   3942  CB  LYS   249      43.763  80.981  69.975  1.00  0.00           C  
ATOM   3943  HB2 LYS   249      44.237  81.598  69.211  1.00  0.00           H  
ATOM   3944  HB3 LYS   249      42.858  80.817  69.390  1.00  0.00           H  
ATOM   3945  CG  LYS   249      43.518  81.751  71.244  1.00  0.00           C  
ATOM   3946  HG2 LYS   249      43.033  81.075  71.948  1.00  0.00           H  
ATOM   3947  HG3 LYS   249      44.436  81.960  71.793  1.00  0.00           H  
ATOM   3948  CD  LYS   249      42.646  82.959  71.029  1.00  0.00           C  
ATOM   3949  HD2 LYS   249      43.144  83.619  70.319  1.00  0.00           H  
ATOM   3950  HD3 LYS   249      41.700  82.650  70.585  1.00  0.00           H  
ATOM   3951  CE  LYS   249      42.150  83.647  72.373  1.00  0.00           C  
ATOM   3952  HE2 LYS   249      41.598  84.529  72.048  1.00  0.00           H  
ATOM   3953  HE3 LYS   249      41.441  82.994  72.883  1.00  0.00           H  
ATOM   3954  NZ  LYS   249      43.310  84.172  73.217  1.00  0.00           N  
ATOM   3955  HZ1 LYS   249      42.995  84.551  74.099  1.00  0.00           H  
ATOM   3956  HZ2 LYS   249      43.931  83.392  73.380  1.00  0.00           H  
ATOM   3957  HZ3 LYS   249      43.756  84.940  72.735  1.00  0.00           H  
ATOM   3958  C   LYS   249      44.783  78.980  68.811  1.00  0.00           C  
ATOM   3959  O   LYS   249      44.045  77.977  68.658  1.00  0.00           O  
ATOM   3960  N   ALA   250      45.663  79.410  67.946  1.00  0.00           N  
ATOM   3961  H   ALA   250      46.117  80.274  68.206  1.00  0.00           H  
ATOM   3962  CA  ALA   250      45.909  78.754  66.663  1.00  0.00           C  
ATOM   3963  HA  ALA   250      44.923  78.656  66.208  1.00  0.00           H  
ATOM   3964  CB  ALA   250      46.883  79.679  65.845  1.00  0.00           C  
ATOM   3965  HB1 ALA   250      47.829  79.850  66.360  1.00  0.00           H  
ATOM   3966  HB2 ALA   250      47.160  79.197  64.908  1.00  0.00           H  
ATOM   3967  HB3 ALA   250      46.460  80.645  65.568  1.00  0.00           H  
ATOM   3968  C   ALA   250      46.446  77.326  66.789  1.00  0.00           C  
ATOM   3969  O   ALA   250      45.976  76.333  66.136  1.00  0.00           O  
ATOM   3970  N   GLY   251      47.390  77.166  67.705  1.00  0.00           N  
ATOM   3971  H   GLY   251      47.797  78.014  68.074  1.00  0.00           H  
ATOM   3972  CA  GLY   251      47.849  75.875  68.144  1.00  0.00           C  
ATOM   3973  HA2 GLY   251      48.289  75.450  67.242  1.00  0.00           H  
ATOM   3974  HA3 GLY   251      48.614  76.002  68.910  1.00  0.00           H  
ATOM   3975  C   GLY   251      46.788  74.944  68.671  1.00  0.00           C  
ATOM   3976  O   GLY   251      46.851  73.746  68.541  1.00  0.00           O  
ATOM   3977  N   ALA   252      45.793  75.500  69.292  1.00  0.00           N  
ATOM   3978  H   ALA   252      45.798  76.487  69.505  1.00  0.00           H  
ATOM   3979  CA  ALA   252      44.647  74.819  69.780  1.00  0.00           C  
ATOM   3980  HA  ALA   252      44.851  73.980  70.446  1.00  0.00           H  
ATOM   3981  CB  ALA   252      43.867  75.646  70.833  1.00  0.00           C  
ATOM   3982  HB1 ALA   252      44.554  75.781  71.669  1.00  0.00           H  
ATOM   3983  HB2 ALA   252      43.512  76.589  70.418  1.00  0.00           H  
ATOM   3984  HB3 ALA   252      42.928  75.259  71.228  1.00  0.00           H  
ATOM   3985  C   ALA   252      43.642  74.429  68.705  1.00  0.00           C  
ATOM   3986  O   ALA   252      43.059  73.330  68.847  1.00  0.00           O  
ATOM   3987  N   VAL   253      43.436  75.207  67.599  1.00  0.00           N  
ATOM   3988  H   VAL   253      43.733  76.172  67.593  1.00  0.00           H  
ATOM   3989  CA  VAL   253      42.688  74.774  66.441  1.00  0.00           C  
ATOM   3990  HA  VAL   253      41.741  74.300  66.702  1.00  0.00           H  
ATOM   3991  CB  VAL   253      42.604  75.885  65.360  1.00  0.00           C  
ATOM   3992  HB  VAL   253      43.632  76.193  65.167  1.00  0.00           H  
ATOM   3993  CG1 VAL   253      42.036  75.497  64.009  1.00  0.00           C  
ATOM   3994 HG11 VAL   253      42.710  74.789  63.527  1.00  0.00           H  
ATOM   3995 HG12 VAL   253      41.070  75.007  64.129  1.00  0.00           H  
ATOM   3996 HG13 VAL   253      41.932  76.324  63.306  1.00  0.00           H  
ATOM   3997  CG2 VAL   253      41.833  77.056  65.865  1.00  0.00           C  
ATOM   3998 HG21 VAL   253      42.236  77.484  66.782  1.00  0.00           H  
ATOM   3999 HG22 VAL   253      41.925  77.872  65.148  1.00  0.00           H  
ATOM   4000 HG23 VAL   253      40.819  76.659  65.916  1.00  0.00           H  
ATOM   4001  C   VAL   253      43.496  73.639  65.860  1.00  0.00           C  
ATOM   4002  O   VAL   253      42.856  72.724  65.325  1.00  0.00           O  
ATOM   4003  N   ALA   254      44.792  73.783  65.824  1.00  0.00           N  
ATOM   4004  H   ALA   254      45.277  74.596  66.176  1.00  0.00           H  
ATOM   4005  CA  ALA   254      45.626  72.906  65.032  1.00  0.00           C  
ATOM   4006  HA  ALA   254      45.177  72.828  64.042  1.00  0.00           H  
ATOM   4007  CB  ALA   254      46.985  73.657  64.781  1.00  0.00           C  
ATOM   4008  HB1 ALA   254      47.418  73.917  65.747  1.00  0.00           H  
ATOM   4009  HB2 ALA   254      47.689  73.095  64.168  1.00  0.00           H  
ATOM   4010  HB3 ALA   254      46.828  74.581  64.224  1.00  0.00           H  
ATOM   4011  C   ALA   254      45.722  71.493  65.638  1.00  0.00           C  
ATOM   4012  O   ALA   254      45.556  70.574  64.904  1.00  0.00           O  
ATOM   4013  N   GLU   255      45.914  71.209  66.899  1.00  0.00           N  
ATOM   4014  H   GLU   255      45.999  71.941  67.590  1.00  0.00           H  
ATOM   4015  CA  GLU   255      45.850  69.888  67.511  1.00  0.00           C  
ATOM   4016  HA  GLU   255      46.433  69.228  66.869  1.00  0.00           H  
ATOM   4017  CB  GLU   255      46.325  69.872  68.878  1.00  0.00           C  
ATOM   4018  HB2 GLU   255      46.314  68.827  69.187  1.00  0.00           H  
ATOM   4019  HB3 GLU   255      47.350  70.242  68.892  1.00  0.00           H  
ATOM   4020  CG  GLU   255      45.466  70.647  69.942  1.00  0.00           C  
ATOM   4021  HG2 GLU   255      45.428  71.656  69.531  1.00  0.00           H  
ATOM   4022  HG3 GLU   255      44.467  70.231  70.071  1.00  0.00           H  
ATOM   4023  CD  GLU   255      46.192  70.565  71.233  1.00  0.00           C  
ATOM   4024  OE1 GLU   255      46.846  71.504  71.756  1.00  0.00           O  
ATOM   4025  OE2 GLU   255      46.017  69.522  71.913  1.00  0.00           O  
ATOM   4026  C   GLU   255      44.424  69.285  67.422  1.00  0.00           C  
ATOM   4027  O   GLU   255      44.293  68.052  67.381  1.00  0.00           O  
ATOM   4028  N   GLU   256      43.427  70.167  67.222  1.00  0.00           N  
ATOM   4029  H   GLU   256      43.571  71.145  67.428  1.00  0.00           H  
ATOM   4030  CA  GLU   256      42.040  69.729  67.036  1.00  0.00           C  
ATOM   4031  HA  GLU   256      41.821  68.899  67.709  1.00  0.00           H  
ATOM   4032  CB  GLU   256      41.078  70.907  67.304  1.00  0.00           C  
ATOM   4033  HB2 GLU   256      40.831  70.920  68.365  1.00  0.00           H  
ATOM   4034  HB3 GLU   256      41.646  71.811  67.086  1.00  0.00           H  
ATOM   4035  CG  GLU   256      39.729  70.971  66.523  1.00  0.00           C  
ATOM   4036  HG2 GLU   256      39.984  71.289  65.512  1.00  0.00           H  
ATOM   4037  HG3 GLU   256      39.331  69.959  66.589  1.00  0.00           H  
ATOM   4038  CD  GLU   256      38.747  72.016  67.071  1.00  0.00           C  
ATOM   4039  OE1 GLU   256      38.704  72.172  68.276  1.00  0.00           O  
ATOM   4040  OE2 GLU   256      37.997  72.723  66.339  1.00  0.00           O  
ATOM   4041  C   GLU   256      41.863  69.139  65.634  1.00  0.00           C  
ATOM   4042  O   GLU   256      41.273  68.087  65.563  1.00  0.00           O  
ATOM   4043  N   VAL   257      42.392  69.818  64.617  1.00  0.00           N  
ATOM   4044  H   VAL   257      42.782  70.735  64.781  1.00  0.00           H  
ATOM   4045  CA  VAL   257      42.338  69.345  63.243  1.00  0.00           C  
ATOM   4046  HA  VAL   257      41.294  69.071  63.093  1.00  0.00           H  
ATOM   4047  CB  VAL   257      42.525  70.470  62.223  1.00  0.00           C  
ATOM   4048  HB  VAL   257      43.499  70.919  62.414  1.00  0.00           H  
ATOM   4049  CG1 VAL   257      42.526  69.917  60.833  1.00  0.00           C  
ATOM   4050 HG11 VAL   257      41.625  69.382  60.534  1.00  0.00           H  
ATOM   4051 HG12 VAL   257      42.732  70.713  60.118  1.00  0.00           H  
ATOM   4052 HG13 VAL   257      43.428  69.328  60.665  1.00  0.00           H  
ATOM   4053  CG2 VAL   257      41.456  71.583  62.328  1.00  0.00           C  
ATOM   4054 HG21 VAL   257      41.639  72.280  61.509  1.00  0.00           H  
ATOM   4055 HG22 VAL   257      40.441  71.246  62.115  1.00  0.00           H  
ATOM   4056 HG23 VAL   257      41.400  71.978  63.342  1.00  0.00           H  
ATOM   4057  C   VAL   257      43.171  68.107  63.061  1.00  0.00           C  
ATOM   4058  O   VAL   257      42.765  67.137  62.408  1.00  0.00           O  
ATOM   4059  N   LEU   258      44.413  68.073  63.628  1.00  0.00           N  
ATOM   4060  H   LEU   258      44.624  68.940  64.101  1.00  0.00           H  
ATOM   4061  CA  LEU   258      45.337  67.002  63.525  1.00  0.00           C  
ATOM   4062  HA  LEU   258      45.430  66.970  62.439  1.00  0.00           H  
ATOM   4063  CB  LEU   258      46.700  67.379  64.181  1.00  0.00           C  
ATOM   4064  HB2 LEU   258      46.501  67.745  65.188  1.00  0.00           H  
ATOM   4065  HB3 LEU   258      47.291  66.474  64.325  1.00  0.00           H  
ATOM   4066  CG  LEU   258      47.389  68.418  63.277  1.00  0.00           C  
ATOM   4067  HG  LEU   258      46.693  69.012  62.683  1.00  0.00           H  
ATOM   4068  CD1 LEU   258      48.362  69.293  64.057  1.00  0.00           C  
ATOM   4069 HD11 LEU   258      49.152  68.656  64.454  1.00  0.00           H  
ATOM   4070 HD12 LEU   258      48.881  69.926  63.337  1.00  0.00           H  
ATOM   4071 HD13 LEU   258      47.947  69.813  64.920  1.00  0.00           H  
ATOM   4072  CD2 LEU   258      48.199  67.634  62.205  1.00  0.00           C  
ATOM   4073 HD21 LEU   258      48.576  68.370  61.496  1.00  0.00           H  
ATOM   4074 HD22 LEU   258      49.087  67.137  62.595  1.00  0.00           H  
ATOM   4075 HD23 LEU   258      47.463  67.006  61.702  1.00  0.00           H  
ATOM   4076  C   LEU   258      44.726  65.661  64.063  1.00  0.00           C  
ATOM   4077  O   LEU   258      44.876  64.642  63.400  1.00  0.00           O  
ATOM   4078  N   ALA   259      44.068  65.654  65.184  1.00  0.00           N  
ATOM   4079  H   ALA   259      44.137  66.524  65.692  1.00  0.00           H  
ATOM   4080  CA  ALA   259      43.332  64.522  65.860  1.00  0.00           C  
ATOM   4081  HA  ALA   259      43.783  63.546  65.681  1.00  0.00           H  
ATOM   4082  CB  ALA   259      43.223  64.665  67.361  1.00  0.00           C  
ATOM   4083  HB1 ALA   259      42.857  65.671  67.563  1.00  0.00           H  
ATOM   4084  HB2 ALA   259      42.448  64.116  67.895  1.00  0.00           H  
ATOM   4085  HB3 ALA   259      44.160  64.408  67.855  1.00  0.00           H  
ATOM   4086  C   ALA   259      41.979  64.352  65.197  1.00  0.00           C  
ATOM   4087  O   ALA   259      41.241  63.439  65.597  1.00  0.00           O  
ATOM   4088  N   ALA   260      41.746  64.988  64.061  1.00  0.00           N  
ATOM   4089  H   ALA   260      42.489  65.616  63.789  1.00  0.00           H  
ATOM   4090  CA  ALA   260      40.554  64.871  63.252  1.00  0.00           C  
ATOM   4091  HA  ALA   260      40.304  63.817  63.370  1.00  0.00           H  
ATOM   4092  CB  ALA   260      39.465  65.741  63.924  1.00  0.00           C  
ATOM   4093  HB1 ALA   260      38.468  65.611  63.504  1.00  0.00           H  
ATOM   4094  HB2 ALA   260      39.408  65.597  65.003  1.00  0.00           H  
ATOM   4095  HB3 ALA   260      39.732  66.777  63.718  1.00  0.00           H  
ATOM   4096  C   ALA   260      40.651  65.042  61.762  1.00  0.00           C  
ATOM   4097  O   ALA   260      39.672  65.374  61.112  1.00  0.00           O  
ATOM   4098  N   ILE   261      41.830  64.923  61.173  1.00  0.00           N  
ATOM   4099  H   ILE   261      42.696  64.758  61.666  1.00  0.00           H  
ATOM   4100  CA  ILE   261      42.103  65.265  59.749  1.00  0.00           C  
ATOM   4101  HA  ILE   261      41.938  66.341  59.694  1.00  0.00           H  
ATOM   4102  CB  ILE   261      43.590  65.103  59.420  1.00  0.00           C  
ATOM   4103  HB  ILE   261      44.081  65.572  60.273  1.00  0.00           H  
ATOM   4104  CG2 ILE   261      44.049  63.634  59.585  1.00  0.00           C  
ATOM   4105 HG21 ILE   261      43.452  62.949  58.982  1.00  0.00           H  
ATOM   4106 HG22 ILE   261      45.110  63.415  59.469  1.00  0.00           H  
ATOM   4107 HG23 ILE   261      43.792  63.381  60.613  1.00  0.00           H  
ATOM   4108  CG1 ILE   261      44.036  65.692  58.136  1.00  0.00           C  
ATOM   4109 HG12 ILE   261      45.124  65.706  58.070  1.00  0.00           H  
ATOM   4110 HG13 ILE   261      43.583  65.140  57.312  1.00  0.00           H  
ATOM   4111  CD1 ILE   261      43.752  67.162  57.958  1.00  0.00           C  
ATOM   4112 HD11 ILE   261      42.681  67.310  57.819  1.00  0.00           H  
ATOM   4113 HD12 ILE   261      44.175  67.659  58.831  1.00  0.00           H  
ATOM   4114 HD13 ILE   261      44.139  67.575  57.026  1.00  0.00           H  
ATOM   4115  C   ILE   261      41.258  64.545  58.691  1.00  0.00           C  
ATOM   4116  O   ILE   261      40.881  65.076  57.654  1.00  0.00           O  
ATOM   4117  N   ARG   262      40.814  63.360  59.001  1.00  0.00           N  
ATOM   4118  H   ARG   262      41.072  63.017  59.916  1.00  0.00           H  
ATOM   4119  CA  ARG   262      40.052  62.508  58.071  1.00  0.00           C  
ATOM   4120  HA  ARG   262      40.378  62.590  57.035  1.00  0.00           H  
ATOM   4121  CB  ARG   262      40.314  61.051  58.594  1.00  0.00           C  
ATOM   4122  HB2 ARG   262      41.362  60.943  58.872  1.00  0.00           H  
ATOM   4123  HB3 ARG   262      39.706  60.854  59.477  1.00  0.00           H  
ATOM   4124  CG  ARG   262      39.817  60.040  57.577  1.00  0.00           C  
ATOM   4125  HG2 ARG   262      38.845  60.262  57.135  1.00  0.00           H  
ATOM   4126  HG3 ARG   262      40.579  60.040  56.799  1.00  0.00           H  
ATOM   4127  CD  ARG   262      39.565  58.693  58.336  1.00  0.00           C  
ATOM   4128  HD2 ARG   262      40.428  58.583  58.993  1.00  0.00           H  
ATOM   4129  HD3 ARG   262      38.641  58.828  58.897  1.00  0.00           H  
ATOM   4130  NE  ARG   262      39.482  57.541  57.351  1.00  0.00           N  
ATOM   4131  HE  ARG   262      40.207  56.853  57.206  1.00  0.00           H  
ATOM   4132  CZ  ARG   262      38.541  57.305  56.495  1.00  0.00           C  
ATOM   4133  NH1 ARG   262      37.458  58.037  56.503  1.00  0.00           N  
ATOM   4134 HH11 ARG   262      37.294  58.747  57.203  1.00  0.00           H  
ATOM   4135 HH12 ARG   262      36.671  57.775  55.927  1.00  0.00           H  
ATOM   4136  NH2 ARG   262      38.647  56.332  55.608  1.00  0.00           N  
ATOM   4137 HH21 ARG   262      39.428  55.698  55.701  1.00  0.00           H  
ATOM   4138 HH22 ARG   262      38.046  56.242  54.802  1.00  0.00           H  
ATOM   4139  C   ARG   262      38.580  62.870  58.154  1.00  0.00           C  
ATOM   4140  O   ARG   262      37.830  62.910  57.204  1.00  0.00           O  
ATOM   4141  N   THR   263      38.098  63.184  59.369  1.00  0.00           N  
ATOM   4142  H   THR   263      38.757  63.113  60.131  1.00  0.00           H  
ATOM   4143  CA  THR   263      36.717  63.691  59.648  1.00  0.00           C  
ATOM   4144  HA  THR   263      36.000  63.087  59.091  1.00  0.00           H  
ATOM   4145  CB  THR   263      36.364  63.459  61.129  1.00  0.00           C  
ATOM   4146  HB  THR   263      37.176  63.816  61.763  1.00  0.00           H  
ATOM   4147  CG2 THR   263      35.110  64.101  61.580  1.00  0.00           C  
ATOM   4148 HG21 THR   263      34.241  63.867  60.965  1.00  0.00           H  
ATOM   4149 HG22 THR   263      34.919  63.915  62.636  1.00  0.00           H  
ATOM   4150 HG23 THR   263      35.196  65.183  61.483  1.00  0.00           H  
ATOM   4151  OG1 THR   263      36.324  62.005  61.290  1.00  0.00           O  
ATOM   4152  HG1 THR   263      37.222  61.723  61.479  1.00  0.00           H  
ATOM   4153  C   THR   263      36.485  65.174  59.124  1.00  0.00           C  
ATOM   4154  O   THR   263      35.455  65.421  58.521  1.00  0.00           O  
ATOM   4155  N   VAL   264      37.499  65.955  59.294  1.00  0.00           N  
ATOM   4156  H   VAL   264      38.238  65.596  59.880  1.00  0.00           H  
ATOM   4157  CA  VAL   264      37.546  67.318  58.703  1.00  0.00           C  
ATOM   4158  HA  VAL   264      36.609  67.811  58.962  1.00  0.00           H  
ATOM   4159  CB  VAL   264      38.697  68.123  59.259  1.00  0.00           C  
ATOM   4160  HB  VAL   264      39.648  67.621  59.078  1.00  0.00           H  
ATOM   4161  CG1 VAL   264      38.724  69.492  58.571  1.00  0.00           C  
ATOM   4162 HG11 VAL   264      39.544  70.009  59.069  1.00  0.00           H  
ATOM   4163 HG12 VAL   264      39.063  69.464  57.536  1.00  0.00           H  
ATOM   4164 HG13 VAL   264      37.808  70.082  58.607  1.00  0.00           H  
ATOM   4165  CG2 VAL   264      38.513  68.397  60.767  1.00  0.00           C  
ATOM   4166 HG21 VAL   264      39.421  68.888  61.118  1.00  0.00           H  
ATOM   4167 HG22 VAL   264      37.710  69.128  60.866  1.00  0.00           H  
ATOM   4168 HG23 VAL   264      38.357  67.479  61.334  1.00  0.00           H  
ATOM   4169  C   VAL   264      37.552  67.353  57.147  1.00  0.00           C  
ATOM   4170  O   VAL   264      36.881  68.133  56.491  1.00  0.00           O  
ATOM   4171  N   ILE   265      38.228  66.335  56.590  1.00  0.00           N  
ATOM   4172  H   ILE   265      38.985  65.847  57.047  1.00  0.00           H  
ATOM   4173  CA  ILE   265      38.162  66.209  55.090  1.00  0.00           C  
ATOM   4174  HA  ILE   265      38.269  67.215  54.684  1.00  0.00           H  
ATOM   4175  CB  ILE   265      39.377  65.347  54.635  1.00  0.00           C  
ATOM   4176  HB  ILE   265      39.507  64.542  55.359  1.00  0.00           H  
ATOM   4177  CG2 ILE   265      39.181  64.757  53.222  1.00  0.00           C  
ATOM   4178 HG21 ILE   265      40.164  64.333  53.016  1.00  0.00           H  
ATOM   4179 HG22 ILE   265      38.433  63.964  53.240  1.00  0.00           H  
ATOM   4180 HG23 ILE   265      38.954  65.556  52.517  1.00  0.00           H  
ATOM   4181  CG1 ILE   265      40.660  66.275  54.643  1.00  0.00           C  
ATOM   4182 HG12 ILE   265      40.410  67.186  54.100  1.00  0.00           H  
ATOM   4183 HG13 ILE   265      40.792  66.607  55.673  1.00  0.00           H  
ATOM   4184  CD1 ILE   265      42.006  65.640  54.137  1.00  0.00           C  
ATOM   4185 HD11 ILE   265      42.012  65.464  53.061  1.00  0.00           H  
ATOM   4186 HD12 ILE   265      42.872  66.268  54.347  1.00  0.00           H  
ATOM   4187 HD13 ILE   265      42.138  64.689  54.652  1.00  0.00           H  
ATOM   4188  C   ILE   265      36.810  65.552  54.613  1.00  0.00           C  
ATOM   4189  O   ILE   265      36.241  65.980  53.619  1.00  0.00           O  
ATOM   4190  N   ALA   266      36.278  64.666  55.420  1.00  0.00           N  
ATOM   4191  H   ALA   266      36.879  64.223  56.099  1.00  0.00           H  
ATOM   4192  CA  ALA   266      34.900  64.207  55.221  1.00  0.00           C  
ATOM   4193  HA  ALA   266      34.885  63.793  54.213  1.00  0.00           H  
ATOM   4194  CB  ALA   266      34.626  62.978  56.054  1.00  0.00           C  
ATOM   4195  HB1 ALA   266      35.265  62.137  55.785  1.00  0.00           H  
ATOM   4196  HB2 ALA   266      34.900  63.369  57.033  1.00  0.00           H  
ATOM   4197  HB3 ALA   266      33.583  62.734  55.851  1.00  0.00           H  
ATOM   4198  C   ALA   266      33.807  65.228  55.568  1.00  0.00           C  
ATOM   4199  O   ALA   266      32.644  65.060  55.167  1.00  0.00           O  
ATOM   4200  N   PHE   267      34.102  66.367  56.185  1.00  0.00           N  
ATOM   4201  H   PHE   267      34.969  66.286  56.695  1.00  0.00           H  
ATOM   4202  CA  PHE   267      33.268  67.591  56.284  1.00  0.00           C  
ATOM   4203  HA  PHE   267      32.252  67.201  56.218  1.00  0.00           H  
ATOM   4204  CB  PHE   267      33.456  68.298  57.652  1.00  0.00           C  
ATOM   4205  HB2 PHE   267      32.871  67.726  58.372  1.00  0.00           H  
ATOM   4206  HB3 PHE   267      34.487  68.162  57.980  1.00  0.00           H  
ATOM   4207  CG  PHE   267      33.013  69.720  57.837  1.00  0.00           C  
ATOM   4208  CD1 PHE   267      31.644  69.935  58.153  1.00  0.00           C  
ATOM   4209  HD1 PHE   267      30.965  69.095  58.139  1.00  0.00           H  
ATOM   4210  CE1 PHE   267      31.148  71.228  58.552  1.00  0.00           C  
ATOM   4211  HE1 PHE   267      30.126  71.296  58.895  1.00  0.00           H  
ATOM   4212  CZ  PHE   267      32.085  72.234  58.761  1.00  0.00           C  
ATOM   4213  HZ  PHE   267      31.546  73.070  59.183  1.00  0.00           H  
ATOM   4214  CE2 PHE   267      33.444  72.026  58.486  1.00  0.00           C  
ATOM   4215  HE2 PHE   267      34.157  72.793  58.750  1.00  0.00           H  
ATOM   4216  CD2 PHE   267      33.888  70.815  57.926  1.00  0.00           C  
ATOM   4217  HD2 PHE   267      34.932  70.595  57.758  1.00  0.00           H  
ATOM   4218  C   PHE   267      33.466  68.591  55.082  1.00  0.00           C  
ATOM   4219  O   PHE   267      32.621  69.435  54.812  1.00  0.00           O  
ATOM   4220  N   GLY   268      34.571  68.352  54.381  1.00  0.00           N  
ATOM   4221  H   GLY   268      35.115  67.543  54.644  1.00  0.00           H  
ATOM   4222  CA  GLY   268      35.066  69.283  53.366  1.00  0.00           C  
ATOM   4223  HA2 GLY   268      35.900  68.774  52.884  1.00  0.00           H  
ATOM   4224  HA3 GLY   268      34.276  69.526  52.656  1.00  0.00           H  
ATOM   4225  C   GLY   268      35.630  70.642  53.926  1.00  0.00           C  
ATOM   4226  O   GLY   268      35.574  71.678  53.343  1.00  0.00           O  
ATOM   4227  N   GLY   269      36.124  70.559  55.178  1.00  0.00           N  
ATOM   4228  H   GLY   269      36.097  69.617  55.541  1.00  0.00           H  
ATOM   4229  CA  GLY   269      36.771  71.618  55.955  1.00  0.00           C  
ATOM   4230  HA2 GLY   269      36.041  72.416  56.089  1.00  0.00           H  
ATOM   4231  HA3 GLY   269      37.157  71.217  56.892  1.00  0.00           H  
ATOM   4232  C   GLY   269      38.024  72.261  55.320  1.00  0.00           C  
ATOM   4233  O   GLY   269      38.476  73.157  55.960  1.00  0.00           O  
ATOM   4234  N   GLN   270      38.539  71.818  54.191  1.00  0.00           N  
ATOM   4235  H   GLN   270      38.034  71.132  53.648  1.00  0.00           H  
ATOM   4236  CA  GLN   270      39.839  72.195  53.601  1.00  0.00           C  
ATOM   4237  HA  GLN   270      40.638  71.829  54.246  1.00  0.00           H  
ATOM   4238  CB  GLN   270      40.036  71.544  52.280  1.00  0.00           C  
ATOM   4239  HB2 GLN   270      39.249  71.869  51.600  1.00  0.00           H  
ATOM   4240  HB3 GLN   270      40.928  71.974  51.824  1.00  0.00           H  
ATOM   4241  CG  GLN   270      40.240  70.038  52.244  1.00  0.00           C  
ATOM   4242  HG2 GLN   270      40.976  69.769  51.486  1.00  0.00           H  
ATOM   4243  HG3 GLN   270      40.645  69.482  53.090  1.00  0.00           H  
ATOM   4244  CD  GLN   270      38.933  69.264  51.880  1.00  0.00           C  
ATOM   4245  OE1 GLN   270      37.873  69.733  52.040  1.00  0.00           O  
ATOM   4246  NE2 GLN   270      39.061  68.125  51.261  1.00  0.00           N  
ATOM   4247 HE21 GLN   270      39.901  67.922  50.738  1.00  0.00           H  
ATOM   4248 HE22 GLN   270      38.250  67.526  51.197  1.00  0.00           H  
ATOM   4249  C   GLN   270      40.121  73.722  53.465  1.00  0.00           C  
ATOM   4250  O   GLN   270      41.303  74.103  53.518  1.00  0.00           O  
ATOM   4251  N   LYS   271      39.029  74.517  53.329  1.00  0.00           N  
ATOM   4252  H   LYS   271      38.156  74.011  53.324  1.00  0.00           H  
ATOM   4253  CA  LYS   271      39.094  75.971  53.322  1.00  0.00           C  
ATOM   4254  HA  LYS   271      40.107  76.357  53.216  1.00  0.00           H  
ATOM   4255  CB  LYS   271      38.287  76.417  52.095  1.00  0.00           C  
ATOM   4256  HB2 LYS   271      37.298  75.964  52.166  1.00  0.00           H  
ATOM   4257  HB3 LYS   271      38.084  77.487  52.059  1.00  0.00           H  
ATOM   4258  CG  LYS   271      38.933  75.893  50.767  1.00  0.00           C  
ATOM   4259  HG2 LYS   271      39.959  76.235  50.635  1.00  0.00           H  
ATOM   4260  HG3 LYS   271      38.903  74.809  50.871  1.00  0.00           H  
ATOM   4261  CD  LYS   271      38.061  76.217  49.630  1.00  0.00           C  
ATOM   4262  HD2 LYS   271      36.994  76.216  49.854  1.00  0.00           H  
ATOM   4263  HD3 LYS   271      38.195  77.278  49.416  1.00  0.00           H  
ATOM   4264  CE  LYS   271      38.449  75.429  48.385  1.00  0.00           C  
ATOM   4265  HE2 LYS   271      39.538  75.467  48.395  1.00  0.00           H  
ATOM   4266  HE3 LYS   271      38.084  74.409  48.511  1.00  0.00           H  
ATOM   4267  NZ  LYS   271      37.702  75.834  47.142  1.00  0.00           N  
ATOM   4268  HZ1 LYS   271      37.986  75.364  46.295  1.00  0.00           H  
ATOM   4269  HZ2 LYS   271      36.704  75.730  47.252  1.00  0.00           H  
ATOM   4270  HZ3 LYS   271      37.897  76.793  46.892  1.00  0.00           H  
ATOM   4271  C   LYS   271      38.512  76.630  54.560  1.00  0.00           C  
ATOM   4272  O   LYS   271      39.184  77.416  55.247  1.00  0.00           O  
ATOM   4273  N   LYS   272      37.302  76.167  54.963  1.00  0.00           N  
ATOM   4274  H   LYS   272      36.829  75.504  54.365  1.00  0.00           H  
ATOM   4275  CA  LYS   272      36.584  76.691  56.122  1.00  0.00           C  
ATOM   4276  HA  LYS   272      36.325  77.734  55.943  1.00  0.00           H  
ATOM   4277  CB  LYS   272      35.276  75.825  56.386  1.00  0.00           C  
ATOM   4278  HB2 LYS   272      34.695  75.875  55.465  1.00  0.00           H  
ATOM   4279  HB3 LYS   272      35.521  74.770  56.510  1.00  0.00           H  
ATOM   4280  CG  LYS   272      34.358  76.328  57.542  1.00  0.00           C  
ATOM   4281  HG2 LYS   272      33.479  75.703  57.700  1.00  0.00           H  
ATOM   4282  HG3 LYS   272      35.004  76.371  58.419  1.00  0.00           H  
ATOM   4283  CD  LYS   272      33.961  77.806  57.257  1.00  0.00           C  
ATOM   4284  HD2 LYS   272      34.781  78.524  57.245  1.00  0.00           H  
ATOM   4285  HD3 LYS   272      33.543  77.810  56.250  1.00  0.00           H  
ATOM   4286  CE  LYS   272      33.001  78.321  58.342  1.00  0.00           C  
ATOM   4287  HE2 LYS   272      32.455  79.202  58.005  1.00  0.00           H  
ATOM   4288  HE3 LYS   272      32.188  77.603  58.448  1.00  0.00           H  
ATOM   4289  NZ  LYS   272      33.734  78.643  59.597  1.00  0.00           N  
ATOM   4290  HZ1 LYS   272      34.017  77.822  60.112  1.00  0.00           H  
ATOM   4291  HZ2 LYS   272      34.573  79.035  59.195  1.00  0.00           H  
ATOM   4292  HZ3 LYS   272      33.181  79.250  60.186  1.00  0.00           H  
ATOM   4293  C   LYS   272      37.393  76.568  57.492  1.00  0.00           C  
ATOM   4294  O   LYS   272      37.449  77.566  58.224  1.00  0.00           O  
ATOM   4295  N   GLU   273      38.026  75.440  57.841  1.00  0.00           N  
ATOM   4296  H   GLU   273      37.908  74.609  57.279  1.00  0.00           H  
ATOM   4297  CA  GLU   273      38.790  75.320  59.025  1.00  0.00           C  
ATOM   4298  HA  GLU   273      38.272  75.890  59.796  1.00  0.00           H  
ATOM   4299  CB  GLU   273      38.802  73.812  59.562  1.00  0.00           C  
ATOM   4300  HB2 GLU   273      39.568  73.237  59.042  1.00  0.00           H  
ATOM   4301  HB3 GLU   273      39.120  73.817  60.605  1.00  0.00           H  
ATOM   4302  CG  GLU   273      37.546  72.961  59.700  1.00  0.00           C  
ATOM   4303  HG2 GLU   273      37.159  72.929  58.682  1.00  0.00           H  
ATOM   4304  HG3 GLU   273      37.756  71.966  60.091  1.00  0.00           H  
ATOM   4305  CD  GLU   273      36.523  73.564  60.634  1.00  0.00           C  
ATOM   4306  OE1 GLU   273      36.663  74.716  61.084  1.00  0.00           O  
ATOM   4307  OE2 GLU   273      35.595  72.830  61.036  1.00  0.00           O  
ATOM   4308  C   GLU   273      40.233  75.900  58.991  1.00  0.00           C  
ATOM   4309  O   GLU   273      40.901  76.265  59.983  1.00  0.00           O  
ATOM   4310  N   LEU   274      40.643  76.136  57.770  1.00  0.00           N  
ATOM   4311  H   LEU   274      40.015  75.886  57.020  1.00  0.00           H  
ATOM   4312  CA  LEU   274      41.919  76.787  57.387  1.00  0.00           C  
ATOM   4313  HA  LEU   274      42.668  76.442  58.101  1.00  0.00           H  
ATOM   4314  CB  LEU   274      42.352  76.509  55.977  1.00  0.00           C  
ATOM   4315  HB2 LEU   274      42.597  75.448  55.927  1.00  0.00           H  
ATOM   4316  HB3 LEU   274      41.457  76.632  55.367  1.00  0.00           H  
ATOM   4317  CG  LEU   274      43.401  77.436  55.328  1.00  0.00           C  
ATOM   4318  HG  LEU   274      43.166  78.491  55.470  1.00  0.00           H  
ATOM   4319  CD1 LEU   274      44.786  77.300  56.037  1.00  0.00           C  
ATOM   4320 HD11 LEU   274      45.104  76.267  56.183  1.00  0.00           H  
ATOM   4321 HD12 LEU   274      45.530  77.749  55.378  1.00  0.00           H  
ATOM   4322 HD13 LEU   274      44.745  77.817  56.995  1.00  0.00           H  
ATOM   4323  CD2 LEU   274      43.405  77.205  53.785  1.00  0.00           C  
ATOM   4324 HD21 LEU   274      44.408  77.330  53.377  1.00  0.00           H  
ATOM   4325 HD22 LEU   274      43.297  76.124  53.690  1.00  0.00           H  
ATOM   4326 HD23 LEU   274      42.610  77.684  53.215  1.00  0.00           H  
ATOM   4327  C   LEU   274      41.670  78.306  57.656  1.00  0.00           C  
ATOM   4328  O   LEU   274      42.473  78.918  58.318  1.00  0.00           O  
ATOM   4329  N   GLU   275      40.525  78.861  57.331  1.00  0.00           N  
ATOM   4330  H   GLU   275      39.869  78.281  56.828  1.00  0.00           H  
ATOM   4331  CA  GLU   275      40.038  80.182  57.787  1.00  0.00           C  
ATOM   4332  HA  GLU   275      40.695  80.919  57.326  1.00  0.00           H  
ATOM   4333  CB  GLU   275      38.694  80.519  57.169  1.00  0.00           C  
ATOM   4334  HB2 GLU   275      38.553  80.218  56.131  1.00  0.00           H  
ATOM   4335  HB3 GLU   275      37.915  79.950  57.679  1.00  0.00           H  
ATOM   4336  CG  GLU   275      38.364  81.988  57.195  1.00  0.00           C  
ATOM   4337  HG2 GLU   275      37.399  82.073  56.696  1.00  0.00           H  
ATOM   4338  HG3 GLU   275      38.189  82.333  58.214  1.00  0.00           H  
ATOM   4339  CD  GLU   275      39.428  82.829  56.507  1.00  0.00           C  
ATOM   4340  OE1 GLU   275      39.539  83.974  57.000  1.00  0.00           O  
ATOM   4341  OE2 GLU   275      40.073  82.369  55.478  1.00  0.00           O  
ATOM   4342  C   GLU   275      40.054  80.268  59.335  1.00  0.00           C  
ATOM   4343  O   GLU   275      40.554  81.168  59.927  1.00  0.00           O  
ATOM   4344  N   ARG   276      39.570  79.314  60.077  1.00  0.00           N  
ATOM   4345  H   ARG   276      38.964  78.697  59.556  1.00  0.00           H  
ATOM   4346  CA  ARG   276      39.365  79.349  61.541  1.00  0.00           C  
ATOM   4347  HA  ARG   276      38.849  80.274  61.798  1.00  0.00           H  
ATOM   4348  CB  ARG   276      38.452  78.241  62.051  1.00  0.00           C  
ATOM   4349  HB2 ARG   276      37.541  78.444  61.488  1.00  0.00           H  
ATOM   4350  HB3 ARG   276      38.947  77.302  61.801  1.00  0.00           H  
ATOM   4351  CG  ARG   276      38.057  78.451  63.502  1.00  0.00           C  
ATOM   4352  HG2 ARG   276      38.771  77.949  64.155  1.00  0.00           H  
ATOM   4353  HG3 ARG   276      37.978  79.492  63.813  1.00  0.00           H  
ATOM   4354  CD  ARG   276      36.843  77.692  63.930  1.00  0.00           C  
ATOM   4355  HD2 ARG   276      36.654  77.717  65.003  1.00  0.00           H  
ATOM   4356  HD3 ARG   276      36.005  78.161  63.414  1.00  0.00           H  
ATOM   4357  NE  ARG   276      36.944  76.285  63.514  1.00  0.00           N  
ATOM   4358  HE  ARG   276      36.463  76.150  62.636  1.00  0.00           H  
ATOM   4359  CZ  ARG   276      37.317  75.229  64.308  1.00  0.00           C  
ATOM   4360  NH1 ARG   276      37.743  75.383  65.514  1.00  0.00           N  
ATOM   4361 HH11 ARG   276      37.757  76.277  65.985  1.00  0.00           H  
ATOM   4362 HH12 ARG   276      37.940  74.504  65.969  1.00  0.00           H  
ATOM   4363  NH2 ARG   276      37.314  73.988  63.874  1.00  0.00           N  
ATOM   4364 HH21 ARG   276      37.198  73.842  62.881  1.00  0.00           H  
ATOM   4365 HH22 ARG   276      37.459  73.260  64.559  1.00  0.00           H  
ATOM   4366  C   ARG   276      40.756  79.269  62.214  1.00  0.00           C  
ATOM   4367  O   ARG   276      40.962  79.751  63.350  1.00  0.00           O  
ATOM   4368  N   TYR   277      41.756  78.652  61.543  1.00  0.00           N  
ATOM   4369  H   TYR   277      41.608  78.129  60.692  1.00  0.00           H  
ATOM   4370  CA  TYR   277      43.174  78.729  61.963  1.00  0.00           C  
ATOM   4371  HA  TYR   277      43.225  78.669  63.050  1.00  0.00           H  
ATOM   4372  CB  TYR   277      43.883  77.563  61.259  1.00  0.00           C  
ATOM   4373  HB2 TYR   277      43.507  76.624  61.666  1.00  0.00           H  
ATOM   4374  HB3 TYR   277      43.774  77.534  60.175  1.00  0.00           H  
ATOM   4375  CG  TYR   277      45.329  77.667  61.545  1.00  0.00           C  
ATOM   4376  CD1 TYR   277      46.004  76.920  62.520  1.00  0.00           C  
ATOM   4377  HD1 TYR   277      45.484  76.356  63.281  1.00  0.00           H  
ATOM   4378  CE1 TYR   277      47.422  76.841  62.524  1.00  0.00           C  
ATOM   4379  HE1 TYR   277      47.839  76.114  63.205  1.00  0.00           H  
ATOM   4380  CZ  TYR   277      48.172  77.500  61.550  1.00  0.00           C  
ATOM   4381  OH  TYR   277      49.519  77.259  61.458  1.00  0.00           O  
ATOM   4382  HH  TYR   277      49.723  77.334  60.523  1.00  0.00           H  
ATOM   4383  CE2 TYR   277      47.532  78.308  60.588  1.00  0.00           C  
ATOM   4384  HE2 TYR   277      48.129  78.740  59.798  1.00  0.00           H  
ATOM   4385  CD2 TYR   277      46.132  78.354  60.579  1.00  0.00           C  
ATOM   4386  HD2 TYR   277      45.687  78.854  59.731  1.00  0.00           H  
ATOM   4387  C   TYR   277      43.730  80.104  61.482  1.00  0.00           C  
ATOM   4388  O   TYR   277      44.240  80.790  62.353  1.00  0.00           O  
ATOM   4389  N   ASN   278      43.493  80.587  60.225  1.00  0.00           N  
ATOM   4390  H   ASN   278      42.997  80.064  59.518  1.00  0.00           H  
ATOM   4391  CA  ASN   278      43.939  81.914  59.784  1.00  0.00           C  
ATOM   4392  HA  ASN   278      45.014  81.795  59.920  1.00  0.00           H  
ATOM   4393  CB  ASN   278      43.559  82.241  58.368  1.00  0.00           C  
ATOM   4394  HB2 ASN   278      43.595  81.392  57.685  1.00  0.00           H  
ATOM   4395  HB3 ASN   278      42.528  82.593  58.334  1.00  0.00           H  
ATOM   4396  CG  ASN   278      44.427  83.380  57.871  1.00  0.00           C  
ATOM   4397  OD1 ASN   278      45.589  83.233  57.574  1.00  0.00           O  
ATOM   4398  ND2 ASN   278      43.956  84.559  57.709  1.00  0.00           N  
ATOM   4399 HD21 ASN   278      44.576  85.288  57.387  1.00  0.00           H  
ATOM   4400 HD22 ASN   278      43.078  84.731  58.176  1.00  0.00           H  
ATOM   4401  C   ASN   278      43.496  83.062  60.722  1.00  0.00           C  
ATOM   4402  O   ASN   278      44.298  83.897  61.199  1.00  0.00           O  
ATOM   4403  N   LYS   279      42.216  83.158  61.054  1.00  0.00           N  
ATOM   4404  H   LYS   279      41.544  82.558  60.598  1.00  0.00           H  
ATOM   4405  CA  LYS   279      41.720  84.285  61.939  1.00  0.00           C  
ATOM   4406  HA  LYS   279      42.054  85.216  61.481  1.00  0.00           H  
ATOM   4407  CB  LYS   279      40.228  84.423  62.023  1.00  0.00           C  
ATOM   4408  HB2 LYS   279      39.915  85.417  62.343  1.00  0.00           H  
ATOM   4409  HB3 LYS   279      39.797  84.303  61.029  1.00  0.00           H  
ATOM   4410  CG  LYS   279      39.591  83.442  62.977  1.00  0.00           C  
ATOM   4411  HG2 LYS   279      39.754  82.405  62.683  1.00  0.00           H  
ATOM   4412  HG3 LYS   279      39.991  83.639  63.972  1.00  0.00           H  
ATOM   4413  CD  LYS   279      38.093  83.541  62.936  1.00  0.00           C  
ATOM   4414  HD2 LYS   279      37.769  83.523  61.896  1.00  0.00           H  
ATOM   4415  HD3 LYS   279      37.580  82.731  63.455  1.00  0.00           H  
ATOM   4416  CE  LYS   279      37.546  84.871  63.615  1.00  0.00           C  
ATOM   4417  HE2 LYS   279      38.110  85.009  64.538  1.00  0.00           H  
ATOM   4418  HE3 LYS   279      37.658  85.744  62.973  1.00  0.00           H  
ATOM   4419  NZ  LYS   279      36.045  84.696  63.858  1.00  0.00           N  
ATOM   4420  HZ1 LYS   279      35.894  83.941  64.512  1.00  0.00           H  
ATOM   4421  HZ2 LYS   279      35.580  85.513  64.228  1.00  0.00           H  
ATOM   4422  HZ3 LYS   279      35.651  84.571  62.937  1.00  0.00           H  
ATOM   4423  C   LYS   279      42.453  84.193  63.307  1.00  0.00           C  
ATOM   4424  O   LYS   279      42.819  85.228  63.767  1.00  0.00           O  
ATOM   4425  N   ASN   280      42.815  83.023  63.956  1.00  0.00           N  
ATOM   4426  H   ASN   280      42.655  82.100  63.579  1.00  0.00           H  
ATOM   4427  CA  ASN   280      43.524  82.987  65.228  1.00  0.00           C  
ATOM   4428  HA  ASN   280      43.239  83.860  65.814  1.00  0.00           H  
ATOM   4429  CB  ASN   280      43.010  81.707  65.954  1.00  0.00           C  
ATOM   4430  HB2 ASN   280      43.214  80.840  65.326  1.00  0.00           H  
ATOM   4431  HB3 ASN   280      43.667  81.515  66.803  1.00  0.00           H  
ATOM   4432  CG  ASN   280      41.537  81.774  66.385  1.00  0.00           C  
ATOM   4433  OD1 ASN   280      41.149  82.530  67.196  1.00  0.00           O  
ATOM   4434  ND2 ASN   280      40.617  81.043  65.777  1.00  0.00           N  
ATOM   4435 HD21 ASN   280      39.699  81.021  66.197  1.00  0.00           H  
ATOM   4436 HD22 ASN   280      40.928  80.493  64.989  1.00  0.00           H  
ATOM   4437  C   ASN   280      45.010  83.119  65.067  1.00  0.00           C  
ATOM   4438  O   ASN   280      45.704  83.522  66.003  1.00  0.00           O  
ATOM   4439  N   LEU   281      45.527  82.841  63.886  1.00  0.00           N  
ATOM   4440  H   LEU   281      44.914  82.360  63.243  1.00  0.00           H  
ATOM   4441  CA  LEU   281      46.983  83.020  63.438  1.00  0.00           C  
ATOM   4442  HA  LEU   281      47.551  82.683  64.305  1.00  0.00           H  
ATOM   4443  CB  LEU   281      47.387  82.191  62.212  1.00  0.00           C  
ATOM   4444  HB2 LEU   281      47.232  81.157  62.519  1.00  0.00           H  
ATOM   4445  HB3 LEU   281      46.655  82.455  61.448  1.00  0.00           H  
ATOM   4446  CG  LEU   281      48.855  82.398  61.786  1.00  0.00           C  
ATOM   4447  HG  LEU   281      48.997  83.458  61.572  1.00  0.00           H  
ATOM   4448  CD1 LEU   281      49.915  81.964  62.852  1.00  0.00           C  
ATOM   4449 HD11 LEU   281      49.722  82.325  63.862  1.00  0.00           H  
ATOM   4450 HD12 LEU   281      50.118  80.896  62.768  1.00  0.00           H  
ATOM   4451 HD13 LEU   281      50.866  82.487  62.748  1.00  0.00           H  
ATOM   4452  CD2 LEU   281      49.236  81.608  60.508  1.00  0.00           C  
ATOM   4453 HD21 LEU   281      50.186  82.001  60.146  1.00  0.00           H  
ATOM   4454 HD22 LEU   281      49.269  80.524  60.617  1.00  0.00           H  
ATOM   4455 HD23 LEU   281      48.505  81.939  59.770  1.00  0.00           H  
ATOM   4456  C   LEU   281      47.354  84.493  63.195  1.00  0.00           C  
ATOM   4457  O   LEU   281      48.413  84.997  63.603  1.00  0.00           O  
ATOM   4458  N   GLU   282      46.341  85.209  62.687  1.00  0.00           N  
ATOM   4459  H   GLU   282      45.686  84.608  62.208  1.00  0.00           H  
ATOM   4460  CA  GLU   282      46.401  86.663  62.563  1.00  0.00           C  
ATOM   4461  HA  GLU   282      47.330  87.017  62.116  1.00  0.00           H  
ATOM   4462  CB  GLU   282      45.242  87.277  61.688  1.00  0.00           C  
ATOM   4463  HB2 GLU   282      44.288  86.886  62.042  1.00  0.00           H  
ATOM   4464  HB3 GLU   282      45.069  88.343  61.837  1.00  0.00           H  
ATOM   4465  CG  GLU   282      45.452  86.988  60.252  1.00  0.00           C  
ATOM   4466  HG2 GLU   282      45.673  85.927  60.131  1.00  0.00           H  
ATOM   4467  HG3 GLU   282      44.533  87.203  59.706  1.00  0.00           H  
ATOM   4468  CD  GLU   282      46.686  87.686  59.711  1.00  0.00           C  
ATOM   4469  OE1 GLU   282      47.015  88.804  60.092  1.00  0.00           O  
ATOM   4470  OE2 GLU   282      47.372  87.082  58.859  1.00  0.00           O  
ATOM   4471  C   GLU   282      46.454  87.310  63.898  1.00  0.00           C  
ATOM   4472  O   GLU   282      47.171  88.286  64.142  1.00  0.00           O  
ATOM   4473  N   GLU   283      45.683  86.825  64.865  1.00  0.00           N  
ATOM   4474  H   GLU   283      45.275  85.922  64.670  1.00  0.00           H  
ATOM   4475  CA  GLU   283      45.564  87.267  66.278  1.00  0.00           C  
ATOM   4476  HA  GLU   283      45.421  88.348  66.298  1.00  0.00           H  
ATOM   4477  CB  GLU   283      44.402  86.584  66.989  1.00  0.00           C  
ATOM   4478  HB2 GLU   283      43.501  86.918  66.475  1.00  0.00           H  
ATOM   4479  HB3 GLU   283      44.430  85.507  66.824  1.00  0.00           H  
ATOM   4480  CG  GLU   283      44.278  86.759  68.528  1.00  0.00           C  
ATOM   4481  HG2 GLU   283      43.500  86.067  68.852  1.00  0.00           H  
ATOM   4482  HG3 GLU   283      45.145  86.307  69.012  1.00  0.00           H  
ATOM   4483  CD  GLU   283      44.061  88.130  69.020  1.00  0.00           C  
ATOM   4484  OE1 GLU   283      44.054  88.314  70.287  1.00  0.00           O  
ATOM   4485  OE2 GLU   283      43.928  89.095  68.187  1.00  0.00           O  
ATOM   4486  C   GLU   283      46.924  86.989  66.966  1.00  0.00           C  
ATOM   4487  O   GLU   283      47.268  87.676  67.899  1.00  0.00           O  
ATOM   4488  N   ALA   284      47.572  85.881  66.615  1.00  0.00           N  
ATOM   4489  H   ALA   284      47.092  85.189  66.058  1.00  0.00           H  
ATOM   4490  CA  ALA   284      48.887  85.627  67.140  1.00  0.00           C  
ATOM   4491  HA  ALA   284      48.847  85.523  68.224  1.00  0.00           H  
ATOM   4492  CB  ALA   284      49.381  84.156  66.678  1.00  0.00           C  
ATOM   4493  HB1 ALA   284      50.180  83.932  67.385  1.00  0.00           H  
ATOM   4494  HB2 ALA   284      48.580  83.423  66.772  1.00  0.00           H  
ATOM   4495  HB3 ALA   284      49.810  84.186  65.676  1.00  0.00           H  
ATOM   4496  C   ALA   284      49.919  86.700  66.723  1.00  0.00           C  
ATOM   4497  O   ALA   284      51.062  86.629  67.193  1.00  0.00           O  
ATOM   4498  N   LYS   285      49.649  87.629  65.802  1.00  0.00           N  
ATOM   4499  H   LYS   285      48.723  87.621  65.399  1.00  0.00           H  
ATOM   4500  CA  LYS   285      50.608  88.346  64.944  1.00  0.00           C  
ATOM   4501  HA  LYS   285      51.491  88.409  65.581  1.00  0.00           H  
ATOM   4502  CB  LYS   285      50.990  87.383  63.791  1.00  0.00           C  
ATOM   4503  HB2 LYS   285      50.892  86.318  64.004  1.00  0.00           H  
ATOM   4504  HB3 LYS   285      50.187  87.503  63.064  1.00  0.00           H  
ATOM   4505  CG  LYS   285      52.341  87.553  63.081  1.00  0.00           C  
ATOM   4506  HG2 LYS   285      52.458  86.803  62.299  1.00  0.00           H  
ATOM   4507  HG3 LYS   285      52.382  88.553  62.648  1.00  0.00           H  
ATOM   4508  CD  LYS   285      53.550  87.513  64.081  1.00  0.00           C  
ATOM   4509  HD2 LYS   285      54.460  87.691  63.508  1.00  0.00           H  
ATOM   4510  HD3 LYS   285      53.331  88.366  64.723  1.00  0.00           H  
ATOM   4511  CE  LYS   285      53.740  86.299  64.998  1.00  0.00           C  
ATOM   4512  HE2 LYS   285      52.928  86.303  65.726  1.00  0.00           H  
ATOM   4513  HE3 LYS   285      53.759  85.440  64.328  1.00  0.00           H  
ATOM   4514  NZ  LYS   285      54.990  86.349  65.689  1.00  0.00           N  
ATOM   4515  HZ1 LYS   285      55.228  87.268  66.033  1.00  0.00           H  
ATOM   4516  HZ2 LYS   285      54.991  85.690  66.455  1.00  0.00           H  
ATOM   4517  HZ3 LYS   285      55.788  86.092  65.126  1.00  0.00           H  
ATOM   4518  C   LYS   285      50.383  89.794  64.460  1.00  0.00           C  
ATOM   4519  O   LYS   285      51.384  90.446  64.168  1.00  0.00           O  
ATOM   4520  N   ARG   286      49.174  90.253  64.354  1.00  0.00           N  
ATOM   4521  H   ARG   286      48.409  89.595  64.396  1.00  0.00           H  
ATOM   4522  CA  ARG   286      48.708  91.574  63.894  1.00  0.00           C  
ATOM   4523  HA  ARG   286      49.075  91.755  62.884  1.00  0.00           H  
ATOM   4524  CB  ARG   286      47.152  91.582  63.871  1.00  0.00           C  
ATOM   4525  HB2 ARG   286      47.000  92.573  63.442  1.00  0.00           H  
ATOM   4526  HB3 ARG   286      46.782  90.887  63.117  1.00  0.00           H  
ATOM   4527  CG  ARG   286      46.477  91.434  65.243  1.00  0.00           C  
ATOM   4528  HG2 ARG   286      46.716  90.436  65.611  1.00  0.00           H  
ATOM   4529  HG3 ARG   286      46.782  92.266  65.878  1.00  0.00           H  
ATOM   4530  CD  ARG   286      45.000  91.433  65.140  1.00  0.00           C  
ATOM   4531  HD2 ARG   286      44.732  92.447  64.841  1.00  0.00           H  
ATOM   4532  HD3 ARG   286      44.682  90.607  64.503  1.00  0.00           H  
ATOM   4533  NE  ARG   286      44.444  91.286  66.486  1.00  0.00           N  
ATOM   4534  HE  ARG   286      44.176  90.391  66.871  1.00  0.00           H  
ATOM   4535  CZ  ARG   286      44.368  92.171  67.429  1.00  0.00           C  
ATOM   4536  NH1 ARG   286      44.638  93.401  67.277  1.00  0.00           N  
ATOM   4537 HH11 ARG   286      44.890  93.732  66.357  1.00  0.00           H  
ATOM   4538 HH12 ARG   286      44.353  94.015  68.026  1.00  0.00           H  
ATOM   4539  NH2 ARG   286      43.995  91.856  68.636  1.00  0.00           N  
ATOM   4540 HH21 ARG   286      43.971  92.579  69.340  1.00  0.00           H  
ATOM   4541 HH22 ARG   286      43.786  90.878  68.778  1.00  0.00           H  
ATOM   4542  C   ARG   286      49.287  92.747  64.697  1.00  0.00           C  
ATOM   4543  O   ARG   286      49.438  93.818  64.234  1.00  0.00           O  
ATOM   4544  N   ILE   287      49.603  92.538  65.964  1.00  0.00           N  
ATOM   4545  H   ILE   287      49.447  91.602  66.311  1.00  0.00           H  
ATOM   4546  CA  ILE   287      50.419  93.350  66.798  1.00  0.00           C  
ATOM   4547  HA  ILE   287      50.363  94.391  66.479  1.00  0.00           H  
ATOM   4548  CB  ILE   287      49.831  93.346  68.241  1.00  0.00           C  
ATOM   4549  HB  ILE   287      49.699  92.321  68.587  1.00  0.00           H  
ATOM   4550  CG2 ILE   287      50.678  94.090  69.321  1.00  0.00           C  
ATOM   4551 HG21 ILE   287      50.180  94.199  70.284  1.00  0.00           H  
ATOM   4552 HG22 ILE   287      51.692  93.692  69.371  1.00  0.00           H  
ATOM   4553 HG23 ILE   287      50.818  95.125  69.007  1.00  0.00           H  
ATOM   4554  CG1 ILE   287      48.431  93.972  68.273  1.00  0.00           C  
ATOM   4555 HG12 ILE   287      47.714  93.240  67.902  1.00  0.00           H  
ATOM   4556 HG13 ILE   287      48.150  94.033  69.324  1.00  0.00           H  
ATOM   4557  CD1 ILE   287      48.279  95.340  67.612  1.00  0.00           C  
ATOM   4558 HD11 ILE   287      48.297  95.231  66.528  1.00  0.00           H  
ATOM   4559 HD12 ILE   287      47.257  95.701  67.728  1.00  0.00           H  
ATOM   4560 HD13 ILE   287      49.040  96.049  67.938  1.00  0.00           H  
ATOM   4561  C   ILE   287      51.883  92.996  66.800  1.00  0.00           C  
ATOM   4562  O   ILE   287      52.755  93.814  66.831  1.00  0.00           O  
ATOM   4563  N   GLY   288      52.119  91.691  66.847  1.00  0.00           N  
ATOM   4564  H   GLY   288      51.297  91.119  66.982  1.00  0.00           H  
ATOM   4565  CA  GLY   288      53.401  90.983  66.930  1.00  0.00           C  
ATOM   4566  HA2 GLY   288      53.771  90.954  67.955  1.00  0.00           H  
ATOM   4567  HA3 GLY   288      53.064  89.975  66.690  1.00  0.00           H  
ATOM   4568  C   GLY   288      54.518  91.577  66.028  1.00  0.00           C  
ATOM   4569  O   GLY   288      55.696  91.679  66.433  1.00  0.00           O  
ATOM   4570  N   ILE   289      54.173  92.078  64.824  1.00  0.00           N  
ATOM   4571  H   ILE   289      53.209  92.110  64.523  1.00  0.00           H  
ATOM   4572  CA  ILE   289      55.090  92.719  63.930  1.00  0.00           C  
ATOM   4573  HA  ILE   289      55.887  91.981  63.836  1.00  0.00           H  
ATOM   4574  CB  ILE   289      54.433  92.950  62.526  1.00  0.00           C  
ATOM   4575  HB  ILE   289      53.526  93.518  62.727  1.00  0.00           H  
ATOM   4576  CG2 ILE   289      55.335  93.721  61.556  1.00  0.00           C  
ATOM   4577 HG21 ILE   289      56.390  93.465  61.659  1.00  0.00           H  
ATOM   4578 HG22 ILE   289      54.923  93.488  60.574  1.00  0.00           H  
ATOM   4579 HG23 ILE   289      55.127  94.790  61.607  1.00  0.00           H  
ATOM   4580  CG1 ILE   289      54.007  91.710  61.820  1.00  0.00           C  
ATOM   4581 HG12 ILE   289      53.528  91.148  62.622  1.00  0.00           H  
ATOM   4582 HG13 ILE   289      53.250  91.885  61.055  1.00  0.00           H  
ATOM   4583  CD1 ILE   289      55.119  90.734  61.199  1.00  0.00           C  
ATOM   4584 HD11 ILE   289      54.653  89.796  60.895  1.00  0.00           H  
ATOM   4585 HD12 ILE   289      55.863  91.170  60.533  1.00  0.00           H  
ATOM   4586 HD13 ILE   289      55.759  90.551  62.062  1.00  0.00           H  
ATOM   4587  C   ILE   289      55.705  93.993  64.508  1.00  0.00           C  
ATOM   4588  O   ILE   289      56.917  94.194  64.338  1.00  0.00           O  
ATOM   4589  N   LYS   290      54.914  94.772  65.252  1.00  0.00           N  
ATOM   4590  H   LYS   290      53.911  94.663  65.207  1.00  0.00           H  
ATOM   4591  CA  LYS   290      55.436  95.919  65.994  1.00  0.00           C  
ATOM   4592  HA  LYS   290      55.967  96.449  65.203  1.00  0.00           H  
ATOM   4593  CB  LYS   290      54.276  96.724  66.568  1.00  0.00           C  
ATOM   4594  HB2 LYS   290      53.384  96.575  65.959  1.00  0.00           H  
ATOM   4595  HB3 LYS   290      54.030  96.357  67.565  1.00  0.00           H  
ATOM   4596  CG  LYS   290      54.436  98.188  66.817  1.00  0.00           C  
ATOM   4597  HG2 LYS   290      55.266  98.314  67.512  1.00  0.00           H  
ATOM   4598  HG3 LYS   290      54.605  98.734  65.889  1.00  0.00           H  
ATOM   4599  CD  LYS   290      53.125  98.697  67.553  1.00  0.00           C  
ATOM   4600  HD2 LYS   290      52.959  97.976  68.353  1.00  0.00           H  
ATOM   4601  HD3 LYS   290      53.366  99.706  67.888  1.00  0.00           H  
ATOM   4602  CE  LYS   290      51.898  98.812  66.684  1.00  0.00           C  
ATOM   4603  HE2 LYS   290      52.104  99.652  66.021  1.00  0.00           H  
ATOM   4604  HE3 LYS   290      51.821  97.991  65.971  1.00  0.00           H  
ATOM   4605  NZ  LYS   290      50.699  99.125  67.453  1.00  0.00           N  
ATOM   4606  HZ1 LYS   290      49.877  99.223  66.873  1.00  0.00           H  
ATOM   4607  HZ2 LYS   290      50.415  98.505  68.199  1.00  0.00           H  
ATOM   4608  HZ3 LYS   290      50.744 100.016  67.926  1.00  0.00           H  
ATOM   4609  C   LYS   290      56.502  95.559  67.025  1.00  0.00           C  
ATOM   4610  O   LYS   290      57.447  96.318  67.259  1.00  0.00           O  
ATOM   4611  N   LYS   291      56.327  94.391  67.572  1.00  0.00           N  
ATOM   4612  H   LYS   291      55.674  93.714  67.205  1.00  0.00           H  
ATOM   4613  CA  LYS   291      57.246  93.807  68.590  1.00  0.00           C  
ATOM   4614  HA  LYS   291      57.475  94.669  69.217  1.00  0.00           H  
ATOM   4615  CB  LYS   291      56.570  92.780  69.568  1.00  0.00           C  
ATOM   4616  HB2 LYS   291      56.293  91.871  69.034  1.00  0.00           H  
ATOM   4617  HB3 LYS   291      57.255  92.601  70.396  1.00  0.00           H  
ATOM   4618  CG  LYS   291      55.275  93.372  70.004  1.00  0.00           C  
ATOM   4619  HG2 LYS   291      55.401  94.348  70.471  1.00  0.00           H  
ATOM   4620  HG3 LYS   291      54.536  93.490  69.212  1.00  0.00           H  
ATOM   4621  CD  LYS   291      54.727  92.485  71.171  1.00  0.00           C  
ATOM   4622  HD2 LYS   291      54.666  91.464  70.796  1.00  0.00           H  
ATOM   4623  HD3 LYS   291      55.393  92.481  72.034  1.00  0.00           H  
ATOM   4624  CE  LYS   291      53.250  92.935  71.620  1.00  0.00           C  
ATOM   4625  HE2 LYS   291      53.197  94.022  71.670  1.00  0.00           H  
ATOM   4626  HE3 LYS   291      52.471  92.620  70.925  1.00  0.00           H  
ATOM   4627  NZ  LYS   291      53.072  92.437  72.943  1.00  0.00           N  
ATOM   4628  HZ1 LYS   291      53.331  91.462  72.999  1.00  0.00           H  
ATOM   4629  HZ2 LYS   291      53.427  93.052  73.661  1.00  0.00           H  
ATOM   4630  HZ3 LYS   291      52.086  92.367  73.153  1.00  0.00           H  
ATOM   4631  C   LYS   291      58.548  93.217  67.986  1.00  0.00           C  
ATOM   4632  O   LYS   291      59.575  93.330  68.604  1.00  0.00           O  
ATOM   4633  N   ALA   292      58.500  92.675  66.804  1.00  0.00           N  
ATOM   4634  H   ALA   292      57.616  92.690  66.317  1.00  0.00           H  
ATOM   4635  CA  ALA   292      59.657  91.926  66.308  1.00  0.00           C  
ATOM   4636  HA  ALA   292      59.763  91.092  67.000  1.00  0.00           H  
ATOM   4637  CB  ALA   292      59.228  91.438  64.911  1.00  0.00           C  
ATOM   4638  HB1 ALA   292      58.730  92.251  64.383  1.00  0.00           H  
ATOM   4639  HB2 ALA   292      60.157  91.196  64.395  1.00  0.00           H  
ATOM   4640  HB3 ALA   292      58.423  90.711  65.012  1.00  0.00           H  
ATOM   4641  C   ALA   292      61.008  92.634  66.247  1.00  0.00           C  
ATOM   4642  O   ALA   292      62.038  91.964  66.170  1.00  0.00           O  
ATOM   4643  N   ILE   293      61.055  93.960  66.248  1.00  0.00           N  
ATOM   4644  H   ILE   293      60.173  94.452  66.237  1.00  0.00           H  
ATOM   4645  CA  ILE   293      62.350  94.702  66.443  1.00  0.00           C  
ATOM   4646  HA  ILE   293      62.950  94.521  65.551  1.00  0.00           H  
ATOM   4647  CB  ILE   293      62.012  96.236  66.411  1.00  0.00           C  
ATOM   4648  HB  ILE   293      61.624  96.593  67.365  1.00  0.00           H  
ATOM   4649  CG2 ILE   293      63.296  97.033  66.232  1.00  0.00           C  
ATOM   4650 HG21 ILE   293      64.000  96.691  66.991  1.00  0.00           H  
ATOM   4651 HG22 ILE   293      63.677  96.831  65.231  1.00  0.00           H  
ATOM   4652 HG23 ILE   293      63.096  98.095  66.376  1.00  0.00           H  
ATOM   4653  CG1 ILE   293      60.878  96.793  65.571  1.00  0.00           C  
ATOM   4654 HG12 ILE   293      61.253  96.549  64.577  1.00  0.00           H  
ATOM   4655 HG13 ILE   293      59.936  96.288  65.786  1.00  0.00           H  
ATOM   4656  CD1 ILE   293      60.515  98.276  65.777  1.00  0.00           C  
ATOM   4657 HD11 ILE   293      59.593  98.577  65.279  1.00  0.00           H  
ATOM   4658 HD12 ILE   293      60.541  98.411  66.858  1.00  0.00           H  
ATOM   4659 HD13 ILE   293      61.333  98.913  65.440  1.00  0.00           H  
ATOM   4660  C   ILE   293      63.091  94.263  67.741  1.00  0.00           C  
ATOM   4661  O   ILE   293      64.302  94.448  67.820  1.00  0.00           O  
ATOM   4662  N   THR   294      62.461  93.572  68.691  1.00  0.00           N  
ATOM   4663  H   THR   294      61.482  93.348  68.587  1.00  0.00           H  
ATOM   4664  CA  THR   294      63.027  93.510  70.073  1.00  0.00           C  
ATOM   4665  HA  THR   294      63.136  94.517  70.476  1.00  0.00           H  
ATOM   4666  CB  THR   294      62.070  92.918  71.083  1.00  0.00           C  
ATOM   4667  HB  THR   294      62.035  91.842  70.910  1.00  0.00           H  
ATOM   4668  CG2 THR   294      62.507  93.144  72.532  1.00  0.00           C  
ATOM   4669 HG21 THR   294      62.473  94.205  72.777  1.00  0.00           H  
ATOM   4670 HG22 THR   294      61.839  92.653  73.239  1.00  0.00           H  
ATOM   4671 HG23 THR   294      63.497  92.753  72.768  1.00  0.00           H  
ATOM   4672  OG1 THR   294      60.854  93.588  71.031  1.00  0.00           O  
ATOM   4673  HG1 THR   294      60.659  93.508  70.095  1.00  0.00           H  
ATOM   4674  C   THR   294      64.355  92.807  70.158  1.00  0.00           C  
ATOM   4675  O   THR   294      65.269  93.405  70.806  1.00  0.00           O  
ATOM   4676  N   ALA   295      64.558  91.753  69.407  1.00  0.00           N  
ATOM   4677  H   ALA   295      63.827  91.371  68.824  1.00  0.00           H  
ATOM   4678  CA  ALA   295      65.820  90.900  69.248  1.00  0.00           C  
ATOM   4679  HA  ALA   295      66.230  90.546  70.193  1.00  0.00           H  
ATOM   4680  CB  ALA   295      65.414  89.758  68.419  1.00  0.00           C  
ATOM   4681  HB1 ALA   295      66.163  88.977  68.550  1.00  0.00           H  
ATOM   4682  HB2 ALA   295      64.406  89.430  68.674  1.00  0.00           H  
ATOM   4683  HB3 ALA   295      65.363  89.950  67.348  1.00  0.00           H  
ATOM   4684  C   ALA   295      67.054  91.621  68.639  1.00  0.00           C  
ATOM   4685  O   ALA   295      68.138  91.053  68.675  1.00  0.00           O  
ATOM   4686  N   ASN   296      66.932  92.743  67.994  1.00  0.00           N  
ATOM   4687  H   ASN   296      65.995  93.114  67.927  1.00  0.00           H  
ATOM   4688  CA  ASN   296      68.033  93.455  67.358  1.00  0.00           C  
ATOM   4689  HA  ASN   296      68.970  92.914  67.489  1.00  0.00           H  
ATOM   4690  CB  ASN   296      67.761  93.600  65.875  1.00  0.00           C  
ATOM   4691  HB2 ASN   296      66.925  94.242  65.597  1.00  0.00           H  
ATOM   4692  HB3 ASN   296      68.654  93.915  65.336  1.00  0.00           H  
ATOM   4693  CG  ASN   296      67.386  92.222  65.303  1.00  0.00           C  
ATOM   4694  OD1 ASN   296      66.257  91.869  65.207  1.00  0.00           O  
ATOM   4695  ND2 ASN   296      68.386  91.545  64.880  1.00  0.00           N  
ATOM   4696 HD21 ASN   296      68.188  90.569  64.710  1.00  0.00           H  
ATOM   4697 HD22 ASN   296      69.316  91.876  65.095  1.00  0.00           H  
ATOM   4698  C   ASN   296      68.295  94.809  67.968  1.00  0.00           C  
ATOM   4699  O   ASN   296      69.487  95.131  68.153  1.00  0.00           O  
ATOM   4700  N   ILE   297      67.285  95.516  68.429  1.00  0.00           N  
ATOM   4701  H   ILE   297      66.333  95.183  68.382  1.00  0.00           H  
ATOM   4702  CA  ILE   297      67.537  96.851  68.990  1.00  0.00           C  
ATOM   4703  HA  ILE   297      68.137  97.380  68.250  1.00  0.00           H  
ATOM   4704  CB  ILE   297      66.261  97.626  69.125  1.00  0.00           C  
ATOM   4705  HB  ILE   297      65.927  97.663  68.088  1.00  0.00           H  
ATOM   4706  CG2 ILE   297      65.158  96.825  69.922  1.00  0.00           C  
ATOM   4707 HG21 ILE   297      64.211  97.365  69.904  1.00  0.00           H  
ATOM   4708 HG22 ILE   297      65.044  95.900  69.357  1.00  0.00           H  
ATOM   4709 HG23 ILE   297      65.398  96.677  70.975  1.00  0.00           H  
ATOM   4710  CG1 ILE   297      66.383  99.020  69.564  1.00  0.00           C  
ATOM   4711 HG12 ILE   297      65.438  99.562  69.543  1.00  0.00           H  
ATOM   4712 HG13 ILE   297      66.705  99.073  70.604  1.00  0.00           H  
ATOM   4713  CD1 ILE   297      67.424  99.786  68.707  1.00  0.00           C  
ATOM   4714 HD11 ILE   297      68.410  99.736  69.169  1.00  0.00           H  
ATOM   4715 HD12 ILE   297      67.336  99.404  67.690  1.00  0.00           H  
ATOM   4716 HD13 ILE   297      67.071 100.817  68.744  1.00  0.00           H  
ATOM   4717  C   ILE   297      68.217  96.751  70.363  1.00  0.00           C  
ATOM   4718  O   ILE   297      69.007  97.661  70.688  1.00  0.00           O  
ATOM   4719  N   SER   298      68.025  95.649  71.074  1.00  0.00           N  
ATOM   4720  H   SER   298      67.259  95.060  70.781  1.00  0.00           H  
ATOM   4721  CA  SER   298      68.821  95.361  72.266  1.00  0.00           C  
ATOM   4722  HA  SER   298      68.524  96.164  72.940  1.00  0.00           H  
ATOM   4723  CB  SER   298      68.456  93.953  72.779  1.00  0.00           C  
ATOM   4724  HB2 SER   298      68.755  93.951  73.827  1.00  0.00           H  
ATOM   4725  HB3 SER   298      67.371  93.848  72.797  1.00  0.00           H  
ATOM   4726  OG  SER   298      68.996  92.939  71.985  1.00  0.00           O  
ATOM   4727  HG  SER   298      69.916  92.769  72.196  1.00  0.00           H  
ATOM   4728  C   SER   298      70.324  95.472  72.048  1.00  0.00           C  
ATOM   4729  O   SER   298      70.957  96.025  72.979  1.00  0.00           O  
ATOM   4730  N   ILE   299      70.841  94.991  70.912  1.00  0.00           N  
ATOM   4731  H   ILE   299      70.251  94.673  70.156  1.00  0.00           H  
ATOM   4732  CA  ILE   299      72.267  95.034  70.539  1.00  0.00           C  
ATOM   4733  HA  ILE   299      72.802  94.724  71.436  1.00  0.00           H  
ATOM   4734  CB  ILE   299      72.587  93.977  69.383  1.00  0.00           C  
ATOM   4735  HB  ILE   299      72.039  94.294  68.495  1.00  0.00           H  
ATOM   4736  CG2 ILE   299      74.072  93.736  69.070  1.00  0.00           C  
ATOM   4737 HG21 ILE   299      74.618  93.361  69.936  1.00  0.00           H  
ATOM   4738 HG22 ILE   299      74.218  93.059  68.228  1.00  0.00           H  
ATOM   4739 HG23 ILE   299      74.583  94.692  68.957  1.00  0.00           H  
ATOM   4740  CG1 ILE   299      71.867  92.592  69.753  1.00  0.00           C  
ATOM   4741 HG12 ILE   299      72.213  92.172  70.698  1.00  0.00           H  
ATOM   4742 HG13 ILE   299      70.822  92.873  69.888  1.00  0.00           H  
ATOM   4743  CD1 ILE   299      71.839  91.584  68.597  1.00  0.00           C  
ATOM   4744 HD11 ILE   299      71.158  90.737  68.678  1.00  0.00           H  
ATOM   4745 HD12 ILE   299      71.374  92.027  67.716  1.00  0.00           H  
ATOM   4746 HD13 ILE   299      72.834  91.180  68.410  1.00  0.00           H  
ATOM   4747  C   ILE   299      72.678  96.462  70.227  1.00  0.00           C  
ATOM   4748  O   ILE   299      73.839  96.832  70.457  1.00  0.00           O  
ATOM   4749  N   GLY   300      71.853  97.246  69.506  1.00  0.00           N  
ATOM   4750  H   GLY   300      70.971  96.872  69.185  1.00  0.00           H  
ATOM   4751  CA  GLY   300      72.102  98.668  69.190  1.00  0.00           C  
ATOM   4752  HA2 GLY   300      73.038  98.719  68.634  1.00  0.00           H  
ATOM   4753  HA3 GLY   300      71.343  99.110  68.545  1.00  0.00           H  
ATOM   4754  C   GLY   300      72.188  99.447  70.513  1.00  0.00           C  
ATOM   4755  O   GLY   300      72.991 100.406  70.684  1.00  0.00           O  
ATOM   4756  N   ALA   301      71.360  99.074  71.495  1.00  0.00           N  
ATOM   4757  H   ALA   301      70.788  98.299  71.191  1.00  0.00           H  
ATOM   4758  CA  ALA   301      71.228  99.756  72.751  1.00  0.00           C  
ATOM   4759  HA  ALA   301      71.153 100.843  72.728  1.00  0.00           H  
ATOM   4760  CB  ALA   301      69.955  99.365  73.454  1.00  0.00           C  
ATOM   4761  HB1 ALA   301      69.934  99.969  74.362  1.00  0.00           H  
ATOM   4762  HB2 ALA   301      69.140  99.655  72.791  1.00  0.00           H  
ATOM   4763  HB3 ALA   301      69.965  98.309  73.723  1.00  0.00           H  
ATOM   4764  C   ALA   301      72.528  99.394  73.519  1.00  0.00           C  
ATOM   4765  O   ALA   301      73.148 100.320  74.067  1.00  0.00           O  
ATOM   4766  N   ALA   302      72.957  98.115  73.547  1.00  0.00           N  
ATOM   4767  H   ALA   302      72.340  97.449  73.106  1.00  0.00           H  
ATOM   4768  CA  ALA   302      74.172  97.780  74.263  1.00  0.00           C  
ATOM   4769  HA  ALA   302      74.037  98.262  75.231  1.00  0.00           H  
ATOM   4770  CB  ALA   302      74.275  96.261  74.253  1.00  0.00           C  
ATOM   4771  HB1 ALA   302      75.247  95.957  74.641  1.00  0.00           H  
ATOM   4772  HB2 ALA   302      73.456  95.818  74.820  1.00  0.00           H  
ATOM   4773  HB3 ALA   302      74.037  95.951  73.235  1.00  0.00           H  
ATOM   4774  C   ALA   302      75.396  98.466  73.686  1.00  0.00           C  
ATOM   4775  O   ALA   302      76.257  98.921  74.420  1.00  0.00           O  
ATOM   4776  N   PHE   303      75.520  98.579  72.343  1.00  0.00           N  
ATOM   4777  H   PHE   303      74.837  98.213  71.695  1.00  0.00           H  
ATOM   4778  CA  PHE   303      76.578  99.377  71.697  1.00  0.00           C  
ATOM   4779  HA  PHE   303      77.610  99.153  71.968  1.00  0.00           H  
ATOM   4780  CB  PHE   303      76.529  99.290  70.164  1.00  0.00           C  
ATOM   4781  HB2 PHE   303      75.512  99.032  69.866  1.00  0.00           H  
ATOM   4782  HB3 PHE   303      76.556 100.256  69.660  1.00  0.00           H  
ATOM   4783  CG  PHE   303      77.545  98.341  69.536  1.00  0.00           C  
ATOM   4784  CD1 PHE   303      77.175  97.090  69.180  1.00  0.00           C  
ATOM   4785  HD1 PHE   303      76.131  96.812  69.182  1.00  0.00           H  
ATOM   4786  CE1 PHE   303      78.065  96.159  68.758  1.00  0.00           C  
ATOM   4787  HE1 PHE   303      77.789  95.148  68.496  1.00  0.00           H  
ATOM   4788  CZ  PHE   303      79.400  96.588  68.492  1.00  0.00           C  
ATOM   4789  HZ  PHE   303      80.144  95.909  68.103  1.00  0.00           H  
ATOM   4790  CE2 PHE   303      79.828  97.833  68.928  1.00  0.00           C  
ATOM   4791  HE2 PHE   303      80.877  98.027  68.761  1.00  0.00           H  
ATOM   4792  CD2 PHE   303      78.901  98.725  69.499  1.00  0.00           C  
ATOM   4793  HD2 PHE   303      79.157  99.703  69.879  1.00  0.00           H  
ATOM   4794  C   PHE   303      76.514 100.905  71.992  1.00  0.00           C  
ATOM   4795  O   PHE   303      77.612 101.306  72.392  1.00  0.00           O  
ATOM   4796  N   LEU   304      75.397 101.576  71.896  1.00  0.00           N  
ATOM   4797  H   LEU   304      74.578 101.049  71.627  1.00  0.00           H  
ATOM   4798  CA  LEU   304      75.242 102.975  72.289  1.00  0.00           C  
ATOM   4799  HA  LEU   304      76.058 103.576  71.890  1.00  0.00           H  
ATOM   4800  CB  LEU   304      73.781 103.375  72.015  1.00  0.00           C  
ATOM   4801  HB2 LEU   304      73.570 103.372  70.946  1.00  0.00           H  
ATOM   4802  HB3 LEU   304      73.090 102.717  72.542  1.00  0.00           H  
ATOM   4803  CG  LEU   304      73.430 104.865  72.354  1.00  0.00           C  
ATOM   4804  HG  LEU   304      73.602 104.986  73.423  1.00  0.00           H  
ATOM   4805  CD1 LEU   304      74.203 106.026  71.616  1.00  0.00           C  
ATOM   4806 HD11 LEU   304      75.252 105.896  71.880  1.00  0.00           H  
ATOM   4807 HD12 LEU   304      74.121 105.815  70.550  1.00  0.00           H  
ATOM   4808 HD13 LEU   304      73.954 107.062  71.847  1.00  0.00           H  
ATOM   4809  CD2 LEU   304      71.927 105.086  72.120  1.00  0.00           C  
ATOM   4810 HD21 LEU   304      71.851 106.130  72.427  1.00  0.00           H  
ATOM   4811 HD22 LEU   304      71.832 104.793  71.075  1.00  0.00           H  
ATOM   4812 HD23 LEU   304      71.382 104.374  72.739  1.00  0.00           H  
ATOM   4813  C   LEU   304      75.610 103.136  73.764  1.00  0.00           C  
ATOM   4814  O   LEU   304      76.235 104.140  74.081  1.00  0.00           O  
ATOM   4815  N   LEU   305      75.273 102.216  74.733  1.00  0.00           N  
ATOM   4816  H   LEU   305      74.688 101.467  74.394  1.00  0.00           H  
ATOM   4817  CA  LEU   305      75.718 102.312  76.063  1.00  0.00           C  
ATOM   4818  HA  LEU   305      75.525 103.353  76.322  1.00  0.00           H  
ATOM   4819  CB  LEU   305      74.772 101.470  76.861  1.00  0.00           C  
ATOM   4820  HB2 LEU   305      73.725 101.763  76.791  1.00  0.00           H  
ATOM   4821  HB3 LEU   305      74.938 100.473  76.453  1.00  0.00           H  
ATOM   4822  CG  LEU   305      75.075 101.456  78.419  1.00  0.00           C  
ATOM   4823  HG  LEU   305      76.015 100.939  78.613  1.00  0.00           H  
ATOM   4824  CD1 LEU   305      74.896 102.796  79.170  1.00  0.00           C  
ATOM   4825 HD11 LEU   305      75.465 103.581  78.673  1.00  0.00           H  
ATOM   4826 HD12 LEU   305      73.875 103.084  79.421  1.00  0.00           H  
ATOM   4827 HD13 LEU   305      75.481 102.717  80.086  1.00  0.00           H  
ATOM   4828  CD2 LEU   305      74.013 100.529  78.982  1.00  0.00           C  
ATOM   4829 HD21 LEU   305      73.047 100.996  78.785  1.00  0.00           H  
ATOM   4830 HD22 LEU   305      74.091  99.571  78.468  1.00  0.00           H  
ATOM   4831 HD23 LEU   305      74.168 100.405  80.054  1.00  0.00           H  
ATOM   4832  C   LEU   305      77.213 101.950  76.288  1.00  0.00           C  
ATOM   4833  O   LEU   305      77.844 102.467  77.173  1.00  0.00           O  
ATOM   4834  N   ILE   306      77.870 101.295  75.366  1.00  0.00           N  
ATOM   4835  H   ILE   306      77.411 101.210  74.470  1.00  0.00           H  
ATOM   4836  CA  ILE   306      79.371 101.153  75.359  1.00  0.00           C  
ATOM   4837  HA  ILE   306      79.752 100.949  76.360  1.00  0.00           H  
ATOM   4838  CB  ILE   306      79.790  99.864  74.612  1.00  0.00           C  
ATOM   4839  HB  ILE   306      79.073  99.775  73.795  1.00  0.00           H  
ATOM   4840  CG2 ILE   306      81.262  99.895  74.118  1.00  0.00           C  
ATOM   4841 HG21 ILE   306      81.364 100.666  73.355  1.00  0.00           H  
ATOM   4842 HG22 ILE   306      81.847 100.117  75.010  1.00  0.00           H  
ATOM   4843 HG23 ILE   306      81.456  98.884  73.758  1.00  0.00           H  
ATOM   4844  CG1 ILE   306      79.478  98.584  75.385  1.00  0.00           C  
ATOM   4845 HG12 ILE   306      78.504  98.559  75.874  1.00  0.00           H  
ATOM   4846 HG13 ILE   306      79.412  97.743  74.695  1.00  0.00           H  
ATOM   4847  CD1 ILE   306      80.564  98.291  76.435  1.00  0.00           C  
ATOM   4848 HD11 ILE   306      80.110  97.537  77.077  1.00  0.00           H  
ATOM   4849 HD12 ILE   306      81.427  97.797  75.989  1.00  0.00           H  
ATOM   4850 HD13 ILE   306      80.926  99.166  76.976  1.00  0.00           H  
ATOM   4851  C   ILE   306      79.932 102.492  74.807  1.00  0.00           C  
ATOM   4852  O   ILE   306      80.744 103.068  75.479  1.00  0.00           O  
ATOM   4853  N   TYR   307      79.366 103.052  73.730  1.00  0.00           N  
ATOM   4854  H   TYR   307      78.893 102.453  73.069  1.00  0.00           H  
ATOM   4855  CA  TYR   307      79.898 104.374  73.233  1.00  0.00           C  
ATOM   4856  HA  TYR   307      80.963 104.229  73.052  1.00  0.00           H  
ATOM   4857  CB  TYR   307      79.318 104.736  71.890  1.00  0.00           C  
ATOM   4858  HB2 TYR   307      78.232 104.830  71.904  1.00  0.00           H  
ATOM   4859  HB3 TYR   307      79.636 105.745  71.625  1.00  0.00           H  
ATOM   4860  CG  TYR   307      79.614 103.841  70.667  1.00  0.00           C  
ATOM   4861  CD1 TYR   307      78.653 103.046  70.033  1.00  0.00           C  
ATOM   4862  HD1 TYR   307      77.610 103.035  70.311  1.00  0.00           H  
ATOM   4863  CE1 TYR   307      78.968 102.285  68.886  1.00  0.00           C  
ATOM   4864  HE1 TYR   307      78.368 101.460  68.531  1.00  0.00           H  
ATOM   4865  CZ  TYR   307      80.275 102.302  68.398  1.00  0.00           C  
ATOM   4866  OH  TYR   307      80.605 101.387  67.444  1.00  0.00           O  
ATOM   4867  HH  TYR   307      79.852 100.967  67.021  1.00  0.00           H  
ATOM   4868  CE2 TYR   307      81.201 103.274  68.823  1.00  0.00           C  
ATOM   4869  HE2 TYR   307      82.215 103.363  68.462  1.00  0.00           H  
ATOM   4870  CD2 TYR   307      80.838 104.048  69.939  1.00  0.00           C  
ATOM   4871  HD2 TYR   307      81.570 104.754  70.303  1.00  0.00           H  
ATOM   4872  C   TYR   307      79.701 105.569  74.242  1.00  0.00           C  
ATOM   4873  O   TYR   307      80.685 106.310  74.421  1.00  0.00           O  
ATOM   4874  N   ALA   308      78.513 105.674  74.878  1.00  0.00           N  
ATOM   4875  H   ALA   308      77.729 105.062  74.702  1.00  0.00           H  
ATOM   4876  CA  ALA   308      78.270 106.578  75.975  1.00  0.00           C  
ATOM   4877  HA  ALA   308      78.486 107.592  75.639  1.00  0.00           H  
ATOM   4878  CB  ALA   308      76.764 106.575  76.363  1.00  0.00           C  
ATOM   4879  HB1 ALA   308      76.311 107.505  76.708  1.00  0.00           H  
ATOM   4880  HB2 ALA   308      76.194 106.301  75.476  1.00  0.00           H  
ATOM   4881  HB3 ALA   308      76.737 105.840  77.168  1.00  0.00           H  
ATOM   4882  C   ALA   308      79.245 106.391  77.110  1.00  0.00           C  
ATOM   4883  O   ALA   308      79.771 107.331  77.683  1.00  0.00           O  
ATOM   4884  N   SER   309      79.593 105.114  77.398  1.00  0.00           N  
ATOM   4885  H   SER   309      79.141 104.340  76.930  1.00  0.00           H  
ATOM   4886  CA  SER   309      80.598 104.780  78.460  1.00  0.00           C  
ATOM   4887  HA  SER   309      80.458 105.354  79.376  1.00  0.00           H  
ATOM   4888  CB  SER   309      80.714 103.255  78.739  1.00  0.00           C  
ATOM   4889  HB2 SER   309      81.001 102.734  77.826  1.00  0.00           H  
ATOM   4890  HB3 SER   309      81.492 103.180  79.498  1.00  0.00           H  
ATOM   4891  OG  SER   309      79.543 102.741  79.194  1.00  0.00           O  
ATOM   4892  HG  SER   309      78.913 102.597  78.483  1.00  0.00           H  
ATOM   4893  C   SER   309      81.957 105.289  78.024  1.00  0.00           C  
ATOM   4894  O   SER   309      82.670 105.889  78.786  1.00  0.00           O  
ATOM   4895  N   TYR   310      82.394 105.041  76.740  1.00  0.00           N  
ATOM   4896  H   TYR   310      81.786 104.584  76.075  1.00  0.00           H  
ATOM   4897  CA  TYR   310      83.717 105.433  76.250  1.00  0.00           C  
ATOM   4898  HA  TYR   310      84.445 105.015  76.946  1.00  0.00           H  
ATOM   4899  CB  TYR   310      83.956 104.711  74.940  1.00  0.00           C  
ATOM   4900  HB2 TYR   310      83.166 105.064  74.278  1.00  0.00           H  
ATOM   4901  HB3 TYR   310      84.873 105.140  74.536  1.00  0.00           H  
ATOM   4902  CG  TYR   310      84.110 103.215  75.020  1.00  0.00           C  
ATOM   4903  CD1 TYR   310      84.074 102.417  76.158  1.00  0.00           C  
ATOM   4904  HD1 TYR   310      83.845 102.907  77.092  1.00  0.00           H  
ATOM   4905  CE1 TYR   310      84.255 101.054  76.097  1.00  0.00           C  
ATOM   4906  HE1 TYR   310      84.083 100.560  77.042  1.00  0.00           H  
ATOM   4907  CZ  TYR   310      84.447 100.390  74.854  1.00  0.00           C  
ATOM   4908  OH  TYR   310      84.379  98.989  74.848  1.00  0.00           O  
ATOM   4909  HH  TYR   310      84.515  98.595  73.984  1.00  0.00           H  
ATOM   4910  CE2 TYR   310      84.551 101.231  73.706  1.00  0.00           C  
ATOM   4911  HE2 TYR   310      84.767 100.813  72.734  1.00  0.00           H  
ATOM   4912  CD2 TYR   310      84.385 102.631  73.782  1.00  0.00           C  
ATOM   4913  HD2 TYR   310      84.425 103.217  72.876  1.00  0.00           H  
ATOM   4914  C   TYR   310      83.864 106.924  76.169  1.00  0.00           C  
ATOM   4915  O   TYR   310      84.948 107.423  76.528  1.00  0.00           O  
ATOM   4916  N   ALA   311      82.791 107.635  75.731  1.00  0.00           N  
ATOM   4917  H   ALA   311      81.953 107.133  75.474  1.00  0.00           H  
ATOM   4918  CA  ALA   311      82.723 109.087  75.620  1.00  0.00           C  
ATOM   4919  HA  ALA   311      83.565 109.401  75.002  1.00  0.00           H  
ATOM   4920  CB  ALA   311      81.383 109.604  75.003  1.00  0.00           C  
ATOM   4921  HB1 ALA   311      80.500 109.239  75.528  1.00  0.00           H  
ATOM   4922  HB2 ALA   311      81.362 110.692  75.078  1.00  0.00           H  
ATOM   4923  HB3 ALA   311      81.399 109.388  73.935  1.00  0.00           H  
ATOM   4924  C   ALA   311      82.993 109.709  77.005  1.00  0.00           C  
ATOM   4925  O   ALA   311      84.038 110.386  77.128  1.00  0.00           O  
ATOM   4926  N   LEU   312      82.166 109.461  77.963  1.00  0.00           N  
ATOM   4927  H   LEU   312      81.379 108.907  77.655  1.00  0.00           H  
ATOM   4928  CA  LEU   312      82.348 109.884  79.336  1.00  0.00           C  
ATOM   4929  HA  LEU   312      82.212 110.964  79.407  1.00  0.00           H  
ATOM   4930  CB  LEU   312      81.131 109.294  80.124  1.00  0.00           C  
ATOM   4931  HB2 LEU   312      80.302 109.692  79.539  1.00  0.00           H  
ATOM   4932  HB3 LEU   312      81.163 108.206  80.064  1.00  0.00           H  
ATOM   4933  CG  LEU   312      81.001 109.663  81.610  1.00  0.00           C  
ATOM   4934  HG  LEU   312      81.872 109.428  82.222  1.00  0.00           H  
ATOM   4935  CD1 LEU   312      80.654 111.177  81.685  1.00  0.00           C  
ATOM   4936 HD11 LEU   312      79.680 111.363  81.232  1.00  0.00           H  
ATOM   4937 HD12 LEU   312      80.315 111.488  82.673  1.00  0.00           H
[truncated: 1,232,451 more chars]
