# Supplementary material for: Screening of Natural Compounds as P-Glycoprotein Inhibitors against Multidrug Resistance
Source: Biomedicines. 2021 Mar 30;9(4):357. doi: 10.3390/biomedicines9040357 (PMC8066904; doi:10.3390/biomedicines9040357)
Supplement: Supplementary file 1 [file biomedicines-09-00357-s001.zip › P-gp_models/cluster_5.pdb]

CRYST1  139.929  139.929  139.929 109.47 109.47 109.47               1
ATOM      1  N   MET     1      79.889  91.611  76.823  1.00  0.00           N  
ATOM      2  H1  MET     1      79.716  91.999  75.906  1.00  0.00           H  
ATOM      3  H2  MET     1      79.566  90.657  76.749  1.00  0.00           H  
ATOM      4  H3  MET     1      79.401  92.220  77.464  1.00  0.00           H  
ATOM      5  CA  MET     1      81.311  91.515  77.037  1.00  0.00           C  
ATOM      6  HA  MET     1      81.790  90.672  76.538  1.00  0.00           H  
ATOM      7  CB  MET     1      82.069  92.770  76.488  1.00  0.00           C  
ATOM      8  HB2 MET     1      81.639  93.699  76.862  1.00  0.00           H  
ATOM      9  HB3 MET     1      83.099  92.760  76.844  1.00  0.00           H  
ATOM     10  CG  MET     1      82.017  92.899  74.957  1.00  0.00           C  
ATOM     11  HG2 MET     1      82.353  91.941  74.561  1.00  0.00           H  
ATOM     12  HG3 MET     1      81.003  93.060  74.590  1.00  0.00           H  
ATOM     13  SD  MET     1      83.138  94.144  74.231  1.00  0.00           S  
ATOM     14  CE  MET     1      82.595  95.756  74.973  1.00  0.00           C  
ATOM     15  HE1 MET     1      83.094  96.618  74.530  1.00  0.00           H  
ATOM     16  HE2 MET     1      81.511  95.858  74.922  1.00  0.00           H  
ATOM     17  HE3 MET     1      82.989  95.858  75.984  1.00  0.00           H  
ATOM     18  C   MET     1      81.625  91.208  78.449  1.00  0.00           C  
ATOM     19  O   MET     1      80.958  91.838  79.311  1.00  0.00           O  
ATOM     20  N   ASP     2      82.486  90.157  78.744  1.00  0.00           N  
ATOM     21  H   ASP     2      82.579  89.919  79.721  1.00  0.00           H  
ATOM     22  CA  ASP     2      82.985  89.061  77.860  1.00  0.00           C  
ATOM     23  HA  ASP     2      83.367  88.382  78.622  1.00  0.00           H  
ATOM     24  CB  ASP     2      81.822  88.257  77.120  1.00  0.00           C  
ATOM     25  HB2 ASP     2      81.690  88.804  76.186  1.00  0.00           H  
ATOM     26  HB3 ASP     2      82.143  87.244  76.878  1.00  0.00           H  
ATOM     27  CG  ASP     2      80.539  88.119  77.916  1.00  0.00           C  
ATOM     28  OD1 ASP     2      80.441  87.116  78.640  1.00  0.00           O  
ATOM     29  OD2 ASP     2      79.654  89.001  77.763  1.00  0.00           O  
ATOM     30  C   ASP     2      84.116  89.424  76.927  1.00  0.00           C  
ATOM     31  O   ASP     2      84.150  90.570  76.528  1.00  0.00           O  
ATOM     32  N   LEU     3      84.993  88.480  76.707  1.00  0.00           N  
ATOM     33  H   LEU     3      84.850  87.598  77.178  1.00  0.00           H  
ATOM     34  CA  LEU     3      86.258  88.714  75.983  1.00  0.00           C  
ATOM     35  HA  LEU     3      86.236  89.772  75.722  1.00  0.00           H  
ATOM     36  CB  LEU     3      87.410  88.545  77.004  1.00  0.00           C  
ATOM     37  HB2 LEU     3      87.317  87.500  77.303  1.00  0.00           H  
ATOM     38  HB3 LEU     3      88.376  88.659  76.513  1.00  0.00           H  
ATOM     39  CG  LEU     3      87.249  89.406  78.257  1.00  0.00           C  
ATOM     40  HG  LEU     3      86.339  89.092  78.769  1.00  0.00           H  
ATOM     41  CD1 LEU     3      88.506  89.189  79.230  1.00  0.00           C  
ATOM     42 HD11 LEU     3      88.817  88.145  79.251  1.00  0.00           H  
ATOM     43 HD12 LEU     3      89.346  89.825  78.954  1.00  0.00           H  
ATOM     44 HD13 LEU     3      88.090  89.482  80.194  1.00  0.00           H  
ATOM     45  CD2 LEU     3      87.229  90.910  77.860  1.00  0.00           C  
ATOM     46 HD21 LEU     3      86.208  91.186  77.599  1.00  0.00           H  
ATOM     47 HD22 LEU     3      87.499  91.603  78.656  1.00  0.00           H  
ATOM     48 HD23 LEU     3      87.897  91.045  77.009  1.00  0.00           H  
ATOM     49  C   LEU     3      86.341  87.822  74.733  1.00  0.00           C  
ATOM     50  O   LEU     3      86.887  86.745  74.787  1.00  0.00           O  
ATOM     51  N   GLU     4      85.889  88.202  73.535  1.00  0.00           N  
ATOM     52  H   GLU     4      86.077  87.526  72.809  1.00  0.00           H  
ATOM     53  CA  GLU     4      85.154  89.385  73.177  1.00  0.00           C  
ATOM     54  HA  GLU     4      85.258  90.237  73.849  1.00  0.00           H  
ATOM     55  CB  GLU     4      85.750  89.846  71.768  1.00  0.00           C  
ATOM     56  HB2 GLU     4      85.173  90.718  71.460  1.00  0.00           H  
ATOM     57  HB3 GLU     4      86.804  90.113  71.841  1.00  0.00           H  
ATOM     58  CG  GLU     4      85.680  88.815  70.609  1.00  0.00           C  
ATOM     59  HG2 GLU     4      84.633  88.517  70.653  1.00  0.00           H  
ATOM     60  HG3 GLU     4      85.828  89.307  69.647  1.00  0.00           H  
ATOM     61  CD  GLU     4      86.702  87.674  70.675  1.00  0.00           C  
ATOM     62  OE1 GLU     4      86.275  86.577  71.079  1.00  0.00           O  
ATOM     63  OE2 GLU     4      87.879  87.922  70.457  1.00  0.00           O  
ATOM     64  C   GLU     4      83.641  89.098  73.090  1.00  0.00           C  
ATOM     65  O   GLU     4      83.246  87.971  73.316  1.00  0.00           O  
ATOM     66  N   GLY     5      82.827  90.099  72.687  1.00  0.00           N  
ATOM     67  H   GLY     5      83.189  91.041  72.732  1.00  0.00           H  
ATOM     68  CA  GLY     5      81.379  89.943  72.259  1.00  0.00           C  
ATOM     69  HA2 GLY     5      81.071  90.767  71.615  1.00  0.00           H  
ATOM     70  HA3 GLY     5      81.408  89.026  71.671  1.00  0.00           H  
ATOM     71  C   GLY     5      80.294  89.831  73.299  1.00  0.00           C  
ATOM     72  O   GLY     5      80.399  90.192  74.476  1.00  0.00           O  
ATOM     73  N   ASP     6      79.124  89.290  72.922  1.00  0.00           N  
ATOM     74  H   ASP     6      79.138  88.987  71.959  1.00  0.00           H  
ATOM     75  CA  ASP     6      77.991  88.968  73.770  1.00  0.00           C  
ATOM     76  HA  ASP     6      78.388  88.859  74.779  1.00  0.00           H  
ATOM     77  CB  ASP     6      76.988  90.147  73.706  1.00  0.00           C  
ATOM     78  HB2 ASP     6      77.622  91.015  73.890  1.00  0.00           H  
ATOM     79  HB3 ASP     6      76.478  90.197  72.744  1.00  0.00           H  
ATOM     80  CG  ASP     6      75.869  90.081  74.730  1.00  0.00           C  
ATOM     81  OD1 ASP     6      75.263  91.182  74.839  1.00  0.00           O  
ATOM     82  OD2 ASP     6      75.738  89.116  75.466  1.00  0.00           O  
ATOM     83  C   ASP     6      77.219  87.715  73.309  1.00  0.00           C  
ATOM     84  O   ASP     6      76.889  87.543  72.116  1.00  0.00           O  
ATOM     85  N   ARG     7      76.947  86.888  74.296  1.00  0.00           N  
ATOM     86  H   ARG     7      77.147  87.298  75.196  1.00  0.00           H  
ATOM     87  CA  ARG     7      76.347  85.619  74.283  1.00  0.00           C  
ATOM     88  HA  ARG     7      76.838  85.093  73.464  1.00  0.00           H  
ATOM     89  CB  ARG     7      76.836  84.849  75.540  1.00  0.00           C  
ATOM     90  HB2 ARG     7      76.149  85.095  76.349  1.00  0.00           H  
ATOM     91  HB3 ARG     7      76.663  83.794  75.325  1.00  0.00           H  
ATOM     92  CG  ARG     7      78.300  84.983  76.079  1.00  0.00           C  
ATOM     93  HG2 ARG     7      78.977  84.629  75.301  1.00  0.00           H  
ATOM     94  HG3 ARG     7      78.478  86.028  76.330  1.00  0.00           H  
ATOM     95  CD  ARG     7      78.418  84.112  77.312  1.00  0.00           C  
ATOM     96  HD2 ARG     7      77.647  84.504  77.976  1.00  0.00           H  
ATOM     97  HD3 ARG     7      78.462  83.044  77.101  1.00  0.00           H  
ATOM     98  NE  ARG     7      79.700  84.471  77.925  1.00  0.00           N  
ATOM     99  HE  ARG     7      79.733  85.231  78.589  1.00  0.00           H  
ATOM    100  CZ  ARG     7      80.865  84.161  77.488  1.00  0.00           C  
ATOM    101  NH1 ARG     7      81.106  83.318  76.556  1.00  0.00           N  
ATOM    102 HH11 ARG     7      80.381  82.813  76.066  1.00  0.00           H  
ATOM    103 HH12 ARG     7      82.077  83.275  76.283  1.00  0.00           H  
ATOM    104  NH2 ARG     7      81.942  84.745  77.960  1.00  0.00           N  
ATOM    105 HH21 ARG     7      81.785  85.453  78.663  1.00  0.00           H  
ATOM    106 HH22 ARG     7      82.810  84.498  77.507  1.00  0.00           H  
ATOM    107  C   ARG     7      74.794  85.601  74.132  1.00  0.00           C  
ATOM    108  O   ARG     7      74.169  84.595  74.324  1.00  0.00           O  
ATOM    109  N   ASN     8      74.220  86.787  74.032  1.00  0.00           N  
ATOM    110  H   ASN     8      74.847  87.565  73.884  1.00  0.00           H  
ATOM    111  CA  ASN     8      72.793  86.908  73.831  1.00  0.00           C  
ATOM    112  HA  ASN     8      72.208  86.565  74.684  1.00  0.00           H  
ATOM    113  CB  ASN     8      72.424  88.407  73.718  1.00  0.00           C  
ATOM    114  HB2 ASN     8      71.339  88.509  73.733  1.00  0.00           H  
ATOM    115  HB3 ASN     8      72.869  88.882  74.592  1.00  0.00           H  
ATOM    116  CG  ASN     8      72.952  89.059  72.432  1.00  0.00           C  
ATOM    117  OD1 ASN     8      72.728  88.608  71.279  1.00  0.00           O  
ATOM    118  ND2 ASN     8      73.648  90.124  72.507  1.00  0.00           N  
ATOM    119 HD21 ASN     8      74.011  90.558  71.670  1.00  0.00           H  
ATOM    120 HD22 ASN     8      73.797  90.577  73.397  1.00  0.00           H  
ATOM    121  C   ASN     8      72.369  86.015  72.606  1.00  0.00           C  
ATOM    122  O   ASN     8      71.314  85.343  72.662  1.00  0.00           O  
ATOM    123  N   GLY     9      73.233  85.886  71.574  1.00  0.00           N  
ATOM    124  H   GLY     9      74.077  86.441  71.562  1.00  0.00           H  
ATOM    125  CA  GLY     9      73.060  85.059  70.420  1.00  0.00           C  
ATOM    126  HA2 GLY     9      72.034  85.192  70.076  1.00  0.00           H  
ATOM    127  HA3 GLY     9      73.831  85.455  69.760  1.00  0.00           H  
ATOM    128  C   GLY     9      73.266  83.562  70.671  1.00  0.00           C  
ATOM    129  O   GLY     9      72.601  82.768  69.984  1.00  0.00           O  
ATOM    130  N   GLY    10      74.129  83.227  71.638  1.00  0.00           N  
ATOM    131  H   GLY    10      74.495  83.947  72.245  1.00  0.00           H  
ATOM    132  CA  GLY    10      74.264  81.841  72.120  1.00  0.00           C  
ATOM    133  HA2 GLY    10      74.427  81.084  71.353  1.00  0.00           H  
ATOM    134  HA3 GLY    10      75.055  81.762  72.866  1.00  0.00           H  
ATOM    135  C   GLY    10      73.009  81.513  73.013  1.00  0.00           C  
ATOM    136  O   GLY    10      72.393  80.470  72.757  1.00  0.00           O  
ATOM    137  N   ALA    11      72.546  82.454  73.835  1.00  0.00           N  
ATOM    138  H   ALA    11      73.160  83.195  74.141  1.00  0.00           H  
ATOM    139  CA  ALA    11      71.347  82.158  74.681  1.00  0.00           C  
ATOM    140  HA  ALA    11      71.536  81.194  75.154  1.00  0.00           H  
ATOM    141  CB  ALA    11      71.300  83.168  75.826  1.00  0.00           C  
ATOM    142  HB1 ALA    11      70.618  82.822  76.602  1.00  0.00           H  
ATOM    143  HB2 ALA    11      72.285  83.146  76.293  1.00  0.00           H  
ATOM    144  HB3 ALA    11      71.008  84.203  75.650  1.00  0.00           H  
ATOM    145  C   ALA    11      70.061  82.032  73.902  1.00  0.00           C  
ATOM    146  O   ALA    11      69.195  81.226  74.253  1.00  0.00           O  
ATOM    147  N   LYS    12      69.941  82.716  72.758  1.00  0.00           N  
ATOM    148  H   LYS    12      70.660  83.396  72.555  1.00  0.00           H  
ATOM    149  CA  LYS    12      68.842  82.572  71.891  1.00  0.00           C  
ATOM    150  HA  LYS    12      67.953  82.744  72.498  1.00  0.00           H  
ATOM    151  CB  LYS    12      68.893  83.558  70.769  1.00  0.00           C  
ATOM    152  HB2 LYS    12      68.692  84.554  71.163  1.00  0.00           H  
ATOM    153  HB3 LYS    12      69.892  83.508  70.334  1.00  0.00           H  
ATOM    154  CG  LYS    12      67.873  83.400  69.678  1.00  0.00           C  
ATOM    155  HG2 LYS    12      67.935  82.459  69.131  1.00  0.00           H  
ATOM    156  HG3 LYS    12      66.910  83.401  70.190  1.00  0.00           H  
ATOM    157  CD  LYS    12      67.825  84.609  68.756  1.00  0.00           C  
ATOM    158  HD2 LYS    12      66.939  84.567  68.122  1.00  0.00           H  
ATOM    159  HD3 LYS    12      67.683  85.531  69.319  1.00  0.00           H  
ATOM    160  CE  LYS    12      69.036  84.771  67.859  1.00  0.00           C  
ATOM    161  HE2 LYS    12      69.953  84.920  68.429  1.00  0.00           H  
ATOM    162  HE3 LYS    12      69.120  83.807  67.357  1.00  0.00           H  
ATOM    163  NZ  LYS    12      68.973  85.719  66.778  1.00  0.00           N  
ATOM    164  HZ1 LYS    12      68.314  85.434  66.067  1.00  0.00           H  
ATOM    165  HZ2 LYS    12      68.839  86.702  66.966  1.00  0.00           H  
ATOM    166  HZ3 LYS    12      69.821  85.601  66.243  1.00  0.00           H  
ATOM    167  C   LYS    12      68.673  81.095  71.390  1.00  0.00           C  
ATOM    168  O   LYS    12      67.753  80.464  71.749  1.00  0.00           O  
ATOM    169  N   LYS    13      69.681  80.642  70.599  1.00  0.00           N  
ATOM    170  H   LYS    13      70.307  81.399  70.363  1.00  0.00           H  
ATOM    171  CA  LYS    13      69.755  79.224  70.099  1.00  0.00           C  
ATOM    172  HA  LYS    13      68.768  78.975  69.708  1.00  0.00           H  
ATOM    173  CB  LYS    13      70.731  79.148  68.924  1.00  0.00           C  
ATOM    174  HB2 LYS    13      70.678  78.143  68.504  1.00  0.00           H  
ATOM    175  HB3 LYS    13      70.486  79.855  68.131  1.00  0.00           H  
ATOM    176  CG  LYS    13      72.217  79.456  69.273  1.00  0.00           C  
ATOM    177  HG2 LYS    13      72.272  80.513  69.536  1.00  0.00           H  
ATOM    178  HG3 LYS    13      72.523  78.759  70.053  1.00  0.00           H  
ATOM    179  CD  LYS    13      73.088  79.282  68.017  1.00  0.00           C  
ATOM    180  HD2 LYS    13      73.247  78.224  67.809  1.00  0.00           H  
ATOM    181  HD3 LYS    13      72.742  79.825  67.138  1.00  0.00           H  
ATOM    182  CE  LYS    13      74.396  79.954  68.278  1.00  0.00           C  
ATOM    183  HE2 LYS    13      74.274  80.947  68.712  1.00  0.00           H  
ATOM    184  HE3 LYS    13      75.024  79.451  69.014  1.00  0.00           H  
ATOM    185  NZ  LYS    13      75.348  79.888  67.111  1.00  0.00           N  
ATOM    186  HZ1 LYS    13      74.908  80.301  66.301  1.00  0.00           H  
ATOM    187  HZ2 LYS    13      76.209  80.406  67.209  1.00  0.00           H  
ATOM    188  HZ3 LYS    13      75.553  78.911  66.955  1.00  0.00           H  
ATOM    189  C   LYS    13      69.936  78.080  71.149  1.00  0.00           C  
ATOM    190  O   LYS    13      69.909  76.906  70.822  1.00  0.00           O  
ATOM    191  N   LYS    14      70.090  78.399  72.426  1.00  0.00           N  
ATOM    192  H   LYS    14      70.079  79.374  72.690  1.00  0.00           H  
ATOM    193  CA  LYS    14      70.383  77.520  73.612  1.00  0.00           C  
ATOM    194  HA  LYS    14      70.616  76.526  73.231  1.00  0.00           H  
ATOM    195  CB  LYS    14      71.753  78.049  74.128  1.00  0.00           C  
ATOM    196  HB2 LYS    14      72.433  78.120  73.279  1.00  0.00           H  
ATOM    197  HB3 LYS    14      71.539  79.033  74.545  1.00  0.00           H  
ATOM    198  CG  LYS    14      72.318  77.217  75.266  1.00  0.00           C  
ATOM    199  HG2 LYS    14      71.533  77.088  76.011  1.00  0.00           H  
ATOM    200  HG3 LYS    14      72.405  76.216  74.845  1.00  0.00           H  
ATOM    201  CD  LYS    14      73.547  77.823  75.934  1.00  0.00           C  
ATOM    202  HD2 LYS    14      73.938  78.445  75.129  1.00  0.00           H  
ATOM    203  HD3 LYS    14      73.358  78.527  76.745  1.00  0.00           H  
ATOM    204  CE  LYS    14      74.572  76.809  76.426  1.00  0.00           C  
ATOM    205  HE2 LYS    14      74.974  76.265  75.571  1.00  0.00           H  
ATOM    206  HE3 LYS    14      75.359  77.425  76.861  1.00  0.00           H  
ATOM    207  NZ  LYS    14      74.022  75.818  77.403  1.00  0.00           N  
ATOM    208  HZ1 LYS    14      74.672  75.148  77.789  1.00  0.00           H  
ATOM    209  HZ2 LYS    14      73.780  76.289  78.264  1.00  0.00           H  
ATOM    210  HZ3 LYS    14      73.172  75.376  77.085  1.00  0.00           H  
ATOM    211  C   LYS    14      69.260  77.457  74.611  1.00  0.00           C  
ATOM    212  O   LYS    14      68.451  76.501  74.579  1.00  0.00           O  
ATOM    213  N   ASN    15      69.187  78.552  75.374  1.00  0.00           N  
ATOM    214  H   ASN    15      69.671  79.416  75.180  1.00  0.00           H  
ATOM    215  CA  ASN    15      68.355  78.611  76.559  1.00  0.00           C  
ATOM    216  HA  ASN    15      68.319  77.614  76.997  1.00  0.00           H  
ATOM    217  CB  ASN    15      68.980  79.559  77.567  1.00  0.00           C  
ATOM    218  HB2 ASN    15      68.887  80.571  77.173  1.00  0.00           H  
ATOM    219  HB3 ASN    15      68.444  79.563  78.517  1.00  0.00           H  
ATOM    220  CG  ASN    15      70.412  79.317  77.926  1.00  0.00           C  
ATOM    221  OD1 ASN    15      71.155  80.068  77.420  1.00  0.00           O  
ATOM    222  ND2 ASN    15      70.835  78.349  78.699  1.00  0.00           N  
ATOM    223 HD21 ASN    15      70.112  77.711  79.000  1.00  0.00           H  
ATOM    224 HD22 ASN    15      71.831  78.345  78.868  1.00  0.00           H  
ATOM    225  C   ASN    15      66.977  79.126  76.183  1.00  0.00           C  
ATOM    226  O   ASN    15      66.034  78.387  76.460  1.00  0.00           O  
ATOM    227  N   PHE    16      66.929  80.280  75.501  1.00  0.00           N  
ATOM    228  H   PHE    16      67.812  80.504  75.064  1.00  0.00           H  
ATOM    229  CA  PHE    16      65.662  80.825  74.915  1.00  0.00           C  
ATOM    230  HA  PHE    16      64.976  80.878  75.760  1.00  0.00           H  
ATOM    231  CB  PHE    16      65.838  82.300  74.638  1.00  0.00           C  
ATOM    232  HB2 PHE    16      66.726  82.388  74.012  1.00  0.00           H  
ATOM    233  HB3 PHE    16      64.887  82.579  74.183  1.00  0.00           H  
ATOM    234  CG  PHE    16      65.930  83.312  75.825  1.00  0.00           C  
ATOM    235  CD1 PHE    16      66.520  84.581  75.503  1.00  0.00           C  
ATOM    236  HD1 PHE    16      66.869  84.739  74.493  1.00  0.00           H  
ATOM    237  CE1 PHE    16      66.708  85.506  76.540  1.00  0.00           C  
ATOM    238  HE1 PHE    16      67.186  86.441  76.290  1.00  0.00           H  
ATOM    239  CZ  PHE    16      66.343  85.210  77.869  1.00  0.00           C  
ATOM    240  HZ  PHE    16      66.553  85.821  78.734  1.00  0.00           H  
ATOM    241  CE2 PHE    16      65.710  84.014  78.169  1.00  0.00           C  
ATOM    242  HE2 PHE    16      65.352  83.921  79.184  1.00  0.00           H  
ATOM    243  CD2 PHE    16      65.639  82.995  77.175  1.00  0.00           C  
ATOM    244  HD2 PHE    16      65.249  82.042  77.501  1.00  0.00           H  
ATOM    245  C   PHE    16      64.910  79.987  73.873  1.00  0.00           C  
ATOM    246  O   PHE    16      63.686  80.097  73.704  1.00  0.00           O  
ATOM    247  N   PHE    17      65.664  79.131  73.249  1.00  0.00           N  
ATOM    248  H   PHE    17      66.571  78.927  73.645  1.00  0.00           H  
ATOM    249  CA  PHE    17      65.143  78.053  72.383  1.00  0.00           C  
ATOM    250  HA  PHE    17      64.382  78.386  71.677  1.00  0.00           H  
ATOM    251  CB  PHE    17      66.249  77.436  71.484  1.00  0.00           C  
ATOM    252  HB2 PHE    17      66.765  78.290  71.046  1.00  0.00           H  
ATOM    253  HB3 PHE    17      66.888  76.885  72.174  1.00  0.00           H  
ATOM    254  CG  PHE    17      65.879  76.547  70.268  1.00  0.00           C  
ATOM    255  CD1 PHE    17      66.240  75.210  70.215  1.00  0.00           C  
ATOM    256  HD1 PHE    17      66.914  74.826  70.966  1.00  0.00           H  
ATOM    257  CE1 PHE    17      65.957  74.378  68.988  1.00  0.00           C  
ATOM    258  HE1 PHE    17      66.116  73.310  68.980  1.00  0.00           H  
ATOM    259  CZ  PHE    17      65.215  75.034  67.993  1.00  0.00           C  
ATOM    260  HZ  PHE    17      64.764  74.495  67.173  1.00  0.00           H  
ATOM    261  CE2 PHE    17      64.909  76.332  68.017  1.00  0.00           C  
ATOM    262  HE2 PHE    17      64.373  76.866  67.247  1.00  0.00           H  
ATOM    263  CD2 PHE    17      65.224  77.081  69.173  1.00  0.00           C  
ATOM    264  HD2 PHE    17      65.059  78.148  69.142  1.00  0.00           H  
ATOM    265  C   PHE    17      64.384  76.815  73.165  1.00  0.00           C  
ATOM    266  O   PHE    17      64.326  75.689  72.668  1.00  0.00           O  
ATOM    267  N   LYS    18      63.864  77.001  74.373  1.00  0.00           N  
ATOM    268  H   LYS    18      64.022  77.912  74.780  1.00  0.00           H  
ATOM    269  CA  LYS    18      63.041  75.934  75.118  1.00  0.00           C  
ATOM    270  HA  LYS    18      63.584  74.989  75.147  1.00  0.00           H  
ATOM    271  CB  LYS    18      62.861  76.353  76.658  1.00  0.00           C  
ATOM    272  HB2 LYS    18      62.305  75.611  77.230  1.00  0.00           H  
ATOM    273  HB3 LYS    18      63.868  76.333  77.074  1.00  0.00           H  
ATOM    274  CG  LYS    18      62.124  77.706  76.735  1.00  0.00           C  
ATOM    275  HG2 LYS    18      62.744  78.538  76.403  1.00  0.00           H  
ATOM    276  HG3 LYS    18      61.316  77.710  76.002  1.00  0.00           H  
ATOM    277  CD  LYS    18      61.548  78.049  78.157  1.00  0.00           C  
ATOM    278  HD2 LYS    18      61.106  77.094  78.442  1.00  0.00           H  
ATOM    279  HD3 LYS    18      62.341  78.173  78.895  1.00  0.00           H  
ATOM    280  CE  LYS    18      60.484  79.185  78.099  1.00  0.00           C  
ATOM    281  HE2 LYS    18      61.003  80.081  77.757  1.00  0.00           H  
ATOM    282  HE3 LYS    18      59.728  79.117  77.317  1.00  0.00           H  
ATOM    283  NZ  LYS    18      59.854  79.447  79.362  1.00  0.00           N  
ATOM    284  HZ1 LYS    18      59.278  78.713  79.749  1.00  0.00           H  
ATOM    285  HZ2 LYS    18      60.518  79.673  80.089  1.00  0.00           H  
ATOM    286  HZ3 LYS    18      59.280  80.276  79.308  1.00  0.00           H  
ATOM    287  C   LYS    18      61.699  75.631  74.492  1.00  0.00           C  
ATOM    288  O   LYS    18      61.356  76.391  73.614  1.00  0.00           O  
ATOM    289  N   LEU    19      60.934  74.544  74.738  1.00  0.00           N  
ATOM    290  H   LEU    19      61.357  73.892  75.383  1.00  0.00           H  
ATOM    291  CA  LEU    19      59.539  74.396  74.289  1.00  0.00           C  
ATOM    292  HA  LEU    19      59.091  75.386  74.196  1.00  0.00           H  
ATOM    293  CB  LEU    19      59.500  73.623  72.904  1.00  0.00           C  
ATOM    294  HB2 LEU    19      60.189  74.038  72.168  1.00  0.00           H  
ATOM    295  HB3 LEU    19      59.884  72.614  73.057  1.00  0.00           H  
ATOM    296  CG  LEU    19      58.225  73.348  72.193  1.00  0.00           C  
ATOM    297  HG  LEU    19      57.514  72.779  72.791  1.00  0.00           H  
ATOM    298  CD1 LEU    19      57.630  74.703  71.909  1.00  0.00           C  
ATOM    299 HD11 LEU    19      56.709  74.567  71.341  1.00  0.00           H  
ATOM    300 HD12 LEU    19      57.443  75.178  72.872  1.00  0.00           H  
ATOM    301 HD13 LEU    19      58.339  75.326  71.364  1.00  0.00           H  
ATOM    302  CD2 LEU    19      58.360  72.528  70.942  1.00  0.00           C  
ATOM    303 HD21 LEU    19      57.373  72.287  70.546  1.00  0.00           H  
ATOM    304 HD22 LEU    19      58.949  73.043  70.182  1.00  0.00           H  
ATOM    305 HD23 LEU    19      58.877  71.592  71.150  1.00  0.00           H  
ATOM    306  C   LEU    19      58.705  73.625  75.436  1.00  0.00           C  
ATOM    307  O   LEU    19      57.485  73.669  75.505  1.00  0.00           O  
ATOM    308  N   ASN    20      59.314  73.106  76.517  1.00  0.00           N  
ATOM    309  H   ASN    20      60.314  73.097  76.375  1.00  0.00           H  
ATOM    310  CA  ASN    20      58.689  72.475  77.629  1.00  0.00           C  
ATOM    311  HA  ASN    20      57.644  72.215  77.456  1.00  0.00           H  
ATOM    312  CB  ASN    20      59.460  71.212  78.062  1.00  0.00           C  
ATOM    313  HB2 ASN    20      60.446  71.578  78.351  1.00  0.00           H  
ATOM    314  HB3 ASN    20      58.992  70.633  78.858  1.00  0.00           H  
ATOM    315  CG  ASN    20      59.822  70.221  76.923  1.00  0.00           C  
ATOM    316  OD1 ASN    20      59.033  70.023  75.985  1.00  0.00           O  
ATOM    317  ND2 ASN    20      60.848  69.481  77.092  1.00  0.00           N  
ATOM    318 HD21 ASN    20      61.467  69.643  77.874  1.00  0.00           H  
ATOM    319 HD22 ASN    20      61.064  68.743  76.438  1.00  0.00           H  
ATOM    320  C   ASN    20      58.486  73.365  78.828  1.00  0.00           C  
ATOM    321  O   ASN    20      59.183  74.380  78.992  1.00  0.00           O  
ATOM    322  N   ASN    21      57.667  72.910  79.769  1.00  0.00           N  
ATOM    323  H   ASN    21      57.208  72.012  79.717  1.00  0.00           H  
ATOM    324  CA  ASN    21      57.411  73.706  80.969  1.00  0.00           C  
ATOM    325  HA  ASN    21      57.159  74.691  80.576  1.00  0.00           H  
ATOM    326  CB  ASN    21      56.113  73.195  81.569  1.00  0.00           C  
ATOM    327  HB2 ASN    21      55.366  73.127  80.778  1.00  0.00           H  
ATOM    328  HB3 ASN    21      56.292  72.173  81.900  1.00  0.00           H  
ATOM    329  CG  ASN    21      55.516  74.020  82.708  1.00  0.00           C  
ATOM    330  OD1 ASN    21      55.400  75.241  82.683  1.00  0.00           O  
ATOM    331  ND2 ASN    21      55.062  73.378  83.734  1.00  0.00           N  
ATOM    332 HD21 ASN    21      54.599  73.953  84.423  1.00  0.00           H  
ATOM    333 HD22 ASN    21      55.033  72.372  83.828  1.00  0.00           H  
ATOM    334  C   ASN    21      58.501  73.993  82.007  1.00  0.00           C  
ATOM    335  O   ASN    21      58.721  75.151  82.487  1.00  0.00           O  
ATOM    336  N   LYS    22      59.281  72.877  82.266  1.00  0.00           N  
ATOM    337  H   LYS    22      58.996  72.046  81.768  1.00  0.00           H  
ATOM    338  CA  LYS    22      60.289  72.713  83.350  1.00  0.00           C  
ATOM    339  HA  LYS    22      60.410  73.667  83.864  1.00  0.00           H  
ATOM    340  CB  LYS    22      59.820  71.671  84.322  1.00  0.00           C  
ATOM    341  HB2 LYS    22      59.912  70.702  83.830  1.00  0.00           H  
ATOM    342  HB3 LYS    22      60.602  71.590  85.077  1.00  0.00           H  
ATOM    343  CG  LYS    22      58.505  71.774  85.077  1.00  0.00           C  
ATOM    344  HG2 LYS    22      57.638  71.755  84.416  1.00  0.00           H  
ATOM    345  HG3 LYS    22      58.472  70.840  85.638  1.00  0.00           H  
ATOM    346  CD  LYS    22      58.455  72.945  86.052  1.00  0.00           C  
ATOM    347  HD2 LYS    22      59.360  72.948  86.659  1.00  0.00           H  
ATOM    348  HD3 LYS    22      58.478  73.908  85.541  1.00  0.00           H  
ATOM    349  CE  LYS    22      57.186  72.824  86.822  1.00  0.00           C  
ATOM    350  HE2 LYS    22      56.312  73.149  86.258  1.00  0.00           H  
ATOM    351  HE3 LYS    22      57.155  71.813  87.230  1.00  0.00           H  
ATOM    352  NZ  LYS    22      57.263  73.779  87.921  1.00  0.00           N  
ATOM    353  HZ1 LYS    22      58.046  73.507  88.498  1.00  0.00           H  
ATOM    354  HZ2 LYS    22      57.447  74.678  87.499  1.00  0.00           H  
ATOM    355  HZ3 LYS    22      56.478  73.699  88.551  1.00  0.00           H  
ATOM    356  C   LYS    22      61.605  72.454  82.750  1.00  0.00           C  
ATOM    357  O   LYS    22      61.754  71.499  81.960  1.00  0.00           O  
ATOM    358  N   SER    23      62.571  73.310  83.026  1.00  0.00           N  
ATOM    359  H   SER    23      62.419  74.057  83.688  1.00  0.00           H  
ATOM    360  CA  SER    23      63.989  73.192  82.625  1.00  0.00           C  
ATOM    361  HA  SER    23      64.133  73.163  81.545  1.00  0.00           H  
ATOM    362  CB  SER    23      64.726  74.388  83.133  1.00  0.00           C  
ATOM    363  HB2 SER    23      64.321  75.283  82.661  1.00  0.00           H  
ATOM    364  HB3 SER    23      64.549  74.386  84.208  1.00  0.00           H  
ATOM    365  OG  SER    23      66.087  74.310  82.978  1.00  0.00           O  
ATOM    366  HG  SER    23      66.392  75.208  83.123  1.00  0.00           H  
ATOM    367  C   SER    23      64.660  71.931  83.197  1.00  0.00           C  
ATOM    368  O   SER    23      64.308  71.416  84.252  1.00  0.00           O  
ATOM    369  N   GLU    24      65.730  71.397  82.632  1.00  0.00           N  
ATOM    370  H   GLU    24      66.082  71.804  81.777  1.00  0.00           H  
ATOM    371  CA  GLU    24      66.572  70.316  83.230  1.00  0.00           C  
ATOM    372  HA  GLU    24      65.929  69.483  83.516  1.00  0.00           H  
ATOM    373  CB  GLU    24      67.546  69.853  82.138  1.00  0.00           C  
ATOM    374  HB2 GLU    24      68.249  70.675  82.005  1.00  0.00           H  
ATOM    375  HB3 GLU    24      68.146  68.981  82.397  1.00  0.00           H  
ATOM    376  CG  GLU    24      67.016  69.544  80.702  1.00  0.00           C  
ATOM    377  HG2 GLU    24      66.844  70.473  80.159  1.00  0.00           H  
ATOM    378  HG3 GLU    24      67.811  69.000  80.193  1.00  0.00           H  
ATOM    379  CD  GLU    24      65.548  68.837  80.810  1.00  0.00           C  
ATOM    380  OE1 GLU    24      65.400  67.894  81.579  1.00  0.00           O  
ATOM    381  OE2 GLU    24      64.567  69.132  80.047  1.00  0.00           O  
ATOM    382  C   GLU    24      67.275  70.762  84.479  1.00  0.00           C  
ATOM    383  O   GLU    24      67.623  69.894  85.272  1.00  0.00           O  
ATOM    384  N   LYS    25      67.429  72.065  84.739  1.00  0.00           N  
ATOM    385  H   LYS    25      67.120  72.662  83.984  1.00  0.00           H  
ATOM    386  CA  LYS    25      67.943  72.646  86.014  1.00  0.00           C  
ATOM    387  HA  LYS    25      68.851  72.136  86.336  1.00  0.00           H  
ATOM    388  CB  LYS    25      68.269  74.111  85.859  1.00  0.00           C  
ATOM    389  HB2 LYS    25      68.978  74.222  85.039  1.00  0.00           H  
ATOM    390  HB3 LYS    25      67.393  74.699  85.583  1.00  0.00           H  
ATOM    391  CG  LYS    25      68.793  74.782  87.154  1.00  0.00           C  
ATOM    392  HG2 LYS    25      67.978  74.822  87.877  1.00  0.00           H  
ATOM    393  HG3 LYS    25      69.565  74.168  87.620  1.00  0.00           H  
ATOM    394  CD  LYS    25      69.353  76.214  86.855  1.00  0.00           C  
ATOM    395  HD2 LYS    25      70.279  75.970  86.334  1.00  0.00           H  
ATOM    396  HD3 LYS    25      68.797  76.784  86.110  1.00  0.00           H  
ATOM    397  CE  LYS    25      69.716  77.048  88.117  1.00  0.00           C  
ATOM    398  HE2 LYS    25      70.519  76.529  88.641  1.00  0.00           H  
ATOM    399  HE3 LYS    25      70.161  77.969  87.740  1.00  0.00           H  
ATOM    400  NZ  LYS    25      68.543  77.206  89.027  1.00  0.00           N  
ATOM    401  HZ1 LYS    25      67.686  77.200  88.492  1.00  0.00           H  
ATOM    402  HZ2 LYS    25      68.545  76.379  89.607  1.00  0.00           H  
ATOM    403  HZ3 LYS    25      68.641  78.029  89.604  1.00  0.00           H  
ATOM    404  C   LYS    25      66.921  72.496  87.090  1.00  0.00           C  
ATOM    405  O   LYS    25      67.237  71.913  88.168  1.00  0.00           O  
ATOM    406  N   ASP    26      65.727  72.879  86.796  1.00  0.00           N  
ATOM    407  H   ASP    26      65.578  73.322  85.900  1.00  0.00           H  
ATOM    408  CA  ASP    26      64.634  72.873  87.779  1.00  0.00           C  
ATOM    409  HA  ASP    26      64.975  73.426  88.655  1.00  0.00           H  
ATOM    410  CB  ASP    26      63.428  73.647  87.205  1.00  0.00           C  
ATOM    411  HB2 ASP    26      62.959  72.975  86.486  1.00  0.00           H  
ATOM    412  HB3 ASP    26      62.657  73.836  87.953  1.00  0.00           H  
ATOM    413  CG  ASP    26      63.728  74.973  86.544  1.00  0.00           C  
ATOM    414  OD1 ASP    26      62.904  75.433  85.703  1.00  0.00           O  
ATOM    415  OD2 ASP    26      64.767  75.587  86.903  1.00  0.00           O  
ATOM    416  C   ASP    26      64.179  71.423  88.217  1.00  0.00           C  
ATOM    417  O   ASP    26      63.820  71.349  89.382  1.00  0.00           O  
ATOM    418  N   LYS    27      64.344  70.487  87.255  1.00  0.00           N  
ATOM    419  H   LYS    27      64.581  70.798  86.324  1.00  0.00           H  
ATOM    420  CA  LYS    27      63.887  69.107  87.388  1.00  0.00           C  
ATOM    421  HA  LYS    27      62.842  69.070  87.695  1.00  0.00           H  
ATOM    422  CB  LYS    27      63.872  68.407  86.024  1.00  0.00           C  
ATOM    423  HB2 LYS    27      64.586  68.854  85.332  1.00  0.00           H  
ATOM    424  HB3 LYS    27      64.028  67.346  86.221  1.00  0.00           H  
ATOM    425  CG  LYS    27      62.581  68.658  85.302  1.00  0.00           C  
ATOM    426  HG2 LYS    27      61.786  68.114  85.810  1.00  0.00           H  
ATOM    427  HG3 LYS    27      62.419  69.727  85.442  1.00  0.00           H  
ATOM    428  CD  LYS    27      62.534  68.510  83.771  1.00  0.00           C  
ATOM    429  HD2 LYS    27      61.705  69.097  83.376  1.00  0.00           H  
ATOM    430  HD3 LYS    27      63.483  68.830  83.342  1.00  0.00           H  
ATOM    431  CE  LYS    27      62.226  67.093  83.258  1.00  0.00           C  
ATOM    432  HE2 LYS    27      62.796  66.312  83.762  1.00  0.00           H  
ATOM    433  HE3 LYS    27      61.203  66.851  83.546  1.00  0.00           H  
ATOM    434  NZ  LYS    27      62.458  67.003  81.806  1.00  0.00           N  
ATOM    435  HZ1 LYS    27      61.739  67.589  81.406  1.00  0.00           H  
ATOM    436  HZ2 LYS    27      63.339  67.415  81.534  1.00  0.00           H  
ATOM    437  HZ3 LYS    27      62.339  66.057  81.473  1.00  0.00           H  
ATOM    438  C   LYS    27      64.733  68.332  88.430  1.00  0.00           C  
ATOM    439  O   LYS    27      64.380  67.305  88.954  1.00  0.00           O  
ATOM    440  N   LYS    28      65.880  68.816  88.760  1.00  0.00           N  
ATOM    441  H   LYS    28      66.089  69.750  88.437  1.00  0.00           H  
ATOM    442  CA  LYS    28      67.022  68.142  89.399  1.00  0.00           C  
ATOM    443  HA  LYS    28      66.624  67.173  89.700  1.00  0.00           H  
ATOM    444  CB  LYS    28      68.233  68.069  88.393  1.00  0.00           C  
ATOM    445  HB2 LYS    28      68.467  69.072  88.035  1.00  0.00           H  
ATOM    446  HB3 LYS    28      69.153  67.766  88.894  1.00  0.00           H  
ATOM    447  CG  LYS    28      68.084  67.147  87.159  1.00  0.00           C  
ATOM    448  HG2 LYS    28      68.114  66.098  87.455  1.00  0.00           H  
ATOM    449  HG3 LYS    28      67.106  67.227  86.684  1.00  0.00           H  
ATOM    450  CD  LYS    28      69.193  67.296  86.113  1.00  0.00           C  
ATOM    451  HD2 LYS    28      69.189  68.317  85.730  1.00  0.00           H  
ATOM    452  HD3 LYS    28      70.129  66.945  86.547  1.00  0.00           H  
ATOM    453  CE  LYS    28      68.772  66.329  84.966  1.00  0.00           C  
ATOM    454  HE2 LYS    28      68.837  65.270  85.216  1.00  0.00           H  
ATOM    455  HE3 LYS    28      67.718  66.505  84.748  1.00  0.00           H  
ATOM    456  NZ  LYS    28      69.553  66.409  83.682  1.00  0.00           N  
ATOM    457  HZ1 LYS    28      69.001  65.956  82.968  1.00  0.00           H  
ATOM    458  HZ2 LYS    28      69.794  67.341  83.377  1.00  0.00           H  
ATOM    459  HZ3 LYS    28      70.360  65.815  83.811  1.00  0.00           H  
ATOM    460  C   LYS    28      67.340  68.728  90.803  1.00  0.00           C  
ATOM    461  O   LYS    28      67.260  68.011  91.757  1.00  0.00           O  
ATOM    462  N   GLU    29      67.839  69.966  90.885  1.00  0.00           N  
ATOM    463  H   GLU    29      67.855  70.423  89.984  1.00  0.00           H  
ATOM    464  CA  GLU    29      68.383  70.459  92.180  1.00  0.00           C  
ATOM    465  HA  GLU    29      69.025  69.662  92.558  1.00  0.00           H  
ATOM    466  CB  GLU    29      69.216  71.747  92.014  1.00  0.00           C  
ATOM    467  HB2 GLU    29      69.679  72.057  92.951  1.00  0.00           H  
ATOM    468  HB3 GLU    29      70.098  71.589  91.392  1.00  0.00           H  
ATOM    469  CG  GLU    29      68.380  72.980  91.626  1.00  0.00           C  
ATOM    470  HG2 GLU    29      67.753  72.707  90.778  1.00  0.00           H  
ATOM    471  HG3 GLU    29      67.797  73.343  92.472  1.00  0.00           H  
ATOM    472  CD  GLU    29      69.321  74.070  91.054  1.00  0.00           C  
ATOM    473  OE1 GLU    29      70.537  73.823  90.740  1.00  0.00           O  
ATOM    474  OE2 GLU    29      68.851  75.250  90.961  1.00  0.00           O  
ATOM    475  C   GLU    29      67.364  70.553  93.343  1.00  0.00           C  
ATOM    476  O   GLU    29      66.192  70.841  93.181  1.00  0.00           O  
ATOM    477  N   LYS    30      67.892  70.470  94.563  1.00  0.00           N  
ATOM    478  H   LYS    30      68.893  70.472  94.697  1.00  0.00           H  
ATOM    479  CA  LYS    30      67.109  70.250  95.829  1.00  0.00           C  
ATOM    480  HA  LYS    30      66.050  70.359  95.598  1.00  0.00           H  
ATOM    481  CB  LYS    30      67.343  68.767  96.332  1.00  0.00           C  
ATOM    482  HB2 LYS    30      68.080  68.253  95.714  1.00  0.00           H  
ATOM    483  HB3 LYS    30      67.661  68.765  97.375  1.00  0.00           H  
ATOM    484  CG  LYS    30      66.102  67.875  96.307  1.00  0.00           C  
ATOM    485  HG2 LYS    30      65.586  68.294  95.443  1.00  0.00           H  
ATOM    486  HG3 LYS    30      66.443  66.858  96.110  1.00  0.00           H  
ATOM    487  CD  LYS    30      65.183  67.798  97.584  1.00  0.00           C  
ATOM    488  HD2 LYS    30      64.964  68.799  97.957  1.00  0.00           H  
ATOM    489  HD3 LYS    30      64.290  67.198  97.411  1.00  0.00           H  
ATOM    490  CE  LYS    30      65.840  66.991  98.785  1.00  0.00           C  
ATOM    491  HE2 LYS    30      65.907  65.935  98.523  1.00  0.00           H  
ATOM    492  HE3 LYS    30      66.881  67.263  98.962  1.00  0.00           H  
ATOM    493  NZ  LYS    30      65.008  67.103 100.018  1.00  0.00           N  
ATOM    494  HZ1 LYS    30      65.214  66.331 100.636  1.00  0.00           H  
ATOM    495  HZ2 LYS    30      65.184  68.049 100.323  1.00  0.00           H  
ATOM    496  HZ3 LYS    30      64.010  67.080  99.867  1.00  0.00           H  
ATOM    497  C   LYS    30      67.588  71.181  96.972  1.00  0.00           C  
ATOM    498  O   LYS    30      68.719  71.682  96.872  1.00  0.00           O  
ATOM    499  N   LYS    31      66.808  71.295  98.057  1.00  0.00           N  
ATOM    500  H   LYS    31      65.863  70.954  97.951  1.00  0.00           H  
ATOM    501  CA  LYS    31      67.265  71.615  99.393  1.00  0.00           C  
ATOM    502  HA  LYS    31      68.189  72.192  99.378  1.00  0.00           H  
ATOM    503  CB  LYS    31      66.151  72.577  99.907  1.00  0.00           C  
ATOM    504  HB2 LYS    31      65.290  71.934  99.726  1.00  0.00           H  
ATOM    505  HB3 LYS    31      66.281  72.652 100.987  1.00  0.00           H  
ATOM    506  CG  LYS    31      65.949  73.940  99.400  1.00  0.00           C  
ATOM    507  HG2 LYS    31      66.058  74.010  98.317  1.00  0.00           H  
ATOM    508  HG3 LYS    31      64.931  74.253  99.635  1.00  0.00           H  
ATOM    509  CD  LYS    31      67.068  74.947  99.849  1.00  0.00           C  
ATOM    510  HD2 LYS    31      67.157  74.974 100.935  1.00  0.00           H  
ATOM    511  HD3 LYS    31      68.033  74.779  99.370  1.00  0.00           H  
ATOM    512  CE  LYS    31      66.596  76.329  99.329  1.00  0.00           C  
ATOM    513  HE2 LYS    31      66.161  76.264  98.332  1.00  0.00           H  
ATOM    514  HE3 LYS    31      65.764  76.718  99.916  1.00  0.00           H  
ATOM    515  NZ  LYS    31      67.725  77.217  99.195  1.00  0.00           N  
ATOM    516  HZ1 LYS    31      68.397  76.809  98.562  1.00  0.00           H  
ATOM    517  HZ2 LYS    31      67.429  78.046  98.699  1.00  0.00           H  
ATOM    518  HZ3 LYS    31      68.096  77.459 100.103  1.00  0.00           H  
ATOM    519  C   LYS    31      67.259  70.374 100.308  1.00  0.00           C  
ATOM    520  O   LYS    31      66.196  69.685 100.460  1.00  0.00           O  
ATOM    521  N   PRO    32      68.349  70.202 101.117  1.00  0.00           N  
ATOM    522  CD  PRO    32      68.318  69.243 102.255  1.00  0.00           C  
ATOM    523  HD2 PRO    32      68.697  68.278 101.918  1.00  0.00           H  
ATOM    524  HD3 PRO    32      67.323  69.233 102.702  1.00  0.00           H  
ATOM    525  CG  PRO    32      69.389  69.862 103.175  1.00  0.00           C  
ATOM    526  HG2 PRO    32      69.748  69.144 103.912  1.00  0.00           H  
ATOM    527  HG3 PRO    32      68.918  70.661 103.748  1.00  0.00           H  
ATOM    528  CB  PRO    32      70.498  70.450 102.231  1.00  0.00           C  
ATOM    529  HB2 PRO    32      71.055  69.544 101.995  1.00  0.00           H  
ATOM    530  HB3 PRO    32      71.113  71.288 102.561  1.00  0.00           H  
ATOM    531  CA  PRO    32      69.662  70.816 101.026  1.00  0.00           C  
ATOM    532  HA  PRO    32      69.414  71.870 101.147  1.00  0.00           H  
ATOM    533  C   PRO    32      70.384  70.534  99.712  1.00  0.00           C  
ATOM    534  O   PRO    32      70.033  69.714  98.818  1.00  0.00           O  
ATOM    535  N   THR    33      71.355  71.410  99.477  1.00  0.00           N  
ATOM    536  H   THR    33      71.428  72.155 100.155  1.00  0.00           H  
ATOM    537  CA  THR    33      72.172  71.573  98.181  1.00  0.00           C  
ATOM    538  HA  THR    33      71.544  71.257  97.347  1.00  0.00           H  
ATOM    539  CB  THR    33      72.700  73.010  97.977  1.00  0.00           C  
ATOM    540  HB  THR    33      73.332  73.282  98.823  1.00  0.00           H  
ATOM    541  CG2 THR    33      73.563  73.173  96.750  1.00  0.00           C  
ATOM    542 HG21 THR    33      73.154  72.542  95.961  1.00  0.00           H  
ATOM    543 HG22 THR    33      73.582  74.204  96.396  1.00  0.00           H  
ATOM    544 HG23 THR    33      74.583  72.870  96.990  1.00  0.00           H  
ATOM    545  OG1 THR    33      71.515  73.752  97.727  1.00  0.00           O  
ATOM    546  HG1 THR    33      71.490  73.775  96.768  1.00  0.00           H  
ATOM    547  C   THR    33      73.292  70.576  98.303  1.00  0.00           C  
ATOM    548  O   THR    33      74.205  70.634  99.134  1.00  0.00           O  
ATOM    549  N   VAL    34      73.336  69.627  97.404  1.00  0.00           N  
ATOM    550  H   VAL    34      72.476  69.575  96.876  1.00  0.00           H  
ATOM    551  CA  VAL    34      74.466  68.897  96.851  1.00  0.00           C  
ATOM    552  HA  VAL    34      75.304  68.911  97.547  1.00  0.00           H  
ATOM    553  CB  VAL    34      74.039  67.400  96.678  1.00  0.00           C  
ATOM    554  HB  VAL    34      73.369  67.342  95.820  1.00  0.00           H  
ATOM    555  CG1 VAL    34      75.211  66.541  96.123  1.00  0.00           C  
ATOM    556 HG11 VAL    34      74.764  65.567  95.923  1.00  0.00           H  
ATOM    557 HG12 VAL    34      75.609  66.989  95.213  1.00  0.00           H  
ATOM    558 HG13 VAL    34      75.968  66.342  96.881  1.00  0.00           H  
ATOM    559  CG2 VAL    34      73.468  66.805  97.941  1.00  0.00           C  
ATOM    560 HG21 VAL    34      72.503  67.280  98.114  1.00  0.00           H  
ATOM    561 HG22 VAL    34      73.396  65.729  97.779  1.00  0.00           H  
ATOM    562 HG23 VAL    34      74.110  66.956  98.809  1.00  0.00           H  
ATOM    563  C   VAL    34      74.856  69.424  95.475  1.00  0.00           C  
ATOM    564  O   VAL    34      74.060  69.805  94.608  1.00  0.00           O  
ATOM    565  N   SER    35      76.159  69.563  95.296  1.00  0.00           N  
ATOM    566  H   SER    35      76.794  69.212  95.999  1.00  0.00           H  
ATOM    567  CA  SER    35      76.736  70.120  94.108  1.00  0.00           C  
ATOM    568  HA  SER    35      76.031  70.120  93.276  1.00  0.00           H  
ATOM    569  CB  SER    35      77.004  71.569  94.429  1.00  0.00           C  
ATOM    570  HB2 SER    35      76.145  71.892  95.016  1.00  0.00           H  
ATOM    571  HB3 SER    35      77.926  71.661  95.004  1.00  0.00           H  
ATOM    572  OG  SER    35      77.257  72.420  93.250  1.00  0.00           O  
ATOM    573  HG  SER    35      77.412  73.264  93.680  1.00  0.00           H  
ATOM    574  C   SER    35      77.920  69.289  93.629  1.00  0.00           C  
ATOM    575  O   SER    35      78.291  68.276  94.091  1.00  0.00           O  
ATOM    576  N   VAL    36      78.662  69.873  92.684  1.00  0.00           N  
ATOM    577  H   VAL    36      78.358  70.778  92.353  1.00  0.00           H  
ATOM    578  CA  VAL    36      79.881  69.316  92.077  1.00  0.00           C  
ATOM    579  HA  VAL    36      79.571  68.450  91.492  1.00  0.00           H  
ATOM    580  CB  VAL    36      80.437  70.436  91.183  1.00  0.00           C  
ATOM    581  HB  VAL    36      80.636  71.360  91.725  1.00  0.00           H  
ATOM    582  CG1 VAL    36      81.681  69.996  90.368  1.00  0.00           C  
ATOM    583 HG11 VAL    36      81.389  69.083  89.849  1.00  0.00           H  
ATOM    584 HG12 VAL    36      81.927  70.654  89.534  1.00  0.00           H  
ATOM    585 HG13 VAL    36      82.622  69.868  90.902  1.00  0.00           H  
ATOM    586  CG2 VAL    36      79.415  70.776  90.090  1.00  0.00           C  
ATOM    587 HG21 VAL    36      78.539  71.182  90.595  1.00  0.00           H  
ATOM    588 HG22 VAL    36      79.764  71.624  89.502  1.00  0.00           H  
ATOM    589 HG23 VAL    36      79.259  69.875  89.496  1.00  0.00           H  
ATOM    590  C   VAL    36      80.893  68.907  93.172  1.00  0.00           C  
ATOM    591  O   VAL    36      81.663  68.011  92.910  1.00  0.00           O  
ATOM    592  N   PHE    37      80.869  69.506  94.358  1.00  0.00           N  
ATOM    593  H   PHE    37      80.302  70.340  94.416  1.00  0.00           H  
ATOM    594  CA  PHE    37      81.752  69.180  95.494  1.00  0.00           C  
ATOM    595  HA  PHE    37      82.773  69.286  95.126  1.00  0.00           H  
ATOM    596  CB  PHE    37      81.469  70.175  96.609  1.00  0.00           C  
ATOM    597  HB2 PHE    37      81.852  71.121  96.229  1.00  0.00           H  
ATOM    598  HB3 PHE    37      80.414  70.406  96.759  1.00  0.00           H  
ATOM    599  CG  PHE    37      82.172  69.798  97.935  1.00  0.00           C  
ATOM    600  CD1 PHE    37      83.375  70.449  98.249  1.00  0.00           C  
ATOM    601  HD1 PHE    37      83.886  71.107  97.562  1.00  0.00           H  
ATOM    602  CE1 PHE    37      84.013  70.220  99.496  1.00  0.00           C  
ATOM    603  HE1 PHE    37      84.890  70.829  99.655  1.00  0.00           H  
ATOM    604  CZ  PHE    37      83.460  69.433 100.523  1.00  0.00           C  
ATOM    605  HZ  PHE    37      83.814  69.409 101.543  1.00  0.00           H  
ATOM    606  CE2 PHE    37      82.197  68.793 100.193  1.00  0.00           C  
ATOM    607  HE2 PHE    37      81.694  68.142 100.892  1.00  0.00           H  
ATOM    608  CD2 PHE    37      81.557  68.906  98.905  1.00  0.00           C  
ATOM    609  HD2 PHE    37      80.548  68.567  98.722  1.00  0.00           H  
ATOM    610  C   PHE    37      81.652  67.705  95.867  1.00  0.00           C  
ATOM    611  O   PHE    37      82.619  67.119  96.254  1.00  0.00           O  
ATOM    612  N   SER    38      80.452  67.083  95.806  1.00  0.00           N  
ATOM    613  H   SER    38      79.627  67.602  95.540  1.00  0.00           H  
ATOM    614  CA  SER    38      80.331  65.614  96.016  1.00  0.00           C  
ATOM    615  HA  SER    38      80.757  65.372  96.989  1.00  0.00           H  
ATOM    616  CB  SER    38      78.809  65.230  95.888  1.00  0.00           C  
ATOM    617  HB2 SER    38      78.541  64.174  95.870  1.00  0.00           H  
ATOM    618  HB3 SER    38      78.218  65.683  96.684  1.00  0.00           H  
ATOM    619  OG  SER    38      78.261  65.705  94.661  1.00  0.00           O  
ATOM    620  HG  SER    38      78.363  66.648  94.512  1.00  0.00           H  
ATOM    621  C   SER    38      81.063  64.762  94.923  1.00  0.00           C  
ATOM    622  O   SER    38      81.347  63.641  95.148  1.00  0.00           O  
ATOM    623  N   MET    39      81.374  65.352  93.763  1.00  0.00           N  
ATOM    624  H   MET    39      81.016  66.287  93.625  1.00  0.00           H  
ATOM    625  CA  MET    39      82.079  64.724  92.682  1.00  0.00           C  
ATOM    626  HA  MET    39      81.934  63.652  92.812  1.00  0.00           H  
ATOM    627  CB  MET    39      81.425  65.031  91.346  1.00  0.00           C  
ATOM    628  HB2 MET    39      81.702  66.040  91.042  1.00  0.00           H  
ATOM    629  HB3 MET    39      81.866  64.324  90.643  1.00  0.00           H  
ATOM    630  CG  MET    39      79.885  64.995  91.327  1.00  0.00           C  
ATOM    631  HG2 MET    39      79.392  65.187  92.280  1.00  0.00           H  
ATOM    632  HG3 MET    39      79.624  65.792  90.631  1.00  0.00           H  
ATOM    633  SD  MET    39      79.061  63.547  90.630  1.00  0.00           S  
ATOM    634  CE  MET    39      79.559  62.282  91.829  1.00  0.00           C  
ATOM    635  HE1 MET    39      80.642  62.411  91.824  1.00  0.00           H  
ATOM    636  HE2 MET    39      79.257  62.450  92.863  1.00  0.00           H  
ATOM    637  HE3 MET    39      79.275  61.282  91.504  1.00  0.00           H  
ATOM    638  C   MET    39      83.554  65.129  92.656  1.00  0.00           C  
ATOM    639  O   MET    39      84.311  64.336  92.086  1.00  0.00           O  
ATOM    640  N   PHE    40      84.005  66.229  93.257  1.00  0.00           N  
ATOM    641  H   PHE    40      83.310  66.880  93.594  1.00  0.00           H  
ATOM    642  CA  PHE    40      85.468  66.646  93.234  1.00  0.00           C  
ATOM    643  HA  PHE    40      85.914  66.375  92.277  1.00  0.00           H  
ATOM    644  CB  PHE    40      85.436  68.183  93.410  1.00  0.00           C  
ATOM    645  HB2 PHE    40      84.808  68.600  92.623  1.00  0.00           H  
ATOM    646  HB3 PHE    40      85.021  68.494  94.369  1.00  0.00           H  
ATOM    647  CG  PHE    40      86.758  68.826  93.063  1.00  0.00           C  
ATOM    648  CD1 PHE    40      87.264  68.853  91.669  1.00  0.00           C  
ATOM    649  HD1 PHE    40      86.673  68.357  90.914  1.00  0.00           H  
ATOM    650  CE1 PHE    40      88.486  69.502  91.391  1.00  0.00           C  
ATOM    651  HE1 PHE    40      88.746  69.591  90.347  1.00  0.00           H  
ATOM    652  CZ  PHE    40      89.150  70.188  92.361  1.00  0.00           C  
ATOM    653  HZ  PHE    40      90.093  70.671  92.153  1.00  0.00           H  
ATOM    654  CE2 PHE    40      88.665  70.085  93.708  1.00  0.00           C  
ATOM    655  HE2 PHE    40      89.242  70.674  94.407  1.00  0.00           H  
ATOM    656  CD2 PHE    40      87.530  69.443  94.056  1.00  0.00           C  
ATOM    657  HD2 PHE    40      87.177  69.440  95.077  1.00  0.00           H  
ATOM    658  C   PHE    40      86.300  65.929  94.351  1.00  0.00           C  
ATOM    659  O   PHE    40      86.863  66.609  95.213  1.00  0.00           O  
ATOM    660  N   ARG    41      86.355  64.621  94.387  1.00  0.00           N  
ATOM    661  H   ARG    41      85.842  64.097  93.693  1.00  0.00           H  
ATOM    662  CA  ARG    41      87.073  63.864  95.444  1.00  0.00           C  
ATOM    663  HA  ARG    41      87.858  64.413  95.964  1.00  0.00           H  
ATOM    664  CB  ARG    41      86.059  63.517  96.493  1.00  0.00           C  
ATOM    665  HB2 ARG    41      86.543  62.813  97.171  1.00  0.00           H  
ATOM    666  HB3 ARG    41      85.755  64.394  97.065  1.00  0.00           H  
ATOM    667  CG  ARG    41      84.656  62.890  96.064  1.00  0.00           C  
ATOM    668  HG2 ARG    41      84.083  63.685  95.586  1.00  0.00           H  
ATOM    669  HG3 ARG    41      84.785  62.165  95.261  1.00  0.00           H  
ATOM    670  CD  ARG    41      83.759  62.399  97.316  1.00  0.00           C  
ATOM    671  HD2 ARG    41      82.935  61.780  96.962  1.00  0.00           H  
ATOM    672  HD3 ARG    41      84.414  61.900  98.031  1.00  0.00           H  
ATOM    673  NE  ARG    41      83.215  63.512  98.044  1.00  0.00           N  
ATOM    674  HE  ARG    41      83.780  64.319  98.268  1.00  0.00           H  
ATOM    675  CZ  ARG    41      82.085  63.520  98.728  1.00  0.00           C  
ATOM    676  NH1 ARG    41      81.259  62.570  98.788  1.00  0.00           N  
ATOM    677 HH11 ARG    41      81.432  61.674  98.356  1.00  0.00           H  
ATOM    678 HH12 ARG    41      80.505  62.667  99.453  1.00  0.00           H  
ATOM    679  NH2 ARG    41      81.791  64.541  99.454  1.00  0.00           N  
ATOM    680 HH21 ARG    41      82.504  65.257  99.467  1.00  0.00           H  
ATOM    681 HH22 ARG    41      80.974  64.495 100.046  1.00  0.00           H  
ATOM    682  C   ARG    41      87.828  62.635  94.989  1.00  0.00           C  
ATOM    683  O   ARG    41      88.434  61.937  95.820  1.00  0.00           O  
ATOM    684  N   TYR    42      87.669  62.190  93.703  1.00  0.00           N  
ATOM    685  H   TYR    42      87.200  62.839  93.087  1.00  0.00           H  
ATOM    686  CA  TYR    42      88.316  61.111  93.108  1.00  0.00           C  
ATOM    687  HA  TYR    42      88.339  60.298  93.833  1.00  0.00           H  
ATOM    688  CB  TYR    42      87.406  60.688  91.931  1.00  0.00           C  
ATOM    689  HB2 TYR    42      87.266  61.433  91.147  1.00  0.00           H  
ATOM    690  HB3 TYR    42      87.758  59.767  91.469  1.00  0.00           H  
ATOM    691  CG  TYR    42      86.017  60.246  92.279  1.00  0.00           C  
ATOM    692  CD1 TYR    42      85.681  58.859  92.447  1.00  0.00           C  
ATOM    693  HD1 TYR    42      86.510  58.167  92.464  1.00  0.00           H  
ATOM    694  CE1 TYR    42      84.407  58.466  92.918  1.00  0.00           C  
ATOM    695  HE1 TYR    42      84.283  57.401  93.053  1.00  0.00           H  
ATOM    696  CZ  TYR    42      83.448  59.470  93.184  1.00  0.00           C  
ATOM    697  OH  TYR    42      82.184  59.162  93.648  1.00  0.00           O  
ATOM    698  HH  TYR    42      81.864  59.978  94.039  1.00  0.00           H  
ATOM    699  CE2 TYR    42      83.739  60.848  92.982  1.00  0.00           C  
ATOM    700  HE2 TYR    42      82.999  61.631  93.046  1.00  0.00           H  
ATOM    701  CD2 TYR    42      85.035  61.197  92.586  1.00  0.00           C  
ATOM    702  HD2 TYR    42      85.395  62.214  92.546  1.00  0.00           H  
ATOM    703  C   TYR    42      89.786  61.373  92.666  1.00  0.00           C  
ATOM    704  O   TYR    42      90.087  60.933  91.592  1.00  0.00           O  
ATOM    705  N   SER    43      90.617  62.133  93.428  1.00  0.00           N  
ATOM    706  H   SER    43      90.201  62.476  94.281  1.00  0.00           H  
ATOM    707  CA  SER    43      92.015  62.521  93.042  1.00  0.00           C  
ATOM    708  HA  SER    43      92.400  61.971  92.183  1.00  0.00           H  
ATOM    709  CB  SER    43      92.122  63.959  92.602  1.00  0.00           C  
ATOM    710  HB2 SER    43      93.155  64.208  92.359  1.00  0.00           H  
ATOM    711  HB3 SER    43      91.455  64.126  91.756  1.00  0.00           H  
ATOM    712  OG  SER    43      91.606  64.817  93.601  1.00  0.00           O  
ATOM    713  HG  SER    43      92.007  65.684  93.506  1.00  0.00           H  
ATOM    714  C   SER    43      93.039  62.287  94.172  1.00  0.00           C  
ATOM    715  O   SER    43      92.635  61.977  95.321  1.00  0.00           O  
ATOM    716  N   ASN    44      94.335  62.338  93.829  1.00  0.00           N  
ATOM    717  H   ASN    44      94.602  62.610  92.894  1.00  0.00           H  
ATOM    718  CA  ASN    44      95.411  62.016  94.744  1.00  0.00           C  
ATOM    719  HA  ASN    44      95.035  61.447  95.594  1.00  0.00           H  
ATOM    720  CB  ASN    44      96.404  61.133  93.969  1.00  0.00           C  
ATOM    721  HB2 ASN    44      95.933  60.443  93.269  1.00  0.00           H  
ATOM    722  HB3 ASN    44      96.965  61.711  93.235  1.00  0.00           H  
ATOM    723  CG  ASN    44      97.370  60.332  94.812  1.00  0.00           C  
ATOM    724  OD1 ASN    44      98.526  60.440  94.594  1.00  0.00           O  
ATOM    725  ND2 ASN    44      96.932  59.640  95.780  1.00  0.00           N  
ATOM    726 HD21 ASN    44      97.589  58.973  96.160  1.00  0.00           H  
ATOM    727 HD22 ASN    44      95.961  59.440  95.975  1.00  0.00           H  
ATOM    728  C   ASN    44      96.073  63.226  95.367  1.00  0.00           C  
ATOM    729  O   ASN    44      96.046  64.351  94.853  1.00  0.00           O  
ATOM    730  N   TRP    45      96.778  62.913  96.468  1.00  0.00           N  
ATOM    731  H   TRP    45      96.816  61.945  96.753  1.00  0.00           H  
ATOM    732  CA  TRP    45      97.698  63.796  97.114  1.00  0.00           C  
ATOM    733  HA  TRP    45      97.067  64.587  97.519  1.00  0.00           H  
ATOM    734  CB  TRP    45      98.412  63.246  98.291  1.00  0.00           C  
ATOM    735  HB2 TRP    45      98.986  64.101  98.649  1.00  0.00           H  
ATOM    736  HB3 TRP    45      97.738  62.949  99.094  1.00  0.00           H  
ATOM    737  CG  TRP    45      99.262  62.149  97.953  1.00  0.00           C  
ATOM    738  CD1 TRP    45      98.925  60.864  97.731  1.00  0.00           C  
ATOM    739  HD1 TRP    45      97.911  60.509  97.846  1.00  0.00           H  
ATOM    740  NE1 TRP    45     100.056  60.096  97.676  1.00  0.00           N  
ATOM    741  HE1 TRP    45      99.882  59.101  97.683  1.00  0.00           H  
ATOM    742  CE2 TRP    45     101.240  60.844  97.696  1.00  0.00           C  
ATOM    743  CZ2 TRP    45     102.613  60.536  97.712  1.00  0.00           C  
ATOM    744  HZ2 TRP    45     103.026  59.565  97.482  1.00  0.00           H  
ATOM    745  CH2 TRP    45     103.522  61.514  97.933  1.00  0.00           C  
ATOM    746  HH2 TRP    45     104.559  61.226  98.017  1.00  0.00           H  
ATOM    747  CZ3 TRP    45     103.101  62.889  98.004  1.00  0.00           C  
ATOM    748  HZ3 TRP    45     103.809  63.636  98.329  1.00  0.00           H  
ATOM    749  CE3 TRP    45     101.706  63.184  98.000  1.00  0.00           C  
ATOM    750  HE3 TRP    45     101.391  64.215  98.060  1.00  0.00           H  
ATOM    751  CD2 TRP    45     100.738  62.180  97.878  1.00  0.00           C  
ATOM    752  C   TRP    45      98.696  64.469  96.154  1.00  0.00           C  
ATOM    753  O   TRP    45      98.862  65.712  96.113  1.00  0.00           O  
ATOM    754  N   LEU    46      99.226  63.713  95.186  1.00  0.00           N  
ATOM    755  H   LEU    46      98.920  62.760  95.055  1.00  0.00           H  
ATOM    756  CA  LEU    46     100.077  64.223  94.117  1.00  0.00           C  
ATOM    757  HA  LEU    46     100.863  64.864  94.518  1.00  0.00           H  
ATOM    758  CB  LEU    46     100.542  63.111  93.229  1.00  0.00           C  
ATOM    759  HB2 LEU    46      99.665  62.700  92.728  1.00  0.00           H  
ATOM    760  HB3 LEU    46     101.171  63.558  92.459  1.00  0.00           H  
ATOM    761  CG  LEU    46     101.473  62.035  93.931  1.00  0.00           C  
ATOM    762  HG  LEU    46     101.014  61.514  94.772  1.00  0.00           H  
ATOM    763  CD1 LEU    46     101.833  60.846  93.004  1.00  0.00           C  
ATOM    764 HD11 LEU    46     102.520  61.158  92.218  1.00  0.00           H  
ATOM    765 HD12 LEU    46     102.416  60.090  93.530  1.00  0.00           H  
ATOM    766 HD13 LEU    46     100.959  60.307  92.639  1.00  0.00           H  
ATOM    767  CD2 LEU    46     102.777  62.611  94.325  1.00  0.00           C  
ATOM    768 HD21 LEU    46     103.486  62.754  93.509  1.00  0.00           H  
ATOM    769 HD22 LEU    46     102.530  63.536  94.846  1.00  0.00           H  
ATOM    770 HD23 LEU    46     103.185  61.962  95.101  1.00  0.00           H  
ATOM    771  C   LEU    46      99.285  65.249  93.226  1.00  0.00           C  
ATOM    772  O   LEU    46      99.822  66.239  92.736  1.00  0.00           O  
ATOM    773  N   ASP    47      98.021  64.999  92.949  1.00  0.00           N  
ATOM    774  H   ASP    47      97.490  64.285  93.426  1.00  0.00           H  
ATOM    775  CA  ASP    47      97.162  65.816  92.002  1.00  0.00           C  
ATOM    776  HA  ASP    47      97.713  65.957  91.072  1.00  0.00           H  
ATOM    777  CB  ASP    47      95.859  65.066  91.651  1.00  0.00           C  
ATOM    778  HB2 ASP    47      95.271  65.000  92.566  1.00  0.00           H  
ATOM    779  HB3 ASP    47      95.240  65.635  90.957  1.00  0.00           H  
ATOM    780  CG  ASP    47      96.096  63.730  91.034  1.00  0.00           C  
ATOM    781  OD1 ASP    47      97.162  63.468  90.339  1.00  0.00           O  
ATOM    782  OD2 ASP    47      95.179  62.891  91.159  1.00  0.00           O  
ATOM    783  C   ASP    47      96.783  67.126  92.602  1.00  0.00           C  
ATOM    784  O   ASP    47      96.903  68.131  91.969  1.00  0.00           O  
ATOM    785  N   LYS    48      96.413  67.060  93.885  1.00  0.00           N  
ATOM    786  H   LYS    48      96.325  66.181  94.374  1.00  0.00           H  
ATOM    787  CA  LYS    48      96.101  68.186  94.776  1.00  0.00           C  
ATOM    788  HA  LYS    48      95.383  68.909  94.388  1.00  0.00           H  
ATOM    789  CB  LYS    48      95.680  67.594  96.216  1.00  0.00           C  
ATOM    790  HB2 LYS    48      96.333  66.748  96.432  1.00  0.00           H  
ATOM    791  HB3 LYS    48      95.671  68.368  96.984  1.00  0.00           H  
ATOM    792  CG  LYS    48      94.229  67.134  96.084  1.00  0.00           C  
ATOM    793  HG2 LYS    48      93.565  67.926  95.737  1.00  0.00           H  
ATOM    794  HG3 LYS    48      94.240  66.320  95.360  1.00  0.00           H  
ATOM    795  CD  LYS    48      93.612  66.451  97.367  1.00  0.00           C  
ATOM    796  HD2 LYS    48      94.424  65.808  97.704  1.00  0.00           H  
ATOM    797  HD3 LYS    48      93.418  67.225  98.110  1.00  0.00           H  
ATOM    798  CE  LYS    48      92.286  65.680  97.218  1.00  0.00           C  
ATOM    799  HE2 LYS    48      91.450  66.375  97.293  1.00  0.00           H  
ATOM    800  HE3 LYS    48      92.186  65.128  96.283  1.00  0.00           H  
ATOM    801  NZ  LYS    48      92.248  64.753  98.354  1.00  0.00           N  
ATOM    802  HZ1 LYS    48      92.254  65.334  99.180  1.00  0.00           H  
ATOM    803  HZ2 LYS    48      91.417  64.185  98.440  1.00  0.00           H  
ATOM    804  HZ3 LYS    48      93.029  64.130  98.506  1.00  0.00           H  
ATOM    805  C   LYS    48      97.340  69.000  94.962  1.00  0.00           C  
ATOM    806  O   LYS    48      97.194  70.248  94.986  1.00  0.00           O  
ATOM    807  N   LEU    49      98.525  68.438  95.038  1.00  0.00           N  
ATOM    808  H   LEU    49      98.487  67.429  95.046  1.00  0.00           H  
ATOM    809  CA  LEU    49      99.813  69.141  94.989  1.00  0.00           C  
ATOM    810  HA  LEU    49      99.841  69.874  95.796  1.00  0.00           H  
ATOM    811  CB  LEU    49     100.922  68.094  95.334  1.00  0.00           C  
ATOM    812  HB2 LEU    49     100.803  67.338  96.111  1.00  0.00           H  
ATOM    813  HB3 LEU    49     101.073  67.554  94.399  1.00  0.00           H  
ATOM    814  CG  LEU    49     102.319  68.719  95.767  1.00  0.00           C  
ATOM    815  HG  LEU    49     102.754  69.445  95.080  1.00  0.00           H  
ATOM    816  CD1 LEU    49     102.257  69.427  97.150  1.00  0.00           C  
ATOM    817 HD11 LEU    49     103.230  69.827  97.433  1.00  0.00           H  
ATOM    818 HD12 LEU    49     101.584  70.281  97.073  1.00  0.00           H  
ATOM    819 HD13 LEU    49     101.748  68.859  97.929  1.00  0.00           H  
ATOM    820  CD2 LEU    49     103.338  67.620  95.822  1.00  0.00           C  
ATOM    821 HD21 LEU    49     103.686  67.260  94.853  1.00  0.00           H  
ATOM    822 HD22 LEU    49     104.118  67.992  96.486  1.00  0.00           H  
ATOM    823 HD23 LEU    49     102.821  66.763  96.255  1.00  0.00           H  
ATOM    824  C   LEU    49     100.042  69.963  93.702  1.00  0.00           C  
ATOM    825  O   LEU    49     100.363  71.165  93.769  1.00  0.00           O  
ATOM    826  N   TYR    50      99.806  69.369  92.515  1.00  0.00           N  
ATOM    827  H   TYR    50      99.509  68.407  92.443  1.00  0.00           H  
ATOM    828  CA  TYR    50     100.035  70.122  91.295  1.00  0.00           C  
ATOM    829  HA  TYR    50     100.900  70.759  91.479  1.00  0.00           H  
ATOM    830  CB  TYR    50     100.486  69.081  90.197  1.00  0.00           C  
ATOM    831  HB2 TYR    50     101.211  68.396  90.638  1.00  0.00           H  
ATOM    832  HB3 TYR    50      99.611  68.478  89.955  1.00  0.00           H  
ATOM    833  CG  TYR    50     100.909  69.570  88.821  1.00  0.00           C  
ATOM    834  CD1 TYR    50     101.542  70.846  88.646  1.00  0.00           C  
ATOM    835  HD1 TYR    50     101.578  71.467  89.528  1.00  0.00           H  
ATOM    836  CE1 TYR    50     101.883  71.324  87.385  1.00  0.00           C  
ATOM    837  HE1 TYR    50     102.424  72.253  87.278  1.00  0.00           H  
ATOM    838  CZ  TYR    50     101.655  70.543  86.259  1.00  0.00           C  
ATOM    839  OH  TYR    50     102.076  71.023  85.098  1.00  0.00           O  
ATOM    840  HH  TYR    50     101.502  70.792  84.363  1.00  0.00           H  
ATOM    841  CE2 TYR    50     100.840  69.347  86.356  1.00  0.00           C  
ATOM    842  HE2 TYR    50     100.514  68.805  85.480  1.00  0.00           H  
ATOM    843  CD2 TYR    50     100.537  68.879  87.656  1.00  0.00           C  
ATOM    844  HD2 TYR    50      99.960  67.989  87.860  1.00  0.00           H  
ATOM    845  C   TYR    50      98.836  71.096  91.038  1.00  0.00           C  
ATOM    846  O   TYR    50      99.062  72.111  90.401  1.00  0.00           O  
ATOM    847  N   MET    51      97.667  70.875  91.690  1.00  0.00           N  
ATOM    848  H   MET    51      97.514  69.980  92.132  1.00  0.00           H  
ATOM    849  CA  MET    51      96.691  71.973  91.624  1.00  0.00           C  
ATOM    850  HA  MET    51      96.363  71.956  90.584  1.00  0.00           H  
ATOM    851  CB  MET    51      95.440  71.598  92.421  1.00  0.00           C  
ATOM    852  HB2 MET    51      95.256  70.524  92.405  1.00  0.00           H  
ATOM    853  HB3 MET    51      95.734  71.792  93.452  1.00  0.00           H  
ATOM    854  CG  MET    51      94.217  72.410  92.206  1.00  0.00           C  
ATOM    855  HG2 MET    51      94.413  73.418  92.569  1.00  0.00           H  
ATOM    856  HG3 MET    51      93.992  72.553  91.149  1.00  0.00           H  
ATOM    857  SD  MET    51      92.761  71.864  93.080  1.00  0.00           S  
ATOM    858  CE  MET    51      93.243  71.414  94.707  1.00  0.00           C  
ATOM    859  HE1 MET    51      93.795  70.483  94.839  1.00  0.00           H  
ATOM    860  HE2 MET    51      93.689  72.355  95.028  1.00  0.00           H  
ATOM    861  HE3 MET    51      92.399  71.319  95.391  1.00  0.00           H  
ATOM    862  C   MET    51      97.230  73.304  92.124  1.00  0.00           C  
ATOM    863  O   MET    51      96.725  74.269  91.580  1.00  0.00           O  
ATOM    864  N   VAL    52      98.260  73.366  93.008  1.00  0.00           N  
ATOM    865  H   VAL    52      98.638  72.486  93.329  1.00  0.00           H  
ATOM    866  CA  VAL    52      98.691  74.610  93.532  1.00  0.00           C  
ATOM    867  HA  VAL    52      97.890  75.149  94.038  1.00  0.00           H  
ATOM    868  CB  VAL    52      99.815  74.278  94.660  1.00  0.00           C  
ATOM    869  HB  VAL    52     100.539  73.636  94.158  1.00  0.00           H  
ATOM    870  CG1 VAL    52     100.537  75.455  95.162  1.00  0.00           C  
ATOM    871 HG11 VAL    52     101.158  75.675  94.293  1.00  0.00           H  
ATOM    872 HG12 VAL    52     100.008  76.393  95.333  1.00  0.00           H  
ATOM    873 HG13 VAL    52     101.217  75.176  95.967  1.00  0.00           H  
ATOM    874  CG2 VAL    52      99.214  73.606  95.815  1.00  0.00           C  
ATOM    875 HG21 VAL    52     100.078  73.435  96.456  1.00  0.00           H  
ATOM    876 HG22 VAL    52      98.526  74.317  96.273  1.00  0.00           H  
ATOM    877 HG23 VAL    52      98.755  72.670  95.497  1.00  0.00           H  
ATOM    878  C   VAL    52      99.341  75.440  92.415  1.00  0.00           C  
ATOM    879  O   VAL    52      99.270  76.642  92.466  1.00  0.00           O  
ATOM    880  N   VAL    53     100.036  74.817  91.475  1.00  0.00           N  
ATOM    881  H   VAL    53     100.123  73.811  91.518  1.00  0.00           H  
ATOM    882  CA  VAL    53     100.736  75.488  90.455  1.00  0.00           C  
ATOM    883  HA  VAL    53     100.963  76.515  90.740  1.00  0.00           H  
ATOM    884  CB  VAL    53     102.014  74.720  90.070  1.00  0.00           C  
ATOM    885  HB  VAL    53     101.670  73.783  89.632  1.00  0.00           H  
ATOM    886  CG1 VAL    53     102.771  75.378  88.958  1.00  0.00           C  
ATOM    887 HG11 VAL    53     103.569  74.767  88.537  1.00  0.00           H  
ATOM    888 HG12 VAL    53     102.188  75.631  88.072  1.00  0.00           H  
ATOM    889 HG13 VAL    53     103.063  76.326  89.409  1.00  0.00           H  
ATOM    890  CG2 VAL    53     102.941  74.334  91.165  1.00  0.00           C  
ATOM    891 HG21 VAL    53     103.693  73.753  90.630  1.00  0.00           H  
ATOM    892 HG22 VAL    53     103.443  75.226  91.539  1.00  0.00           H  
ATOM    893 HG23 VAL    53     102.522  73.615  91.869  1.00  0.00           H  
ATOM    894  C   VAL    53      99.777  75.632  89.252  1.00  0.00           C  
ATOM    895  O   VAL    53      99.795  76.593  88.460  1.00  0.00           O  
ATOM    896  N   GLY    54      98.914  74.626  88.983  1.00  0.00           N  
ATOM    897  H   GLY    54      98.968  73.754  89.490  1.00  0.00           H  
ATOM    898  CA  GLY    54      97.751  74.786  88.006  1.00  0.00           C  
ATOM    899  HA2 GLY    54      98.162  74.909  87.004  1.00  0.00           H  
ATOM    900  HA3 GLY    54      97.139  73.884  88.033  1.00  0.00           H  
ATOM    901  C   GLY    54      96.812  75.980  88.336  1.00  0.00           C  
ATOM    902  O   GLY    54      96.320  76.599  87.417  1.00  0.00           O  
ATOM    903  N   THR    55      96.543  76.300  89.586  1.00  0.00           N  
ATOM    904  H   THR    55      96.801  75.694  90.352  1.00  0.00           H  
ATOM    905  CA  THR    55      95.872  77.577  89.918  1.00  0.00           C  
ATOM    906  HA  THR    55      94.999  77.725  89.282  1.00  0.00           H  
ATOM    907  CB  THR    55      95.250  77.571  91.294  1.00  0.00           C  
ATOM    908  HB  THR    55      94.852  78.549  91.564  1.00  0.00           H  
ATOM    909  CG2 THR    55      94.128  76.577  91.543  1.00  0.00           C  
ATOM    910 HG21 THR    55      93.260  76.894  90.965  1.00  0.00           H  
ATOM    911 HG22 THR    55      94.447  75.573  91.260  1.00  0.00           H  
ATOM    912 HG23 THR    55      93.857  76.477  92.593  1.00  0.00           H  
ATOM    913  OG1 THR    55      96.272  77.244  92.264  1.00  0.00           O  
ATOM    914  HG1 THR    55      96.236  76.294  92.402  1.00  0.00           H  
ATOM    915  C   THR    55      96.825  78.764  89.695  1.00  0.00           C  
ATOM    916  O   THR    55      96.438  79.689  88.864  1.00  0.00           O  
ATOM    917  N   LEU    56      98.044  78.727  90.310  1.00  0.00           N  
ATOM    918  H   LEU    56      98.206  77.946  90.929  1.00  0.00           H  
ATOM    919  CA  LEU    56      98.989  79.808  90.135  1.00  0.00           C  
ATOM    920  HA  LEU    56      98.562  80.581  90.774  1.00  0.00           H  
ATOM    921  CB  LEU    56     100.322  79.418  90.817  1.00  0.00           C  
ATOM    922  HB2 LEU    56     100.182  78.959  91.795  1.00  0.00           H  
ATOM    923  HB3 LEU    56     100.849  78.632  90.276  1.00  0.00           H  
ATOM    924  CG  LEU    56     101.380  80.515  90.967  1.00  0.00           C  
ATOM    925  HG  LEU    56     101.645  80.861  89.968  1.00  0.00           H  
ATOM    926  CD1 LEU    56     100.857  81.684  91.739  1.00  0.00           C  
ATOM    927 HD11 LEU    56     100.124  82.290  91.206  1.00  0.00           H  
ATOM    928 HD12 LEU    56     100.532  81.372  92.731  1.00  0.00           H  
ATOM    929 HD13 LEU    56     101.695  82.371  91.859  1.00  0.00           H  
ATOM    930  CD2 LEU    56     102.513  79.945  91.839  1.00  0.00           C  
ATOM    931 HD21 LEU    56     102.152  79.680  92.832  1.00  0.00           H  
ATOM    932 HD22 LEU    56     102.815  78.984  91.421  1.00  0.00           H  
ATOM    933 HD23 LEU    56     103.407  80.553  91.974  1.00  0.00           H  
ATOM    934  C   LEU    56      99.163  80.237  88.637  1.00  0.00           C  
ATOM    935  O   LEU    56      99.313  81.431  88.313  1.00  0.00           O  
ATOM    936  N   ALA    57      99.240  79.257  87.772  1.00  0.00           N  
ATOM    937  H   ALA    57      99.192  78.330  88.171  1.00  0.00           H  
ATOM    938  CA  ALA    57      99.341  79.328  86.326  1.00  0.00           C  
ATOM    939  HA  ALA    57     100.257  79.905  86.201  1.00  0.00           H  
ATOM    940  CB  ALA    57      99.710  77.995  85.777  1.00  0.00           C  
ATOM    941  HB1 ALA    57     100.627  77.549  86.163  1.00  0.00           H  
ATOM    942  HB2 ALA    57      98.816  77.400  85.963  1.00  0.00           H  
ATOM    943  HB3 ALA    57      99.680  77.969  84.688  1.00  0.00           H  
ATOM    944  C   ALA    57      98.175  80.060  85.640  1.00  0.00           C  
ATOM    945  O   ALA    57      98.278  81.057  84.893  1.00  0.00           O  
ATOM    946  N   ALA    58      96.921  79.678  85.983  1.00  0.00           N  
ATOM    947  H   ALA    58      96.887  78.949  86.681  1.00  0.00           H  
ATOM    948  CA  ALA    58      95.745  80.426  85.552  1.00  0.00           C  
ATOM    949  HA  ALA    58      95.859  80.458  84.469  1.00  0.00           H  
ATOM    950  CB  ALA    58      94.510  79.648  85.984  1.00  0.00           C  
ATOM    951  HB1 ALA    58      94.327  78.767  85.369  1.00  0.00           H  
ATOM    952  HB2 ALA    58      94.408  79.441  87.049  1.00  0.00           H  
ATOM    953  HB3 ALA    58      93.743  80.364  85.689  1.00  0.00           H  
ATOM    954  C   ALA    58      95.741  81.871  86.102  1.00  0.00           C  
ATOM    955  O   ALA    58      95.533  82.793  85.291  1.00  0.00           O  
ATOM    956  N   ILE    59      96.053  82.138  87.362  1.00  0.00           N  
ATOM    957  H   ILE    59      96.201  81.304  87.913  1.00  0.00           H  
ATOM    958  CA  ILE    59      96.264  83.447  87.936  1.00  0.00           C  
ATOM    959  HA  ILE    59      95.307  83.963  87.861  1.00  0.00           H  
ATOM    960  CB  ILE    59      96.564  83.359  89.417  1.00  0.00           C  
ATOM    961  HB  ILE    59      97.413  82.687  89.538  1.00  0.00           H  
ATOM    962  CG2 ILE    59      97.073  84.717  89.990  1.00  0.00           C  
ATOM    963 HG21 ILE    59      96.706  85.561  89.406  1.00  0.00           H  
ATOM    964 HG22 ILE    59      96.784  84.849  91.033  1.00  0.00           H  
ATOM    965 HG23 ILE    59      98.163  84.747  89.998  1.00  0.00           H  
ATOM    966  CG1 ILE    59      95.493  82.743  90.317  1.00  0.00           C  
ATOM    967 HG12 ILE    59      94.702  83.469  90.506  1.00  0.00           H  
ATOM    968 HG13 ILE    59      95.002  81.928  89.786  1.00  0.00           H  
ATOM    969  CD1 ILE    59      96.150  82.296  91.667  1.00  0.00           C  
ATOM    970 HD11 ILE    59      95.364  81.737  92.175  1.00  0.00           H  
ATOM    971 HD12 ILE    59      96.939  81.601  91.378  1.00  0.00           H  
ATOM    972 HD13 ILE    59      96.481  83.116  92.304  1.00  0.00           H  
ATOM    973  C   ILE    59      97.367  84.303  87.198  1.00  0.00           C  
ATOM    974  O   ILE    59      97.037  85.414  86.690  1.00  0.00           O  
ATOM    975  N   ILE    60      98.598  83.809  86.995  1.00  0.00           N  
ATOM    976  H   ILE    60      98.802  82.906  87.400  1.00  0.00           H  
ATOM    977  CA  ILE    60      99.589  84.604  86.236  1.00  0.00           C  
ATOM    978  HA  ILE    60      99.592  85.600  86.678  1.00  0.00           H  
ATOM    979  CB  ILE    60     101.025  84.099  86.480  1.00  0.00           C  
ATOM    980  HB  ILE    60     101.576  84.770  85.821  1.00  0.00           H  
ATOM    981  CG2 ILE    60     101.410  84.260  88.026  1.00  0.00           C  
ATOM    982 HG21 ILE    60     102.491  84.353  88.132  1.00  0.00           H  
ATOM    983 HG22 ILE    60     100.806  85.091  88.389  1.00  0.00           H  
ATOM    984 HG23 ILE    60     101.060  83.346  88.504  1.00  0.00           H  
ATOM    985  CG1 ILE    60     101.346  82.751  85.796  1.00  0.00           C  
ATOM    986 HG12 ILE    60     101.124  81.960  86.512  1.00  0.00           H  
ATOM    987 HG13 ILE    60     100.907  82.419  84.856  1.00  0.00           H  
ATOM    988  CD1 ILE    60     102.872  82.634  85.623  1.00  0.00           C  
ATOM    989 HD11 ILE    60     103.163  82.736  84.578  1.00  0.00           H  
ATOM    990 HD12 ILE    60     103.328  83.512  86.081  1.00  0.00           H  
ATOM    991 HD13 ILE    60     103.376  81.766  86.048  1.00  0.00           H  
ATOM    992  C   ILE    60      99.252  84.847  84.727  1.00  0.00           C  
ATOM    993  O   ILE    60      99.559  85.873  84.147  1.00  0.00           O  
ATOM    994  N   HIE    61      98.577  83.870  84.122  1.00  0.00           N  
ATOM    995  H   HIE    61      98.559  82.996  84.629  1.00  0.00           H  
ATOM    996  CA  HIE    61      98.050  84.017  82.768  1.00  0.00           C  
ATOM    997  HA  HIE    61      98.771  84.520  82.123  1.00  0.00           H  
ATOM    998  CB  HIE    61      97.511  82.700  82.212  1.00  0.00           C  
ATOM    999  HB2 HIE    61      98.395  82.062  82.222  1.00  0.00           H  
ATOM   1000  HB3 HIE    61      96.887  82.256  82.987  1.00  0.00           H  
ATOM   1001  CG  HIE    61      96.808  82.543  80.894  1.00  0.00           C  
ATOM   1002  ND1 HIE    61      96.156  81.364  80.491  1.00  0.00           N  
ATOM   1003  CE1 HIE    61      95.538  81.626  79.332  1.00  0.00           C  
ATOM   1004  HE1 HIE    61      94.849  80.944  78.857  1.00  0.00           H  
ATOM   1005  NE2 HIE    61      95.798  82.922  78.978  1.00  0.00           N  
ATOM   1006  HE2 HIE    61      95.414  83.346  78.146  1.00  0.00           H  
ATOM   1007  CD2 HIE    61      96.527  83.525  79.953  1.00  0.00           C  
ATOM   1008  HD2 HIE    61      96.863  84.543  80.080  1.00  0.00           H  
ATOM   1009  C   HIE    61      96.919  85.081  82.767  1.00  0.00           C  
ATOM   1010  O   HIE    61      96.941  85.970  81.931  1.00  0.00           O  
ATOM   1011  N   GLY    62      95.953  85.022  83.696  1.00  0.00           N  
ATOM   1012  H   GLY    62      95.997  84.247  84.342  1.00  0.00           H  
ATOM   1013  CA  GLY    62      94.931  86.134  84.023  1.00  0.00           C  
ATOM   1014  HA2 GLY    62      94.218  86.109  83.199  1.00  0.00           H  
ATOM   1015  HA3 GLY    62      94.485  85.856  84.978  1.00  0.00           H  
ATOM   1016  C   GLY    62      95.645  87.499  84.107  1.00  0.00           C  
ATOM   1017  O   GLY    62      95.186  88.564  83.636  1.00  0.00           O  
ATOM   1018  N   ALA    63      96.642  87.457  84.902  1.00  0.00           N  
ATOM   1019  H   ALA    63      96.907  86.604  85.374  1.00  0.00           H  
ATOM   1020  CA  ALA    63      97.310  88.680  85.318  1.00  0.00           C  
ATOM   1021  HA  ALA    63      96.658  89.456  85.719  1.00  0.00           H  
ATOM   1022  CB  ALA    63      98.149  88.362  86.543  1.00  0.00           C  
ATOM   1023  HB1 ALA    63      98.712  89.227  86.895  1.00  0.00           H  
ATOM   1024  HB2 ALA    63      97.520  87.979  87.347  1.00  0.00           H  
ATOM   1025  HB3 ALA    63      98.878  87.655  86.146  1.00  0.00           H  
ATOM   1026  C   ALA    63      98.181  89.308  84.229  1.00  0.00           C  
ATOM   1027  O   ALA    63      98.422  90.551  84.238  1.00  0.00           O  
ATOM   1028  N   GLY    64      98.657  88.539  83.213  1.00  0.00           N  
ATOM   1029  H   GLY    64      98.317  87.591  83.132  1.00  0.00           H  
ATOM   1030  CA  GLY    64      99.555  89.021  82.179  1.00  0.00           C  
ATOM   1031  HA2 GLY    64     100.516  89.273  82.627  1.00  0.00           H  
ATOM   1032  HA3 GLY    64      99.912  88.173  81.596  1.00  0.00           H  
ATOM   1033  C   GLY    64      99.061  90.088  81.220  1.00  0.00           C  
ATOM   1034  O   GLY    64      99.693  91.099  80.944  1.00  0.00           O  
ATOM   1035  N   LEU    65      97.743  90.044  80.852  1.00  0.00           N  
ATOM   1036  H   LEU    65      97.206  89.213  81.055  1.00  0.00           H  
ATOM   1037  CA  LEU    65      97.115  90.874  79.831  1.00  0.00           C  
ATOM   1038  HA  LEU    65      97.883  90.888  79.058  1.00  0.00           H  
ATOM   1039  CB  LEU    65      95.952  90.085  79.104  1.00  0.00           C  
ATOM   1040  HB2 LEU    65      96.429  89.216  78.652  1.00  0.00           H  
ATOM   1041  HB3 LEU    65      95.190  89.784  79.823  1.00  0.00           H  
ATOM   1042  CG  LEU    65      95.244  90.782  77.886  1.00  0.00           C  
ATOM   1043  HG  LEU    65      94.794  91.699  78.267  1.00  0.00           H  
ATOM   1044  CD1 LEU    65      96.207  91.070  76.743  1.00  0.00           C  
ATOM   1045 HD11 LEU    65      96.750  91.996  76.930  1.00  0.00           H  
ATOM   1046 HD12 LEU    65      96.976  90.298  76.701  1.00  0.00           H  
ATOM   1047 HD13 LEU    65      95.711  91.033  75.774  1.00  0.00           H  
ATOM   1048  CD2 LEU    65      93.933  90.088  77.409  1.00  0.00           C  
ATOM   1049 HD21 LEU    65      93.331  89.689  78.225  1.00  0.00           H  
ATOM   1050 HD22 LEU    65      93.373  90.768  76.766  1.00  0.00           H  
ATOM   1051 HD23 LEU    65      94.236  89.173  76.900  1.00  0.00           H  
ATOM   1052  C   LEU    65      96.993  92.378  80.244  1.00  0.00           C  
ATOM   1053  O   LEU    65      97.291  93.268  79.430  1.00  0.00           O  
ATOM   1054  N   PRO    66      96.570  92.686  81.470  1.00  0.00           N  
ATOM   1055  CD  PRO    66      95.722  91.829  82.375  1.00  0.00           C  
ATOM   1056  HD2 PRO    66      96.026  90.788  82.480  1.00  0.00           H  
ATOM   1057  HD3 PRO    66      94.736  91.823  81.909  1.00  0.00           H  
ATOM   1058  CG  PRO    66      95.654  92.553  83.692  1.00  0.00           C  
ATOM   1059  HG2 PRO    66      96.438  92.255  84.388  1.00  0.00           H  
ATOM   1060  HG3 PRO    66      94.716  92.490  84.245  1.00  0.00           H  
ATOM   1061  CB  PRO    66      95.794  94.092  83.297  1.00  0.00           C  
ATOM   1062  HB2 PRO    66      96.363  94.645  84.045  1.00  0.00           H  
ATOM   1063  HB3 PRO    66      94.798  94.534  83.305  1.00  0.00           H  
ATOM   1064  CA  PRO    66      96.420  94.150  81.961  1.00  0.00           C  
ATOM   1065  HA  PRO    66      95.811  94.727  81.265  1.00  0.00           H  
ATOM   1066  C   PRO    66      97.849  94.682  82.257  1.00  0.00           C  
ATOM   1067  O   PRO    66      98.158  95.865  82.085  1.00  0.00           O  
ATOM   1068  N   LEU    67      98.869  93.812  82.605  1.00  0.00           N  
ATOM   1069  H   LEU    67      98.638  92.830  82.641  1.00  0.00           H  
ATOM   1070  CA  LEU    67     100.310  94.240  82.678  1.00  0.00           C  
ATOM   1071  HA  LEU    67     100.264  95.142  83.288  1.00  0.00           H  
ATOM   1072  CB  LEU    67     101.211  93.239  83.423  1.00  0.00           C  
ATOM   1073  HB2 LEU    67     100.603  93.004  84.296  1.00  0.00           H  
ATOM   1074  HB3 LEU    67     101.415  92.426  82.726  1.00  0.00           H  
ATOM   1075  CG  LEU    67     102.545  93.995  83.872  1.00  0.00           C  
ATOM   1076  HG  LEU    67     102.749  94.810  83.177  1.00  0.00           H  
ATOM   1077  CD1 LEU    67     102.267  94.634  85.233  1.00  0.00           C  
ATOM   1078 HD11 LEU    67     101.408  95.305  85.211  1.00  0.00           H  
ATOM   1079 HD12 LEU    67     102.049  93.842  85.950  1.00  0.00           H  
ATOM   1080 HD13 LEU    67     103.077  95.273  85.584  1.00  0.00           H  
ATOM   1081  CD2 LEU    67     103.651  93.035  84.027  1.00  0.00           C  
ATOM   1082 HD21 LEU    67     103.374  92.190  84.657  1.00  0.00           H  
ATOM   1083 HD22 LEU    67     103.807  92.603  83.038  1.00  0.00           H  
ATOM   1084 HD23 LEU    67     104.555  93.570  84.316  1.00  0.00           H  
ATOM   1085  C   LEU    67     100.822  94.486  81.247  1.00  0.00           C  
ATOM   1086  O   LEU    67     101.627  95.408  81.084  1.00  0.00           O  
ATOM   1087  N   MET    68     100.363  93.697  80.250  1.00  0.00           N  
ATOM   1088  H   MET    68      99.893  92.815  80.396  1.00  0.00           H  
ATOM   1089  CA  MET    68     100.695  93.981  78.831  1.00  0.00           C  
ATOM   1090  HA  MET    68     101.777  94.041  78.717  1.00  0.00           H  
ATOM   1091  CB  MET    68     100.326  92.746  78.006  1.00  0.00           C  
ATOM   1092  HB2 MET    68     100.608  91.843  78.547  1.00  0.00           H  
ATOM   1093  HB3 MET    68      99.239  92.825  78.000  1.00  0.00           H  
ATOM   1094  CG  MET    68     100.859  92.842  76.518  1.00  0.00           C  
ATOM   1095  HG2 MET    68     100.369  92.033  75.975  1.00  0.00           H  
ATOM   1096  HG3 MET    68     100.526  93.769  76.051  1.00  0.00           H  
ATOM   1097  SD  MET    68     102.671  92.609  76.284  1.00  0.00           S  
ATOM   1098  CE  MET    68     102.784  93.665  74.798  1.00  0.00           C  
ATOM   1099  HE1 MET    68     103.608  93.273  74.203  1.00  0.00           H  
ATOM   1100  HE2 MET    68     101.863  93.597  74.219  1.00  0.00           H  
ATOM   1101  HE3 MET    68     102.933  94.684  75.154  1.00  0.00           H  
ATOM   1102  C   MET    68     100.147  95.306  78.295  1.00  0.00           C  
ATOM   1103  O   MET    68     100.751  95.989  77.475  1.00  0.00           O  
ATOM   1104  N   MET    69      98.908  95.670  78.668  1.00  0.00           N  
ATOM   1105  H   MET    69      98.485  94.937  79.220  1.00  0.00           H  
ATOM   1106  CA  MET    69      98.222  96.969  78.532  1.00  0.00           C  
ATOM   1107  HA  MET    69      98.217  97.250  77.479  1.00  0.00           H  
ATOM   1108  CB  MET    69      96.650  96.873  78.810  1.00  0.00           C  
ATOM   1109  HB2 MET    69      96.621  96.500  79.834  1.00  0.00           H  
ATOM   1110  HB3 MET    69      96.204  97.868  78.793  1.00  0.00           H  
ATOM   1111  CG  MET    69      95.889  95.951  77.884  1.00  0.00           C  
ATOM   1112  HG2 MET    69      96.367  94.973  77.845  1.00  0.00           H  
ATOM   1113  HG3 MET    69      94.934  95.785  78.383  1.00  0.00           H  
ATOM   1114  SD  MET    69      95.786  96.532  76.156  1.00  0.00           S  
ATOM   1115  CE  MET    69      95.108  95.002  75.374  1.00  0.00           C  
ATOM   1116  HE1 MET    69      95.254  95.086  74.297  1.00  0.00           H  
ATOM   1117  HE2 MET    69      95.656  94.100  75.645  1.00  0.00           H  
ATOM   1118  HE3 MET    69      94.050  94.840  75.581  1.00  0.00           H  
ATOM   1119  C   MET    69      98.883  98.090  79.267  1.00  0.00           C  
ATOM   1120  O   MET    69      98.877  99.201  78.769  1.00  0.00           O  
ATOM   1121  N   LEU    70      99.405  97.897  80.456  1.00  0.00           N  
ATOM   1122  H   LEU    70      99.071  97.076  80.941  1.00  0.00           H  
ATOM   1123  CA  LEU    70     100.314  98.869  81.146  1.00  0.00           C  
ATOM   1124  HA  LEU    70      99.752  99.803  81.128  1.00  0.00           H  
ATOM   1125  CB  LEU    70     100.526  98.352  82.598  1.00  0.00           C  
ATOM   1126  HB2 LEU    70      99.561  98.393  83.102  1.00  0.00           H  
ATOM   1127  HB3 LEU    70     100.834  97.317  82.450  1.00  0.00           H  
ATOM   1128  CG  LEU    70     101.726  99.009  83.355  1.00  0.00           C  
ATOM   1129  HG  LEU    70     102.687  98.990  82.842  1.00  0.00           H  
ATOM   1130  CD1 LEU    70     101.387 100.418  83.843  1.00  0.00           C  
ATOM   1131 HD11 LEU    70     101.344 101.078  82.977  1.00  0.00           H  
ATOM   1132 HD12 LEU    70     100.410 100.458  84.324  1.00  0.00           H  
ATOM   1133 HD13 LEU    70     102.160 100.661  84.572  1.00  0.00           H  
ATOM   1134  CD2 LEU    70     101.918  98.135  84.649  1.00  0.00           C  
ATOM   1135 HD21 LEU    70     100.980  97.962  85.176  1.00  0.00           H  
ATOM   1136 HD22 LEU    70     102.361  97.229  84.235  1.00  0.00           H  
ATOM   1137 HD23 LEU    70     102.743  98.492  85.267  1.00  0.00           H  
ATOM   1138  C   LEU    70     101.623  99.063  80.374  1.00  0.00           C  
ATOM   1139  O   LEU    70     102.065 100.162  80.107  1.00  0.00           O  
ATOM   1140  N   VAL    71     102.163  97.963  79.869  1.00  0.00           N  
ATOM   1141  H   VAL    71     101.646  97.186  80.254  1.00  0.00           H  
ATOM   1142  CA  VAL    71     103.380  97.923  79.008  1.00  0.00           C  
ATOM   1143  HA  VAL    71     104.171  98.449  79.543  1.00  0.00           H  
ATOM   1144  CB  VAL    71     103.920  96.457  78.934  1.00  0.00           C  
ATOM   1145  HB  VAL    71     103.072  95.794  78.761  1.00  0.00           H  
ATOM   1146  CG1 VAL    71     104.860  96.111  77.758  1.00  0.00           C  
ATOM   1147 HG11 VAL    71     104.365  96.487  76.862  1.00  0.00           H  
ATOM   1148 HG12 VAL    71     105.755  96.731  77.807  1.00  0.00           H  
ATOM   1149 HG13 VAL    71     105.156  95.062  77.777  1.00  0.00           H  
ATOM   1150  CG2 VAL    71     104.627  96.066  80.257  1.00  0.00           C  
ATOM   1151 HG21 VAL    71     105.521  96.673  80.401  1.00  0.00           H  
ATOM   1152 HG22 VAL    71     103.966  96.088  81.124  1.00  0.00           H  
ATOM   1153 HG23 VAL    71     105.015  95.047  80.256  1.00  0.00           H  
ATOM   1154  C   VAL    71     103.172  98.655  77.644  1.00  0.00           C  
ATOM   1155  O   VAL    71     104.073  99.424  77.261  1.00  0.00           O  
ATOM   1156  N   PHE    72     101.952  98.455  77.053  1.00  0.00           N  
ATOM   1157  H   PHE    72     101.435  97.661  77.404  1.00  0.00           H  
ATOM   1158  CA  PHE    72     101.460  99.088  75.829  1.00  0.00           C  
ATOM   1159  HA  PHE    72     102.275  98.981  75.113  1.00  0.00           H  
ATOM   1160  CB  PHE    72     100.135  98.507  75.304  1.00  0.00           C  
ATOM   1161  HB2 PHE    72     100.423  97.588  74.794  1.00  0.00           H  
ATOM   1162  HB3 PHE    72      99.362  98.274  76.037  1.00  0.00           H  
ATOM   1163  CG  PHE    72      99.478  99.418  74.282  1.00  0.00           C  
ATOM   1164  CD1 PHE    72      98.480 100.322  74.666  1.00  0.00           C  
ATOM   1165  HD1 PHE    72      98.062 100.275  75.661  1.00  0.00           H  
ATOM   1166  CE1 PHE    72      97.945 101.213  73.656  1.00  0.00           C  
ATOM   1167  HE1 PHE    72      97.190 101.951  73.885  1.00  0.00           H  
ATOM   1168  CZ  PHE    72      98.273 101.027  72.323  1.00  0.00           C  
ATOM   1169  HZ  PHE    72      97.701 101.487  71.531  1.00  0.00           H  
ATOM   1170  CE2 PHE    72      99.398 100.220  72.047  1.00  0.00           C  
ATOM   1171  HE2 PHE    72      99.741 100.222  71.023  1.00  0.00           H  
ATOM   1172  CD2 PHE    72     100.059  99.470  73.015  1.00  0.00           C  
ATOM   1173  HD2 PHE    72     100.932  98.911  72.712  1.00  0.00           H  
ATOM   1174  C   PHE    72     101.283 100.612  76.125  1.00  0.00           C  
ATOM   1175  O   PHE    72     101.717 101.389  75.310  1.00  0.00           O  
ATOM   1176  N   GLY    73     100.568 101.047  77.250  1.00  0.00           N  
ATOM   1177  H   GLY    73     100.177 100.379  77.899  1.00  0.00           H  
ATOM   1178  CA  GLY    73     100.258 102.344  77.519  1.00  0.00           C  
ATOM   1179  HA2 GLY    73      99.713 102.780  76.682  1.00  0.00           H  
ATOM   1180  HA3 GLY    73      99.549 102.264  78.344  1.00  0.00           H  
ATOM   1181  C   GLY    73     101.477 103.118  77.884  1.00  0.00           C  
ATOM   1182  O   GLY    73     101.707 104.206  77.367  1.00  0.00           O  
ATOM   1183  N   GLU    74     102.400 102.440  78.650  1.00  0.00           N  
ATOM   1184  H   GLU    74     102.230 101.520  79.030  1.00  0.00           H  
ATOM   1185  CA  GLU    74     103.607 103.002  78.939  1.00  0.00           C  
ATOM   1186  HA  GLU    74     103.520 103.898  79.552  1.00  0.00           H  
ATOM   1187  CB  GLU    74     104.313 102.096  79.962  1.00  0.00           C  
ATOM   1188  HB2 GLU    74     104.284 101.071  79.591  1.00  0.00           H  
ATOM   1189  HB3 GLU    74     105.383 102.306  79.986  1.00  0.00           H  
ATOM   1190  CG  GLU    74     103.896 102.284  81.426  1.00  0.00           C  
ATOM   1191  HG2 GLU    74     102.850 102.024  81.582  1.00  0.00           H  
ATOM   1192  HG3 GLU    74     104.441 101.486  81.931  1.00  0.00           H  
ATOM   1193  CD  GLU    74     104.134 103.683  82.021  1.00  0.00           C  
ATOM   1194  OE1 GLU    74     103.489 103.883  83.100  1.00  0.00           O  
ATOM   1195  OE2 GLU    74     104.856 104.541  81.549  1.00  0.00           O  
ATOM   1196  C   GLU    74     104.574 103.161  77.757  1.00  0.00           C  
ATOM   1197  O   GLU    74     105.420 103.994  77.900  1.00  0.00           O  
ATOM   1198  N   MET    75     104.496 102.272  76.759  1.00  0.00           N  
ATOM   1199  H   MET    75     103.979 101.423  76.941  1.00  0.00           H  
ATOM   1200  CA  MET    75     105.258 102.477  75.522  1.00  0.00           C  
ATOM   1201  HA  MET    75     106.274 102.857  75.632  1.00  0.00           H  
ATOM   1202  CB  MET    75     105.370 101.140  74.743  1.00  0.00           C  
ATOM   1203  HB2 MET    75     105.818 100.286  75.250  1.00  0.00           H  
ATOM   1204  HB3 MET    75     104.366 100.815  74.469  1.00  0.00           H  
ATOM   1205  CG  MET    75     106.213 101.281  73.494  1.00  0.00           C  
ATOM   1206  HG2 MET    75     106.199 100.325  72.969  1.00  0.00           H  
ATOM   1207  HG3 MET    75     105.705 101.962  72.811  1.00  0.00           H  
ATOM   1208  SD  MET    75     107.896 101.973  73.677  1.00  0.00           S  
ATOM   1209  CE  MET    75     108.441 102.054  71.924  1.00  0.00           C  
ATOM   1210  HE1 MET    75     108.394 101.065  71.469  1.00  0.00           H  
ATOM   1211  HE2 MET    75     107.685 102.567  71.330  1.00  0.00           H  
ATOM   1212  HE3 MET    75     109.419 102.515  71.788  1.00  0.00           H  
ATOM   1213  C   MET    75     104.537 103.473  74.545  1.00  0.00           C  
ATOM   1214  O   MET    75     105.157 104.263  73.792  1.00  0.00           O  
ATOM   1215  N   THR    76     103.212 103.652  74.642  1.00  0.00           N  
ATOM   1216  H   THR    76     102.783 102.930  75.204  1.00  0.00           H  
ATOM   1217  CA  THR    76     102.487 104.729  73.974  1.00  0.00           C  
ATOM   1218  HA  THR    76     102.797 104.752  72.929  1.00  0.00           H  
ATOM   1219  CB  THR    76     100.987 104.320  74.007  1.00  0.00           C  
ATOM   1220  HB  THR    76     100.719 103.895  74.974  1.00  0.00           H  
ATOM   1221  CG2 THR    76     100.121 105.553  73.633  1.00  0.00           C  
ATOM   1222 HG21 THR    76     100.084 106.230  74.487  1.00  0.00           H  
ATOM   1223 HG22 THR    76     100.430 106.083  72.732  1.00  0.00           H  
ATOM   1224 HG23 THR    76      99.081 105.241  73.532  1.00  0.00           H  
ATOM   1225  OG1 THR    76     100.766 103.335  73.029  1.00  0.00           O  
ATOM   1226  HG1 THR    76     100.777 102.460  73.424  1.00  0.00           H  
ATOM   1227  C   THR    76     102.799 106.073  74.551  1.00  0.00           C  
ATOM   1228  O   THR    76     102.672 107.073  73.847  1.00  0.00           O  
ATOM   1229  N   ASP    77     103.269 106.193  75.811  1.00  0.00           N  
ATOM   1230  H   ASP    77     103.205 105.367  76.388  1.00  0.00           H  
ATOM   1231  CA  ASP    77     103.745 107.470  76.382  1.00  0.00           C  
ATOM   1232  HA  ASP    77     102.974 108.219  76.199  1.00  0.00           H  
ATOM   1233  CB  ASP    77     103.767 107.284  77.886  1.00  0.00           C  
ATOM   1234  HB2 ASP    77     102.855 106.832  78.277  1.00  0.00           H  
ATOM   1235  HB3 ASP    77     104.505 106.504  78.073  1.00  0.00           H  
ATOM   1236  CG  ASP    77     104.207 108.573  78.562  1.00  0.00           C  
ATOM   1237  OD1 ASP    77     103.359 109.514  78.659  1.00  0.00           O  
ATOM   1238  OD2 ASP    77     105.250 108.541  79.263  1.00  0.00           O  
ATOM   1239  C   ASP    77     105.131 107.852  75.731  1.00  0.00           C  
ATOM   1240  O   ASP    77     105.428 109.045  75.582  1.00  0.00           O  
ATOM   1241  N   ILE    78     106.019 106.881  75.375  1.00  0.00           N  
ATOM   1242  H   ILE    78     105.778 105.954  75.696  1.00  0.00           H  
ATOM   1243  CA  ILE    78     107.302 107.089  74.697  1.00  0.00           C  
ATOM   1244  HA  ILE    78     107.846 107.940  75.107  1.00  0.00           H  
ATOM   1245  CB  ILE    78     108.215 105.838  74.921  1.00  0.00           C  
ATOM   1246  HB  ILE    78     107.685 104.957  74.560  1.00  0.00           H  
ATOM   1247  CG2 ILE    78     109.585 105.931  74.207  1.00  0.00           C  
ATOM   1248 HG21 ILE    78     110.452 105.401  74.602  1.00  0.00           H  
ATOM   1249 HG22 ILE    78     109.500 105.509  73.206  1.00  0.00           H  
ATOM   1250 HG23 ILE    78     109.783 107.002  74.164  1.00  0.00           H  
ATOM   1251  CG1 ILE    78     108.582 105.499  76.354  1.00  0.00           C  
ATOM   1252 HG12 ILE    78     107.711 105.373  76.997  1.00  0.00           H  
ATOM   1253 HG13 ILE    78     109.150 104.579  76.492  1.00  0.00           H  
ATOM   1254  CD1 ILE    78     109.392 106.620  77.035  1.00  0.00           C  
ATOM   1255 HD11 ILE    78     109.608 106.395  78.079  1.00  0.00           H  
ATOM   1256 HD12 ILE    78     110.383 106.630  76.579  1.00  0.00           H  
ATOM   1257 HD13 ILE    78     108.902 107.585  76.901  1.00  0.00           H  
ATOM   1258  C   ILE    78     107.109 107.374  73.207  1.00  0.00           C  
ATOM   1259  O   ILE    78     107.859 108.245  72.686  1.00  0.00           O  
ATOM   1260  N   PHE    79     106.049 106.877  72.544  1.00  0.00           N  
ATOM   1261  H   PHE    79     105.548 106.087  72.925  1.00  0.00           H  
ATOM   1262  CA  PHE    79     105.581 107.481  71.280  1.00  0.00           C  
ATOM   1263  HA  PHE    79     106.523 107.416  70.734  1.00  0.00           H  
ATOM   1264  CB  PHE    79     104.583 106.501  70.571  1.00  0.00           C  
ATOM   1265  HB2 PHE    79     103.674 106.428  71.167  1.00  0.00           H  
ATOM   1266  HB3 PHE    79     104.321 107.005  69.641  1.00  0.00           H  
ATOM   1267  CG  PHE    79     105.164 105.212  70.127  1.00  0.00           C  
ATOM   1268  CD1 PHE    79     104.733 103.926  70.640  1.00  0.00           C  
ATOM   1269  HD1 PHE    79     103.974 103.988  71.405  1.00  0.00           H  
ATOM   1270  CE1 PHE    79     105.254 102.744  70.085  1.00  0.00           C  
ATOM   1271  HE1 PHE    79     104.838 101.816  70.449  1.00  0.00           H  
ATOM   1272  CZ  PHE    79     106.131 102.744  69.059  1.00  0.00           C  
ATOM   1273  HZ  PHE    79     106.534 101.870  68.569  1.00  0.00           H  
ATOM   1274  CE2 PHE    79     106.540 104.006  68.532  1.00  0.00           C  
ATOM   1275  HE2 PHE    79     107.233 104.143  67.715  1.00  0.00           H  
ATOM   1276  CD2 PHE    79     106.065 105.238  69.070  1.00  0.00           C  
ATOM   1277  HD2 PHE    79     106.477 106.202  68.808  1.00  0.00           H  
ATOM   1278  C   PHE    79     104.895 108.865  71.336  1.00  0.00           C  
ATOM   1279  O   PHE    79     105.031 109.561  70.323  1.00  0.00           O  
ATOM   1280  N   ALA    80     104.183 109.286  72.413  1.00  0.00           N  
ATOM   1281  H   ALA    80     103.865 108.613  73.095  1.00  0.00           H  
ATOM   1282  CA  ALA    80     103.597 110.590  72.635  1.00  0.00           C  
ATOM   1283  HA  ALA    80     103.025 110.907  71.764  1.00  0.00           H  
ATOM   1284  CB  ALA    80     102.637 110.551  73.934  1.00  0.00           C  
ATOM   1285  HB1 ALA    80     102.010 109.690  73.700  1.00  0.00           H  
ATOM   1286  HB2 ALA    80     103.274 110.323  74.788  1.00  0.00           H  
ATOM   1287  HB3 ALA    80     102.004 111.438  73.964  1.00  0.00           H  
ATOM   1288  C   ALA    80     104.706 111.638  72.828  1.00  0.00           C  
ATOM   1289  O   ALA    80     104.691 112.604  72.167  1.00  0.00           O  
ATOM   1290  N   ASN    81     105.705 111.294  73.619  1.00  0.00           N  
ATOM   1291  H   ASN    81     105.600 110.484  74.213  1.00  0.00           H  
ATOM   1292  CA  ASN    81     107.047 111.959  73.566  1.00  0.00           C  
ATOM   1293  HA  ASN    81     106.950 113.018  73.806  1.00  0.00           H  
ATOM   1294  CB  ASN    81     108.002 111.176  74.521  1.00  0.00           C  
ATOM   1295  HB2 ASN    81     107.926 110.100  74.366  1.00  0.00           H  
ATOM   1296  HB3 ASN    81     109.055 111.339  74.292  1.00  0.00           H  
ATOM   1297  CG  ASN    81     107.831 111.229  76.046  1.00  0.00           C  
ATOM   1298  OD1 ASN    81     108.436 110.425  76.735  1.00  0.00           O  
ATOM   1299  ND2 ASN    81     107.080 112.136  76.601  1.00  0.00           N  
ATOM   1300 HD21 ASN    81     106.937 112.171  77.601  1.00  0.00           H  
ATOM   1301 HD22 ASN    81     106.543 112.742  75.998  1.00  0.00           H  
ATOM   1302  C   ASN    81     107.732 112.107  72.161  1.00  0.00           C  
ATOM   1303  O   ASN    81     108.183 113.229  71.803  1.00  0.00           O  
ATOM   1304  N   ALA    82     107.603 111.153  71.240  1.00  0.00           N  
ATOM   1305  H   ALA    82     107.091 110.330  71.524  1.00  0.00           H  
ATOM   1306  CA  ALA    82     108.160 111.191  69.889  1.00  0.00           C  
ATOM   1307  HA  ALA    82     109.148 111.573  70.146  1.00  0.00           H  
ATOM   1308  CB  ALA    82     108.314 109.821  69.237  1.00  0.00           C  
ATOM   1309  HB1 ALA    82     107.381 109.376  68.891  1.00  0.00           H  
ATOM   1310  HB2 ALA    82     108.983 109.853  68.377  1.00  0.00           H  
ATOM   1311  HB3 ALA    82     108.653 109.132  70.011  1.00  0.00           H  
ATOM   1312  C   ALA    82     107.514 112.287  69.054  1.00  0.00           C  
ATOM   1313  O   ALA    82     108.209 113.053  68.378  1.00  0.00           O  
ATOM   1314  N   GLY    83     106.190 112.427  69.037  1.00  0.00           N  
ATOM   1315  H   GLY    83     105.718 111.613  69.405  1.00  0.00           H  
ATOM   1316  CA  GLY    83     105.430 113.513  68.396  1.00  0.00           C  
ATOM   1317  HA2 GLY    83     105.638 113.488  67.327  1.00  0.00           H  
ATOM   1318  HA3 GLY    83     104.346 113.405  68.419  1.00  0.00           H  
ATOM   1319  C   GLY    83     105.697 114.886  68.989  1.00  0.00           C  
ATOM   1320  O   GLY    83     105.961 115.839  68.213  1.00  0.00           O  
ATOM   1321  N   ASN    84     105.658 114.961  70.282  1.00  0.00           N  
ATOM   1322  H   ASN    84     105.234 114.171  70.748  1.00  0.00           H  
ATOM   1323  CA  ASN    84     105.911 116.226  70.937  1.00  0.00           C  
ATOM   1324  HA  ASN    84     105.336 117.013  70.450  1.00  0.00           H  
ATOM   1325  CB  ASN    84     105.359 116.078  72.348  1.00  0.00           C  
ATOM   1326  HB2 ASN    84     104.641 115.263  72.430  1.00  0.00           H  
ATOM   1327  HB3 ASN    84     106.222 115.935  72.999  1.00  0.00           H  
ATOM   1328  CG  ASN    84     104.620 117.310  72.919  1.00  0.00           C  
ATOM   1329  OD1 ASN    84     105.144 118.003  73.795  1.00  0.00           O  
ATOM   1330  ND2 ASN    84     103.432 117.599  72.451  1.00  0.00           N  
ATOM   1331 HD21 ASN    84     102.812 118.119  73.056  1.00  0.00           H  
ATOM   1332 HD22 ASN    84     102.938 117.022  71.786  1.00  0.00           H  
ATOM   1333  C   ASN    84     107.298 116.751  70.828  1.00  0.00           C  
ATOM   1334  O   ASN    84     107.532 117.985  70.603  1.00  0.00           O  
ATOM   1335  N   LEU    85     108.268 115.858  70.868  1.00  0.00           N  
ATOM   1336  H   LEU    85     108.105 114.880  71.063  1.00  0.00           H  
ATOM   1337  CA  LEU    85     109.655 116.208  70.595  1.00  0.00           C  
ATOM   1338  HA  LEU    85     109.866 117.096  71.190  1.00  0.00           H  
ATOM   1339  CB  LEU    85     110.531 114.995  71.090  1.00  0.00           C  
ATOM   1340  HB2 LEU    85     110.205 114.649  72.071  1.00  0.00           H  
ATOM   1341  HB3 LEU    85     110.465 114.125  70.437  1.00  0.00           H  
ATOM   1342  CG  LEU    85     112.063 115.368  71.119  1.00  0.00           C  
ATOM   1343  HG  LEU    85     112.224 115.825  70.143  1.00  0.00           H  
ATOM   1344  CD1 LEU    85     112.301 116.212  72.393  1.00  0.00           C  
ATOM   1345 HD11 LEU    85     113.340 116.529  72.305  1.00  0.00           H  
ATOM   1346 HD12 LEU    85     111.587 117.032  72.473  1.00  0.00           H  
ATOM   1347 HD13 LEU    85     112.128 115.575  73.261  1.00  0.00           H  
ATOM   1348  CD2 LEU    85     112.932 114.120  71.363  1.00  0.00           C  
ATOM   1349 HD21 LEU    85     113.970 114.333  71.616  1.00  0.00           H  
ATOM   1350 HD22 LEU    85     112.496 113.430  72.086  1.00  0.00           H  
ATOM   1351 HD23 LEU    85     112.837 113.565  70.430  1.00  0.00           H  
ATOM   1352  C   LEU    85     109.901 116.568  69.066  1.00  0.00           C  
ATOM   1353  O   LEU    85     110.786 117.466  68.782  1.00  0.00           O  
ATOM   1354  N   GLU    86     109.077 116.094  68.122  1.00  0.00           N  
ATOM   1355  H   GLU    86     108.415 115.367  68.352  1.00  0.00           H  
ATOM   1356  CA  GLU    86     109.184 116.531  66.680  1.00  0.00           C  
ATOM   1357  HA  GLU    86     110.250 116.676  66.506  1.00  0.00           H  
ATOM   1358  CB  GLU    86     108.570 115.386  65.832  1.00  0.00           C  
ATOM   1359  HB2 GLU    86     109.004 114.473  66.242  1.00  0.00           H  
ATOM   1360  HB3 GLU    86     107.488 115.300  65.940  1.00  0.00           H  
ATOM   1361  CG  GLU    86     108.890 115.506  64.356  1.00  0.00           C  
ATOM   1362  HG2 GLU    86     109.901 115.901  64.257  1.00  0.00           H  
ATOM   1363  HG3 GLU    86     108.934 114.522  63.890  1.00  0.00           H  
ATOM   1364  CD  GLU    86     107.939 116.329  63.539  1.00  0.00           C  
ATOM   1365  OE1 GLU    86     106.754 116.565  63.919  1.00  0.00           O  
ATOM   1366  OE2 GLU    86     108.327 116.699  62.392  1.00  0.00           O  
ATOM   1367  C   GLU    86     108.540 117.869  66.339  1.00  0.00           C  
ATOM   1368  O   GLU    86     109.065 118.565  65.486  1.00  0.00           O  
ATOM   1369  N   ASP    87     107.531 118.330  67.182  1.00  0.00           N  
ATOM   1370  H   ASP    87     107.149 117.678  67.852  1.00  0.00           H  
ATOM   1371  CA  ASP    87     106.873 119.644  66.980  1.00  0.00           C  
ATOM   1372  HA  ASP    87     106.671 119.830  65.925  1.00  0.00           H  
ATOM   1373  CB  ASP    87     105.500 119.688  67.774  1.00  0.00           C  
ATOM   1374  HB2 ASP    87     105.695 119.091  68.664  1.00  0.00           H  
ATOM   1375  HB3 ASP    87     105.428 120.675  68.232  1.00  0.00           H  
ATOM   1376  CG  ASP    87     104.141 119.218  67.109  1.00  0.00           C  
ATOM   1377  OD1 ASP    87     104.245 118.624  66.040  1.00  0.00           O  
ATOM   1378  OD2 ASP    87     103.048 119.378  67.652  1.00  0.00           O  
ATOM   1379  C   ASP    87     107.739 120.815  67.503  1.00  0.00           C  
ATOM   1380  O   ASP    87     107.813 121.910  66.919  1.00  0.00           O  
ATOM   1381  N   LEU    88     108.411 120.552  68.592  1.00  0.00           N  
ATOM   1382  H   LEU    88     108.255 119.632  68.978  1.00  0.00           H  
ATOM   1383  CA  LEU    88     109.091 121.554  69.441  1.00  0.00           C  
ATOM   1384  HA  LEU    88     109.554 122.263  68.755  1.00  0.00           H  
ATOM   1385  CB  LEU    88     108.018 122.288  70.247  1.00  0.00           C  
ATOM   1386  HB2 LEU    88     107.425 122.862  69.535  1.00  0.00           H  
ATOM   1387  HB3 LEU    88     107.516 121.543  70.865  1.00  0.00           H  
ATOM   1388  CG  LEU    88     108.604 123.279  71.250  1.00  0.00           C  
ATOM   1389  HG  LEU    88     109.313 122.809  71.931  1.00  0.00           H  
ATOM   1390  CD1 LEU    88     109.332 124.478  70.533  1.00  0.00           C  
ATOM   1391 HD11 LEU    88     109.884 125.043  71.284  1.00  0.00           H  
ATOM   1392 HD12 LEU    88     109.985 124.096  69.748  1.00  0.00           H  
ATOM   1393 HD13 LEU    88     108.588 125.124  70.066  1.00  0.00           H  
ATOM   1394  CD2 LEU    88     107.502 123.897  72.031  1.00  0.00           C  
ATOM   1395 HD21 LEU    88     107.908 124.494  72.847  1.00  0.00           H  
ATOM   1396 HD22 LEU    88     106.858 124.511  71.401  1.00  0.00           H  
ATOM   1397 HD23 LEU    88     107.043 123.082  72.590  1.00  0.00           H  
ATOM   1398  C   LEU    88     110.215 120.937  70.274  1.00  0.00           C  
ATOM   1399  O   LEU    88     110.020 119.973  71.013  1.00  0.00           O  
ATOM   1400  N   MET    89     111.458 121.412  70.197  1.00  0.00           N  
ATOM   1401  H   MET    89     111.714 122.093  69.496  1.00  0.00           H  
ATOM   1402  CA  MET    89     112.573 120.915  71.065  1.00  0.00           C  
ATOM   1403  HA  MET    89     112.448 119.878  71.377  1.00  0.00           H  
ATOM   1404  CB  MET    89     113.897 120.955  70.325  1.00  0.00           C  
ATOM   1405  HB2 MET    89     113.763 121.298  69.299  1.00  0.00           H  
ATOM   1406  HB3 MET    89     114.717 121.432  70.862  1.00  0.00           H  
ATOM   1407  CG  MET    89     114.269 119.442  70.004  1.00  0.00           C  
ATOM   1408  HG2 MET    89     113.446 118.806  69.678  1.00  0.00           H  
ATOM   1409  HG3 MET    89     114.956 119.440  69.157  1.00  0.00           H  
ATOM   1410  SD  MET    89     115.085 118.660  71.340  1.00  0.00           S  
ATOM   1411  CE  MET    89     115.842 117.293  70.564  1.00  0.00           C  
ATOM   1412  HE1 MET    89     116.798 117.590  70.132  1.00  0.00           H  
ATOM   1413  HE2 MET    89     115.980 116.499  71.299  1.00  0.00           H  
ATOM   1414  HE3 MET    89     115.168 116.945  69.782  1.00  0.00           H  
ATOM   1415  C   MET    89     112.652 121.695  72.355  1.00  0.00           C  
ATOM   1416  O   MET    89     112.278 122.857  72.575  1.00  0.00           O  
ATOM   1417  N   SER    90     113.282 120.996  73.346  1.00  0.00           N  
ATOM   1418  H   SER    90     113.759 120.158  73.046  1.00  0.00           H  
ATOM   1419  CA  SER    90     113.600 121.405  74.724  1.00  0.00           C  
ATOM   1420  HA  SER    90     113.974 120.555  75.294  1.00  0.00           H  
ATOM   1421  CB  SER    90     114.750 122.367  74.733  1.00  0.00           C  
ATOM   1422  HB2 SER    90     114.498 123.255  74.154  1.00  0.00           H  
ATOM   1423  HB3 SER    90     115.053 122.724  75.718  1.00  0.00           H  
ATOM   1424  OG  SER    90     115.979 121.880  74.263  1.00  0.00           O  
ATOM   1425  HG  SER    90     116.739 122.199  74.754  1.00  0.00           H  
ATOM   1426  C   SER    90     112.403 121.899  75.487  1.00  0.00           C  
ATOM   1427  O   SER    90     112.466 122.973  76.110  1.00  0.00           O  
ATOM   1428  N   ASN    91     111.333 121.174  75.560  1.00  0.00           N  
ATOM   1429  H   ASN    91     111.442 120.254  75.158  1.00  0.00           H  
ATOM   1430  CA  ASN    91     110.109 121.353  76.360  1.00  0.00           C  
ATOM   1431  HA  ASN    91     110.262 122.130  77.109  1.00  0.00           H  
ATOM   1432  CB  ASN    91     109.071 121.923  75.388  1.00  0.00           C  
ATOM   1433  HB2 ASN    91     109.218 122.957  75.076  1.00  0.00           H  
ATOM   1434  HB3 ASN    91     109.040 121.336  74.470  1.00  0.00           H  
ATOM   1435  CG  ASN    91     107.627 121.869  75.902  1.00  0.00           C  
ATOM   1436  OD1 ASN    91     107.334 122.362  76.974  1.00  0.00           O  
ATOM   1437  ND2 ASN    91     106.686 121.256  75.200  1.00  0.00           N  
ATOM   1438 HD21 ASN    91     105.722 121.439  75.438  1.00  0.00           H  
ATOM   1439 HD22 ASN    91     106.832 120.831  74.296  1.00  0.00           H  
ATOM   1440  C   ASN    91     109.681 120.055  77.065  1.00  0.00           C  
ATOM   1441  O   ASN    91     109.541 120.166  78.272  1.00  0.00           O  
ATOM   1442  N   ILE    92     109.562 118.878  76.485  1.00  0.00           N  
ATOM   1443  H   ILE    92     109.893 118.816  75.533  1.00  0.00           H  
ATOM   1444  CA  ILE    92     109.190 117.690  77.208  1.00  0.00           C  
ATOM   1445  HA  ILE    92     108.320 118.047  77.760  1.00  0.00           H  
ATOM   1446  CB  ILE    92     108.810 116.487  76.292  1.00  0.00           C  
ATOM   1447  HB  ILE    92     108.264 115.707  76.823  1.00  0.00           H  
ATOM   1448  CG2 ILE    92     107.786 116.927  75.171  1.00  0.00           C  
ATOM   1449 HG21 ILE    92     107.228 116.021  74.934  1.00  0.00           H  
ATOM   1450 HG22 ILE    92     107.206 117.774  75.538  1.00  0.00           H  
ATOM   1451 HG23 ILE    92     108.330 117.301  74.304  1.00  0.00           H  
ATOM   1452  CG1 ILE    92     109.964 115.810  75.628  1.00  0.00           C  
ATOM   1453 HG12 ILE    92     110.319 116.381  74.770  1.00  0.00           H  
ATOM   1454 HG13 ILE    92     110.748 115.850  76.384  1.00  0.00           H  
ATOM   1455  CD1 ILE    92     109.905 114.292  75.224  1.00  0.00           C  
ATOM   1456 HD11 ILE    92     109.380 114.244  74.270  1.00  0.00           H  
ATOM   1457 HD12 ILE    92     110.901 113.851  75.265  1.00  0.00           H  
ATOM   1458 HD13 ILE    92     109.304 113.724  75.934  1.00  0.00           H  
ATOM   1459  C   ILE    92     110.087 117.355  78.422  1.00  0.00           C  
ATOM   1460  O   ILE    92     109.590 116.647  79.336  1.00  0.00           O  
ATOM   1461  N   THR    93     111.344 117.757  78.370  1.00  0.00           N  
ATOM   1462  H   THR    93     111.653 118.346  77.610  1.00  0.00           H  
ATOM   1463  CA  THR    93     112.325 117.246  79.380  1.00  0.00           C  
ATOM   1464  HA  THR    93     111.859 117.115  80.357  1.00  0.00           H  
ATOM   1465  CB  THR    93     112.746 115.821  78.926  1.00  0.00           C  
ATOM   1466  HB  THR    93     111.861 115.202  78.775  1.00  0.00           H  
ATOM   1467  CG2 THR    93     113.667 115.669  77.773  1.00  0.00           C  
ATOM   1468 HG21 THR    93     114.699 115.857  78.070  1.00  0.00           H  
ATOM   1469 HG22 THR    93     113.540 114.681  77.331  1.00  0.00           H  
ATOM   1470 HG23 THR    93     113.404 116.417  77.026  1.00  0.00           H  
ATOM   1471  OG1 THR    93     113.395 115.338  80.034  1.00  0.00           O  
ATOM   1472  HG1 THR    93     112.837 115.356  80.815  1.00  0.00           H  
ATOM   1473  C   THR    93     113.565 118.106  79.588  1.00  0.00           C  
ATOM   1474  O   THR    93     113.978 118.899  78.705  1.00  0.00           O  
ATOM   1475  N   ASN    94     114.219 117.948  80.721  1.00  0.00           N  
ATOM   1476  H   ASN    94     113.838 117.211  81.297  1.00  0.00           H  
ATOM   1477  CA  ASN    94     115.542 118.441  81.064  1.00  0.00           C  
ATOM   1478  HA  ASN    94     115.859 119.177  80.326  1.00  0.00           H  
ATOM   1479  CB  ASN    94     115.366 119.143  82.435  1.00  0.00           C  
ATOM   1480  HB2 ASN    94     114.901 118.435  83.121  1.00  0.00           H  
ATOM   1481  HB3 ASN    94     116.354 119.389  82.822  1.00  0.00           H  
ATOM   1482  CG  ASN    94     114.406 120.297  82.320  1.00  0.00           C  
ATOM   1483  OD1 ASN    94     114.216 121.019  81.326  1.00  0.00           O  
ATOM   1484  ND2 ASN    94     113.684 120.448  83.381  1.00  0.00           N  
ATOM   1485 HD21 ASN    94     113.880 119.889  84.199  1.00  0.00           H  
ATOM   1486 HD22 ASN    94     112.944 121.135  83.362  1.00  0.00           H  
ATOM   1487  C   ASN    94     116.671 117.360  81.042  1.00  0.00           C  
ATOM   1488  O   ASN    94     117.828 117.621  81.463  1.00  0.00           O  
ATOM   1489  N   ARG    95     116.499 116.226  80.444  1.00  0.00           N  
ATOM   1490  H   ARG    95     115.630 115.938  80.019  1.00  0.00           H  
ATOM   1491  CA  ARG    95     117.615 115.244  80.089  1.00  0.00           C  
ATOM   1492  HA  ARG    95     118.297 115.067  80.920  1.00  0.00           H  
ATOM   1493  CB  ARG    95     116.866 113.960  79.763  1.00  0.00           C  
ATOM   1494  HB2 ARG    95     116.045 114.162  79.075  1.00  0.00           H  
ATOM   1495  HB3 ARG    95     117.530 113.478  79.046  1.00  0.00           H  
ATOM   1496  CG  ARG    95     116.682 113.059  80.948  1.00  0.00           C  
ATOM   1497  HG2 ARG    95     117.571 113.069  81.578  1.00  0.00           H  
ATOM   1498  HG3 ARG    95     115.961 113.595  81.565  1.00  0.00           H  
ATOM   1499  CD  ARG    95     116.209 111.608  80.777  1.00  0.00           C  
ATOM   1500  HD2 ARG    95     116.203 110.990  81.674  1.00  0.00           H  
ATOM   1501  HD3 ARG    95     115.163 111.698  80.481  1.00  0.00           H  
ATOM   1502  NE  ARG    95     117.016 110.946  79.699  1.00  0.00           N  
ATOM   1503  HE  ARG    95     117.897 111.390  79.486  1.00  0.00           H  
ATOM   1504  CZ  ARG    95     116.799 109.773  79.168  1.00  0.00           C  
ATOM   1505  NH1 ARG    95     115.579 109.228  79.175  1.00  0.00           N  
ATOM   1506 HH11 ARG    95     115.440 108.403  78.610  1.00  0.00           H  
ATOM   1507 HH12 ARG    95     114.818 109.742  79.596  1.00  0.00           H  
ATOM   1508  NH2 ARG    95     117.685 109.000  78.748  1.00  0.00           N  
ATOM   1509 HH21 ARG    95     118.649 109.151  79.008  1.00  0.00           H  
ATOM   1510 HH22 ARG    95     117.386 108.080  78.457  1.00  0.00           H  
ATOM   1511  C   ARG    95     118.338 115.767  78.912  1.00  0.00           C  
ATOM   1512  O   ARG    95     117.816 115.805  77.814  1.00  0.00           O  
ATOM   1513  N   SER    96     119.622 116.030  79.105  1.00  0.00           N  
ATOM   1514  H   SER    96     119.905 116.194  80.060  1.00  0.00           H  
ATOM   1515  CA  SER    96     120.597 116.277  78.022  1.00  0.00           C  
ATOM   1516  HA  SER    96     120.362 117.217  77.523  1.00  0.00           H  
ATOM   1517  CB  SER    96     121.956 116.472  78.624  1.00  0.00           C  
ATOM   1518  HB2 SER    96     122.264 115.491  78.985  1.00  0.00           H  
ATOM   1519  HB3 SER    96     122.661 116.735  77.836  1.00  0.00           H  
ATOM   1520  OG  SER    96     122.032 117.418  79.621  1.00  0.00           O  
ATOM   1521  HG  SER    96     121.649 117.076  80.432  1.00  0.00           H  
ATOM   1522  C   SER    96     120.661 115.122  76.995  1.00  0.00           C  
ATOM   1523  O   SER    96     120.624 115.365  75.806  1.00  0.00           O  
ATOM   1524  N   ASP    97     120.666 113.899  77.489  1.00  0.00           N  
ATOM   1525  H   ASP    97     120.787 113.745  78.480  1.00  0.00           H  
ATOM   1526  CA  ASP    97     120.718 112.767  76.633  1.00  0.00           C  
ATOM   1527  HA  ASP    97     121.494 112.872  75.875  1.00  0.00           H  
ATOM   1528  CB  ASP    97     121.277 111.515  77.365  1.00  0.00           C  
ATOM   1529  HB2 ASP    97     121.583 110.771  76.629  1.00  0.00           H  
ATOM   1530  HB3 ASP    97     122.235 111.717  77.843  1.00  0.00           H  
ATOM   1531  CG  ASP    97     120.309 110.919  78.420  1.00  0.00           C  
ATOM   1532  OD1 ASP    97     120.289 109.645  78.515  1.00  0.00           O  
ATOM   1533  OD2 ASP    97     119.519 111.693  79.025  1.00  0.00           O  
ATOM   1534  C   ASP    97     119.377 112.447  75.912  1.00  0.00           C  
ATOM   1535  O   ASP    97     119.358 111.664  74.970  1.00  0.00           O  
ATOM   1536  N   ILE    98     118.221 113.063  76.301  1.00  0.00           N  
ATOM   1537  H   ILE    98     118.413 113.699  77.061  1.00  0.00           H  
ATOM   1538  CA  ILE    98     117.148 113.360  75.276  1.00  0.00           C  
ATOM   1539  HA  ILE    98     117.177 112.494  74.614  1.00  0.00           H  
ATOM   1540  CB  ILE    98     115.738 113.375  75.820  1.00  0.00           C  
ATOM   1541  HB  ILE    98     115.702 114.228  76.497  1.00  0.00           H  
ATOM   1542  CG2 ILE    98     114.745 113.781  74.677  1.00  0.00           C  
ATOM   1543 HG21 ILE    98     114.880 114.837  74.443  1.00  0.00           H  
ATOM   1544 HG22 ILE    98     114.969 113.278  73.736  1.00  0.00           H  
ATOM   1545 HG23 ILE    98     113.754 113.677  75.117  1.00  0.00           H  
ATOM   1546  CG1 ILE    98     115.189 112.113  76.539  1.00  0.00           C  
ATOM   1547 HG12 ILE    98     115.370 112.185  77.611  1.00  0.00           H  
ATOM   1548 HG13 ILE    98     114.101 112.144  76.476  1.00  0.00           H  
ATOM   1549  CD1 ILE    98     115.597 110.815  76.001  1.00  0.00           C  
ATOM   1550 HD11 ILE    98     115.327 110.644  74.959  1.00  0.00           H  
ATOM   1551 HD12 ILE    98     116.651 110.561  76.106  1.00  0.00           H  
ATOM   1552 HD13 ILE    98     115.096 110.052  76.597  1.00  0.00           H  
ATOM   1553  C   ILE    98     117.466 114.535  74.342  1.00  0.00           C  
ATOM   1554  O   ILE    98     117.633 114.291  73.128  1.00  0.00           O  
ATOM   1555  N   ASN    99     117.847 115.703  74.901  1.00  0.00           N  
ATOM   1556  H   ASN    99     117.864 115.761  75.909  1.00  0.00           H  
ATOM   1557  CA  ASN    99     117.837 116.985  74.152  1.00  0.00           C  
ATOM   1558  HA  ASN    99     116.964 117.133  73.515  1.00  0.00           H  
ATOM   1559  CB  ASN    99     117.734 118.151  75.117  1.00  0.00           C  
ATOM   1560  HB2 ASN    99     118.548 117.992  75.824  1.00  0.00           H  
ATOM   1561  HB3 ASN    99     117.923 119.077  74.575  1.00  0.00           H  
ATOM   1562  CG  ASN    99     116.344 118.229  75.818  1.00  0.00           C  
ATOM   1563  OD1 ASN    99     115.314 117.859  75.248  1.00  0.00           O  
ATOM   1564  ND2 ASN    99     116.230 118.629  77.077  1.00  0.00           N  
ATOM   1565 HD21 ASN    99     117.047 118.833  77.635  1.00  0.00           H  
ATOM   1566 HD22 ASN    99     115.323 118.762  77.501  1.00  0.00           H  
ATOM   1567  C   ASN    99     119.023 117.230  73.210  1.00  0.00           C  
ATOM   1568  O   ASN    99     118.879 117.990  72.321  1.00  0.00           O  
ATOM   1569  N   ASP   100     120.118 116.533  73.413  1.00  0.00           N  
ATOM   1570  H   ASP   100     120.039 115.937  74.225  1.00  0.00           H  
ATOM   1571  CA  ASP   100     121.311 116.583  72.535  1.00  0.00           C  
ATOM   1572  HA  ASP   100     121.266 117.575  72.086  1.00  0.00           H  
ATOM   1573  CB  ASP   100     122.683 116.361  73.333  1.00  0.00           C  
ATOM   1574  HB2 ASP   100     122.698 115.441  73.918  1.00  0.00           H  
ATOM   1575  HB3 ASP   100     123.433 116.301  72.544  1.00  0.00           H  
ATOM   1576  CG  ASP   100     123.056 117.525  74.255  1.00  0.00           C  
ATOM   1577  OD1 ASP   100     122.314 118.533  74.327  1.00  0.00           O  
ATOM   1578  OD2 ASP   100     124.091 117.365  74.942  1.00  0.00           O  
ATOM   1579  C   ASP   100     121.219 115.626  71.369  1.00  0.00           C  
ATOM   1580  O   ASP   100     122.125 115.664  70.511  1.00  0.00           O  
ATOM   1581  N   THR   101     120.173 114.742  71.299  1.00  0.00           N  
ATOM   1582  H   THR   101     119.498 114.741  72.051  1.00  0.00           H  
ATOM   1583  CA  THR   101     120.300 113.584  70.521  1.00  0.00           C  
ATOM   1584  HA  THR   101     121.114 113.635  69.798  1.00  0.00           H  
ATOM   1585  CB  THR   101     120.715 112.375  71.386  1.00  0.00           C  
ATOM   1586  HB  THR   101     121.225 111.592  70.825  1.00  0.00           H  
ATOM   1587  CG2 THR   101     121.790 112.669  72.490  1.00  0.00           C  
ATOM   1588 HG21 THR   101     121.388 113.351  73.240  1.00  0.00           H  
ATOM   1589 HG22 THR   101     122.094 111.720  72.932  1.00  0.00           H  
ATOM   1590 HG23 THR   101     122.595 113.075  71.878  1.00  0.00           H  
ATOM   1591  OG1 THR   101     119.520 111.855  71.973  1.00  0.00           O  
ATOM   1592  HG1 THR   101     119.537 112.147  72.887  1.00  0.00           H  
ATOM   1593  C   THR   101     118.978 113.302  69.759  1.00  0.00           C  
ATOM   1594  O   THR   101     117.955 113.918  69.934  1.00  0.00           O  
ATOM   1595  N   GLY   102     119.135 112.454  68.682  1.00  0.00           N  
ATOM   1596  H   GLY   102     120.059 112.065  68.566  1.00  0.00           H  
ATOM   1597  CA  GLY   102     118.103 111.902  67.746  1.00  0.00           C  
ATOM   1598  HA2 GLY   102     117.319 112.587  67.423  1.00  0.00           H  
ATOM   1599  HA3 GLY   102     118.534 111.691  66.767  1.00  0.00           H  
ATOM   1600  C   GLY   102     117.438 110.645  68.429  1.00  0.00           C  
ATOM   1601  O   GLY   102     118.080 109.640  68.737  1.00  0.00           O  
ATOM   1602  N   PHE   103     116.113 110.799  68.472  1.00  0.00           N  
ATOM   1603  H   PHE   103     115.739 111.526  67.880  1.00  0.00           H  
ATOM   1604  CA  PHE   103     115.214 109.928  69.313  1.00  0.00           C  
ATOM   1605  HA  PHE   103     115.702 109.955  70.287  1.00  0.00           H  
ATOM   1606  CB  PHE   103     113.859 110.557  69.690  1.00  0.00           C  
ATOM   1607  HB2 PHE   103     114.125 111.575  69.974  1.00  0.00           H  
ATOM   1608  HB3 PHE   103     113.233 110.616  68.800  1.00  0.00           H  
ATOM   1609  CG  PHE   103     113.104 110.039  70.919  1.00  0.00           C  
ATOM   1610  CD1 PHE   103     112.175 109.007  70.665  1.00  0.00           C  
ATOM   1611  HD1 PHE   103     111.905 108.783  69.644  1.00  0.00           H  
ATOM   1612  CE1 PHE   103     111.472 108.489  71.765  1.00  0.00           C  
ATOM   1613  HE1 PHE   103     110.736 107.715  71.601  1.00  0.00           H  
ATOM   1614  CZ  PHE   103     111.493 109.193  73.042  1.00  0.00           C  
ATOM   1615  HZ  PHE   103     110.804 108.898  73.819  1.00  0.00           H  
ATOM   1616  CE2 PHE   103     112.360 110.222  73.247  1.00  0.00           C  
ATOM   1617  HE2 PHE   103     112.160 110.755  74.164  1.00  0.00           H  
ATOM   1618  CD2 PHE   103     113.220 110.578  72.189  1.00  0.00           C  
ATOM   1619  HD2 PHE   103     113.732 111.529  72.177  1.00  0.00           H  
ATOM   1620  C   PHE   103     114.973 108.476  68.792  1.00  0.00           C  
ATOM   1621  O   PHE   103     114.541 107.626  69.551  1.00  0.00           O  
ATOM   1622  N   PHE   104     115.326 108.251  67.494  1.00  0.00           N  
ATOM   1623  H   PHE   104     115.698 109.003  66.932  1.00  0.00           H  
ATOM   1624  CA  PHE   104     115.422 106.897  66.934  1.00  0.00           C  
ATOM   1625  HA  PHE   104     114.405 106.509  66.885  1.00  0.00           H  
ATOM   1626  CB  PHE   104     116.035 107.150  65.519  1.00  0.00           C  
ATOM   1627  HB2 PHE   104     116.055 106.219  64.951  1.00  0.00           H  
ATOM   1628  HB3 PHE   104     115.286 107.760  65.015  1.00  0.00           H  
ATOM   1629  CG  PHE   104     117.380 107.769  65.399  1.00  0.00           C  
ATOM   1630  CD1 PHE   104     117.462 109.143  64.973  1.00  0.00           C  
ATOM   1631  HD1 PHE   104     116.628 109.822  64.878  1.00  0.00           H  
ATOM   1632  CE1 PHE   104     118.731 109.679  64.714  1.00  0.00           C  
ATOM   1633  HE1 PHE   104     118.751 110.707  64.383  1.00  0.00           H  
ATOM   1634  CZ  PHE   104     119.910 108.914  64.844  1.00  0.00           C  
ATOM   1635  HZ  PHE   104     120.890 109.244  64.533  1.00  0.00           H  
ATOM   1636  CE2 PHE   104     119.826 107.625  65.427  1.00  0.00           C  
ATOM   1637  HE2 PHE   104     120.734 107.073  65.620  1.00  0.00           H  
ATOM   1638  CD2 PHE   104     118.554 107.043  65.603  1.00  0.00           C  
ATOM   1639  HD2 PHE   104     118.562 105.986  65.822  1.00  0.00           H  
ATOM   1640  C   PHE   104     116.268 106.054  67.826  1.00  0.00           C  
ATOM   1641  O   PHE   104     115.866 104.902  68.030  1.00  0.00           O  
ATOM   1642  N   MET   105     117.392 106.541  68.413  1.00  0.00           N  
ATOM   1643  H   MET   105     117.587 107.531  68.387  1.00  0.00           H  
ATOM   1644  CA  MET   105     118.274 105.810  69.331  1.00  0.00           C  
ATOM   1645  HA  MET   105     118.544 104.923  68.758  1.00  0.00           H  
ATOM   1646  CB  MET   105     119.517 106.688  69.520  1.00  0.00           C  
ATOM   1647  HB2 MET   105     119.853 106.872  68.500  1.00  0.00           H  
ATOM   1648  HB3 MET   105     119.133 107.542  70.078  1.00  0.00           H  
ATOM   1649  CG  MET   105     120.665 106.028  70.329  1.00  0.00           C  
ATOM   1650  HG2 MET   105     121.470 106.758  70.406  1.00  0.00           H  
ATOM   1651  HG3 MET   105     120.318 105.874  71.351  1.00  0.00           H  
ATOM   1652  SD  MET   105     121.399 104.515  69.516  1.00  0.00           S  
ATOM   1653  CE  MET   105     122.095 105.098  68.001  1.00  0.00           C  
ATOM   1654  HE1 MET   105     122.124 104.184  67.408  1.00  0.00           H  
ATOM   1655  HE2 MET   105     121.367 105.686  67.442  1.00  0.00           H  
ATOM   1656  HE3 MET   105     123.118 105.440  68.159  1.00  0.00           H  
ATOM   1657  C   MET   105     117.598 105.373  70.580  1.00  0.00           C  
ATOM   1658  O   MET   105     117.597 104.212  70.928  1.00  0.00           O  
ATOM   1659  N   ASN   106     117.003 106.291  71.301  1.00  0.00           N  
ATOM   1660  H   ASN   106     116.798 107.123  70.766  1.00  0.00           H  
ATOM   1661  CA  ASN   106     116.336 106.065  72.652  1.00  0.00           C  
ATOM   1662  HA  ASN   106     116.996 105.459  73.272  1.00  0.00           H  
ATOM   1663  CB  ASN   106     116.126 107.442  73.421  1.00  0.00           C  
ATOM   1664  HB2 ASN   106     115.336 108.045  72.973  1.00  0.00           H  
ATOM   1665  HB3 ASN   106     115.929 107.218  74.469  1.00  0.00           H  
ATOM   1666  CG  ASN   106     117.329 108.417  73.331  1.00  0.00           C  
ATOM   1667  OD1 ASN   106     118.487 108.135  73.617  1.00  0.00           O  
ATOM   1668  ND2 ASN   106     117.074 109.644  72.917  1.00  0.00           N  
ATOM   1669 HD21 ASN   106     117.855 110.271  72.784  1.00  0.00           H  
ATOM   1670 HD22 ASN   106     116.135 109.898  72.647  1.00  0.00           H  
ATOM   1671  C   ASN   106     115.004 105.205  72.548  1.00  0.00           C  
ATOM   1672  O   ASN   106     114.729 104.243  73.287  1.00  0.00           O  
ATOM   1673  N   LEU   107     114.224 105.508  71.437  1.00  0.00           N  
ATOM   1674  H   LEU   107     114.368 106.352  70.900  1.00  0.00           H  
ATOM   1675  CA  LEU   107     113.099 104.693  71.075  1.00  0.00           C  
ATOM   1676  HA  LEU   107     112.407 104.638  71.915  1.00  0.00           H  
ATOM   1677  CB  LEU   107     112.378 105.450  69.898  1.00  0.00           C  
ATOM   1678  HB2 LEU   107     112.229 106.482  70.217  1.00  0.00           H  
ATOM   1679  HB3 LEU   107     113.121 105.582  69.111  1.00  0.00           H  
ATOM   1680  CG  LEU   107     110.973 104.929  69.344  1.00  0.00           C  
ATOM   1681  HG  LEU   107     111.086 103.859  69.171  1.00  0.00           H  
ATOM   1682  CD1 LEU   107     109.680 105.196  70.197  1.00  0.00           C  
ATOM   1683 HD11 LEU   107     109.557 104.560  71.074  1.00  0.00           H  
ATOM   1684 HD12 LEU   107     109.519 106.236  70.481  1.00  0.00           H  
ATOM   1685 HD13 LEU   107     108.774 104.931  69.652  1.00  0.00           H  
ATOM   1686  CD2 LEU   107     110.662 105.421  67.950  1.00  0.00           C  
ATOM   1687 HD21 LEU   107     111.517 105.102  67.354  1.00  0.00           H  
ATOM   1688 HD22 LEU   107     109.692 104.997  67.689  1.00  0.00           H  
ATOM   1689 HD23 LEU   107     110.740 106.508  67.934  1.00  0.00           H  
ATOM   1690  C   LEU   107     113.561 103.304  70.703  1.00  0.00           C  
ATOM   1691  O   LEU   107     112.760 102.436  70.973  1.00  0.00           O  
ATOM   1692  N   GLU   108     114.767 103.037  70.257  1.00  0.00           N  
ATOM   1693  H   GLU   108     115.404 103.815  70.167  1.00  0.00           H  
ATOM   1694  CA  GLU   108     115.231 101.712  69.845  1.00  0.00           C  
ATOM   1695  HA  GLU   108     114.382 101.294  69.305  1.00  0.00           H  
ATOM   1696  CB  GLU   108     116.357 101.862  68.762  1.00  0.00           C  
ATOM   1697  HB2 GLU   108     116.002 102.413  67.891  1.00  0.00           H  
ATOM   1698  HB3 GLU   108     117.158 102.411  69.257  1.00  0.00           H  
ATOM   1699  CG  GLU   108     116.885 100.436  68.395  1.00  0.00           C  
ATOM   1700  HG2 GLU   108     117.032  99.817  69.281  1.00  0.00           H  
ATOM   1701  HG3 GLU   108     116.063  99.906  67.915  1.00  0.00           H  
ATOM   1702  CD  GLU   108     118.074 100.515  67.436  1.00  0.00           C  
ATOM   1703  OE1 GLU   108     118.484  99.465  66.838  1.00  0.00           O  
ATOM   1704  OE2 GLU   108     118.425 101.599  67.027  1.00  0.00           O  
ATOM   1705  C   GLU   108     115.438 100.918  71.104  1.00  0.00           C  
ATOM   1706  O   GLU   108     115.101  99.730  71.202  1.00  0.00           O  
ATOM   1707  N   GLU   109     116.006 101.569  72.170  1.00  0.00           N  
ATOM   1708  H   GLU   109     116.314 102.526  72.067  1.00  0.00           H  
ATOM   1709  CA  GLU   109     116.186 100.944  73.450  1.00  0.00           C  
ATOM   1710  HA  GLU   109     116.628  99.966  73.261  1.00  0.00           H  
ATOM   1711  CB  GLU   109     117.248 101.746  74.171  1.00  0.00           C  
ATOM   1712  HB2 GLU   109     118.114 101.913  73.530  1.00  0.00           H  
ATOM   1713  HB3 GLU   109     116.855 102.747  74.348  1.00  0.00           H  
ATOM   1714  CG  GLU   109     117.756 101.171  75.501  1.00  0.00           C  
ATOM   1715  HG2 GLU   109     118.445 101.913  75.905  1.00  0.00           H  
ATOM   1716  HG3 GLU   109     116.861 101.075  76.115  1.00  0.00           H  
ATOM   1717  CD  GLU   109     118.377  99.793  75.465  1.00  0.00           C  
ATOM   1718  OE1 GLU   109     118.342  99.154  76.538  1.00  0.00           O  
ATOM   1719  OE2 GLU   109     118.977  99.361  74.490  1.00  0.00           O  
ATOM   1720  C   GLU   109     114.841 100.788  74.233  1.00  0.00           C  
ATOM   1721  O   GLU   109     114.751  99.682  74.820  1.00  0.00           O  
ATOM   1722  N   ASP   110     113.928 101.730  74.208  1.00  0.00           N  
ATOM   1723  H   ASP   110     114.175 102.582  73.727  1.00  0.00           H  
ATOM   1724  CA  ASP   110     112.593 101.578  74.696  1.00  0.00           C  
ATOM   1725  HA  ASP   110     112.662 101.214  75.721  1.00  0.00           H  
ATOM   1726  CB  ASP   110     111.823 102.901  74.889  1.00  0.00           C  
ATOM   1727  HB2 ASP   110     112.009 103.513  74.006  1.00  0.00           H  
ATOM   1728  HB3 ASP   110     110.766 102.687  74.726  1.00  0.00           H  
ATOM   1729  CG  ASP   110     112.255 103.621  76.208  1.00  0.00           C  
ATOM   1730  OD1 ASP   110     112.268 102.898  77.216  1.00  0.00           O  
ATOM   1731  OD2 ASP   110     112.597 104.792  76.113  1.00  0.00           O  
ATOM   1732  C   ASP   110     111.822 100.484  73.927  1.00  0.00           C  
ATOM   1733  O   ASP   110     111.053  99.761  74.544  1.00  0.00           O  
ATOM   1734  N   MET   111     111.926 100.335  72.599  1.00  0.00           N  
ATOM   1735  H   MET   111     112.550 100.981  72.138  1.00  0.00           H  
ATOM   1736  CA  MET   111     111.331  99.240  71.821  1.00  0.00           C  
ATOM   1737  HA  MET   111     110.269  99.362  72.031  1.00  0.00           H  
ATOM   1738  CB  MET   111     111.550  99.463  70.340  1.00  0.00           C  
ATOM   1739  HB2 MET   111     110.871 100.255  70.022  1.00  0.00           H  
ATOM   1740  HB3 MET   111     112.589  99.735  70.156  1.00  0.00           H  
ATOM   1741  CG  MET   111     111.238  98.167  69.546  1.00  0.00           C  
ATOM   1742  HG2 MET   111     110.305  97.761  69.937  1.00  0.00           H  
ATOM   1743  HG3 MET   111     111.049  98.432  68.506  1.00  0.00           H  
ATOM   1744  SD  MET   111     112.563  96.886  69.319  1.00  0.00           S  
ATOM   1745  CE  MET   111     113.583  97.800  68.182  1.00  0.00           C  
ATOM   1746  HE1 MET   111     114.087  98.574  68.761  1.00  0.00           H  
ATOM   1747  HE2 MET   111     114.318  97.134  67.730  1.00  0.00           H  
ATOM   1748  HE3 MET   111     112.912  98.233  67.440  1.00  0.00           H  
ATOM   1749  C   MET   111     111.940  97.951  72.332  1.00  0.00           C  
ATOM   1750  O   MET   111     111.250  96.969  72.572  1.00  0.00           O  
ATOM   1751  N   THR   112     113.288  97.928  72.493  1.00  0.00           N  
ATOM   1752  H   THR   112     113.810  98.701  72.104  1.00  0.00           H  
ATOM   1753  CA  THR   112     114.015  96.765  72.949  1.00  0.00           C  
ATOM   1754  HA  THR   112     113.588  95.985  72.319  1.00  0.00           H  
ATOM   1755  CB  THR   112     115.537  96.945  72.727  1.00  0.00           C  
ATOM   1756  HB  THR   112     115.973  97.878  73.085  1.00  0.00           H  
ATOM   1757  CG2 THR   112     116.486  95.777  73.129  1.00  0.00           C  
ATOM   1758 HG21 THR   112     117.475  96.097  72.802  1.00  0.00           H  
ATOM   1759 HG22 THR   112     116.549  95.549  74.193  1.00  0.00           H  
ATOM   1760 HG23 THR   112     116.192  94.904  72.547  1.00  0.00           H  
ATOM   1761  OG1 THR   112     115.686  97.029  71.334  1.00  0.00           O  
ATOM   1762  HG1 THR   112     115.613  97.940  71.041  1.00  0.00           H  
ATOM   1763  C   THR   112     113.596  96.281  74.361  1.00  0.00           C  
ATOM   1764  O   THR   112     113.727  95.137  74.670  1.00  0.00           O  
ATOM   1765  N   ARG   113     113.054  97.222  75.241  1.00  0.00           N  
ATOM   1766  H   ARG   113     112.888  98.186  74.991  1.00  0.00           H  
ATOM   1767  CA  ARG   113     112.461  96.826  76.497  1.00  0.00           C  
ATOM   1768  HA  ARG   113     113.068  96.063  76.984  1.00  0.00           H  
ATOM   1769  CB  ARG   113     112.447  98.005  77.569  1.00  0.00           C  
ATOM   1770  HB2 ARG   113     111.872  98.867  77.229  1.00  0.00           H  
ATOM   1771  HB3 ARG   113     112.085  97.709  78.554  1.00  0.00           H  
ATOM   1772  CG  ARG   113     113.907  98.473  77.890  1.00  0.00           C  
ATOM   1773  HG2 ARG   113     114.480  97.656  78.328  1.00  0.00           H  
ATOM   1774  HG3 ARG   113     114.394  98.743  76.953  1.00  0.00           H  
ATOM   1775  CD  ARG   113     113.936  99.625  78.899  1.00  0.00           C  
ATOM   1776  HD2 ARG   113     113.235 100.419  78.645  1.00  0.00           H  
ATOM   1777  HD3 ARG   113     113.642  99.215  79.865  1.00  0.00           H  
ATOM   1778  NE  ARG   113     115.264 100.153  79.005  1.00  0.00           N  
ATOM   1779  HE  ARG   113     115.948  99.501  79.363  1.00  0.00           H  
ATOM   1780  CZ  ARG   113     115.763 101.310  78.609  1.00  0.00           C  
ATOM   1781  NH1 ARG   113     114.916 102.284  78.230  1.00  0.00           N  
ATOM   1782 HH11 ARG   113     115.335 103.084  77.777  1.00  0.00           H  
ATOM   1783 HH12 ARG   113     113.927 102.221  78.035  1.00  0.00           H  
ATOM   1784  NH2 ARG   113     117.056 101.498  78.730  1.00  0.00           N  
ATOM   1785 HH21 ARG   113     117.592 100.871  79.313  1.00  0.00           H  
ATOM   1786 HH22 ARG   113     117.374 102.431  78.511  1.00  0.00           H  
ATOM   1787  C   ARG   113     111.014  96.431  76.304  1.00  0.00           C  
ATOM   1788  O   ARG   113     110.693  95.485  76.998  1.00  0.00           O  
ATOM   1789  N   TYR   114     110.253  96.973  75.359  1.00  0.00           N  
ATOM   1790  H   TYR   114     110.597  97.732  74.789  1.00  0.00           H  
ATOM   1791  CA  TYR   114     108.869  96.434  75.022  1.00  0.00           C  
ATOM   1792  HA  TYR   114     108.256  96.467  75.923  1.00  0.00           H  
ATOM   1793  CB  TYR   114     108.162  97.380  74.016  1.00  0.00           C  
ATOM   1794  HB2 TYR   114     108.139  98.379  74.452  1.00  0.00           H  
ATOM   1795  HB3 TYR   114     108.700  97.488  73.074  1.00  0.00           H  
ATOM   1796  CG  TYR   114     106.779  96.999  73.527  1.00  0.00           C  
ATOM   1797  CD1 TYR   114     105.671  97.051  74.410  1.00  0.00           C  
ATOM   1798  HD1 TYR   114     105.883  97.419  75.403  1.00  0.00           H  
ATOM   1799  CE1 TYR   114     104.403  96.817  73.916  1.00  0.00           C  
ATOM   1800  HE1 TYR   114     103.551  96.860  74.578  1.00  0.00           H  
ATOM   1801  CZ  TYR   114     104.224  96.538  72.578  1.00  0.00           C  
ATOM   1802  OH  TYR   114     102.985  96.149  72.178  1.00  0.00           O  
ATOM   1803  HH  TYR   114     102.912  95.565  71.419  1.00  0.00           H  
ATOM   1804  CE2 TYR   114     105.345  96.433  71.707  1.00  0.00           C  
ATOM   1805  HE2 TYR   114     105.215  96.191  70.663  1.00  0.00           H  
ATOM   1806  CD2 TYR   114     106.655  96.572  72.150  1.00  0.00           C  
ATOM   1807  HD2 TYR   114     107.515  96.636  71.500  1.00  0.00           H  
ATOM   1808  C   TYR   114     108.942  94.990  74.551  1.00  0.00           C  
ATOM   1809  O   TYR   114     108.512  94.099  75.239  1.00  0.00           O  
ATOM   1810  N   ALA   115     109.744  94.770  73.518  1.00  0.00           N  
ATOM   1811  H   ALA   115     110.281  95.557  73.183  1.00  0.00           H  
ATOM   1812  CA  ALA   115     110.065  93.426  73.015  1.00  0.00           C  
ATOM   1813  HA  ALA   115     109.256  93.028  72.402  1.00  0.00           H  
ATOM   1814  CB  ALA   115     111.262  93.710  72.093  1.00  0.00           C  
ATOM   1815  HB1 ALA   115     112.053  94.065  72.754  1.00  0.00           H  
ATOM   1816  HB2 ALA   115     111.652  92.856  71.539  1.00  0.00           H  
ATOM   1817  HB3 ALA   115     111.026  94.509  71.391  1.00  0.00           H  
ATOM   1818  C   ALA   115     110.613  92.452  74.121  1.00  0.00           C  
ATOM   1819  O   ALA   115     110.168  91.335  74.241  1.00  0.00           O  
ATOM   1820  N   TYR   116     111.512  92.954  74.967  1.00  0.00           N  
ATOM   1821  H   TYR   116     111.896  93.868  74.774  1.00  0.00           H  
ATOM   1822  CA  TYR   116     111.907  92.195  76.230  1.00  0.00           C  
ATOM   1823  HA  TYR   116     112.057  91.160  75.923  1.00  0.00           H  
ATOM   1824  CB  TYR   116     113.029  92.862  76.902  1.00  0.00           C  
ATOM   1825  HB2 TYR   116     113.901  92.887  76.248  1.00  0.00           H  
ATOM   1826  HB3 TYR   116     112.836  93.932  76.973  1.00  0.00           H  
ATOM   1827  CG  TYR   116     113.448  92.222  78.217  1.00  0.00           C  
ATOM   1828  CD1 TYR   116     113.434  93.044  79.373  1.00  0.00           C  
ATOM   1829  HD1 TYR   116     113.123  94.071  79.249  1.00  0.00           H  
ATOM   1830  CE1 TYR   116     113.914  92.551  80.603  1.00  0.00           C  
ATOM   1831  HE1 TYR   116     113.937  93.175  81.484  1.00  0.00           H  
ATOM   1832  CZ  TYR   116     114.307  91.209  80.799  1.00  0.00           C  
ATOM   1833  OH  TYR   116     114.751  90.776  82.024  1.00  0.00           O  
ATOM   1834  HH  TYR   116     114.995  89.855  81.909  1.00  0.00           H  
ATOM   1835  CE2 TYR   116     114.362  90.423  79.659  1.00  0.00           C  
ATOM   1836  HE2 TYR   116     114.728  89.410  79.742  1.00  0.00           H  
ATOM   1837  CD2 TYR   116     113.850  90.910  78.376  1.00  0.00           C  
ATOM   1838  HD2 TYR   116     113.991  90.291  77.503  1.00  0.00           H  
ATOM   1839  C   TYR   116     110.755  91.869  77.242  1.00  0.00           C  
ATOM   1840  O   TYR   116     110.603  90.723  77.659  1.00  0.00           O  
ATOM   1841  N   TYR   117     109.945  92.861  77.582  1.00  0.00           N  
ATOM   1842  H   TYR   117     110.133  93.800  77.262  1.00  0.00           H  
ATOM   1843  CA  TYR   117     108.687  92.658  78.321  1.00  0.00           C  
ATOM   1844  HA  TYR   117     109.042  92.196  79.242  1.00  0.00           H  
ATOM   1845  CB  TYR   117     108.021  94.050  78.587  1.00  0.00           C  
ATOM   1846  HB2 TYR   117     107.625  94.345  77.615  1.00  0.00           H  
ATOM   1847  HB3 TYR   117     107.168  94.015  79.265  1.00  0.00           H  
ATOM   1848  CG  TYR   117     109.029  95.044  79.314  1.00  0.00           C  
ATOM   1849  CD1 TYR   117     110.197  94.682  80.059  1.00  0.00           C  
ATOM   1850  HD1 TYR   117     110.454  93.633  80.034  1.00  0.00           H  
ATOM   1851  CE1 TYR   117     111.015  95.639  80.599  1.00  0.00           C  
ATOM   1852  HE1 TYR   117     111.952  95.335  81.043  1.00  0.00           H  
ATOM   1853  CZ  TYR   117     110.610  96.961  80.612  1.00  0.00           C  
ATOM   1854  OH  TYR   117     111.447  97.964  81.095  1.00  0.00           O  
ATOM   1855  HH  TYR   117     111.144  98.843  80.859  1.00  0.00           H  
ATOM   1856  CE2 TYR   117     109.399  97.300  79.982  1.00  0.00           C  
ATOM   1857  HE2 TYR   117     109.040  98.315  79.894  1.00  0.00           H  
ATOM   1858  CD2 TYR   117     108.606  96.355  79.361  1.00  0.00           C  
ATOM   1859  HD2 TYR   117     107.638  96.668  78.996  1.00  0.00           H  
ATOM   1860  C   TYR   117     107.792  91.610  77.636  1.00  0.00           C  
ATOM   1861  O   TYR   117     107.249  90.750  78.287  1.00  0.00           O  
ATOM   1862  N   TYR   118     107.728  91.532  76.264  1.00  0.00           N  
ATOM   1863  H   TYR   118     108.052  92.276  75.663  1.00  0.00           H  
ATOM   1864  CA  TYR   118     106.913  90.472  75.539  1.00  0.00           C  
ATOM   1865  HA  TYR   118     105.865  90.522  75.835  1.00  0.00           H  
ATOM   1866  CB  TYR   118     106.844  90.817  74.033  1.00  0.00           C  
ATOM   1867  HB2 TYR   118     106.116  91.595  73.804  1.00  0.00           H  
ATOM   1868  HB3 TYR   118     107.809  91.290  73.850  1.00  0.00           H  
ATOM   1869  CG  TYR   118     106.675  89.707  73.066  1.00  0.00           C  
ATOM   1870  CD1 TYR   118     107.757  89.253  72.284  1.00  0.00           C  
ATOM   1871  HD1 TYR   118     108.734  89.713  72.254  1.00  0.00           H  
ATOM   1872  CE1 TYR   118     107.656  88.123  71.436  1.00  0.00           C  
ATOM   1873  HE1 TYR   118     108.538  87.785  70.913  1.00  0.00           H  
ATOM   1874  CZ  TYR   118     106.403  87.437  71.361  1.00  0.00           C  
ATOM   1875  OH  TYR   118     106.242  86.283  70.671  1.00  0.00           O  
ATOM   1876  HH  TYR   118     106.974  86.267  70.050  1.00  0.00           H  
ATOM   1877  CE2 TYR   118     105.336  87.906  72.068  1.00  0.00           C  
ATOM   1878  HE2 TYR   118     104.443  87.299  72.099  1.00  0.00           H  
ATOM   1879  CD2 TYR   118     105.500  89.019  72.950  1.00  0.00           C  
ATOM   1880  HD2 TYR   118     104.611  89.310  73.490  1.00  0.00           H  
ATOM   1881  C   TYR   118     107.636  89.129  75.698  1.00  0.00           C  
ATOM   1882  O   TYR   118     107.004  88.071  75.747  1.00  0.00           O  
ATOM   1883  N   SER   119     108.996  89.176  75.752  1.00  0.00           N  
ATOM   1884  H   SER   119     109.398  90.050  75.445  1.00  0.00           H  
ATOM   1885  CA  SER   119     109.878  87.990  75.785  1.00  0.00           C  
ATOM   1886  HA  SER   119     109.411  87.247  75.138  1.00  0.00           H  
ATOM   1887  CB  SER   119     111.306  88.237  75.332  1.00  0.00           C  
ATOM   1888  HB2 SER   119     111.767  89.045  75.899  1.00  0.00           H  
ATOM   1889  HB3 SER   119     111.912  87.337  75.441  1.00  0.00           H  
ATOM   1890  OG  SER   119     111.311  88.512  73.979  1.00  0.00           O  
ATOM   1891  HG  SER   119     111.524  89.448  73.969  1.00  0.00           H  
ATOM   1892  C   SER   119     109.885  87.363  77.224  1.00  0.00           C  
ATOM   1893  O   SER   119     109.854  86.134  77.312  1.00  0.00           O  
ATOM   1894  N   GLY   120     109.651  88.101  78.236  1.00  0.00           N  
ATOM   1895  H   GLY   120     109.595  89.104  78.136  1.00  0.00           H  
ATOM   1896  CA  GLY   120     109.027  87.733  79.487  1.00  0.00           C  
ATOM   1897  HA2 GLY   120     109.643  86.984  79.985  1.00  0.00           H  
ATOM   1898  HA3 GLY   120     109.108  88.627  80.105  1.00  0.00           H  
ATOM   1899  C   GLY   120     107.541  87.294  79.443  1.00  0.00           C  
ATOM   1900  O   GLY   120     107.201  86.136  79.566  1.00  0.00           O  
ATOM   1901  N   ILE   121     106.653  88.240  79.406  1.00  0.00           N  
ATOM   1902  H   ILE   121     107.000  89.185  79.483  1.00  0.00           H  
ATOM   1903  CA  ILE   121     105.192  88.037  79.454  1.00  0.00           C  
ATOM   1904  HA  ILE   121     104.978  87.502  80.379  1.00  0.00           H  
ATOM   1905  CB  ILE   121     104.360  89.385  79.549  1.00  0.00           C  
ATOM   1906  HB  ILE   121     104.665  89.983  78.690  1.00  0.00           H  
ATOM   1907  CG2 ILE   121     102.870  89.142  79.510  1.00  0.00           C  
ATOM   1908 HG21 ILE   121     102.524  88.524  80.338  1.00  0.00           H  
ATOM   1909 HG22 ILE   121     102.322  90.079  79.606  1.00  0.00           H  
ATOM   1910 HG23 ILE   121     102.410  88.813  78.578  1.00  0.00           H  
ATOM   1911  CG1 ILE   121     104.672  90.173  80.832  1.00  0.00           C  
ATOM   1912 HG12 ILE   121     104.006  89.741  81.579  1.00  0.00           H  
ATOM   1913 HG13 ILE   121     105.675  89.973  81.208  1.00  0.00           H  
ATOM   1914  CD1 ILE   121     104.474  91.671  80.667  1.00  0.00           C  
ATOM   1915 HD11 ILE   121     105.076  92.254  81.364  1.00  0.00           H  
ATOM   1916 HD12 ILE   121     104.755  91.928  79.645  1.00  0.00           H  
ATOM   1917 HD13 ILE   121     103.423  91.903  80.842  1.00  0.00           H  
ATOM   1918  C   ILE   121     104.574  87.023  78.472  1.00  0.00           C  
ATOM   1919  O   ILE   121     103.870  86.164  78.997  1.00  0.00           O  
ATOM   1920  N   GLY   122     104.926  87.010  77.211  1.00  0.00           N  
ATOM   1921  H   GLY   122     105.587  87.706  76.896  1.00  0.00           H  
ATOM   1922  CA  GLY   122     104.476  86.102  76.246  1.00  0.00           C  
ATOM   1923  HA2 GLY   122     103.398  86.027  76.105  1.00  0.00           H  
ATOM   1924  HA3 GLY   122     104.863  86.342  75.256  1.00  0.00           H  
ATOM   1925  C   GLY   122     104.888  84.624  76.459  1.00  0.00           C  
ATOM   1926  O   GLY   122     104.164  83.573  76.370  1.00  0.00           O  
ATOM   1927  N   ALA   123     106.224  84.450  76.726  1.00  0.00           N  
ATOM   1928  H   ALA   123     106.776  85.266  76.947  1.00  0.00           H  
ATOM   1929  CA  ALA   123     106.768  83.100  76.927  1.00  0.00           C  
ATOM   1930  HA  ALA   123     106.469  82.423  76.126  1.00  0.00           H  
ATOM   1931  CB  ALA   123     108.349  83.102  76.932  1.00  0.00           C  
ATOM   1932  HB1 ALA   123     108.740  82.085  76.927  1.00  0.00           H  
ATOM   1933  HB2 ALA   123     108.827  83.560  76.066  1.00  0.00           H  
ATOM   1934  HB3 ALA   123     108.764  83.528  77.846  1.00  0.00           H  
ATOM   1935  C   ALA   123     106.144  82.503  78.222  1.00  0.00           C  
ATOM   1936  O   ALA   123     105.786  81.311  78.283  1.00  0.00           O  
ATOM   1937  N   GLY   124     105.931  83.410  79.201  1.00  0.00           N  
ATOM   1938  H   GLY   124     106.252  84.363  79.105  1.00  0.00           H  
ATOM   1939  CA  GLY   124     105.280  83.139  80.479  1.00  0.00           C  
ATOM   1940  HA2 GLY   124     105.836  82.412  81.072  1.00  0.00           H  
ATOM   1941  HA3 GLY   124     105.290  84.059  81.063  1.00  0.00           H  
ATOM   1942  C   GLY   124     103.816  82.705  80.327  1.00  0.00           C  
ATOM   1943  O   GLY   124     103.422  81.751  80.977  1.00  0.00           O  
ATOM   1944  N   VAL   125     102.948  83.384  79.601  1.00  0.00           N  
ATOM   1945  H   VAL   125     103.280  84.262  79.228  1.00  0.00           H  
ATOM   1946  CA  VAL   125     101.594  82.881  79.347  1.00  0.00           C  
ATOM   1947  HA  VAL   125     101.160  82.622  80.313  1.00  0.00           H  
ATOM   1948  CB  VAL   125     100.667  83.958  78.848  1.00  0.00           C  
ATOM   1949  HB  VAL   125      99.622  83.661  78.755  1.00  0.00           H  
ATOM   1950  CG1 VAL   125     100.698  85.187  79.823  1.00  0.00           C  
ATOM   1951 HG11 VAL   125      99.706  85.363  80.238  1.00  0.00           H  
ATOM   1952 HG12 VAL   125     101.396  85.164  80.660  1.00  0.00           H  
ATOM   1953 HG13 VAL   125     100.894  86.079  79.227  1.00  0.00           H  
ATOM   1954  CG2 VAL   125     100.946  84.362  77.465  1.00  0.00           C  
ATOM   1955 HG21 VAL   125     100.228  85.128  77.171  1.00  0.00           H  
ATOM   1956 HG22 VAL   125     101.982  84.682  77.353  1.00  0.00           H  
ATOM   1957 HG23 VAL   125     100.586  83.530  76.859  1.00  0.00           H  
ATOM   1958  C   VAL   125     101.487  81.630  78.509  1.00  0.00           C  
ATOM   1959  O   VAL   125     100.630  80.791  78.834  1.00  0.00           O  
ATOM   1960  N   LEU   126     102.449  81.403  77.605  1.00  0.00           N  
ATOM   1961  H   LEU   126     102.992  82.169  77.233  1.00  0.00           H  
ATOM   1962  CA  LEU   126     102.676  80.027  76.966  1.00  0.00           C  
ATOM   1963  HA  LEU   126     101.790  79.739  76.401  1.00  0.00           H  
ATOM   1964  CB  LEU   126     103.791  80.042  75.944  1.00  0.00           C  
ATOM   1965  HB2 LEU   126     103.890  81.060  75.567  1.00  0.00           H  
ATOM   1966  HB3 LEU   126     104.792  79.877  76.344  1.00  0.00           H  
ATOM   1967  CG  LEU   126     103.592  79.106  74.769  1.00  0.00           C  
ATOM   1968  HG  LEU   126     102.555  79.180  74.440  1.00  0.00           H  
ATOM   1969  CD1 LEU   126     104.460  79.617  73.617  1.00  0.00           C  
ATOM   1970 HD11 LEU   126     104.491  78.922  72.778  1.00  0.00           H  
ATOM   1971 HD12 LEU   126     103.974  80.480  73.160  1.00  0.00           H  
ATOM   1972 HD13 LEU   126     105.505  79.804  73.861  1.00  0.00           H  
ATOM   1973  CD2 LEU   126     104.004  77.679  75.111  1.00  0.00           C  
ATOM   1974 HD21 LEU   126     105.055  77.609  75.390  1.00  0.00           H  
ATOM   1975 HD22 LEU   126     103.506  77.300  76.004  1.00  0.00           H  
ATOM   1976 HD23 LEU   126     103.766  77.021  74.276  1.00  0.00           H  
ATOM   1977  C   LEU   126     102.840  78.846  77.998  1.00  0.00           C  
ATOM   1978  O   LEU   126     102.124  77.826  77.791  1.00  0.00           O  
ATOM   1979  N   VAL   127     103.770  78.971  78.952  1.00  0.00           N  
ATOM   1980  H   VAL   127     104.375  79.777  78.880  1.00  0.00           H  
ATOM   1981  CA  VAL   127     104.115  77.872  79.925  1.00  0.00           C  
ATOM   1982  HA  VAL   127     104.414  76.977  79.380  1.00  0.00           H  
ATOM   1983  CB  VAL   127     105.268  78.322  80.869  1.00  0.00           C  
ATOM   1984  HB  VAL   127     104.962  79.228  81.392  1.00  0.00           H  
ATOM   1985  CG1 VAL   127     105.577  77.218  81.938  1.00  0.00           C  
ATOM   1986 HG11 VAL   127     106.315  77.601  82.642  1.00  0.00           H  
ATOM   1987 HG12 VAL   127     104.648  77.192  82.508  1.00  0.00           H  
ATOM   1988 HG13 VAL   127     105.850  76.249  81.520  1.00  0.00           H  
ATOM   1989  CG2 VAL   127     106.578  78.599  80.046  1.00  0.00           C  
ATOM   1990 HG21 VAL   127     107.437  78.384  80.681  1.00  0.00           H  
ATOM   1991 HG22 VAL   127     106.565  77.950  79.171  1.00  0.00           H  
ATOM   1992 HG23 VAL   127     106.674  79.647  79.761  1.00  0.00           H  
ATOM   1993  C   VAL   127     102.914  77.686  80.751  1.00  0.00           C  
ATOM   1994  O   VAL   127     102.431  76.583  80.979  1.00  0.00           O  
ATOM   1995  N   ALA   128     102.198  78.767  81.144  1.00  0.00           N  
ATOM   1996  H   ALA   128     102.658  79.620  80.860  1.00  0.00           H  
ATOM   1997  CA  ALA   128     101.065  78.726  82.103  1.00  0.00           C  
ATOM   1998  HA  ALA   128     101.362  77.989  82.850  1.00  0.00           H  
ATOM   1999  CB  ALA   128     100.937  80.007  82.846  1.00  0.00           C  
ATOM   2000  HB1 ALA   128     101.892  80.240  83.316  1.00  0.00           H  
ATOM   2001  HB2 ALA   128     100.653  80.732  82.083  1.00  0.00           H  
ATOM   2002  HB3 ALA   128     100.112  79.944  83.555  1.00  0.00           H  
ATOM   2003  C   ALA   128      99.685  78.320  81.574  1.00  0.00           C  
ATOM   2004  O   ALA   128      98.997  77.545  82.181  1.00  0.00           O  
ATOM   2005  N   ALA   129      99.422  78.680  80.269  1.00  0.00           N  
ATOM   2006  H   ALA   129      99.965  79.371  79.772  1.00  0.00           H  
ATOM   2007  CA  ALA   129      98.256  78.230  79.480  1.00  0.00           C  
ATOM   2008  HA  ALA   129      97.387  78.570  80.043  1.00  0.00           H  
ATOM   2009  CB  ALA   129      98.335  78.989  78.122  1.00  0.00           C  
ATOM   2010  HB1 ALA   129      98.298  80.030  78.443  1.00  0.00           H  
ATOM   2011  HB2 ALA   129      99.278  78.885  77.585  1.00  0.00           H  
ATOM   2012  HB3 ALA   129      97.480  78.721  77.501  1.00  0.00           H  
ATOM   2013  C   ALA   129      98.344  76.718  79.226  1.00  0.00           C  
ATOM   2014  O   ALA   129      97.389  76.059  79.526  1.00  0.00           O  
ATOM   2015  N   TYR   130      99.537  76.220  78.794  1.00  0.00           N  
ATOM   2016  H   TYR   130     100.261  76.921  78.744  1.00  0.00           H  
ATOM   2017  CA  TYR   130      99.915  74.836  78.815  1.00  0.00           C  
ATOM   2018  HA  TYR   130      99.307  74.284  78.098  1.00  0.00           H  
ATOM   2019  CB  TYR   130     101.334  74.636  78.206  1.00  0.00           C  
ATOM   2020  HB2 TYR   130     101.301  75.067  77.205  1.00  0.00           H  
ATOM   2021  HB3 TYR   130     102.088  75.271  78.671  1.00  0.00           H  
ATOM   2022  CG  TYR   130     101.711  73.197  78.175  1.00  0.00           C  
ATOM   2023  CD1 TYR   130     101.516  72.442  76.994  1.00  0.00           C  
ATOM   2024  HD1 TYR   130     101.355  72.985  76.075  1.00  0.00           H  
ATOM   2025  CE1 TYR   130     101.616  71.066  77.035  1.00  0.00           C  
ATOM   2026  HE1 TYR   130     101.422  70.554  76.104  1.00  0.00           H  
ATOM   2027  CZ  TYR   130     102.040  70.422  78.131  1.00  0.00           C  
ATOM   2028  OH  TYR   130     102.183  69.075  78.104  1.00  0.00           O  
ATOM   2029  HH  TYR   130     102.355  68.890  77.178  1.00  0.00           H  
ATOM   2030  CE2 TYR   130     102.282  71.189  79.317  1.00  0.00           C  
ATOM   2031  HE2 TYR   130     102.691  70.700  80.189  1.00  0.00           H  
ATOM   2032  CD2 TYR   130     102.044  72.533  79.362  1.00  0.00           C  
ATOM   2033  HD2 TYR   130     102.242  73.064  80.281  1.00  0.00           H  
ATOM   2034  C   TYR   130      99.590  74.233  80.202  1.00  0.00           C  
ATOM   2035  O   TYR   130      98.747  73.323  80.265  1.00  0.00           O  
ATOM   2036  N   ILE   131     100.309  74.703  81.235  1.00  0.00           N  
ATOM   2037  H   ILE   131     101.099  75.320  81.111  1.00  0.00           H  
ATOM   2038  CA  ILE   131     100.132  74.081  82.598  1.00  0.00           C  
ATOM   2039  HA  ILE   131     100.394  73.034  82.445  1.00  0.00           H  
ATOM   2040  CB  ILE   131     101.208  74.731  83.605  1.00  0.00           C  
ATOM   2041  HB  ILE   131     101.319  75.778  83.323  1.00  0.00           H  
ATOM   2042  CG2 ILE   131     100.927  74.665  85.099  1.00  0.00           C  
ATOM   2043 HG21 ILE   131     101.521  75.327  85.728  1.00  0.00           H  
ATOM   2044 HG22 ILE   131      99.906  74.979  85.319  1.00  0.00           H  
ATOM   2045 HG23 ILE   131     100.928  73.643  85.478  1.00  0.00           H  
ATOM   2046  CG1 ILE   131     102.586  74.135  83.381  1.00  0.00           C  
ATOM   2047 HG12 ILE   131     102.715  73.063  83.532  1.00  0.00           H  
ATOM   2048 HG13 ILE   131     102.812  74.309  82.329  1.00  0.00           H  
ATOM   2049  CD1 ILE   131     103.767  74.824  84.137  1.00  0.00           C  
ATOM   2050 HD11 ILE   131     103.788  74.636  85.210  1.00  0.00           H  
ATOM   2051 HD12 ILE   131     104.641  74.694  83.498  1.00  0.00           H  
ATOM   2052 HD13 ILE   131     103.580  75.882  83.953  1.00  0.00           H  
ATOM   2053  C   ILE   131      98.720  74.107  83.153  1.00  0.00           C  
ATOM   2054  O   ILE   131      98.196  73.016  83.529  1.00  0.00           O  
ATOM   2055  N   GLN   132      97.944  75.192  82.978  1.00  0.00           N  
ATOM   2056  H   GLN   132      98.467  76.002  82.678  1.00  0.00           H  
ATOM   2057  CA  GLN   132      96.601  75.209  83.561  1.00  0.00           C  
ATOM   2058  HA  GLN   132      96.647  74.794  84.568  1.00  0.00           H  
ATOM   2059  CB  GLN   132      95.985  76.618  83.876  1.00  0.00           C  
ATOM   2060  HB2 GLN   132      95.062  76.514  84.446  1.00  0.00           H  
ATOM   2061  HB3 GLN   132      96.755  77.149  84.436  1.00  0.00           H  
ATOM   2062  CG  GLN   132      95.663  77.492  82.610  1.00  0.00           C  
ATOM   2063  HG2 GLN   132      96.385  78.308  82.609  1.00  0.00           H  
ATOM   2064  HG3 GLN   132      95.960  76.926  81.727  1.00  0.00           H  
ATOM   2065  CD  GLN   132      94.258  78.053  82.511  1.00  0.00           C  
ATOM   2066  OE1 GLN   132      93.255  77.409  82.766  1.00  0.00           O  
ATOM   2067  NE2 GLN   132      94.086  79.333  82.225  1.00  0.00           N  
ATOM   2068 HE21 GLN   132      93.205  79.772  82.452  1.00  0.00           H  
ATOM   2069 HE22 GLN   132      94.805  79.929  81.842  1.00  0.00           H  
ATOM   2070  C   GLN   132      95.670  74.214  82.763  1.00  0.00           C  
ATOM   2071  O   GLN   132      94.875  73.478  83.375  1.00  0.00           O  
ATOM   2072  N   VAL   133      95.817  74.083  81.401  1.00  0.00           N  
ATOM   2073  H   VAL   133      96.436  74.762  80.982  1.00  0.00           H  
ATOM   2074  CA  VAL   133      94.908  73.279  80.557  1.00  0.00           C  
ATOM   2075  HA  VAL   133      93.969  73.151  81.096  1.00  0.00           H  
ATOM   2076  CB  VAL   133      94.647  73.960  79.181  1.00  0.00           C  
ATOM   2077  HB  VAL   133      94.979  74.996  79.125  1.00  0.00           H  
ATOM   2078  CG1 VAL   133      95.473  73.285  78.063  1.00  0.00           C  
ATOM   2079 HG11 VAL   133      95.164  72.293  77.731  1.00  0.00           H  
ATOM   2080 HG12 VAL   133      95.408  73.912  77.175  1.00  0.00           H  
ATOM   2081 HG13 VAL   133      96.521  73.203  78.353  1.00  0.00           H  
ATOM   2082  CG2 VAL   133      93.156  73.877  78.895  1.00  0.00           C  
ATOM   2083 HG21 VAL   133      92.752  72.864  78.884  1.00  0.00           H  
ATOM   2084 HG22 VAL   133      92.732  74.512  79.673  1.00  0.00           H  
ATOM   2085 HG23 VAL   133      92.945  74.361  77.942  1.00  0.00           H  
ATOM   2086  C   VAL   133      95.278  71.798  80.538  1.00  0.00           C  
ATOM   2087  O   VAL   133      94.405  70.965  80.778  1.00  0.00           O  
ATOM   2088  N   SER   134      96.556  71.440  80.449  1.00  0.00           N  
ATOM   2089  H   SER   134      97.127  72.260  80.298  1.00  0.00           H  
ATOM   2090  CA  SER   134      97.090  70.040  80.358  1.00  0.00           C  
ATOM   2091  HA  SER   134      96.495  69.455  79.657  1.00  0.00           H  
ATOM   2092  CB  SER   134      98.517  70.091  79.867  1.00  0.00           C  
ATOM   2093  HB2 SER   134      98.853  69.077  79.649  1.00  0.00           H  
ATOM   2094  HB3 SER   134      98.509  70.680  78.950  1.00  0.00           H  
ATOM   2095  OG  SER   134      99.276  70.706  80.796  1.00  0.00           O  
ATOM   2096  HG  SER   134      99.004  71.627  80.817  1.00  0.00           H  
ATOM   2097  C   SER   134      96.946  69.355  81.741  1.00  0.00           C  
ATOM   2098  O   SER   134      96.647  68.184  81.816  1.00  0.00           O  
ATOM   2099  N   PHE   135      97.000  70.151  82.843  1.00  0.00           N  
ATOM   2100  H   PHE   135      97.430  71.064  82.806  1.00  0.00           H  
ATOM   2101  CA  PHE   135      96.539  69.671  84.201  1.00  0.00           C  
ATOM   2102  HA  PHE   135      97.112  68.783  84.465  1.00  0.00           H  
ATOM   2103  CB  PHE   135      96.759  70.705  85.279  1.00  0.00           C  
ATOM   2104  HB2 PHE   135      97.797  71.035  85.235  1.00  0.00           H  
ATOM   2105  HB3 PHE   135      96.195  71.619  85.090  1.00  0.00           H  
ATOM   2106  CG  PHE   135      96.335  70.358  86.700  1.00  0.00           C  
ATOM   2107  CD1 PHE   135      97.106  69.637  87.637  1.00  0.00           C  
ATOM   2108  HD1 PHE   135      97.984  69.148  87.242  1.00  0.00           H  
ATOM   2109  CE1 PHE   135      96.636  69.257  88.902  1.00  0.00           C  
ATOM   2110  HE1 PHE   135      97.157  68.529  89.506  1.00  0.00           H  
ATOM   2111  CZ  PHE   135      95.387  69.702  89.318  1.00  0.00           C  
ATOM   2112  HZ  PHE   135      95.072  69.533  90.337  1.00  0.00           H  
ATOM   2113  CE2 PHE   135      94.580  70.434  88.438  1.00  0.00           C  
ATOM   2114  HE2 PHE   135      93.638  70.836  88.778  1.00  0.00           H  
ATOM   2115  CD2 PHE   135      95.042  70.691  87.115  1.00  0.00           C  
ATOM   2116  HD2 PHE   135      94.364  71.249  86.486  1.00  0.00           H  
ATOM   2117  C   PHE   135      95.070  69.249  84.217  1.00  0.00           C  
ATOM   2118  O   PHE   135      94.734  68.100  84.488  1.00  0.00           O  
ATOM   2119  N   TRP   136      94.196  70.192  83.898  1.00  0.00           N  
ATOM   2120  H   TRP   136      94.462  71.130  83.634  1.00  0.00           H  
ATOM   2121  CA  TRP   136      92.789  69.883  84.113  1.00  0.00           C  
ATOM   2122  HA  TRP   136      92.715  69.340  85.055  1.00  0.00           H  
ATOM   2123  CB  TRP   136      91.998  71.135  84.242  1.00  0.00           C  
ATOM   2124  HB2 TRP   136      92.274  72.026  83.679  1.00  0.00           H  
ATOM   2125  HB3 TRP   136      91.032  70.953  83.770  1.00  0.00           H  
ATOM   2126  CG  TRP   136      91.630  71.408  85.619  1.00  0.00           C  
ATOM   2127  CD1 TRP   136      90.852  70.614  86.415  1.00  0.00           C  
ATOM   2128  HD1 TRP   136      90.339  69.703  86.145  1.00  0.00           H  
ATOM   2129  NE1 TRP   136      90.769  71.147  87.696  1.00  0.00           N  
ATOM   2130  HE1 TRP   136      90.205  70.692  88.400  1.00  0.00           H  
ATOM   2131  CE2 TRP   136      91.593  72.243  87.811  1.00  0.00           C  
ATOM   2132  CZ2 TRP   136      91.996  72.929  88.919  1.00  0.00           C  
ATOM   2133  HZ2 TRP   136      91.535  72.674  89.862  1.00  0.00           H  
ATOM   2134  CH2 TRP   136      92.699  74.191  88.798  1.00  0.00           C  
ATOM   2135  HH2 TRP   136      92.980  74.747  89.680  1.00  0.00           H  
ATOM   2136  CZ3 TRP   136      93.175  74.541  87.503  1.00  0.00           C  
ATOM   2137  HZ3 TRP   136      93.582  75.519  87.292  1.00  0.00           H  
ATOM   2138  CE3 TRP   136      92.726  73.738  86.392  1.00  0.00           C  
ATOM   2139  HE3 TRP   136      93.065  74.033  85.410  1.00  0.00           H  
ATOM   2140  CD2 TRP   136      92.050  72.497  86.520  1.00  0.00           C  
ATOM   2141  C   TRP   136      92.174  68.986  82.991  1.00  0.00           C  
ATOM   2142  O   TRP   136      91.251  68.258  83.304  1.00  0.00           O  
ATOM   2143  N   CYS   137      92.799  68.998  81.852  1.00  0.00           N  
ATOM   2144  H   CYS   137      93.591  69.619  81.766  1.00  0.00           H  
ATOM   2145  CA  CYS   137      92.375  68.023  80.841  1.00  0.00           C  
ATOM   2146  HA  CYS   137      91.286  68.037  80.795  1.00  0.00           H  
ATOM   2147  CB  CYS   137      93.012  68.393  79.502  1.00  0.00           C  
ATOM   2148  HB2 CYS   137      92.820  69.425  79.210  1.00  0.00           H  
ATOM   2149  HB3 CYS   137      94.080  68.284  79.692  1.00  0.00           H  
ATOM   2150  SG  CYS   137      92.513  67.080  78.277  1.00  0.00           S  
ATOM   2151  HG  CYS   137      91.226  67.428  78.191  1.00  0.00           H  
ATOM   2152  C   CYS   137      92.711  66.598  81.328  1.00  0.00           C  
ATOM   2153  O   CYS   137      91.921  65.657  81.113  1.00  0.00           O  
ATOM   2154  N   LEU   138      93.804  66.401  82.107  1.00  0.00           N  
ATOM   2155  H   LEU   138      94.478  67.120  82.328  1.00  0.00           H  
ATOM   2156  CA  LEU   138      94.133  65.090  82.639  1.00  0.00           C  
ATOM   2157  HA  LEU   138      93.717  64.312  81.999  1.00  0.00           H  
ATOM   2158  CB  LEU   138      95.620  65.098  82.898  1.00  0.00           C  
ATOM   2159  HB2 LEU   138      96.179  65.350  81.997  1.00  0.00           H  
ATOM   2160  HB3 LEU   138      95.898  65.975  83.482  1.00  0.00           H  
ATOM   2161  CG  LEU   138      96.184  63.768  83.369  1.00  0.00           C  
ATOM   2162  HG  LEU   138      95.634  63.538  84.281  1.00  0.00           H  
ATOM   2163  CD1 LEU   138      95.958  62.605  82.416  1.00  0.00           C  
ATOM   2164 HD11 LEU   138      94.915  62.616  82.100  1.00  0.00           H  
ATOM   2165 HD12 LEU   138      96.567  62.745  81.524  1.00  0.00           H  
ATOM   2166 HD13 LEU   138      96.298  61.674  82.871  1.00  0.00           H  
ATOM   2167  CD2 LEU   138      97.626  63.860  83.769  1.00  0.00           C  
ATOM   2168 HD21 LEU   138      98.107  62.917  84.026  1.00  0.00           H  
ATOM   2169 HD22 LEU   138      98.155  64.468  83.036  1.00  0.00           H  
ATOM   2170 HD23 LEU   138      97.782  64.548  84.600  1.00  0.00           H  
ATOM   2171  C   LEU   138      93.375  64.861  83.991  1.00  0.00           C  
ATOM   2172  O   LEU   138      92.841  63.772  84.150  1.00  0.00           O  
ATOM   2173  N   ALA   139      93.254  65.772  84.899  1.00  0.00           N  
ATOM   2174  H   ALA   139      93.887  66.556  84.832  1.00  0.00           H  
ATOM   2175  CA  ALA   139      92.403  65.729  86.107  1.00  0.00           C  
ATOM   2176  HA  ALA   139      92.774  65.058  86.881  1.00  0.00           H  
ATOM   2177  CB  ALA   139      92.314  67.101  86.733  1.00  0.00           C  
ATOM   2178  HB1 ALA   139      91.688  67.742  86.111  1.00  0.00           H  
ATOM   2179  HB2 ALA   139      91.744  67.017  87.659  1.00  0.00           H  
ATOM   2180  HB3 ALA   139      93.256  67.647  86.768  1.00  0.00           H  
ATOM   2181  C   ALA   139      91.003  65.154  85.927  1.00  0.00           C  
ATOM   2182  O   ALA   139      90.807  63.985  86.276  1.00  0.00           O  
ATOM   2183  N   ALA   140      90.174  65.916  85.242  1.00  0.00           N  
ATOM   2184  H   ALA   140      90.680  66.703  84.862  1.00  0.00           H  
ATOM   2185  CA  ALA   140      88.858  65.528  84.841  1.00  0.00           C  
ATOM   2186  HA  ALA   140      88.341  65.304  85.775  1.00  0.00           H  
ATOM   2187  CB  ALA   140      88.113  66.659  84.050  1.00  0.00           C  
ATOM   2188  HB1 ALA   140      87.053  66.433  83.927  1.00  0.00           H  
ATOM   2189  HB2 ALA   140      88.050  67.639  84.523  1.00  0.00           H  
ATOM   2190  HB3 ALA   140      88.375  66.654  82.992  1.00  0.00           H  
ATOM   2191  C   ALA   140      88.914  64.297  84.028  1.00  0.00           C  
ATOM   2192  O   ALA   140      88.019  63.484  84.161  1.00  0.00           O  
ATOM   2193  N   GLY   141      89.939  64.112  83.125  1.00  0.00           N  
ATOM   2194  H   GLY   141      90.695  64.767  82.991  1.00  0.00           H  
ATOM   2195  CA  GLY   141      90.100  62.918  82.347  1.00  0.00           C  
ATOM   2196  HA2 GLY   141      89.192  62.767  81.764  1.00  0.00           H  
ATOM   2197  HA3 GLY   141      90.907  63.107  81.639  1.00  0.00           H  
ATOM   2198  C   GLY   141      90.316  61.620  83.095  1.00  0.00           C  
ATOM   2199  O   GLY   141      89.807  60.553  82.786  1.00  0.00           O  
ATOM   2200  N   ARG   142      91.013  61.601  84.237  1.00  0.00           N  
ATOM   2201  H   ARG   142      91.577  62.428  84.375  1.00  0.00           H  
ATOM   2202  CA  ARG   142      91.219  60.462  85.185  1.00  0.00           C  
ATOM   2203  HA  ARG   142      91.366  59.559  84.593  1.00  0.00           H  
ATOM   2204  CB  ARG   142      92.470  60.724  85.984  1.00  0.00           C  
ATOM   2205  HB2 ARG   142      92.409  61.650  86.555  1.00  0.00           H  
ATOM   2206  HB3 ARG   142      92.453  59.890  86.687  1.00  0.00           H  
ATOM   2207  CG  ARG   142      93.673  60.653  85.084  1.00  0.00           C  
ATOM   2208  HG2 ARG   142      93.668  59.761  84.457  1.00  0.00           H  
ATOM   2209  HG3 ARG   142      93.620  61.548  84.465  1.00  0.00           H  
ATOM   2210  CD  ARG   142      95.054  60.667  85.779  1.00  0.00           C  
ATOM   2211  HD2 ARG   142      95.284  61.675  86.125  1.00  0.00           H  
ATOM   2212  HD3 ARG   142      95.061  60.099  86.709  1.00  0.00           H  
ATOM   2213  NE  ARG   142      96.145  60.316  84.900  1.00  0.00           N  
ATOM   2214  HE  ARG   142      95.968  59.861  84.016  1.00  0.00           H  
ATOM   2215  CZ  ARG   142      97.437  60.491  85.141  1.00  0.00           C  
ATOM   2216  NH1 ARG   142      97.912  60.940  86.305  1.00  0.00           N  
ATOM   2217 HH11 ARG   142      97.320  61.111  87.106  1.00  0.00           H  
ATOM   2218 HH12 ARG   142      98.897  61.160  86.331  1.00  0.00           H  
ATOM   2219  NH2 ARG   142      98.319  60.221  84.173  1.00  0.00           N  
ATOM   2220 HH21 ARG   142      98.074  60.056  83.207  1.00  0.00           H  
ATOM   2221 HH22 ARG   142      99.262  60.348  84.511  1.00  0.00           H  
ATOM   2222  C   ARG   142      89.983  60.298  86.013  1.00  0.00           C  
ATOM   2223  O   ARG   142      89.348  59.171  86.011  1.00  0.00           O  
ATOM   2224  N   GLN   143      89.680  61.355  86.785  1.00  0.00           N  
ATOM   2225  H   GLN   143      90.213  62.182  86.560  1.00  0.00           H  
ATOM   2226  CA  GLN   143      88.415  61.498  87.600  1.00  0.00           C  
ATOM   2227  HA  GLN   143      88.477  60.928  88.527  1.00  0.00           H  
ATOM   2228  CB  GLN   143      88.357  62.900  88.104  1.00  0.00           C  
ATOM   2229  HB2 GLN   143      88.468  63.641  87.312  1.00  0.00           H  
ATOM   2230  HB3 GLN   143      87.427  63.092  88.639  1.00  0.00           H  
ATOM   2231  CG  GLN   143      89.471  63.378  89.012  1.00  0.00           C  
ATOM   2232  HG2 GLN   143      89.452  62.902  89.992  1.00  0.00           H  
ATOM   2233  HG3 GLN   143      90.439  63.161  88.561  1.00  0.00           H  
ATOM   2234  CD  GLN   143      89.562  64.901  89.250  1.00  0.00           C  
ATOM   2235  OE1 GLN   143      88.631  65.676  89.472  1.00  0.00           O  
ATOM   2236  NE2 GLN   143      90.748  65.414  89.567  1.00  0.00           N  
ATOM   2237 HE21 GLN   143      91.511  64.754  89.530  1.00  0.00           H  
ATOM   2238 HE22 GLN   143      90.813  66.383  89.845  1.00  0.00           H  
ATOM   2239  C   GLN   143      87.147  61.027  86.850  1.00  0.00           C  
ATOM   2240  O   GLN   143      86.456  60.214  87.459  1.00  0.00           O  
ATOM   2241  N   ILE   144      86.838  61.577  85.664  1.00  0.00           N  
ATOM   2242  H   ILE   144      87.398  62.348  85.328  1.00  0.00           H  
ATOM   2243  CA  ILE   144      85.551  61.312  84.967  1.00  0.00           C  
ATOM   2244  HA  ILE   144      84.763  61.476  85.702  1.00  0.00           H  
ATOM   2245  CB  ILE   144      85.280  62.266  83.795  1.00  0.00           C  
ATOM   2246  HB  ILE   144      86.102  62.481  83.113  1.00  0.00           H  
ATOM   2247  CG2 ILE   144      84.215  61.613  82.959  1.00  0.00           C  
ATOM   2248 HG21 ILE   144      83.953  62.248  82.113  1.00  0.00           H  
ATOM   2249 HG22 ILE   144      84.536  60.658  82.545  1.00  0.00           H  
ATOM   2250 HG23 ILE   144      83.324  61.461  83.570  1.00  0.00           H  
ATOM   2251  CG1 ILE   144      84.872  63.648  84.490  1.00  0.00           C  
ATOM   2252 HG12 ILE   144      85.556  63.904  85.299  1.00  0.00           H  
ATOM   2253 HG13 ILE   144      84.989  64.420  83.729  1.00  0.00           H  
ATOM   2254  CD1 ILE   144      83.438  63.565  85.074  1.00  0.00           C  
ATOM   2255 HD11 ILE   144      82.644  63.432  84.339  1.00  0.00           H  
ATOM   2256 HD12 ILE   144      83.429  62.885  85.925  1.00  0.00           H  
ATOM   2257 HD13 ILE   144      83.139  64.500  85.548  1.00  0.00           H  
ATOM   2258  C   ILE   144      85.382  59.795  84.736  1.00  0.00           C  
ATOM   2259  O   ILE   144      84.258  59.323  84.898  1.00  0.00           O  
ATOM   2260  N   HIE   145      86.548  59.174  84.490  1.00  0.00           N  
ATOM   2261  H   HIE   145      87.418  59.676  84.381  1.00  0.00           H  
ATOM   2262  CA  HIE   145      86.729  57.751  84.306  1.00  0.00           C  
ATOM   2263  HA  HIE   145      85.954  57.420  83.615  1.00  0.00           H  
ATOM   2264  CB  HIE   145      88.083  57.564  83.626  1.00  0.00           C  
ATOM   2265  HB2 HIE   145      88.041  57.952  82.609  1.00  0.00           H  
ATOM   2266  HB3 HIE   145      88.919  57.910  84.234  1.00  0.00           H  
ATOM   2267  CG  HIE   145      88.424  56.077  83.339  1.00  0.00           C  
ATOM   2268  ND1 HIE   145      87.715  55.449  82.303  1.00  0.00           N  
ATOM   2269  CE1 HIE   145      88.314  54.243  82.106  1.00  0.00           C  
ATOM   2270  HE1 HIE   145      88.009  53.482  81.403  1.00  0.00           H  
ATOM   2271  NE2 HIE   145      89.408  54.169  82.910  1.00  0.00           N  
ATOM   2272  HE2 HIE   145      90.153  53.497  82.803  1.00  0.00           H  
ATOM   2273  CD2 HIE   145      89.429  55.247  83.784  1.00  0.00           C  
ATOM   2274  HD2 HIE   145      90.160  55.491  84.540  1.00  0.00           H  
ATOM   2275  C   HIE   145      86.381  56.952  85.638  1.00  0.00           C  
ATOM   2276  O   HIE   145      85.614  55.929  85.555  1.00  0.00           O  
ATOM   2277  N   LYS   146      86.839  57.411  86.777  1.00  0.00           N  
ATOM   2278  H   LYS   146      87.391  58.249  86.658  1.00  0.00           H  
ATOM   2279  CA  LYS   146      86.741  56.797  88.078  1.00  0.00           C  
ATOM   2280  HA  LYS   146      86.982  55.734  88.100  1.00  0.00           H  
ATOM   2281  CB  LYS   146      87.688  57.416  89.089  1.00  0.00           C  
ATOM   2282  HB2 LYS   146      87.488  58.477  89.240  1.00  0.00           H  
ATOM   2283  HB3 LYS   146      87.397  57.006  90.057  1.00  0.00           H  
ATOM   2284  CG  LYS   146      89.165  57.220  88.823  1.00  0.00           C  
ATOM   2285  HG2 LYS   146      89.434  56.173  88.956  1.00  0.00           H  
ATOM   2286  HG3 LYS   146      89.417  57.423  87.781  1.00  0.00           H  
ATOM   2287  CD  LYS   146      90.150  58.042  89.721  1.00  0.00           C  
ATOM   2288  HD2 LYS   146      90.004  59.113  89.586  1.00  0.00           H  
ATOM   2289  HD3 LYS   146      89.962  57.744  90.752  1.00  0.00           H  
ATOM   2290  CE  LYS   146      91.581  57.675  89.101  1.00  0.00           C  
ATOM   2291  HE2 LYS   146      91.702  56.595  89.014  1.00  0.00           H  
ATOM   2292  HE3 LYS   146      91.671  58.083  88.094  1.00  0.00           H  
ATOM   2293  NZ  LYS   146      92.787  58.208  89.756  1.00  0.00           N  
ATOM   2294  HZ1 LYS   146      92.549  59.165  89.975  1.00  0.00           H  
ATOM   2295  HZ2 LYS   146      92.896  57.686  90.614  1.00  0.00           H  
ATOM   2296  HZ3 LYS   146      93.597  58.026  89.181  1.00  0.00           H  
ATOM   2297  C   LYS   146      85.294  56.862  88.589  1.00  0.00           C  
ATOM   2298  O   LYS   146      84.733  55.824  89.110  1.00  0.00           O  
ATOM   2299  N   ILE   147      84.659  58.008  88.297  1.00  0.00           N  
ATOM   2300  H   ILE   147      85.119  58.748  87.786  1.00  0.00           H  
ATOM   2301  CA  ILE   147      83.289  58.347  88.633  1.00  0.00           C  
ATOM   2302  HA  ILE   147      83.071  58.071  89.664  1.00  0.00           H  
ATOM   2303  CB  ILE   147      82.969  59.805  88.280  1.00  0.00           C  
ATOM   2304  HB  ILE   147      83.600  60.152  87.461  1.00  0.00           H  
ATOM   2305  CG2 ILE   147      81.498  60.161  87.941  1.00  0.00           C  
ATOM   2306 HG21 ILE   147      81.088  59.547  87.139  1.00  0.00           H  
ATOM   2307 HG22 ILE   147      80.882  60.102  88.838  1.00  0.00           H  
ATOM   2308 HG23 ILE   147      81.371  61.166  87.539  1.00  0.00           H  
ATOM   2309  CG1 ILE   147      83.358  60.746  89.447  1.00  0.00           C  
ATOM   2310 HG12 ILE   147      82.544  60.757  90.172  1.00  0.00           H  
ATOM   2311 HG13 ILE   147      84.265  60.295  89.851  1.00  0.00           H  
ATOM   2312  CD1 ILE   147      83.740  62.217  89.025  1.00  0.00           C  
ATOM   2313 HD11 ILE   147      84.138  62.835  89.830  1.00  0.00           H  
ATOM   2314 HD12 ILE   147      84.498  62.235  88.242  1.00  0.00           H  
ATOM   2315 HD13 ILE   147      82.844  62.713  88.654  1.00  0.00           H  
ATOM   2316  C   ILE   147      82.411  57.403  87.786  1.00  0.00           C  
ATOM   2317  O   ILE   147      81.450  56.821  88.337  1.00  0.00           O  
ATOM   2318  N   ARG   148      82.701  57.246  86.470  1.00  0.00           N  
ATOM   2319  H   ARG   148      83.467  57.752  86.049  1.00  0.00           H  
ATOM   2320  CA  ARG   148      81.827  56.446  85.581  1.00  0.00           C  
ATOM   2321  HA  ARG   148      80.821  56.863  85.625  1.00  0.00           H  
ATOM   2322  CB  ARG   148      82.379  56.676  84.125  1.00  0.00           C  
ATOM   2323  HB2 ARG   148      82.535  57.747  83.998  1.00  0.00           H  
ATOM   2324  HB3 ARG   148      83.254  56.044  83.974  1.00  0.00           H  
ATOM   2325  CG  ARG   148      81.336  56.397  82.994  1.00  0.00           C  
ATOM   2326  HG2 ARG   148      80.893  55.413  83.143  1.00  0.00           H  
ATOM   2327  HG3 ARG   148      80.501  57.086  83.122  1.00  0.00           H  
ATOM   2328  CD  ARG   148      81.879  56.435  81.583  1.00  0.00           C  
ATOM   2329  HD2 ARG   148      82.698  55.716  81.578  1.00  0.00           H  
ATOM   2330  HD3 ARG   148      81.164  56.207  80.792  1.00  0.00           H  
ATOM   2331  NE  ARG   148      82.359  57.766  81.280  1.00  0.00           N  
ATOM   2332  HE  ARG   148      83.322  57.944  81.525  1.00  0.00           H  
ATOM   2333  CZ  ARG   148      81.711  58.708  80.576  1.00  0.00           C  
ATOM   2334  NH1 ARG   148      80.544  58.536  80.057  1.00  0.00           N  
ATOM   2335 HH11 ARG   148      80.088  57.637  80.117  1.00  0.00           H  
ATOM   2336 HH12 ARG   148      80.337  59.226  79.348  1.00  0.00           H  
ATOM   2337  NH2 ARG   148      82.359  59.812  80.460  1.00  0.00           N  
ATOM   2338 HH21 ARG   148      81.904  60.499  79.875  1.00  0.00           H  
ATOM   2339 HH22 ARG   148      83.324  59.849  80.753  1.00  0.00           H  
ATOM   2340  C   ARG   148      81.735  55.045  85.985  1.00  0.00           C  
ATOM   2341  O   ARG   148      80.675  54.440  85.939  1.00  0.00           O  
ATOM   2342  N   LYS   149      82.862  54.475  86.394  1.00  0.00           N  
ATOM   2343  H   LYS   149      83.637  55.113  86.279  1.00  0.00           H  
ATOM   2344  CA  LYS   149      82.974  53.118  86.816  1.00  0.00           C  
ATOM   2345  HA  LYS   149      82.351  52.473  86.196  1.00  0.00           H  
ATOM   2346  CB  LYS   149      84.508  52.762  86.801  1.00  0.00           C  
ATOM   2347  HB2 LYS   149      84.961  53.631  87.277  1.00  0.00           H  
ATOM   2348  HB3 LYS   149      84.570  51.921  87.491  1.00  0.00           H  
ATOM   2349  CG  LYS   149      85.076  52.689  85.404  1.00  0.00           C  
ATOM   2350  HG2 LYS   149      84.491  51.955  84.850  1.00  0.00           H  
ATOM   2351  HG3 LYS   149      85.010  53.639  84.873  1.00  0.00           H  
ATOM   2352  CD  LYS   149      86.520  52.203  85.317  1.00  0.00           C  
ATOM   2353  HD2 LYS   149      86.668  52.053  84.248  1.00  0.00           H  
ATOM   2354  HD3 LYS   149      87.241  52.934  85.683  1.00  0.00           H  
ATOM   2355  CE  LYS   149      86.757  50.878  85.932  1.00  0.00           C  
ATOM   2356  HE2 LYS   149      86.041  50.698  86.734  1.00  0.00           H  
ATOM   2357  HE3 LYS   149      86.523  50.048  85.265  1.00  0.00           H  
ATOM   2358  NZ  LYS   149      88.181  50.790  86.339  1.00  0.00           N  
ATOM   2359  HZ1 LYS   149      88.559  49.906  86.647  1.00  0.00           H  
ATOM   2360  HZ2 LYS   149      88.732  50.917  85.501  1.00  0.00           H  
ATOM   2361  HZ3 LYS   149      88.489  51.411  87.073  1.00  0.00           H  
ATOM   2362  C   LYS   149      82.419  52.936  88.228  1.00  0.00           C  
ATOM   2363  O   LYS   149      81.608  52.077  88.442  1.00  0.00           O  
ATOM   2364  N   GLN   150      82.665  53.907  89.160  1.00  0.00           N  
ATOM   2365  H   GLN   150      83.263  54.680  88.907  1.00  0.00           H  
ATOM   2366  CA  GLN   150      82.077  53.832  90.501  1.00  0.00           C  
ATOM   2367  HA  GLN   150      82.333  52.869  90.942  1.00  0.00           H  
ATOM   2368  CB  GLN   150      82.723  54.808  91.454  1.00  0.00           C  
ATOM   2369  HB2 GLN   150      83.799  54.717  91.603  1.00  0.00           H  
ATOM   2370  HB3 GLN   150      82.750  55.825  91.063  1.00  0.00           H  
ATOM   2371  CG  GLN   150      82.274  55.014  92.905  1.00  0.00           C  
ATOM   2372  HG2 GLN   150      83.043  55.685  93.288  1.00  0.00           H  
ATOM   2373  HG3 GLN   150      81.344  55.580  92.846  1.00  0.00           H  
ATOM   2374  CD  GLN   150      82.209  53.772  93.805  1.00  0.00           C  
ATOM   2375  OE1 GLN   150      81.176  53.388  94.311  1.00  0.00           O  
ATOM   2376  NE2 GLN   150      83.286  53.111  94.123  1.00  0.00           N  
ATOM   2377 HE21 GLN   150      84.227  53.355  93.849  1.00  0.00           H  
ATOM   2378 HE22 GLN   150      83.119  52.372  94.791  1.00  0.00           H  
ATOM   2379  C   GLN   150      80.514  53.823  90.381  1.00  0.00           C  
ATOM   2380  O   GLN   150      79.861  53.063  91.032  1.00  0.00           O  
ATOM   2381  N   PHE   151      80.007  54.759  89.608  1.00  0.00           N  
ATOM   2382  H   PHE   151      80.677  55.462  89.330  1.00  0.00           H  
ATOM   2383  CA  PHE   151      78.549  54.919  89.399  1.00  0.00           C  
ATOM   2384  HA  PHE   151      78.118  55.063  90.390  1.00  0.00           H  
ATOM   2385  CB  PHE   151      78.385  56.231  88.673  1.00  0.00           C  
ATOM   2386  HB2 PHE   151      78.919  57.001  89.230  1.00  0.00           H  
ATOM   2387  HB3 PHE   151      78.928  56.201  87.728  1.00  0.00           H  
ATOM   2388  CG  PHE   151      76.989  56.823  88.375  1.00  0.00           C  
ATOM   2389  CD1 PHE   151      75.840  56.504  89.126  1.00  0.00           C  
ATOM   2390  HD1 PHE   151      75.876  55.805  89.948  1.00  0.00           H  
ATOM   2391  CE1 PHE   151      74.581  57.123  88.760  1.00  0.00           C  
ATOM   2392  HE1 PHE   151      73.696  56.792  89.284  1.00  0.00           H  
ATOM   2393  CZ  PHE   151      74.524  57.987  87.664  1.00  0.00           C  
ATOM   2394  HZ  PHE   151      73.575  58.429  87.397  1.00  0.00           H  
ATOM   2395  CE2 PHE   151      75.674  58.272  86.908  1.00  0.00           C  
ATOM   2396  HE2 PHE   151      75.577  58.898  86.034  1.00  0.00           H  
ATOM   2397  CD2 PHE   151      76.904  57.705  87.265  1.00  0.00           C  
ATOM   2398  HD2 PHE   151      77.753  58.070  86.707  1.00  0.00           H  
ATOM   2399  C   PHE   151      77.818  53.702  88.743  1.00  0.00           C  
ATOM   2400  O   PHE   151      76.817  53.207  89.333  1.00  0.00           O  
ATOM   2401  N   PHE   152      78.366  53.169  87.615  1.00  0.00           N  
ATOM   2402  H   PHE   152      79.166  53.639  87.216  1.00  0.00           H  
ATOM   2403  CA  PHE   152      77.881  51.907  87.095  1.00  0.00           C  
ATOM   2404  HA  PHE   152      76.797  51.965  86.995  1.00  0.00           H  
ATOM   2405  CB  PHE   152      78.535  51.575  85.716  1.00  0.00           C  
ATOM   2406  HB2 PHE   152      78.246  52.406  85.072  1.00  0.00           H  
ATOM   2407  HB3 PHE   152      79.624  51.580  85.759  1.00  0.00           H  
ATOM   2408  CG  PHE   152      78.067  50.256  85.076  1.00  0.00           C  
ATOM   2409  CD1 PHE   152      76.693  49.984  84.838  1.00  0.00           C  
ATOM   2410  HD1 PHE   152      75.946  50.693  85.163  1.00  0.00           H  
ATOM   2411  CE1 PHE   152      76.343  48.693  84.315  1.00  0.00           C  
ATOM   2412  HE1 PHE   152      75.304  48.492  84.100  1.00  0.00           H  
ATOM   2413  CZ  PHE   152      77.320  47.744  83.981  1.00  0.00           C  
ATOM   2414  HZ  PHE   152      76.931  46.872  83.477  1.00  0.00           H  
ATOM   2415  CE2 PHE   152      78.696  48.048  84.244  1.00  0.00           C  
ATOM   2416  HE2 PHE   152      79.445  47.341  83.920  1.00  0.00           H  
ATOM   2417  CD2 PHE   152      79.067  49.263  84.813  1.00  0.00           C  
ATOM   2418  HD2 PHE   152      80.079  49.560  85.048  1.00  0.00           H  
ATOM   2419  C   PHE   152      78.047  50.842  88.170  1.00  0.00           C  
ATOM   2420  O   PHE   152      77.193  49.986  88.411  1.00  0.00           O  
ATOM   2421  N   HIE   153      79.176  50.854  88.812  1.00  0.00           N  
ATOM   2422  H   HIE   153      79.758  51.644  88.574  1.00  0.00           H  
ATOM   2423  CA  HIE   153      79.491  49.845  89.908  1.00  0.00           C  
ATOM   2424  HA  HIE   153      79.408  48.810  89.574  1.00  0.00           H  
ATOM   2425  CB  HIE   153      80.911  49.837  90.577  1.00  0.00           C  
ATOM   2426  HB2 HIE   153      81.073  50.870  90.888  1.00  0.00           H  
ATOM   2427  HB3 HIE   153      80.816  49.198  91.455  1.00  0.00           H  
ATOM   2428  CG  HIE   153      82.059  49.344  89.752  1.00  0.00           C  
ATOM   2429  ND1 HIE   153      83.389  49.348  90.197  1.00  0.00           N  
ATOM   2430  CE1 HIE   153      83.999  49.065  89.092  1.00  0.00           C  
ATOM   2431  HE1 HIE   153      85.063  49.152  88.926  1.00  0.00           H  
ATOM   2432  NE2 HIE   153      83.231  49.079  88.013  1.00  0.00           N  
ATOM   2433  HE2 HIE   153      83.554  48.958  87.063  1.00  0.00           H  
ATOM   2434  CD2 HIE   153      81.941  49.254  88.383  1.00  0.00           C  
ATOM   2435  HD2 HIE   153      81.100  49.414  87.724  1.00  0.00           H  
ATOM   2436  C   HIE   153      78.480  49.940  91.112  1.00  0.00           C  
ATOM   2437  O   HIE   153      78.139  48.956  91.640  1.00  0.00           O  
ATOM   2438  N   ALA   154      77.970  51.111  91.421  1.00  0.00           N  
ATOM   2439  H   ALA   154      78.419  51.922  91.021  1.00  0.00           H  
ATOM   2440  CA  ALA   154      77.026  51.405  92.468  1.00  0.00           C  
ATOM   2441  HA  ALA   154      77.290  50.864  93.376  1.00  0.00           H  
ATOM   2442  CB  ALA   154      77.330  52.900  92.783  1.00  0.00           C  
ATOM   2443  HB1 ALA   154      76.700  53.397  92.045  1.00  0.00           H  
ATOM   2444  HB2 ALA   154      76.864  53.210  93.719  1.00  0.00           H  
ATOM   2445  HB3 ALA   154      78.385  53.159  92.699  1.00  0.00           H  
ATOM   2446  C   ALA   154      75.560  51.146  91.992  1.00  0.00           C  
ATOM   2447  O   ALA   154      74.771  50.648  92.815  1.00  0.00           O  
ATOM   2448  N   ILE   155      75.206  51.249  90.711  1.00  0.00           N  
ATOM   2449  H   ILE   155      75.887  51.737  90.146  1.00  0.00           H  
ATOM   2450  CA  ILE   155      73.951  50.711  90.027  1.00  0.00           C  
ATOM   2451  HA  ILE   155      72.987  50.975  90.463  1.00  0.00           H  
ATOM   2452  CB  ILE   155      73.879  51.245  88.603  1.00  0.00           C  
ATOM   2453  HB  ILE   155      74.806  50.981  88.095  1.00  0.00           H  
ATOM   2454  CG2 ILE   155      72.722  50.461  87.889  1.00  0.00           C  
ATOM   2455 HG21 ILE   155      71.897  50.448  88.601  1.00  0.00           H  
ATOM   2456 HG22 ILE   155      72.479  51.014  86.981  1.00  0.00           H  
ATOM   2457 HG23 ILE   155      72.910  49.406  87.691  1.00  0.00           H  
ATOM   2458  CG1 ILE   155      73.514  52.745  88.600  1.00  0.00           C  
ATOM   2459 HG12 ILE   155      72.434  52.863  88.696  1.00  0.00           H  
ATOM   2460 HG13 ILE   155      74.040  53.192  89.444  1.00  0.00           H  
ATOM   2461  CD1 ILE   155      73.825  53.545  87.390  1.00  0.00           C  
ATOM   2462 HD11 ILE   155      74.900  53.537  87.206  1.00  0.00           H  
ATOM   2463 HD12 ILE   155      73.278  53.084  86.567  1.00  0.00           H  
ATOM   2464 HD13 ILE   155      73.489  54.582  87.391  1.00  0.00           H  
ATOM   2465  C   ILE   155      73.961  49.187  90.073  1.00  0.00           C  
ATOM   2466  O   ILE   155      73.033  48.560  90.553  1.00  0.00           O  
ATOM   2467  N   MET   156      75.048  48.517  89.718  1.00  0.00           N  
ATOM   2468  H   MET   156      75.876  49.065  89.530  1.00  0.00           H  
ATOM   2469  CA  MET   156      75.211  47.116  89.756  1.00  0.00           C  
ATOM   2470  HA  MET   156      74.347  46.680  89.255  1.00  0.00           H  
ATOM   2471  CB  MET   156      76.445  46.811  88.912  1.00  0.00           C  
ATOM   2472  HB2 MET   156      77.176  47.526  89.289  1.00  0.00           H  
ATOM   2473  HB3 MET   156      76.719  45.760  89.006  1.00  0.00           H  
ATOM   2474  CG  MET   156      76.388  46.971  87.380  1.00  0.00           C  
ATOM   2475  HG2 MET   156      76.208  48.009  87.099  1.00  0.00           H  
ATOM   2476  HG3 MET   156      77.393  46.806  86.991  1.00  0.00           H  
ATOM   2477  SD  MET   156      75.270  45.760  86.564  1.00  0.00           S  
ATOM   2478  CE  MET   156      76.352  44.259  86.539  1.00  0.00           C  
ATOM   2479  HE1 MET   156      76.946  44.146  87.446  1.00  0.00           H  
ATOM   2480  HE2 MET   156      75.735  43.363  86.469  1.00  0.00           H  
ATOM   2481  HE3 MET   156      77.080  44.355  85.734  1.00  0.00           H  
ATOM   2482  C   MET   156      75.146  46.532  91.188  1.00  0.00           C  
ATOM   2483  O   MET   156      75.176  45.365  91.329  1.00  0.00           O  
ATOM   2484  N   ARG   157      75.040  47.378  92.248  1.00  0.00           N  
ATOM   2485  H   ARG   157      75.032  48.354  91.989  1.00  0.00           H  
ATOM   2486  CA  ARG   157      74.978  47.116  93.671  1.00  0.00           C  
ATOM   2487  HA  ARG   157      75.039  46.040  93.837  1.00  0.00           H  
ATOM   2488  CB  ARG   157      76.265  47.715  94.346  1.00  0.00           C  
ATOM   2489  HB2 ARG   157      76.385  48.709  93.915  1.00  0.00           H  
ATOM   2490  HB3 ARG   157      76.167  47.655  95.430  1.00  0.00           H  
ATOM   2491  CG  ARG   157      77.413  46.808  93.992  1.00  0.00           C  
ATOM   2492  HG2 ARG   157      77.385  45.894  94.585  1.00  0.00           H  
ATOM   2493  HG3 ARG   157      77.441  46.572  92.928  1.00  0.00           H  
ATOM   2494  CD  ARG   157      78.662  47.586  94.403  1.00  0.00           C  
ATOM   2495  HD2 ARG   157      78.702  48.612  94.039  1.00  0.00           H  
ATOM   2496  HD3 ARG   157      78.698  47.631  95.492  1.00  0.00           H  
ATOM   2497  NE  ARG   157      79.934  46.975  93.885  1.00  0.00           N  
ATOM   2498  HE  ARG   157      80.666  46.926  94.579  1.00  0.00           H  
ATOM   2499  CZ  ARG   157      80.340  46.579  92.698  1.00  0.00           C  
ATOM   2500  NH1 ARG   157      79.619  46.695  91.613  1.00  0.00           N  
ATOM   2501 HH11 ARG   157      78.868  47.371  91.632  1.00  0.00           H  
ATOM   2502 HH12 ARG   157      79.914  46.221  90.771  1.00  0.00           H  
ATOM   2503  NH2 ARG   157      81.480  45.988  92.536  1.00  0.00           N  
ATOM   2504 HH21 ARG   157      82.228  45.961  93.215  1.00  0.00           H  
ATOM   2505 HH22 ARG   157      81.838  45.796  91.611  1.00  0.00           H  
ATOM   2506  C   ARG   157      73.665  47.620  94.419  1.00  0.00           C  
ATOM   2507  O   ARG   157      73.496  47.472  95.633  1.00  0.00           O  
ATOM   2508  N   GLN   158      72.715  48.210  93.672  1.00  0.00           N  
ATOM   2509  H   GLN   158      72.718  48.220  92.662  1.00  0.00           H  
ATOM   2510  CA  GLN   158      71.435  48.375  94.234  1.00  0.00           C  
ATOM   2511  HA  GLN   158      71.592  48.895  95.179  1.00  0.00           H  
ATOM   2512  CB  GLN   158      70.661  49.369  93.338  1.00  0.00           C  
ATOM   2513  HB2 GLN   158      70.470  48.867  92.389  1.00  0.00           H  
ATOM   2514  HB3 GLN   158      69.735  49.584  93.871  1.00  0.00           H  
ATOM   2515  CG  GLN   158      71.304  50.723  93.048  1.00  0.00           C  
ATOM   2516  HG2 GLN   158      72.255  50.556  92.543  1.00  0.00           H  
ATOM   2517  HG3 GLN   158      70.739  51.347  92.356  1.00  0.00           H  
ATOM   2518  CD  GLN   158      71.625  51.395  94.411  1.00  0.00           C  
ATOM   2519  OE1 GLN   158      70.778  51.698  95.254  1.00  0.00           O  
ATOM   2520  NE2 GLN   158      72.916  51.579  94.709  1.00  0.00           N  
ATOM   2521 HE21 GLN   158      73.624  51.300  94.045  1.00  0.00           H  
ATOM   2522 HE22 GLN   158      73.285  51.874  95.601  1.00  0.00           H  
ATOM   2523  C   GLN   158      70.654  47.092  94.462  1.00  0.00           C  
ATOM   2524  O   GLN   158      70.897  46.040  93.812  1.00  0.00           O  
ATOM   2525  N   GLU   159      69.651  47.033  95.426  1.00  0.00           N  
ATOM   2526  H   GLU   159      69.390  47.948  95.762  1.00  0.00           H  
ATOM   2527  CA  GLU   159      68.573  46.033  95.532  1.00  0.00           C  
ATOM   2528  HA  GLU   159      68.964  45.022  95.644  1.00  0.00           H  
ATOM   2529  CB  GLU   159      67.813  46.323  96.838  1.00  0.00           C  
ATOM   2530  HB2 GLU   159      67.458  47.353  96.798  1.00  0.00           H  
ATOM   2531  HB3 GLU   159      66.924  45.693  96.876  1.00  0.00           H  
ATOM   2532  CG  GLU   159      68.608  45.973  98.091  1.00  0.00           C  
ATOM   2533  HG2 GLU   159      69.228  46.863  98.196  1.00  0.00           H  
ATOM   2534  HG3 GLU   159      67.968  45.904  98.971  1.00  0.00           H  
ATOM   2535  CD  GLU   159      69.573  44.832  98.030  1.00  0.00           C  
ATOM   2536  OE1 GLU   159      70.768  45.060  98.289  1.00  0.00           O  
ATOM   2537  OE2 GLU   159      69.079  43.651  97.923  1.00  0.00           O  
ATOM   2538  C   GLU   159      67.518  46.193  94.399  1.00  0.00           C  
ATOM   2539  O   GLU   159      67.305  47.325  93.827  1.00  0.00           O  
ATOM   2540  N   ILE   160      66.833  45.104  93.998  1.00  0.00           N  
ATOM   2541  H   ILE   160      67.027  44.217  94.440  1.00  0.00           H  
ATOM   2542  CA  ILE   160      65.921  45.026  92.844  1.00  0.00           C  
ATOM   2543  HA  ILE   160      66.520  45.307  91.978  1.00  0.00           H  
ATOM   2544  CB  ILE   160      65.526  43.508  92.727  1.00  0.00           C  
ATOM   2545  HB  ILE   160      64.820  43.375  93.547  1.00  0.00           H  
ATOM   2546  CG2 ILE   160      64.679  43.341  91.502  1.00  0.00           C  
ATOM   2547 HG21 ILE   160      63.787  43.934  91.703  1.00  0.00           H  
ATOM   2548 HG22 ILE   160      65.141  43.770  90.612  1.00  0.00           H  
ATOM   2549 HG23 ILE   160      64.433  42.298  91.304  1.00  0.00           H  
ATOM   2550  CG1 ILE   160      66.659  42.474  92.976  1.00  0.00           C  
ATOM   2551 HG12 ILE   160      67.349  42.771  93.765  1.00  0.00           H  
ATOM   2552 HG13 ILE   160      66.170  41.547  93.274  1.00  0.00           H  
ATOM   2553  CD1 ILE   160      67.438  42.268  91.756  1.00  0.00           C  
ATOM   2554 HD11 ILE   160      66.921  41.724  90.965  1.00  0.00           H  
ATOM   2555 HD12 ILE   160      67.641  43.248  91.323  1.00  0.00           H  
ATOM   2556 HD13 ILE   160      68.388  41.764  91.934  1.00  0.00           H  
ATOM   2557  C   ILE   160      64.759  45.969  92.888  1.00  0.00           C  
ATOM   2558  O   ILE   160      64.597  46.824  91.996  1.00  0.00           O  
ATOM   2559  N   GLY   161      64.115  46.091  94.030  1.00  0.00           N  
ATOM   2560  H   GLY   161      64.392  45.490  94.794  1.00  0.00           H  
ATOM   2561  CA  GLY   161      62.936  46.930  94.232  1.00  0.00           C  
ATOM   2562  HA2 GLY   161      62.100  46.641  93.595  1.00  0.00           H  
ATOM   2563  HA3 GLY   161      62.647  46.748  95.267  1.00  0.00           H  
ATOM   2564  C   GLY   161      63.116  48.426  94.129  1.00  0.00           C  
ATOM   2565  O   GLY   161      62.121  49.181  94.073  1.00  0.00           O  
ATOM   2566  N   TRP   162      64.331  48.919  93.991  1.00  0.00           N  
ATOM   2567  H   TRP   162      65.071  48.233  94.036  1.00  0.00           H  
ATOM   2568  CA  TRP   162      64.628  50.291  93.667  1.00  0.00           C  
ATOM   2569  HA  TRP   162      64.015  50.873  94.354  1.00  0.00           H  
ATOM   2570  CB  TRP   162      66.097  50.517  93.918  1.00  0.00           C  
ATOM   2571  HB2 TRP   162      66.409  50.226  94.921  1.00  0.00           H  
ATOM   2572  HB3 TRP   162      66.574  49.716  93.354  1.00  0.00           H  
ATOM   2573  CG  TRP   162      66.623  51.892  93.633  1.00  0.00           C  
ATOM   2574  CD1 TRP   162      66.993  52.333  92.390  1.00  0.00           C  
ATOM   2575  HD1 TRP   162      66.834  51.703  91.527  1.00  0.00           H  
ATOM   2576  NE1 TRP   162      67.393  53.644  92.330  1.00  0.00           N  
ATOM   2577  HE1 TRP   162      67.581  54.192  91.503  1.00  0.00           H  
ATOM   2578  CE2 TRP   162      67.324  54.191  93.610  1.00  0.00           C  
ATOM   2579  CZ2 TRP   162      67.702  55.384  94.205  1.00  0.00           C  
ATOM   2580  HZ2 TRP   162      68.153  56.068  93.502  1.00  0.00           H  
ATOM   2581  CH2 TRP   162      67.633  55.633  95.635  1.00  0.00           C  
ATOM   2582  HH2 TRP   162      67.864  56.625  95.993  1.00  0.00           H  
ATOM   2583  CZ3 TRP   162      67.077  54.669  96.414  1.00  0.00           C  
ATOM   2584  HZ3 TRP   162      66.918  54.910  97.455  1.00  0.00           H  
ATOM   2585  CE3 TRP   162      66.747  53.383  95.882  1.00  0.00           C  
ATOM   2586  HE3 TRP   162      66.357  52.623  96.542  1.00  0.00           H  
ATOM   2587  CD2 TRP   162      66.807  53.150  94.473  1.00  0.00           C  
ATOM   2588  C   TRP   162      64.309  50.722  92.196  1.00  0.00           C  
ATOM   2589  O   TRP   162      63.767  51.757  91.843  1.00  0.00           O  
ATOM   2590  N   PHE   163      64.623  49.801  91.305  1.00  0.00           N  
ATOM   2591  H   PHE   163      64.702  48.860  91.663  1.00  0.00           H  
ATOM   2592  CA  PHE   163      64.259  49.783  89.874  1.00  0.00           C  
ATOM   2593  HA  PHE   163      64.494  50.783  89.508  1.00  0.00           H  
ATOM   2594  CB  PHE   163      65.161  48.748  89.232  1.00  0.00           C  
ATOM   2595  HB2 PHE   163      64.873  47.748  89.558  1.00  0.00           H  
ATOM   2596  HB3 PHE   163      64.850  48.758  88.187  1.00  0.00           H  
ATOM   2597  CG  PHE   163      66.674  48.834  89.293  1.00  0.00           C  
ATOM   2598  CD1 PHE   163      67.436  49.509  88.310  1.00  0.00           C  
ATOM   2599  HD1 PHE   163      66.946  50.092  87.544  1.00  0.00           H  
ATOM   2600  CE1 PHE   163      68.813  49.660  88.410  1.00  0.00           C  
ATOM   2601  HE1 PHE   163      69.400  50.269  87.740  1.00  0.00           H  
ATOM   2602  CZ  PHE   163      69.488  48.904  89.435  1.00  0.00           C  
ATOM   2603  HZ  PHE   163      70.557  48.899  89.593  1.00  0.00           H  
ATOM   2604  CE2 PHE   163      68.760  48.128  90.351  1.00  0.00           C  
ATOM   2605  HE2 PHE   163      69.209  47.459  91.070  1.00  0.00           H  
ATOM   2606  CD2 PHE   163      67.350  48.037  90.208  1.00  0.00           C  
ATOM   2607  HD2 PHE   163      66.739  47.380  90.808  1.00  0.00           H  
ATOM   2608  C   PHE   163      62.778  49.418  89.702  1.00  0.00           C  
ATOM   2609  O   PHE   163      62.317  49.338  88.567  1.00  0.00           O  
ATOM   2610  N   ASP   164      61.999  49.222  90.823  1.00  0.00           N  
ATOM   2611  H   ASP   164      62.451  49.246  91.726  1.00  0.00           H  
ATOM   2612  CA  ASP   164      60.528  49.413  90.692  1.00  0.00           C  
ATOM   2613  HA  ASP   164      60.187  49.282  89.665  1.00  0.00           H  
ATOM   2614  CB  ASP   164      59.764  48.326  91.401  1.00  0.00           C  
ATOM   2615  HB2 ASP   164      60.011  48.401  92.460  1.00  0.00           H  
ATOM   2616  HB3 ASP   164      58.689  48.478  91.298  1.00  0.00           H  
ATOM   2617  CG  ASP   164      60.093  46.842  90.963  1.00  0.00           C  
ATOM   2618  OD1 ASP   164      59.919  45.949  91.803  1.00  0.00           O  
ATOM   2619  OD2 ASP   164      60.612  46.572  89.842  1.00  0.00           O  
ATOM   2620  C   ASP   164      59.946  50.784  91.183  1.00  0.00           C  
ATOM   2621  O   ASP   164      58.980  51.258  90.629  1.00  0.00           O  
ATOM   2622  N   VAL   165      60.547  51.297  92.244  1.00  0.00           N  
ATOM   2623  H   VAL   165      61.293  50.804  92.714  1.00  0.00           H  
ATOM   2624  CA  VAL   165      60.092  52.532  92.826  1.00  0.00           C  
ATOM   2625  HA  VAL   165      59.021  52.567  92.629  1.00  0.00           H  
ATOM   2626  CB  VAL   165      60.224  52.539  94.329  1.00  0.00           C  
ATOM   2627  HB  VAL   165      60.638  51.554  94.547  1.00  0.00           H  
ATOM   2628  CG1 VAL   165      61.264  53.517  94.854  1.00  0.00           C  
ATOM   2629 HG11 VAL   165      61.421  53.360  95.921  1.00  0.00           H  
ATOM   2630 HG12 VAL   165      62.231  53.346  94.381  1.00  0.00           H  
ATOM   2631 HG13 VAL   165      61.028  54.565  94.674  1.00  0.00           H  
ATOM   2632  CG2 VAL   165      58.979  52.726  95.270  1.00  0.00           C  
ATOM   2633 HG21 VAL   165      58.131  52.050  95.162  1.00  0.00           H  
ATOM   2634 HG22 VAL   165      59.334  52.733  96.300  1.00  0.00           H  
ATOM   2635 HG23 VAL   165      58.564  53.726  95.145  1.00  0.00           H  
ATOM   2636  C   VAL   165      60.567  53.745  92.088  1.00  0.00           C  
ATOM   2637  O   VAL   165      59.820  54.714  91.981  1.00  0.00           O  
ATOM   2638  N   HIE   166      61.762  53.725  91.449  1.00  0.00           N  
ATOM   2639  H   HIE   166      62.226  52.832  91.362  1.00  0.00           H  
ATOM   2640  CA  HIE   166      62.280  54.746  90.553  1.00  0.00           C  
ATOM   2641  HA  HIE   166      61.755  55.702  90.561  1.00  0.00           H  
ATOM   2642  CB  HIE   166      63.699  55.066  90.941  1.00  0.00           C  
ATOM   2643  HB2 HIE   166      64.188  54.093  90.950  1.00  0.00           H  
ATOM   2644  HB3 HIE   166      64.081  55.734  90.169  1.00  0.00           H  
ATOM   2645  CG  HIE   166      63.756  55.679  92.282  1.00  0.00           C  
ATOM   2646  ND1 HIE   166      63.479  57.038  92.598  1.00  0.00           N  
ATOM   2647  CE1 HIE   166      63.490  57.162  93.928  1.00  0.00           C  
ATOM   2648  HE1 HIE   166      63.288  58.120  94.383  1.00  0.00           H  
ATOM   2649  NE2 HIE   166      63.755  55.979  94.457  1.00  0.00           N  
ATOM   2650  HE2 HIE   166      63.880  55.773  95.438  1.00  0.00           H  
ATOM   2651  CD2 HIE   166      63.994  55.088  93.469  1.00  0.00           C  
ATOM   2652  HD2 HIE   166      64.292  54.058  93.601  1.00  0.00           H  
ATOM   2653  C   HIE   166      62.212  54.219  89.096  1.00  0.00           C  
ATOM   2654  O   HIE   166      61.909  53.046  88.900  1.00  0.00           O  
ATOM   2655  N   ASP   167      62.495  55.120  88.122  1.00  0.00           N  
ATOM   2656  H   ASP   167      62.648  56.068  88.436  1.00  0.00           H  
ATOM   2657  CA  ASP   167      62.530  54.926  86.712  1.00  0.00           C  
ATOM   2658  HA  ASP   167      61.785  54.270  86.262  1.00  0.00           H  
ATOM   2659  CB  ASP   167      62.031  56.275  86.088  1.00  0.00           C  
ATOM   2660  HB2 ASP   167      60.987  56.378  86.383  1.00  0.00           H  
ATOM   2661  HB3 ASP   167      62.587  57.112  86.509  1.00  0.00           H  
ATOM   2662  CG  ASP   167      62.165  56.402  84.558  1.00  0.00           C  
ATOM   2663  OD1 ASP   167      62.707  55.538  83.795  1.00  0.00           O  
ATOM   2664  OD2 ASP   167      61.762  57.541  84.127  1.00  0.00           O  
ATOM   2665  C   ASP   167      63.899  54.595  86.294  1.00  0.00           C  
ATOM   2666  O   ASP   167      64.766  55.438  86.383  1.00  0.00           O  
ATOM   2667  N   VAL   168      63.999  53.448  85.626  1.00  0.00           N  
ATOM   2668  H   VAL   168      63.094  53.036  85.449  1.00  0.00           H  
ATOM   2669  CA  VAL   168      65.206  52.755  85.210  1.00  0.00           C  
ATOM   2670  HA  VAL   168      65.929  53.017  85.982  1.00  0.00           H  
ATOM   2671  CB  VAL   168      64.954  51.224  84.988  1.00  0.00           C  
ATOM   2672  HB  VAL   168      64.172  51.107  84.237  1.00  0.00           H  
ATOM   2673  CG1 VAL   168      66.069  50.344  84.495  1.00  0.00           C  
ATOM   2674 HG11 VAL   168      66.373  50.529  83.465  1.00  0.00           H  
ATOM   2675 HG12 VAL   168      66.975  50.377  85.100  1.00  0.00           H  
ATOM   2676 HG13 VAL   168      65.712  49.318  84.590  1.00  0.00           H  
ATOM   2677  CG2 VAL   168      64.343  50.703  86.323  1.00  0.00           C  
ATOM   2678 HG21 VAL   168      64.150  49.646  86.139  1.00  0.00           H  
ATOM   2679 HG22 VAL   168      64.927  50.920  87.217  1.00  0.00           H  
ATOM   2680 HG23 VAL   168      63.337  51.108  86.432  1.00  0.00           H  
ATOM   2681  C   VAL   168      65.808  53.292  83.971  1.00  0.00           C  
ATOM   2682  O   VAL   168      67.024  53.306  83.881  1.00  0.00           O  
ATOM   2683  N   GLY   169      64.962  53.729  83.029  1.00  0.00           N  
ATOM   2684  H   GLY   169      63.977  53.834  83.231  1.00  0.00           H  
ATOM   2685  CA  GLY   169      65.470  54.367  81.791  1.00  0.00           C  
ATOM   2686  HA2 GLY   169      66.228  53.729  81.336  1.00  0.00           H  
ATOM   2687  HA3 GLY   169      64.574  54.494  81.184  1.00  0.00           H  
ATOM   2688  C   GLY   169      65.983  55.773  82.139  1.00  0.00           C  
ATOM   2689  O   GLY   169      67.018  56.134  81.598  1.00  0.00           O  
ATOM   2690  N   GLU   170      65.414  56.511  83.116  1.00  0.00           N  
ATOM   2691  H   GLU   170      64.522  56.314  83.547  1.00  0.00           H  
ATOM   2692  CA  GLU   170      66.074  57.785  83.610  1.00  0.00           C  
ATOM   2693  HA  GLU   170      66.282  58.432  82.757  1.00  0.00           H  
ATOM   2694  CB  GLU   170      65.151  58.438  84.583  1.00  0.00           C  
ATOM   2695  HB2 GLU   170      64.288  58.785  84.015  1.00  0.00           H  
ATOM   2696  HB3 GLU   170      64.791  57.700  85.300  1.00  0.00           H  
ATOM   2697  CG  GLU   170      65.636  59.636  85.373  1.00  0.00           C  
ATOM   2698  HG2 GLU   170      64.925  59.731  86.195  1.00  0.00           H  
ATOM   2699  HG3 GLU   170      66.626  59.453  85.791  1.00  0.00           H  
ATOM   2700  CD  GLU   170      65.618  60.987  84.684  1.00  0.00           C  
ATOM   2701  OE1 GLU   170      66.291  61.094  83.616  1.00  0.00           O  
ATOM   2702  OE2 GLU   170      65.081  61.917  85.311  1.00  0.00           O  
ATOM   2703  C   GLU   170      67.445  57.485  84.264  1.00  0.00           C  
ATOM   2704  O   GLU   170      68.337  58.329  84.118  1.00  0.00           O  
ATOM   2705  N   LEU   171      67.646  56.345  84.821  1.00  0.00           N  
ATOM   2706  H   LEU   171      66.896  55.689  84.983  1.00  0.00           H  
ATOM   2707  CA  LEU   171      68.858  56.060  85.549  1.00  0.00           C  
ATOM   2708  HA  LEU   171      69.158  57.010  85.992  1.00  0.00           H  
ATOM   2709  CB  LEU   171      68.489  55.045  86.686  1.00  0.00           C  
ATOM   2710  HB2 LEU   171      67.801  55.519  87.387  1.00  0.00           H  
ATOM   2711  HB3 LEU   171      68.021  54.171  86.231  1.00  0.00           H  
ATOM   2712  CG  LEU   171      69.723  54.463  87.337  1.00  0.00           C  
ATOM   2713  HG  LEU   171      70.217  53.847  86.586  1.00  0.00           H  
ATOM   2714  CD1 LEU   171      70.702  55.402  88.063  1.00  0.00           C  
ATOM   2715 HD11 LEU   171      71.241  55.988  87.319  1.00  0.00           H  
ATOM   2716 HD12 LEU   171      70.183  56.139  88.676  1.00  0.00           H  
ATOM   2717 HD13 LEU   171      71.411  54.946  88.755  1.00  0.00           H  
ATOM   2718  CD2 LEU   171      69.179  53.610  88.429  1.00  0.00           C  
ATOM   2719 HD21 LEU   171      68.394  52.901  88.167  1.00  0.00           H  
ATOM   2720 HD22 LEU   171      70.029  53.108  88.889  1.00  0.00           H  
ATOM   2721 HD23 LEU   171      68.697  54.237  89.179  1.00  0.00           H  
ATOM   2722  C   LEU   171      69.935  55.698  84.562  1.00  0.00           C  
ATOM   2723  O   LEU   171      70.957  56.322  84.571  1.00  0.00           O  
ATOM   2724  N   ASN   172      69.604  54.711  83.715  1.00  0.00           N  
ATOM   2725  H   ASN   172      68.696  54.270  83.756  1.00  0.00           H  
ATOM   2726  CA  ASN   172      70.395  54.556  82.427  1.00  0.00           C  
ATOM   2727  HA  ASN   172      71.319  54.109  82.795  1.00  0.00           H  
ATOM   2728  CB  ASN   172      69.564  53.586  81.582  1.00  0.00           C  
ATOM   2729  HB2 ASN   172      68.938  52.902  82.156  1.00  0.00           H  
ATOM   2730  HB3 ASN   172      68.832  54.184  81.038  1.00  0.00           H  
ATOM   2731  CG  ASN   172      70.402  52.761  80.652  1.00  0.00           C  
ATOM   2732  OD1 ASN   172      71.583  52.939  80.354  1.00  0.00           O  
ATOM   2733  ND2 ASN   172      69.826  51.705  80.151  1.00  0.00           N  
ATOM   2734 HD21 ASN   172      70.392  51.139  79.535  1.00  0.00           H  
ATOM   2735 HD22 ASN   172      68.927  51.408  80.504  1.00  0.00           H  
ATOM   2736  C   ASN   172      70.763  55.931  81.689  1.00  0.00           C  
ATOM   2737  O   ASN   172      71.966  56.196  81.397  1.00  0.00           O  
ATOM   2738  N   THR   173      69.752  56.740  81.567  1.00  0.00           N  
ATOM   2739  H   THR   173      68.837  56.429  81.860  1.00  0.00           H  
ATOM   2740  CA  THR   173      70.004  58.077  81.051  1.00  0.00           C  
ATOM   2741  HA  THR   173      70.521  57.935  80.102  1.00  0.00           H  
ATOM   2742  CB  THR   173      68.661  58.821  80.799  1.00  0.00           C  
ATOM   2743  HB  THR   173      68.245  59.223  81.723  1.00  0.00           H  
ATOM   2744  CG2 THR   173      68.873  60.097  80.031  1.00  0.00           C  
ATOM   2745 HG21 THR   173      69.629  60.716  80.514  1.00  0.00           H  
ATOM   2746 HG22 THR   173      69.064  59.948  78.968  1.00  0.00           H  
ATOM   2747 HG23 THR   173      67.976  60.717  80.017  1.00  0.00           H  
ATOM   2748  OG1 THR   173      67.792  57.992  79.983  1.00  0.00           O  
ATOM   2749  HG1 THR   173      67.380  57.315  80.525  1.00  0.00           H  
ATOM   2750  C   THR   173      70.934  58.926  81.930  1.00  0.00           C  
ATOM   2751  O   THR   173      71.742  59.716  81.437  1.00  0.00           O  
ATOM   2752  N   ARG   174      70.985  58.793  83.266  1.00  0.00           N  
ATOM   2753  H   ARG   174      70.409  58.054  83.641  1.00  0.00           H  
ATOM   2754  CA  ARG   174      71.931  59.526  84.171  1.00  0.00           C  
ATOM   2755  HA  ARG   174      71.833  60.594  83.976  1.00  0.00           H  
ATOM   2756  CB  ARG   174      71.599  59.301  85.664  1.00  0.00           C  
ATOM   2757  HB2 ARG   174      70.543  59.130  85.873  1.00  0.00           H  
ATOM   2758  HB3 ARG   174      72.058  58.384  86.031  1.00  0.00           H  
ATOM   2759  CG  ARG   174      72.088  60.463  86.518  1.00  0.00           C  
ATOM   2760  HG2 ARG   174      72.279  60.112  87.532  1.00  0.00           H  
ATOM   2761  HG3 ARG   174      72.920  60.922  85.983  1.00  0.00           H  
ATOM   2762  CD  ARG   174      71.115  61.638  86.706  1.00  0.00           C  
ATOM   2763  HD2 ARG   174      71.539  62.165  87.561  1.00  0.00           H  
ATOM   2764  HD3 ARG   174      71.257  62.354  85.897  1.00  0.00           H  
ATOM   2765  NE  ARG   174      69.696  61.246  86.854  1.00  0.00           N  
ATOM   2766  HE  ARG   174      69.526  60.400  87.379  1.00  0.00           H  
ATOM   2767  CZ  ARG   174      68.731  62.011  86.492  1.00  0.00           C  
ATOM   2768  NH1 ARG   174      68.816  63.027  85.726  1.00  0.00           N  
ATOM   2769 HH11 ARG   174      69.690  63.187  85.246  1.00  0.00           H  
ATOM   2770 HH12 ARG   174      68.053  63.689  85.748  1.00  0.00           H  
ATOM   2771  NH2 ARG   174      67.601  61.671  86.966  1.00  0.00           N  
ATOM   2772 HH21 ARG   174      67.580  60.940  87.663  1.00  0.00           H  
ATOM   2773 HH22 ARG   174      66.784  62.205  86.707  1.00  0.00           H  
ATOM   2774  C   ARG   174      73.362  59.108  83.890  1.00  0.00           C  
ATOM   2775  O   ARG   174      74.139  60.018  83.956  1.00  0.00           O  
ATOM   2776  N   LEU   175      73.707  57.850  83.716  1.00  0.00           N  
ATOM   2777  H   LEU   175      72.967  57.168  83.804  1.00  0.00           H  
ATOM   2778  CA  LEU   175      75.051  57.329  83.362  1.00  0.00           C  
ATOM   2779  HA  LEU   175      75.845  57.736  83.987  1.00  0.00           H  
ATOM   2780  CB  LEU   175      74.957  55.869  83.820  1.00  0.00           C  
ATOM   2781  HB2 LEU   175      74.831  55.789  84.899  1.00  0.00           H  
ATOM   2782  HB3 LEU   175      74.104  55.386  83.343  1.00  0.00           H  
ATOM   2783  CG  LEU   175      76.170  55.002  83.467  1.00  0.00           C  
ATOM   2784  HG  LEU   175      76.290  55.061  82.385  1.00  0.00           H  
ATOM   2785  CD1 LEU   175      77.431  55.387  84.094  1.00  0.00           C  
ATOM   2786 HD11 LEU   175      77.489  55.378  85.182  1.00  0.00           H  
ATOM   2787 HD12 LEU   175      78.269  54.840  83.661  1.00  0.00           H  
ATOM   2788 HD13 LEU   175      77.659  56.420  83.830  1.00  0.00           H  
ATOM   2789  CD2 LEU   175      75.921  53.562  83.854  1.00  0.00           C  
ATOM   2790 HD21 LEU   175      75.995  53.268  84.901  1.00  0.00           H  
ATOM   2791 HD22 LEU   175      74.982  53.271  83.383  1.00  0.00           H  
ATOM   2792 HD23 LEU   175      76.674  52.970  83.332  1.00  0.00           H  
ATOM   2793  C   LEU   175      75.560  57.538  81.902  1.00  0.00           C  
ATOM   2794  O   LEU   175      76.711  57.890  81.620  1.00  0.00           O  
ATOM   2795  N   THR   176      74.568  57.478  80.989  1.00  0.00           N  
ATOM   2796  H   THR   176      73.656  57.140  81.263  1.00  0.00           H  
ATOM   2797  CA  THR   176      74.710  57.865  79.547  1.00  0.00           C  
ATOM   2798  HA  THR   176      75.546  57.258  79.200  1.00  0.00           H  
ATOM   2799  CB  THR   176      73.427  57.498  78.745  1.00  0.00           C  
ATOM   2800  HB  THR   176      72.568  58.090  79.063  1.00  0.00           H  
ATOM   2801  CG2 THR   176      73.435  57.689  77.273  1.00  0.00           C  
ATOM   2802 HG21 THR   176      74.406  57.366  76.898  1.00  0.00           H  
ATOM   2803 HG22 THR   176      72.623  57.082  76.871  1.00  0.00           H  
ATOM   2804 HG23 THR   176      73.227  58.714  76.965  1.00  0.00           H  
ATOM   2805  OG1 THR   176      73.185  56.130  78.981  1.00  0.00           O  
ATOM   2806  HG1 THR   176      72.678  56.008  79.787  1.00  0.00           H  
ATOM   2807  C   THR   176      75.003  59.372  79.327  1.00  0.00           C  
ATOM   2808  O   THR   176      75.692  59.731  78.303  1.00  0.00           O  
ATOM   2809  N   ASP   177      74.394  60.305  80.045  1.00  0.00           N  
ATOM   2810  H   ASP   177      73.681  60.072  80.721  1.00  0.00           H  
ATOM   2811  CA  ASP   177      74.384  61.712  79.656  1.00  0.00           C  
ATOM   2812  HA  ASP   177      75.187  61.897  78.943  1.00  0.00           H  
ATOM   2813  CB  ASP   177      73.029  62.037  79.024  1.00  0.00           C  
ATOM   2814  HB2 ASP   177      72.779  61.369  78.199  1.00  0.00           H  
ATOM   2815  HB3 ASP   177      72.269  62.011  79.804  1.00  0.00           H  
ATOM   2816  CG  ASP   177      73.025  63.467  78.545  1.00  0.00           C  
ATOM   2817  OD1 ASP   177      71.989  64.128  78.798  1.00  0.00           O  
ATOM   2818  OD2 ASP   177      74.012  63.915  77.830  1.00  0.00           O  
ATOM   2819  C   ASP   177      74.680  62.714  80.780  1.00  0.00           C  
ATOM   2820  O   ASP   177      75.359  63.707  80.489  1.00  0.00           O  
ATOM   2821  N   ASP   178      74.249  62.593  82.005  1.00  0.00           N  
ATOM   2822  H   ASP   178      73.844  61.717  82.303  1.00  0.00           H  
ATOM   2823  CA  ASP   178      74.410  63.624  82.976  1.00  0.00           C  
ATOM   2824  HA  ASP   178      74.266  64.581  82.475  1.00  0.00           H  
ATOM   2825  CB  ASP   178      73.324  63.623  84.090  1.00  0.00           C  
ATOM   2826  HB2 ASP   178      72.977  62.655  84.453  1.00  0.00           H  
ATOM   2827  HB3 ASP   178      73.846  64.089  84.926  1.00  0.00           H  
ATOM   2828  CG  ASP   178      72.004  64.319  83.806  1.00  0.00           C  
ATOM   2829  OD1 ASP   178      71.035  64.094  84.570  1.00  0.00           O  
ATOM   2830  OD2 ASP   178      71.840  65.226  82.903  1.00  0.00           O  
ATOM   2831  C   ASP   178      75.904  63.630  83.501  1.00  0.00           C  
ATOM   2832  O   ASP   178      76.430  64.726  83.761  1.00  0.00           O  
ATOM   2833  N   VAL   179      76.663  62.464  83.516  1.00  0.00           N  
ATOM   2834  H   VAL   179      76.155  61.607  83.351  1.00  0.00           H  
ATOM   2835  CA  VAL   179      78.122  62.470  83.837  1.00  0.00           C  
ATOM   2836  HA  VAL   179      78.234  62.804  84.869  1.00  0.00           H  
ATOM   2837  CB  VAL   179      78.774  61.107  83.642  1.00  0.00           C  
ATOM   2838  HB  VAL   179      78.709  60.886  82.576  1.00  0.00           H  
ATOM   2839  CG1 VAL   179      80.270  61.123  83.984  1.00  0.00           C  
ATOM   2840 HG11 VAL   179      80.607  60.087  84.022  1.00  0.00           H  
ATOM   2841 HG12 VAL   179      80.881  61.577  83.205  1.00  0.00           H  
ATOM   2842 HG13 VAL   179      80.356  61.639  84.940  1.00  0.00           H  
ATOM   2843  CG2 VAL   179      78.163  59.975  84.432  1.00  0.00           C  
ATOM   2844 HG21 VAL   179      77.100  59.989  84.191  1.00  0.00           H  
ATOM   2845 HG22 VAL   179      78.688  59.068  84.134  1.00  0.00           H  
ATOM   2846 HG23 VAL   179      78.303  60.143  85.500  1.00  0.00           H  
ATOM   2847  C   VAL   179      78.846  63.550  82.939  1.00  0.00           C  
ATOM   2848  O   VAL   179      79.613  64.394  83.490  1.00  0.00           O  
ATOM   2849  N   SER   180      78.621  63.583  81.652  1.00  0.00           N  
ATOM   2850  H   SER   180      77.977  62.895  81.289  1.00  0.00           H  
ATOM   2851  CA  SER   180      79.182  64.604  80.775  1.00  0.00           C  
ATOM   2852  HA  SER   180      80.240  64.343  80.800  1.00  0.00           H  
ATOM   2853  CB  SER   180      78.675  64.383  79.314  1.00  0.00           C  
ATOM   2854  HB2 SER   180      79.222  64.857  78.499  1.00  0.00           H  
ATOM   2855  HB3 SER   180      78.954  63.366  79.039  1.00  0.00           H  
ATOM   2856  OG  SER   180      77.325  64.672  78.996  1.00  0.00           O  
ATOM   2857  HG  SER   180      76.723  64.221  79.593  1.00  0.00           H  
ATOM   2858  C   SER   180      78.875  66.094  81.185  1.00  0.00           C  
ATOM   2859  O   SER   180      79.753  66.917  80.987  1.00  0.00           O  
ATOM   2860  N   LYS   181      77.739  66.461  81.843  1.00  0.00           N  
ATOM   2861  H   LYS   181      77.066  65.725  82.001  1.00  0.00           H  
ATOM   2862  CA  LYS   181      77.617  67.759  82.520  1.00  0.00           C  
ATOM   2863  HA  LYS   181      77.871  68.430  81.700  1.00  0.00           H  
ATOM   2864  CB  LYS   181      76.185  68.131  82.834  1.00  0.00           C  
ATOM   2865  HB2 LYS   181      75.804  67.473  83.615  1.00  0.00           H  
ATOM   2866  HB3 LYS   181      76.093  69.157  83.192  1.00  0.00           H  
ATOM   2867  CG  LYS   181      75.187  67.960  81.701  1.00  0.00           C  
ATOM   2868  HG2 LYS   181      75.288  68.720  80.927  1.00  0.00           H  
ATOM   2869  HG3 LYS   181      75.264  66.982  81.226  1.00  0.00           H  
ATOM   2870  CD  LYS   181      73.745  68.070  82.194  1.00  0.00           C  
ATOM   2871  HD2 LYS   181      73.508  67.237  82.856  1.00  0.00           H  
ATOM   2872  HD3 LYS   181      73.552  69.081  82.553  1.00  0.00           H  
ATOM   2873  CE  LYS   181      72.705  67.930  81.077  1.00  0.00           C  
ATOM   2874  HE2 LYS   181      71.719  68.217  81.443  1.00  0.00           H  
ATOM   2875  HE3 LYS   181      72.974  68.647  80.302  1.00  0.00           H  
ATOM   2876  NZ  LYS   181      72.568  66.523  80.635  1.00  0.00           N  
ATOM   2877  HZ1 LYS   181      72.320  65.985  81.453  1.00  0.00           H  
ATOM   2878  HZ2 LYS   181      71.735  66.378  80.082  1.00  0.00           H  
ATOM   2879  HZ3 LYS   181      73.401  66.129  80.222  1.00  0.00           H  
ATOM   2880  C   LYS   181      78.563  67.996  83.653  1.00  0.00           C  
ATOM   2881  O   LYS   181      78.988  69.129  83.925  1.00  0.00           O  
ATOM   2882  N   ILE   182      78.942  66.980  84.442  1.00  0.00           N  
ATOM   2883  H   ILE   182      78.557  66.060  84.282  1.00  0.00           H  
ATOM   2884  CA  ILE   182      79.964  67.069  85.508  1.00  0.00           C  
ATOM   2885  HA  ILE   182      79.875  68.069  85.934  1.00  0.00           H  
ATOM   2886  CB  ILE   182      79.765  65.953  86.511  1.00  0.00           C  
ATOM   2887  HB  ILE   182      79.654  65.060  85.895  1.00  0.00           H  
ATOM   2888  CG2 ILE   182      81.001  65.833  87.423  1.00  0.00           C  
ATOM   2889 HG21 ILE   182      80.850  65.143  88.254  1.00  0.00           H  
ATOM   2890 HG22 ILE   182      81.838  65.466  86.828  1.00  0.00           H  
ATOM   2891 HG23 ILE   182      81.216  66.753  87.967  1.00  0.00           H  
ATOM   2892  CG1 ILE   182      78.624  66.229  87.544  1.00  0.00           C  
ATOM   2893 HG12 ILE   182      78.810  65.476  88.310  1.00  0.00           H  
ATOM   2894 HG13 ILE   182      78.760  67.229  87.956  1.00  0.00           H  
ATOM   2895  CD1 ILE   182      77.210  66.081  87.025  1.00  0.00           C  
ATOM   2896 HD11 ILE   182      76.461  66.346  87.771  1.00  0.00           H  
ATOM   2897 HD12 ILE   182      77.019  66.660  86.121  1.00  0.00           H  
ATOM   2898 HD13 ILE   182      77.184  65.022  86.770  1.00  0.00           H  
ATOM   2899  C   ILE   182      81.387  67.138  84.826  1.00  0.00           C  
ATOM   2900  O   ILE   182      82.199  67.987  85.146  1.00  0.00           O  
ATOM   2901  N   ASN   183      81.738  66.326  83.800  1.00  0.00           N  
ATOM   2902  H   ASN   183      80.993  65.758  83.421  1.00  0.00           H  
ATOM   2903  CA  ASN   183      82.953  66.422  83.028  1.00  0.00           C  
ATOM   2904  HA  ASN   183      83.720  66.226  83.776  1.00  0.00           H  
ATOM   2905  CB  ASN   183      83.005  65.300  81.972  1.00  0.00           C  
ATOM   2906  HB2 ASN   183      82.924  64.308  82.417  1.00  0.00           H  
ATOM   2907  HB3 ASN   183      82.091  65.511  81.417  1.00  0.00           H  
ATOM   2908  CG  ASN   183      84.240  65.382  81.070  1.00  0.00           C  
ATOM   2909  OD1 ASN   183      85.284  64.978  81.349  1.00  0.00           O  
ATOM   2910  ND2 ASN   183      84.104  65.738  79.830  1.00  0.00           N  
ATOM   2911 HD21 ASN   183      84.954  65.697  79.285  1.00  0.00           H  
ATOM   2912 HD22 ASN   183      83.227  66.122  79.507  1.00  0.00           H  
ATOM   2913  C   ASN   183      83.178  67.792  82.381  1.00  0.00           C  
ATOM   2914  O   ASN   183      84.318  68.266  82.395  1.00  0.00           O  
ATOM   2915  N   GLU   184      82.115  68.442  81.883  1.00  0.00           N  
ATOM   2916  H   GLU   184      81.306  67.842  81.811  1.00  0.00           H  
ATOM   2917  CA  GLU   184      82.079  69.793  81.371  1.00  0.00           C  
ATOM   2918  HA  GLU   184      82.644  69.890  80.444  1.00  0.00           H  
ATOM   2919  CB  GLU   184      80.593  70.222  81.050  1.00  0.00           C  
ATOM   2920  HB2 GLU   184      80.136  69.420  80.469  1.00  0.00           H  
ATOM   2921  HB3 GLU   184      80.085  70.513  81.969  1.00  0.00           H  
ATOM   2922  CG  GLU   184      80.477  71.413  80.116  1.00  0.00           C  
ATOM   2923  HG2 GLU   184      79.417  71.501  79.878  1.00  0.00           H  
ATOM   2924  HG3 GLU   184      80.860  72.286  80.645  1.00  0.00           H  
ATOM   2925  CD  GLU   184      81.225  71.320  78.812  1.00  0.00           C  
ATOM   2926  OE1 GLU   184      81.254  70.238  78.197  1.00  0.00           O  
ATOM   2927  OE2 GLU   184      81.787  72.357  78.407  1.00  0.00           O  
ATOM   2928  C   GLU   184      82.737  70.788  82.285  1.00  0.00           C  
ATOM   2929  O   GLU   184      83.213  71.784  81.795  1.00  0.00           O  
ATOM   2930  N   VAL   185      82.787  70.550  83.572  1.00  0.00           N  
ATOM   2931  H   VAL   185      82.662  69.577  83.812  1.00  0.00           H  
ATOM   2932  CA  VAL   185      82.999  71.520  84.622  1.00  0.00           C  
ATOM   2933  HA  VAL   185      83.433  72.374  84.102  1.00  0.00           H  
ATOM   2934  CB  VAL   185      81.647  71.996  85.347  1.00  0.00           C  
ATOM   2935  HB  VAL   185      80.917  72.049  84.539  1.00  0.00           H  
ATOM   2936  CG1 VAL   185      81.197  70.973  86.393  1.00  0.00           C  
ATOM   2937 HG11 VAL   185      81.966  70.684  87.109  1.00  0.00           H  
ATOM   2938 HG12 VAL   185      80.260  71.356  86.798  1.00  0.00           H  
ATOM   2939 HG13 VAL   185      80.821  70.062  85.928  1.00  0.00           H  
ATOM   2940  CG2 VAL   185      81.803  73.368  85.968  1.00  0.00           C  
ATOM   2941 HG21 VAL   185      82.698  73.421  86.586  1.00  0.00           H  
ATOM   2942 HG22 VAL   185      81.853  74.065  85.131  1.00  0.00           H  
ATOM   2943 HG23 VAL   185      80.938  73.705  86.540  1.00  0.00           H  
ATOM   2944  C   VAL   185      84.006  71.117  85.620  1.00  0.00           C  
ATOM   2945  O   VAL   185      84.747  72.014  86.045  1.00  0.00           O  
ATOM   2946  N   ILE   186      84.237  69.786  85.937  1.00  0.00           N  
ATOM   2947  H   ILE   186      83.697  69.111  85.414  1.00  0.00           H  
ATOM   2948  CA  ILE   186      85.295  69.257  86.842  1.00  0.00           C  
ATOM   2949  HA  ILE   186      85.281  69.866  87.746  1.00  0.00           H  
ATOM   2950  CB  ILE   186      84.884  67.821  87.346  1.00  0.00           C  
ATOM   2951  HB  ILE   186      83.843  67.827  87.671  1.00  0.00           H  
ATOM   2952  CG2 ILE   186      85.145  66.622  86.412  1.00  0.00           C  
ATOM   2953 HG21 ILE   186      86.111  66.122  86.492  1.00  0.00           H  
ATOM   2954 HG22 ILE   186      84.306  65.949  86.589  1.00  0.00           H  
ATOM   2955 HG23 ILE   186      84.864  67.006  85.431  1.00  0.00           H  
ATOM   2956  CG1 ILE   186      85.662  67.393  88.631  1.00  0.00           C  
ATOM   2957 HG12 ILE   186      86.718  67.434  88.365  1.00  0.00           H  
ATOM   2958 HG13 ILE   186      85.538  68.260  89.281  1.00  0.00           H  
ATOM   2959  CD1 ILE   186      85.138  66.125  89.396  1.00  0.00           C  
ATOM   2960 HD11 ILE   186      85.170  65.238  88.764  1.00  0.00           H  
ATOM   2961 HD12 ILE   186      85.692  65.959  90.320  1.00  0.00           H  
ATOM   2962 HD13 ILE   186      84.102  66.235  89.716  1.00  0.00           H  
ATOM   2963  C   ILE   186      86.732  69.396  86.221  1.00  0.00           C  
ATOM   2964  O   ILE   186      87.696  68.915  86.767  1.00  0.00           O  
ATOM   2965  N   GLY   187      86.770  69.881  84.961  1.00  0.00           N  
ATOM   2966  H   GLY   187      85.952  70.206  84.465  1.00  0.00           H  
ATOM   2967  CA  GLY   187      88.006  70.136  84.238  1.00  0.00           C  
ATOM   2968  HA2 GLY   187      88.887  69.781  84.772  1.00  0.00           H  
ATOM   2969  HA3 GLY   187      87.971  69.718  83.232  1.00  0.00           H  
ATOM   2970  C   GLY   187      88.284  71.653  84.047  1.00  0.00           C  
ATOM   2971  O   GLY   187      88.260  72.473  84.975  1.00  0.00           O  
ATOM   2972  N   ASP   188      88.544  72.087  82.811  1.00  0.00           N  
ATOM   2973  H   ASP   188      88.359  71.442  82.055  1.00  0.00           H  
ATOM   2974  CA  ASP   188      89.206  73.378  82.417  1.00  0.00           C  
ATOM   2975  HA  ASP   188      90.146  73.495  82.957  1.00  0.00           H  
ATOM   2976  CB  ASP   188      89.439  73.320  80.901  1.00  0.00           C  
ATOM   2977  HB2 ASP   188      89.863  74.259  80.545  1.00  0.00           H  
ATOM   2978  HB3 ASP   188      90.070  72.466  80.656  1.00  0.00           H  
ATOM   2979  CG  ASP   188      88.126  73.055  80.033  1.00  0.00           C  
ATOM   2980  OD1 ASP   188      87.358  72.107  80.305  1.00  0.00           O  
ATOM   2981  OD2 ASP   188      87.802  73.806  79.123  1.00  0.00           O  
ATOM   2982  C   ASP   188      88.328  74.583  82.868  1.00  0.00           C  
ATOM   2983  O   ASP   188      88.792  75.721  82.897  1.00  0.00           O  
ATOM   2984  N   LYS   189      87.041  74.379  83.291  1.00  0.00           N  
ATOM   2985  H   LYS   189      86.537  73.504  83.279  1.00  0.00           H  
ATOM   2986  CA  LYS   189      86.307  75.515  83.871  1.00  0.00           C  
ATOM   2987  HA  LYS   189      86.296  76.313  83.129  1.00  0.00           H  
ATOM   2988  CB  LYS   189      84.861  75.008  84.123  1.00  0.00           C  
ATOM   2989  HB2 LYS   189      84.983  74.133  84.762  1.00  0.00           H  
ATOM   2990  HB3 LYS   189      84.266  75.684  84.737  1.00  0.00           H  
ATOM   2991  CG  LYS   189      83.964  74.685  82.914  1.00  0.00           C  
ATOM   2992  HG2 LYS   189      84.420  73.812  82.448  1.00  0.00           H  
ATOM   2993  HG3 LYS   189      82.972  74.338  83.205  1.00  0.00           H  
ATOM   2994  CD  LYS   189      83.531  75.717  81.893  1.00  0.00           C  
ATOM   2995  HD2 LYS   189      83.139  76.624  82.352  1.00  0.00           H  
ATOM   2996  HD3 LYS   189      84.356  76.250  81.421  1.00  0.00           H  
ATOM   2997  CE  LYS   189      82.567  75.203  80.890  1.00  0.00           C  
ATOM   2998  HE2 LYS   189      81.674  74.789  81.358  1.00  0.00           H  
ATOM   2999  HE3 LYS   189      82.417  75.991  80.152  1.00  0.00           H  
ATOM   3000  NZ  LYS   189      83.134  74.075  80.100  1.00  0.00           N  
ATOM   3001  HZ1 LYS   189      82.451  73.660  79.483  1.00  0.00           H  
ATOM   3002  HZ2 LYS   189      83.948  74.352  79.570  1.00  0.00           H  
ATOM   3003  HZ3 LYS   189      83.359  73.297  80.704  1.00  0.00           H  
ATOM   3004  C   LYS   189      86.876  76.066  85.186  1.00  0.00           C  
ATOM   3005  O   LYS   189      86.559  77.294  85.427  1.00  0.00           O  
ATOM   3006  N   ILE   190      87.682  75.349  85.936  1.00  0.00           N  
ATOM   3007  H   ILE   190      87.852  74.419  85.580  1.00  0.00           H  
ATOM   3008  CA  ILE   190      88.280  75.864  87.201  1.00  0.00           C  
ATOM   3009  HA  ILE   190      87.573  76.481  87.756  1.00  0.00           H  
ATOM   3010  CB  ILE   190      88.676  74.677  88.132  1.00  0.00           C  
ATOM   3011  HB  ILE   190      89.468  74.099  87.656  1.00  0.00           H  
ATOM   3012  CG2 ILE   190      89.210  75.254  89.418  1.00  0.00           C  
ATOM   3013 HG21 ILE   190      89.464  74.448  90.106  1.00  0.00           H  
ATOM   3014 HG22 ILE   190      90.104  75.821  89.158  1.00  0.00           H  
ATOM   3015 HG23 ILE   190      88.390  75.817  89.866  1.00  0.00           H  
ATOM   3016  CG1 ILE   190      87.475  73.668  88.318  1.00  0.00           C  
ATOM   3017 HG12 ILE   190      86.596  74.215  88.658  1.00  0.00           H  
ATOM   3018 HG13 ILE   190      87.229  73.162  87.384  1.00  0.00           H  
ATOM   3019  CD1 ILE   190      87.789  72.565  89.346  1.00  0.00           C  
ATOM   3020 HD11 ILE   190      87.351  72.881  90.292  1.00  0.00           H  
ATOM   3021 HD12 ILE   190      87.292  71.637  89.063  1.00  0.00           H  
ATOM   3022 HD13 ILE   190      88.829  72.273  89.493  1.00  0.00           H  
ATOM   3023  C   ILE   190      89.461  76.782  86.866  1.00  0.00           C  
ATOM   3024  O   ILE   190      89.459  77.900  87.360  1.00  0.00           O  
ATOM   3025  N   GLY   191      90.396  76.338  86.060  1.00  0.00           N  
ATOM   3026  H   GLY   191      90.378  75.398  85.692  1.00  0.00           H  
ATOM   3027  CA  GLY   191      91.331  77.218  85.409  1.00  0.00           C  
ATOM   3028  HA2 GLY   191      92.061  77.606  86.119  1.00  0.00           H  
ATOM   3029  HA3 GLY   191      91.765  76.555  84.660  1.00  0.00           H  
ATOM   3030  C   GLY   191      90.795  78.430  84.638  1.00  0.00           C  
ATOM   3031  O   GLY   191      91.288  79.513  84.922  1.00  0.00           O  
ATOM   3032  N   MET   192      89.752  78.272  83.783  1.00  0.00           N  
ATOM   3033  H   MET   192      89.456  77.336  83.548  1.00  0.00           H  
ATOM   3034  CA  MET   192      89.098  79.420  83.214  1.00  0.00           C  
ATOM   3035  HA  MET   192      89.920  79.898  82.681  1.00  0.00           H  
ATOM   3036  CB  MET   192      88.081  78.926  82.204  1.00  0.00           C  
ATOM   3037  HB2 MET   192      88.654  78.438  81.415  1.00  0.00           H  
ATOM   3038  HB3 MET   192      87.410  78.182  82.633  1.00  0.00           H  
ATOM   3039  CG  MET   192      87.310  80.051  81.519  1.00  0.00           C  
ATOM   3040  HG2 MET   192      86.785  80.591  82.307  1.00  0.00           H  
ATOM   3041  HG3 MET   192      88.071  80.748  81.168  1.00  0.00           H  
ATOM   3042  SD  MET   192      86.067  79.477  80.294  1.00  0.00           S  
ATOM   3043  CE  MET   192      86.999  78.331  79.281  1.00  0.00           C  
ATOM   3044  HE1 MET   192      86.680  78.317  78.239  1.00  0.00           H  
ATOM   3045  HE2 MET   192      87.989  78.788  79.276  1.00  0.00           H  
ATOM   3046  HE3 MET   192      87.147  77.404  79.835  1.00  0.00           H  
ATOM   3047  C   MET   192      88.513  80.445  84.210  1.00  0.00           C  
ATOM   3048  O   MET   192      88.743  81.672  84.111  1.00  0.00           O  
ATOM   3049  N   PHE   193      87.898  79.965  85.248  1.00  0.00           N  
ATOM   3050  H   PHE   193      87.749  78.966  85.285  1.00  0.00           H  
ATOM   3051  CA  PHE   193      87.396  80.790  86.369  1.00  0.00           C  
ATOM   3052  HA  PHE   193      86.759  81.520  85.869  1.00  0.00           H  
ATOM   3053  CB  PHE   193      86.591  80.007  87.404  1.00  0.00           C  
ATOM   3054  HB2 PHE   193      85.810  79.591  86.768  1.00  0.00           H  
ATOM   3055  HB3 PHE   193      87.130  79.117  87.730  1.00  0.00           H  
ATOM   3056  CG  PHE   193      85.998  80.910  88.534  1.00  0.00           C  
ATOM   3057  CD1 PHE   193      86.549  80.846  89.855  1.00  0.00           C  
ATOM   3058  HD1 PHE   193      87.435  80.260  90.047  1.00  0.00           H  
ATOM   3059  CE1 PHE   193      85.935  81.571  90.888  1.00  0.00           C  
ATOM   3060  HE1 PHE   193      86.205  81.587  91.934  1.00  0.00           H  
ATOM   3061  CZ  PHE   193      84.866  82.441  90.620  1.00  0.00           C  
ATOM   3062  HZ  PHE   193      84.425  82.901  91.492  1.00  0.00           H  
ATOM   3063  CE2 PHE   193      84.304  82.550  89.294  1.00  0.00           C  
ATOM   3064  HE2 PHE   193      83.402  83.111  89.098  1.00  0.00           H  
ATOM   3065  CD2 PHE   193      84.813  81.692  88.280  1.00  0.00           C  
ATOM   3066  HD2 PHE   193      84.274  81.633  87.346  1.00  0.00           H  
ATOM   3067  C   PHE   193      88.500  81.488  87.182  1.00  0.00           C  
ATOM   3068  O   PHE   193      88.517  82.741  87.377  1.00  0.00           O  
ATOM   3069  N   PHE   194      89.547  80.727  87.546  1.00  0.00           N  
ATOM   3070  H   PHE   194      89.465  79.724  87.457  1.00  0.00           H  
ATOM   3071  CA  PHE   194      90.768  81.301  88.188  1.00  0.00           C  
ATOM   3072  HA  PHE   194      90.453  81.861  89.068  1.00  0.00           H  
ATOM   3073  CB  PHE   194      91.732  80.265  88.678  1.00  0.00           C  
ATOM   3074  HB2 PHE   194      91.585  79.293  88.207  1.00  0.00           H  
ATOM   3075  HB3 PHE   194      92.745  80.628  88.509  1.00  0.00           H  
ATOM   3076  CG  PHE   194      91.618  79.928  90.098  1.00  0.00           C  
ATOM   3077  CD1 PHE   194      90.815  78.857  90.586  1.00  0.00           C  
ATOM   3078  HD1 PHE   194      90.273  78.279  89.852  1.00  0.00           H  
ATOM   3079  CE1 PHE   194      90.629  78.603  91.932  1.00  0.00           C  
ATOM   3080  HE1 PHE   194      90.037  77.754  92.241  1.00  0.00           H  
ATOM   3081  CZ  PHE   194      91.386  79.350  92.844  1.00  0.00           C  
ATOM   3082  HZ  PHE   194      91.279  79.163  93.903  1.00  0.00           H  
ATOM   3083  CE2 PHE   194      92.194  80.350  92.366  1.00  0.00           C  
ATOM   3084  HE2 PHE   194      92.761  80.942  93.068  1.00  0.00           H  
ATOM   3085  CD2 PHE   194      92.283  80.671  91.059  1.00  0.00           C  
ATOM   3086  HD2 PHE   194      92.852  81.554  90.809  1.00  0.00           H  
ATOM   3087  C   PHE   194      91.474  82.380  87.372  1.00  0.00           C  
ATOM   3088  O   PHE   194      91.810  83.408  87.858  1.00  0.00           O  
ATOM   3089  N   GLN   195      91.667  82.079  86.127  1.00  0.00           N  
ATOM   3090  H   GLN   195      91.487  81.194  85.674  1.00  0.00           H  
ATOM   3091  CA  GLN   195      92.170  83.020  85.093  1.00  0.00           C  
ATOM   3092  HA  GLN   195      93.150  83.333  85.452  1.00  0.00           H  
ATOM   3093  CB  GLN   195      92.471  82.342  83.739  1.00  0.00           C  
ATOM   3094  HB2 GLN   195      93.130  81.497  83.938  1.00  0.00           H  
ATOM   3095  HB3 GLN   195      91.528  81.971  83.336  1.00  0.00           H  
ATOM   3096  CG  GLN   195      93.185  83.037  82.637  1.00  0.00           C  
ATOM   3097  HG2 GLN   195      92.888  84.083  82.707  1.00  0.00           H  
ATOM   3098  HG3 GLN   195      94.249  82.998  82.871  1.00  0.00           H  
ATOM   3099  CD  GLN   195      92.920  82.661  81.208  1.00  0.00           C  
ATOM   3100  OE1 GLN   195      92.712  81.488  80.895  1.00  0.00           O  
ATOM   3101  NE2 GLN   195      92.696  83.581  80.229  1.00  0.00           N  
ATOM   3102 HE21 GLN   195      92.834  84.570  80.376  1.00  0.00           H  
ATOM   3103 HE22 GLN   195      92.440  83.218  79.321  1.00  0.00           H  
ATOM   3104  C   GLN   195      91.366  84.311  84.828  1.00  0.00           C  
ATOM   3105  O   GLN   195      91.810  85.398  84.931  1.00  0.00           O  
ATOM   3106  N   SER   196      90.006  84.184  84.687  1.00  0.00           N  
ATOM   3107  H   SER   196      89.636  83.244  84.698  1.00  0.00           H  
ATOM   3108  CA  SER   196      89.076  85.267  84.651  1.00  0.00           C  
ATOM   3109  HA  SER   196      89.350  85.937  83.836  1.00  0.00           H  
ATOM   3110  CB  SER   196      87.679  84.698  84.424  1.00  0.00           C  
ATOM   3111  HB2 SER   196      87.388  84.080  85.274  1.00  0.00           H  
ATOM   3112  HB3 SER   196      86.965  85.510  84.289  1.00  0.00           H  
ATOM   3113  OG  SER   196      87.588  83.981  83.172  1.00  0.00           O  
ATOM   3114  HG  SER   196      88.102  83.177  83.275  1.00  0.00           H  
ATOM   3115  C   SER   196      89.087  86.108  85.940  1.00  0.00           C  
ATOM   3116  O   SER   196      89.212  87.350  85.840  1.00  0.00           O  
ATOM   3117  N   MET   197      88.964  85.468  87.129  1.00  0.00           N  
ATOM   3118  H   MET   197      88.817  84.468  87.132  1.00  0.00           H  
ATOM   3119  CA  MET   197      88.974  86.145  88.402  1.00  0.00           C  
ATOM   3120  HA  MET   197      88.274  86.980  88.353  1.00  0.00           H  
ATOM   3121  CB  MET   197      88.532  85.164  89.476  1.00  0.00           C  
ATOM   3122  HB2 MET   197      88.942  84.183  89.235  1.00  0.00           H  
ATOM   3123  HB3 MET   197      89.011  85.477  90.404  1.00  0.00           H  
ATOM   3124  CG  MET   197      87.028  85.060  89.670  1.00  0.00           C  
ATOM   3125  HG2 MET   197      86.609  84.660  88.747  1.00  0.00           H  
ATOM   3126  HG3 MET   197      86.808  84.372  90.486  1.00  0.00           H  
ATOM   3127  SD  MET   197      86.104  86.566  89.975  1.00  0.00           S  
ATOM   3128  CE  MET   197      86.374  87.031  91.708  1.00  0.00           C  
ATOM   3129  HE1 MET   197      86.092  86.161  92.301  1.00  0.00           H  
ATOM   3130  HE2 MET   197      87.451  87.184  91.778  1.00  0.00           H  
ATOM   3131  HE3 MET   197      85.811  87.937  91.929  1.00  0.00           H  
ATOM   3132  C   MET   197      90.314  86.882  88.731  1.00  0.00           C  
ATOM   3133  O   MET   197      90.269  87.937  89.341  1.00  0.00           O  
ATOM   3134  N   ALA   198      91.422  86.314  88.279  1.00  0.00           N  
ATOM   3135  H   ALA   198      91.352  85.472  87.725  1.00  0.00           H  
ATOM   3136  CA  ALA   198      92.701  87.045  88.310  1.00  0.00           C  
ATOM   3137  HA  ALA   198      92.781  87.399  89.337  1.00  0.00           H  
ATOM   3138  CB  ALA   198      93.838  86.000  88.265  1.00  0.00           C  
ATOM   3139  HB1 ALA   198      93.651  85.367  87.398  1.00  0.00           H  
ATOM   3140  HB2 ALA   198      94.853  86.397  88.251  1.00  0.00           H  
ATOM   3141  HB3 ALA   198      93.962  85.348  89.129  1.00  0.00           H  
ATOM   3142  C   ALA   198      92.819  88.271  87.361  1.00  0.00           C  
ATOM   3143  O   ALA   198      93.380  89.271  87.778  1.00  0.00           O  
ATOM   3144  N   THR   199      92.150  88.211  86.168  1.00  0.00           N  
ATOM   3145  H   THR   199      91.720  87.327  85.936  1.00  0.00           H  
ATOM   3146  CA  THR   199      92.094  89.261  85.112  1.00  0.00           C  
ATOM   3147  HA  THR   199      93.077  89.689  84.915  1.00  0.00           H  
ATOM   3148  CB  THR   199      91.480  88.654  83.867  1.00  0.00           C  
ATOM   3149  HB  THR   199      90.427  88.444  84.053  1.00  0.00           H  
ATOM   3150  CG2 THR   199      91.619  89.647  82.715  1.00  0.00           C  
ATOM   3151 HG21 THR   199      91.191  90.631  82.908  1.00  0.00           H  
ATOM   3152 HG22 THR   199      92.659  89.946  82.582  1.00  0.00           H  
ATOM   3153 HG23 THR   199      91.215  89.235  81.790  1.00  0.00           H  
ATOM   3154  OG1 THR   199      92.200  87.462  83.457  1.00  0.00           O  
ATOM   3155  HG1 THR   199      92.184  86.749  84.100  1.00  0.00           H  
ATOM   3156  C   THR   199      91.269  90.421  85.628  1.00  0.00           C  
ATOM   3157  O   THR   199      91.673  91.577  85.478  1.00  0.00           O  
ATOM   3158  N   PHE   200      90.116  90.148  86.258  1.00  0.00           N  
ATOM   3159  H   PHE   200      89.795  89.193  86.178  1.00  0.00           H  
ATOM   3160  CA  PHE   200      89.272  91.081  86.867  1.00  0.00           C  
ATOM   3161  HA  PHE   200      88.978  91.783  86.087  1.00  0.00           H  
ATOM   3162  CB  PHE   200      88.133  90.213  87.445  1.00  0.00           C  
ATOM   3163  HB2 PHE   200      87.459  89.890  86.652  1.00  0.00           H  
ATOM   3164  HB3 PHE   200      88.485  89.246  87.806  1.00  0.00           H  
ATOM   3165  CG  PHE   200      87.281  90.912  88.512  1.00  0.00           C  
ATOM   3166  CD1 PHE   200      86.197  91.721  88.142  1.00  0.00           C  
ATOM   3167  HD1 PHE   200      86.021  91.990  87.111  1.00  0.00           H  
ATOM   3168  CE1 PHE   200      85.493  92.399  89.123  1.00  0.00           C  
ATOM   3169  HE1 PHE   200      84.640  93.005  88.858  1.00  0.00           H  
ATOM   3170  CZ  PHE   200      85.677  92.059  90.432  1.00  0.00           C  
ATOM   3171  HZ  PHE   200      85.029  92.472  91.191  1.00  0.00           H  
ATOM   3172  CE2 PHE   200      86.736  91.293  90.873  1.00  0.00           C  
ATOM   3173  HE2 PHE   200      86.861  91.025  91.912  1.00  0.00           H  
ATOM   3174  CD2 PHE   200      87.569  90.757  89.891  1.00  0.00           C  
ATOM   3175  HD2 PHE   200      88.358  90.111  90.246  1.00  0.00           H  
ATOM   3176  C   PHE   200      90.049  91.958  87.907  1.00  0.00           C  
ATOM   3177  O   PHE   200      89.908  93.212  87.845  1.00  0.00           O  
ATOM   3178  N   PHE   201      90.785  91.298  88.835  1.00  0.00           N  
ATOM   3179  H   PHE   201      90.854  90.290  88.836  1.00  0.00           H  
ATOM   3180  CA  PHE   201      91.314  92.022  89.962  1.00  0.00           C  
ATOM   3181  HA  PHE   201      90.591  92.772  90.282  1.00  0.00           H  
ATOM   3182  CB  PHE   201      91.560  91.059  91.158  1.00  0.00           C  
ATOM   3183  HB2 PHE   201      90.602  90.581  91.361  1.00  0.00           H  
ATOM   3184  HB3 PHE   201      92.229  90.278  90.796  1.00  0.00           H  
ATOM   3185  CG  PHE   201      92.123  91.701  92.282  1.00  0.00           C  
ATOM   3186  CD1 PHE   201      93.526  91.806  92.459  1.00  0.00           C  
ATOM   3187  HD1 PHE   201      94.136  91.430  91.651  1.00  0.00           H  
ATOM   3188  CE1 PHE   201      94.097  92.343  93.608  1.00  0.00           C  
ATOM   3189  HE1 PHE   201      95.168  92.414  93.727  1.00  0.00           H  
ATOM   3190  CZ  PHE   201      93.198  92.911  94.560  1.00  0.00           C  
ATOM   3191  HZ  PHE   201      93.632  93.471  95.375  1.00  0.00           H  
ATOM   3192  CE2 PHE   201      91.779  92.848  94.358  1.00  0.00           C  
ATOM   3193  HE2 PHE   201      91.079  93.203  95.100  1.00  0.00           H  
ATOM   3194  CD2 PHE   201      91.263  92.274  93.258  1.00  0.00           C  
ATOM   3195  HD2 PHE   201      90.201  92.299  93.063  1.00  0.00           H  
ATOM   3196  C   PHE   201      92.604  92.902  89.529  1.00  0.00           C  
ATOM   3197  O   PHE   201      92.745  93.992  89.984  1.00  0.00           O  
ATOM   3198  N   THR   202      93.501  92.334  88.711  1.00  0.00           N  
ATOM   3199  H   THR   202      93.191  91.458  88.314  1.00  0.00           H  
ATOM   3200  CA  THR   202      94.665  93.065  88.202  1.00  0.00           C  
ATOM   3201  HA  THR   202      95.112  93.580  89.053  1.00  0.00           H  
ATOM   3202  CB  THR   202      95.685  92.115  87.571  1.00  0.00           C  
ATOM   3203  HB  THR   202      96.486  92.745  87.184  1.00  0.00           H  
ATOM   3204  CG2 THR   202      96.250  91.202  88.650  1.00  0.00           C  
ATOM   3205 HG21 THR   202      95.420  90.681  89.127  1.00  0.00           H  
ATOM   3206 HG22 THR   202      96.862  90.394  88.249  1.00  0.00           H  
ATOM   3207 HG23 THR   202      96.625  91.837  89.453  1.00  0.00           H  
ATOM   3208  OG1 THR   202      95.110  91.202  86.565  1.00  0.00           O  
ATOM   3209  HG1 THR   202      94.675  90.491  87.042  1.00  0.00           H  
ATOM   3210  C   THR   202      94.365  94.160  87.095  1.00  0.00           C  
ATOM   3211  O   THR   202      95.048  95.148  87.074  1.00  0.00           O  
ATOM   3212  N   GLY   203      93.295  93.933  86.294  1.00  0.00           N  
ATOM   3213  H   GLY   203      92.767  93.083  86.428  1.00  0.00           H  
ATOM   3214  CA  GLY   203      92.713  95.028  85.481  1.00  0.00           C  
ATOM   3215  HA2 GLY   203      93.409  95.459  84.762  1.00  0.00           H  
ATOM   3216  HA3 GLY   203      91.927  94.632  84.838  1.00  0.00           H  
ATOM   3217  C   GLY   203      92.140  96.210  86.279  1.00  0.00           C  
ATOM   3218  O   GLY   203      92.543  97.397  85.971  1.00  0.00           O  
ATOM   3219  N   PHE   204      91.367  95.972  87.352  1.00  0.00           N  
ATOM   3220  H   PHE   204      91.100  95.021  87.560  1.00  0.00           H  
ATOM   3221  CA  PHE   204      91.062  97.100  88.280  1.00  0.00           C  
ATOM   3222  HA  PHE   204      90.577  97.932  87.769  1.00  0.00           H  
ATOM   3223  CB  PHE   204      90.101  96.568  89.418  1.00  0.00           C  
ATOM   3224  HB2 PHE   204      90.525  95.742  89.989  1.00  0.00           H  
ATOM   3225  HB3 PHE   204      89.908  97.268  90.231  1.00  0.00           H  
ATOM   3226  CG  PHE   204      88.656  96.221  89.000  1.00  0.00           C  
ATOM   3227  CD1 PHE   204      87.768  95.748  89.964  1.00  0.00           C  
ATOM   3228  HD1 PHE   204      88.035  95.561  90.994  1.00  0.00           H  
ATOM   3229  CE1 PHE   204      86.383  95.574  89.612  1.00  0.00           C  
ATOM   3230  HE1 PHE   204      85.720  95.160  90.357  1.00  0.00           H  
ATOM   3231  CZ  PHE   204      85.974  95.741  88.320  1.00  0.00           C  
ATOM   3232  HZ  PHE   204      84.977  95.452  88.022  1.00  0.00           H  
ATOM   3233  CE2 PHE   204      86.875  96.160  87.366  1.00  0.00           C  
ATOM   3234  HE2 PHE   204      86.610  96.304  86.328  1.00  0.00           H  
ATOM   3235  CD2 PHE   204      88.199  96.445  87.684  1.00  0.00           C  
ATOM   3236  HD2 PHE   204      88.839  96.799  86.889  1.00  0.00           H  
ATOM   3237  C   PHE   204      92.359  97.665  88.974  1.00  0.00           C  
ATOM   3238  O   PHE   204      92.411  98.888  89.093  1.00  0.00           O  
ATOM   3239  N   ILE   205      93.298  96.871  89.480  1.00  0.00           N  
ATOM   3240  H   ILE   205      93.182  95.868  89.521  1.00  0.00           H  
ATOM   3241  CA  ILE   205      94.491  97.400  90.167  1.00  0.00           C  
ATOM   3242  HA  ILE   205      94.153  98.002  91.010  1.00  0.00           H  
ATOM   3243  CB  ILE   205      95.185  96.304  90.928  1.00  0.00           C  
ATOM   3244  HB  ILE   205      95.355  95.492  90.222  1.00  0.00           H  
ATOM   3245  CG2 ILE   205      96.536  96.763  91.583  1.00  0.00           C  
ATOM   3246 HG21 ILE   205      96.883  95.975  92.252  1.00  0.00           H  
ATOM   3247 HG22 ILE   205      97.316  96.929  90.839  1.00  0.00           H  
ATOM   3248 HG23 ILE   205      96.418  97.699  92.128  1.00  0.00           H  
ATOM   3249  CG1 ILE   205      94.263  95.810  92.123  1.00  0.00           C  
ATOM   3250 HG12 ILE   205      93.380  95.341  91.690  1.00  0.00           H  
ATOM   3251 HG13 ILE   205      94.802  95.030  92.662  1.00  0.00           H  
ATOM   3252  CD1 ILE   205      93.810  96.809  93.199  1.00  0.00           C  
ATOM   3253 HD11 ILE   205      93.731  96.218  94.112  1.00  0.00           H  
ATOM   3254 HD12 ILE   205      94.573  97.554  93.423  1.00  0.00           H  
ATOM   3255 HD13 ILE   205      92.848  97.235  92.914  1.00  0.00           H  
ATOM   3256  C   ILE   205      95.388  98.265  89.242  1.00  0.00           C  
ATOM   3257  O   ILE   205      96.175  99.067  89.718  1.00  0.00           O  
ATOM   3258  N   VAL   206      95.429  98.010  87.921  1.00  0.00           N  
ATOM   3259  H   VAL   206      94.961  97.170  87.610  1.00  0.00           H  
ATOM   3260  CA  VAL   206      96.257  98.868  86.980  1.00  0.00           C  
ATOM   3261  HA  VAL   206      97.172  99.065  87.538  1.00  0.00           H  
ATOM   3262  CB  VAL   206      96.521  98.134  85.649  1.00  0.00           C  
ATOM   3263  HB  VAL   206      95.559  97.715  85.354  1.00  0.00           H  
ATOM   3264  CG1 VAL   206      97.081  98.999  84.526  1.00  0.00           C  
ATOM   3265 HG11 VAL   206      98.046  99.375  84.864  1.00  0.00           H  
ATOM   3266 HG12 VAL   206      97.307  98.348  83.681  1.00  0.00           H  
ATOM   3267 HG13 VAL   206      96.325  99.755  84.313  1.00  0.00           H  
ATOM   3268  CG2 VAL   206      97.501  97.010  85.734  1.00  0.00           C  
ATOM   3269 HG21 VAL   206      98.542  97.334  85.705  1.00  0.00           H  
ATOM   3270 HG22 VAL   206      97.384  96.326  86.574  1.00  0.00           H  
ATOM   3271 HG23 VAL   206      97.455  96.391  84.838  1.00  0.00           H  
ATOM   3272  C   VAL   206      95.658 100.302  86.807  1.00  0.00           C  
ATOM   3273  O   VAL   206      96.443 101.264  86.946  1.00  0.00           O  
ATOM   3274  N   GLY   207      94.326 100.370  86.909  1.00  0.00           N  
ATOM   3275  H   GLY   207      93.810  99.503  86.851  1.00  0.00           H  
ATOM   3276  CA  GLY   207      93.481 101.559  87.036  1.00  0.00           C  
ATOM   3277  HA2 GLY   207      93.714 102.129  86.137  1.00  0.00           H  
ATOM   3278  HA3 GLY   207      92.415 101.338  87.100  1.00  0.00           H  
ATOM   3279  C   GLY   207      93.706 102.374  88.306  1.00  0.00           C  
ATOM   3280  O   GLY   207      94.110 103.548  88.244  1.00  0.00           O  
ATOM   3281  N   PHE   208      93.665 101.718  89.521  1.00  0.00           N  
ATOM   3282  H   PHE   208      93.400 100.760  89.702  1.00  0.00           H  
ATOM   3283  CA  PHE   208      93.785 102.465  90.755  1.00  0.00           C  
ATOM   3284  HA  PHE   208      93.120 103.323  90.665  1.00  0.00           H  
ATOM   3285  CB  PHE   208      93.212 101.568  91.864  1.00  0.00           C  
ATOM   3286  HB2 PHE   208      93.860 100.693  91.834  1.00  0.00           H  
ATOM   3287  HB3 PHE   208      93.410 102.081  92.806  1.00  0.00           H  
ATOM   3288  CG  PHE   208      91.763 101.189  92.086  1.00  0.00           C  
ATOM   3289  CD1 PHE   208      90.791 102.196  92.058  1.00  0.00           C  
ATOM   3290  HD1 PHE   208      91.099 103.204  91.822  1.00  0.00           H  
ATOM   3291  CE1 PHE   208      89.404 101.817  92.267  1.00  0.00           C  
ATOM   3292  HE1 PHE   208      88.623 102.560  92.207  1.00  0.00           H  
ATOM   3293  CZ  PHE   208      89.078 100.499  92.698  1.00  0.00           C  
ATOM   3294  HZ  PHE   208      88.039 100.247  92.852  1.00  0.00           H  
ATOM   3295  CE2 PHE   208      90.073  99.463  92.622  1.00  0.00           C  
ATOM   3296  HE2 PHE   208      89.883  98.433  92.883  1.00  0.00           H  
ATOM   3297  CD2 PHE   208      91.383  99.861  92.370  1.00  0.00           C  
ATOM   3298  HD2 PHE   208      92.122  99.083  92.250  1.00  0.00           H  
ATOM   3299  C   PHE   208      95.205 102.849  91.036  1.00  0.00           C  
ATOM   3300  O   PHE   208      95.447 103.836  91.696  1.00  0.00           O  
ATOM   3301  N   THR   209      96.158 102.130  90.423  1.00  0.00           N  
ATOM   3302  H   THR   209      95.936 101.253  89.974  1.00  0.00           H  
ATOM   3303  CA  THR   209      97.616 102.587  90.395  1.00  0.00           C  
ATOM   3304  HA  THR   209      97.884 102.912  91.400  1.00  0.00           H  
ATOM   3305  CB  THR   209      98.574 101.433  90.102  1.00  0.00           C  
ATOM   3306  HB  THR   209      98.580 101.200  89.037  1.00  0.00           H  
ATOM   3307  CG2 THR   209      99.913 101.888  90.613  1.00  0.00           C  
ATOM   3308 HG21 THR   209     100.617 101.077  90.802  1.00  0.00           H  
ATOM   3309 HG22 THR   209     100.341 102.603  89.910  1.00  0.00           H  
ATOM   3310 HG23 THR   209      99.782 102.367  91.583  1.00  0.00           H  
ATOM   3311  OG1 THR   209      98.196 100.282  90.840  1.00  0.00           O  
ATOM   3312  HG1 THR   209      97.393  99.911  90.467  1.00  0.00           H  
ATOM   3313  C   THR   209      97.819 103.756  89.359  1.00  0.00           C  
ATOM   3314  O   THR   209      98.360 104.788  89.759  1.00  0.00           O  
ATOM   3315  N   ARG   210      97.276 103.772  88.082  1.00  0.00           N  
ATOM   3316  H   ARG   210      96.641 103.019  87.860  1.00  0.00           H  
ATOM   3317  CA  ARG   210      97.755 104.681  86.977  1.00  0.00           C  
ATOM   3318  HA  ARG   210      98.605 105.157  87.466  1.00  0.00           H  
ATOM   3319  CB  ARG   210      98.213 104.025  85.695  1.00  0.00           C  
ATOM   3320  HB2 ARG   210      97.759 103.037  85.622  1.00  0.00           H  
ATOM   3321  HB3 ARG   210      97.680 104.476  84.858  1.00  0.00           H  
ATOM   3322  CG  ARG   210      99.761 103.858  85.521  1.00  0.00           C  
ATOM   3323  HG2 ARG   210     100.041 103.087  86.238  1.00  0.00           H  
ATOM   3324  HG3 ARG   210      99.998 103.432  84.546  1.00  0.00           H  
ATOM   3325  CD  ARG   210     100.569 105.232  85.714  1.00  0.00           C  
ATOM   3326  HD2 ARG   210      99.918 106.105  85.755  1.00  0.00           H  
ATOM   3327  HD3 ARG   210     101.030 105.198  86.701  1.00  0.00           H  
ATOM   3328  NE  ARG   210     101.675 105.429  84.706  1.00  0.00           N  
ATOM   3329  HE  ARG   210     101.928 104.683  84.074  1.00  0.00           H  
ATOM   3330  CZ  ARG   210     102.564 106.426  84.665  1.00  0.00           C  
ATOM   3331  NH1 ARG   210     102.404 107.553  85.294  1.00  0.00           N  
ATOM   3332 HH11 ARG   210     103.146 108.230  85.188  1.00  0.00           H  
ATOM   3333 HH12 ARG   210     101.718 107.625  86.031  1.00  0.00           H  
ATOM   3334  NH2 ARG   210     103.586 106.451  83.880  1.00  0.00           N  
ATOM   3335 HH21 ARG   210     104.184 107.248  83.711  1.00  0.00           H  
ATOM   3336 HH22 ARG   210     103.659 105.604  83.335  1.00  0.00           H  
ATOM   3337  C   ARG   210      96.787 105.763  86.693  1.00  0.00           C  
ATOM   3338  O   ARG   210      97.036 106.666  85.828  1.00  0.00           O  
ATOM   3339  N   GLY   211      95.597 105.768  87.373  1.00  0.00           N  
ATOM   3340  H   GLY   211      95.464 104.953  87.953  1.00  0.00           H  
ATOM   3341  CA  GLY   211      94.636 106.864  87.356  1.00  0.00           C  
ATOM   3342  HA2 GLY   211      95.093 107.764  87.768  1.00  0.00           H  
ATOM   3343  HA3 GLY   211      94.339 107.058  86.325  1.00  0.00           H  
ATOM   3344  C   GLY   211      93.342 106.627  88.150  1.00  0.00           C  
ATOM   3345  O   GLY   211      92.290 106.224  87.654  1.00  0.00           O  
ATOM   3346  N   TRP   212      93.559 106.738  89.469  1.00  0.00           N  
ATOM   3347  H   TRP   212      94.466 107.127  89.685  1.00  0.00           H  
ATOM   3348  CA  TRP   212      92.590 106.492  90.542  1.00  0.00           C  
ATOM   3349  HA  TRP   212      92.293 105.444  90.568  1.00  0.00           H  
ATOM   3350  CB  TRP   212      93.409 106.895  91.781  1.00  0.00           C  
ATOM   3351  HB2 TRP   212      94.371 106.384  91.779  1.00  0.00           H  
ATOM   3352  HB3 TRP   212      93.570 107.973  91.772  1.00  0.00           H  
ATOM   3353  CG  TRP   212      92.648 106.566  93.008  1.00  0.00           C  
ATOM   3354  CD1 TRP   212      92.589 105.415  93.646  1.00  0.00           C  
ATOM   3355  HD1 TRP   212      93.126 104.527  93.346  1.00  0.00           H  
ATOM   3356  NE1 TRP   212      91.801 105.552  94.750  1.00  0.00           N  
ATOM   3357  HE1 TRP   212      91.639 104.810  95.415  1.00  0.00           H  
ATOM   3358  CE2 TRP   212      91.209 106.806  94.873  1.00  0.00           C  
ATOM   3359  CZ2 TRP   212      90.326 107.325  95.865  1.00  0.00           C  
ATOM   3360  HZ2 TRP   212      89.915 106.850  96.743  1.00  0.00           H  
ATOM   3361  CH2 TRP   212      89.816 108.632  95.615  1.00  0.00           C  
ATOM   3362  HH2 TRP   212      89.095 109.138  96.239  1.00  0.00           H  
ATOM   3363  CZ3 TRP   212      90.183 109.340  94.430  1.00  0.00           C  
ATOM   3364  HZ3 TRP   212      89.792 110.328  94.239  1.00  0.00           H  
ATOM   3365  CE3 TRP   212      91.116 108.808  93.524  1.00  0.00           C  
ATOM   3366  HE3 TRP   212      91.459 109.352  92.656  1.00  0.00           H  
ATOM   3367  CD2 TRP   212      91.666 107.485  93.699  1.00  0.00           C  
ATOM   3368  C   TRP   212      91.280 107.225  90.409  1.00  0.00           C  
ATOM   3369  O   TRP   212      90.234 106.611  90.547  1.00  0.00           O  
ATOM   3370  N   LYS   213      91.327 108.511  90.079  1.00  0.00           N  
ATOM   3371  H   LYS   213      92.203 109.010  90.031  1.00  0.00           H  
ATOM   3372  CA  LYS   213      90.116 109.343  89.813  1.00  0.00           C  
ATOM   3373  HA  LYS   213      89.488 109.161  90.685  1.00  0.00           H  
ATOM   3374  CB  LYS   213      90.374 110.855  89.824  1.00  0.00           C  
ATOM   3375  HB2 LYS   213      91.078 111.155  89.048  1.00  0.00           H  
ATOM   3376  HB3 LYS   213      89.420 111.330  89.593  1.00  0.00           H  
ATOM   3377  CG  LYS   213      90.876 111.457  91.107  1.00  0.00           C  
ATOM   3378  HG2 LYS   213      90.292 111.065  91.940  1.00  0.00           H  
ATOM   3379  HG3 LYS   213      91.915 111.223  91.339  1.00  0.00           H  
ATOM   3380  CD  LYS   213      90.738 112.998  90.992  1.00  0.00           C  
ATOM   3381  HD2 LYS   213      91.469 113.379  90.279  1.00  0.00           H  
ATOM   3382  HD3 LYS   213      89.733 113.323  90.722  1.00  0.00           H  
ATOM   3383  CE  LYS   213      91.099 113.602  92.349  1.00  0.00           C  
ATOM   3384  HE2 LYS   213      90.320 113.469  93.101  1.00  0.00           H  
ATOM   3385  HE3 LYS   213      92.002 113.174  92.784  1.00  0.00           H  
ATOM   3386  NZ  LYS   213      91.268 115.068  92.342  1.00  0.00           N  
ATOM   3387  HZ1 LYS   213      91.819 115.373  93.130  1.00  0.00           H  
ATOM   3388  HZ2 LYS   213      91.794 115.411  91.551  1.00  0.00           H  
ATOM   3389  HZ3 LYS   213      90.379 115.532  92.463  1.00  0.00           H  
ATOM   3390  C   LYS   213      89.292 108.865  88.617  1.00  0.00           C  
ATOM   3391  O   LYS   213      88.108 108.610  88.718  1.00  0.00           O  
ATOM   3392  N   LEU   214      89.953 108.796  87.403  1.00  0.00           N  
ATOM   3393  H   LEU   214      90.897 109.149  87.334  1.00  0.00           H  
ATOM   3394  CA  LEU   214      89.374 108.135  86.251  1.00  0.00           C  
ATOM   3395  HA  LEU   214      88.611 108.797  85.840  1.00  0.00           H  
ATOM   3396  CB  LEU   214      90.514 108.088  85.197  1.00  0.00           C  
ATOM   3397  HB2 LEU   214      90.748 109.131  84.984  1.00  0.00           H  
ATOM   3398  HB3 LEU   214      91.328 107.599  85.734  1.00  0.00           H  
ATOM   3399  CG  LEU   214      90.161 107.393  83.879  1.00  0.00           C  
ATOM   3400  HG  LEU   214      90.000 106.336  84.090  1.00  0.00           H  
ATOM   3401  CD1 LEU   214      88.932 107.999  83.275  1.00  0.00           C  
ATOM   3402 HD11 LEU   214      89.137 109.035  83.002  1.00  0.00           H  
ATOM   3403 HD12 LEU   214      88.669 107.447  82.373  1.00  0.00           H  
ATOM   3404 HD13 LEU   214      88.155 107.778  84.006  1.00  0.00           H  
ATOM   3405  CD2 LEU   214      91.429 107.456  82.923  1.00  0.00           C  
ATOM   3406 HD21 LEU   214      91.387 108.330  82.273  1.00  0.00           H  
ATOM   3407 HD22 LEU   214      92.394 107.386  83.424  1.00  0.00           H  
ATOM   3408 HD23 LEU   214      91.337 106.640  82.206  1.00  0.00           H  
ATOM   3409  C   LEU   214      88.798 106.736  86.567  1.00  0.00           C  
ATOM   3410  O   LEU   214      87.702 106.443  86.122  1.00  0.00           O  
ATOM   3411  N   THR   215      89.466 105.867  87.389  1.00  0.00           N  
ATOM   3412  H   THR   215      90.445 105.981  87.613  1.00  0.00           H  
ATOM   3413  CA  THR   215      88.944 104.525  87.669  1.00  0.00           C  
ATOM   3414  HA  THR   215      88.838 103.999  86.720  1.00  0.00           H  
ATOM   3415  CB  THR   215      90.069 103.695  88.492  1.00  0.00           C  
ATOM   3416  HB  THR   215      90.191 104.062  89.511  1.00  0.00           H  
ATOM   3417  CG2 THR   215      89.589 102.224  88.644  1.00  0.00           C  
ATOM   3418 HG21 THR   215      88.999 101.785  87.839  1.00  0.00           H  
ATOM   3419 HG22 THR   215      90.498 101.634  88.766  1.00  0.00           H  
ATOM   3420 HG23 THR   215      89.010 102.323  89.562  1.00  0.00           H  
ATOM   3421  OG1 THR   215      91.264 103.599  87.807  1.00  0.00           O  
ATOM   3422  HG1 THR   215      91.578 104.501  87.708  1.00  0.00           H  
ATOM   3423  C   THR   215      87.636 104.511  88.461  1.00  0.00           C  
ATOM   3424  O   THR   215      86.701 103.795  88.154  1.00  0.00           O  
ATOM   3425  N   LEU   216      87.450 105.456  89.369  1.00  0.00           N  
ATOM   3426  H   LEU   216      88.317 105.947  89.534  1.00  0.00           H  
ATOM   3427  CA  LEU   216      86.137 105.710  90.046  1.00  0.00           C  
ATOM   3428  HA  LEU   216      85.882 104.839  90.649  1.00  0.00           H  
ATOM   3429  CB  LEU   216      86.394 106.934  90.988  1.00  0.00           C  
ATOM   3430  HB2 LEU   216      86.722 107.798  90.408  1.00  0.00           H  
ATOM   3431  HB3 LEU   216      85.411 107.290  91.295  1.00  0.00           H  
ATOM   3432  CG  LEU   216      87.346 106.654  92.171  1.00  0.00           C  
ATOM   3433  HG  LEU   216      88.305 106.351  91.751  1.00  0.00           H  
ATOM   3434  CD1 LEU   216      87.438 107.998  92.927  1.00  0.00           C  
ATOM   3435 HD11 LEU   216      87.837 107.698  93.896  1.00  0.00           H  
ATOM   3436 HD12 LEU   216      88.104 108.590  92.299  1.00  0.00           H  
ATOM   3437 HD13 LEU   216      86.489 108.482  93.158  1.00  0.00           H  
ATOM   3438  CD2 LEU   216      86.750 105.523  93.029  1.00  0.00           C  
ATOM   3439 HD21 LEU   216      86.968 104.630  92.443  1.00  0.00           H  
ATOM   3440 HD22 LEU   216      87.201 105.504  94.022  1.00  0.00           H  
ATOM   3441 HD23 LEU   216      85.671 105.570  93.175  1.00  0.00           H  
ATOM   3442  C   LEU   216      85.095 106.029  89.027  1.00  0.00           C  
ATOM   3443  O   LEU   216      83.982 105.527  89.117  1.00  0.00           O  
ATOM   3444  N   VAL   217      85.450 106.903  88.107  1.00  0.00           N  
ATOM   3445  H   VAL   217      86.406 107.218  88.026  1.00  0.00           H  
ATOM   3446  CA  VAL   217      84.434 107.284  87.069  1.00  0.00           C  
ATOM   3447  HA  VAL   217      83.478 107.574  87.506  1.00  0.00           H  
ATOM   3448  CB  VAL   217      84.921 108.515  86.282  1.00  0.00           C  
ATOM   3449  HB  VAL   217      85.936 108.337  85.928  1.00  0.00           H  
ATOM   3450  CG1 VAL   217      84.065 108.894  85.121  1.00  0.00           C  
ATOM   3451 HG11 VAL   217      83.038 108.993  85.472  1.00  0.00           H  
ATOM   3452 HG12 VAL   217      84.314 109.870  84.704  1.00  0.00           H  
ATOM   3453 HG13 VAL   217      84.286 108.139  84.367  1.00  0.00           H  
ATOM   3454  CG2 VAL   217      84.915 109.725  87.187  1.00  0.00           C  
ATOM   3455 HG21 VAL   217      83.946 109.787  87.682  1.00  0.00           H  
ATOM   3456 HG22 VAL   217      85.657 109.650  87.982  1.00  0.00           H  
ATOM   3457 HG23 VAL   217      85.137 110.593  86.566  1.00  0.00           H  
ATOM   3458  C   VAL   217      84.032 106.121  86.126  1.00  0.00           C  
ATOM   3459  O   VAL   217      82.877 105.960  85.832  1.00  0.00           O  
ATOM   3460  N   ILE   218      84.965 105.242  85.706  1.00  0.00           N  
ATOM   3461  H   ILE   218      85.837 105.134  86.206  1.00  0.00           H  
ATOM   3462  CA  ILE   218      84.481 104.024  84.970  1.00  0.00           C  
ATOM   3463  HA  ILE   218      83.864 104.503  84.209  1.00  0.00           H  
ATOM   3464  CB  ILE   218      85.702 103.220  84.341  1.00  0.00           C  
ATOM   3465  HB  ILE   218      86.348 103.042  85.201  1.00  0.00           H  
ATOM   3466  CG2 ILE   218      85.216 101.967  83.643  1.00  0.00           C  
ATOM   3467 HG21 ILE   218      85.997 101.302  83.273  1.00  0.00           H  
ATOM   3468 HG22 ILE   218      84.576 101.321  84.244  1.00  0.00           H  
ATOM   3469 HG23 ILE   218      84.519 102.254  82.856  1.00  0.00           H  
ATOM   3470  CG1 ILE   218      86.363 104.152  83.322  1.00  0.00           C  
ATOM   3471 HG12 ILE   218      85.664 104.204  82.488  1.00  0.00           H  
ATOM   3472 HG13 ILE   218      86.566 105.170  83.653  1.00  0.00           H  
ATOM   3473  CD1 ILE   218      87.744 103.638  82.851  1.00  0.00           C  
ATOM   3474 HD11 ILE   218      88.500 103.585  83.634  1.00  0.00           H  
ATOM   3475 HD12 ILE   218      87.644 102.603  82.523  1.00  0.00           H  
ATOM   3476 HD13 ILE   218      88.276 104.152  82.051  1.00  0.00           H  
ATOM   3477  C   ILE   218      83.624 103.131  85.860  1.00  0.00           C  
ATOM   3478  O   ILE   218      82.604 102.682  85.347  1.00  0.00           O  
ATOM   3479  N   LEU   219      84.019 102.847  87.080  1.00  0.00           N  
ATOM   3480  H   LEU   219      84.832 103.349  87.408  1.00  0.00           H  
ATOM   3481  CA  LEU   219      83.306 102.028  88.072  1.00  0.00           C  
ATOM   3482  HA  LEU   219      83.038 101.113  87.544  1.00  0.00           H  
ATOM   3483  CB  LEU   219      84.147 101.731  89.301  1.00  0.00           C  
ATOM   3484  HB2 LEU   219      84.444 102.632  89.837  1.00  0.00           H  
ATOM   3485  HB3 LEU   219      83.586 101.205  90.074  1.00  0.00           H  
ATOM   3486  CG  LEU   219      85.451 100.852  89.109  1.00  0.00           C  
ATOM   3487  HG  LEU   219      85.943 101.415  88.316  1.00  0.00           H  
ATOM   3488  CD1 LEU   219      86.311 100.784  90.382  1.00  0.00           C  
ATOM   3489 HD11 LEU   219      87.224 100.242  90.135  1.00  0.00           H  
ATOM   3490 HD12 LEU   219      86.561 101.779  90.749  1.00  0.00           H  
ATOM   3491 HD13 LEU   219      85.783 100.344  91.228  1.00  0.00           H  
ATOM   3492  CD2 LEU   219      85.033  99.428  88.637  1.00  0.00           C  
ATOM   3493 HD21 LEU   219      84.536  98.990  89.503  1.00  0.00           H  
ATOM   3494 HD22 LEU   219      84.436  99.399  87.726  1.00  0.00           H  
ATOM   3495 HD23 LEU   219      85.952  98.885  88.414  1.00  0.00           H  
ATOM   3496  C   LEU   219      81.986 102.654  88.594  1.00  0.00           C  
ATOM   3497  O   LEU   219      81.145 101.925  89.167  1.00  0.00           O  
ATOM   3498  N   ALA   220      81.736 103.900  88.305  1.00  0.00           N  
ATOM   3499  H   ALA   220      82.546 104.448  88.051  1.00  0.00           H  
ATOM   3500  CA  ALA   220      80.456 104.576  88.463  1.00  0.00           C  
ATOM   3501  HA  ALA   220      79.925 104.132  89.305  1.00  0.00           H  
ATOM   3502  CB  ALA   220      80.745 106.006  88.891  1.00  0.00           C  
ATOM   3503  HB1 ALA   220      79.797 106.516  89.061  1.00  0.00           H  
ATOM   3504  HB2 ALA   220      81.276 105.954  89.841  1.00  0.00           H  
ATOM   3505  HB3 ALA   220      81.423 106.452  88.163  1.00  0.00           H  
ATOM   3506  C   ALA   220      79.457 104.407  87.295  1.00  0.00           C  
ATOM   3507  O   ALA   220      78.218 104.327  87.597  1.00  0.00           O  
ATOM   3508  N   ILE   221      79.903 104.401  86.032  1.00  0.00           N  
ATOM   3509  H   ILE   221      80.890 104.577  85.908  1.00  0.00           H  
ATOM   3510  CA  ILE   221      79.088 104.240  84.829  1.00  0.00           C  
ATOM   3511  HA  ILE   221      78.063 104.531  85.057  1.00  0.00           H  
ATOM   3512  CB  ILE   221      79.617 104.939  83.571  1.00  0.00           C  
ATOM   3513  HB  ILE   221      79.697 105.998  83.816  1.00  0.00           H  
ATOM   3514  CG2 ILE   221      81.086 104.535  83.188  1.00  0.00           C  
ATOM   3515 HG21 ILE   221      81.790 104.897  83.937  1.00  0.00           H  
ATOM   3516 HG22 ILE   221      81.232 103.472  82.995  1.00  0.00           H  
ATOM   3517 HG23 ILE   221      81.392 105.055  82.281  1.00  0.00           H  
ATOM   3518  CG1 ILE   221      78.672 104.735  82.311  1.00  0.00           C  
ATOM   3519 HG12 ILE   221      78.956 105.454  81.543  1.00  0.00           H  
ATOM   3520 HG13 ILE   221      78.796 103.698  81.999  1.00  0.00           H  
ATOM   3521  CD1 ILE   221      77.158 105.130  82.497  1.00  0.00           C  
ATOM   3522 HD11 ILE   221      76.680 104.320  83.048  1.00  0.00           H  
ATOM   3523 HD12 ILE   221      76.959 106.112  82.925  1.00  0.00           H  
ATOM   3524 HD13 ILE   221      76.634 105.045  81.544  1.00  0.00           H  
ATOM   3525  C   ILE   221      78.945 102.741  84.512  1.00  0.00           C  
ATOM   3526  O   ILE   221      77.891 102.264  84.134  1.00  0.00           O  
ATOM   3527  N   SER   222      79.993 101.914  84.713  1.00  0.00           N  
ATOM   3528  H   SER   222      80.814 102.474  84.894  1.00  0.00           H  
ATOM   3529  CA  SER   222      80.043 100.477  84.543  1.00  0.00           C  
ATOM   3530  HA  SER   222      80.110 100.277  83.474  1.00  0.00           H  
ATOM   3531  CB  SER   222      81.266  99.869  85.005  1.00  0.00           C  
ATOM   3532  HB2 SER   222      82.163 100.121  84.438  1.00  0.00           H  
ATOM   3533  HB3 SER   222      81.576 100.155  86.010  1.00  0.00           H  
ATOM   3534  OG  SER   222      81.186  98.536  85.082  1.00  0.00           O  
ATOM   3535  HG  SER   222      81.414  98.099  85.906  1.00  0.00           H  
ATOM   3536  C   SER   222      78.777  99.696  85.004  1.00  0.00           C  
ATOM   3537  O   SER   222      78.222  98.855  84.297  1.00  0.00           O  
ATOM   3538  N   PRO   223      78.245 100.025  86.192  1.00  0.00           N  
ATOM   3539  CD  PRO   223      78.772 101.002  87.169  1.00  0.00           C  
ATOM   3540  HD2 PRO   223      78.344 102.002  87.102  1.00  0.00           H  
ATOM   3541  HD3 PRO   223      79.854 101.026  87.039  1.00  0.00           H  
ATOM   3542  CG  PRO   223      78.353 100.465  88.534  1.00  0.00           C  
ATOM   3543  HG2 PRO   223      78.392 101.268  89.270  1.00  0.00           H  
ATOM   3544  HG3 PRO   223      79.017  99.654  88.837  1.00  0.00           H  
ATOM   3545  CB  PRO   223      76.986  99.908  88.220  1.00  0.00           C  
ATOM   3546  HB2 PRO   223      76.262 100.715  88.330  1.00  0.00           H  
ATOM   3547  HB3 PRO   223      76.626  99.135  88.899  1.00  0.00           H  
ATOM   3548  CA  PRO   223      77.059  99.278  86.787  1.00  0.00           C  
ATOM   3549  HA  PRO   223      77.225  98.205  86.887  1.00  0.00           H  
ATOM   3550  C   PRO   223      75.800  99.521  85.910  1.00  0.00           C  
ATOM   3551  O   PRO   223      74.974  98.618  85.830  1.00  0.00           O  
ATOM   3552  N   VAL   224      75.703 100.685  85.272  1.00  0.00           N  
ATOM   3553  H   VAL   224      76.502 101.300  85.329  1.00  0.00           H  
ATOM   3554  CA  VAL   224      74.543 101.001  84.426  1.00  0.00           C  
ATOM   3555  HA  VAL   224      73.695 100.550  84.942  1.00  0.00           H  
ATOM   3556  CB  VAL   224      74.374 102.531  84.240  1.00  0.00           C  
ATOM   3557  HB  VAL   224      75.061 102.986  83.527  1.00  0.00           H  
ATOM   3558  CG1 VAL   224      72.950 102.826  83.707  1.00  0.00           C  
ATOM   3559 HG11 VAL   224      72.774 103.853  83.386  1.00  0.00           H  
ATOM   3560 HG12 VAL   224      72.734 102.191  82.848  1.00  0.00           H  
ATOM   3561 HG13 VAL   224      72.166 102.591  84.427  1.00  0.00           H  
ATOM   3562  CG2 VAL   224      74.572 103.220  85.601  1.00  0.00           C  
ATOM   3563 HG21 VAL   224      73.841 102.773  86.276  1.00  0.00           H  
ATOM   3564 HG22 VAL   224      75.561 103.171  86.057  1.00  0.00           H  
ATOM   3565 HG23 VAL   224      74.238 104.257  85.555  1.00  0.00           H  
ATOM   3566  C   VAL   224      74.458 100.070  83.151  1.00  0.00           C  
ATOM   3567  O   VAL   224      73.393  99.603  82.761  1.00  0.00           O  
ATOM   3568  N   LEU   225      75.639  99.708  82.614  1.00  0.00           N  
ATOM   3569  H   LEU   225      76.433 100.195  83.003  1.00  0.00           H  
ATOM   3570  CA  LEU   225      75.749  98.693  81.517  1.00  0.00           C  
ATOM   3571  HA  LEU   225      74.881  98.764  80.862  1.00  0.00           H  
ATOM   3572  CB  LEU   225      77.029  98.789  80.759  1.00  0.00           C  
ATOM   3573  HB2 LEU   225      77.145  99.801  80.371  1.00  0.00           H  
ATOM   3574  HB3 LEU   225      77.791  98.508  81.486  1.00  0.00           H  
ATOM   3575  CG  LEU   225      77.215  97.892  79.540  1.00  0.00           C  
ATOM   3576  HG  LEU   225      77.060  96.867  79.877  1.00  0.00           H  
ATOM   3577  CD1 LEU   225      76.225  98.163  78.377  1.00  0.00           C  
ATOM   3578 HD11 LEU   225      76.777  98.828  77.713  1.00  0.00           H  
ATOM   3579 HD12 LEU   225      76.000  97.207  77.905  1.00  0.00           H  
ATOM   3580 HD13 LEU   225      75.344  98.720  78.694  1.00  0.00           H  
ATOM   3581  CD2 LEU   225      78.720  98.033  79.060  1.00  0.00           C  
ATOM   3582 HD21 LEU   225      78.765  97.713  78.019  1.00  0.00           H  
ATOM   3583 HD22 LEU   225      79.162  99.028  79.116  1.00  0.00           H  
ATOM   3584 HD23 LEU   225      79.470  97.514  79.656  1.00  0.00           H  
ATOM   3585  C   LEU   225      75.534  97.237  82.036  1.00  0.00           C  
ATOM   3586  O   LEU   225      75.056  96.354  81.342  1.00  0.00           O  
ATOM   3587  N   GLY   226      75.811  97.015  83.317  1.00  0.00           N  
ATOM   3588  H   GLY   226      76.169  97.800  83.843  1.00  0.00           H  
ATOM   3589  CA  GLY   226      75.649  95.684  84.024  1.00  0.00           C  
ATOM   3590  HA2 GLY   226      76.200  94.907  83.493  1.00  0.00           H  
ATOM   3591  HA3 GLY   226      75.922  95.758  85.076  1.00  0.00           H  
ATOM   3592  C   GLY   226      74.234  95.426  84.109  1.00  0.00           C  
ATOM   3593  O   GLY   226      73.732  94.348  83.744  1.00  0.00           O  
ATOM   3594  N   LEU   227      73.509  96.407  84.620  1.00  0.00           N  
ATOM   3595  H   LEU   227      73.993  97.192  85.032  1.00  0.00           H  
ATOM   3596  CA  LEU   227      72.056  96.397  84.809  1.00  0.00           C  
ATOM   3597  HA  LEU   227      71.761  95.537  85.411  1.00  0.00           H  
ATOM   3598  CB  LEU   227      71.607  97.605  85.682  1.00  0.00           C  
ATOM   3599  HB2 LEU   227      72.328  97.679  86.496  1.00  0.00           H  
ATOM   3600  HB3 LEU   227      71.691  98.541  85.130  1.00  0.00           H  
ATOM   3601  CG  LEU   227      70.160  97.562  86.133  1.00  0.00           C  
ATOM   3602  HG  LEU   227      69.511  97.341  85.285  1.00  0.00           H  
ATOM   3603  CD1 LEU   227      69.883  96.569  87.219  1.00  0.00           C  
ATOM   3604 HD11 LEU   227      69.939  95.572  86.784  1.00  0.00           H  
ATOM   3605 HD12 LEU   227      70.738  96.676  87.887  1.00  0.00           H  
ATOM   3606 HD13 LEU   227      68.911  96.711  87.692  1.00  0.00           H  
ATOM   3607  CD2 LEU   227      69.749  98.872  86.802  1.00  0.00           C  
ATOM   3608 HD21 LEU   227      69.979  99.701  86.133  1.00  0.00           H  
ATOM   3609 HD22 LEU   227      68.700  98.868  87.099  1.00  0.00           H  
ATOM   3610 HD23 LEU   227      70.383  98.893  87.689  1.00  0.00           H  
ATOM   3611  C   LEU   227      71.232  96.453  83.456  1.00  0.00           C  
ATOM   3612  O   LEU   227      70.337  95.650  83.250  1.00  0.00           O  
ATOM   3613  N   SER   228      71.566  97.372  82.487  1.00  0.00           N  
ATOM   3614  H   SER   228      72.249  98.073  82.737  1.00  0.00           H  
ATOM   3615  CA  SER   228      70.936  97.390  81.164  1.00  0.00           C  
ATOM   3616  HA  SER   228      69.961  97.815  81.404  1.00  0.00           H  
ATOM   3617  CB  SER   228      71.644  98.353  80.212  1.00  0.00           C  
ATOM   3618  HB2 SER   228      72.604  97.938  79.903  1.00  0.00           H  
ATOM   3619  HB3 SER   228      70.975  98.340  79.352  1.00  0.00           H  
ATOM   3620  OG  SER   228      71.804  99.606  80.811  1.00  0.00           O  
ATOM   3621  HG  SER   228      72.565  99.632  81.395  1.00  0.00           H  
ATOM   3622  C   SER   228      70.898  96.015  80.463  1.00  0.00           C  
ATOM   3623  O   SER   228      69.851  95.644  79.993  1.00  0.00           O  
ATOM   3624  N   ALA   229      71.992  95.226  80.536  1.00  0.00           N  
ATOM   3625  H   ALA   229      72.732  95.476  81.175  1.00  0.00           H  
ATOM   3626  CA  ALA   229      72.044  93.942  79.958  1.00  0.00           C  
ATOM   3627  HA  ALA   229      71.521  94.050  79.008  1.00  0.00           H  
ATOM   3628  CB  ALA   229      73.483  93.509  79.739  1.00  0.00           C  
ATOM   3629  HB1 ALA   229      73.963  93.279  80.690  1.00  0.00           H  
ATOM   3630  HB2 ALA   229      73.507  92.670  79.043  1.00  0.00           H  
ATOM   3631  HB3 ALA   229      74.071  94.361  79.398  1.00  0.00           H  
ATOM   3632  C   ALA   229      71.179  92.890  80.703  1.00  0.00           C  
ATOM   3633  O   ALA   229      70.502  92.083  80.105  1.00  0.00           O  
ATOM   3634  N   ALA   230      71.017  92.986  82.051  1.00  0.00           N  
ATOM   3635  H   ALA   230      71.618  93.609  82.571  1.00  0.00           H  
ATOM   3636  CA  ALA   230      70.000  92.247  82.797  1.00  0.00           C  
ATOM   3637  HA  ALA   230      69.992  91.175  82.598  1.00  0.00           H  
ATOM   3638  CB  ALA   230      70.227  92.303  84.304  1.00  0.00           C  
ATOM   3639  HB1 ALA   230      70.024  93.285  84.732  1.00  0.00           H  
ATOM   3640  HB2 ALA   230      69.516  91.670  84.835  1.00  0.00           H  
ATOM   3641  HB3 ALA   230      71.282  92.073  84.454  1.00  0.00           H  
ATOM   3642  C   ALA   230      68.591  92.624  82.406  1.00  0.00           C  
ATOM   3643  O   ALA   230      67.744  91.716  82.472  1.00  0.00           O  
ATOM   3644  N   VAL   231      68.298  93.893  82.110  1.00  0.00           N  
ATOM   3645  H   VAL   231      69.096  94.500  82.233  1.00  0.00           H  
ATOM   3646  CA  VAL   231      66.914  94.411  81.795  1.00  0.00           C  
ATOM   3647  HA  VAL   231      66.281  93.986  82.574  1.00  0.00           H  
ATOM   3648  CB  VAL   231      66.895  95.945  82.040  1.00  0.00           C  
ATOM   3649  HB  VAL   231      67.649  96.394  81.394  1.00  0.00           H  
ATOM   3650  CG1 VAL   231      65.623  96.600  81.660  1.00  0.00           C  
ATOM   3651 HG11 VAL   231      64.810  95.925  81.928  1.00  0.00           H  
ATOM   3652 HG12 VAL   231      65.538  97.573  82.144  1.00  0.00           H  
ATOM   3653 HG13 VAL   231      65.608  96.675  80.573  1.00  0.00           H  
ATOM   3654  CG2 VAL   231      67.123  96.262  83.539  1.00  0.00           C  
ATOM   3655 HG21 VAL   231      66.183  96.009  84.031  1.00  0.00           H  
ATOM   3656 HG22 VAL   231      67.919  95.692  84.018  1.00  0.00           H  
ATOM   3657 HG23 VAL   231      67.260  97.308  83.813  1.00  0.00           H  
ATOM   3658  C   VAL   231      66.509  93.807  80.423  1.00  0.00           C  
ATOM   3659  O   VAL   231      65.354  93.344  80.272  1.00  0.00           O  
ATOM   3660  N   TRP   232      67.414  93.883  79.454  1.00  0.00           N  
ATOM   3661  H   TRP   232      68.292  94.328  79.679  1.00  0.00           H  
ATOM   3662  CA  TRP   232      67.183  93.259  78.203  1.00  0.00           C  
ATOM   3663  HA  TRP   232      66.202  93.511  77.802  1.00  0.00           H  
ATOM   3664  CB  TRP   232      68.258  93.758  77.172  1.00  0.00           C  
ATOM   3665  HB2 TRP   232      69.251  93.643  77.606  1.00  0.00           H  
ATOM   3666  HB3 TRP   232      68.226  93.201  76.236  1.00  0.00           H  
ATOM   3667  CG  TRP   232      68.166  95.233  76.735  1.00  0.00           C  
ATOM   3668  CD1 TRP   232      69.220  96.080  76.622  1.00  0.00           C  
ATOM   3669  HD1 TRP   232      70.227  95.879  76.955  1.00  0.00           H  
ATOM   3670  NE1 TRP   232      68.775  97.291  76.171  1.00  0.00           N  
ATOM   3671  HE1 TRP   232      69.434  98.043  76.029  1.00  0.00           H  
ATOM   3672  CE2 TRP   232      67.490  97.311  75.791  1.00  0.00           C  
ATOM   3673  CZ2 TRP   232      66.646  98.273  75.294  1.00  0.00           C  
ATOM   3674  HZ2 TRP   232      66.961  99.282  75.077  1.00  0.00           H  
ATOM   3675  CH2 TRP   232      65.322  97.934  74.993  1.00  0.00           C  
ATOM   3676  HH2 TRP   232      64.629  98.617  74.523  1.00  0.00           H  
ATOM   3677  CZ3 TRP   232      64.876  96.639  75.167  1.00  0.00           C  
ATOM   3678  HZ3 TRP   232      63.814  96.497  75.035  1.00  0.00           H  
ATOM   3679  CE3 TRP   232      65.709  95.640  75.689  1.00  0.00           C  
ATOM   3680  HE3 TRP   232      65.297  94.705  76.038  1.00  0.00           H  
ATOM   3681  CD2 TRP   232      67.066  95.946  76.078  1.00  0.00           C  
ATOM   3682  C   TRP   232      67.082  91.756  78.227  1.00  0.00           C  
ATOM   3683  O   TRP   232      66.153  91.269  77.576  1.00  0.00           O  
ATOM   3684  N   ALA   233      67.828  91.053  79.058  1.00  0.00           N  
ATOM   3685  H   ALA   233      68.510  91.575  79.590  1.00  0.00           H  
ATOM   3686  CA  ALA   233      67.609  89.595  79.254  1.00  0.00           C  
ATOM   3687  HA  ALA   233      67.630  89.178  78.247  1.00  0.00           H  
ATOM   3688  CB  ALA   233      68.754  89.008  80.069  1.00  0.00           C  
ATOM   3689  HB1 ALA   233      68.692  87.920  80.067  1.00  0.00           H  
ATOM   3690  HB2 ALA   233      69.735  89.279  79.679  1.00  0.00           H  
ATOM   3691  HB3 ALA   233      68.645  89.397  81.081  1.00  0.00           H  
ATOM   3692  C   ALA   233      66.186  89.282  79.742  1.00  0.00           C  
ATOM   3693  O   ALA   233      65.569  88.344  79.238  1.00  0.00           O  
ATOM   3694  N   LYS   234      65.774  90.038  80.755  1.00  0.00           N  
ATOM   3695  H   LYS   234      66.479  90.709  81.026  1.00  0.00           H  
ATOM   3696  CA  LYS   234      64.416  90.023  81.315  1.00  0.00           C  
ATOM   3697  HA  LYS   234      64.404  88.980  81.632  1.00  0.00           H  
ATOM   3698  CB  LYS   234      64.394  91.018  82.470  1.00  0.00           C  
ATOM   3699  HB2 LYS   234      65.149  91.804  82.472  1.00  0.00           H  
ATOM   3700  HB3 LYS   234      63.430  91.525  82.428  1.00  0.00           H  
ATOM   3701  CG  LYS   234      64.399  90.178  83.711  1.00  0.00           C  
ATOM   3702  HG2 LYS   234      63.595  89.443  83.745  1.00  0.00           H  
ATOM   3703  HG3 LYS   234      65.412  89.798  83.847  1.00  0.00           H  
ATOM   3704  CD  LYS   234      64.077  91.205  84.789  1.00  0.00           C  
ATOM   3705  HD2 LYS   234      64.867  91.947  84.900  1.00  0.00           H  
ATOM   3706  HD3 LYS   234      63.177  91.754  84.512  1.00  0.00           H  
ATOM   3707  CE  LYS   234      63.829  90.590  86.181  1.00  0.00           C  
ATOM   3708  HE2 LYS   234      63.835  91.420  86.887  1.00  0.00           H  
ATOM   3709  HE3 LYS   234      62.817  90.194  86.095  1.00  0.00           H  
ATOM   3710  NZ  LYS   234      64.695  89.460  86.598  1.00  0.00           N  
ATOM   3711  HZ1 LYS   234      64.398  89.126  87.504  1.00  0.00           H  
ATOM   3712  HZ2 LYS   234      64.753  88.625  86.034  1.00  0.00           H  
ATOM   3713  HZ3 LYS   234      65.672  89.712  86.646  1.00  0.00           H  
ATOM   3714  C   LYS   234      63.325  90.315  80.269  1.00  0.00           C  
ATOM   3715  O   LYS   234      62.382  89.526  80.165  1.00  0.00           O  
ATOM   3716  N   ILE   235      63.432  91.365  79.404  1.00  0.00           N  
ATOM   3717  H   ILE   235      64.176  92.035  79.533  1.00  0.00           H  
ATOM   3718  CA  ILE   235      62.430  91.703  78.385  1.00  0.00           C  
ATOM   3719  HA  ILE   235      61.479  91.558  78.896  1.00  0.00           H  
ATOM   3720  CB  ILE   235      62.670  93.143  77.878  1.00  0.00           C  
ATOM   3721  HB  ILE   235      63.738  93.175  77.661  1.00  0.00           H  
ATOM   3722  CG2 ILE   235      61.925  93.439  76.559  1.00  0.00           C  
ATOM   3723 HG21 ILE   235      60.884  93.138  76.683  1.00  0.00           H  
ATOM   3724 HG22 ILE   235      62.040  94.477  76.248  1.00  0.00           H  
ATOM   3725 HG23 ILE   235      62.449  92.786  75.862  1.00  0.00           H  
ATOM   3726  CG1 ILE   235      62.330  94.244  78.971  1.00  0.00           C  
ATOM   3727 HG12 ILE   235      61.276  94.472  78.810  1.00  0.00           H  
ATOM   3728 HG13 ILE   235      62.353  93.885  80.000  1.00  0.00           H  
ATOM   3729  CD1 ILE   235      63.025  95.611  78.862  1.00  0.00           C  
ATOM   3730 HD11 ILE   235      63.118  96.151  79.804  1.00  0.00           H  
ATOM   3731 HD12 ILE   235      64.086  95.473  78.651  1.00  0.00           H  
ATOM   3732 HD13 ILE   235      62.581  96.178  78.045  1.00  0.00           H  
ATOM   3733  C   ILE   235      62.342  90.554  77.290  1.00  0.00           C  
ATOM   3734  O   ILE   235      61.276  90.245  76.770  1.00  0.00           O  
ATOM   3735  N   LEU   236      63.493  90.003  76.918  1.00  0.00           N  
ATOM   3736  H   LEU   236      64.290  90.366  77.420  1.00  0.00           H  
ATOM   3737  CA  LEU   236      63.579  88.997  75.872  1.00  0.00           C  
ATOM   3738  HA  LEU   236      62.903  89.241  75.052  1.00  0.00           H  
ATOM   3739  CB  LEU   236      64.989  88.911  75.106  1.00  0.00           C  
ATOM   3740  HB2 LEU   236      65.716  88.572  75.845  1.00  0.00           H  
ATOM   3741  HB3 LEU   236      64.933  88.129  74.348  1.00  0.00           H  
ATOM   3742  CG  LEU   236      65.455  90.206  74.480  1.00  0.00           C  
ATOM   3743  HG  LEU   236      65.524  90.980  75.244  1.00  0.00           H  
ATOM   3744  CD1 LEU   236      66.809  89.806  73.808  1.00  0.00           C  
ATOM   3745 HD11 LEU   236      66.602  89.351  72.840  1.00  0.00           H  
ATOM   3746 HD12 LEU   236      67.465  90.675  73.757  1.00  0.00           H  
ATOM   3747 HD13 LEU   236      67.367  89.151  74.477  1.00  0.00           H  
ATOM   3748  CD2 LEU   236      64.553  90.848  73.420  1.00  0.00           C  
ATOM   3749 HD21 LEU   236      64.285  90.016  72.769  1.00  0.00           H  
ATOM   3750 HD22 LEU   236      63.649  91.326  73.799  1.00  0.00           H  
ATOM   3751 HD23 LEU   236      65.097  91.676  72.964  1.00  0.00           H  
ATOM   3752  C   LEU   236      63.053  87.639  76.380  1.00  0.00           C  
ATOM   3753  O   LEU   236      62.212  87.036  75.741  1.00  0.00           O  
ATOM   3754  N   SER   237      63.459  87.274  77.606  1.00  0.00           N  
ATOM   3755  H   SER   237      64.251  87.758  78.004  1.00  0.00           H  
ATOM   3756  CA  SER   237      62.849  86.222  78.401  1.00  0.00           C  
ATOM   3757  HA  SER   237      63.069  85.284  77.892  1.00  0.00           H  
ATOM   3758  CB  SER   237      63.482  86.206  79.779  1.00  0.00           C  
ATOM   3759  HB2 SER   237      64.563  86.082  79.727  1.00  0.00           H  
ATOM   3760  HB3 SER   237      63.320  87.157  80.287  1.00  0.00           H  
ATOM   3761  OG  SER   237      62.952  85.219  80.568  1.00  0.00           O  
ATOM   3762  HG  SER   237      63.477  85.279  81.369  1.00  0.00           H  
ATOM   3763  C   SER   237      61.294  86.205  78.565  1.00  0.00           C  
ATOM   3764  O   SER   237      60.632  85.163  78.305  1.00  0.00           O  
ATOM   3765  N   SER   238      60.684  87.370  78.962  1.00  0.00           N  
ATOM   3766  H   SER   238      61.217  88.205  79.159  1.00  0.00           H  
ATOM   3767  CA  SER   238      59.256  87.480  79.019  1.00  0.00           C  
ATOM   3768  HA  SER   238      58.788  86.627  79.510  1.00  0.00           H  
ATOM   3769  CB  SER   238      58.987  88.847  79.846  1.00  0.00           C  
ATOM   3770  HB2 SER   238      59.441  88.883  80.836  1.00  0.00           H  
ATOM   3771  HB3 SER   238      59.543  89.615  79.308  1.00  0.00           H  
ATOM   3772  OG  SER   238      57.588  88.938  80.116  1.00  0.00           O  
ATOM   3773  HG  SER   238      57.339  89.692  79.576  1.00  0.00           H  
ATOM   3774  C   SER   238      58.654  87.509  77.620  1.00  0.00           C  
ATOM   3775  O   SER   238      57.569  86.983  77.455  1.00  0.00           O  
ATOM   3776  N   PHE   239      59.438  87.902  76.575  1.00  0.00           N  
ATOM   3777  H   PHE   239      60.279  88.422  76.780  1.00  0.00           H  
ATOM   3778  CA  PHE   239      58.917  87.905  75.129  1.00  0.00           C  
ATOM   3779  HA  PHE   239      57.925  88.356  75.103  1.00  0.00           H  
ATOM   3780  CB  PHE   239      59.844  88.654  74.095  1.00  0.00           C  
ATOM   3781  HB2 PHE   239      59.605  89.691  74.333  1.00  0.00           H  
ATOM   3782  HB3 PHE   239      60.893  88.629  74.390  1.00  0.00           H  
ATOM   3783  CG  PHE   239      59.673  88.187  72.689  1.00  0.00           C  
ATOM   3784  CD1 PHE   239      60.458  87.116  72.159  1.00  0.00           C  
ATOM   3785  HD1 PHE   239      61.180  86.731  72.864  1.00  0.00           H  
ATOM   3786  CE1 PHE   239      60.463  86.726  70.807  1.00  0.00           C  
ATOM   3787  HE1 PHE   239      61.168  85.949  70.551  1.00  0.00           H  
ATOM   3788  CZ  PHE   239      59.553  87.350  69.940  1.00  0.00           C  
ATOM   3789  HZ  PHE   239      59.534  87.226  68.867  1.00  0.00           H  
ATOM   3790  CE2 PHE   239      58.718  88.356  70.437  1.00  0.00           C  
ATOM   3791  HE2 PHE   239      58.027  88.801  69.736  1.00  0.00           H  
ATOM   3792  CD2 PHE   239      58.760  88.829  71.750  1.00  0.00           C  
ATOM   3793  HD2 PHE   239      58.222  89.698  72.101  1.00  0.00           H  
ATOM   3794  C   PHE   239      58.720  86.447  74.636  1.00  0.00           C  
ATOM   3795  O   PHE   239      57.652  86.154  74.095  1.00  0.00           O  
ATOM   3796  N   THR   240      59.675  85.570  74.893  1.00  0.00           N  
ATOM   3797  H   THR   240      60.566  85.835  75.290  1.00  0.00           H  
ATOM   3798  CA  THR   240      59.453  84.110  74.592  1.00  0.00           C  
ATOM   3799  HA  THR   240      59.112  84.015  73.562  1.00  0.00           H  
ATOM   3800  CB  THR   240      60.766  83.376  74.834  1.00  0.00           C  
ATOM   3801  HB  THR   240      61.108  83.583  75.849  1.00  0.00           H  
ATOM   3802  CG2 THR   240      60.686  81.893  74.770  1.00  0.00           C  
ATOM   3803 HG21 THR   240      59.912  81.514  75.438  1.00  0.00           H  
ATOM   3804 HG22 THR   240      60.359  81.578  73.779  1.00  0.00           H  
ATOM   3805 HG23 THR   240      61.652  81.426  74.963  1.00  0.00           H  
ATOM   3806  OG1 THR   240      61.775  83.762  73.882  1.00  0.00           O  
ATOM   3807  HG1 THR   240      62.325  84.318  74.437  1.00  0.00           H  
ATOM   3808  C   THR   240      58.328  83.497  75.442  1.00  0.00           C  
ATOM   3809  O   THR   240      57.464  82.824  74.875  1.00  0.00           O  
ATOM   3810  N   ASP   241      58.145  83.847  76.724  1.00  0.00           N  
ATOM   3811  H   ASP   241      58.846  84.402  77.193  1.00  0.00           H  
ATOM   3812  CA  ASP   241      57.009  83.366  77.524  1.00  0.00           C  
ATOM   3813  HA  ASP   241      56.992  82.284  77.400  1.00  0.00           H  
ATOM   3814  CB  ASP   241      57.259  83.493  79.049  1.00  0.00           C  
ATOM   3815  HB2 ASP   241      57.262  84.552  79.306  1.00  0.00           H  
ATOM   3816  HB3 ASP   241      56.416  83.110  79.623  1.00  0.00           H  
ATOM   3817  CG  ASP   241      58.520  82.884  79.667  1.00  0.00           C  
ATOM   3818  OD1 ASP   241      58.748  83.037  80.928  1.00  0.00           O  
ATOM   3819  OD2 ASP   241      59.156  82.012  78.946  1.00  0.00           O  
ATOM   3820  C   ASP   241      55.696  83.835  76.963  1.00  0.00           C  
ATOM   3821  O   ASP   241      54.780  83.030  76.942  1.00  0.00           O  
ATOM   3822  N   LYS   242      55.634  85.119  76.585  1.00  0.00           N  
ATOM   3823  H   LYS   242      56.346  85.737  76.947  1.00  0.00           H  
ATOM   3824  CA  LYS   242      54.464  85.777  76.026  1.00  0.00           C  
ATOM   3825  HA  LYS   242      53.501  85.488  76.447  1.00  0.00           H  
ATOM   3826  CB  LYS   242      54.633  87.325  76.166  1.00  0.00           C  
ATOM   3827  HB2 LYS   242      55.624  87.656  75.855  1.00  0.00           H  
ATOM   3828  HB3 LYS   242      53.752  87.700  75.645  1.00  0.00           H  
ATOM   3829  CG  LYS   242      54.458  87.680  77.709  1.00  0.00           C  
ATOM   3830  HG2 LYS   242      53.473  87.312  77.996  1.00  0.00           H  
ATOM   3831  HG3 LYS   242      55.304  87.285  78.272  1.00  0.00           H  
ATOM   3832  CD  LYS   242      54.384  89.186  77.755  1.00  0.00           C  
ATOM   3833  HD2 LYS   242      55.273  89.561  77.249  1.00  0.00           H  
ATOM   3834  HD3 LYS   242      53.576  89.455  77.075  1.00  0.00           H  
ATOM   3835  CE  LYS   242      53.996  89.930  78.999  1.00  0.00           C  
ATOM   3836  HE2 LYS   242      54.888  90.310  79.497  1.00  0.00           H  
ATOM   3837  HE3 LYS   242      53.316  90.736  78.722  1.00  0.00           H  
ATOM   3838  NZ  LYS   242      53.220  89.032  79.820  1.00  0.00           N  
ATOM   3839  HZ1 LYS   242      52.868  89.463  80.663  1.00  0.00           H  
ATOM   3840  HZ2 LYS   242      52.498  88.596  79.265  1.00  0.00           H  
ATOM   3841  HZ3 LYS   242      53.818  88.326  80.226  1.00  0.00           H  
ATOM   3842  C   LYS   242      54.133  85.376  74.594  1.00  0.00           C  
ATOM   3843  O   LYS   242      52.968  85.478  74.343  1.00  0.00           O  
ATOM   3844  N   GLU   243      55.109  85.035  73.780  1.00  0.00           N  
ATOM   3845  H   GLU   243      56.058  85.251  74.051  1.00  0.00           H  
ATOM   3846  CA  GLU   243      54.902  84.380  72.445  1.00  0.00           C  
ATOM   3847  HA  GLU   243      54.190  85.005  71.906  1.00  0.00           H  
ATOM   3848  CB  GLU   243      56.167  84.244  71.494  1.00  0.00           C  
ATOM   3849  HB2 GLU   243      56.511  85.239  71.211  1.00  0.00           H  
ATOM   3850  HB3 GLU   243      57.058  83.962  72.055  1.00  0.00           H  
ATOM   3851  CG  GLU   243      56.007  83.361  70.319  1.00  0.00           C  
ATOM   3852  HG2 GLU   243      57.023  83.174  69.970  1.00  0.00           H  
ATOM   3853  HG3 GLU   243      55.691  82.420  70.770  1.00  0.00           H  
ATOM   3854  CD  GLU   243      55.032  83.794  69.259  1.00  0.00           C  
ATOM   3855  OE1 GLU   243      54.885  83.048  68.260  1.00  0.00           O  
ATOM   3856  OE2 GLU   243      54.333  84.825  69.418  1.00  0.00           O  
ATOM   3857  C   GLU   243      54.222  83.003  72.636  1.00  0.00           C  
ATOM   3858  O   GLU   243      53.175  82.654  72.005  1.00  0.00           O  
ATOM   3859  N   LEU   244      54.735  82.125  73.536  1.00  0.00           N  
ATOM   3860  H   LEU   244      55.566  82.381  74.050  1.00  0.00           H  
ATOM   3861  CA  LEU   244      54.186  80.849  73.872  1.00  0.00           C  
ATOM   3862  HA  LEU   244      54.026  80.120  73.077  1.00  0.00           H  
ATOM   3863  CB  LEU   244      55.007  80.192  74.945  1.00  0.00           C  
ATOM   3864  HB2 LEU   244      55.274  80.986  75.642  1.00  0.00           H  
ATOM   3865  HB3 LEU   244      54.388  79.422  75.404  1.00  0.00           H  
ATOM   3866  CG  LEU   244      56.359  79.785  74.330  1.00  0.00           C  
ATOM   3867  HG  LEU   244      56.827  80.525  73.681  1.00  0.00           H  
ATOM   3868  CD1 LEU   244      57.328  79.349  75.451  1.00  0.00           C  
ATOM   3869 HD11 LEU   244      58.086  78.618  75.171  1.00  0.00           H  
ATOM   3870 HD12 LEU   244      57.756  80.216  75.954  1.00  0.00           H  
ATOM   3871 HD13 LEU   244      56.853  78.874  76.310  1.00  0.00           H  
ATOM   3872  CD2 LEU   244      56.234  78.514  73.499  1.00  0.00           C  
ATOM   3873 HD21 LEU   244      55.734  77.665  73.966  1.00  0.00           H  
ATOM   3874 HD22 LEU   244      55.607  78.840  72.670  1.00  0.00           H  
ATOM   3875 HD23 LEU   244      57.224  78.219  73.151  1.00  0.00           H  
ATOM   3876  C   LEU   244      52.745  81.059  74.422  1.00  0.00           C  
ATOM   3877  O   LEU   244      51.884  80.210  74.055  1.00  0.00           O  
ATOM   3878  N   LEU   245      52.330  82.052  75.255  1.00  0.00           N  
ATOM   3879  H   LEU   245      53.128  82.587  75.565  1.00  0.00           H  
ATOM   3880  CA  LEU   245      51.016  82.357  75.835  1.00  0.00           C  
ATOM   3881  HA  LEU   245      50.527  81.462  76.221  1.00  0.00           H  
ATOM   3882  CB  LEU   245      51.166  83.406  76.981  1.00  0.00           C  
ATOM   3883  HB2 LEU   245      51.883  83.039  77.716  1.00  0.00           H  
ATOM   3884  HB3 LEU   245      51.580  84.312  76.538  1.00  0.00           H  
ATOM   3885  CG  LEU   245      49.923  83.743  77.817  1.00  0.00           C  
ATOM   3886  HG  LEU   245      49.164  84.205  77.186  1.00  0.00           H  
ATOM   3887  CD1 LEU   245      49.439  82.538  78.659  1.00  0.00           C  
ATOM   3888 HD11 LEU   245      48.823  82.883  79.489  1.00  0.00           H  
ATOM   3889 HD12 LEU   245      48.894  81.828  78.037  1.00  0.00           H  
ATOM   3890 HD13 LEU   245      50.286  82.029  79.119  1.00  0.00           H  
ATOM   3891  CD2 LEU   245      50.379  84.768  78.888  1.00  0.00           C  
ATOM   3892 HD21 LEU   245      49.531  84.900  79.560  1.00  0.00           H  
ATOM   3893 HD22 LEU   245      51.318  84.616  79.419  1.00  0.00           H  
ATOM   3894 HD23 LEU   245      50.442  85.692  78.313  1.00  0.00           H  
ATOM   3895  C   LEU   245      50.082  82.784  74.794  1.00  0.00           C  
ATOM   3896  O   LEU   245      48.884  82.428  74.940  1.00  0.00           O  
ATOM   3897  N   ALA   246      50.553  83.506  73.755  1.00  0.00           N  
ATOM   3898  H   ALA   246      51.540  83.713  73.698  1.00  0.00           H  
ATOM   3899  CA  ALA   246      49.719  83.911  72.632  1.00  0.00           C  
ATOM   3900  HA  ALA   246      48.779  84.241  73.075  1.00  0.00           H  
ATOM   3901  CB  ALA   246      50.435  85.026  71.892  1.00  0.00           C  
ATOM   3902  HB1 ALA   246      49.789  85.559  71.194  1.00  0.00           H  
ATOM   3903  HB2 ALA   246      50.915  85.655  72.642  1.00  0.00           H  
ATOM   3904  HB3 ALA   246      51.185  84.581  71.238  1.00  0.00           H  
ATOM   3905  C   ALA   246      49.373  82.682  71.679  1.00  0.00           C  
ATOM   3906  O   ALA   246      48.238  82.684  71.146  1.00  0.00           O  
ATOM   3907  N   TYR   247      50.269  81.734  71.459  1.00  0.00           N  
ATOM   3908  H   TYR   247      51.218  81.983  71.700  1.00  0.00           H  
ATOM   3909  CA  TYR   247      50.097  80.488  70.665  1.00  0.00           C  
ATOM   3910  HA  TYR   247      49.469  80.809  69.834  1.00  0.00           H  
ATOM   3911  CB  TYR   247      51.489  80.159  70.132  1.00  0.00           C  
ATOM   3912  HB2 TYR   247      52.025  81.088  69.944  1.00  0.00           H  
ATOM   3913  HB3 TYR   247      52.056  79.646  70.909  1.00  0.00           H  
ATOM   3914  CG  TYR   247      51.423  79.300  68.930  1.00  0.00           C  
ATOM   3915  CD1 TYR   247      50.770  79.809  67.746  1.00  0.00           C  
ATOM   3916  HD1 TYR   247      50.430  80.833  67.783  1.00  0.00           H  
ATOM   3917  CE1 TYR   247      50.602  78.953  66.603  1.00  0.00           C  
ATOM   3918  HE1 TYR   247      50.247  79.446  65.711  1.00  0.00           H  
ATOM   3919  CZ  TYR   247      51.188  77.668  66.648  1.00  0.00           C  
ATOM   3920  OH  TYR   247      51.073  76.997  65.500  1.00  0.00           O  
ATOM   3921  HH  TYR   247      50.813  76.085  65.651  1.00  0.00           H  
ATOM   3922  CE2 TYR   247      51.868  77.173  67.794  1.00  0.00           C  
ATOM   3923  HE2 TYR   247      52.267  76.172  67.866  1.00  0.00           H  
ATOM   3924  CD2 TYR   247      52.011  77.995  68.936  1.00  0.00           C  
ATOM   3925  HD2 TYR   247      52.440  77.725  69.890  1.00  0.00           H  
ATOM   3926  C   TYR   247      49.331  79.311  71.259  1.00  0.00           C  
ATOM   3927  O   TYR   247      48.930  78.514  70.434  1.00  0.00           O  
ATOM   3928  N   ALA   248      49.090  79.178  72.565  1.00  0.00           N  
ATOM   3929  H   ALA   248      49.703  79.710  73.165  1.00  0.00           H  
ATOM   3930  CA  ALA   248      48.617  77.861  73.053  1.00  0.00           C  
ATOM   3931  HA  ALA   248      49.269  77.059  72.706  1.00  0.00           H  
ATOM   3932  CB  ALA   248      48.861  77.737  74.573  1.00  0.00           C  
ATOM   3933  HB1 ALA   248      48.704  76.746  74.999  1.00  0.00           H  
ATOM   3934  HB2 ALA   248      49.822  78.160  74.866  1.00  0.00           H  
ATOM   3935  HB3 ALA   248      48.214  78.438  75.100  1.00  0.00           H  
ATOM   3936  C   ALA   248      47.162  77.495  72.666  1.00  0.00           C  
ATOM   3937  O   ALA   248      46.850  76.306  72.641  1.00  0.00           O  
ATOM   3938  N   LYS   249      46.232  78.462  72.426  1.00  0.00           N  
ATOM   3939  H   LYS   249      46.474  79.415  72.658  1.00  0.00           H  
ATOM   3940  CA  LYS   249      44.948  78.146  71.806  1.00  0.00           C  
ATOM   3941  HA  LYS   249      44.447  77.360  72.372  1.00  0.00           H  
ATOM   3942  CB  LYS   249      43.970  79.244  71.814  1.00  0.00           C  
ATOM   3943  HB2 LYS   249      43.812  79.530  72.854  1.00  0.00           H  
ATOM   3944  HB3 LYS   249      44.380  80.156  71.381  1.00  0.00           H  
ATOM   3945  CG  LYS   249      42.556  78.966  71.126  1.00  0.00           C  
ATOM   3946  HG2 LYS   249      42.087  79.945  71.024  1.00  0.00           H  
ATOM   3947  HG3 LYS   249      42.751  78.566  70.131  1.00  0.00           H  
ATOM   3948  CD  LYS   249      41.629  77.942  71.939  1.00  0.00           C  
ATOM   3949  HD2 LYS   249      42.061  76.943  71.990  1.00  0.00           H  
ATOM   3950  HD3 LYS   249      41.341  78.267  72.938  1.00  0.00           H  
ATOM   3951  CE  LYS   249      40.351  77.774  71.115  1.00  0.00           C  
ATOM   3952  HE2 LYS   249      39.929  78.731  70.808  1.00  0.00           H  
ATOM   3953  HE3 LYS   249      40.538  77.241  70.183  1.00  0.00           H  
ATOM   3954  NZ  LYS   249      39.356  77.031  71.900  1.00  0.00           N  
ATOM   3955  HZ1 LYS   249      38.953  76.415  71.209  1.00  0.00           H  
ATOM   3956  HZ2 LYS   249      39.864  76.522  72.610  1.00  0.00           H  
ATOM   3957  HZ3 LYS   249      38.561  77.508  72.302  1.00  0.00           H  
ATOM   3958  C   LYS   249      45.101  77.594  70.317  1.00  0.00           C  
ATOM   3959  O   LYS   249      44.473  76.584  70.080  1.00  0.00           O  
ATOM   3960  N   ALA   250      45.852  78.178  69.407  1.00  0.00           N  
ATOM   3961  H   ALA   250      46.379  78.962  69.763  1.00  0.00           H  
ATOM   3962  CA  ALA   250      46.132  77.683  68.083  1.00  0.00           C  
ATOM   3963  HA  ALA   250      45.233  77.518  67.490  1.00  0.00           H  
ATOM   3964  CB  ALA   250      47.002  78.719  67.263  1.00  0.00           C  
ATOM   3965  HB1 ALA   250      47.251  78.292  66.291  1.00  0.00           H  
ATOM   3966  HB2 ALA   250      46.488  79.678  67.309  1.00  0.00           H  
ATOM   3967  HB3 ALA   250      47.947  78.827  67.797  1.00  0.00           H  
ATOM   3968  C   ALA   250      46.854  76.336  68.156  1.00  0.00           C  
ATOM   3969  O   ALA   250      46.494  75.483  67.412  1.00  0.00           O  
ATOM   3970  N   GLY   251      47.842  76.189  69.117  1.00  0.00           N  
ATOM   3971  H   GLY   251      48.158  77.074  69.488  1.00  0.00           H  
ATOM   3972  CA  GLY   251      48.530  74.873  69.273  1.00  0.00           C  
ATOM   3973  HA2 GLY   251      49.130  74.720  68.376  1.00  0.00           H  
ATOM   3974  HA3 GLY   251      49.223  74.933  70.112  1.00  0.00           H  
ATOM   3975  C   GLY   251      47.535  73.790  69.566  1.00  0.00           C  
ATOM   3976  O   GLY   251      47.544  72.775  68.879  1.00  0.00           O  
ATOM   3977  N   ALA   252      46.633  74.063  70.482  1.00  0.00           N  
ATOM   3978  H   ALA   252      46.806  74.768  71.183  1.00  0.00           H  
ATOM   3979  CA  ALA   252      45.591  73.073  70.817  1.00  0.00           C  
ATOM   3980  HA  ALA   252      46.099  72.165  71.140  1.00  0.00           H  
ATOM   3981  CB  ALA   252      44.911  73.613  72.111  1.00  0.00           C  
ATOM   3982  HB1 ALA   252      45.690  74.062  72.728  1.00  0.00           H  
ATOM   3983  HB2 ALA   252      44.075  74.292  71.941  1.00  0.00           H  
ATOM   3984  HB3 ALA   252      44.474  72.746  72.607  1.00  0.00           H  
ATOM   3985  C   ALA   252      44.520  72.861  69.719  1.00  0.00           C  
ATOM   3986  O   ALA   252      43.888  71.828  69.682  1.00  0.00           O  
ATOM   3987  N   VAL   253      44.155  73.860  68.847  1.00  0.00           N  
ATOM   3988  H   VAL   253      44.387  74.785  69.179  1.00  0.00           H  
ATOM   3989  CA  VAL   253      43.308  73.578  67.711  1.00  0.00           C  
ATOM   3990  HA  VAL   253      42.443  72.993  68.025  1.00  0.00           H  
ATOM   3991  CB  VAL   253      42.834  74.961  66.951  1.00  0.00           C  
ATOM   3992  HB  VAL   253      43.671  75.658  66.912  1.00  0.00           H  
ATOM   3993  CG1 VAL   253      42.289  74.650  65.491  1.00  0.00           C  
ATOM   3994 HG11 VAL   253      42.291  75.581  64.925  1.00  0.00           H  
ATOM   3995 HG12 VAL   253      42.872  73.841  65.051  1.00  0.00           H  
ATOM   3996 HG13 VAL   253      41.259  74.294  65.502  1.00  0.00           H  
ATOM   3997  CG2 VAL   253      41.799  75.728  67.771  1.00  0.00           C  
ATOM   3998 HG21 VAL   253      41.365  76.599  67.281  1.00  0.00           H  
ATOM   3999 HG22 VAL   253      41.117  74.957  68.129  1.00  0.00           H  
ATOM   4000 HG23 VAL   253      42.288  76.073  68.683  1.00  0.00           H  
ATOM   4001  C   VAL   253      44.011  72.570  66.686  1.00  0.00           C  
ATOM   4002  O   VAL   253      43.307  71.670  66.266  1.00  0.00           O  
ATOM   4003  N   ALA   254      45.311  72.763  66.347  1.00  0.00           N  
ATOM   4004  H   ALA   254      45.841  73.544  66.708  1.00  0.00           H  
ATOM   4005  CA  ALA   254      45.952  71.935  65.267  1.00  0.00           C  
ATOM   4006  HA  ALA   254      45.402  71.989  64.327  1.00  0.00           H  
ATOM   4007  CB  ALA   254      47.324  72.517  65.036  1.00  0.00           C  
ATOM   4008  HB1 ALA   254      47.274  73.444  64.465  1.00  0.00           H  
ATOM   4009  HB2 ALA   254      47.833  72.766  65.967  1.00  0.00           H  
ATOM   4010  HB3 ALA   254      47.893  71.810  64.433  1.00  0.00           H  
ATOM   4011  C   ALA   254      46.052  70.439  65.733  1.00  0.00           C  
ATOM   4012  O   ALA   254      45.763  69.608  64.919  1.00  0.00           O  
ATOM   4013  N   GLU   255      46.351  70.186  67.042  1.00  0.00           N  
ATOM   4014  H   GLU   255      46.642  70.970  67.609  1.00  0.00           H  
ATOM   4015  CA  GLU   255      46.373  68.922  67.672  1.00  0.00           C  
ATOM   4016  HA  GLU   255      47.038  68.214  67.177  1.00  0.00           H  
ATOM   4017  CB  GLU   255      46.784  69.120  69.176  1.00  0.00           C  
ATOM   4018  HB2 GLU   255      47.793  69.531  69.166  1.00  0.00           H  
ATOM   4019  HB3 GLU   255      46.161  69.824  69.728  1.00  0.00           H  
ATOM   4020  CG  GLU   255      46.867  67.836  69.992  1.00  0.00           C  
ATOM   4021  HG2 GLU   255      45.871  67.511  70.293  1.00  0.00           H  
ATOM   4022  HG3 GLU   255      47.431  67.156  69.354  1.00  0.00           H  
ATOM   4023  CD  GLU   255      47.706  67.891  71.242  1.00  0.00           C  
ATOM   4024  OE1 GLU   255      48.533  68.794  71.432  1.00  0.00           O  
ATOM   4025  OE2 GLU   255      47.556  66.982  72.028  1.00  0.00           O  
ATOM   4026  C   GLU   255      44.993  68.299  67.649  1.00  0.00           C  
ATOM   4027  O   GLU   255      44.854  67.097  67.344  1.00  0.00           O  
ATOM   4028  N   GLU   256      43.912  69.044  67.952  1.00  0.00           N  
ATOM   4029  H   GLU   256      43.988  69.976  68.334  1.00  0.00           H  
ATOM   4030  CA  GLU   256      42.559  68.458  67.984  1.00  0.00           C  
ATOM   4031  HA  GLU   256      42.603  67.507  68.515  1.00  0.00           H  
ATOM   4032  CB  GLU   256      41.661  69.461  68.653  1.00  0.00           C  
ATOM   4033  HB2 GLU   256      42.098  69.773  69.601  1.00  0.00           H  
ATOM   4034  HB3 GLU   256      41.530  70.240  67.902  1.00  0.00           H  
ATOM   4035  CG  GLU   256      40.356  68.712  68.998  1.00  0.00           C  
ATOM   4036  HG2 GLU   256      39.692  68.635  68.137  1.00  0.00           H  
ATOM   4037  HG3 GLU   256      40.581  67.667  69.212  1.00  0.00           H  
ATOM   4038  CD  GLU   256      39.549  69.357  70.102  1.00  0.00           C  
ATOM   4039  OE1 GLU   256      39.549  68.888  71.258  1.00  0.00           O  
ATOM   4040  OE2 GLU   256      38.826  70.343  69.762  1.00  0.00           O  
ATOM   4041  C   GLU   256      42.144  68.150  66.498  1.00  0.00           C  
ATOM   4042  O   GLU   256      41.558  67.067  66.242  1.00  0.00           O  
ATOM   4043  N   VAL   257      42.411  68.968  65.516  1.00  0.00           N  
ATOM   4044  H   VAL   257      42.790  69.834  65.869  1.00  0.00           H  
ATOM   4045  CA  VAL   257      42.176  68.731  64.092  1.00  0.00           C  
ATOM   4046  HA  VAL   257      41.138  68.440  63.933  1.00  0.00           H  
ATOM   4047  CB  VAL   257      42.512  69.917  63.242  1.00  0.00           C  
ATOM   4048  HB  VAL   257      43.543  70.205  63.443  1.00  0.00           H  
ATOM   4049  CG1 VAL   257      42.288  69.481  61.758  1.00  0.00           C  
ATOM   4050 HG11 VAL   257      41.379  68.892  61.633  1.00  0.00           H  
ATOM   4051 HG12 VAL   257      41.983  70.300  61.107  1.00  0.00           H  
ATOM   4052 HG13 VAL   257      43.105  68.897  61.334  1.00  0.00           H  
ATOM   4053  CG2 VAL   257      41.607  71.114  63.524  1.00  0.00           C  
ATOM   4054 HG21 VAL   257      41.538  71.090  64.611  1.00  0.00           H  
ATOM   4055 HG22 VAL   257      41.994  72.089  63.227  1.00  0.00           H  
ATOM   4056 HG23 VAL   257      40.590  70.951  63.168  1.00  0.00           H  
ATOM   4057  C   VAL   257      42.972  67.475  63.622  1.00  0.00           C  
ATOM   4058  O   VAL   257      42.504  66.613  62.885  1.00  0.00           O  
ATOM   4059  N   LEU   258      44.227  67.333  64.025  1.00  0.00           N  
ATOM   4060  H   LEU   258      44.645  68.127  64.488  1.00  0.00           H  
ATOM   4061  CA  LEU   258      45.141  66.246  63.671  1.00  0.00           C  
ATOM   4062  HA  LEU   258      45.094  66.146  62.586  1.00  0.00           H  
ATOM   4063  CB  LEU   258      46.570  66.567  64.185  1.00  0.00           C  
ATOM   4064  HB2 LEU   258      46.516  66.996  65.186  1.00  0.00           H  
ATOM   4065  HB3 LEU   258      47.081  65.617  64.341  1.00  0.00           H  
ATOM   4066  CG  LEU   258      47.457  67.437  63.304  1.00  0.00           C  
ATOM   4067  HG  LEU   258      46.841  68.311  63.093  1.00  0.00           H  
ATOM   4068  CD1 LEU   258      48.760  67.857  64.039  1.00  0.00           C  
ATOM   4069 HD11 LEU   258      48.530  68.464  64.914  1.00  0.00           H  
ATOM   4070 HD12 LEU   258      49.355  66.985  64.309  1.00  0.00           H  
ATOM   4071 HD13 LEU   258      49.181  68.511  63.275  1.00  0.00           H  
ATOM   4072  CD2 LEU   258      47.817  66.621  62.063  1.00  0.00           C  
ATOM   4073 HD21 LEU   258      48.376  65.725  62.333  1.00  0.00           H  
ATOM   4074 HD22 LEU   258      46.876  66.349  61.585  1.00  0.00           H  
ATOM   4075 HD23 LEU   258      48.453  67.149  61.354  1.00  0.00           H  
ATOM   4076  C   LEU   258      44.708  64.906  64.223  1.00  0.00           C  
ATOM   4077  O   LEU   258      44.808  63.957  63.484  1.00  0.00           O  
ATOM   4078  N   ALA   259      44.030  64.795  65.342  1.00  0.00           N  
ATOM   4079  H   ALA   259      43.952  65.614  65.928  1.00  0.00           H  
ATOM   4080  CA  ALA   259      43.336  63.576  65.834  1.00  0.00           C  
ATOM   4081  HA  ALA   259      43.985  62.718  65.657  1.00  0.00           H  
ATOM   4082  CB  ALA   259      43.039  63.700  67.358  1.00  0.00           C  
ATOM   4083  HB1 ALA   259      42.506  62.845  67.775  1.00  0.00           H  
ATOM   4084  HB2 ALA   259      43.966  63.794  67.922  1.00  0.00           H  
ATOM   4085  HB3 ALA   259      42.469  64.555  67.720  1.00  0.00           H  
ATOM   4086  C   ALA   259      42.015  63.388  65.149  1.00  0.00           C  
ATOM   4087  O   ALA   259      41.579  62.283  64.888  1.00  0.00           O  
ATOM   4088  N   ALA   260      41.200  64.472  64.879  1.00  0.00           N  
ATOM   4089  H   ALA   260      41.509  65.379  65.199  1.00  0.00           H  
ATOM   4090  CA  ALA   260      39.858  64.427  64.253  1.00  0.00           C  
ATOM   4091  HA  ALA   260      39.313  63.583  64.676  1.00  0.00           H  
ATOM   4092  CB  ALA   260      39.041  65.640  64.623  1.00  0.00           C  
ATOM   4093  HB1 ALA   260      39.451  66.410  63.969  1.00  0.00           H  
ATOM   4094  HB2 ALA   260      37.968  65.471  64.540  1.00  0.00           H  
ATOM   4095  HB3 ALA   260      39.115  65.767  65.704  1.00  0.00           H  
ATOM   4096  C   ALA   260      39.819  64.246  62.682  1.00  0.00           C  
ATOM   4097  O   ALA   260      38.730  64.252  62.106  1.00  0.00           O  
ATOM   4098  N   ILE   261      40.966  64.012  62.079  1.00  0.00           N  
ATOM   4099  H   ILE   261      41.779  64.133  62.667  1.00  0.00           H  
ATOM   4100  CA  ILE   261      41.202  64.390  60.678  1.00  0.00           C  
ATOM   4101  HA  ILE   261      40.994  65.458  60.617  1.00  0.00           H  
ATOM   4102  CB  ILE   261      42.698  64.287  60.337  1.00  0.00           C  
ATOM   4103  HB  ILE   261      43.231  64.717  61.185  1.00  0.00           H  
ATOM   4104  CG2 ILE   261      43.150  62.831  60.082  1.00  0.00           C  
ATOM   4105 HG21 ILE   261      43.024  62.192  60.956  1.00  0.00           H  
ATOM   4106 HG22 ILE   261      42.617  62.441  59.215  1.00  0.00           H  
ATOM   4107 HG23 ILE   261      44.226  62.873  59.913  1.00  0.00           H  
ATOM   4108  CG1 ILE   261      42.938  65.059  59.014  1.00  0.00           C  
ATOM   4109 HG12 ILE   261      42.603  64.460  58.166  1.00  0.00           H  
ATOM   4110 HG13 ILE   261      42.488  66.046  59.117  1.00  0.00           H  
ATOM   4111  CD1 ILE   261      44.397  65.427  58.722  1.00  0.00           C  
ATOM   4112 HD11 ILE   261      44.733  66.143  59.470  1.00  0.00           H  
ATOM   4113 HD12 ILE   261      44.992  64.523  58.590  1.00  0.00           H  
ATOM   4114 HD13 ILE   261      44.520  65.902  57.749  1.00  0.00           H  
ATOM   4115  C   ILE   261      40.246  63.608  59.791  1.00  0.00           C  
ATOM   4116  O   ILE   261      39.592  64.189  58.949  1.00  0.00           O  
ATOM   4117  N   ARG   262      40.125  62.309  59.981  1.00  0.00           N  
ATOM   4118  H   ARG   262      40.851  61.981  60.602  1.00  0.00           H  
ATOM   4119  CA  ARG   262      39.264  61.409  59.189  1.00  0.00           C  
ATOM   4120  HA  ARG   262      39.654  61.593  58.188  1.00  0.00           H  
ATOM   4121  CB  ARG   262      39.428  59.990  59.730  1.00  0.00           C  
ATOM   4122  HB2 ARG   262      40.499  59.844  59.874  1.00  0.00           H  
ATOM   4123  HB3 ARG   262      38.792  59.988  60.615  1.00  0.00           H  
ATOM   4124  CG  ARG   262      38.911  58.783  58.931  1.00  0.00           C  
ATOM   4125  HG2 ARG   262      38.073  59.044  58.284  1.00  0.00           H  
ATOM   4126  HG3 ARG   262      39.782  58.689  58.283  1.00  0.00           H  
ATOM   4127  CD  ARG   262      38.874  57.470  59.749  1.00  0.00           C  
ATOM   4128  HD2 ARG   262      39.769  57.394  60.366  1.00  0.00           H  
ATOM   4129  HD3 ARG   262      38.018  57.485  60.423  1.00  0.00           H  
ATOM   4130  NE  ARG   262      38.649  56.307  58.917  1.00  0.00           N  
ATOM   4131  HE  ARG   262      39.386  55.620  58.848  1.00  0.00           H  
ATOM   4132  CZ  ARG   262      37.567  55.881  58.295  1.00  0.00           C  
ATOM   4133  NH1 ARG   262      36.419  56.494  58.503  1.00  0.00           N  
ATOM   4134 HH11 ARG   262      36.445  57.274  59.143  1.00  0.00           H  
ATOM   4135 HH12 ARG   262      35.663  56.191  57.906  1.00  0.00           H  
ATOM   4136  NH2 ARG   262      37.626  54.879  57.466  1.00  0.00           N  
ATOM   4137 HH21 ARG   262      38.519  54.472  57.227  1.00  0.00           H  
ATOM   4138 HH22 ARG   262      36.800  54.480  57.045  1.00  0.00           H  
ATOM   4139  C   ARG   262      37.773  61.698  59.189  1.00  0.00           C  
ATOM   4140  O   ARG   262      37.201  61.913  58.102  1.00  0.00           O  
ATOM   4141  N   THR   263      37.257  62.072  60.338  1.00  0.00           N  
ATOM   4142  H   THR   263      37.724  61.778  61.184  1.00  0.00           H  
ATOM   4143  CA  THR   263      35.921  62.648  60.499  1.00  0.00           C  
ATOM   4144  HA  THR   263      35.165  61.999  60.057  1.00  0.00           H  
ATOM   4145  CB  THR   263      35.663  62.833  61.972  1.00  0.00           C  
ATOM   4146  HB  THR   263      36.331  63.640  62.271  1.00  0.00           H  
ATOM   4147  CG2 THR   263      34.183  63.281  62.335  1.00  0.00           C  
ATOM   4148 HG21 THR   263      33.372  62.744  61.842  1.00  0.00           H  
ATOM   4149 HG22 THR   263      34.116  63.201  63.420  1.00  0.00           H  
ATOM   4150 HG23 THR   263      34.087  64.335  62.076  1.00  0.00           H  
ATOM   4151  OG1 THR   263      35.977  61.659  62.679  1.00  0.00           O  
ATOM   4152  HG1 THR   263      36.930  61.621  62.784  1.00  0.00           H  
ATOM   4153  C   THR   263      35.791  63.959  59.853  1.00  0.00           C  
ATOM   4154  O   THR   263      34.783  64.240  59.179  1.00  0.00           O  
ATOM   4155  N   VAL   264      36.885  64.734  59.863  1.00  0.00           N  
ATOM   4156  H   VAL   264      37.665  64.458  60.442  1.00  0.00           H  
ATOM   4157  CA  VAL   264      36.765  66.107  59.308  1.00  0.00           C  
ATOM   4158  HA  VAL   264      35.850  66.609  59.621  1.00  0.00           H  
ATOM   4159  CB  VAL   264      37.939  67.005  59.800  1.00  0.00           C  
ATOM   4160  HB  VAL   264      38.895  66.487  59.717  1.00  0.00           H  
ATOM   4161  CG1 VAL   264      38.012  68.360  59.169  1.00  0.00           C  
ATOM   4162 HG11 VAL   264      38.945  68.820  59.498  1.00  0.00           H  
ATOM   4163 HG12 VAL   264      37.961  68.306  58.081  1.00  0.00           H  
ATOM   4164 HG13 VAL   264      37.145  68.986  59.379  1.00  0.00           H  
ATOM   4165  CG2 VAL   264      37.787  67.329  61.285  1.00  0.00           C  
ATOM   4166 HG21 VAL   264      37.346  66.496  61.831  1.00  0.00           H  
ATOM   4167 HG22 VAL   264      38.768  67.493  61.732  1.00  0.00           H  
ATOM   4168 HG23 VAL   264      37.152  68.215  61.270  1.00  0.00           H  
ATOM   4169  C   VAL   264      36.728  66.064  57.782  1.00  0.00           C  
ATOM   4170  O   VAL   264      35.908  66.698  57.162  1.00  0.00           O  
ATOM   4171  N   ILE   265      37.593  65.222  57.198  1.00  0.00           N  
ATOM   4172  H   ILE   265      38.135  64.687  57.862  1.00  0.00           H  
ATOM   4173  CA  ILE   265      37.632  64.943  55.755  1.00  0.00           C  
ATOM   4174  HA  ILE   265      37.588  65.778  55.057  1.00  0.00           H  
ATOM   4175  CB  ILE   265      38.891  64.087  55.405  1.00  0.00           C  
ATOM   4176  HB  ILE   265      38.985  63.275  56.126  1.00  0.00           H  
ATOM   4177  CG2 ILE   265      38.967  63.430  54.038  1.00  0.00           C  
ATOM   4178 HG21 ILE   265      39.863  62.831  54.199  1.00  0.00           H  
ATOM   4179 HG22 ILE   265      38.138  62.807  53.701  1.00  0.00           H  
ATOM   4180 HG23 ILE   265      39.262  64.175  53.298  1.00  0.00           H  
ATOM   4181  CG1 ILE   265      40.161  64.945  55.597  1.00  0.00           C  
ATOM   4182 HG12 ILE   265      40.134  65.331  56.616  1.00  0.00           H  
ATOM   4183 HG13 ILE   265      41.001  64.259  55.489  1.00  0.00           H  
ATOM   4184  CD1 ILE   265      40.534  66.098  54.559  1.00  0.00           C  
ATOM   4185 HD11 ILE   265      40.890  65.738  53.594  1.00  0.00           H  
ATOM   4186 HD12 ILE   265      39.654  66.692  54.312  1.00  0.00           H  
ATOM   4187 HD13 ILE   265      41.241  66.843  54.922  1.00  0.00           H  
ATOM   4188  C   ILE   265      36.284  64.304  55.436  1.00  0.00           C  
ATOM   4189  O   ILE   265      35.574  64.840  54.548  1.00  0.00           O  
ATOM   4190  N   ALA   266      35.779  63.370  56.197  1.00  0.00           N  
ATOM   4191  H   ALA   266      36.268  62.940  56.969  1.00  0.00           H  
ATOM   4192  CA  ALA   266      34.518  62.778  55.774  1.00  0.00           C  
ATOM   4193  HA  ALA   266      34.521  62.573  54.704  1.00  0.00           H  
ATOM   4194  CB  ALA   266      34.297  61.519  56.565  1.00  0.00           C  
ATOM   4195  HB1 ALA   266      35.079  60.837  56.231  1.00  0.00           H  
ATOM   4196  HB2 ALA   266      34.423  61.681  57.636  1.00  0.00           H  
ATOM   4197  HB3 ALA   266      33.316  61.075  56.392  1.00  0.00           H  
ATOM   4198  C   ALA   266      33.317  63.744  55.975  1.00  0.00           C  
ATOM   4199  O   ALA   266      32.239  63.448  55.440  1.00  0.00           O  
ATOM   4200  N   PHE   267      33.443  64.884  56.654  1.00  0.00           N  
ATOM   4201  H   PHE   267      34.412  65.102  56.834  1.00  0.00           H  
ATOM   4202  CA  PHE   267      32.495  65.990  56.812  1.00  0.00           C  
ATOM   4203  HA  PHE   267      31.499  65.551  56.766  1.00  0.00           H  
ATOM   4204  CB  PHE   267      32.729  66.461  58.189  1.00  0.00           C  
ATOM   4205  HB2 PHE   267      32.488  65.603  58.816  1.00  0.00           H  
ATOM   4206  HB3 PHE   267      33.755  66.808  58.309  1.00  0.00           H  
ATOM   4207  CG  PHE   267      31.916  67.668  58.651  1.00  0.00           C  
ATOM   4208  CD1 PHE   267      30.636  67.478  59.226  1.00  0.00           C  
ATOM   4209  HD1 PHE   267      30.110  66.537  59.156  1.00  0.00           H  
ATOM   4210  CE1 PHE   267      29.893  68.560  59.739  1.00  0.00           C  
ATOM   4211  HE1 PHE   267      28.946  68.323  60.201  1.00  0.00           H  
ATOM   4212  CZ  PHE   267      30.398  69.860  59.682  1.00  0.00           C  
ATOM   4213  HZ  PHE   267      29.750  70.663  60.000  1.00  0.00           H  
ATOM   4214  CE2 PHE   267      31.667  70.053  58.994  1.00  0.00           C  
ATOM   4215  HE2 PHE   267      32.121  71.029  58.908  1.00  0.00           H  
ATOM   4216  CD2 PHE   267      32.416  68.955  58.506  1.00  0.00           C  
ATOM   4217  HD2 PHE   267      33.418  69.147  58.150  1.00  0.00           H  
ATOM   4218  C   PHE   267      32.705  67.091  55.714  1.00  0.00           C  
ATOM   4219  O   PHE   267      31.839  68.021  55.642  1.00  0.00           O  
ATOM   4220  N   GLY   268      33.752  67.054  54.821  1.00  0.00           N  
ATOM   4221  H   GLY   268      34.403  66.293  54.957  1.00  0.00           H  
ATOM   4222  CA  GLY   268      34.208  68.136  53.967  1.00  0.00           C  
ATOM   4223  HA2 GLY   268      35.053  67.791  53.372  1.00  0.00           H  
ATOM   4224  HA3 GLY   268      33.368  68.476  53.361  1.00  0.00           H  
ATOM   4225  C   GLY   268      34.745  69.437  54.654  1.00  0.00           C  
ATOM   4226  O   GLY   268      34.350  70.538  54.233  1.00  0.00           O  
ATOM   4227  N   GLY   269      35.379  69.411  55.813  1.00  0.00           N  
ATOM   4228  H   GLY   269      35.789  68.569  56.193  1.00  0.00           H  
ATOM   4229  CA  GLY   269      35.726  70.587  56.632  1.00  0.00           C  
ATOM   4230  HA2 GLY   269      34.832  71.208  56.701  1.00  0.00           H  
ATOM   4231  HA3 GLY   269      35.762  70.268  57.674  1.00  0.00           H  
ATOM   4232  C   GLY   269      37.062  71.322  56.248  1.00  0.00           C  
ATOM   4233  O   GLY   269      37.632  72.072  57.034  1.00  0.00           O  
ATOM   4234  N   GLN   270      37.629  71.049  55.080  1.00  0.00           N  
ATOM   4235  H   GLN   270      37.019  70.424  54.574  1.00  0.00           H  
ATOM   4236  CA  GLN   270      39.032  71.350  54.701  1.00  0.00           C  
ATOM   4237  HA  GLN   270      39.815  70.949  55.344  1.00  0.00           H  
ATOM   4238  CB  GLN   270      39.398  70.948  53.304  1.00  0.00           C  
ATOM   4239  HB2 GLN   270      38.963  71.596  52.544  1.00  0.00           H  
ATOM   4240  HB3 GLN   270      40.430  71.255  53.133  1.00  0.00           H  
ATOM   4241  CG  GLN   270      39.288  69.476  52.796  1.00  0.00           C  
ATOM   4242  HG2 GLN   270      40.006  69.451  51.976  1.00  0.00           H  
ATOM   4243  HG3 GLN   270      39.673  68.731  53.493  1.00  0.00           H  
ATOM   4244  CD  GLN   270      37.907  69.005  52.224  1.00  0.00           C  
ATOM   4245  OE1 GLN   270      36.852  69.572  52.539  1.00  0.00           O  
ATOM   4246  NE2 GLN   270      37.839  67.870  51.579  1.00  0.00           N  
ATOM   4247 HE21 GLN   270      38.742  67.538  51.272  1.00  0.00           H  
ATOM   4248 HE22 GLN   270      36.914  67.466  51.560  1.00  0.00           H  
ATOM   4249  C   GLN   270      39.219  72.907  54.792  1.00  0.00           C  
ATOM   4250  O   GLN   270      40.423  73.252  54.848  1.00  0.00           O  
ATOM   4251  N   LYS   271      38.303  73.783  54.531  1.00  0.00           N  
ATOM   4252  H   LYS   271      37.349  73.533  54.311  1.00  0.00           H  
ATOM   4253  CA  LYS   271      38.387  75.208  54.668  1.00  0.00           C  
ATOM   4254  HA  LYS   271      39.410  75.574  54.587  1.00  0.00           H  
ATOM   4255  CB  LYS   271      37.674  75.978  53.562  1.00  0.00           C  
ATOM   4256  HB2 LYS   271      37.887  75.519  52.597  1.00  0.00           H  
ATOM   4257  HB3 LYS   271      36.600  75.796  53.609  1.00  0.00           H  
ATOM   4258  CG  LYS   271      37.970  77.456  53.367  1.00  0.00           C  
ATOM   4259  HG2 LYS   271      37.463  77.930  54.207  1.00  0.00           H  
ATOM   4260  HG3 LYS   271      39.047  77.617  53.415  1.00  0.00           H  
ATOM   4261  CD  LYS   271      37.447  78.183  52.145  1.00  0.00           C  
ATOM   4262  HD2 LYS   271      37.919  77.655  51.316  1.00  0.00           H  
ATOM   4263  HD3 LYS   271      36.371  78.031  52.059  1.00  0.00           H  
ATOM   4264  CE  LYS   271      37.814  79.731  52.233  1.00  0.00           C  
ATOM   4265  HE2 LYS   271      37.370  80.102  53.157  1.00  0.00           H  
ATOM   4266  HE3 LYS   271      38.888  79.831  52.391  1.00  0.00           H  
ATOM   4267  NZ  LYS   271      37.449  80.473  51.042  1.00  0.00           N  
ATOM   4268  HZ1 LYS   271      37.676  79.936  50.217  1.00  0.00           H  
ATOM   4269  HZ2 LYS   271      36.442  80.524  51.107  1.00  0.00           H  
ATOM   4270  HZ3 LYS   271      37.740  81.436  50.961  1.00  0.00           H  
ATOM   4271  C   LYS   271      38.021  75.772  56.048  1.00  0.00           C  
ATOM   4272  O   LYS   271      38.529  76.807  56.502  1.00  0.00           O  
ATOM   4273  N   LYS   272      37.105  75.070  56.691  1.00  0.00           N  
ATOM   4274  H   LYS   272      36.851  74.211  56.225  1.00  0.00           H  
ATOM   4275  CA  LYS   272      36.567  75.464  58.022  1.00  0.00           C  
ATOM   4276  HA  LYS   272      36.337  76.519  57.875  1.00  0.00           H  
ATOM   4277  CB  LYS   272      35.244  74.712  58.209  1.00  0.00           C  
ATOM   4278  HB2 LYS   272      34.717  74.814  57.260  1.00  0.00           H  
ATOM   4279  HB3 LYS   272      35.448  73.724  58.622  1.00  0.00           H  
ATOM   4280  CG  LYS   272      34.376  75.329  59.262  1.00  0.00           C  
ATOM   4281  HG2 LYS   272      34.780  75.256  60.272  1.00  0.00           H  
ATOM   4282  HG3 LYS   272      34.153  76.390  59.152  1.00  0.00           H  
ATOM   4283  CD  LYS   272      33.021  74.681  59.327  1.00  0.00           C  
ATOM   4284  HD2 LYS   272      32.539  74.655  58.349  1.00  0.00           H  
ATOM   4285  HD3 LYS   272      33.253  73.624  59.463  1.00  0.00           H  
ATOM   4286  CE  LYS   272      32.130  75.278  60.394  1.00  0.00           C  
ATOM   4287  HE2 LYS   272      32.532  75.069  61.385  1.00  0.00           H  
ATOM   4288  HE3 LYS   272      32.131  76.360  60.265  1.00  0.00           H  
ATOM   4289  NZ  LYS   272      30.804  74.689  60.463  1.00  0.00           N  
ATOM   4290  HZ1 LYS   272      30.277  75.159  61.185  1.00  0.00           H  
ATOM   4291  HZ2 LYS   272      30.393  74.753  59.543  1.00  0.00           H  
ATOM   4292  HZ3 LYS   272      30.946  73.717  60.697  1.00  0.00           H  
ATOM   4293  C   LYS   272      37.535  75.304  59.206  1.00  0.00           C  
ATOM   4294  O   LYS   272      37.640  76.182  60.023  1.00  0.00           O  
ATOM   4295  N   GLU   273      38.275  74.230  59.283  1.00  0.00           N  
ATOM   4296  H   GLU   273      38.153  73.510  58.585  1.00  0.00           H  
ATOM   4297  CA  GLU   273      39.301  74.022  60.378  1.00  0.00           C  
ATOM   4298  HA  GLU   273      38.902  74.337  61.342  1.00  0.00           H  
ATOM   4299  CB  GLU   273      39.610  72.502  60.402  1.00  0.00           C  
ATOM   4300  HB2 GLU   273      39.855  72.358  59.349  1.00  0.00           H  
ATOM   4301  HB3 GLU   273      40.449  72.338  61.078  1.00  0.00           H  
ATOM   4302  CG  GLU   273      38.395  71.581  60.768  1.00  0.00           C  
ATOM   4303  HG2 GLU   273      37.636  71.620  59.986  1.00  0.00           H  
ATOM   4304  HG3 GLU   273      38.688  70.536  60.871  1.00  0.00           H  
ATOM   4305  CD  GLU   273      37.643  71.943  62.082  1.00  0.00           C  
ATOM   4306  OE1 GLU   273      36.409  71.654  62.163  1.00  0.00           O  
ATOM   4307  OE2 GLU   273      38.173  72.750  62.833  1.00  0.00           O  
ATOM   4308  C   GLU   273      40.574  74.920  60.097  1.00  0.00           C  
ATOM   4309  O   GLU   273      41.313  75.400  60.970  1.00  0.00           O  
ATOM   4310  N   LEU   274      40.952  75.029  58.825  1.00  0.00           N  
ATOM   4311  H   LEU   274      40.495  74.396  58.185  1.00  0.00           H  
ATOM   4312  CA  LEU   274      42.039  75.792  58.342  1.00  0.00           C  
ATOM   4313  HA  LEU   274      42.985  75.435  58.749  1.00  0.00           H  
ATOM   4314  CB  LEU   274      42.005  75.687  56.774  1.00  0.00           C  
ATOM   4315  HB2 LEU   274      42.210  74.639  56.553  1.00  0.00           H  
ATOM   4316  HB3 LEU   274      40.991  75.873  56.422  1.00  0.00           H  
ATOM   4317  CG  LEU   274      43.197  76.424  56.149  1.00  0.00           C  
ATOM   4318  HG  LEU   274      43.175  77.472  56.448  1.00  0.00           H  
ATOM   4319  CD1 LEU   274      44.621  75.950  56.484  1.00  0.00           C  
ATOM   4320 HD11 LEU   274      44.950  76.250  57.479  1.00  0.00           H  
ATOM   4321 HD12 LEU   274      44.724  74.877  56.320  1.00  0.00           H  
ATOM   4322 HD13 LEU   274      45.261  76.598  55.885  1.00  0.00           H  
ATOM   4323  CD2 LEU   274      43.111  76.287  54.682  1.00  0.00           C  
ATOM   4324 HD21 LEU   274      43.247  75.231  54.450  1.00  0.00           H  
ATOM   4325 HD22 LEU   274      42.120  76.533  54.300  1.00  0.00           H  
ATOM   4326 HD23 LEU   274      43.880  76.776  54.083  1.00  0.00           H  
ATOM   4327  C   LEU   274      41.954  77.255  58.712  1.00  0.00           C  
ATOM   4328  O   LEU   274      42.922  77.864  59.162  1.00  0.00           O  
ATOM   4329  N   GLU   275      40.719  77.783  58.525  1.00  0.00           N  
ATOM   4330  H   GLU   275      40.003  77.395  57.928  1.00  0.00           H  
ATOM   4331  CA  GLU   275      40.475  79.204  59.004  1.00  0.00           C  
ATOM   4332  HA  GLU   275      41.230  79.884  58.610  1.00  0.00           H  
ATOM   4333  CB  GLU   275      39.140  79.801  58.403  1.00  0.00           C  
ATOM   4334  HB2 GLU   275      39.212  79.573  57.339  1.00  0.00           H  
ATOM   4335  HB3 GLU   275      38.277  79.188  58.664  1.00  0.00           H  
ATOM   4336  CG  GLU   275      38.937  81.250  58.819  1.00  0.00           C  
ATOM   4337  HG2 GLU   275      37.872  81.321  58.597  1.00  0.00           H  
ATOM   4338  HG3 GLU   275      39.102  81.469  59.875  1.00  0.00           H  
ATOM   4339  CD  GLU   275      39.629  82.222  57.823  1.00  0.00           C  
ATOM   4340  OE1 GLU   275      39.477  83.483  57.958  1.00  0.00           O  
ATOM   4341  OE2 GLU   275      40.441  81.795  56.993  1.00  0.00           O  
ATOM   4342  C   GLU   275      40.361  79.279  60.560  1.00  0.00           C  
ATOM   4343  O   GLU   275      40.761  80.291  61.168  1.00  0.00           O  
ATOM   4344  N   ARG   276      39.930  78.205  61.216  1.00  0.00           N  
ATOM   4345  H   ARG   276      39.549  77.452  60.661  1.00  0.00           H  
ATOM   4346  CA  ARG   276      39.821  78.038  62.730  1.00  0.00           C  
ATOM   4347  HA  ARG   276      39.343  78.944  63.102  1.00  0.00           H  
ATOM   4348  CB  ARG   276      39.035  76.846  63.204  1.00  0.00           C  
ATOM   4349  HB2 ARG   276      38.160  76.783  62.557  1.00  0.00           H  
ATOM   4350  HB3 ARG   276      39.643  75.970  62.981  1.00  0.00           H  
ATOM   4351  CG  ARG   276      38.638  76.967  64.655  1.00  0.00           C  
ATOM   4352  HG2 ARG   276      39.533  76.561  65.126  1.00  0.00           H  
ATOM   4353  HG3 ARG   276      38.367  77.957  65.022  1.00  0.00           H  
ATOM   4354  CD  ARG   276      37.400  76.082  64.935  1.00  0.00           C  
ATOM   4355  HD2 ARG   276      37.127  76.416  65.936  1.00  0.00           H  
ATOM   4356  HD3 ARG   276      36.687  76.566  64.268  1.00  0.00           H  
ATOM   4357  NE  ARG   276      37.729  74.667  64.788  1.00  0.00           N  
ATOM   4358  HE  ARG   276      37.597  74.191  63.907  1.00  0.00           H  
ATOM   4359  CZ  ARG   276      38.208  73.926  65.777  1.00  0.00           C  
ATOM   4360  NH1 ARG   276      38.294  74.307  67.002  1.00  0.00           N  
ATOM   4361 HH11 ARG   276      37.828  75.181  67.197  1.00  0.00           H  
ATOM   4362 HH12 ARG   276      38.766  73.739  67.691  1.00  0.00           H  
ATOM   4363  NH2 ARG   276      38.612  72.686  65.484  1.00  0.00           N  
ATOM   4364 HH21 ARG   276      38.451  72.382  64.535  1.00  0.00           H  
ATOM   4365 HH22 ARG   276      39.130  72.156  66.170  1.00  0.00           H  
ATOM   4366  C   ARG   276      41.149  78.084  63.440  1.00  0.00           C  
ATOM   4367  O   ARG   276      41.284  78.720  64.496  1.00  0.00           O  
ATOM   4368  N   TYR   277      42.154  77.458  62.857  1.00  0.00           N  
ATOM   4369  H   TYR   277      41.930  76.874  62.065  1.00  0.00           H  
ATOM   4370  CA  TYR   277      43.502  77.687  63.141  1.00  0.00           C  
ATOM   4371  HA  TYR   277      43.664  77.501  64.202  1.00  0.00           H  
ATOM   4372  CB  TYR   277      44.247  76.561  62.439  1.00  0.00           C  
ATOM   4373  HB2 TYR   277      43.853  75.625  62.835  1.00  0.00           H  
ATOM   4374  HB3 TYR   277      44.110  76.517  61.359  1.00  0.00           H  
ATOM   4375  CG  TYR   277      45.763  76.560  62.574  1.00  0.00           C  
ATOM   4376  CD1 TYR   277      46.316  76.565  63.885  1.00  0.00           C  
ATOM   4377  HD1 TYR   277      45.729  76.397  64.776  1.00  0.00           H  
ATOM   4378  CE1 TYR   277      47.680  76.580  64.072  1.00  0.00           C  
ATOM   4379  HE1 TYR   277      47.980  76.472  65.104  1.00  0.00           H  
ATOM   4380  CZ  TYR   277      48.612  76.699  62.999  1.00  0.00           C  
ATOM   4381  OH  TYR   277      49.939  76.898  63.047  1.00  0.00           O  
ATOM   4382  HH  TYR   277      50.153  77.019  63.975  1.00  0.00           H  
ATOM   4383  CE2 TYR   277      48.051  76.862  61.708  1.00  0.00           C  
ATOM   4384  HE2 TYR   277      48.703  76.993  60.858  1.00  0.00           H  
ATOM   4385  CD2 TYR   277      46.648  76.706  61.507  1.00  0.00           C  
ATOM   4386  HD2 TYR   277      46.251  76.801  60.507  1.00  0.00           H  
ATOM   4387  C   TYR   277      43.972  79.168  62.794  1.00  0.00           C  
ATOM   4388  O   TYR   277      44.543  79.923  63.538  1.00  0.00           O  
ATOM   4389  N   ASN   278      43.794  79.652  61.510  1.00  0.00           N  
ATOM   4390  H   ASN   278      43.170  79.114  60.926  1.00  0.00           H  
ATOM   4391  CA  ASN   278      44.332  80.906  61.062  1.00  0.00           C  
ATOM   4392  HA  ASN   278      45.419  80.951  60.988  1.00  0.00           H  
ATOM   4393  CB  ASN   278      43.855  81.142  59.629  1.00  0.00           C  
ATOM   4394  HB2 ASN   278      43.955  80.291  58.955  1.00  0.00           H  
ATOM   4395  HB3 ASN   278      42.789  81.369  59.631  1.00  0.00           H  
ATOM   4396  CG  ASN   278      44.655  82.294  58.979  1.00  0.00           C  
ATOM   4397  OD1 ASN   278      45.866  82.317  59.066  1.00  0.00           O  
ATOM   4398  ND2 ASN   278      44.034  83.108  58.119  1.00  0.00           N  
ATOM   4399 HD21 ASN   278      44.664  83.631  57.528  1.00  0.00           H  
ATOM   4400 HD22 ASN   278      43.068  82.885  57.923  1.00  0.00           H  
ATOM   4401  C   ASN   278      43.890  82.136  61.902  1.00  0.00           C  
ATOM   4402  O   ASN   278      44.673  82.977  62.373  1.00  0.00           O  
ATOM   4403  N   LYS   279      42.564  82.232  62.322  1.00  0.00           N  
ATOM   4404  H   LYS   279      41.988  81.439  62.078  1.00  0.00           H  
ATOM   4405  CA  LYS   279      42.028  83.277  63.195  1.00  0.00           C  
ATOM   4406  HA  LYS   279      42.221  84.268  62.785  1.00  0.00           H  
ATOM   4407  CB  LYS   279      40.497  83.184  63.305  1.00  0.00           C  
ATOM   4408  HB2 LYS   279      40.102  83.970  63.948  1.00  0.00           H  
ATOM   4409  HB3 LYS   279      40.005  83.138  62.334  1.00  0.00           H  
ATOM   4410  CG  LYS   279      40.066  81.957  64.112  1.00  0.00           C  
ATOM   4411  HG2 LYS   279      40.589  81.077  63.736  1.00  0.00           H  
ATOM   4412  HG3 LYS   279      40.364  82.112  65.149  1.00  0.00           H  
ATOM   4413  CD  LYS   279      38.522  81.804  63.990  1.00  0.00           C  
ATOM   4414  HD2 LYS   279      38.262  81.127  64.804  1.00  0.00           H  
ATOM   4415  HD3 LYS   279      38.141  82.799  64.220  1.00  0.00           H  
ATOM   4416  CE  LYS   279      38.082  81.358  62.582  1.00  0.00           C  
ATOM   4417  HE2 LYS   279      38.306  82.150  61.867  1.00  0.00           H  
ATOM   4418  HE3 LYS   279      38.631  80.475  62.256  1.00  0.00           H  
ATOM   4419  NZ  LYS   279      36.663  81.063  62.540  1.00  0.00           N  
ATOM   4420  HZ1 LYS   279      36.094  81.895  62.480  1.00  0.00           H  
ATOM   4421  HZ2 LYS   279      36.384  80.542  61.721  1.00  0.00           H  
ATOM   4422  HZ3 LYS   279      36.310  80.542  63.330  1.00  0.00           H  
ATOM   4423  C   LYS   279      42.656  83.342  64.602  1.00  0.00           C  
ATOM   4424  O   LYS   279      42.701  84.510  65.157  1.00  0.00           O  
ATOM   4425  N   ASN   280      43.061  82.182  65.059  1.00  0.00           N  
ATOM   4426  H   ASN   280      43.003  81.531  64.290  1.00  0.00           H  
ATOM   4427  CA  ASN   280      43.938  82.099  66.247  1.00  0.00           C  
ATOM   4428  HA  ASN   280      43.568  82.864  66.930  1.00  0.00           H  
ATOM   4429  CB  ASN   280      43.560  80.711  66.892  1.00  0.00           C  
ATOM   4430  HB2 ASN   280      43.562  79.864  66.206  1.00  0.00           H  
ATOM   4431  HB3 ASN   280      44.370  80.535  67.599  1.00  0.00           H  
ATOM   4432  CG  ASN   280      42.278  80.650  67.723  1.00  0.00           C  
ATOM   4433  OD1 ASN   280      42.191  80.952  68.889  1.00  0.00           O  
ATOM   4434  ND2 ASN   280      41.160  80.443  67.089  1.00  0.00           N  
ATOM   4435 HD21 ASN   280      40.338  80.190  67.618  1.00  0.00           H  
ATOM   4436 HD22 ASN   280      41.187  80.049  66.159  1.00  0.00           H  
ATOM   4437  C   ASN   280      45.442  82.368  66.106  1.00  0.00           C  
ATOM   4438  O   ASN   280      46.075  82.777  67.042  1.00  0.00           O  
ATOM   4439  N   LEU   281      45.971  82.172  64.869  1.00  0.00           N  
ATOM   4440  H   LEU   281      45.398  81.628  64.240  1.00  0.00           H  
ATOM   4441  CA  LEU   281      47.349  82.401  64.473  1.00  0.00           C  
ATOM   4442  HA  LEU   281      48.108  82.171  65.221  1.00  0.00           H  
ATOM   4443  CB  LEU   281      47.580  81.433  63.268  1.00  0.00           C  
ATOM   4444  HB2 LEU   281      47.579  80.395  63.600  1.00  0.00           H  
ATOM   4445  HB3 LEU   281      46.858  81.571  62.462  1.00  0.00           H  
ATOM   4446  CG  LEU   281      48.989  81.474  62.551  1.00  0.00           C  
ATOM   4447  HG  LEU   281      49.179  82.514  62.285  1.00  0.00           H  
ATOM   4448  CD1 LEU   281      50.094  80.914  63.339  1.00  0.00           C  
ATOM   4449 HD11 LEU   281      49.934  81.124  64.397  1.00  0.00           H  
ATOM   4450 HD12 LEU   281      49.989  79.829  63.305  1.00  0.00           H  
ATOM   4451 HD13 LEU   281      51.074  81.254  63.005  1.00  0.00           H  
ATOM   4452  CD2 LEU   281      48.835  80.571  61.292  1.00  0.00           C  
ATOM   4453 HD21 LEU   281      49.819  80.455  60.838  1.00  0.00           H  
ATOM   4454 HD22 LEU   281      48.609  79.545  61.583  1.00  0.00           H  
ATOM   4455 HD23 LEU   281      48.216  80.991  60.499  1.00  0.00           H  
ATOM   4456  C   LEU   281      47.564  83.924  64.210  1.00  0.00           C  
ATOM   4457  O   LEU   281      48.578  84.507  64.686  1.00  0.00           O  
ATOM   4458  N   GLU   282      46.732  84.617  63.527  1.00  0.00           N  
ATOM   4459  H   GLU   282      46.024  84.138  62.990  1.00  0.00           H  
ATOM   4460  CA  GLU   282      46.666  86.074  63.380  1.00  0.00           C  
ATOM   4461  HA  GLU   282      47.573  86.444  62.901  1.00  0.00           H  
ATOM   4462  CB  GLU   282      45.542  86.463  62.403  1.00  0.00           C  
ATOM   4463  HB2 GLU   282      44.633  86.002  62.790  1.00  0.00           H  
ATOM   4464  HB3 GLU   282      45.420  87.545  62.449  1.00  0.00           H  
ATOM   4465  CG  GLU   282      45.695  85.974  60.956  1.00  0.00           C  
ATOM   4466  HG2 GLU   282      45.764  84.888  60.899  1.00  0.00           H  
ATOM   4467  HG3 GLU   282      44.774  86.167  60.406  1.00  0.00           H  
ATOM   4468  CD  GLU   282      46.843  86.597  60.129  1.00  0.00           C  
ATOM   4469  OE1 GLU   282      47.343  86.030  59.082  1.00  0.00           O  
ATOM   4470  OE2 GLU   282      47.432  87.629  60.613  1.00  0.00           O  
ATOM   4471  C   GLU   282      46.471  86.737  64.753  1.00  0.00           C  
ATOM   4472  O   GLU   282      47.200  87.709  65.058  1.00  0.00           O  
ATOM   4473  N   GLU   283      45.596  86.271  65.586  1.00  0.00           N  
ATOM   4474  H   GLU   283      45.047  85.474  65.296  1.00  0.00           H  
ATOM   4475  CA  GLU   283      45.432  86.896  66.927  1.00  0.00           C  
ATOM   4476  HA  GLU   283      45.117  87.936  66.842  1.00  0.00           H  
ATOM   4477  CB  GLU   283      44.363  86.072  67.653  1.00  0.00           C  
ATOM   4478  HB2 GLU   283      43.402  86.164  67.148  1.00  0.00           H  
ATOM   4479  HB3 GLU   283      44.577  85.004  67.647  1.00  0.00           H  
ATOM   4480  CG  GLU   283      44.150  86.464  69.130  1.00  0.00           C  
ATOM   4481  HG2 GLU   283      43.307  85.880  69.499  1.00  0.00           H  
ATOM   4482  HG3 GLU   283      45.120  86.175  69.535  1.00  0.00           H  
ATOM   4483  CD  GLU   283      43.820  87.925  69.289  1.00  0.00           C  
ATOM   4484  OE1 GLU   283      44.341  88.575  70.256  1.00  0.00           O  
ATOM   4485  OE2 GLU   283      43.136  88.540  68.426  1.00  0.00           O  
ATOM   4486  C   GLU   283      46.733  86.772  67.794  1.00  0.00           C  
ATOM   4487  O   GLU   283      47.138  87.538  68.709  1.00  0.00           O  
ATOM   4488  N   ALA   284      47.532  85.710  67.423  1.00  0.00           N  
ATOM   4489  H   ALA   284      47.129  84.993  66.837  1.00  0.00           H  
ATOM   4490  CA  ALA   284      48.814  85.473  68.017  1.00  0.00           C  
ATOM   4491  HA  ALA   284      48.700  85.769  69.059  1.00  0.00           H  
ATOM   4492  CB  ALA   284      49.177  84.022  68.019  1.00  0.00           C  
ATOM   4493  HB1 ALA   284      50.125  83.899  68.543  1.00  0.00           H  
ATOM   4494  HB2 ALA   284      48.455  83.326  68.446  1.00  0.00           H  
ATOM   4495  HB3 ALA   284      49.368  83.658  67.010  1.00  0.00           H  
ATOM   4496  C   ALA   284      49.958  86.304  67.453  1.00  0.00           C  
ATOM   4497  O   ALA   284      51.028  86.242  68.040  1.00  0.00           O  
ATOM   4498  N   LYS   285      49.774  87.056  66.391  1.00  0.00           N  
ATOM   4499  H   LYS   285      48.910  86.955  65.877  1.00  0.00           H  
ATOM   4500  CA  LYS   285      50.926  87.858  65.860  1.00  0.00           C  
ATOM   4501  HA  LYS   285      51.787  87.982  66.516  1.00  0.00           H  
ATOM   4502  CB  LYS   285      51.427  87.116  64.621  1.00  0.00           C  
ATOM   4503  HB2 LYS   285      51.415  86.040  64.796  1.00  0.00           H  
ATOM   4504  HB3 LYS   285      50.828  87.310  63.731  1.00  0.00           H  
ATOM   4505  CG  LYS   285      52.868  87.526  64.267  1.00  0.00           C  
ATOM   4506  HG2 LYS   285      53.110  86.927  63.389  1.00  0.00           H  
ATOM   4507  HG3 LYS   285      53.023  88.553  63.938  1.00  0.00           H  
ATOM   4508  CD  LYS   285      54.011  87.154  65.286  1.00  0.00           C  
ATOM   4509  HD2 LYS   285      54.984  87.444  64.892  1.00  0.00           H  
ATOM   4510  HD3 LYS   285      53.806  87.685  66.215  1.00  0.00           H  
ATOM   4511  CE  LYS   285      53.996  85.617  65.654  1.00  0.00           C  
ATOM   4512  HE2 LYS   285      53.095  85.418  66.235  1.00  0.00           H  
ATOM   4513  HE3 LYS   285      54.045  85.049  64.725  1.00  0.00           H  
ATOM   4514  NZ  LYS   285      55.011  85.381  66.673  1.00  0.00           N  
ATOM   4515  HZ1 LYS   285      55.929  85.624  66.330  1.00  0.00           H  
ATOM   4516  HZ2 LYS   285      54.862  85.912  67.519  1.00  0.00           H  
ATOM   4517  HZ3 LYS   285      55.054  84.445  67.051  1.00  0.00           H  
ATOM   4518  C   LYS   285      50.582  89.290  65.416  1.00  0.00           C  
ATOM   4519  O   LYS   285      51.567  90.064  65.262  1.00  0.00           O  
ATOM   4520  N   ARG   286      49.295  89.657  65.487  1.00  0.00           N  
ATOM   4521  H   ARG   286      48.582  88.963  65.660  1.00  0.00           H  
ATOM   4522  CA  ARG   286      48.854  91.015  65.123  1.00  0.00           C  
ATOM   4523  HA  ARG   286      49.103  91.310  64.103  1.00  0.00           H  
ATOM   4524  CB  ARG   286      47.352  91.158  65.366  1.00  0.00           C  
ATOM   4525  HB2 ARG   286      47.135  92.215  65.209  1.00  0.00           H  
ATOM   4526  HB3 ARG   286      46.887  90.643  64.525  1.00  0.00           H  
ATOM   4527  CG  ARG   286      46.640  90.788  66.644  1.00  0.00           C  
ATOM   4528  HG2 ARG   286      46.891  89.762  66.913  1.00  0.00           H  
ATOM   4529  HG3 ARG   286      46.829  91.456  67.484  1.00  0.00           H  
ATOM   4530  CD  ARG   286      45.191  90.864  66.387  1.00  0.00           C  
ATOM   4531  HD2 ARG   286      45.034  91.859  65.971  1.00  0.00           H  
ATOM   4532  HD3 ARG   286      44.916  90.036  65.733  1.00  0.00           H  
ATOM   4533  NE  ARG   286      44.463  90.723  67.657  1.00  0.00           N  
ATOM   4534  HE  ARG   286      44.366  89.798  68.050  1.00  0.00           H  
ATOM   4535  CZ  ARG   286      44.120  91.628  68.554  1.00  0.00           C  
ATOM   4536  NH1 ARG   286      44.251  92.925  68.397  1.00  0.00           N  
ATOM   4537 HH11 ARG   286      44.677  93.233  67.534  1.00  0.00           H  
ATOM   4538 HH12 ARG   286      43.734  93.616  68.920  1.00  0.00           H  
ATOM   4539  NH2 ARG   286      43.537  91.194  69.610  1.00  0.00           N  
ATOM   4540 HH21 ARG   286      43.136  91.824  70.291  1.00  0.00           H  
ATOM   4541 HH22 ARG   286      43.579  90.191  69.723  1.00  0.00           H  
ATOM   4542  C   ARG   286      49.522  92.093  65.966  1.00  0.00           C  
ATOM   4543  O   ARG   286      49.903  93.190  65.485  1.00  0.00           O  
ATOM   4544  N   ILE   287      49.923  91.790  67.221  1.00  0.00           N  
ATOM   4545  H   ILE   287      49.676  90.872  67.560  1.00  0.00           H  
ATOM   4546  CA  ILE   287      50.575  92.720  68.189  1.00  0.00           C  
ATOM   4547  HA  ILE   287      50.365  93.692  67.742  1.00  0.00           H  
ATOM   4548  CB  ILE   287      49.844  92.626  69.600  1.00  0.00           C  
ATOM   4549  HB  ILE   287      49.857  91.567  69.860  1.00  0.00           H  
ATOM   4550  CG2 ILE   287      50.652  93.394  70.718  1.00  0.00           C  
ATOM   4551 HG21 ILE   287      50.806  94.456  70.527  1.00  0.00           H  
ATOM   4552 HG22 ILE   287      50.097  93.262  71.647  1.00  0.00           H  
ATOM   4553 HG23 ILE   287      51.590  92.965  71.070  1.00  0.00           H  
ATOM   4554  CG1 ILE   287      48.437  93.174  69.668  1.00  0.00           C  
ATOM   4555 HG12 ILE   287      48.432  94.262  69.727  1.00  0.00           H  
ATOM   4556 HG13 ILE   287      48.098  92.802  68.701  1.00  0.00           H  
ATOM   4557  CD1 ILE   287      47.378  92.721  70.649  1.00  0.00           C  
ATOM   4558 HD11 ILE   287      47.769  92.975  71.634  1.00  0.00           H  
ATOM   4559 HD12 ILE   287      46.465  93.263  70.403  1.00  0.00           H  
ATOM   4560 HD13 ILE   287      47.245  91.639  70.661  1.00  0.00           H  
ATOM   4561  C   ILE   287      52.053  92.355  68.301  1.00  0.00           C  
ATOM   4562  O   ILE   287      52.902  93.212  68.394  1.00  0.00           O  
ATOM   4563  N   GLY   288      52.415  91.049  68.361  1.00  0.00           N  
ATOM   4564  H   GLY   288      51.656  90.385  68.414  1.00  0.00           H  
ATOM   4565  CA  GLY   288      53.711  90.482  68.548  1.00  0.00           C  
ATOM   4566  HA2 GLY   288      54.148  90.913  69.449  1.00  0.00           H  
ATOM   4567  HA3 GLY   288      53.466  89.434  68.724  1.00  0.00           H  
ATOM   4568  C   GLY   288      54.655  90.798  67.442  1.00  0.00           C  
ATOM   4569  O   GLY   288      55.859  90.916  67.810  1.00  0.00           O  
ATOM   4570  N   ILE   289      54.249  91.009  66.187  1.00  0.00           N  
ATOM   4571  H   ILE   289      53.257  90.924  66.017  1.00  0.00           H  
ATOM   4572  CA  ILE   289      55.097  91.519  65.100  1.00  0.00           C  
ATOM   4573  HA  ILE   289      55.770  90.676  64.940  1.00  0.00           H  
ATOM   4574  CB  ILE   289      54.226  91.570  63.817  1.00  0.00           C  
ATOM   4575  HB  ILE   289      53.593  90.693  63.682  1.00  0.00           H  
ATOM   4576  CG2 ILE   289      53.298  92.807  63.799  1.00  0.00           C  
ATOM   4577 HG21 ILE   289      52.735  92.721  62.870  1.00  0.00           H  
ATOM   4578 HG22 ILE   289      52.624  92.868  64.653  1.00  0.00           H  
ATOM   4579 HG23 ILE   289      53.834  93.741  63.967  1.00  0.00           H  
ATOM   4580  CG1 ILE   289      55.030  91.716  62.492  1.00  0.00           C  
ATOM   4581 HG12 ILE   289      54.416  91.662  61.593  1.00  0.00           H  
ATOM   4582 HG13 ILE   289      55.600  92.642  62.572  1.00  0.00           H  
ATOM   4583  CD1 ILE   289      56.176  90.746  62.400  1.00  0.00           C  
ATOM   4584 HD11 ILE   289      56.939  91.005  63.133  1.00  0.00           H  
ATOM   4585 HD12 ILE   289      55.778  89.771  62.683  1.00  0.00           H  
ATOM   4586 HD13 ILE   289      56.659  90.710  61.423  1.00  0.00           H  
ATOM   4587  C   ILE   289      55.978  92.765  65.421  1.00  0.00           C  
ATOM   4588  O   ILE   289      57.113  92.796  65.003  1.00  0.00           O  
ATOM   4589  N   LYS   290      55.483  93.689  66.228  1.00  0.00           N  
ATOM   4590  H   LYS   290      54.557  93.485  66.575  1.00  0.00           H  
ATOM   4591  CA  LYS   290      56.209  94.762  66.844  1.00  0.00           C  
ATOM   4592  HA  LYS   290      56.744  95.369  66.113  1.00  0.00           H  
ATOM   4593  CB  LYS   290      55.137  95.651  67.609  1.00  0.00           C  
ATOM   4594  HB2 LYS   290      54.522  95.026  68.256  1.00  0.00           H  
ATOM   4595  HB3 LYS   290      55.648  96.405  68.208  1.00  0.00           H  
ATOM   4596  CG  LYS   290      54.077  96.347  66.763  1.00  0.00           C  
ATOM   4597  HG2 LYS   290      54.503  96.975  65.979  1.00  0.00           H  
ATOM   4598  HG3 LYS   290      53.394  95.577  66.406  1.00  0.00           H  
ATOM   4599  CD  LYS   290      53.268  97.341  67.693  1.00  0.00           C  
ATOM   4600  HD2 LYS   290      52.797  96.824  68.529  1.00  0.00           H  
ATOM   4601  HD3 LYS   290      53.960  98.120  68.012  1.00  0.00           H  
ATOM   4602  CE  LYS   290      52.181  98.180  66.985  1.00  0.00           C  
ATOM   4603  HE2 LYS   290      51.721  98.870  67.692  1.00  0.00           H  
ATOM   4604  HE3 LYS   290      52.571  98.780  66.163  1.00  0.00           H  
ATOM   4605  NZ  LYS   290      51.107  97.272  66.630  1.00  0.00           N  
ATOM   4606  HZ1 LYS   290      51.355  96.459  66.085  1.00  0.00           H  
ATOM   4607  HZ2 LYS   290      50.721  96.952  67.507  1.00  0.00           H  
ATOM   4608  HZ3 LYS   290      50.400  97.761  66.098  1.00  0.00           H  
ATOM   4609  C   LYS   290      57.241  94.253  67.892  1.00  0.00           C  
ATOM   4610  O   LYS   290      58.402  94.642  67.875  1.00  0.00           O  
ATOM   4611  N   LYS   291      56.836  93.319  68.755  1.00  0.00           N  
ATOM   4612  H   LYS   291      55.881  92.992  68.746  1.00  0.00           H  
ATOM   4613  CA  LYS   291      57.707  92.931  69.885  1.00  0.00           C  
ATOM   4614  HA  LYS   291      58.142  93.762  70.440  1.00  0.00           H  
ATOM   4615  CB  LYS   291      56.814  92.120  70.815  1.00  0.00           C  
ATOM   4616  HB2 LYS   291      56.670  91.165  70.309  1.00  0.00           H  
ATOM   4617  HB3 LYS   291      57.410  92.008  71.721  1.00  0.00           H  
ATOM   4618  CG  LYS   291      55.371  92.718  71.215  1.00  0.00           C  
ATOM   4619  HG2 LYS   291      54.838  93.055  70.326  1.00  0.00           H  
ATOM   4620  HG3 LYS   291      54.904  91.886  71.743  1.00  0.00           H  
ATOM   4621  CD  LYS   291      55.535  93.958  72.141  1.00  0.00           C  
ATOM   4622  HD2 LYS   291      55.995  93.494  73.014  1.00  0.00           H  
ATOM   4623  HD3 LYS   291      55.967  94.790  71.585  1.00  0.00           H  
ATOM   4624  CE  LYS   291      54.086  94.263  72.602  1.00  0.00           C  
ATOM   4625  HE2 LYS   291      53.438  94.164  71.730  1.00  0.00           H  
ATOM   4626  HE3 LYS   291      53.711  93.532  73.319  1.00  0.00           H  
ATOM   4627  NZ  LYS   291      53.958  95.705  73.028  1.00  0.00           N  
ATOM   4628  HZ1 LYS   291      54.176  96.327  72.263  1.00  0.00           H  
ATOM   4629  HZ2 LYS   291      53.007  95.899  73.308  1.00  0.00           H  
ATOM   4630  HZ3 LYS   291      54.596  95.924  73.780  1.00  0.00           H  
ATOM   4631  C   LYS   291      58.866  92.028  69.365  1.00  0.00           C  
ATOM   4632  O   LYS   291      59.886  91.958  70.102  1.00  0.00           O  
ATOM   4633  N   ALA   292      58.723  91.443  68.214  1.00  0.00           N  
ATOM   4634  H   ALA   292      57.883  91.575  67.669  1.00  0.00           H  
ATOM   4635  CA  ALA   292      59.801  90.856  67.490  1.00  0.00           C  
ATOM   4636  HA  ALA   292      60.183  90.066  68.137  1.00  0.00           H  
ATOM   4637  CB  ALA   292      59.223  90.209  66.312  1.00  0.00           C  
ATOM   4638  HB1 ALA   292      58.252  89.795  66.585  1.00  0.00           H  
ATOM   4639  HB2 ALA   292      59.014  90.918  65.511  1.00  0.00           H  
ATOM   4640  HB3 ALA   292      59.934  89.498  65.891  1.00  0.00           H  
ATOM   4641  C   ALA   292      60.963  91.785  67.035  1.00  0.00           C  
ATOM   4642  O   ALA   292      62.035  91.214  66.616  1.00  0.00           O  
ATOM   4643  N   ILE   293      60.799  93.116  67.073  1.00  0.00           N  
ATOM   4644  H   ILE   293      59.851  93.443  66.950  1.00  0.00           H  
ATOM   4645  CA  ILE   293      61.965  93.957  66.801  1.00  0.00           C  
ATOM   4646  HA  ILE   293      62.564  93.527  65.998  1.00  0.00           H  
ATOM   4647  CB  ILE   293      61.548  95.404  66.352  1.00  0.00           C  
ATOM   4648  HB  ILE   293      61.252  96.005  67.212  1.00  0.00           H  
ATOM   4649  CG2 ILE   293      62.718  96.159  65.734  1.00  0.00           C  
ATOM   4650 HG21 ILE   293      63.493  96.302  66.487  1.00  0.00           H  
ATOM   4651 HG22 ILE   293      63.201  95.536  64.981  1.00  0.00           H  
ATOM   4652 HG23 ILE   293      62.420  97.119  65.311  1.00  0.00           H  
ATOM   4653  CG1 ILE   293      60.474  95.391  65.272  1.00  0.00           C  
ATOM   4654 HG12 ILE   293      60.786  95.182  64.249  1.00  0.00           H  
ATOM   4655 HG13 ILE   293      59.746  94.609  65.491  1.00  0.00           H  
ATOM   4656  CD1 ILE   293      59.668  96.671  65.367  1.00  0.00           C  
ATOM   4657 HD11 ILE   293      58.810  96.589  64.699  1.00  0.00           H  
ATOM   4658 HD12 ILE   293      59.304  96.857  66.378  1.00  0.00           H  
ATOM   4659 HD13 ILE   293      60.309  97.463  64.982  1.00  0.00           H  
ATOM   4660  C   ILE   293      62.954  94.038  67.981  1.00  0.00           C  
ATOM   4661  O   ILE   293      64.147  94.300  67.850  1.00  0.00           O  
ATOM   4662  N   THR   294      62.463  93.781  69.243  1.00  0.00           N  
ATOM   4663  H   THR   294      61.492  93.543  69.390  1.00  0.00           H  
ATOM   4664  CA  THR   294      63.170  94.105  70.481  1.00  0.00           C  
ATOM   4665  HA  THR   294      63.436  95.161  70.441  1.00  0.00           H  
ATOM   4666  CB  THR   294      62.238  93.985  71.711  1.00  0.00           C  
ATOM   4667  HB  THR   294      61.778  93.000  71.632  1.00  0.00           H  
ATOM   4668  CG2 THR   294      62.976  94.272  72.952  1.00  0.00           C  
ATOM   4669 HG21 THR   294      63.279  95.319  72.967  1.00  0.00           H  
ATOM   4670 HG22 THR   294      62.240  94.062  73.728  1.00  0.00           H  
ATOM   4671 HG23 THR   294      63.888  93.684  73.053  1.00  0.00           H  
ATOM   4672  OG1 THR   294      61.158  94.905  71.516  1.00  0.00           O  
ATOM   4673  HG1 THR   294      60.477  94.648  72.142  1.00  0.00           H  
ATOM   4674  C   THR   294      64.455  93.383  70.631  1.00  0.00           C  
ATOM   4675  O   THR   294      65.398  93.951  71.119  1.00  0.00           O  
ATOM   4676  N   ALA   295      64.643  92.204  70.063  1.00  0.00           N  
ATOM   4677  H   ALA   295      63.829  91.800  69.622  1.00  0.00           H  
ATOM   4678  CA  ALA   295      65.825  91.366  70.168  1.00  0.00           C  
ATOM   4679  HA  ALA   295      66.180  91.302  71.197  1.00  0.00           H  
ATOM   4680  CB  ALA   295      65.370  90.040  69.697  1.00  0.00           C  
ATOM   4681  HB1 ALA   295      65.146  90.068  68.631  1.00  0.00           H  
ATOM   4682  HB2 ALA   295      66.209  89.346  69.732  1.00  0.00           H  
ATOM   4683  HB3 ALA   295      64.587  89.593  70.309  1.00  0.00           H  
ATOM   4684  C   ALA   295      67.040  91.909  69.326  1.00  0.00           C  
ATOM   4685  O   ALA   295      68.122  91.429  69.470  1.00  0.00           O  
ATOM   4686  N   ASN   296      66.898  93.063  68.645  1.00  0.00           N  
ATOM   4687  H   ASN   296      65.957  93.420  68.562  1.00  0.00           H  
ATOM   4688  CA  ASN   296      67.998  93.853  68.048  1.00  0.00           C  
ATOM   4689  HA  ASN   296      68.968  93.404  68.258  1.00  0.00           H  
ATOM   4690  CB  ASN   296      67.875  93.709  66.549  1.00  0.00           C  
ATOM   4691  HB2 ASN   296      66.865  93.897  66.185  1.00  0.00           H  
ATOM   4692  HB3 ASN   296      68.518  94.393  65.995  1.00  0.00           H  
ATOM   4693  CG  ASN   296      68.331  92.323  66.120  1.00  0.00           C  
ATOM   4694  OD1 ASN   296      69.538  92.027  66.157  1.00  0.00           O  
ATOM   4695  ND2 ASN   296      67.470  91.497  65.625  1.00  0.00           N  
ATOM   4696 HD21 ASN   296      67.720  90.518  65.641  1.00  0.00           H  
ATOM   4697 HD22 ASN   296      66.502  91.752  65.763  1.00  0.00           H  
ATOM   4698  C   ASN   296      67.945  95.272  68.627  1.00  0.00           C  
ATOM   4699  O   ASN   296      68.989  95.942  68.615  1.00  0.00           O  
ATOM   4700  N   ILE   297      66.811  95.813  69.085  1.00  0.00           N  
ATOM   4701  H   ILE   297      65.985  95.232  69.090  1.00  0.00           H  
ATOM   4702  CA  ILE   297      66.698  97.113  69.790  1.00  0.00           C  
ATOM   4703  HA  ILE   297      67.100  97.871  69.117  1.00  0.00           H  
ATOM   4704  CB  ILE   297      65.222  97.582  70.207  1.00  0.00           C  
ATOM   4705  HB  ILE   297      64.720  96.758  70.716  1.00  0.00           H  
ATOM   4706  CG2 ILE   297      65.317  98.912  71.011  1.00  0.00           C  
ATOM   4707 HG21 ILE   297      65.838  99.653  70.406  1.00  0.00           H  
ATOM   4708 HG22 ILE   297      64.332  99.333  71.212  1.00  0.00           H  
ATOM   4709 HG23 ILE   297      65.698  98.841  72.030  1.00  0.00           H  
ATOM   4710  CG1 ILE   297      64.498  97.792  68.846  1.00  0.00           C  
ATOM   4711 HG12 ILE   297      65.026  98.632  68.395  1.00  0.00           H  
ATOM   4712 HG13 ILE   297      64.652  96.943  68.180  1.00  0.00           H  
ATOM   4713  CD1 ILE   297      62.974  97.859  68.916  1.00  0.00           C  
ATOM   4714 HD11 ILE   297      62.728  98.861  69.267  1.00  0.00           H  
ATOM   4715 HD12 ILE   297      62.640  97.754  67.884  1.00  0.00           H  
ATOM   4716 HD13 ILE   297      62.537  97.038  69.485  1.00  0.00           H  
ATOM   4717  C   ILE   297      67.609  97.011  70.999  1.00  0.00           C  
ATOM   4718  O   ILE   297      68.505  97.840  71.169  1.00  0.00           O  
ATOM   4719  N   SER   298      67.497  95.972  71.816  1.00  0.00           N  
ATOM   4720  H   SER   298      66.716  95.345  71.687  1.00  0.00           H  
ATOM   4721  CA  SER   298      68.405  95.743  72.916  1.00  0.00           C  
ATOM   4722  HA  SER   298      68.195  96.526  73.644  1.00  0.00           H  
ATOM   4723  CB  SER   298      68.085  94.336  73.516  1.00  0.00           C  
ATOM   4724  HB2 SER   298      68.726  94.181  74.384  1.00  0.00           H  
ATOM   4725  HB3 SER   298      67.039  94.220  73.800  1.00  0.00           H  
ATOM   4726  OG  SER   298      68.362  93.344  72.491  1.00  0.00           O  
ATOM   4727  HG  SER   298      68.748  92.580  72.926  1.00  0.00           H  
ATOM   4728  C   SER   298      69.927  95.755  72.631  1.00  0.00           C  
ATOM   4729  O   SER   298      70.652  96.340  73.387  1.00  0.00           O  
ATOM   4730  N   ILE   299      70.324  95.157  71.456  1.00  0.00           N  
ATOM   4731  H   ILE   299      69.625  94.745  70.855  1.00  0.00           H  
ATOM   4732  CA  ILE   299      71.753  95.113  71.066  1.00  0.00           C  
ATOM   4733  HA  ILE   299      72.298  94.824  71.965  1.00  0.00           H  
ATOM   4734  CB  ILE   299      71.930  94.060  69.922  1.00  0.00           C  
ATOM   4735  HB  ILE   299      71.355  94.337  69.039  1.00  0.00           H  
ATOM   4736  CG2 ILE   299      73.379  94.053  69.449  1.00  0.00           C  
ATOM   4737 HG21 ILE   299      73.984  93.803  70.320  1.00  0.00           H  
ATOM   4738 HG22 ILE   299      73.492  93.304  68.665  1.00  0.00           H  
ATOM   4739 HG23 ILE   299      73.634  95.082  69.195  1.00  0.00           H  
ATOM   4740  CG1 ILE   299      71.520  92.615  70.399  1.00  0.00           C  
ATOM   4741 HG12 ILE   299      72.216  92.240  71.149  1.00  0.00           H  
ATOM   4742 HG13 ILE   299      70.507  92.606  70.801  1.00  0.00           H  
ATOM   4743  CD1 ILE   299      71.405  91.538  69.431  1.00  0.00           C  
ATOM   4744 HD11 ILE   299      71.089  90.609  69.906  1.00  0.00           H  
ATOM   4745 HD12 ILE   299      70.664  91.719  68.653  1.00  0.00           H  
ATOM   4746 HD13 ILE   299      72.416  91.400  69.048  1.00  0.00           H  
ATOM   4747  C   ILE   299      72.133  96.537  70.715  1.00  0.00           C  
ATOM   4748  O   ILE   299      73.165  97.042  71.233  1.00  0.00           O  
ATOM   4749  N   GLY   300      71.329  97.183  69.870  1.00  0.00           N  
ATOM   4750  H   GLY   300      70.578  96.734  69.364  1.00  0.00           H  
ATOM   4751  CA  GLY   300      71.648  98.543  69.494  1.00  0.00           C  
ATOM   4752  HA2 GLY   300      72.560  98.645  68.906  1.00  0.00           H  
ATOM   4753  HA3 GLY   300      70.827  98.831  68.838  1.00  0.00           H  
ATOM   4754  C   GLY   300      71.633  99.543  70.621  1.00  0.00           C  
ATOM   4755  O   GLY   300      72.418 100.477  70.631  1.00  0.00           O  
ATOM   4756  N   ALA   301      70.661  99.444  71.547  1.00  0.00           N  
ATOM   4757  H   ALA   301      69.956  98.726  71.455  1.00  0.00           H  
ATOM   4758  CA  ALA   301      70.508 100.349  72.681  1.00  0.00           C  
ATOM   4759  HA  ALA   301      70.422 101.398  72.396  1.00  0.00           H  
ATOM   4760  CB  ALA   301      69.175 100.145  73.397  1.00  0.00           C  
ATOM   4761  HB1 ALA   301      68.303 100.644  72.974  1.00  0.00           H  
ATOM   4762  HB2 ALA   301      68.874  99.100  73.456  1.00  0.00           H  
ATOM   4763  HB3 ALA   301      69.254 100.594  74.388  1.00  0.00           H  
ATOM   4764  C   ALA   301      71.662 100.081  73.695  1.00  0.00           C  
ATOM   4765  O   ALA   301      71.928 100.977  74.463  1.00  0.00           O  
ATOM   4766  N   ALA   302      72.248  98.891  73.713  1.00  0.00           N  
ATOM   4767  H   ALA   302      72.002  98.223  72.997  1.00  0.00           H  
ATOM   4768  CA  ALA   302      73.537  98.713  74.472  1.00  0.00           C  
ATOM   4769  HA  ALA   302      73.390  99.199  75.436  1.00  0.00           H  
ATOM   4770  CB  ALA   302      73.712  97.206  74.825  1.00  0.00           C  
ATOM   4771  HB1 ALA   302      74.644  96.983  75.344  1.00  0.00           H  
ATOM   4772  HB2 ALA   302      72.898  96.872  75.468  1.00  0.00           H  
ATOM   4773  HB3 ALA   302      73.667  96.667  73.878  1.00  0.00           H  
ATOM   4774  C   ALA   302      74.731  99.288  73.749  1.00  0.00           C  
ATOM   4775  O   ALA   302      75.575  99.830  74.442  1.00  0.00           O  
ATOM   4776  N   PHE   303      74.772  99.201  72.371  1.00  0.00           N  
ATOM   4777  H   PHE   303      74.141  98.662  71.795  1.00  0.00           H  
ATOM   4778  CA  PHE   303      75.971  99.801  71.686  1.00  0.00           C  
ATOM   4779  HA  PHE   303      76.838  99.400  72.210  1.00  0.00           H  
ATOM   4780  CB  PHE   303      76.022  99.617  70.213  1.00  0.00           C  
ATOM   4781  HB2 PHE   303      75.010  99.769  69.836  1.00  0.00           H  
ATOM   4782  HB3 PHE   303      76.625 100.385  69.730  1.00  0.00           H  
ATOM   4783  CG  PHE   303      76.552  98.307  69.799  1.00  0.00           C  
ATOM   4784  CD1 PHE   303      75.665  97.390  69.237  1.00  0.00           C  
ATOM   4785  HD1 PHE   303      74.640  97.666  69.039  1.00  0.00           H  
ATOM   4786  CE1 PHE   303      76.287  96.160  68.803  1.00  0.00           C  
ATOM   4787  HE1 PHE   303      75.619  95.466  68.313  1.00  0.00           H  
ATOM   4788  CZ  PHE   303      77.629  95.819  69.041  1.00  0.00           C  
ATOM   4789  HZ  PHE   303      77.916  94.821  68.746  1.00  0.00           H  
ATOM   4790  CE2 PHE   303      78.511  96.762  69.614  1.00  0.00           C  
ATOM   4791  HE2 PHE   303      79.566  96.554  69.719  1.00  0.00           H  
ATOM   4792  CD2 PHE   303      77.892  97.935  70.061  1.00  0.00           C  
ATOM   4793  HD2 PHE   303      78.487  98.693  70.549  1.00  0.00           H  
ATOM   4794  C   PHE   303      75.959 101.340  71.942  1.00  0.00           C  
ATOM   4795  O   PHE   303      77.010 101.955  72.299  1.00  0.00           O  
ATOM   4796  N   LEU   304      74.796 101.911  72.004  1.00  0.00           N  
ATOM   4797  H   LEU   304      74.010 101.361  71.690  1.00  0.00           H  
ATOM   4798  CA  LEU   304      74.568 103.293  72.309  1.00  0.00           C  
ATOM   4799  HA  LEU   304      74.892 103.889  71.455  1.00  0.00           H  
ATOM   4800  CB  LEU   304      73.072 103.627  72.305  1.00  0.00           C  
ATOM   4801  HB2 LEU   304      72.577 103.369  71.368  1.00  0.00           H  
ATOM   4802  HB3 LEU   304      72.564 103.102  73.114  1.00  0.00           H  
ATOM   4803  CG  LEU   304      72.727 105.098  72.484  1.00  0.00           C  
ATOM   4804  HG  LEU   304      73.196 105.325  73.441  1.00  0.00           H  
ATOM   4805  CD1 LEU   304      73.292 105.959  71.302  1.00  0.00           C  
ATOM   4806 HD11 LEU   304      72.756 105.738  70.379  1.00  0.00           H  
ATOM   4807 HD12 LEU   304      73.242 107.031  71.492  1.00  0.00           H  
ATOM   4808 HD13 LEU   304      74.328 105.718  71.066  1.00  0.00           H  
ATOM   4809  CD2 LEU   304      71.213 105.364  72.442  1.00  0.00           C  
ATOM   4810 HD21 LEU   304      70.988 106.409  72.655  1.00  0.00           H  
ATOM   4811 HD22 LEU   304      70.819 105.059  71.472  1.00  0.00           H  
ATOM   4812 HD23 LEU   304      70.700 104.768  73.197  1.00  0.00           H  
ATOM   4813  C   LEU   304      75.197 103.760  73.672  1.00  0.00           C  
ATOM   4814  O   LEU   304      75.855 104.790  73.878  1.00  0.00           O  
ATOM   4815  N   LEU   305      74.884 102.947  74.690  1.00  0.00           N  
ATOM   4816  H   LEU   305      74.356 102.106  74.504  1.00  0.00           H  
ATOM   4817  CA  LEU   305      75.388 103.014  76.092  1.00  0.00           C  
ATOM   4818  HA  LEU   305      75.406 104.081  76.316  1.00  0.00           H  
ATOM   4819  CB  LEU   305      74.413 102.371  76.949  1.00  0.00           C  
ATOM   4820  HB2 LEU   305      73.521 102.974  76.778  1.00  0.00           H  
ATOM   4821  HB3 LEU   305      74.211 101.357  76.605  1.00  0.00           H  
ATOM   4822  CG  LEU   305      74.701 102.357  78.451  1.00  0.00           C  
ATOM   4823  HG  LEU   305      75.642 101.860  78.686  1.00  0.00           H  
ATOM   4824  CD1 LEU   305      74.734 103.741  78.991  1.00  0.00           C  
ATOM   4825 HD11 LEU   305      75.668 104.243  78.740  1.00  0.00           H  
ATOM   4826 HD12 LEU   305      73.829 104.277  78.708  1.00  0.00           H  
ATOM   4827 HD13 LEU   305      74.607 103.722  80.074  1.00  0.00           H  
ATOM   4828  CD2 LEU   305      73.647 101.610  79.217  1.00  0.00           C  
ATOM   4829 HD21 LEU   305      73.443 100.635  78.773  1.00  0.00           H  
ATOM   4830 HD22 LEU   305      74.025 101.538  80.236  1.00  0.00           H  
ATOM   4831 HD23 LEU   305      72.703 102.154  79.200  1.00  0.00           H  
ATOM   4832  C   LEU   305      76.860 102.597  76.334  1.00  0.00           C  
ATOM   4833  O   LEU   305      77.566 103.195  77.115  1.00  0.00           O  
ATOM   4834  N   ILE   306      77.403 101.687  75.502  1.00  0.00           N  
ATOM   4835  H   ILE   306      76.706 101.118  75.044  1.00  0.00           H  
ATOM   4836  CA  ILE   306      78.757 101.283  75.342  1.00  0.00           C  
ATOM   4837  HA  ILE   306      79.186 100.999  76.302  1.00  0.00           H  
ATOM   4838  CB  ILE   306      78.931 100.136  74.338  1.00  0.00           C  
ATOM   4839  HB  ILE   306      78.288 100.322  73.477  1.00  0.00           H  
ATOM   4840  CG2 ILE   306      80.419  99.979  73.952  1.00  0.00           C  
ATOM   4841 HG21 ILE   306      80.564  98.932  73.687  1.00  0.00           H  
ATOM   4842 HG22 ILE   306      80.769 100.622  73.144  1.00  0.00           H  
ATOM   4843 HG23 ILE   306      81.047 100.032  74.841  1.00  0.00           H  
ATOM   4844  CG1 ILE   306      78.422  98.850  75.078  1.00  0.00           C  
ATOM   4845 HG12 ILE   306      79.042  98.517  75.910  1.00  0.00           H  
ATOM   4846 HG13 ILE   306      77.530  99.093  75.655  1.00  0.00           H  
ATOM   4847  CD1 ILE   306      78.333  97.553  74.194  1.00  0.00           C  
ATOM   4848 HD11 ILE   306      77.685  96.856  74.726  1.00  0.00           H  
ATOM   4849 HD12 ILE   306      77.895  97.844  73.239  1.00  0.00           H  
ATOM   4850 HD13 ILE   306      79.310  97.150  73.926  1.00  0.00           H  
ATOM   4851  C   ILE   306      79.480 102.497  74.835  1.00  0.00           C  
ATOM   4852  O   ILE   306      80.416 102.899  75.507  1.00  0.00           O  
ATOM   4853  N   TYR   307      79.058 103.119  73.694  1.00  0.00           N  
ATOM   4854  H   TYR   307      78.206 102.769  73.280  1.00  0.00           H  
ATOM   4855  CA  TYR   307      79.695 104.296  73.117  1.00  0.00           C  
ATOM   4856  HA  TYR   307      80.740 104.000  73.019  1.00  0.00           H  
ATOM   4857  CB  TYR   307      79.157 104.522  71.661  1.00  0.00           C  
ATOM   4858  HB2 TYR   307      78.068 104.552  71.711  1.00  0.00           H  
ATOM   4859  HB3 TYR   307      79.337 105.563  71.394  1.00  0.00           H  
ATOM   4860  CG  TYR   307      79.698 103.604  70.569  1.00  0.00           C  
ATOM   4861  CD1 TYR   307      81.131 103.399  70.527  1.00  0.00           C  
ATOM   4862  HD1 TYR   307      81.807 104.140  70.929  1.00  0.00           H  
ATOM   4863  CE1 TYR   307      81.667 102.394  69.698  1.00  0.00           C  
ATOM   4864  HE1 TYR   307      82.728 102.190  69.679  1.00  0.00           H  
ATOM   4865  CZ  TYR   307      80.835 101.559  68.910  1.00  0.00           C  
ATOM   4866  OH  TYR   307      81.483 100.698  68.096  1.00  0.00           O  
ATOM   4867  HH  TYR   307      80.939 100.449  67.346  1.00  0.00           H  
ATOM   4868  CE2 TYR   307      79.416 101.734  69.027  1.00  0.00           C  
ATOM   4869  HE2 TYR   307      78.789 100.982  68.572  1.00  0.00           H  
ATOM   4870  CD2 TYR   307      78.859 102.752  69.817  1.00  0.00           C  
ATOM   4871  HD2 TYR   307      77.788 102.785  69.954  1.00  0.00           H  
ATOM   4872  C   TYR   307      79.605 105.493  74.051  1.00  0.00           C  
ATOM   4873  O   TYR   307      80.582 106.225  74.148  1.00  0.00           O  
ATOM   4874  N   ALA   308      78.557 105.672  74.855  1.00  0.00           N  
ATOM   4875  H   ALA   308      77.749 105.069  74.789  1.00  0.00           H  
ATOM   4876  CA  ALA   308      78.538 106.674  75.847  1.00  0.00           C  
ATOM   4877  HA  ALA   308      78.799 107.612  75.357  1.00  0.00           H  
ATOM   4878  CB  ALA   308      77.155 106.758  76.480  1.00  0.00           C  
ATOM   4879  HB1 ALA   308      77.115 105.982  77.243  1.00  0.00           H  
ATOM   4880  HB2 ALA   308      76.908 107.722  76.926  1.00  0.00           H  
ATOM   4881  HB3 ALA   308      76.330 106.480  75.825  1.00  0.00           H  
ATOM   4882  C   ALA   308      79.574 106.515  77.003  1.00  0.00           C  
ATOM   4883  O   ALA   308      80.077 107.629  77.403  1.00  0.00           O  
ATOM   4884  N   SER   309      79.812 105.261  77.428  1.00  0.00           N  
ATOM   4885  H   SER   309      79.315 104.529  76.941  1.00  0.00           H  
ATOM   4886  CA  SER   309      80.694 105.007  78.567  1.00  0.00           C  
ATOM   4887  HA  SER   309      80.430 105.774  79.295  1.00  0.00           H  
ATOM   4888  CB  SER   309      80.362 103.664  79.315  1.00  0.00           C  
ATOM   4889  HB2 SER   309      80.658 103.565  80.359  1.00  0.00           H  
ATOM   4890  HB3 SER   309      79.279 103.574  79.407  1.00  0.00           H  
ATOM   4891  OG  SER   309      81.020 102.539  78.650  1.00  0.00           O  
ATOM   4892  HG  SER   309      80.618 102.254  77.825  1.00  0.00           H  
ATOM   4893  C   SER   309      82.169 105.058  78.139  1.00  0.00           C  
ATOM   4894  O   SER   309      83.043 105.522  78.823  1.00  0.00           O  
ATOM   4895  N   TYR   310      82.487 104.756  76.840  1.00  0.00           N  
ATOM   4896  H   TYR   310      81.712 104.452  76.268  1.00  0.00           H  
ATOM   4897  CA  TYR   310      83.702 105.238  76.191  1.00  0.00           C  
ATOM   4898  HA  TYR   310      84.497 104.811  76.803  1.00  0.00           H  
ATOM   4899  CB  TYR   310      83.890 104.642  74.702  1.00  0.00           C  
ATOM   4900  HB2 TYR   310      83.045 105.049  74.146  1.00  0.00           H  
ATOM   4901  HB3 TYR   310      84.834 105.017  74.306  1.00  0.00           H  
ATOM   4902  CG  TYR   310      83.863 103.077  74.545  1.00  0.00           C  
ATOM   4903  CD1 TYR   310      83.994 102.151  75.679  1.00  0.00           C  
ATOM   4904  HD1 TYR   310      83.995 102.336  76.744  1.00  0.00           H  
ATOM   4905  CE1 TYR   310      84.088 100.828  75.373  1.00  0.00           C  
ATOM   4906  HE1 TYR   310      84.205 100.036  76.098  1.00  0.00           H  
ATOM   4907  CZ  TYR   310      84.039 100.306  74.074  1.00  0.00           C  
ATOM   4908  OH  TYR   310      84.177  98.963  73.906  1.00  0.00           O  
ATOM   4909  HH  TYR   310      83.963  98.658  73.021  1.00  0.00           H  
ATOM   4910  CE2 TYR   310      83.934 101.213  73.014  1.00  0.00           C  
ATOM   4911  HE2 TYR   310      83.971 100.874  71.989  1.00  0.00           H  
ATOM   4912  CD2 TYR   310      83.764 102.625  73.226  1.00  0.00           C  
ATOM   4913  HD2 TYR   310      83.707 103.333  72.413  1.00  0.00           H  
ATOM   4914  C   TYR   310      83.895 106.798  76.132  1.00  0.00           C  
ATOM   4915  O   TYR   310      84.840 107.367  76.702  1.00  0.00           O  
ATOM   4916  N   ALA   311      82.845 107.521  75.692  1.00  0.00           N  
ATOM   4917  H   ALA   311      82.098 107.082  75.172  1.00  0.00           H  
ATOM   4918  CA  ALA   311      82.959 108.979  75.507  1.00  0.00           C  
ATOM   4919  HA  ALA   311      83.873 109.143  74.935  1.00  0.00           H  
ATOM   4920  CB  ALA   311      81.725 109.507  74.759  1.00  0.00           C  
ATOM   4921  HB1 ALA   311      81.620 109.115  73.748  1.00  0.00           H  
ATOM   4922  HB2 ALA   311      80.788 109.227  75.241  1.00  0.00           H  
ATOM   4923  HB3 ALA   311      81.758 110.593  74.667  1.00  0.00           H  
ATOM   4924  C   ALA   311      83.028 109.676  76.908  1.00  0.00           C  
ATOM   4925  O   ALA   311      83.697 110.718  77.005  1.00  0.00           O  
ATOM   4926  N   LEU   312      82.292 109.173  77.888  1.00  0.00           N  
ATOM   4927  H   LEU   312      81.787 108.307  77.766  1.00  0.00           H  
ATOM   4928  CA  LEU   312      82.381 109.728  79.207  1.00  0.00           C  
ATOM   4929  HA  LEU   312      82.264 110.799  79.043  1.00  0.00           H  
ATOM   4930  CB  LEU   312      81.209 109.227  80.072  1.00  0.00           C  
ATOM   4931  HB2 LEU   312      80.357 109.803  79.711  1.00  0.00           H  
ATOM   4932  HB3 LEU   312      81.046 108.164  79.896  1.00  0.00           H  
ATOM   4933  CG  LEU   312      81.483 109.376  81.600  1.00  0.00           C  
ATOM   4934  HG  LEU   312      82.330 108.790  81.958  1.00  0.00           H  
ATOM   4935  CD1 LEU   312      81.629 110.824  82.159  1.00  0.00           C  
ATOM   4936 HD11 LEU   312      82.567 111.268  81.826  1.00  0.00           H  
ATOM   4937 HD12 LEU   312      80.717 111.342  81.865  1.00  0.00           H
[truncated: 1,232,451 more chars]
