# Supplementary material for: Screening of Natural Compounds as P-Glycoprotein Inhibitors against Multidrug Resistance
Source: Biomedicines. 2021 Mar 30;9(4):357. doi: 10.3390/biomedicines9040357 (PMC8066904; doi:10.3390/biomedicines9040357)
Supplement: Supplementary file 1 [file biomedicines-09-00357-s001.zip › P-gp_models/cluster_6.pdb]

CRYST1  140.027  140.027  140.027 109.47 109.47 109.47               1
ATOM      1  N   MET     1      80.613  90.710  75.968  1.00  0.00           N  
ATOM      2  H1  MET     1      80.317  89.745  75.950  1.00  0.00           H  
ATOM      3  H2  MET     1      80.020  91.312  76.520  1.00  0.00           H  
ATOM      4  H3  MET     1      80.535  91.101  75.040  1.00  0.00           H  
ATOM      5  CA  MET     1      82.056  90.960  76.244  1.00  0.00           C  
ATOM      6  HA  MET     1      82.645  90.347  75.562  1.00  0.00           H  
ATOM      7  CB  MET     1      82.471  92.389  76.155  1.00  0.00           C  
ATOM      8  HB2 MET     1      81.822  93.077  76.696  1.00  0.00           H  
ATOM      9  HB3 MET     1      83.526  92.523  76.393  1.00  0.00           H  
ATOM     10  CG  MET     1      82.445  92.792  74.667  1.00  0.00           C  
ATOM     11  HG2 MET     1      83.328  93.424  74.578  1.00  0.00           H  
ATOM     12  HG3 MET     1      82.875  91.987  74.071  1.00  0.00           H  
ATOM     13  SD  MET     1      80.903  93.438  74.028  1.00  0.00           S  
ATOM     14  CE  MET     1      80.858  95.044  74.823  1.00  0.00           C  
ATOM     15  HE1 MET     1      80.888  94.982  75.910  1.00  0.00           H  
ATOM     16  HE2 MET     1      81.755  95.610  74.569  1.00  0.00           H  
ATOM     17  HE3 MET     1      79.962  95.533  74.439  1.00  0.00           H  
ATOM     18  C   MET     1      82.345  90.428  77.623  1.00  0.00           C  
ATOM     19  O   MET     1      82.012  91.141  78.569  1.00  0.00           O  
ATOM     20  N   ASP     2      82.735  89.206  77.866  1.00  0.00           N  
ATOM     21  H   ASP     2      83.018  88.906  78.788  1.00  0.00           H  
ATOM     22  CA  ASP     2      83.368  88.258  76.830  1.00  0.00           C  
ATOM     23  HA  ASP     2      83.785  87.487  77.478  1.00  0.00           H  
ATOM     24  CB  ASP     2      82.506  87.462  75.900  1.00  0.00           C  
ATOM     25  HB2 ASP     2      82.357  87.951  74.937  1.00  0.00           H  
ATOM     26  HB3 ASP     2      82.995  86.505  75.714  1.00  0.00           H  
ATOM     27  CG  ASP     2      81.160  87.190  76.517  1.00  0.00           C  
ATOM     28  OD1 ASP     2      80.963  86.199  77.326  1.00  0.00           O  
ATOM     29  OD2 ASP     2      80.295  88.089  76.482  1.00  0.00           O  
ATOM     30  C   ASP     2      84.655  88.793  76.168  1.00  0.00           C  
ATOM     31  O   ASP     2      84.683  89.940  75.695  1.00  0.00           O  
ATOM     32  N   LEU     3      85.724  88.037  76.163  1.00  0.00           N  
ATOM     33  H   LEU     3      85.639  87.189  76.705  1.00  0.00           H  
ATOM     34  CA  LEU     3      86.999  88.263  75.475  1.00  0.00           C  
ATOM     35  HA  LEU     3      86.833  88.879  74.591  1.00  0.00           H  
ATOM     36  CB  LEU     3      87.986  88.874  76.456  1.00  0.00           C  
ATOM     37  HB2 LEU     3      88.028  88.142  77.263  1.00  0.00           H  
ATOM     38  HB3 LEU     3      88.980  88.929  76.012  1.00  0.00           H  
ATOM     39  CG  LEU     3      87.729  90.309  77.063  1.00  0.00           C  
ATOM     40  HG  LEU     3      86.665  90.456  77.249  1.00  0.00           H  
ATOM     41  CD1 LEU     3      88.410  90.410  78.411  1.00  0.00           C  
ATOM     42 HD11 LEU     3      87.981  89.666  79.082  1.00  0.00           H  
ATOM     43 HD12 LEU     3      89.481  90.296  78.243  1.00  0.00           H  
ATOM     44 HD13 LEU     3      88.288  91.391  78.871  1.00  0.00           H  
ATOM     45  CD2 LEU     3      88.159  91.374  76.123  1.00  0.00           C  
ATOM     46 HD21 LEU     3      87.622  91.204  75.190  1.00  0.00           H  
ATOM     47 HD22 LEU     3      87.961  92.374  76.508  1.00  0.00           H  
ATOM     48 HD23 LEU     3      89.239  91.392  75.974  1.00  0.00           H  
ATOM     49  C   LEU     3      87.598  86.931  74.978  1.00  0.00           C  
ATOM     50  O   LEU     3      87.488  85.872  75.624  1.00  0.00           O  
ATOM     51  N   GLU     4      88.364  86.955  73.880  1.00  0.00           N  
ATOM     52  H   GLU     4      89.008  86.194  73.717  1.00  0.00           H  
ATOM     53  CA  GLU     4      88.727  88.071  72.960  1.00  0.00           C  
ATOM     54  HA  GLU     4      88.865  88.945  73.596  1.00  0.00           H  
ATOM     55  CB  GLU     4      90.123  87.815  72.332  1.00  0.00           C  
ATOM     56  HB2 GLU     4      90.516  88.758  71.952  1.00  0.00           H  
ATOM     57  HB3 GLU     4      90.768  87.538  73.166  1.00  0.00           H  
ATOM     58  CG  GLU     4      90.198  86.761  71.192  1.00  0.00           C  
ATOM     59  HG2 GLU     4      89.653  87.110  70.315  1.00  0.00           H  
ATOM     60  HG3 GLU     4      91.242  86.676  70.889  1.00  0.00           H  
ATOM     61  CD  GLU     4      89.811  85.354  71.587  1.00  0.00           C  
ATOM     62  OE1 GLU     4      90.533  84.690  72.377  1.00  0.00           O  
ATOM     63  OE2 GLU     4      88.672  85.040  71.199  1.00  0.00           O  
ATOM     64  C   GLU     4      87.621  88.354  71.904  1.00  0.00           C  
ATOM     65  O   GLU     4      87.373  89.449  71.536  1.00  0.00           O  
ATOM     66  N   GLY     5      86.890  87.337  71.476  1.00  0.00           N  
ATOM     67  H   GLY     5      87.106  86.412  71.820  1.00  0.00           H  
ATOM     68  CA  GLY     5      85.801  87.238  70.577  1.00  0.00           C  
ATOM     69  HA2 GLY     5      85.521  88.237  70.243  1.00  0.00           H  
ATOM     70  HA3 GLY     5      86.088  86.611  69.733  1.00  0.00           H  
ATOM     71  C   GLY     5      84.580  86.723  71.419  1.00  0.00           C  
ATOM     72  O   GLY     5      84.401  87.273  72.527  1.00  0.00           O  
ATOM     73  N   ASP     6      83.856  85.673  70.999  1.00  0.00           N  
ATOM     74  H   ASP     6      84.017  85.233  70.105  1.00  0.00           H  
ATOM     75  CA  ASP     6      82.851  84.975  71.840  1.00  0.00           C  
ATOM     76  HA  ASP     6      83.357  84.800  72.790  1.00  0.00           H  
ATOM     77  CB  ASP     6      81.584  85.800  72.067  1.00  0.00           C  
ATOM     78  HB2 ASP     6      81.825  86.761  72.521  1.00  0.00           H  
ATOM     79  HB3 ASP     6      80.991  85.903  71.158  1.00  0.00           H  
ATOM     80  CG  ASP     6      80.611  85.185  73.036  1.00  0.00           C  
ATOM     81  OD1 ASP     6      81.018  84.268  73.800  1.00  0.00           O  
ATOM     82  OD2 ASP     6      79.450  85.665  73.098  1.00  0.00           O  
ATOM     83  C   ASP     6      82.481  83.652  71.137  1.00  0.00           C  
ATOM     84  O   ASP     6      82.299  83.632  69.905  1.00  0.00           O  
ATOM     85  N   ARG     7      82.404  82.560  71.865  1.00  0.00           N  
ATOM     86  H   ARG     7      82.540  82.682  72.858  1.00  0.00           H  
ATOM     87  CA  ARG     7      82.063  81.251  71.353  1.00  0.00           C  
ATOM     88  HA  ARG     7      81.812  81.082  70.307  1.00  0.00           H  
ATOM     89  CB  ARG     7      83.341  80.374  71.670  1.00  0.00           C  
ATOM     90  HB2 ARG     7      83.308  80.175  72.741  1.00  0.00           H  
ATOM     91  HB3 ARG     7      83.195  79.390  71.222  1.00  0.00           H  
ATOM     92  CG  ARG     7      84.769  80.862  71.303  1.00  0.00           C  
ATOM     93  HG2 ARG     7      84.784  80.827  70.214  1.00  0.00           H  
ATOM     94  HG3 ARG     7      85.034  81.791  71.808  1.00  0.00           H  
ATOM     95  CD  ARG     7      85.846  79.770  71.805  1.00  0.00           C  
ATOM     96  HD2 ARG     7      85.696  79.818  72.883  1.00  0.00           H  
ATOM     97  HD3 ARG     7      85.593  78.757  71.492  1.00  0.00           H  
ATOM     98  NE  ARG     7      87.162  80.185  71.410  1.00  0.00           N  
ATOM     99  HE  ARG     7      87.239  81.099  70.985  1.00  0.00           H  
ATOM    100  CZ  ARG     7      88.219  79.447  71.363  1.00  0.00           C  
ATOM    101  NH1 ARG     7      88.230  78.219  71.757  1.00  0.00           N  
ATOM    102 HH11 ARG     7      87.400  77.870  72.215  1.00  0.00           H  
ATOM    103 HH12 ARG     7      89.112  77.754  71.920  1.00  0.00           H  
ATOM    104  NH2 ARG     7      89.250  79.981  70.792  1.00  0.00           N  
ATOM    105 HH21 ARG     7      89.037  80.834  70.296  1.00  0.00           H  
ATOM    106 HH22 ARG     7      90.138  79.501  70.789  1.00  0.00           H  
ATOM    107  C   ARG     7      80.856  80.625  72.021  1.00  0.00           C  
ATOM    108  O   ARG     7      80.488  79.483  71.691  1.00  0.00           O  
ATOM    109  N   ASN     8      80.223  81.307  73.023  1.00  0.00           N  
ATOM    110  H   ASN     8      80.607  82.117  73.489  1.00  0.00           H  
ATOM    111  CA  ASN     8      78.991  80.804  73.620  1.00  0.00           C  
ATOM    112  HA  ASN     8      79.066  79.725  73.757  1.00  0.00           H  
ATOM    113  CB  ASN     8      78.976  81.382  75.014  1.00  0.00           C  
ATOM    114  HB2 ASN     8      79.018  82.466  74.902  1.00  0.00           H  
ATOM    115  HB3 ASN     8      78.040  81.110  75.502  1.00  0.00           H  
ATOM    116  CG  ASN     8      80.047  80.860  75.911  1.00  0.00           C  
ATOM    117  OD1 ASN     8      80.389  79.723  75.774  1.00  0.00           O  
ATOM    118  ND2 ASN     8      80.653  81.630  76.713  1.00  0.00           N  
ATOM    119 HD21 ASN     8      81.355  81.158  77.264  1.00  0.00           H  
ATOM    120 HD22 ASN     8      80.488  82.626  76.739  1.00  0.00           H  
ATOM    121  C   ASN     8      77.723  81.225  72.850  1.00  0.00           C  
ATOM    122  O   ASN     8      77.145  82.287  73.065  1.00  0.00           O  
ATOM    123  N   GLY     9      77.116  80.328  72.044  1.00  0.00           N  
ATOM    124  H   GLY     9      77.584  79.449  71.877  1.00  0.00           H  
ATOM    125  CA  GLY     9      75.730  80.451  71.506  1.00  0.00           C  
ATOM    126  HA2 GLY     9      75.358  81.475  71.542  1.00  0.00           H  
ATOM    127  HA3 GLY     9      75.929  80.080  70.500  1.00  0.00           H  
ATOM    128  C   GLY     9      74.749  79.528  72.082  1.00  0.00           C  
ATOM    129  O   GLY     9      73.528  79.640  71.824  1.00  0.00           O  
ATOM    130  N   GLY    10      75.148  78.446  72.746  1.00  0.00           N  
ATOM    131  H   GLY    10      76.149  78.312  72.764  1.00  0.00           H  
ATOM    132  CA  GLY    10      74.339  77.335  73.244  1.00  0.00           C  
ATOM    133  HA2 GLY    10      73.966  76.768  72.390  1.00  0.00           H  
ATOM    134  HA3 GLY    10      74.964  76.581  73.722  1.00  0.00           H  
ATOM    135  C   GLY    10      73.186  77.606  74.193  1.00  0.00           C  
ATOM    136  O   GLY    10      72.072  77.098  73.974  1.00  0.00           O  
ATOM    137  N   ALA    11      73.317  78.440  75.247  1.00  0.00           N  
ATOM    138  H   ALA    11      74.259  78.782  75.378  1.00  0.00           H  
ATOM    139  CA  ALA    11      72.284  78.940  76.118  1.00  0.00           C  
ATOM    140  HA  ALA    11      71.780  78.015  76.398  1.00  0.00           H  
ATOM    141  CB  ALA    11      72.943  79.534  77.461  1.00  0.00           C  
ATOM    142  HB1 ALA    11      73.432  78.767  78.062  1.00  0.00           H  
ATOM    143  HB2 ALA    11      73.625  80.302  77.097  1.00  0.00           H  
ATOM    144  HB3 ALA    11      72.122  80.043  77.966  1.00  0.00           H  
ATOM    145  C   ALA    11      71.375  79.954  75.420  1.00  0.00           C  
ATOM    146  O   ALA    11      70.158  79.912  75.576  1.00  0.00           O  
ATOM    147  N   LYS    12      71.930  80.803  74.563  1.00  0.00           N  
ATOM    148  H   LYS    12      72.938  80.784  74.509  1.00  0.00           H  
ATOM    149  CA  LYS    12      71.170  81.647  73.636  1.00  0.00           C  
ATOM    150  HA  LYS    12      70.499  82.190  74.302  1.00  0.00           H  
ATOM    151  CB  LYS    12      71.926  82.699  72.796  1.00  0.00           C  
ATOM    152  HB2 LYS    12      72.609  82.235  72.085  1.00  0.00           H  
ATOM    153  HB3 LYS    12      71.176  83.155  72.150  1.00  0.00           H  
ATOM    154  CG  LYS    12      72.622  83.681  73.709  1.00  0.00           C  
ATOM    155  HG2 LYS    12      71.880  84.026  74.429  1.00  0.00           H  
ATOM    156  HG3 LYS    12      73.329  83.160  74.354  1.00  0.00           H  
ATOM    157  CD  LYS    12      73.296  84.848  73.019  1.00  0.00           C  
ATOM    158  HD2 LYS    12      72.608  85.306  72.308  1.00  0.00           H  
ATOM    159  HD3 LYS    12      73.469  85.591  73.798  1.00  0.00           H  
ATOM    160  CE  LYS    12      74.589  84.470  72.298  1.00  0.00           C  
ATOM    161  HE2 LYS    12      75.159  83.886  73.021  1.00  0.00           H  
ATOM    162  HE3 LYS    12      74.356  83.795  71.475  1.00  0.00           H  
ATOM    163  NZ  LYS    12      75.304  85.699  71.857  1.00  0.00           N  
ATOM    164  HZ1 LYS    12      76.225  85.382  71.589  1.00  0.00           H  
ATOM    165  HZ2 LYS    12      74.686  86.005  71.119  1.00  0.00           H  
ATOM    166  HZ3 LYS    12      75.388  86.374  72.604  1.00  0.00           H  
ATOM    167  C   LYS    12      70.229  80.799  72.775  1.00  0.00           C  
ATOM    168  O   LYS    12      68.999  81.023  72.774  1.00  0.00           O  
ATOM    169  N   LYS    13      70.785  79.811  72.121  1.00  0.00           N  
ATOM    170  H   LYS    13      71.773  79.796  71.916  1.00  0.00           H  
ATOM    171  CA  LYS    13      70.030  78.798  71.330  1.00  0.00           C  
ATOM    172  HA  LYS    13      69.492  79.400  70.597  1.00  0.00           H  
ATOM    173  CB  LYS    13      71.007  77.862  70.620  1.00  0.00           C  
ATOM    174  HB2 LYS    13      71.760  77.442  71.286  1.00  0.00           H  
ATOM    175  HB3 LYS    13      70.427  77.029  70.223  1.00  0.00           H  
ATOM    176  CG  LYS    13      71.628  78.371  69.351  1.00  0.00           C  
ATOM    177  HG2 LYS    13      70.982  78.044  68.536  1.00  0.00           H  
ATOM    178  HG3 LYS    13      71.824  79.431  69.517  1.00  0.00           H  
ATOM    179  CD  LYS    13      73.080  77.780  69.037  1.00  0.00           C  
ATOM    180  HD2 LYS    13      73.766  78.210  69.767  1.00  0.00           H  
ATOM    181  HD3 LYS    13      73.178  76.700  69.140  1.00  0.00           H  
ATOM    182  CE  LYS    13      73.476  78.170  67.599  1.00  0.00           C  
ATOM    183  HE2 LYS    13      72.948  77.624  66.818  1.00  0.00           H  
ATOM    184  HE3 LYS    13      73.329  79.224  67.361  1.00  0.00           H  
ATOM    185  NZ  LYS    13      74.924  77.902  67.414  1.00  0.00           N  
ATOM    186  HZ1 LYS    13      75.454  77.445  68.142  1.00  0.00           H  
ATOM    187  HZ2 LYS    13      75.147  77.460  66.534  1.00  0.00           H  
ATOM    188  HZ3 LYS    13      75.406  78.788  67.359  1.00  0.00           H  
ATOM    189  C   LYS    13      69.009  78.006  72.190  1.00  0.00           C  
ATOM    190  O   LYS    13      67.914  77.764  71.662  1.00  0.00           O  
ATOM    191  N   LYS    14      69.269  77.722  73.454  1.00  0.00           N  
ATOM    192  H   LYS    14      70.217  77.752  73.803  1.00  0.00           H  
ATOM    193  CA  LYS    14      68.309  76.971  74.272  1.00  0.00           C  
ATOM    194  HA  LYS    14      68.178  76.036  73.728  1.00  0.00           H  
ATOM    195  CB  LYS    14      68.842  76.687  75.662  1.00  0.00           C  
ATOM    196  HB2 LYS    14      69.745  76.140  75.393  1.00  0.00           H  
ATOM    197  HB3 LYS    14      68.961  77.567  76.294  1.00  0.00           H  
ATOM    198  CG  LYS    14      67.844  75.787  76.424  1.00  0.00           C  
ATOM    199  HG2 LYS    14      67.091  76.478  76.804  1.00  0.00           H  
ATOM    200  HG3 LYS    14      67.379  75.050  75.769  1.00  0.00           H  
ATOM    201  CD  LYS    14      68.513  74.980  77.578  1.00  0.00           C  
ATOM    202  HD2 LYS    14      69.098  75.713  78.133  1.00  0.00           H  
ATOM    203  HD3 LYS    14      67.747  74.631  78.270  1.00  0.00           H  
ATOM    204  CE  LYS    14      69.274  73.748  77.164  1.00  0.00           C  
ATOM    205  HE2 LYS    14      69.911  73.982  76.311  1.00  0.00           H  
ATOM    206  HE3 LYS    14      69.773  73.492  78.098  1.00  0.00           H  
ATOM    207  NZ  LYS    14      68.483  72.520  76.793  1.00  0.00           N  
ATOM    208  HZ1 LYS    14      69.072  71.747  76.520  1.00  0.00           H  
ATOM    209  HZ2 LYS    14      67.912  72.182  77.555  1.00  0.00           H  
ATOM    210  HZ3 LYS    14      67.892  72.541  75.974  1.00  0.00           H  
ATOM    211  C   LYS    14      67.084  77.937  74.424  1.00  0.00           C  
ATOM    212  O   LYS    14      65.935  77.423  74.293  1.00  0.00           O  
ATOM    213  N   ASN    15      67.218  79.203  74.537  1.00  0.00           N  
ATOM    214  H   ASN    15      68.132  79.533  74.814  1.00  0.00           H  
ATOM    215  CA  ASN    15      66.091  80.119  74.698  1.00  0.00           C  
ATOM    216  HA  ASN    15      65.363  79.676  75.378  1.00  0.00           H  
ATOM    217  CB  ASN    15      66.454  81.329  75.483  1.00  0.00           C  
ATOM    218  HB2 ASN    15      67.128  81.022  76.283  1.00  0.00           H  
ATOM    219  HB3 ASN    15      67.086  81.828  74.749  1.00  0.00           H  
ATOM    220  CG  ASN    15      65.277  82.189  75.755  1.00  0.00           C  
ATOM    221  OD1 ASN    15      65.058  83.251  75.176  1.00  0.00           O  
ATOM    222  ND2 ASN    15      64.409  81.795  76.613  1.00  0.00           N  
ATOM    223 HD21 ASN    15      64.606  80.917  77.073  1.00  0.00           H  
ATOM    224 HD22 ASN    15      63.699  82.454  76.900  1.00  0.00           H  
ATOM    225  C   ASN    15      65.350  80.312  73.419  1.00  0.00           C  
ATOM    226  O   ASN    15      64.088  80.400  73.361  1.00  0.00           O  
ATOM    227  N   PHE    16      66.042  80.314  72.252  1.00  0.00           N  
ATOM    228  H   PHE    16      67.041  80.226  72.369  1.00  0.00           H  
ATOM    229  CA  PHE    16      65.602  80.587  70.900  1.00  0.00           C  
ATOM    230  HA  PHE    16      64.968  81.473  70.905  1.00  0.00           H  
ATOM    231  CB  PHE    16      66.748  80.802  69.918  1.00  0.00           C  
ATOM    232  HB2 PHE    16      67.347  81.624  70.310  1.00  0.00           H  
ATOM    233  HB3 PHE    16      67.417  79.945  69.994  1.00  0.00           H  
ATOM    234  CG  PHE    16      66.455  80.959  68.450  1.00  0.00           C  
ATOM    235  CD1 PHE    16      66.291  82.267  67.933  1.00  0.00           C  
ATOM    236  HD1 PHE    16      66.463  83.111  68.585  1.00  0.00           H  
ATOM    237  CE1 PHE    16      66.012  82.445  66.591  1.00  0.00           C  
ATOM    238  HE1 PHE    16      65.827  83.409  66.140  1.00  0.00           H  
ATOM    239  CZ  PHE    16      65.847  81.224  65.767  1.00  0.00           C  
ATOM    240  HZ  PHE    16      65.807  81.162  64.690  1.00  0.00           H  
ATOM    241  CE2 PHE    16      65.943  79.939  66.327  1.00  0.00           C  
ATOM    242  HE2 PHE    16      65.711  79.034  65.786  1.00  0.00           H  
ATOM    243  CD2 PHE    16      66.194  79.849  67.683  1.00  0.00           C  
ATOM    244  HD2 PHE    16      66.378  78.862  68.083  1.00  0.00           H  
ATOM    245  C   PHE    16      64.795  79.338  70.461  1.00  0.00           C  
ATOM    246  O   PHE    16      63.711  79.500  69.914  1.00  0.00           O  
ATOM    247  N   PHE    17      65.266  78.054  70.797  1.00  0.00           N  
ATOM    248  H   PHE    17      66.166  77.939  71.241  1.00  0.00           H  
ATOM    249  CA  PHE    17      64.541  76.831  70.459  1.00  0.00           C  
ATOM    250  HA  PHE    17      63.942  77.009  69.566  1.00  0.00           H  
ATOM    251  CB  PHE    17      65.441  75.689  70.187  1.00  0.00           C  
ATOM    252  HB2 PHE    17      66.112  75.516  71.029  1.00  0.00           H  
ATOM    253  HB3 PHE    17      64.999  74.693  70.149  1.00  0.00           H  
ATOM    254  CG  PHE    17      66.192  75.823  68.874  1.00  0.00           C  
ATOM    255  CD1 PHE    17      67.511  76.349  68.802  1.00  0.00           C  
ATOM    256  HD1 PHE    17      68.059  76.581  69.703  1.00  0.00           H  
ATOM    257  CE1 PHE    17      68.096  76.549  67.500  1.00  0.00           C  
ATOM    258  HE1 PHE    17      69.064  77.029  67.486  1.00  0.00           H  
ATOM    259  CZ  PHE    17      67.280  76.364  66.393  1.00  0.00           C  
ATOM    260  HZ  PHE    17      67.704  76.579  65.424  1.00  0.00           H  
ATOM    261  CE2 PHE    17      65.956  75.850  66.457  1.00  0.00           C  
ATOM    262  HE2 PHE    17      65.391  75.733  65.544  1.00  0.00           H  
ATOM    263  CD2 PHE    17      65.441  75.528  67.739  1.00  0.00           C  
ATOM    264  HD2 PHE    17      64.411  75.207  67.794  1.00  0.00           H  
ATOM    265  C   PHE    17      63.560  76.434  71.619  1.00  0.00           C  
ATOM    266  O   PHE    17      62.995  75.370  71.451  1.00  0.00           O  
ATOM    267  N   LYS    18      63.454  77.192  72.713  1.00  0.00           N  
ATOM    268  H   LYS    18      64.060  77.992  72.827  1.00  0.00           H  
ATOM    269  CA  LYS    18      62.482  76.963  73.741  1.00  0.00           C  
ATOM    270  HA  LYS    18      62.667  76.037  74.286  1.00  0.00           H  
ATOM    271  CB  LYS    18      62.448  78.035  74.901  1.00  0.00           C  
ATOM    272  HB2 LYS    18      63.489  78.166  75.198  1.00  0.00           H  
ATOM    273  HB3 LYS    18      62.028  79.000  74.617  1.00  0.00           H  
ATOM    274  CG  LYS    18      61.639  77.608  76.167  1.00  0.00           C  
ATOM    275  HG2 LYS    18      60.629  77.277  75.924  1.00  0.00           H  
ATOM    276  HG3 LYS    18      62.143  76.803  76.702  1.00  0.00           H  
ATOM    277  CD  LYS    18      61.433  78.833  77.057  1.00  0.00           C  
ATOM    278  HD2 LYS    18      62.448  79.219  77.159  1.00  0.00           H  
ATOM    279  HD3 LYS    18      60.709  79.510  76.606  1.00  0.00           H  
ATOM    280  CE  LYS    18      60.947  78.333  78.449  1.00  0.00           C  
ATOM    281  HE2 LYS    18      60.033  77.748  78.355  1.00  0.00           H  
ATOM    282  HE3 LYS    18      61.694  77.693  78.920  1.00  0.00           H  
ATOM    283  NZ  LYS    18      60.558  79.396  79.331  1.00  0.00           N  
ATOM    284  HZ1 LYS    18      59.945  79.082  80.070  1.00  0.00           H  
ATOM    285  HZ2 LYS    18      61.393  79.793  79.737  1.00  0.00           H  
ATOM    286  HZ3 LYS    18      60.151  80.214  78.901  1.00  0.00           H  
ATOM    287  C   LYS    18      61.048  76.807  73.099  1.00  0.00           C  
ATOM    288  O   LYS    18      60.767  77.409  72.070  1.00  0.00           O  
ATOM    289  N   LEU    19      60.304  75.815  73.533  1.00  0.00           N  
ATOM    290  H   LEU    19      60.789  75.261  74.224  1.00  0.00           H  
ATOM    291  CA  LEU    19      58.967  75.470  72.979  1.00  0.00           C  
ATOM    292  HA  LEU    19      58.523  76.395  72.613  1.00  0.00           H  
ATOM    293  CB  LEU    19      59.038  74.436  71.854  1.00  0.00           C  
ATOM    294  HB2 LEU    19      59.596  73.575  72.220  1.00  0.00           H  
ATOM    295  HB3 LEU    19      58.050  74.032  71.633  1.00  0.00           H  
ATOM    296  CG  LEU    19      59.573  74.852  70.470  1.00  0.00           C  
ATOM    297  HG  LEU    19      60.559  75.306  70.568  1.00  0.00           H  
ATOM    298  CD1 LEU    19      59.768  73.617  69.540  1.00  0.00           C  
ATOM    299 HD11 LEU    19      60.397  73.836  68.677  1.00  0.00           H  
ATOM    300 HD12 LEU    19      60.242  72.790  70.070  1.00  0.00           H  
ATOM    301 HD13 LEU    19      58.813  73.178  69.252  1.00  0.00           H  
ATOM    302  CD2 LEU    19      58.675  75.795  69.695  1.00  0.00           C  
ATOM    303 HD21 LEU    19      59.086  75.862  68.688  1.00  0.00           H  
ATOM    304 HD22 LEU    19      57.675  75.381  69.823  1.00  0.00           H  
ATOM    305 HD23 LEU    19      58.758  76.820  70.055  1.00  0.00           H  
ATOM    306  C   LEU    19      57.932  74.908  74.025  1.00  0.00           C  
ATOM    307  O   LEU    19      56.726  74.677  73.726  1.00  0.00           O  
ATOM    308  N   ASN    20      58.407  74.594  75.206  1.00  0.00           N  
ATOM    309  H   ASN    20      59.400  74.633  75.386  1.00  0.00           H  
ATOM    310  CA  ASN    20      57.591  74.198  76.349  1.00  0.00           C  
ATOM    311  HA  ASN    20      56.572  74.538  76.164  1.00  0.00           H  
ATOM    312  CB  ASN    20      57.435  72.673  76.336  1.00  0.00           C  
ATOM    313  HB2 ASN    20      58.415  72.196  76.309  1.00  0.00           H  
ATOM    314  HB3 ASN    20      57.011  72.385  77.298  1.00  0.00           H  
ATOM    315  CG  ASN    20      56.446  72.087  75.369  1.00  0.00           C  
ATOM    316  OD1 ASN    20      55.265  72.385  75.487  1.00  0.00           O  
ATOM    317  ND2 ASN    20      56.816  71.355  74.362  1.00  0.00           N  
ATOM    318 HD21 ASN    20      57.808  71.176  74.305  1.00  0.00           H  
ATOM    319 HD22 ASN    20      56.123  71.084  73.679  1.00  0.00           H  
ATOM    320  C   ASN    20      58.138  74.842  77.649  1.00  0.00           C  
ATOM    321  O   ASN    20      59.291  75.313  77.756  1.00  0.00           O  
ATOM    322  N   ASN    21      57.342  74.934  78.646  1.00  0.00           N  
ATOM    323  H   ASN    21      56.524  74.344  78.602  1.00  0.00           H  
ATOM    324  CA  ASN    21      57.542  75.789  79.794  1.00  0.00           C  
ATOM    325  HA  ASN    21      58.056  76.719  79.551  1.00  0.00           H  
ATOM    326  CB  ASN    21      56.124  76.180  80.163  1.00  0.00           C  
ATOM    327  HB2 ASN    21      55.464  76.200  79.296  1.00  0.00           H  
ATOM    328  HB3 ASN    21      55.695  75.481  80.882  1.00  0.00           H  
ATOM    329  CG  ASN    21      55.918  77.585  80.663  1.00  0.00           C  
ATOM    330  OD1 ASN    21      55.569  77.819  81.818  1.00  0.00           O  
ATOM    331  ND2 ASN    21      56.114  78.593  79.882  1.00  0.00           N  
ATOM    332 HD21 ASN    21      56.165  79.502  80.321  1.00  0.00           H  
ATOM    333 HD22 ASN    21      56.391  78.407  78.928  1.00  0.00           H  
ATOM    334  C   ASN    21      58.318  75.245  81.039  1.00  0.00           C  
ATOM    335  O   ASN    21      58.881  76.093  81.785  1.00  0.00           O  
ATOM    336  N   LYS    22      58.528  74.001  81.213  1.00  0.00           N  
ATOM    337  H   LYS    22      58.184  73.360  80.512  1.00  0.00           H  
ATOM    338  CA  LYS    22      59.019  73.472  82.487  1.00  0.00           C  
ATOM    339  HA  LYS    22      59.850  74.126  82.747  1.00  0.00           H  
ATOM    340  CB  LYS    22      57.971  73.682  83.603  1.00  0.00           C  
ATOM    341  HB2 LYS    22      57.114  74.269  83.273  1.00  0.00           H  
ATOM    342  HB3 LYS    22      57.626  72.666  83.798  1.00  0.00           H  
ATOM    343  CG  LYS    22      58.465  74.285  84.900  1.00  0.00           C  
ATOM    344  HG2 LYS    22      57.754  74.219  85.724  1.00  0.00           H  
ATOM    345  HG3 LYS    22      59.364  73.883  85.368  1.00  0.00           H  
ATOM    346  CD  LYS    22      58.751  75.832  84.940  1.00  0.00           C  
ATOM    347  HD2 LYS    22      58.952  76.196  85.948  1.00  0.00           H  
ATOM    348  HD3 LYS    22      59.713  75.985  84.451  1.00  0.00           H  
ATOM    349  CE  LYS    22      57.659  76.719  84.270  1.00  0.00           C  
ATOM    350  HE2 LYS    22      58.090  77.719  84.233  1.00  0.00           H  
ATOM    351  HE3 LYS    22      57.542  76.472  83.215  1.00  0.00           H  
ATOM    352  NZ  LYS    22      56.290  76.645  84.970  1.00  0.00           N  
ATOM    353  HZ1 LYS    22      56.005  75.706  85.205  1.00  0.00           H  
ATOM    354  HZ2 LYS    22      56.227  77.039  85.898  1.00  0.00           H  
ATOM    355  HZ3 LYS    22      55.531  76.998  84.405  1.00  0.00           H  
ATOM    356  C   LYS    22      59.476  72.091  82.405  1.00  0.00           C  
ATOM    357  O   LYS    22      58.748  71.152  82.022  1.00  0.00           O  
ATOM    358  N   SER    23      60.572  71.800  83.081  1.00  0.00           N  
ATOM    359  H   SER    23      61.033  72.559  83.561  1.00  0.00           H  
ATOM    360  CA  SER    23      61.139  70.488  83.244  1.00  0.00           C  
ATOM    361  HA  SER    23      61.070  70.048  82.249  1.00  0.00           H  
ATOM    362  CB  SER    23      62.600  70.554  83.558  1.00  0.00           C  
ATOM    363  HB2 SER    23      63.137  70.825  82.649  1.00  0.00           H  
ATOM    364  HB3 SER    23      62.778  71.227  84.396  1.00  0.00           H  
ATOM    365  OG  SER    23      63.076  69.303  83.987  1.00  0.00           O  
ATOM    366  HG  SER    23      63.755  69.098  83.340  1.00  0.00           H  
ATOM    367  C   SER    23      60.385  69.658  84.279  1.00  0.00           C  
ATOM    368  O   SER    23      60.167  70.148  85.382  1.00  0.00           O  
ATOM    369  N   GLU    24      59.888  68.469  83.985  1.00  0.00           N  
ATOM    370  H   GLU    24      60.021  68.084  83.061  1.00  0.00           H  
ATOM    371  CA  GLU    24      59.096  67.597  84.892  1.00  0.00           C  
ATOM    372  HA  GLU    24      58.374  68.201  85.443  1.00  0.00           H  
ATOM    373  CB  GLU    24      58.328  66.573  84.048  1.00  0.00           C  
ATOM    374  HB2 GLU    24      58.841  66.263  83.137  1.00  0.00           H  
ATOM    375  HB3 GLU    24      58.196  65.732  84.728  1.00  0.00           H  
ATOM    376  CG  GLU    24      56.930  66.924  83.553  1.00  0.00           C  
ATOM    377  HG2 GLU    24      57.203  67.545  82.700  1.00  0.00           H  
ATOM    378  HG3 GLU    24      56.393  66.029  83.239  1.00  0.00           H  
ATOM    379  CD  GLU    24      55.947  67.710  84.522  1.00  0.00           C  
ATOM    380  OE1 GLU    24      55.565  67.139  85.595  1.00  0.00           O  
ATOM    381  OE2 GLU    24      55.744  68.879  84.248  1.00  0.00           O  
ATOM    382  C   GLU    24      59.942  66.907  85.953  1.00  0.00           C  
ATOM    383  O   GLU    24      59.440  66.658  87.038  1.00  0.00           O  
ATOM    384  N   LYS    25      61.301  66.790  85.721  1.00  0.00           N  
ATOM    385  H   LYS    25      61.663  67.043  84.813  1.00  0.00           H  
ATOM    386  CA  LYS    25      62.333  66.551  86.749  1.00  0.00           C  
ATOM    387  HA  LYS    25      62.100  65.603  87.235  1.00  0.00           H  
ATOM    388  CB  LYS    25      63.667  66.570  86.122  1.00  0.00           C  
ATOM    389  HB2 LYS    25      63.777  67.571  85.704  1.00  0.00           H  
ATOM    390  HB3 LYS    25      64.363  66.625  86.959  1.00  0.00           H  
ATOM    391  CG  LYS    25      64.001  65.344  85.270  1.00  0.00           C  
ATOM    392  HG2 LYS    25      64.093  64.556  86.018  1.00  0.00           H  
ATOM    393  HG3 LYS    25      63.232  65.179  84.515  1.00  0.00           H  
ATOM    394  CD  LYS    25      65.292  65.539  84.582  1.00  0.00           C  
ATOM    395  HD2 LYS    25      65.407  64.858  83.739  1.00  0.00           H  
ATOM    396  HD3 LYS    25      65.309  66.503  84.075  1.00  0.00           H  
ATOM    397  CE  LYS    25      66.504  65.210  85.435  1.00  0.00           C  
ATOM    398  HE2 LYS    25      66.682  66.088  86.055  1.00  0.00           H  
ATOM    399  HE3 LYS    25      66.284  64.341  86.056  1.00  0.00           H  
ATOM    400  NZ  LYS    25      67.729  64.903  84.604  1.00  0.00           N  
ATOM    401  HZ1 LYS    25      68.152  65.700  84.148  1.00  0.00           H  
ATOM    402  HZ2 LYS    25      68.454  64.599  85.239  1.00  0.00           H  
ATOM    403  HZ3 LYS    25      67.498  64.216  83.901  1.00  0.00           H  
ATOM    404  C   LYS    25      62.282  67.690  87.762  1.00  0.00           C  
ATOM    405  O   LYS    25      62.205  67.419  88.932  1.00  0.00           O  
ATOM    406  N   ASP    26      62.377  68.953  87.406  1.00  0.00           N  
ATOM    407  H   ASP    26      62.488  69.196  86.432  1.00  0.00           H  
ATOM    408  CA  ASP    26      62.522  70.139  88.374  1.00  0.00           C  
ATOM    409  HA  ASP    26      63.306  69.876  89.085  1.00  0.00           H  
ATOM    410  CB  ASP    26      62.818  71.367  87.525  1.00  0.00           C  
ATOM    411  HB2 ASP    26      63.533  71.141  86.734  1.00  0.00           H  
ATOM    412  HB3 ASP    26      62.012  71.740  86.892  1.00  0.00           H  
ATOM    413  CG  ASP    26      63.455  72.548  88.231  1.00  0.00           C  
ATOM    414  OD1 ASP    26      64.295  72.197  89.088  1.00  0.00           O  
ATOM    415  OD2 ASP    26      63.366  73.777  87.885  1.00  0.00           O  
ATOM    416  C   ASP    26      61.269  70.378  89.193  1.00  0.00           C  
ATOM    417  O   ASP    26      61.392  70.827  90.321  1.00  0.00           O  
ATOM    418  N   LYS    27      60.085  70.084  88.644  1.00  0.00           N  
ATOM    419  H   LYS    27      60.137  69.982  87.641  1.00  0.00           H  
ATOM    420  CA  LYS    27      58.818  70.016  89.405  1.00  0.00           C  
ATOM    421  HA  LYS    27      58.670  70.941  89.961  1.00  0.00           H  
ATOM    422  CB  LYS    27      57.738  69.917  88.327  1.00  0.00           C  
ATOM    423  HB2 LYS    27      57.935  69.177  87.552  1.00  0.00           H  
ATOM    424  HB3 LYS    27      56.783  69.655  88.782  1.00  0.00           H  
ATOM    425  CG  LYS    27      57.598  71.281  87.612  1.00  0.00           C  
ATOM    426  HG2 LYS    27      57.371  72.015  88.385  1.00  0.00           H  
ATOM    427  HG3 LYS    27      58.524  71.560  87.110  1.00  0.00           H  
ATOM    428  CD  LYS    27      56.578  71.227  86.459  1.00  0.00           C  
ATOM    429  HD2 LYS    27      56.423  72.279  86.218  1.00  0.00           H  
ATOM    430  HD3 LYS    27      56.897  70.595  85.631  1.00  0.00           H  
ATOM    431  CE  LYS    27      55.198  70.739  86.941  1.00  0.00           C  
ATOM    432  HE2 LYS    27      55.316  69.740  87.361  1.00  0.00           H  
ATOM    433  HE3 LYS    27      54.750  71.429  87.655  1.00  0.00           H  
ATOM    434  NZ  LYS    27      54.355  70.589  85.662  1.00  0.00           N  
ATOM    435  HZ1 LYS    27      54.820  69.865  85.134  1.00  0.00           H  
ATOM    436  HZ2 LYS    27      53.415  70.282  85.866  1.00  0.00           H  
ATOM    437  HZ3 LYS    27      54.269  71.388  85.050  1.00  0.00           H  
ATOM    438  C   LYS    27      58.715  68.910  90.432  1.00  0.00           C  
ATOM    439  O   LYS    27      58.171  69.095  91.528  1.00  0.00           O  
ATOM    440  N   LYS    28      59.419  67.827  90.117  1.00  0.00           N  
ATOM    441  H   LYS    28      60.005  67.886  89.297  1.00  0.00           H  
ATOM    442  CA  LYS    28      59.459  66.616  90.965  1.00  0.00           C  
ATOM    443  HA  LYS    28      58.502  66.505  91.474  1.00  0.00           H  
ATOM    444  CB  LYS    28      59.659  65.423  90.076  1.00  0.00           C  
ATOM    445  HB2 LYS    28      58.753  65.440  89.470  1.00  0.00           H  
ATOM    446  HB3 LYS    28      60.497  65.445  89.378  1.00  0.00           H  
ATOM    447  CG  LYS    28      59.756  64.099  90.866  1.00  0.00           C  
ATOM    448  HG2 LYS    28      60.598  64.135  91.558  1.00  0.00           H  
ATOM    449  HG3 LYS    28      58.881  64.182  91.512  1.00  0.00           H  
ATOM    450  CD  LYS    28      59.802  62.935  89.868  1.00  0.00           C  
ATOM    451  HD2 LYS    28      59.028  62.974  89.102  1.00  0.00           H  
ATOM    452  HD3 LYS    28      60.754  62.830  89.348  1.00  0.00           H  
ATOM    453  CE  LYS    28      59.725  61.679  90.713  1.00  0.00           C  
ATOM    454  HE2 LYS    28      60.656  61.482  91.245  1.00  0.00           H  
ATOM    455  HE3 LYS    28      58.977  61.923  91.468  1.00  0.00           H  
ATOM    456  NZ  LYS    28      59.448  60.398  90.063  1.00  0.00           N  
ATOM    457  HZ1 LYS    28      60.233  60.086  89.509  1.00  0.00           H  
ATOM    458  HZ2 LYS    28      59.278  59.732  90.803  1.00  0.00           H  
ATOM    459  HZ3 LYS    28      58.636  60.412  89.462  1.00  0.00           H  
ATOM    460  C   LYS    28      60.542  66.783  92.096  1.00  0.00           C  
ATOM    461  O   LYS    28      60.252  66.661  93.300  1.00  0.00           O  
ATOM    462  N   GLU    29      61.750  67.071  91.716  1.00  0.00           N  
ATOM    463  H   GLU    29      61.822  67.212  90.718  1.00  0.00           H  
ATOM    464  CA  GLU    29      62.993  67.146  92.456  1.00  0.00           C  
ATOM    465  HA  GLU    29      63.048  66.225  93.037  1.00  0.00           H  
ATOM    466  CB  GLU    29      64.205  67.076  91.529  1.00  0.00           C  
ATOM    467  HB2 GLU    29      64.123  67.948  90.881  1.00  0.00           H  
ATOM    468  HB3 GLU    29      65.156  67.213  92.043  1.00  0.00           H  
ATOM    469  CG  GLU    29      64.263  65.864  90.618  1.00  0.00           C  
ATOM    470  HG2 GLU    29      63.309  65.410  90.350  1.00  0.00           H  
ATOM    471  HG3 GLU    29      64.831  66.174  89.742  1.00  0.00           H  
ATOM    472  CD  GLU    29      65.052  64.710  91.220  1.00  0.00           C  
ATOM    473  OE1 GLU    29      64.984  63.636  90.622  1.00  0.00           O  
ATOM    474  OE2 GLU    29      65.731  64.795  92.239  1.00  0.00           O  
ATOM    475  C   GLU    29      63.016  68.346  93.435  1.00  0.00           C  
ATOM    476  O   GLU    29      62.476  69.404  93.150  1.00  0.00           O  
ATOM    477  N   LYS    30      63.772  68.160  94.512  1.00  0.00           N  
ATOM    478  H   LYS    30      64.245  67.269  94.557  1.00  0.00           H  
ATOM    479  CA  LYS    30      63.777  68.963  95.733  1.00  0.00           C  
ATOM    480  HA  LYS    30      62.875  69.576  95.748  1.00  0.00           H  
ATOM    481  CB  LYS    30      63.307  68.103  96.874  1.00  0.00           C  
ATOM    482  HB2 LYS    30      62.462  67.443  96.673  1.00  0.00           H  
ATOM    483  HB3 LYS    30      64.117  67.402  97.074  1.00  0.00           H  
ATOM    484  CG  LYS    30      62.948  68.762  98.213  1.00  0.00           C  
ATOM    485  HG2 LYS    30      63.875  69.148  98.637  1.00  0.00           H  
ATOM    486  HG3 LYS    30      62.361  69.673  98.093  1.00  0.00           H  
ATOM    487  CD  LYS    30      62.116  67.837  99.104  1.00  0.00           C  
ATOM    488  HD2 LYS    30      61.152  67.619  98.645  1.00  0.00           H  
ATOM    489  HD3 LYS    30      62.680  66.943  99.371  1.00  0.00           H  
ATOM    490  CE  LYS    30      61.768  68.556 100.410  1.00  0.00           C  
ATOM    491  HE2 LYS    30      62.705  68.756 100.930  1.00  0.00           H  
ATOM    492  HE3 LYS    30      61.253  69.471 100.118  1.00  0.00           H  
ATOM    493  NZ  LYS    30      61.074  67.595 101.289  1.00  0.00           N  
ATOM    494  HZ1 LYS    30      60.890  67.948 102.217  1.00  0.00           H  
ATOM    495  HZ2 LYS    30      60.203  67.306 100.867  1.00  0.00           H  
ATOM    496  HZ3 LYS    30      61.653  66.793 101.495  1.00  0.00           H  
ATOM    497  C   LYS    30      65.047  69.776  96.031  1.00  0.00           C  
ATOM    498  O   LYS    30      66.105  69.253  95.981  1.00  0.00           O  
ATOM    499  N   LYS    31      64.926  71.104  96.086  1.00  0.00           N  
ATOM    500  H   LYS    31      64.053  71.569  95.883  1.00  0.00           H  
ATOM    501  CA  LYS    31      66.034  72.083  96.339  1.00  0.00           C  
ATOM    502  HA  LYS    31      66.956  71.544  96.122  1.00  0.00           H  
ATOM    503  CB  LYS    31      65.797  73.343  95.455  1.00  0.00           C  
ATOM    504  HB2 LYS    31      64.712  73.414  95.378  1.00  0.00           H  
ATOM    505  HB3 LYS    31      66.236  74.237  95.899  1.00  0.00           H  
ATOM    506  CG  LYS    31      66.383  73.143  94.008  1.00  0.00           C  
ATOM    507  HG2 LYS    31      66.949  74.044  93.768  1.00  0.00           H  
ATOM    508  HG3 LYS    31      67.136  72.355  94.006  1.00  0.00           H  
ATOM    509  CD  LYS    31      65.358  72.931  92.878  1.00  0.00           C  
ATOM    510  HD2 LYS    31      64.668  73.768  92.982  1.00  0.00           H  
ATOM    511  HD3 LYS    31      65.935  72.895  91.954  1.00  0.00           H  
ATOM    512  CE  LYS    31      64.528  71.627  92.925  1.00  0.00           C  
ATOM    513  HE2 LYS    31      65.139  70.747  93.124  1.00  0.00           H  
ATOM    514  HE3 LYS    31      63.839  71.683  93.767  1.00  0.00           H  
ATOM    515  NZ  LYS    31      63.752  71.425  91.637  1.00  0.00           N  
ATOM    516  HZ1 LYS    31      64.334  71.516  90.817  1.00  0.00           H  
ATOM    517  HZ2 LYS    31      63.189  70.590  91.718  1.00  0.00           H  
ATOM    518  HZ3 LYS    31      62.987  72.082  91.582  1.00  0.00           H  
ATOM    519  C   LYS    31      66.171  72.394  97.801  1.00  0.00           C  
ATOM    520  O   LYS    31      65.057  72.516  98.458  1.00  0.00           O  
ATOM    521  N   PRO    32      67.370  72.696  98.366  1.00  0.00           N  
ATOM    522  CD  PRO    32      67.607  73.049  99.736  1.00  0.00           C  
ATOM    523  HD2 PRO    32      67.259  72.357 100.503  1.00  0.00           H  
ATOM    524  HD3 PRO    32      67.172  74.007 100.021  1.00  0.00           H  
ATOM    525  CG  PRO    32      69.077  73.075  99.916  1.00  0.00           C  
ATOM    526  HG2 PRO    32      69.445  72.054 100.016  1.00  0.00           H  
ATOM    527  HG3 PRO    32      69.276  73.771 100.730  1.00  0.00           H  
ATOM    528  CB  PRO    32      69.553  73.637  98.549  1.00  0.00           C  
ATOM    529  HB2 PRO    32      70.616  73.493  98.354  1.00  0.00           H  
ATOM    530  HB3 PRO    32      69.275  74.688  98.467  1.00  0.00           H  
ATOM    531  CA  PRO    32      68.617  72.792  97.627  1.00  0.00           C  
ATOM    532  HA  PRO    32      68.487  73.447  96.766  1.00  0.00           H  
ATOM    533  C   PRO    32      69.313  71.486  97.228  1.00  0.00           C  
ATOM    534  O   PRO    32      68.839  70.417  97.556  1.00  0.00           O  
ATOM    535  N   THR    33      70.509  71.560  96.583  1.00  0.00           N  
ATOM    536  H   THR    33      70.752  72.431  96.134  1.00  0.00           H  
ATOM    537  CA  THR    33      71.239  70.434  96.102  1.00  0.00           C  
ATOM    538  HA  THR    33      70.978  69.619  96.777  1.00  0.00           H  
ATOM    539  CB  THR    33      70.869  70.116  94.605  1.00  0.00           C  
ATOM    540  HB  THR    33      71.644  69.528  94.113  1.00  0.00           H  
ATOM    541  CG2 THR    33      69.648  69.252  94.444  1.00  0.00           C  
ATOM    542 HG21 THR    33      69.800  68.426  95.139  1.00  0.00           H  
ATOM    543 HG22 THR    33      68.758  69.845  94.652  1.00  0.00           H  
ATOM    544 HG23 THR    33      69.607  68.869  93.424  1.00  0.00           H  
ATOM    545  OG1 THR    33      70.406  71.278  93.910  1.00  0.00           O  
ATOM    546  HG1 THR    33      69.871  71.020  93.156  1.00  0.00           H  
ATOM    547  C   THR    33      72.759  70.693  96.171  1.00  0.00           C  
ATOM    548  O   THR    33      73.155  71.863  96.103  1.00  0.00           O  
ATOM    549  N   VAL    34      73.560  69.677  96.590  1.00  0.00           N  
ATOM    550  H   VAL    34      73.200  68.779  96.882  1.00  0.00           H  
ATOM    551  CA  VAL    34      75.023  69.915  97.021  1.00  0.00           C  
ATOM    552  HA  VAL    34      75.066  70.601  97.867  1.00  0.00           H  
ATOM    553  CB  VAL    34      75.544  68.514  97.555  1.00  0.00           C  
ATOM    554  HB  VAL    34      74.754  68.088  98.173  1.00  0.00           H  
ATOM    555  CG1 VAL    34      75.804  67.479  96.488  1.00  0.00           C  
ATOM    556 HG11 VAL    34      74.815  67.252  96.091  1.00  0.00           H  
ATOM    557 HG12 VAL    34      76.353  67.946  95.670  1.00  0.00           H  
ATOM    558 HG13 VAL    34      76.188  66.527  96.855  1.00  0.00           H  
ATOM    559  CG2 VAL    34      76.863  68.637  98.431  1.00  0.00           C  
ATOM    560 HG21 VAL    34      77.111  67.691  98.912  1.00  0.00           H  
ATOM    561 HG22 VAL    34      77.719  68.911  97.815  1.00  0.00           H  
ATOM    562 HG23 VAL    34      76.718  69.294  99.288  1.00  0.00           H  
ATOM    563  C   VAL    34      75.932  70.407  95.926  1.00  0.00           C  
ATOM    564  O   VAL    34      75.649  70.285  94.740  1.00  0.00           O  
ATOM    565  N   SER    35      77.082  70.941  96.282  1.00  0.00           N  
ATOM    566  H   SER    35      77.507  70.779  97.184  1.00  0.00           H  
ATOM    567  CA  SER    35      77.933  71.679  95.289  1.00  0.00           C  
ATOM    568  HA  SER    35      77.272  72.455  94.904  1.00  0.00           H  
ATOM    569  CB  SER    35      79.122  72.285  95.991  1.00  0.00           C  
ATOM    570  HB2 SER    35      78.896  72.929  96.841  1.00  0.00           H  
ATOM    571  HB3 SER    35      79.816  71.550  96.399  1.00  0.00           H  
ATOM    572  OG  SER    35      80.023  72.982  95.089  1.00  0.00           O  
ATOM    573  HG  SER    35      79.951  73.926  95.245  1.00  0.00           H  
ATOM    574  C   SER    35      78.471  70.734  94.242  1.00  0.00           C  
ATOM    575  O   SER    35      78.828  69.565  94.615  1.00  0.00           O  
ATOM    576  N   VAL    36      78.787  71.160  93.030  1.00  0.00           N  
ATOM    577  H   VAL    36      78.367  72.032  92.740  1.00  0.00           H  
ATOM    578  CA  VAL    36      79.667  70.464  92.125  1.00  0.00           C  
ATOM    579  HA  VAL    36      79.280  69.445  92.105  1.00  0.00           H  
ATOM    580  CB  VAL    36      79.563  70.838  90.650  1.00  0.00           C  
ATOM    581  HB  VAL    36      78.490  70.888  90.466  1.00  0.00           H  
ATOM    582  CG1 VAL    36      80.359  72.087  90.454  1.00  0.00           C  
ATOM    583 HG11 VAL    36      81.412  71.929  90.686  1.00  0.00           H  
ATOM    584 HG12 VAL    36      80.294  72.404  89.414  1.00  0.00           H  
ATOM    585 HG13 VAL    36      79.966  72.935  91.015  1.00  0.00           H  
ATOM    586  CG2 VAL    36      80.054  69.609  89.778  1.00  0.00           C  
ATOM    587 HG21 VAL    36      79.454  68.709  89.916  1.00  0.00           H  
ATOM    588 HG22 VAL    36      79.968  69.867  88.722  1.00  0.00           H  
ATOM    589 HG23 VAL    36      81.110  69.396  89.948  1.00  0.00           H  
ATOM    590  C   VAL    36      81.129  70.168  92.693  1.00  0.00           C  
ATOM    591  O   VAL    36      81.644  69.074  92.519  1.00  0.00           O  
ATOM    592  N   PHE    37      81.664  70.985  93.595  1.00  0.00           N  
ATOM    593  H   PHE    37      81.177  71.775  93.992  1.00  0.00           H  
ATOM    594  CA  PHE    37      82.939  70.712  94.330  1.00  0.00           C  
ATOM    595  HA  PHE    37      83.705  70.558  93.570  1.00  0.00           H  
ATOM    596  CB  PHE    37      83.453  72.013  94.984  1.00  0.00           C  
ATOM    597  HB2 PHE    37      82.787  72.328  95.787  1.00  0.00           H  
ATOM    598  HB3 PHE    37      84.448  71.789  95.369  1.00  0.00           H  
ATOM    599  CG  PHE    37      83.497  73.183  93.914  1.00  0.00           C  
ATOM    600  CD1 PHE    37      82.951  74.427  94.245  1.00  0.00           C  
ATOM    601  HD1 PHE    37      82.409  74.635  95.156  1.00  0.00           H  
ATOM    602  CE1 PHE    37      83.108  75.553  93.446  1.00  0.00           C  
ATOM    603  HE1 PHE    37      82.629  76.504  93.626  1.00  0.00           H  
ATOM    604  CZ  PHE    37      83.782  75.399  92.225  1.00  0.00           C  
ATOM    605  HZ  PHE    37      83.868  76.230  91.540  1.00  0.00           H  
ATOM    606  CE2 PHE    37      84.375  74.236  91.877  1.00  0.00           C  
ATOM    607  HE2 PHE    37      84.979  74.255  90.982  1.00  0.00           H  
ATOM    608  CD2 PHE    37      84.177  73.072  92.674  1.00  0.00           C  
ATOM    609  HD2 PHE    37      84.696  72.153  92.443  1.00  0.00           H  
ATOM    610  C   PHE    37      83.068  69.487  95.307  1.00  0.00           C  
ATOM    611  O   PHE    37      84.114  68.886  95.542  1.00  0.00           O  
ATOM    612  N   SER    38      81.910  68.937  95.716  1.00  0.00           N  
ATOM    613  H   SER    38      81.070  69.472  95.547  1.00  0.00           H  
ATOM    614  CA  SER    38      81.847  67.565  96.333  1.00  0.00           C  
ATOM    615  HA  SER    38      82.614  67.558  97.108  1.00  0.00           H  
ATOM    616  CB  SER    38      80.420  67.389  96.893  1.00  0.00           C  
ATOM    617  HB2 SER    38      80.419  66.575  97.619  1.00  0.00           H  
ATOM    618  HB3 SER    38      80.120  68.322  97.370  1.00  0.00           H  
ATOM    619  OG  SER    38      79.437  67.185  95.902  1.00  0.00           O  
ATOM    620  HG  SER    38      79.305  67.986  95.389  1.00  0.00           H  
ATOM    621  C   SER    38      82.284  66.371  95.393  1.00  0.00           C  
ATOM    622  O   SER    38      82.862  65.371  95.910  1.00  0.00           O  
ATOM    623  N   MET    39      82.374  66.587  94.059  1.00  0.00           N  
ATOM    624  H   MET    39      82.025  67.466  93.705  1.00  0.00           H  
ATOM    625  CA  MET    39      82.998  65.704  93.038  1.00  0.00           C  
ATOM    626  HA  MET    39      82.528  64.739  93.229  1.00  0.00           H  
ATOM    627  CB  MET    39      82.721  66.161  91.645  1.00  0.00           C  
ATOM    628  HB2 MET    39      83.120  67.157  91.452  1.00  0.00           H  
ATOM    629  HB3 MET    39      83.169  65.487  90.915  1.00  0.00           H  
ATOM    630  CG  MET    39      81.214  66.298  91.440  1.00  0.00           C  
ATOM    631  HG2 MET    39      80.809  67.003  92.165  1.00  0.00           H  
ATOM    632  HG3 MET    39      80.978  66.572  90.412  1.00  0.00           H  
ATOM    633  SD  MET    39      80.247  64.780  91.619  1.00  0.00           S  
ATOM    634  CE  MET    39      79.475  64.786  93.292  1.00  0.00           C  
ATOM    635  HE1 MET    39      80.202  65.201  93.991  1.00  0.00           H  
ATOM    636  HE2 MET    39      78.570  65.393  93.268  1.00  0.00           H  
ATOM    637  HE3 MET    39      79.211  63.784  93.631  1.00  0.00           H  
ATOM    638  C   MET    39      84.533  65.536  93.124  1.00  0.00           C  
ATOM    639  O   MET    39      85.110  64.597  92.602  1.00  0.00           O  
ATOM    640  N   PHE    40      85.265  66.502  93.725  1.00  0.00           N  
ATOM    641  H   PHE    40      84.765  67.333  94.008  1.00  0.00           H  
ATOM    642  CA  PHE    40      86.748  66.408  93.952  1.00  0.00           C  
ATOM    643  HA  PHE    40      87.357  66.322  93.052  1.00  0.00           H  
ATOM    644  CB  PHE    40      87.329  67.787  94.477  1.00  0.00           C  
ATOM    645  HB2 PHE    40      86.649  67.981  95.306  1.00  0.00           H  
ATOM    646  HB3 PHE    40      88.308  67.602  94.921  1.00  0.00           H  
ATOM    647  CG  PHE    40      87.344  69.051  93.619  1.00  0.00           C  
ATOM    648  CD1 PHE    40      86.718  69.024  92.346  1.00  0.00           C  
ATOM    649  HD1 PHE    40      86.158  68.138  92.085  1.00  0.00           H  
ATOM    650  CE1 PHE    40      86.765  70.194  91.577  1.00  0.00           C  
ATOM    651  HE1 PHE    40      86.125  70.127  90.710  1.00  0.00           H  
ATOM    652  CZ  PHE    40      87.449  71.371  91.926  1.00  0.00           C  
ATOM    653  HZ  PHE    40      87.350  72.283  91.356  1.00  0.00           H  
ATOM    654  CE2 PHE    40      88.157  71.335  93.144  1.00  0.00           C  
ATOM    655  HE2 PHE    40      88.682  72.180  93.565  1.00  0.00           H  
ATOM    656  CD2 PHE    40      87.935  70.240  94.051  1.00  0.00           C  
ATOM    657  HD2 PHE    40      88.426  70.173  95.011  1.00  0.00           H  
ATOM    658  C   PHE    40      87.083  65.235  94.853  1.00  0.00           C  
ATOM    659  O   PHE    40      88.269  64.869  94.928  1.00  0.00           O  
ATOM    660  N   ARG    41      86.079  64.608  95.483  1.00  0.00           N  
ATOM    661  H   ARG    41      85.157  64.991  95.333  1.00  0.00           H  
ATOM    662  CA  ARG    41      86.189  63.283  96.169  1.00  0.00           C  
ATOM    663  HA  ARG    41      86.841  63.346  97.040  1.00  0.00           H  
ATOM    664  CB  ARG    41      84.775  62.957  96.599  1.00  0.00           C  
ATOM    665  HB2 ARG    41      84.497  63.851  97.157  1.00  0.00           H  
ATOM    666  HB3 ARG    41      84.167  62.888  95.696  1.00  0.00           H  
ATOM    667  CG  ARG    41      84.618  61.731  97.438  1.00  0.00           C  
ATOM    668  HG2 ARG    41      84.901  60.853  96.857  1.00  0.00           H  
ATOM    669  HG3 ARG    41      85.285  61.978  98.263  1.00  0.00           H  
ATOM    670  CD  ARG    41      83.187  61.581  98.025  1.00  0.00           C  
ATOM    671  HD2 ARG    41      83.134  62.463  98.663  1.00  0.00           H  
ATOM    672  HD3 ARG    41      82.486  61.475  97.196  1.00  0.00           H  
ATOM    673  NE  ARG    41      83.196  60.353  98.842  1.00  0.00           N  
ATOM    674  HE  ARG    41      84.114  59.934  98.816  1.00  0.00           H  
ATOM    675  CZ  ARG    41      82.182  59.633  99.190  1.00  0.00           C  
ATOM    676  NH1 ARG    41      81.021  59.928  98.719  1.00  0.00           N  
ATOM    677 HH11 ARG    41      80.974  60.758  98.144  1.00  0.00           H  
ATOM    678 HH12 ARG    41      80.179  59.379  98.816  1.00  0.00           H  
ATOM    679  NH2 ARG    41      82.464  58.556  99.864  1.00  0.00           N  
ATOM    680 HH21 ARG    41      83.448  58.475 100.078  1.00  0.00           H  
ATOM    681 HH22 ARG    41      81.795  57.812 100.000  1.00  0.00           H  
ATOM    682  C   ARG    41      86.760  62.158  95.283  1.00  0.00           C  
ATOM    683  O   ARG    41      87.344  61.224  95.781  1.00  0.00           O  
ATOM    684  N   TYR    42      86.718  62.256  93.945  1.00  0.00           N  
ATOM    685  H   TYR    42      86.221  63.078  93.635  1.00  0.00           H  
ATOM    686  CA  TYR    42      87.267  61.355  93.015  1.00  0.00           C  
ATOM    687  HA  TYR    42      87.443  60.446  93.590  1.00  0.00           H  
ATOM    688  CB  TYR    42      86.220  61.045  91.921  1.00  0.00           C  
ATOM    689  HB2 TYR    42      86.119  61.856  91.199  1.00  0.00           H  
ATOM    690  HB3 TYR    42      86.560  60.195  91.330  1.00  0.00           H  
ATOM    691  CG  TYR    42      84.882  60.719  92.493  1.00  0.00           C  
ATOM    692  CD1 TYR    42      84.804  59.614  93.374  1.00  0.00           C  
ATOM    693  HD1 TYR    42      85.641  58.931  93.358  1.00  0.00           H  
ATOM    694  CE1 TYR    42      83.702  59.335  94.200  1.00  0.00           C  
ATOM    695  HE1 TYR    42      83.637  58.408  94.749  1.00  0.00           H  
ATOM    696  CZ  TYR    42      82.577  60.211  94.089  1.00  0.00           C  
ATOM    697  OH  TYR    42      81.511  59.884  94.793  1.00  0.00           O  
ATOM    698  HH  TYR    42      81.554  58.946  94.995  1.00  0.00           H  
ATOM    699  CE2 TYR    42      82.581  61.308  93.177  1.00  0.00           C  
ATOM    700  HE2 TYR    42      81.700  61.918  93.043  1.00  0.00           H  
ATOM    701  CD2 TYR    42      83.793  61.576  92.429  1.00  0.00           C  
ATOM    702  HD2 TYR    42      83.871  62.530  91.928  1.00  0.00           H  
ATOM    703  C   TYR    42      88.574  61.907  92.344  1.00  0.00           C  
ATOM    704  O   TYR    42      88.944  61.398  91.305  1.00  0.00           O  
ATOM    705  N   SER    43      89.328  62.793  93.065  1.00  0.00           N  
ATOM    706  H   SER    43      88.931  63.108  93.939  1.00  0.00           H  
ATOM    707  CA  SER    43      90.699  63.233  92.675  1.00  0.00           C  
ATOM    708  HA  SER    43      90.987  62.688  91.776  1.00  0.00           H  
ATOM    709  CB  SER    43      90.713  64.769  92.392  1.00  0.00           C  
ATOM    710  HB2 SER    43      89.765  65.146  92.007  1.00  0.00           H  
ATOM    711  HB3 SER    43      90.881  65.348  93.300  1.00  0.00           H  
ATOM    712  OG  SER    43      91.753  65.320  91.511  1.00  0.00           O  
ATOM    713  HG  SER    43      91.728  66.278  91.566  1.00  0.00           H  
ATOM    714  C   SER    43      91.744  62.769  93.671  1.00  0.00           C  
ATOM    715  O   SER    43      91.480  62.706  94.900  1.00  0.00           O  
ATOM    716  N   ASN    44      92.971  62.534  93.167  1.00  0.00           N  
ATOM    717  H   ASN    44      93.127  62.746  92.192  1.00  0.00           H  
ATOM    718  CA  ASN    44      94.081  61.964  93.884  1.00  0.00           C  
ATOM    719  HA  ASN    44      93.612  61.217  94.526  1.00  0.00           H  
ATOM    720  CB  ASN    44      95.072  61.425  92.832  1.00  0.00           C  
ATOM    721  HB2 ASN    44      95.479  62.279  92.291  1.00  0.00           H  
ATOM    722  HB3 ASN    44      95.916  61.014  93.386  1.00  0.00           H  
ATOM    723  CG  ASN    44      94.529  60.390  91.887  1.00  0.00           C  
ATOM    724  OD1 ASN    44      93.981  59.355  92.290  1.00  0.00           O  
ATOM    725  ND2 ASN    44      94.653  60.670  90.658  1.00  0.00           N  
ATOM    726 HD21 ASN    44      94.468  59.900  90.032  1.00  0.00           H  
ATOM    727 HD22 ASN    44      94.780  61.597  90.276  1.00  0.00           H  
ATOM    728  C   ASN    44      94.666  62.983  94.843  1.00  0.00           C  
ATOM    729  O   ASN    44      94.672  64.160  94.554  1.00  0.00           O  
ATOM    730  N   TRP    45      95.260  62.492  95.957  1.00  0.00           N  
ATOM    731  H   TRP    45      95.253  61.510  96.191  1.00  0.00           H  
ATOM    732  CA  TRP    45      96.067  63.312  96.865  1.00  0.00           C  
ATOM    733  HA  TRP    45      95.383  63.909  97.469  1.00  0.00           H  
ATOM    734  CB  TRP    45      96.821  62.346  97.908  1.00  0.00           C  
ATOM    735  HB2 TRP    45      96.027  61.856  98.472  1.00  0.00           H  
ATOM    736  HB3 TRP    45      97.169  61.511  97.300  1.00  0.00           H  
ATOM    737  CG  TRP    45      97.869  62.936  98.743  1.00  0.00           C  
ATOM    738  CD1 TRP    45      97.521  63.406  99.957  1.00  0.00           C  
ATOM    739  HD1 TRP    45      96.520  63.618 100.302  1.00  0.00           H  
ATOM    740  NE1 TRP    45      98.616  63.835 100.656  1.00  0.00           N  
ATOM    741  HE1 TRP    45      98.617  64.238 101.582  1.00  0.00           H  
ATOM    742  CE2 TRP    45      99.740  63.597  99.876  1.00  0.00           C  
ATOM    743  CZ2 TRP    45     101.099  63.869  99.977  1.00  0.00           C  
ATOM    744  HZ2 TRP    45     101.476  64.207 100.931  1.00  0.00           H  
ATOM    745  CH2 TRP    45     101.969  63.817  98.910  1.00  0.00           C  
ATOM    746  HH2 TRP    45     103.000  64.063  99.117  1.00  0.00           H  
ATOM    747  CZ3 TRP    45     101.506  63.315  97.674  1.00  0.00           C  
ATOM    748  HZ3 TRP    45     102.223  63.168  96.880  1.00  0.00           H  
ATOM    749  CE3 TRP    45     100.207  62.885  97.571  1.00  0.00           C  
ATOM    750  HE3 TRP    45      99.850  62.725  96.565  1.00  0.00           H  
ATOM    751  CD2 TRP    45      99.262  63.121  98.603  1.00  0.00           C  
ATOM    752  C   TRP    45      96.967  64.336  96.149  1.00  0.00           C  
ATOM    753  O   TRP    45      96.863  65.580  96.384  1.00  0.00           O  
ATOM    754  N   LEU    46      97.831  63.836  95.269  1.00  0.00           N  
ATOM    755  H   LEU    46      97.789  62.836  95.136  1.00  0.00           H  
ATOM    756  CA  LEU    46      98.802  64.649  94.528  1.00  0.00           C  
ATOM    757  HA  LEU    46      99.307  65.301  95.241  1.00  0.00           H  
ATOM    758  CB  LEU    46      99.726  63.759  93.659  1.00  0.00           C  
ATOM    759  HB2 LEU    46     100.034  62.837  94.152  1.00  0.00           H  
ATOM    760  HB3 LEU    46      99.165  63.379  92.805  1.00  0.00           H  
ATOM    761  CG  LEU    46     101.006  64.459  93.267  1.00  0.00           C  
ATOM    762  HG  LEU    46     100.746  65.408  92.800  1.00  0.00           H  
ATOM    763  CD1 LEU    46     101.905  64.746  94.505  1.00  0.00           C  
ATOM    764 HD11 LEU    46     101.369  65.223  95.325  1.00  0.00           H  
ATOM    765 HD12 LEU    46     102.230  63.763  94.846  1.00  0.00           H  
ATOM    766 HD13 LEU    46     102.748  65.415  94.331  1.00  0.00           H  
ATOM    767  CD2 LEU    46     101.638  63.646  92.170  1.00  0.00           C  
ATOM    768 HD21 LEU    46     101.699  62.598  92.464  1.00  0.00           H  
ATOM    769 HD22 LEU    46     100.954  63.836  91.342  1.00  0.00           H  
ATOM    770 HD23 LEU    46     102.657  63.985  91.981  1.00  0.00           H  
ATOM    771  C   LEU    46      97.997  65.626  93.591  1.00  0.00           C  
ATOM    772  O   LEU    46      98.402  66.761  93.452  1.00  0.00           O  
ATOM    773  N   ASP    47      96.886  65.206  92.953  1.00  0.00           N  
ATOM    774  H   ASP    47      96.440  64.329  93.180  1.00  0.00           H  
ATOM    775  CA  ASP    47      96.114  66.058  92.005  1.00  0.00           C  
ATOM    776  HA  ASP    47      96.833  66.547  91.348  1.00  0.00           H  
ATOM    777  CB  ASP    47      95.050  65.242  91.258  1.00  0.00           C  
ATOM    778  HB2 ASP    47      94.394  64.760  91.982  1.00  0.00           H  
ATOM    779  HB3 ASP    47      94.559  65.949  90.589  1.00  0.00           H  
ATOM    780  CG  ASP    47      95.607  64.011  90.444  1.00  0.00           C  
ATOM    781  OD1 ASP    47      94.752  63.423  89.743  1.00  0.00           O  
ATOM    782  OD2 ASP    47      96.856  63.699  90.430  1.00  0.00           O  
ATOM    783  C   ASP    47      95.365  67.171  92.749  1.00  0.00           C  
ATOM    784  O   ASP    47      95.076  68.226  92.205  1.00  0.00           O  
ATOM    785  N   LYS    48      95.153  66.965  94.075  1.00  0.00           N  
ATOM    786  H   LYS    48      95.295  66.023  94.409  1.00  0.00           H  
ATOM    787  CA  LYS    48      94.751  68.027  95.017  1.00  0.00           C  
ATOM    788  HA  LYS    48      94.004  68.713  94.618  1.00  0.00           H  
ATOM    789  CB  LYS    48      93.992  67.485  96.249  1.00  0.00           C  
ATOM    790  HB2 LYS    48      94.698  66.863  96.800  1.00  0.00           H  
ATOM    791  HB3 LYS    48      93.777  68.345  96.884  1.00  0.00           H  
ATOM    792  CG  LYS    48      92.669  66.760  95.957  1.00  0.00           C  
ATOM    793  HG2 LYS    48      91.892  67.496  95.747  1.00  0.00           H  
ATOM    794  HG3 LYS    48      92.825  66.105  95.100  1.00  0.00           H  
ATOM    795  CD  LYS    48      92.371  65.907  97.129  1.00  0.00           C  
ATOM    796  HD2 LYS    48      92.984  65.006  97.099  1.00  0.00           H  
ATOM    797  HD3 LYS    48      92.514  66.471  98.051  1.00  0.00           H  
ATOM    798  CE  LYS    48      90.937  65.528  97.101  1.00  0.00           C  
ATOM    799  HE2 LYS    48      90.405  66.470  96.976  1.00  0.00           H  
ATOM    800  HE3 LYS    48      90.656  65.007  96.186  1.00  0.00           H  
ATOM    801  NZ  LYS    48      90.586  64.783  98.273  1.00  0.00           N  
ATOM    802  HZ1 LYS    48      90.797  65.324  99.099  1.00  0.00           H  
ATOM    803  HZ2 LYS    48      89.598  64.581  98.332  1.00  0.00           H  
ATOM    804  HZ3 LYS    48      91.080  63.902  98.252  1.00  0.00           H  
ATOM    805  C   LYS    48      95.958  68.972  95.383  1.00  0.00           C  
ATOM    806  O   LYS    48      95.730  70.189  95.504  1.00  0.00           O  
ATOM    807  N   LEU    49      97.177  68.496  95.482  1.00  0.00           N  
ATOM    808  H   LEU    49      97.217  67.487  95.516  1.00  0.00           H  
ATOM    809  CA  LEU    49      98.344  69.359  95.608  1.00  0.00           C  
ATOM    810  HA  LEU    49      98.061  70.102  96.352  1.00  0.00           H  
ATOM    811  CB  LEU    49      99.570  68.569  96.094  1.00  0.00           C  
ATOM    812  HB2 LEU    49      99.921  67.889  95.318  1.00  0.00           H  
ATOM    813  HB3 LEU    49     100.327  69.344  96.215  1.00  0.00           H  
ATOM    814  CG  LEU    49      99.570  67.811  97.434  1.00  0.00           C  
ATOM    815  HG  LEU    49      98.955  66.921  97.297  1.00  0.00           H  
ATOM    816  CD1 LEU    49     100.915  67.253  97.865  1.00  0.00           C  
ATOM    817 HD11 LEU    49     101.124  66.459  97.148  1.00  0.00           H  
ATOM    818 HD12 LEU    49     101.727  67.973  97.756  1.00  0.00           H  
ATOM    819 HD13 LEU    49     100.873  66.744  98.827  1.00  0.00           H  
ATOM    820  CD2 LEU    49      99.106  68.725  98.596  1.00  0.00           C  
ATOM    821 HD21 LEU    49      99.938  69.389  98.830  1.00  0.00           H  
ATOM    822 HD22 LEU    49      98.164  69.194  98.311  1.00  0.00           H  
ATOM    823 HD23 LEU    49      98.957  68.035  99.426  1.00  0.00           H  
ATOM    824  C   LEU    49      98.652  70.164  94.360  1.00  0.00           C  
ATOM    825  O   LEU    49      98.864  71.338  94.485  1.00  0.00           O  
ATOM    826  N   TYR    50      98.715  69.577  93.147  1.00  0.00           N  
ATOM    827  H   TYR    50      98.282  68.677  93.000  1.00  0.00           H  
ATOM    828  CA  TYR    50      98.991  70.309  91.949  1.00  0.00           C  
ATOM    829  HA  TYR    50      99.948  70.770  92.195  1.00  0.00           H  
ATOM    830  CB  TYR    50      99.224  69.341  90.750  1.00  0.00           C  
ATOM    831  HB2 TYR    50      99.594  68.374  91.092  1.00  0.00           H  
ATOM    832  HB3 TYR    50      98.292  69.248  90.193  1.00  0.00           H  
ATOM    833  CG  TYR    50     100.266  69.729  89.645  1.00  0.00           C  
ATOM    834  CD1 TYR    50      99.863  70.615  88.656  1.00  0.00           C  
ATOM    835  HD1 TYR    50      98.864  71.022  88.721  1.00  0.00           H  
ATOM    836  CE1 TYR    50     100.774  71.042  87.687  1.00  0.00           C  
ATOM    837  HE1 TYR    50     100.488  71.705  86.883  1.00  0.00           H  
ATOM    838  CZ  TYR    50     102.150  70.642  87.820  1.00  0.00           C  
ATOM    839  OH  TYR    50     103.030  71.150  86.978  1.00  0.00           O  
ATOM    840  HH  TYR    50     102.584  71.039  86.135  1.00  0.00           H  
ATOM    841  CE2 TYR    50     102.534  69.743  88.799  1.00  0.00           C  
ATOM    842  HE2 TYR    50     103.578  69.536  88.978  1.00  0.00           H  
ATOM    843  CD2 TYR    50     101.610  69.288  89.774  1.00  0.00           C  
ATOM    844  HD2 TYR    50     101.931  68.879  90.720  1.00  0.00           H  
ATOM    845  C   TYR    50      97.850  71.323  91.623  1.00  0.00           C  
ATOM    846  O   TYR    50      98.115  72.260  90.926  1.00  0.00           O  
ATOM    847  N   MET    51      96.774  71.328  92.305  1.00  0.00           N  
ATOM    848  H   MET    51      96.590  70.553  92.926  1.00  0.00           H  
ATOM    849  CA  MET    51      95.767  72.468  92.239  1.00  0.00           C  
ATOM    850  HA  MET    51      95.395  72.550  91.217  1.00  0.00           H  
ATOM    851  CB  MET    51      94.493  72.188  93.073  1.00  0.00           C  
ATOM    852  HB2 MET    51      94.357  71.107  93.042  1.00  0.00           H  
ATOM    853  HB3 MET    51      94.677  72.381  94.130  1.00  0.00           H  
ATOM    854  CG  MET    51      93.263  72.875  92.485  1.00  0.00           C  
ATOM    855  HG2 MET    51      93.170  73.909  92.819  1.00  0.00           H  
ATOM    856  HG3 MET    51      93.306  72.782  91.400  1.00  0.00           H  
ATOM    857  SD  MET    51      91.729  72.118  93.040  1.00  0.00           S  
ATOM    858  CE  MET    51      91.639  72.594  94.779  1.00  0.00           C  
ATOM    859  HE1 MET    51      91.740  73.678  94.836  1.00  0.00           H  
ATOM    860  HE2 MET    51      90.756  72.208  95.289  1.00  0.00           H  
ATOM    861  HE3 MET    51      92.435  72.187  95.402  1.00  0.00           H  
ATOM    862  C   MET    51      96.399  73.847  92.572  1.00  0.00           C  
ATOM    863  O   MET    51      96.032  74.823  91.908  1.00  0.00           O  
ATOM    864  N   VAL    52      97.294  73.969  93.552  1.00  0.00           N  
ATOM    865  H   VAL    52      97.610  73.144  94.041  1.00  0.00           H  
ATOM    866  CA  VAL    52      98.011  75.259  93.786  1.00  0.00           C  
ATOM    867  HA  VAL    52      97.285  76.048  93.981  1.00  0.00           H  
ATOM    868  CB  VAL    52      99.064  75.281  94.887  1.00  0.00           C  
ATOM    869  HB  VAL    52     100.015  74.966  94.458  1.00  0.00           H  
ATOM    870  CG1 VAL    52      99.302  76.748  95.232  1.00  0.00           C  
ATOM    871 HG11 VAL    52      98.410  77.118  95.737  1.00  0.00           H  
ATOM    872 HG12 VAL    52     100.073  76.779  96.001  1.00  0.00           H  
ATOM    873 HG13 VAL    52      99.685  77.359  94.414  1.00  0.00           H  
ATOM    874  CG2 VAL    52      98.685  74.533  96.248  1.00  0.00           C  
ATOM    875 HG21 VAL    52      99.467  74.682  96.994  1.00  0.00           H  
ATOM    876 HG22 VAL    52      97.717  74.905  96.582  1.00  0.00           H  
ATOM    877 HG23 VAL    52      98.555  73.462  96.093  1.00  0.00           H  
ATOM    878  C   VAL    52      98.650  75.611  92.450  1.00  0.00           C  
ATOM    879  O   VAL    52      98.488  76.690  91.975  1.00  0.00           O  
ATOM    880  N   VAL    53      99.337  74.660  91.793  1.00  0.00           N  
ATOM    881  H   VAL    53      99.412  73.764  92.253  1.00  0.00           H  
ATOM    882  CA  VAL    53     100.130  74.903  90.560  1.00  0.00           C  
ATOM    883  HA  VAL    53     100.737  75.791  90.736  1.00  0.00           H  
ATOM    884  CB  VAL    53     101.139  73.683  90.384  1.00  0.00           C  
ATOM    885  HB  VAL    53     100.601  72.769  90.132  1.00  0.00           H  
ATOM    886  CG1 VAL    53     102.083  73.998  89.202  1.00  0.00           C  
ATOM    887 HG11 VAL    53     102.899  73.278  89.145  1.00  0.00           H  
ATOM    888 HG12 VAL    53     101.481  73.863  88.303  1.00  0.00           H  
ATOM    889 HG13 VAL    53     102.506  74.995  89.328  1.00  0.00           H  
ATOM    890  CG2 VAL    53     101.954  73.388  91.629  1.00  0.00           C  
ATOM    891 HG21 VAL    53     102.730  72.688  91.320  1.00  0.00           H  
ATOM    892 HG22 VAL    53     102.531  74.276  91.888  1.00  0.00           H  
ATOM    893 HG23 VAL    53     101.432  73.005  92.506  1.00  0.00           H  
ATOM    894  C   VAL    53      99.305  75.266  89.288  1.00  0.00           C  
ATOM    895  O   VAL    53      99.776  76.234  88.636  1.00  0.00           O  
ATOM    896  N   GLY    54      98.155  74.657  89.075  1.00  0.00           N  
ATOM    897  H   GLY    54      97.889  73.862  89.639  1.00  0.00           H  
ATOM    898  CA  GLY    54      97.191  75.189  88.164  1.00  0.00           C  
ATOM    899  HA2 GLY    54      97.732  75.200  87.218  1.00  0.00           H  
ATOM    900  HA3 GLY    54      96.344  74.504  88.213  1.00  0.00           H  
ATOM    901  C   GLY    54      96.545  76.530  88.546  1.00  0.00           C  
ATOM    902  O   GLY    54      96.347  77.364  87.680  1.00  0.00           O  
ATOM    903  N   THR    55      96.307  76.791  89.819  1.00  0.00           N  
ATOM    904  H   THR    55      96.714  76.133  90.468  1.00  0.00           H  
ATOM    905  CA  THR    55      95.825  78.044  90.251  1.00  0.00           C  
ATOM    906  HA  THR    55      94.895  78.178  89.698  1.00  0.00           H  
ATOM    907  CB  THR    55      95.366  78.086  91.802  1.00  0.00           C  
ATOM    908  HB  THR    55      96.257  77.895  92.400  1.00  0.00           H  
ATOM    909  CG2 THR    55      94.863  79.512  92.120  1.00  0.00           C  
ATOM    910 HG21 THR    55      94.163  79.714  91.309  1.00  0.00           H  
ATOM    911 HG22 THR    55      94.384  79.487  93.099  1.00  0.00           H  
ATOM    912 HG23 THR    55      95.669  80.233  92.254  1.00  0.00           H  
ATOM    913  OG1 THR    55      94.376  77.166  92.042  1.00  0.00           O  
ATOM    914  HG1 THR    55      94.661  76.310  91.714  1.00  0.00           H  
ATOM    915  C   THR    55      96.854  79.145  90.054  1.00  0.00           C  
ATOM    916  O   THR    55      96.476  80.187  89.429  1.00  0.00           O  
ATOM    917  N   LEU    56      98.157  78.894  90.205  1.00  0.00           N  
ATOM    918  H   LEU    56      98.373  78.071  90.749  1.00  0.00           H  
ATOM    919  CA  LEU    56      99.204  79.891  89.920  1.00  0.00           C  
ATOM    920  HA  LEU    56      98.974  80.904  90.252  1.00  0.00           H  
ATOM    921  CB  LEU    56     100.559  79.502  90.594  1.00  0.00           C  
ATOM    922  HB2 LEU    56     100.379  79.424  91.666  1.00  0.00           H  
ATOM    923  HB3 LEU    56     100.678  78.484  90.221  1.00  0.00           H  
ATOM    924  CG  LEU    56     101.759  80.335  90.242  1.00  0.00           C  
ATOM    925  HG  LEU    56     101.891  80.393  89.161  1.00  0.00           H  
ATOM    926  CD1 LEU    56     101.649  81.713  90.783  1.00  0.00           C  
ATOM    927 HD11 LEU    56     102.544  82.290  90.554  1.00  0.00           H  
ATOM    928 HD12 LEU    56     100.846  82.249  90.276  1.00  0.00           H  
ATOM    929 HD13 LEU    56     101.349  81.685  91.830  1.00  0.00           H  
ATOM    930  CD2 LEU    56     102.959  79.668  90.786  1.00  0.00           C  
ATOM    931 HD21 LEU    56     103.225  79.929  91.811  1.00  0.00           H  
ATOM    932 HD22 LEU    56     102.780  78.598  90.889  1.00  0.00           H  
ATOM    933 HD23 LEU    56     103.748  79.830  90.052  1.00  0.00           H  
ATOM    934  C   LEU    56      99.351  80.075  88.401  1.00  0.00           C  
ATOM    935  O   LEU    56      99.356  81.196  87.884  1.00  0.00           O  
ATOM    936  N   ALA    57      99.376  79.037  87.624  1.00  0.00           N  
ATOM    937  H   ALA    57      99.739  78.171  87.998  1.00  0.00           H  
ATOM    938  CA  ALA    57      99.376  79.187  86.185  1.00  0.00           C  
ATOM    939  HA  ALA    57     100.241  79.765  85.858  1.00  0.00           H  
ATOM    940  CB  ALA    57      99.453  77.761  85.528  1.00  0.00           C  
ATOM    941  HB1 ALA    57      99.785  77.959  84.509  1.00  0.00           H  
ATOM    942  HB2 ALA    57     100.102  77.018  85.991  1.00  0.00           H  
ATOM    943  HB3 ALA    57      98.471  77.288  85.519  1.00  0.00           H  
ATOM    944  C   ALA    57      98.241  79.973  85.606  1.00  0.00           C  
ATOM    945  O   ALA    57      98.488  80.710  84.624  1.00  0.00           O  
ATOM    946  N   ALA    58      97.002  79.695  86.104  1.00  0.00           N  
ATOM    947  H   ALA    58      96.941  78.900  86.723  1.00  0.00           H  
ATOM    948  CA  ALA    58      95.840  80.403  85.696  1.00  0.00           C  
ATOM    949  HA  ALA    58      95.838  80.260  84.615  1.00  0.00           H  
ATOM    950  CB  ALA    58      94.561  79.646  86.174  1.00  0.00           C  
ATOM    951  HB1 ALA    58      94.666  78.589  85.928  1.00  0.00           H  
ATOM    952  HB2 ALA    58      94.387  79.732  87.247  1.00  0.00           H  
ATOM    953  HB3 ALA    58      93.686  79.869  85.565  1.00  0.00           H  
ATOM    954  C   ALA    58      95.889  81.938  86.076  1.00  0.00           C  
ATOM    955  O   ALA    58      95.508  82.771  85.198  1.00  0.00           O  
ATOM    956  N   ILE    59      96.437  82.234  87.297  1.00  0.00           N  
ATOM    957  H   ILE    59      96.577  81.480  87.955  1.00  0.00           H  
ATOM    958  CA  ILE    59      96.624  83.602  87.692  1.00  0.00           C  
ATOM    959  HA  ILE    59      95.674  84.136  87.696  1.00  0.00           H  
ATOM    960  CB  ILE    59      97.082  83.731  89.206  1.00  0.00           C  
ATOM    961  HB  ILE    59      97.986  83.167  89.437  1.00  0.00           H  
ATOM    962  CG2 ILE    59      97.310  85.217  89.462  1.00  0.00           C  
ATOM    963 HG21 ILE    59      97.650  85.339  90.491  1.00  0.00           H  
ATOM    964 HG22 ILE    59      98.144  85.484  88.814  1.00  0.00           H  
ATOM    965 HG23 ILE    59      96.405  85.808  89.322  1.00  0.00           H  
ATOM    966  CG1 ILE    59      95.950  83.289  90.149  1.00  0.00           C  
ATOM    967 HG12 ILE    59      95.337  84.163  90.370  1.00  0.00           H  
ATOM    968 HG13 ILE    59      95.335  82.573  89.603  1.00  0.00           H  
ATOM    969  CD1 ILE    59      96.244  82.733  91.520  1.00  0.00           C  
ATOM    970 HD11 ILE    59      97.003  81.961  91.649  1.00  0.00           H  
ATOM    971 HD12 ILE    59      96.816  83.521  92.011  1.00  0.00           H  
ATOM    972 HD13 ILE    59      95.296  82.433  91.965  1.00  0.00           H  
ATOM    973  C   ILE    59      97.553  84.413  86.783  1.00  0.00           C  
ATOM    974  O   ILE    59      97.153  85.429  86.322  1.00  0.00           O  
ATOM    975  N   ILE    60      98.800  84.062  86.476  1.00  0.00           N  
ATOM    976  H   ILE    60      99.155  83.318  87.059  1.00  0.00           H  
ATOM    977  CA  ILE    60      99.757  84.881  85.733  1.00  0.00           C  
ATOM    978  HA  ILE    60      99.709  85.914  86.079  1.00  0.00           H  
ATOM    979  CB  ILE    60     101.214  84.484  86.072  1.00  0.00           C  
ATOM    980  HB  ILE    60     101.788  85.349  85.739  1.00  0.00           H  
ATOM    981  CG2 ILE    60     101.526  84.265  87.623  1.00  0.00           C  
ATOM    982 HG21 ILE    60     100.917  83.395  87.866  1.00  0.00           H  
ATOM    983 HG22 ILE    60     102.595  84.179  87.819  1.00  0.00           H  
ATOM    984 HG23 ILE    60     101.288  85.130  88.242  1.00  0.00           H  
ATOM    985  CG1 ILE    60     101.666  83.269  85.254  1.00  0.00           C  
ATOM    986 HG12 ILE    60     101.180  82.350  85.584  1.00  0.00           H  
ATOM    987 HG13 ILE    60     101.411  83.462  84.212  1.00  0.00           H  
ATOM    988  CD1 ILE    60     103.146  82.983  85.327  1.00  0.00           C  
ATOM    989 HD11 ILE    60     103.735  83.900  85.349  1.00  0.00           H  
ATOM    990 HD12 ILE    60     103.312  82.356  86.203  1.00  0.00           H  
ATOM    991 HD13 ILE    60     103.488  82.425  84.455  1.00  0.00           H  
ATOM    992  C   ILE    60      99.366  84.906  84.219  1.00  0.00           C  
ATOM    993  O   ILE    60      99.776  85.848  83.484  1.00  0.00           O  
ATOM    994  N   HIE    61      98.730  83.892  83.717  1.00  0.00           N  
ATOM    995  H   HIE    61      98.415  83.236  84.418  1.00  0.00           H  
ATOM    996  CA  HIE    61      98.138  83.971  82.462  1.00  0.00           C  
ATOM    997  HA  HIE    61      98.888  84.358  81.772  1.00  0.00           H  
ATOM    998  CB  HIE    61      97.742  82.496  82.158  1.00  0.00           C  
ATOM    999  HB2 HIE    61      98.712  81.999  82.142  1.00  0.00           H  
ATOM   1000  HB3 HIE    61      96.996  82.164  82.881  1.00  0.00           H  
ATOM   1001  CG  HIE    61      97.148  82.282  80.796  1.00  0.00           C  
ATOM   1002  ND1 HIE    61      96.382  81.222  80.348  1.00  0.00           N  
ATOM   1003  CE1 HIE    61      95.840  81.461  79.170  1.00  0.00           C  
ATOM   1004  HE1 HIE    61      95.161  80.863  78.581  1.00  0.00           H  
ATOM   1005  NE2 HIE    61      96.228  82.734  78.793  1.00  0.00           N  
ATOM   1006  HE2 HIE    61      95.852  83.273  78.026  1.00  0.00           H  
ATOM   1007  CD2 HIE    61      96.982  83.207  79.801  1.00  0.00           C  
ATOM   1008  HD2 HIE    61      97.447  84.181  79.834  1.00  0.00           H  
ATOM   1009  C   HIE    61      96.950  84.937  82.554  1.00  0.00           C  
ATOM   1010  O   HIE    61      96.738  85.766  81.669  1.00  0.00           O  
ATOM   1011  N   GLY    62      96.203  84.971  83.680  1.00  0.00           N  
ATOM   1012  H   GLY    62      96.522  84.355  84.415  1.00  0.00           H  
ATOM   1013  CA  GLY    62      95.107  85.939  83.957  1.00  0.00           C  
ATOM   1014  HA2 GLY    62      94.278  85.902  83.250  1.00  0.00           H  
ATOM   1015  HA3 GLY    62      94.566  85.783  84.891  1.00  0.00           H  
ATOM   1016  C   GLY    62      95.591  87.377  83.986  1.00  0.00           C  
ATOM   1017  O   GLY    62      95.082  88.252  83.303  1.00  0.00           O  
ATOM   1018  N   ALA    63      96.695  87.626  84.653  1.00  0.00           N  
ATOM   1019  H   ALA    63      96.967  86.983  85.383  1.00  0.00           H  
ATOM   1020  CA  ALA    63      97.299  88.970  84.633  1.00  0.00           C  
ATOM   1021  HA  ALA    63      96.539  89.695  84.922  1.00  0.00           H  
ATOM   1022  CB  ALA    63      98.394  88.898  85.685  1.00  0.00           C  
ATOM   1023  HB1 ALA    63      98.663  89.862  86.116  1.00  0.00           H  
ATOM   1024  HB2 ALA    63      98.055  88.314  86.541  1.00  0.00           H  
ATOM   1025  HB3 ALA    63      99.299  88.413  85.320  1.00  0.00           H  
ATOM   1026  C   ALA    63      97.874  89.435  83.268  1.00  0.00           C  
ATOM   1027  O   ALA    63      98.117  90.604  83.066  1.00  0.00           O  
ATOM   1028  N   GLY    64      98.070  88.506  82.270  1.00  0.00           N  
ATOM   1029  H   GLY    64      97.873  87.531  82.449  1.00  0.00           H  
ATOM   1030  CA  GLY    64      98.875  88.816  81.098  1.00  0.00           C  
ATOM   1031  HA2 GLY    64      99.934  88.949  81.322  1.00  0.00           H  
ATOM   1032  HA3 GLY    64      98.811  87.963  80.423  1.00  0.00           H  
ATOM   1033  C   GLY    64      98.433  90.013  80.235  1.00  0.00           C  
ATOM   1034  O   GLY    64      99.228  90.826  79.858  1.00  0.00           O  
ATOM   1035  N   LEU    65      97.139  90.087  79.965  1.00  0.00           N  
ATOM   1036  H   LEU    65      96.623  89.271  80.263  1.00  0.00           H  
ATOM   1037  CA  LEU    65      96.530  91.028  79.008  1.00  0.00           C  
ATOM   1038  HA  LEU    65      97.122  91.027  78.093  1.00  0.00           H  
ATOM   1039  CB  LEU    65      95.219  90.437  78.608  1.00  0.00           C  
ATOM   1040  HB2 LEU    65      95.442  89.562  77.997  1.00  0.00           H  
ATOM   1041  HB3 LEU    65      94.636  90.046  79.441  1.00  0.00           H  
ATOM   1042  CG  LEU    65      94.342  91.392  77.863  1.00  0.00           C  
ATOM   1043  HG  LEU    65      94.285  92.265  78.514  1.00  0.00           H  
ATOM   1044  CD1 LEU    65      94.782  91.857  76.452  1.00  0.00           C  
ATOM   1045 HD11 LEU    65      95.638  92.520  76.570  1.00  0.00           H  
ATOM   1046 HD12 LEU    65      95.070  91.041  75.789  1.00  0.00           H  
ATOM   1047 HD13 LEU    65      93.883  92.364  76.100  1.00  0.00           H  
ATOM   1048  CD2 LEU    65      92.908  90.852  77.857  1.00  0.00           C  
ATOM   1049 HD21 LEU    65      92.302  91.620  77.377  1.00  0.00           H  
ATOM   1050 HD22 LEU    65      92.958  89.939  77.265  1.00  0.00           H  
ATOM   1051 HD23 LEU    65      92.646  90.681  78.902  1.00  0.00           H  
ATOM   1052  C   LEU    65      96.529  92.403  79.731  1.00  0.00           C  
ATOM   1053  O   LEU    65      96.977  93.334  79.122  1.00  0.00           O  
ATOM   1054  N   PRO    66      96.099  92.592  80.983  1.00  0.00           N  
ATOM   1055  CD  PRO    66      95.112  91.701  81.584  1.00  0.00           C  
ATOM   1056  HD2 PRO    66      95.662  90.809  81.882  1.00  0.00           H  
ATOM   1057  HD3 PRO    66      94.319  91.580  80.846  1.00  0.00           H  
ATOM   1058  CG  PRO    66      94.574  92.541  82.737  1.00  0.00           C  
ATOM   1059  HG2 PRO    66      94.220  91.835  83.488  1.00  0.00           H  
ATOM   1060  HG3 PRO    66      93.917  93.287  82.290  1.00  0.00           H  
ATOM   1061  CB  PRO    66      95.780  93.394  83.150  1.00  0.00           C  
ATOM   1062  HB2 PRO    66      96.444  92.835  83.808  1.00  0.00           H  
ATOM   1063  HB3 PRO    66      95.330  94.209  83.718  1.00  0.00           H  
ATOM   1064  CA  PRO    66      96.312  93.821  81.797  1.00  0.00           C  
ATOM   1065  HA  PRO    66      95.709  94.675  81.490  1.00  0.00           H  
ATOM   1066  C   PRO    66      97.728  94.348  81.840  1.00  0.00           C  
ATOM   1067  O   PRO    66      97.985  95.556  81.808  1.00  0.00           O  
ATOM   1068  N   LEU    67      98.721  93.376  81.925  1.00  0.00           N  
ATOM   1069  H   LEU    67      98.447  92.407  82.006  1.00  0.00           H  
ATOM   1070  CA  LEU    67     100.202  93.759  81.889  1.00  0.00           C  
ATOM   1071  HA  LEU    67     100.351  94.620  82.540  1.00  0.00           H  
ATOM   1072  CB  LEU    67     101.045  92.575  82.376  1.00  0.00           C  
ATOM   1073  HB2 LEU    67     100.901  91.670  81.785  1.00  0.00           H  
ATOM   1074  HB3 LEU    67     102.084  92.749  82.094  1.00  0.00           H  
ATOM   1075  CG  LEU    67     100.807  92.254  83.863  1.00  0.00           C  
ATOM   1076  HG  LEU    67      99.730  92.255  84.031  1.00  0.00           H  
ATOM   1077  CD1 LEU    67     101.359  90.935  84.434  1.00  0.00           C  
ATOM   1078 HD11 LEU    67     102.310  90.626  83.999  1.00  0.00           H  
ATOM   1079 HD12 LEU    67     101.380  90.928  85.524  1.00  0.00           H  
ATOM   1080 HD13 LEU    67     100.653  90.147  84.177  1.00  0.00           H  
ATOM   1081  CD2 LEU    67     101.461  93.309  84.798  1.00  0.00           C  
ATOM   1082 HD21 LEU    67     102.530  93.411  84.608  1.00  0.00           H  
ATOM   1083 HD22 LEU    67     101.084  94.320  84.640  1.00  0.00           H  
ATOM   1084 HD23 LEU    67     101.357  93.125  85.867  1.00  0.00           H  
ATOM   1085  C   LEU    67     100.581  94.109  80.453  1.00  0.00           C  
ATOM   1086  O   LEU    67     101.284  95.074  80.251  1.00  0.00           O  
ATOM   1087  N   MET    68     100.047  93.515  79.448  1.00  0.00           N  
ATOM   1088  H   MET    68      99.270  92.894  79.623  1.00  0.00           H  
ATOM   1089  CA  MET    68     100.358  93.978  78.083  1.00  0.00           C  
ATOM   1090  HA  MET    68     101.407  94.085  77.807  1.00  0.00           H  
ATOM   1091  CB  MET    68      99.883  92.918  77.117  1.00  0.00           C  
ATOM   1092  HB2 MET    68     100.370  91.967  77.331  1.00  0.00           H  
ATOM   1093  HB3 MET    68      98.821  92.860  77.356  1.00  0.00           H  
ATOM   1094  CG  MET    68     100.041  93.156  75.609  1.00  0.00           C  
ATOM   1095  HG2 MET    68      99.271  92.587  75.087  1.00  0.00           H  
ATOM   1096  HG3 MET    68      99.897  94.196  75.314  1.00  0.00           H  
ATOM   1097  SD  MET    68     101.657  92.547  75.046  1.00  0.00           S  
ATOM   1098  CE  MET    68     102.430  94.101  74.856  1.00  0.00           C  
ATOM   1099  HE1 MET    68     102.295  94.604  73.898  1.00  0.00           H  
ATOM   1100  HE2 MET    68     102.077  94.743  75.663  1.00  0.00           H  
ATOM   1101  HE3 MET    68     103.513  94.059  74.972  1.00  0.00           H  
ATOM   1102  C   MET    68      99.677  95.366  77.698  1.00  0.00           C  
ATOM   1103  O   MET    68     100.329  96.122  76.958  1.00  0.00           O  
ATOM   1104  N   MET    69      98.524  95.698  78.189  1.00  0.00           N  
ATOM   1105  H   MET    69      98.064  95.096  78.856  1.00  0.00           H  
ATOM   1106  CA  MET    69      97.971  97.028  78.067  1.00  0.00           C  
ATOM   1107  HA  MET    69      97.851  97.211  76.999  1.00  0.00           H  
ATOM   1108  CB  MET    69      96.588  97.027  78.674  1.00  0.00           C  
ATOM   1109  HB2 MET    69      96.064  96.074  78.605  1.00  0.00           H  
ATOM   1110  HB3 MET    69      96.520  97.181  79.751  1.00  0.00           H  
ATOM   1111  CG  MET    69      95.789  98.171  78.071  1.00  0.00           C  
ATOM   1112  HG2 MET    69      94.792  98.035  78.489  1.00  0.00           H  
ATOM   1113  HG3 MET    69      96.171  99.113  78.463  1.00  0.00           H  
ATOM   1114  SD  MET    69      95.565  98.435  76.248  1.00  0.00           S  
ATOM   1115  CE  MET    69      94.905  96.750  75.938  1.00  0.00           C  
ATOM   1116  HE1 MET    69      94.061  96.545  76.597  1.00  0.00           H  
ATOM   1117  HE2 MET    69      94.497  96.730  74.927  1.00  0.00           H  
ATOM   1118  HE3 MET    69      95.714  96.030  76.062  1.00  0.00           H  
ATOM   1119  C   MET    69      98.877  98.047  78.754  1.00  0.00           C  
ATOM   1120  O   MET    69      99.238  99.005  78.061  1.00  0.00           O  
ATOM   1121  N   LEU    70      99.339  97.744  79.947  1.00  0.00           N  
ATOM   1122  H   LEU    70      98.906  96.951  80.399  1.00  0.00           H  
ATOM   1123  CA  LEU    70     100.212  98.644  80.728  1.00  0.00           C  
ATOM   1124  HA  LEU    70      99.550  99.472  80.983  1.00  0.00           H  
ATOM   1125  CB  LEU    70     100.638  97.956  82.056  1.00  0.00           C  
ATOM   1126  HB2 LEU    70      99.729  97.901  82.656  1.00  0.00           H  
ATOM   1127  HB3 LEU    70     100.897  96.945  81.742  1.00  0.00           H  
ATOM   1128  CG  LEU    70     101.752  98.566  82.886  1.00  0.00           C  
ATOM   1129  HG  LEU    70     102.697  98.504  82.346  1.00  0.00           H  
ATOM   1130  CD1 LEU    70     101.528 100.062  83.232  1.00  0.00           C  
ATOM   1131 HD11 LEU    70     100.633 100.124  83.851  1.00  0.00           H  
ATOM   1132 HD12 LEU    70     102.344 100.302  83.914  1.00  0.00           H  
ATOM   1133 HD13 LEU    70     101.593 100.665  82.326  1.00  0.00           H  
ATOM   1134  CD2 LEU    70     101.796  97.741  84.159  1.00  0.00           C  
ATOM   1135 HD21 LEU    70     100.786  97.693  84.567  1.00  0.00           H  
ATOM   1136 HD22 LEU    70     102.167  96.748  83.906  1.00  0.00           H  
ATOM   1137 HD23 LEU    70     102.530  98.050  84.903  1.00  0.00           H  
ATOM   1138  C   LEU    70     101.392  99.014  79.807  1.00  0.00           C  
ATOM   1139  O   LEU    70     101.567 100.232  79.636  1.00  0.00           O  
ATOM   1140  N   VAL    71     102.207  98.061  79.357  1.00  0.00           N  
ATOM   1141  H   VAL    71     102.039  97.094  79.595  1.00  0.00           H  
ATOM   1142  CA  VAL    71     103.429  98.400  78.675  1.00  0.00           C  
ATOM   1143  HA  VAL    71     103.860  99.223  79.245  1.00  0.00           H  
ATOM   1144  CB  VAL    71     104.460  97.218  78.661  1.00  0.00           C  
ATOM   1145  HB  VAL    71     105.351  97.557  78.131  1.00  0.00           H  
ATOM   1146  CG1 VAL    71     104.859  96.921  80.147  1.00  0.00           C  
ATOM   1147 HG11 VAL    71     105.647  96.174  80.045  1.00  0.00           H  
ATOM   1148 HG12 VAL    71     105.347  97.825  80.510  1.00  0.00           H  
ATOM   1149 HG13 VAL    71     104.021  96.455  80.666  1.00  0.00           H  
ATOM   1150  CG2 VAL    71     104.174  95.833  78.030  1.00  0.00           C  
ATOM   1151 HG21 VAL    71     103.973  95.882  76.960  1.00  0.00           H  
ATOM   1152 HG22 VAL    71     105.048  95.182  78.064  1.00  0.00           H  
ATOM   1153 HG23 VAL    71     103.429  95.252  78.573  1.00  0.00           H  
ATOM   1154  C   VAL    71     103.295  98.877  77.271  1.00  0.00           C  
ATOM   1155  O   VAL    71     104.267  99.474  76.754  1.00  0.00           O  
ATOM   1156  N   PHE    72     102.158  98.619  76.599  1.00  0.00           N  
ATOM   1157  H   PHE    72     101.527  97.965  77.038  1.00  0.00           H  
ATOM   1158  CA  PHE    72     101.706  99.406  75.403  1.00  0.00           C  
ATOM   1159  HA  PHE    72     102.480  99.321  74.641  1.00  0.00           H  
ATOM   1160  CB  PHE    72     100.470  98.818  74.709  1.00  0.00           C  
ATOM   1161  HB2 PHE    72     100.768  98.052  73.993  1.00  0.00           H  
ATOM   1162  HB3 PHE    72      99.807  98.366  75.446  1.00  0.00           H  
ATOM   1163  CG  PHE    72      99.670  99.898  73.914  1.00  0.00           C  
ATOM   1164  CD1 PHE    72      99.896 100.030  72.542  1.00  0.00           C  
ATOM   1165  HD1 PHE    72     100.660  99.426  72.075  1.00  0.00           H  
ATOM   1166  CE1 PHE    72      99.180 101.013  71.863  1.00  0.00           C  
ATOM   1167  HE1 PHE    72      99.469 101.202  70.840  1.00  0.00           H  
ATOM   1168  CZ  PHE    72      98.099 101.774  72.461  1.00  0.00           C  
ATOM   1169  HZ  PHE    72      97.542 102.525  71.921  1.00  0.00           H  
ATOM   1170  CE2 PHE    72      97.885 101.556  73.853  1.00  0.00           C  
ATOM   1171  HE2 PHE    72      97.096 102.064  74.387  1.00  0.00           H  
ATOM   1172  CD2 PHE    72      98.695 100.653  74.585  1.00  0.00           C  
ATOM   1173  HD2 PHE    72      98.447 100.486  75.623  1.00  0.00           H  
ATOM   1174  C   PHE    72     101.524 100.942  75.752  1.00  0.00           C  
ATOM   1175  O   PHE    72     101.870 101.757  74.952  1.00  0.00           O  
ATOM   1176  N   GLY    73     100.869 101.357  76.843  1.00  0.00           N  
ATOM   1177  H   GLY    73     100.378 100.670  77.397  1.00  0.00           H  
ATOM   1178  CA  GLY    73     100.519 102.701  77.166  1.00  0.00           C  
ATOM   1179  HA2 GLY    73     100.157 103.227  76.283  1.00  0.00           H  
ATOM   1180  HA3 GLY    73      99.699 102.673  77.883  1.00  0.00           H  
ATOM   1181  C   GLY    73     101.698 103.435  77.750  1.00  0.00           C  
ATOM   1182  O   GLY    73     101.772 104.667  77.609  1.00  0.00           O  
ATOM   1183  N   GLU    74     102.677 102.763  78.325  1.00  0.00           N  
ATOM   1184  H   GLU    74     102.451 101.804  78.547  1.00  0.00           H  
ATOM   1185  CA  GLU    74     103.979 103.242  78.664  1.00  0.00           C  
ATOM   1186  HA  GLU    74     103.967 104.169  79.237  1.00  0.00           H  
ATOM   1187  CB  GLU    74     104.708 102.217  79.457  1.00  0.00           C  
ATOM   1188  HB2 GLU    74     104.600 101.304  78.871  1.00  0.00           H  
ATOM   1189  HB3 GLU    74     105.759 102.479  79.578  1.00  0.00           H  
ATOM   1190  CG  GLU    74     104.077 101.853  80.813  1.00  0.00           C  
ATOM   1191  HG2 GLU    74     103.109 102.336  80.948  1.00  0.00           H  
ATOM   1192  HG3 GLU    74     104.020 100.780  80.995  1.00  0.00           H  
ATOM   1193  CD  GLU    74     104.999 102.441  81.921  1.00  0.00           C  
ATOM   1194  OE1 GLU    74     104.634 103.425  82.595  1.00  0.00           O  
ATOM   1195  OE2 GLU    74     106.050 101.820  82.190  1.00  0.00           O  
ATOM   1196  C   GLU    74     104.921 103.480  77.421  1.00  0.00           C  
ATOM   1197  O   GLU    74     105.671 104.489  77.417  1.00  0.00           O  
ATOM   1198  N   MET    75     104.785 102.622  76.426  1.00  0.00           N  
ATOM   1199  H   MET    75     104.298 101.761  76.628  1.00  0.00           H  
ATOM   1200  CA  MET    75     105.266 102.783  75.096  1.00  0.00           C  
ATOM   1201  HA  MET    75     106.320 103.058  75.137  1.00  0.00           H  
ATOM   1202  CB  MET    75     105.207 101.424  74.322  1.00  0.00           C  
ATOM   1203  HB2 MET    75     105.793 100.688  74.872  1.00  0.00           H  
ATOM   1204  HB3 MET    75     104.189 101.132  74.061  1.00  0.00           H  
ATOM   1205  CG  MET    75     105.964 101.453  72.995  1.00  0.00           C  
ATOM   1206  HG2 MET    75     105.810 100.537  72.425  1.00  0.00           H  
ATOM   1207  HG3 MET    75     105.560 102.209  72.321  1.00  0.00           H  
ATOM   1208  SD  MET    75     107.765 101.691  73.118  1.00  0.00           S  
ATOM   1209  CE  MET    75     108.114 101.818  71.322  1.00  0.00           C  
ATOM   1210  HE1 MET    75     107.757 102.755  70.897  1.00  0.00           H  
ATOM   1211  HE2 MET    75     109.190 101.801  71.146  1.00  0.00           H  
ATOM   1212  HE3 MET    75     107.595 101.050  70.748  1.00  0.00           H  
ATOM   1213  C   MET    75     104.571 103.862  74.292  1.00  0.00           C  
ATOM   1214  O   MET    75     105.205 104.555  73.530  1.00  0.00           O  
ATOM   1215  N   THR    76     103.233 104.091  74.429  1.00  0.00           N  
ATOM   1216  H   THR    76     102.750 103.356  74.925  1.00  0.00           H  
ATOM   1217  CA  THR    76     102.668 105.379  74.080  1.00  0.00           C  
ATOM   1218  HA  THR    76     102.956 105.559  73.044  1.00  0.00           H  
ATOM   1219  CB  THR    76     101.138 105.288  74.039  1.00  0.00           C  
ATOM   1220  HB  THR    76     100.785 105.051  75.043  1.00  0.00           H  
ATOM   1221  CG2 THR    76     100.424 106.543  73.554  1.00  0.00           C  
ATOM   1222 HG21 THR    76      99.371 106.297  73.421  1.00  0.00           H  
ATOM   1223 HG22 THR    76     100.565 107.459  74.128  1.00  0.00           H  
ATOM   1224 HG23 THR    76     100.859 106.775  72.582  1.00  0.00           H  
ATOM   1225  OG1 THR    76     100.747 104.150  73.256  1.00  0.00           O  
ATOM   1226  HG1 THR    76     100.820 103.356  73.790  1.00  0.00           H  
ATOM   1227  C   THR    76     103.177 106.708  74.737  1.00  0.00           C  
ATOM   1228  O   THR    76     103.125 107.738  74.081  1.00  0.00           O  
ATOM   1229  N   ASP    77     103.708 106.641  76.018  1.00  0.00           N  
ATOM   1230  H   ASP    77     103.718 105.784  76.552  1.00  0.00           H  
ATOM   1231  CA  ASP    77     104.620 107.695  76.384  1.00  0.00           C  
ATOM   1232  HA  ASP    77     104.076 108.576  76.044  1.00  0.00           H  
ATOM   1233  CB  ASP    77     104.974 107.735  77.911  1.00  0.00           C  
ATOM   1234  HB2 ASP    77     105.500 106.846  78.258  1.00  0.00           H  
ATOM   1235  HB3 ASP    77     105.684 108.547  78.074  1.00  0.00           H  
ATOM   1236  CG  ASP    77     103.705 107.876  78.770  1.00  0.00           C  
ATOM   1237  OD1 ASP    77     103.473 106.955  79.530  1.00  0.00           O  
ATOM   1238  OD2 ASP    77     103.115 108.960  78.683  1.00  0.00           O  
ATOM   1239  C   ASP    77     105.858 107.859  75.511  1.00  0.00           C  
ATOM   1240  O   ASP    77     106.211 109.020  75.259  1.00  0.00           O  
ATOM   1241  N   ILE    78     106.453 106.772  74.926  1.00  0.00           N  
ATOM   1242  H   ILE    78     106.018 105.876  75.090  1.00  0.00           H  
ATOM   1243  CA  ILE    78     107.619 106.908  74.008  1.00  0.00           C  
ATOM   1244  HA  ILE    78     108.396 107.580  74.373  1.00  0.00           H  
ATOM   1245  CB  ILE    78     108.360 105.533  73.849  1.00  0.00           C  
ATOM   1246  HB  ILE    78     107.577 104.851  73.520  1.00  0.00           H  
ATOM   1247  CG2 ILE    78     109.251 105.486  72.495  1.00  0.00           C  
ATOM   1248 HG21 ILE    78     109.920 106.340  72.392  1.00  0.00           H  
ATOM   1249 HG22 ILE    78     109.787 104.566  72.260  1.00  0.00           H  
ATOM   1250 HG23 ILE    78     108.535 105.592  71.681  1.00  0.00           H  
ATOM   1251  CG1 ILE    78     108.956 104.881  75.058  1.00  0.00           C  
ATOM   1252 HG12 ILE    78     108.246 104.733  75.872  1.00  0.00           H  
ATOM   1253 HG13 ILE    78     109.423 103.935  74.781  1.00  0.00           H  
ATOM   1254  CD1 ILE    78     110.090 105.788  75.613  1.00  0.00           C  
ATOM   1255 HD11 ILE    78     110.720 105.869  74.727  1.00  0.00           H  
ATOM   1256 HD12 ILE    78     109.742 106.789  75.867  1.00  0.00           H  
ATOM   1257 HD13 ILE    78     110.578 105.286  76.448  1.00  0.00           H  
ATOM   1258  C   ILE    78     107.134 107.463  72.612  1.00  0.00           C  
ATOM   1259  O   ILE    78     107.830 108.259  72.026  1.00  0.00           O  
ATOM   1260  N   PHE    79     105.860 107.131  72.124  1.00  0.00           N  
ATOM   1261  H   PHE    79     105.429 106.297  72.498  1.00  0.00           H  
ATOM   1262  CA  PHE    79     105.232 107.783  70.927  1.00  0.00           C  
ATOM   1263  HA  PHE    79     105.999 107.847  70.155  1.00  0.00           H  
ATOM   1264  CB  PHE    79     104.095 106.931  70.315  1.00  0.00           C  
ATOM   1265  HB2 PHE    79     103.278 106.808  71.026  1.00  0.00           H  
ATOM   1266  HB3 PHE    79     103.575 107.511  69.553  1.00  0.00           H  
ATOM   1267  CG  PHE    79     104.414 105.521  69.895  1.00  0.00           C  
ATOM   1268  CD1 PHE    79     103.809 104.391  70.439  1.00  0.00           C  
ATOM   1269  HD1 PHE    79     103.003 104.390  71.158  1.00  0.00           H  
ATOM   1270  CE1 PHE    79     104.265 103.129  69.981  1.00  0.00           C  
ATOM   1271  HE1 PHE    79     103.759 102.278  70.411  1.00  0.00           H  
ATOM   1272  CZ  PHE    79     105.259 102.951  69.018  1.00  0.00           C  
ATOM   1273  HZ  PHE    79     105.462 101.961  68.637  1.00  0.00           H  
ATOM   1274  CE2 PHE    79     105.783 104.115  68.445  1.00  0.00           C  
ATOM   1275  HE2 PHE    79     106.458 104.004  67.609  1.00  0.00           H  
ATOM   1276  CD2 PHE    79     105.444 105.366  68.942  1.00  0.00           C  
ATOM   1277  HD2 PHE    79     105.989 106.197  68.519  1.00  0.00           H  
ATOM   1278  C   PHE    79     104.801 109.273  71.145  1.00  0.00           C  
ATOM   1279  O   PHE    79     104.951 110.035  70.196  1.00  0.00           O  
ATOM   1280  N   ALA    80     104.557 109.713  72.383  1.00  0.00           N  
ATOM   1281  H   ALA    80     104.503 109.053  73.146  1.00  0.00           H  
ATOM   1282  CA  ALA    80     104.270 111.117  72.661  1.00  0.00           C  
ATOM   1283  HA  ALA    80     103.868 111.694  71.828  1.00  0.00           H  
ATOM   1284  CB  ALA    80     103.127 111.200  73.637  1.00  0.00           C  
ATOM   1285  HB1 ALA    80     103.415 110.593  74.496  1.00  0.00           H  
ATOM   1286  HB2 ALA    80     102.940 112.234  73.924  1.00  0.00           H  
ATOM   1287  HB3 ALA    80     102.267 110.812  73.091  1.00  0.00           H  
ATOM   1288  C   ALA    80     105.546 111.902  73.058  1.00  0.00           C  
ATOM   1289  O   ALA    80     105.517 113.136  72.799  1.00  0.00           O  
ATOM   1290  N   ASN    81     106.621 111.321  73.471  1.00  0.00           N  
ATOM   1291  H   ASN    81     106.558 110.315  73.527  1.00  0.00           H  
ATOM   1292  CA  ASN    81     107.902 111.954  73.377  1.00  0.00           C  
ATOM   1293  HA  ASN    81     107.804 112.901  73.908  1.00  0.00           H  
ATOM   1294  CB  ASN    81     108.828 110.901  74.087  1.00  0.00           C  
ATOM   1295  HB2 ASN    81     108.709 109.912  73.646  1.00  0.00           H  
ATOM   1296  HB3 ASN    81     109.863 111.205  73.931  1.00  0.00           H  
ATOM   1297  CG  ASN    81     108.799 110.734  75.554  1.00  0.00           C  
ATOM   1298  OD1 ASN    81     108.075 111.434  76.220  1.00  0.00           O  
ATOM   1299  ND2 ASN    81     109.537 109.830  76.061  1.00  0.00           N  
ATOM   1300 HD21 ASN    81     109.578 109.692  77.060  1.00  0.00           H  
ATOM   1301 HD22 ASN    81     110.155 109.345  75.426  1.00  0.00           H  
ATOM   1302  C   ASN    81     108.320 112.264  71.945  1.00  0.00           C  
ATOM   1303  O   ASN    81     108.707 113.443  71.697  1.00  0.00           O  
ATOM   1304  N   ALA    82     107.951 111.370  71.019  1.00  0.00           N  
ATOM   1305  H   ALA    82     107.540 110.485  71.280  1.00  0.00           H  
ATOM   1306  CA  ALA    82     108.157 111.645  69.598  1.00  0.00           C  
ATOM   1307  HA  ALA    82     109.151 112.084  69.511  1.00  0.00           H  
ATOM   1308  CB  ALA    82     107.879 110.377  68.727  1.00  0.00           C  
ATOM   1309  HB1 ALA    82     108.481 109.572  69.147  1.00  0.00           H  
ATOM   1310  HB2 ALA    82     106.817 110.128  68.722  1.00  0.00           H  
ATOM   1311  HB3 ALA    82     108.156 110.584  67.693  1.00  0.00           H  
ATOM   1312  C   ALA    82     107.189 112.650  69.033  1.00  0.00           C  
ATOM   1313  O   ALA    82     107.595 113.470  68.215  1.00  0.00           O  
ATOM   1314  N   GLY    83     105.923 112.718  69.515  1.00  0.00           N  
ATOM   1315  H   GLY    83     105.577 112.180  70.297  1.00  0.00           H  
ATOM   1316  CA  GLY    83     105.023 113.830  69.051  1.00  0.00           C  
ATOM   1317  HA2 GLY    83     105.026 113.799  67.962  1.00  0.00           H  
ATOM   1318  HA3 GLY    83     103.989 113.722  69.377  1.00  0.00           H  
ATOM   1319  C   GLY    83     105.421 115.234  69.477  1.00  0.00           C  
ATOM   1320  O   GLY    83     105.449 116.136  68.636  1.00  0.00           O  
ATOM   1321  N   ASN    84     105.890 115.399  70.686  1.00  0.00           N  
ATOM   1322  H   ASN    84     106.065 114.550  71.203  1.00  0.00           H  
ATOM   1323  CA  ASN    84     106.394 116.695  71.188  1.00  0.00           C  
ATOM   1324  HA  ASN    84     105.781 117.559  70.933  1.00  0.00           H  
ATOM   1325  CB  ASN    84     106.681 116.614  72.637  1.00  0.00           C  
ATOM   1326  HB2 ASN    84     107.168 115.641  72.715  1.00  0.00           H  
ATOM   1327  HB3 ASN    84     107.209 117.494  73.004  1.00  0.00           H  
ATOM   1328  CG  ASN    84     105.422 116.610  73.503  1.00  0.00           C  
ATOM   1329  OD1 ASN    84     105.362 117.262  74.557  1.00  0.00           O  
ATOM   1330  ND2 ASN    84     104.405 115.907  73.107  1.00  0.00           N  
ATOM   1331 HD21 ASN    84     103.667 115.660  73.751  1.00  0.00           H  
ATOM   1332 HD22 ASN    84     104.378 115.383  72.244  1.00  0.00           H  
ATOM   1333  C   ASN    84     107.735 117.092  70.479  1.00  0.00           C  
ATOM   1334  O   ASN    84     107.981 118.292  70.361  1.00  0.00           O  
ATOM   1335  N   LEU    85     108.614 116.217  70.070  1.00  0.00           N  
ATOM   1336  H   LEU    85     108.326 115.259  70.210  1.00  0.00           H  
ATOM   1337  CA  LEU    85     110.041 116.465  69.577  1.00  0.00           C  
ATOM   1338  HA  LEU    85     110.490 117.125  70.319  1.00  0.00           H  
ATOM   1339  CB  LEU    85     110.802 115.121  69.558  1.00  0.00           C  
ATOM   1340  HB2 LEU    85     110.515 114.515  70.418  1.00  0.00           H  
ATOM   1341  HB3 LEU    85     110.319 114.644  68.706  1.00  0.00           H  
ATOM   1342  CG  LEU    85     112.355 115.131  69.277  1.00  0.00           C  
ATOM   1343  HG  LEU    85     112.644 115.608  68.341  1.00  0.00           H  
ATOM   1344  CD1 LEU    85     112.965 115.815  70.529  1.00  0.00           C  
ATOM   1345 HD11 LEU    85     112.792 116.891  70.543  1.00  0.00           H  
ATOM   1346 HD12 LEU    85     112.489 115.516  71.463  1.00  0.00           H  
ATOM   1347 HD13 LEU    85     114.024 115.587  70.412  1.00  0.00           H  
ATOM   1348  CD2 LEU    85     112.707 113.624  69.237  1.00  0.00           C  
ATOM   1349 HD21 LEU    85     112.086 113.182  68.458  1.00  0.00           H  
ATOM   1350 HD22 LEU    85     113.762 113.523  68.980  1.00  0.00           H  
ATOM   1351 HD23 LEU    85     112.646 113.180  70.230  1.00  0.00           H  
ATOM   1352  C   LEU    85     110.113 117.266  68.287  1.00  0.00           C  
ATOM   1353  O   LEU    85     111.131 117.973  68.008  1.00  0.00           O  
ATOM   1354  N   GLU    86     109.038 117.303  67.464  1.00  0.00           N  
ATOM   1355  H   GLU    86     108.235 116.770  67.767  1.00  0.00           H  
ATOM   1356  CA  GLU    86     108.832 118.235  66.351  1.00  0.00           C  
ATOM   1357  HA  GLU    86     109.669 118.079  65.670  1.00  0.00           H  
ATOM   1358  CB  GLU    86     107.491 117.827  65.711  1.00  0.00           C  
ATOM   1359  HB2 GLU    86     106.721 118.081  66.439  1.00  0.00           H  
ATOM   1360  HB3 GLU    86     107.432 118.354  64.759  1.00  0.00           H  
ATOM   1361  CG  GLU    86     107.196 116.353  65.417  1.00  0.00           C  
ATOM   1362  HG2 GLU    86     107.163 115.742  66.319  1.00  0.00           H  
ATOM   1363  HG3 GLU    86     106.162 116.308  65.073  1.00  0.00           H  
ATOM   1364  CD  GLU    86     108.084 115.721  64.331  1.00  0.00           C  
ATOM   1365  OE1 GLU    86     107.414 115.309  63.326  1.00  0.00           O  
ATOM   1366  OE2 GLU    86     109.327 115.830  64.369  1.00  0.00           O  
ATOM   1367  C   GLU    86     108.836 119.666  66.707  1.00  0.00           C  
ATOM   1368  O   GLU    86     109.350 120.405  65.885  1.00  0.00           O  
ATOM   1369  N   ASP    87     108.366 120.057  67.906  1.00  0.00           N  
ATOM   1370  H   ASP    87     108.229 119.307  68.569  1.00  0.00           H  
ATOM   1371  CA  ASP    87     107.955 121.431  68.259  1.00  0.00           C  
ATOM   1372  HA  ASP    87     108.064 122.058  67.374  1.00  0.00           H  
ATOM   1373  CB  ASP    87     106.469 121.438  68.519  1.00  0.00           C  
ATOM   1374  HB2 ASP    87     106.138 120.681  69.229  1.00  0.00           H  
ATOM   1375  HB3 ASP    87     106.383 122.402  69.021  1.00  0.00           H  
ATOM   1376  CG  ASP    87     105.661 121.270  67.212  1.00  0.00           C  
ATOM   1377  OD1 ASP    87     104.663 120.599  67.279  1.00  0.00           O  
ATOM   1378  OD2 ASP    87     105.941 121.969  66.196  1.00  0.00           O  
ATOM   1379  C   ASP    87     108.755 122.004  69.427  1.00  0.00           C  
ATOM   1380  O   ASP    87     109.292 123.066  69.220  1.00  0.00           O  
ATOM   1381  N   LEU    88     108.976 121.264  70.519  1.00  0.00           N  
ATOM   1382  H   LEU    88     108.640 120.312  70.518  1.00  0.00           H  
ATOM   1383  CA  LEU    88     109.729 121.639  71.700  1.00  0.00           C  
ATOM   1384  HA  LEU    88     110.314 122.531  71.475  1.00  0.00           H  
ATOM   1385  CB  LEU    88     108.722 122.018  72.767  1.00  0.00           C  
ATOM   1386  HB2 LEU    88     107.908 121.295  72.719  1.00  0.00           H  
ATOM   1387  HB3 LEU    88     109.090 121.854  73.780  1.00  0.00           H  
ATOM   1388  CG  LEU    88     108.063 123.380  72.630  1.00  0.00           C  
ATOM   1389  HG  LEU    88     107.540 123.365  71.674  1.00  0.00           H  
ATOM   1390  CD1 LEU    88     107.014 123.526  73.776  1.00  0.00           C  
ATOM   1391 HD11 LEU    88     106.318 122.713  73.568  1.00  0.00           H  
ATOM   1392 HD12 LEU    88     107.487 123.555  74.757  1.00  0.00           H  
ATOM   1393 HD13 LEU    88     106.401 124.421  73.671  1.00  0.00           H  
ATOM   1394  CD2 LEU    88     108.990 124.514  72.458  1.00  0.00           C  
ATOM   1395 HD21 LEU    88     109.409 124.402  71.458  1.00  0.00           H  
ATOM   1396 HD22 LEU    88     108.527 125.493  72.583  1.00  0.00           H  
ATOM   1397 HD23 LEU    88     109.763 124.354  73.210  1.00  0.00           H  
ATOM   1398  C   LEU    88     110.640 120.484  72.150  1.00  0.00           C  
ATOM   1399  O   LEU    88     110.248 119.326  72.161  1.00  0.00           O  
ATOM   1400  N   MET    89     111.821 120.825  72.544  1.00  0.00           N  
ATOM   1401  H   MET    89     112.004 121.817  72.593  1.00  0.00           H  
ATOM   1402  CA  MET    89     112.874 119.952  73.127  1.00  0.00           C  
ATOM   1403  HA  MET    89     112.729 118.948  72.726  1.00  0.00           H  
ATOM   1404  CB  MET    89     114.172 120.653  72.683  1.00  0.00           C  
ATOM   1405  HB2 MET    89     114.203 120.677  71.594  1.00  0.00           H  
ATOM   1406  HB3 MET    89     114.247 121.681  73.040  1.00  0.00           H  
ATOM   1407  CG  MET    89     115.388 119.979  73.081  1.00  0.00           C  
ATOM   1408  HG2 MET    89     116.278 120.519  72.761  1.00  0.00           H  
ATOM   1409  HG3 MET    89     115.510 119.905  74.162  1.00  0.00           H  
ATOM   1410  SD  MET    89     115.590 118.327  72.515  1.00  0.00           S  
ATOM   1411  CE  MET    89     115.814 118.459  70.700  1.00  0.00           C  
ATOM   1412  HE1 MET    89     114.955 119.040  70.364  1.00  0.00           H  
ATOM   1413  HE2 MET    89     116.771 118.905  70.432  1.00  0.00           H  
ATOM   1414  HE3 MET    89     115.739 117.486  70.214  1.00  0.00           H  
ATOM   1415  C   MET    89     112.754 120.004  74.710  1.00  0.00           C  
ATOM   1416  O   MET    89     112.437 121.068  75.239  1.00  0.00           O  
ATOM   1417  N   SER    90     113.017 118.807  75.328  1.00  0.00           N  
ATOM   1418  H   SER    90     113.196 117.934  74.851  1.00  0.00           H  
ATOM   1419  CA  SER    90     112.972 118.746  76.769  1.00  0.00           C  
ATOM   1420  HA  SER    90     113.157 117.716  77.073  1.00  0.00           H  
ATOM   1421  CB  SER    90     114.176 119.518  77.351  1.00  0.00           C  
ATOM   1422  HB2 SER    90     113.964 120.587  77.312  1.00  0.00           H  
ATOM   1423  HB3 SER    90     114.327 119.157  78.368  1.00  0.00           H  
ATOM   1424  OG  SER    90     115.392 119.242  76.635  1.00  0.00           O  
ATOM   1425  HG  SER    90     115.516 118.300  76.775  1.00  0.00           H  
ATOM   1426  C   SER    90     111.603 119.034  77.496  1.00  0.00           C  
ATOM   1427  O   SER    90     111.577 119.112  78.691  1.00  0.00           O  
ATOM   1428  N   ASN    91     110.456 119.199  76.776  1.00  0.00           N  
ATOM   1429  H   ASN    91     110.474 119.125  75.769  1.00  0.00           H  
ATOM   1430  CA  ASN    91     109.243 119.515  77.434  1.00  0.00           C  
ATOM   1431  HA  ASN    91     109.426 120.228  78.238  1.00  0.00           H  
ATOM   1432  CB  ASN    91     108.208 120.095  76.414  1.00  0.00           C  
ATOM   1433  HB2 ASN    91     108.591 121.055  76.067  1.00  0.00           H  
ATOM   1434  HB3 ASN    91     108.115 119.522  75.491  1.00  0.00           H  
ATOM   1435  CG  ASN    91     106.772 120.340  76.909  1.00  0.00           C  
ATOM   1436  OD1 ASN    91     106.523 120.997  77.884  1.00  0.00           O  
ATOM   1437  ND2 ASN    91     105.778 119.799  76.273  1.00  0.00           N  
ATOM   1438 HD21 ASN    91     104.862 119.981  76.658  1.00  0.00           H  
ATOM   1439 HD22 ASN    91     106.077 119.233  75.492  1.00  0.00           H  
ATOM   1440  C   ASN    91     108.639 118.360  78.164  1.00  0.00           C  
ATOM   1441  O   ASN    91     108.207 118.526  79.287  1.00  0.00           O  
ATOM   1442  N   ILE    92     108.607 117.186  77.506  1.00  0.00           N  
ATOM   1443  H   ILE    92     108.768 117.238  76.510  1.00  0.00           H  
ATOM   1444  CA  ILE    92     108.013 115.957  78.039  1.00  0.00           C  
ATOM   1445  HA  ILE    92     107.451 116.200  78.940  1.00  0.00           H  
ATOM   1446  CB  ILE    92     106.984 115.475  76.991  1.00  0.00           C  
ATOM   1447  HB  ILE    92     106.392 116.334  76.674  1.00  0.00           H  
ATOM   1448  CG2 ILE    92     107.578 114.834  75.734  1.00  0.00           C  
ATOM   1449 HG21 ILE    92     106.809 114.483  75.046  1.00  0.00           H  
ATOM   1450 HG22 ILE    92     108.220 115.556  75.229  1.00  0.00           H  
ATOM   1451 HG23 ILE    92     108.149 113.927  75.933  1.00  0.00           H  
ATOM   1452  CG1 ILE    92     105.919 114.610  77.639  1.00  0.00           C  
ATOM   1453 HG12 ILE    92     106.302 113.592  77.713  1.00  0.00           H  
ATOM   1454 HG13 ILE    92     105.706 114.988  78.639  1.00  0.00           H  
ATOM   1455  CD1 ILE    92     104.633 114.542  76.827  1.00  0.00           C  
ATOM   1456 HD11 ILE    92     104.914 114.354  75.791  1.00  0.00           H  
ATOM   1457 HD12 ILE    92     104.003 113.748  77.227  1.00  0.00           H  
ATOM   1458 HD13 ILE    92     104.152 115.520  76.845  1.00  0.00           H  
ATOM   1459  C   ILE    92     109.008 114.884  78.447  1.00  0.00           C  
ATOM   1460  O   ILE    92     108.683 113.814  78.982  1.00  0.00           O  
ATOM   1461  N   THR    93     110.279 115.240  78.323  1.00  0.00           N  
ATOM   1462  H   THR    93     110.414 116.199  78.037  1.00  0.00           H  
ATOM   1463  CA  THR    93     111.453 114.439  78.736  1.00  0.00           C  
ATOM   1464  HA  THR    93     111.210 113.630  79.424  1.00  0.00           H  
ATOM   1465  CB  THR    93     112.000 113.674  77.529  1.00  0.00           C  
ATOM   1466  HB  THR    93     111.160 113.053  77.217  1.00  0.00           H  
ATOM   1467  CG2 THR    93     112.409 114.467  76.296  1.00  0.00           C  
ATOM   1468 HG21 THR    93     113.336 114.999  76.508  1.00  0.00           H  
ATOM   1469 HG22 THR    93     112.683 113.674  75.600  1.00  0.00           H  
ATOM   1470 HG23 THR    93     111.716 115.133  75.782  1.00  0.00           H  
ATOM   1471  OG1 THR    93     113.171 112.945  77.936  1.00  0.00           O  
ATOM   1472  HG1 THR    93     112.902 112.148  78.399  1.00  0.00           H  
ATOM   1473  C   THR    93     112.531 115.316  79.472  1.00  0.00           C  
ATOM   1474  O   THR    93     112.780 116.416  79.054  1.00  0.00           O  
ATOM   1475  N   ASN    94     113.220 114.752  80.450  1.00  0.00           N  
ATOM   1476  H   ASN    94     113.016 113.798  80.713  1.00  0.00           H  
ATOM   1477  CA  ASN    94     114.361 115.364  81.158  1.00  0.00           C  
ATOM   1478  HA  ASN    94     114.225 116.432  81.328  1.00  0.00           H  
ATOM   1479  CB  ASN    94     114.523 114.799  82.570  1.00  0.00           C  
ATOM   1480  HB2 ASN    94     115.069 113.857  82.524  1.00  0.00           H  
ATOM   1481  HB3 ASN    94     115.275 115.443  83.026  1.00  0.00           H  
ATOM   1482  CG  ASN    94     113.250 114.847  83.393  1.00  0.00           C  
ATOM   1483  OD1 ASN    94     112.598 115.833  83.542  1.00  0.00           O  
ATOM   1484  ND2 ASN    94     112.990 113.751  84.118  1.00  0.00           N  
ATOM   1485 HD21 ASN    94     113.404 112.908  83.746  1.00  0.00           H  
ATOM   1486 HD22 ASN    94     112.107 113.660  84.599  1.00  0.00           H  
ATOM   1487  C   ASN    94     115.678 115.160  80.340  1.00  0.00           C  
ATOM   1488  O   ASN    94     116.696 115.125  80.991  1.00  0.00           O  
ATOM   1489  N   ARG    95     115.572 114.910  79.035  1.00  0.00           N  
ATOM   1490  H   ARG    95     114.720 114.984  78.498  1.00  0.00           H  
ATOM   1491  CA  ARG    95     116.801 114.884  78.189  1.00  0.00           C  
ATOM   1492  HA  ARG    95     117.696 114.821  78.809  1.00  0.00           H  
ATOM   1493  CB  ARG    95     116.754 113.558  77.265  1.00  0.00           C  
ATOM   1494  HB2 ARG    95     115.774 113.615  76.791  1.00  0.00           H  
ATOM   1495  HB3 ARG    95     117.528 113.675  76.506  1.00  0.00           H  
ATOM   1496  CG  ARG    95     116.826 112.273  78.024  1.00  0.00           C  
ATOM   1497  HG2 ARG    95     117.615 112.318  78.774  1.00  0.00           H  
ATOM   1498  HG3 ARG    95     115.826 112.205  78.453  1.00  0.00           H  
ATOM   1499  CD  ARG    95     116.925 110.990  77.181  1.00  0.00           C  
ATOM   1500  HD2 ARG    95     116.921 110.165  77.894  1.00  0.00           H  
ATOM   1501  HD3 ARG    95     116.035 110.949  76.553  1.00  0.00           H  
ATOM   1502  NE  ARG    95     118.122 110.999  76.339  1.00  0.00           N  
ATOM   1503  HE  ARG    95     118.669 111.840  76.221  1.00  0.00           H  
ATOM   1504  CZ  ARG    95     118.403 110.034  75.545  1.00  0.00           C  
ATOM   1505  NH1 ARG    95     117.736 108.970  75.381  1.00  0.00           N  
ATOM   1506 HH11 ARG    95     117.970 108.457  74.542  1.00  0.00           H  
ATOM   1507 HH12 ARG    95     117.079 108.669  76.087  1.00  0.00           H  
ATOM   1508  NH2 ARG    95     119.444 110.160  74.790  1.00  0.00           N  
ATOM   1509 HH21 ARG    95     119.939 111.008  75.027  1.00  0.00           H  
ATOM   1510 HH22 ARG    95     119.661 109.498  74.060  1.00  0.00           H  
ATOM   1511  C   ARG    95     116.856 116.039  77.236  1.00  0.00           C  
ATOM   1512  O   ARG    95     115.798 116.555  76.870  1.00  0.00           O  
ATOM   1513  N   SER    96     118.067 116.389  76.707  1.00  0.00           N  
ATOM   1514  H   SER    96     118.872 115.835  76.962  1.00  0.00           H  
ATOM   1515  CA  SER    96     118.140 117.231  75.522  1.00  0.00           C  
ATOM   1516  HA  SER    96     117.167 117.290  75.035  1.00  0.00           H  
ATOM   1517  CB  SER    96     118.678 118.640  75.893  1.00  0.00           C  
ATOM   1518  HB2 SER    96     118.177 119.047  76.772  1.00  0.00           H  
ATOM   1519  HB3 SER    96     119.694 118.625  76.286  1.00  0.00           H  
ATOM   1520  OG  SER    96     118.601 119.533  74.804  1.00  0.00           O  
ATOM   1521  HG  SER    96     119.164 119.084  74.169  1.00  0.00           H  
ATOM   1522  C   SER    96     119.030 116.563  74.395  1.00  0.00           C  
ATOM   1523  O   SER    96     119.369 117.237  73.389  1.00  0.00           O  
ATOM   1524  N   ASP    97     119.505 115.319  74.443  1.00  0.00           N  
ATOM   1525  H   ASP    97     119.143 114.673  75.129  1.00  0.00           H  
ATOM   1526  CA  ASP    97     120.496 114.774  73.487  1.00  0.00           C  
ATOM   1527  HA  ASP    97     121.100 115.563  73.039  1.00  0.00           H  
ATOM   1528  CB  ASP    97     121.596 114.056  74.334  1.00  0.00           C  
ATOM   1529  HB2 ASP    97     122.327 113.645  73.637  1.00  0.00           H  
ATOM   1530  HB3 ASP    97     122.117 114.746  74.997  1.00  0.00           H  
ATOM   1531  CG  ASP    97     121.188 112.948  75.313  1.00  0.00           C  
ATOM   1532  OD1 ASP    97     122.060 112.529  76.114  1.00  0.00           O  
ATOM   1533  OD2 ASP    97     119.994 112.735  75.434  1.00  0.00           O  
ATOM   1534  C   ASP    97     119.985 113.858  72.404  1.00  0.00           C  
ATOM   1535  O   ASP    97     120.723 113.104  71.732  1.00  0.00           O  
ATOM   1536  N   ILE    98     118.661 113.684  72.373  1.00  0.00           N  
ATOM   1537  H   ILE    98     118.121 114.230  73.029  1.00  0.00           H  
ATOM   1538  CA  ILE    98     118.000 112.572  71.592  1.00  0.00           C  
ATOM   1539  HA  ILE    98     118.289 111.612  72.021  1.00  0.00           H  
ATOM   1540  CB  ILE    98     116.476 112.740  71.655  1.00  0.00           C  
ATOM   1541  HB  ILE    98     116.149 113.615  71.094  1.00  0.00           H  
ATOM   1542  CG2 ILE    98     115.764 111.643  70.855  1.00  0.00           C  
ATOM   1543 HG21 ILE    98     114.699 111.865  70.915  1.00  0.00           H  
ATOM   1544 HG22 ILE    98     116.074 111.519  69.817  1.00  0.00           H  
ATOM   1545 HG23 ILE    98     115.914 110.704  71.388  1.00  0.00           H  
ATOM   1546  CG1 ILE    98     115.932 112.859  73.055  1.00  0.00           C  
ATOM   1547 HG12 ILE    98     115.105 112.158  73.162  1.00  0.00           H  
ATOM   1548 HG13 ILE    98     116.732 112.751  73.787  1.00  0.00           H  
ATOM   1549  CD1 ILE    98     115.367 114.243  73.352  1.00  0.00           C  
ATOM   1550 HD11 ILE    98     115.194 114.121  74.421  1.00  0.00           H  
ATOM   1551 HD12 ILE    98     116.209 114.891  73.106  1.00  0.00           H  
ATOM   1552 HD13 ILE    98     114.541 114.359  72.651  1.00  0.00           H  
ATOM   1553  C   ILE    98     118.408 112.673  70.128  1.00  0.00           C  
ATOM   1554  O   ILE    98     118.740 111.622  69.616  1.00  0.00           O  
ATOM   1555  N   ASN    99     118.273 113.859  69.496  1.00  0.00           N  
ATOM   1556  H   ASN    99     118.010 114.652  70.065  1.00  0.00           H  
ATOM   1557  CA  ASN    99     118.632 113.908  68.116  1.00  0.00           C  
ATOM   1558  HA  ASN    99     118.137 113.034  67.693  1.00  0.00           H  
ATOM   1559  CB  ASN    99     117.942 115.165  67.454  1.00  0.00           C  
ATOM   1560  HB2 ASN    99     118.275 116.075  67.953  1.00  0.00           H  
ATOM   1561  HB3 ASN    99     118.245 115.360  66.426  1.00  0.00           H  
ATOM   1562  CG  ASN    99     116.432 115.123  67.591  1.00  0.00           C  
ATOM   1563  OD1 ASN    99     115.811 114.061  67.743  1.00  0.00           O  
ATOM   1564  ND2 ASN    99     115.811 116.274  67.628  1.00  0.00           N  
ATOM   1565 HD21 ASN    99     116.346 117.119  67.494  1.00  0.00           H  
ATOM   1566 HD22 ASN    99     114.806 116.316  67.729  1.00  0.00           H  
ATOM   1567  C   ASN    99     120.105 114.045  67.855  1.00  0.00           C  
ATOM   1568  O   ASN    99     120.539 113.487  66.862  1.00  0.00           O  
ATOM   1569  N   ASP   100     120.861 114.689  68.798  1.00  0.00           N  
ATOM   1570  H   ASP   100     120.326 115.145  69.524  1.00  0.00           H  
ATOM   1571  CA  ASP   100     122.353 114.744  68.580  1.00  0.00           C  
ATOM   1572  HA  ASP   100     122.487 114.965  67.521  1.00  0.00           H  
ATOM   1573  CB  ASP   100     122.990 115.701  69.579  1.00  0.00           C  
ATOM   1574  HB2 ASP   100     122.859 115.433  70.628  1.00  0.00           H  
ATOM   1575  HB3 ASP   100     124.056 115.554  69.406  1.00  0.00           H  
ATOM   1576  CG  ASP   100     122.485 117.131  69.363  1.00  0.00           C  
ATOM   1577  OD1 ASP   100     122.336 117.607  68.189  1.00  0.00           O  
ATOM   1578  OD2 ASP   100     122.360 117.943  70.328  1.00  0.00           O  
ATOM   1579  C   ASP   100     122.970 113.397  68.686  1.00  0.00           C  
ATOM   1580  O   ASP   100     123.965 113.184  68.071  1.00  0.00           O  
ATOM   1581  N   THR   101     122.349 112.444  69.484  1.00  0.00           N  
ATOM   1582  H   THR   101     121.535 112.747  69.999  1.00  0.00           H  
ATOM   1583  CA  THR   101     122.880 111.063  69.602  1.00  0.00           C  
ATOM   1584  HA  THR   101     123.946 111.124  69.384  1.00  0.00           H  
ATOM   1585  CB  THR   101     122.912 110.595  71.024  1.00  0.00           C  
ATOM   1586  HB  THR   101     123.431 109.637  70.981  1.00  0.00           H  
ATOM   1587  CG2 THR   101     123.739 111.562  71.836  1.00  0.00           C  
ATOM   1588 HG21 THR   101     124.654 111.814  71.299  1.00  0.00           H  
ATOM   1589 HG22 THR   101     123.194 112.474  72.080  1.00  0.00           H  
ATOM   1590 HG23 THR   101     123.957 111.111  72.804  1.00  0.00           H  
ATOM   1591  OG1 THR   101     121.632 110.553  71.695  1.00  0.00           O  
ATOM   1592  HG1 THR   101     121.201 111.410  71.720  1.00  0.00           H  
ATOM   1593  C   THR   101     122.247 110.068  68.606  1.00  0.00           C  
ATOM   1594  O   THR   101     122.150 108.914  68.914  1.00  0.00           O  
ATOM   1595  N   GLY   102     121.727 110.574  67.546  1.00  0.00           N  
ATOM   1596  H   GLY   102     122.008 111.538  67.441  1.00  0.00           H  
ATOM   1597  CA  GLY   102     120.936 109.806  66.513  1.00  0.00           C  
ATOM   1598  HA2 GLY   102     121.086 110.312  65.559  1.00  0.00           H  
ATOM   1599  HA3 GLY   102     121.216 108.764  66.363  1.00  0.00           H  
ATOM   1600  C   GLY   102     119.434 109.758  66.943  1.00  0.00           C  
ATOM   1601  O   GLY   102     119.025 108.966  67.816  1.00  0.00           O  
ATOM   1602  N   PHE   103     118.440 110.490  66.275  1.00  0.00           N  
ATOM   1603  H   PHE   103     118.664 111.036  65.456  1.00  0.00           H  
ATOM   1604  CA  PHE   103     117.010 110.263  66.493  1.00  0.00           C  
ATOM   1605  HA  PHE   103     116.673 110.652  67.454  1.00  0.00           H  
ATOM   1606  CB  PHE   103     116.186 111.115  65.417  1.00  0.00           C  
ATOM   1607  HB2 PHE   103     116.303 112.173  65.652  1.00  0.00           H  
ATOM   1608  HB3 PHE   103     116.433 111.103  64.355  1.00  0.00           H  
ATOM   1609  CG  PHE   103     114.672 110.981  65.573  1.00  0.00           C  
ATOM   1610  CD1 PHE   103     113.942 110.589  64.482  1.00  0.00           C  
ATOM   1611  HD1 PHE   103     114.497 110.317  63.597  1.00  0.00           H  
ATOM   1612  CE1 PHE   103     112.533 110.462  64.506  1.00  0.00           C  
ATOM   1613  HE1 PHE   103     112.049 110.070  63.624  1.00  0.00           H  
ATOM   1614  CZ  PHE   103     111.795 110.571  65.741  1.00  0.00           C  
ATOM   1615  HZ  PHE   103     110.746 110.319  65.784  1.00  0.00           H  
ATOM   1616  CE2 PHE   103     112.536 110.950  66.900  1.00  0.00           C  
ATOM   1617  HE2 PHE   103     112.079 111.122  67.864  1.00  0.00           H  
ATOM   1618  CD2 PHE   103     113.947 111.143  66.763  1.00  0.00           C  
ATOM   1619  HD2 PHE   103     114.553 111.410  67.616  1.00  0.00           H  
ATOM   1620  C   PHE   103     116.535 108.848  66.386  1.00  0.00           C  
ATOM   1621  O   PHE   103     115.930 108.319  67.318  1.00  0.00           O  
ATOM   1622  N   PHE   104     116.990 108.192  65.263  1.00  0.00           N  
ATOM   1623  H   PHE   104     117.658 108.714  64.716  1.00  0.00           H  
ATOM   1624  CA  PHE   104     116.547 106.822  64.933  1.00  0.00           C  
ATOM   1625  HA  PHE   104     115.460 106.899  64.888  1.00  0.00           H  
ATOM   1626  CB  PHE   104     116.937 106.432  63.486  1.00  0.00           C  
ATOM   1627  HB2 PHE   104     116.467 107.204  62.877  1.00  0.00           H  
ATOM   1628  HB3 PHE   104     118.019 106.424  63.358  1.00  0.00           H  
ATOM   1629  CG  PHE   104     116.558 105.016  62.946  1.00  0.00           C  
ATOM   1630  CD1 PHE   104     115.477 104.778  62.118  1.00  0.00           C  
ATOM   1631  HD1 PHE   104     114.823 105.562  61.766  1.00  0.00           H  
ATOM   1632  CE1 PHE   104     115.144 103.512  61.804  1.00  0.00           C  
ATOM   1633  HE1 PHE   104     114.235 103.215  61.302  1.00  0.00           H  
ATOM   1634  CZ  PHE   104     115.982 102.414  62.182  1.00  0.00           C  
ATOM   1635  HZ  PHE   104     115.695 101.447  61.798  1.00  0.00           H  
ATOM   1636  CE2 PHE   104     117.080 102.644  62.957  1.00  0.00           C  
ATOM   1637  HE2 PHE   104     117.719 101.861  63.335  1.00  0.00           H  
ATOM   1638  CD2 PHE   104     117.366 103.945  63.301  1.00  0.00           C  
ATOM   1639  HD2 PHE   104     118.163 104.204  63.982  1.00  0.00           H  
ATOM   1640  C   PHE   104     116.996 105.810  66.046  1.00  0.00           C  
ATOM   1641  O   PHE   104     116.228 104.941  66.367  1.00  0.00           O  
ATOM   1642  N   MET   105     118.305 105.846  66.378  1.00  0.00           N  
ATOM   1643  H   MET   105     118.932 106.439  65.853  1.00  0.00           H  
ATOM   1644  CA  MET   105     118.958 104.977  67.402  1.00  0.00           C  
ATOM   1645  HA  MET   105     118.882 103.993  66.939  1.00  0.00           H  
ATOM   1646  CB  MET   105     120.369 105.372  67.518  1.00  0.00           C  
ATOM   1647  HB2 MET   105     120.529 106.419  67.777  1.00  0.00           H  
ATOM   1648  HB3 MET   105     120.869 104.749  68.261  1.00  0.00           H  
ATOM   1649  CG  MET   105     121.169 105.139  66.240  1.00  0.00           C  
ATOM   1650  HG2 MET   105     120.970 105.890  65.475  1.00  0.00           H  
ATOM   1651  HG3 MET   105     122.225 105.047  66.495  1.00  0.00           H  
ATOM   1652  SD  MET   105     120.806 103.527  65.368  1.00  0.00           S  
ATOM   1653  CE  MET   105     121.451 102.345  66.641  1.00  0.00           C  
ATOM   1654  HE1 MET   105     121.036 101.368  66.394  1.00  0.00           H  
ATOM   1655  HE2 MET   105     122.530 102.423  66.508  1.00  0.00           H  
ATOM   1656  HE3 MET   105     121.278 102.623  67.680  1.00  0.00           H  
ATOM   1657  C   MET   105     118.295 104.910  68.782  1.00  0.00           C  
ATOM   1658  O   MET   105     118.143 103.848  69.373  1.00  0.00           O  
ATOM   1659  N   ASN   106     117.889 106.046  69.386  1.00  0.00           N  
ATOM   1660  H   ASN   106     118.121 106.893  68.888  1.00  0.00           H  
ATOM   1661  CA  ASN   106     117.140 106.133  70.689  1.00  0.00           C  
ATOM   1662  HA  ASN   106     117.603 105.496  71.442  1.00  0.00           H  
ATOM   1663  CB  ASN   106     117.188 107.657  71.157  1.00  0.00           C  
ATOM   1664  HB2 ASN   106     116.690 108.291  70.423  1.00  0.00           H  
ATOM   1665  HB3 ASN   106     116.616 107.615  72.084  1.00  0.00           H  
ATOM   1666  CG  ASN   106     118.484 108.241  71.590  1.00  0.00           C  
ATOM   1667  OD1 ASN   106     118.830 108.257  72.769  1.00  0.00           O  
ATOM   1668  ND2 ASN   106     119.266 108.775  70.706  1.00  0.00           N  
ATOM   1669 HD21 ASN   106     120.088 109.219  71.090  1.00  0.00           H  
ATOM   1670 HD22 ASN   106     118.826 108.980  69.819  1.00  0.00           H  
ATOM   1671  C   ASN   106     115.727 105.509  70.681  1.00  0.00           C  
ATOM   1672  O   ASN   106     115.380 104.841  71.591  1.00  0.00           O  
ATOM   1673  N   LEU   107     114.970 105.740  69.587  1.00  0.00           N  
ATOM   1674  H   LEU   107     115.408 106.296  68.866  1.00  0.00           H  
ATOM   1675  CA  LEU   107     113.725 104.970  69.320  1.00  0.00           C  
ATOM   1676  HA  LEU   107     113.112 105.084  70.214  1.00  0.00           H  
ATOM   1677  CB  LEU   107     113.028 105.576  68.059  1.00  0.00           C  
ATOM   1678  HB2 LEU   107     113.683 105.793  67.214  1.00  0.00           H  
ATOM   1679  HB3 LEU   107     112.366 104.817  67.641  1.00  0.00           H  
ATOM   1680  CG  LEU   107     112.177 106.866  68.403  1.00  0.00           C  
ATOM   1681  HG  LEU   107     112.782 107.451  69.094  1.00  0.00           H  
ATOM   1682  CD1 LEU   107     111.897 107.658  67.176  1.00  0.00           C  
ATOM   1683 HD11 LEU   107     112.858 108.116  66.941  1.00  0.00           H  
ATOM   1684 HD12 LEU   107     111.383 107.075  66.412  1.00  0.00           H  
ATOM   1685 HD13 LEU   107     111.296 108.510  67.494  1.00  0.00           H  
ATOM   1686  CD2 LEU   107     110.860 106.466  68.973  1.00  0.00           C  
ATOM   1687 HD21 LEU   107     110.879 105.675  69.723  1.00  0.00           H  
ATOM   1688 HD22 LEU   107     110.467 107.181  69.696  1.00  0.00           H  
ATOM   1689 HD23 LEU   107     110.097 106.053  68.312  1.00  0.00           H  
ATOM   1690  C   LEU   107     114.000 103.488  69.206  1.00  0.00           C  
ATOM   1691  O   LEU   107     113.162 102.777  69.643  1.00  0.00           O  
ATOM   1692  N   GLU   108     115.172 103.012  68.690  1.00  0.00           N  
ATOM   1693  H   GLU   108     115.893 103.634  68.353  1.00  0.00           H  
ATOM   1694  CA  GLU   108     115.530 101.558  68.590  1.00  0.00           C  
ATOM   1695  HA  GLU   108     114.711 101.032  68.101  1.00  0.00           H  
ATOM   1696  CB  GLU   108     116.798 101.295  67.683  1.00  0.00           C  
ATOM   1697  HB2 GLU   108     116.589 101.555  66.645  1.00  0.00           H  
ATOM   1698  HB3 GLU   108     117.531 101.969  68.127  1.00  0.00           H  
ATOM   1699  CG  GLU   108     117.516  99.939  67.675  1.00  0.00           C  
ATOM   1700  HG2 GLU   108     118.262  99.884  66.882  1.00  0.00           H  
ATOM   1701  HG3 GLU   108     118.022  99.815  68.632  1.00  0.00           H  
ATOM   1702  CD  GLU   108     116.546  98.748  67.364  1.00  0.00           C  
ATOM   1703  OE1 GLU   108     116.588  97.741  68.130  1.00  0.00           O  
ATOM   1704  OE2 GLU   108     115.721  98.783  66.444  1.00  0.00           O  
ATOM   1705  C   GLU   108     115.668 100.981  69.996  1.00  0.00           C  
ATOM   1706  O   GLU   108     115.148  99.940  70.226  1.00  0.00           O  
ATOM   1707  N   GLU   109     116.236 101.694  70.970  1.00  0.00           N  
ATOM   1708  H   GLU   109     116.617 102.616  70.810  1.00  0.00           H  
ATOM   1709  CA  GLU   109     116.361 101.107  72.307  1.00  0.00           C  
ATOM   1710  HA  GLU   109     116.636 100.061  72.169  1.00  0.00           H  
ATOM   1711  CB  GLU   109     117.624 101.742  72.873  1.00  0.00           C  
ATOM   1712  HB2 GLU   109     118.502 101.288  72.414  1.00  0.00           H  
ATOM   1713  HB3 GLU   109     117.607 102.813  72.667  1.00  0.00           H  
ATOM   1714  CG  GLU   109     117.768 101.469  74.323  1.00  0.00           C  
ATOM   1715  HG2 GLU   109     118.388 102.274  74.720  1.00  0.00           H  
ATOM   1716  HG3 GLU   109     116.820 101.623  74.838  1.00  0.00           H  
ATOM   1717  CD  GLU   109     118.301  99.949  74.677  1.00  0.00           C  
ATOM   1718  OE1 GLU   109     118.224  99.566  75.866  1.00  0.00           O  
ATOM   1719  OE2 GLU   109     118.505  99.074  73.812  1.00  0.00           O  
ATOM   1720  C   GLU   109     115.072 101.244  73.110  1.00  0.00           C  
ATOM   1721  O   GLU   109     114.686 100.249  73.761  1.00  0.00           O  
ATOM   1722  N   ASP   110     114.273 102.299  72.993  1.00  0.00           N  
ATOM   1723  H   ASP   110     114.611 103.093  72.469  1.00  0.00           H  
ATOM   1724  CA  ASP   110     112.953 102.250  73.557  1.00  0.00           C  
ATOM   1725  HA  ASP   110     113.034 102.057  74.626  1.00  0.00           H  
ATOM   1726  CB  ASP   110     112.471 103.686  73.221  1.00  0.00           C  
ATOM   1727  HB2 ASP   110     112.597 103.892  72.158  1.00  0.00           H  
ATOM   1728  HB3 ASP   110     111.419 103.592  73.489  1.00  0.00           H  
ATOM   1729  CG  ASP   110     113.068 104.799  74.056  1.00  0.00           C  
ATOM   1730  OD1 ASP   110     113.817 104.623  75.070  1.00  0.00           O  
ATOM   1731  OD2 ASP   110     113.041 105.905  73.566  1.00  0.00           O  
ATOM   1732  C   ASP   110     111.998 101.222  73.013  1.00  0.00           C  
ATOM   1733  O   ASP   110     111.250 100.513  73.717  1.00  0.00           O  
ATOM   1734  N   MET   111     112.030 101.012  71.694  1.00  0.00           N  
ATOM   1735  H   MET   111     112.696 101.571  71.180  1.00  0.00           H  
ATOM   1736  CA  MET   111     111.150  99.985  71.112  1.00  0.00           C  
ATOM   1737  HA  MET   111     110.168 100.049  71.581  1.00  0.00           H  
ATOM   1738  CB  MET   111     110.895 100.091  69.600  1.00  0.00           C  
ATOM   1739  HB2 MET   111     109.979  99.560  69.341  1.00  0.00           H  
ATOM   1740  HB3 MET   111     110.805 101.162  69.418  1.00  0.00           H  
ATOM   1741  CG  MET   111     112.038  99.645  68.691  1.00  0.00           C  
ATOM   1742  HG2 MET   111     112.899 100.275  68.916  1.00  0.00           H  
ATOM   1743  HG3 MET   111     112.175  98.567  68.772  1.00  0.00           H  
ATOM   1744  SD  MET   111     111.574  99.877  67.042  1.00  0.00           S  
ATOM   1745  CE  MET   111     112.109 101.593  66.751  1.00  0.00           C  
ATOM   1746  HE1 MET   111     111.440 102.315  67.219  1.00  0.00           H  
ATOM   1747  HE2 MET   111     113.110 101.678  67.174  1.00  0.00           H  
ATOM   1748  HE3 MET   111     112.200 101.755  65.677  1.00  0.00           H  
ATOM   1749  C   MET   111     111.664  98.522  71.323  1.00  0.00           C  
ATOM   1750  O   MET   111     110.918  97.526  71.440  1.00  0.00           O  
ATOM   1751  N   THR   112     112.974  98.401  71.487  1.00  0.00           N  
ATOM   1752  H   THR   112     113.516  99.254  71.494  1.00  0.00           H  
ATOM   1753  CA  THR   112     113.615  97.126  71.961  1.00  0.00           C  
ATOM   1754  HA  THR   112     113.344  96.278  71.332  1.00  0.00           H  
ATOM   1755  CB  THR   112     115.183  97.147  71.991  1.00  0.00           C  
ATOM   1756  HB  THR   112     115.604  97.862  72.698  1.00  0.00           H  
ATOM   1757  CG2 THR   112     115.790  95.838  72.352  1.00  0.00           C  
ATOM   1758 HG21 THR   112     115.347  95.020  71.783  1.00  0.00           H  
ATOM   1759 HG22 THR   112     116.850  95.738  72.119  1.00  0.00           H  
ATOM   1760 HG23 THR   112     115.613  95.569  73.394  1.00  0.00           H  
ATOM   1761  OG1 THR   112     115.953  97.396  70.824  1.00  0.00           O  
ATOM   1762  HG1 THR   112     115.630  98.210  70.430  1.00  0.00           H  
ATOM   1763  C   THR   112     113.045  96.816  73.337  1.00  0.00           C  
ATOM   1764  O   THR   112     112.553  95.705  73.415  1.00  0.00           O  
ATOM   1765  N   ARG   113     113.004  97.738  74.260  1.00  0.00           N  
ATOM   1766  H   ARG   113     113.546  98.565  74.056  1.00  0.00           H  
ATOM   1767  CA  ARG   113     112.639  97.450  75.721  1.00  0.00           C  
ATOM   1768  HA  ARG   113     113.324  96.686  76.088  1.00  0.00           H  
ATOM   1769  CB  ARG   113     112.883  98.757  76.553  1.00  0.00           C  
ATOM   1770  HB2 ARG   113     113.947  98.930  76.389  1.00  0.00           H  
ATOM   1771  HB3 ARG   113     112.281  99.522  76.062  1.00  0.00           H  
ATOM   1772  CG  ARG   113     112.461  98.699  78.023  1.00  0.00           C  
ATOM   1773  HG2 ARG   113     111.384  98.818  78.138  1.00  0.00           H  
ATOM   1774  HG3 ARG   113     112.793  97.766  78.480  1.00  0.00           H  
ATOM   1775  CD  ARG   113     113.008  99.827  78.877  1.00  0.00           C  
ATOM   1776  HD2 ARG   113     112.521  99.720  79.846  1.00  0.00           H  
ATOM   1777  HD3 ARG   113     114.077  99.682  79.034  1.00  0.00           H  
ATOM   1778  NE  ARG   113     112.678 101.156  78.378  1.00  0.00           N  
ATOM   1779  HE  ARG   113     111.791 101.475  78.742  1.00  0.00           H  
ATOM   1780  CZ  ARG   113     113.271 102.078  77.608  1.00  0.00           C  
ATOM   1781  NH1 ARG   113     114.374 101.848  77.029  1.00  0.00           N  
ATOM   1782 HH11 ARG   113     114.928 102.559  76.574  1.00  0.00           H  
ATOM   1783 HH12 ARG   113     114.870 101.012  77.303  1.00  0.00           H  
ATOM   1784  NH2 ARG   113     112.825 103.218  77.176  1.00  0.00           N  
ATOM   1785 HH21 ARG   113     111.983 103.699  77.458  1.00  0.00           H  
ATOM   1786 HH22 ARG   113     113.297 103.845  76.539  1.00  0.00           H  
ATOM   1787  C   ARG   113     111.206  96.897  75.843  1.00  0.00           C  
ATOM   1788  O   ARG   113     110.891  95.814  76.405  1.00  0.00           O  
ATOM   1789  N   TYR   114     110.297  97.541  75.105  1.00  0.00           N  
ATOM   1790  H   TYR   114     110.659  98.276  74.514  1.00  0.00           H  
ATOM   1791  CA  TYR   114     108.845  97.090  74.967  1.00  0.00           C  
ATOM   1792  HA  TYR   114     108.314  97.073  75.919  1.00  0.00           H  
ATOM   1793  CB  TYR   114     108.075  98.013  73.941  1.00  0.00           C  
ATOM   1794  HB2 TYR   114     108.039  99.032  74.328  1.00  0.00           H  
ATOM   1795  HB3 TYR   114     108.639  98.099  73.013  1.00  0.00           H  
ATOM   1796  CG  TYR   114     106.661  97.644  73.536  1.00  0.00           C  
ATOM   1797  CD1 TYR   114     105.604  97.534  74.433  1.00  0.00           C  
ATOM   1798  HD1 TYR   114     105.772  97.747  75.478  1.00  0.00           H  
ATOM   1799  CE1 TYR   114     104.352  97.201  74.006  1.00  0.00           C  
ATOM   1800  HE1 TYR   114     103.579  97.100  74.754  1.00  0.00           H  
ATOM   1801  CZ  TYR   114     104.053  97.054  72.630  1.00  0.00           C  
ATOM   1802  OH  TYR   114     102.733  96.770  72.264  1.00  0.00           O  
ATOM   1803  HH  TYR   114     102.693  96.382  71.387  1.00  0.00           H  
ATOM   1804  CE2 TYR   114     105.072  97.094  71.693  1.00  0.00           C  
ATOM   1805  HE2 TYR   114     104.862  96.964  70.642  1.00  0.00           H  
ATOM   1806  CD2 TYR   114     106.369  97.396  72.126  1.00  0.00           C  
ATOM   1807  HD2 TYR   114     107.123  97.522  71.363  1.00  0.00           H  
ATOM   1808  C   TYR   114     108.879  95.568  74.498  1.00  0.00           C  
ATOM   1809  O   TYR   114     108.166  94.676  75.104  1.00  0.00           O  
ATOM   1810  N   ALA   115     109.791  95.276  73.506  1.00  0.00           N  
ATOM   1811  H   ALA   115     110.272  96.028  73.034  1.00  0.00           H  
ATOM   1812  CA  ALA   115     109.712  93.976  72.824  1.00  0.00           C  
ATOM   1813  HA  ALA   115     108.729  93.523  72.699  1.00  0.00           H  
ATOM   1814  CB  ALA   115     110.343  94.085  71.429  1.00  0.00           C  
ATOM   1815  HB1 ALA   115     111.256  94.666  71.556  1.00  0.00           H  
ATOM   1816  HB2 ALA   115     110.558  93.063  71.117  1.00  0.00           H  
ATOM   1817  HB3 ALA   115     109.603  94.414  70.699  1.00  0.00           H  
ATOM   1818  C   ALA   115     110.399  92.886  73.850  1.00  0.00           C  
ATOM   1819  O   ALA   115     109.956  91.728  73.796  1.00  0.00           O  
ATOM   1820  N   TYR   116     111.418  93.262  74.676  1.00  0.00           N  
ATOM   1821  H   TYR   116     111.737  94.220  74.656  1.00  0.00           H  
ATOM   1822  CA  TYR   116     111.985  92.435  75.698  1.00  0.00           C  
ATOM   1823  HA  TYR   116     112.327  91.456  75.364  1.00  0.00           H  
ATOM   1824  CB  TYR   116     113.149  93.320  76.272  1.00  0.00           C  
ATOM   1825  HB2 TYR   116     113.914  93.465  75.508  1.00  0.00           H  
ATOM   1826  HB3 TYR   116     112.691  94.279  76.514  1.00  0.00           H  
ATOM   1827  CG  TYR   116     113.682  92.830  77.598  1.00  0.00           C  
ATOM   1828  CD1 TYR   116     113.687  93.624  78.760  1.00  0.00           C  
ATOM   1829  HD1 TYR   116     113.161  94.566  78.708  1.00  0.00           H  
ATOM   1830  CE1 TYR   116     114.347  93.165  79.912  1.00  0.00           C  
ATOM   1831  HE1 TYR   116     114.400  93.728  80.832  1.00  0.00           H  
ATOM   1832  CZ  TYR   116     114.935  91.884  79.968  1.00  0.00           C  
ATOM   1833  OH  TYR   116     115.716  91.532  81.029  1.00  0.00           O  
ATOM   1834  HH  TYR   116     116.157  90.704  80.823  1.00  0.00           H  
ATOM   1835  CE2 TYR   116     115.036  91.196  78.749  1.00  0.00           C  
ATOM   1836  HE2 TYR   116     115.588  90.268  78.772  1.00  0.00           H  
ATOM   1837  CD2 TYR   116     114.411  91.653  77.581  1.00  0.00           C  
ATOM   1838  HD2 TYR   116     114.530  91.088  76.669  1.00  0.00           H  
ATOM   1839  C   TYR   116     110.903  92.094  76.740  1.00  0.00           C  
ATOM   1840  O   TYR   116     110.793  90.895  77.054  1.00  0.00           O  
ATOM   1841  N   TYR   117     110.119  93.106  77.229  1.00  0.00           N  
ATOM   1842  H   TYR   117     110.419  94.029  76.951  1.00  0.00           H  
ATOM   1843  CA  TYR   117     109.057  92.859  78.201  1.00  0.00           C  
ATOM   1844  HA  TYR   117     109.573  92.304  78.984  1.00  0.00           H  
ATOM   1845  CB  TYR   117     108.462  94.165  78.798  1.00  0.00           C  
ATOM   1846  HB2 TYR   117     108.061  94.800  78.009  1.00  0.00           H  
ATOM   1847  HB3 TYR   117     107.609  93.903  79.424  1.00  0.00           H  
ATOM   1848  CG  TYR   117     109.430  95.051  79.579  1.00  0.00           C  
ATOM   1849  CD1 TYR   117     110.672  94.580  80.139  1.00  0.00           C  
ATOM   1850  HD1 TYR   117     110.849  93.520  80.246  1.00  0.00           H  
ATOM   1851  CE1 TYR   117     111.505  95.468  80.886  1.00  0.00           C  
ATOM   1852  HE1 TYR   117     112.357  95.043  81.396  1.00  0.00           H  
ATOM   1853  CZ  TYR   117     111.181  96.860  81.031  1.00  0.00           C  
ATOM   1854  OH  TYR   117     112.117  97.676  81.626  1.00  0.00           O  
ATOM   1855  HH  TYR   117     112.945  97.207  81.751  1.00  0.00           H  
ATOM   1856  CE2 TYR   117     110.002  97.288  80.405  1.00  0.00           C  
ATOM   1857  HE2 TYR   117     109.620  98.292  80.515  1.00  0.00           H  
ATOM   1858  CD2 TYR   117     109.139  96.447  79.688  1.00  0.00           C  
ATOM   1859  HD2 TYR   117     108.296  96.801  79.114  1.00  0.00           H  
ATOM   1860  C   TYR   117     107.936  91.894  77.683  1.00  0.00           C  
ATOM   1861  O   TYR   117     107.701  90.837  78.298  1.00  0.00           O  
ATOM   1862  N   TYR   118     107.451  92.138  76.525  1.00  0.00           N  
ATOM   1863  H   TYR   118     107.604  93.056  76.132  1.00  0.00           H  
ATOM   1864  CA  TYR   118     106.655  91.176  75.771  1.00  0.00           C  
ATOM   1865  HA  TYR   118     105.704  91.037  76.284  1.00  0.00           H  
ATOM   1866  CB  TYR   118     106.418  91.682  74.331  1.00  0.00           C  
ATOM   1867  HB2 TYR   118     105.488  92.249  74.318  1.00  0.00           H  
ATOM   1868  HB3 TYR   118     107.200  92.308  73.900  1.00  0.00           H  
ATOM   1869  CG  TYR   118     106.175  90.563  73.341  1.00  0.00           C  
ATOM   1870  CD1 TYR   118     107.193  90.174  72.408  1.00  0.00           C  
ATOM   1871  HD1 TYR   118     108.088  90.761  72.262  1.00  0.00           H  
ATOM   1872  CE1 TYR   118     107.029  89.032  71.633  1.00  0.00           C  
ATOM   1873  HE1 TYR   118     107.783  88.769  70.906  1.00  0.00           H  
ATOM   1874  CZ  TYR   118     105.826  88.282  71.667  1.00  0.00           C  
ATOM   1875  OH  TYR   118     105.782  87.160  70.925  1.00  0.00           O  
ATOM   1876  HH  TYR   118     106.370  87.068  70.172  1.00  0.00           H  
ATOM   1877  CE2 TYR   118     104.787  88.717  72.520  1.00  0.00           C  
ATOM   1878  HE2 TYR   118     103.841  88.214  72.656  1.00  0.00           H  
ATOM   1879  CD2 TYR   118     105.027  89.794  73.432  1.00  0.00           C  
ATOM   1880  HD2 TYR   118     104.242  90.045  74.131  1.00  0.00           H  
ATOM   1881  C   TYR   118     107.295  89.766  75.657  1.00  0.00           C  
ATOM   1882  O   TYR   118     106.652  88.814  76.092  1.00  0.00           O  
ATOM   1883  N   SER   119     108.523  89.635  75.212  1.00  0.00           N  
ATOM   1884  H   SER   119     109.048  90.422  74.857  1.00  0.00           H  
ATOM   1885  CA  SER   119     109.236  88.368  75.044  1.00  0.00           C  
ATOM   1886  HA  SER   119     108.660  87.698  74.404  1.00  0.00           H  
ATOM   1887  CB  SER   119     110.596  88.534  74.501  1.00  0.00           C  
ATOM   1888  HB2 SER   119     111.103  89.382  74.959  1.00  0.00           H  
ATOM   1889  HB3 SER   119     111.232  87.660  74.644  1.00  0.00           H  
ATOM   1890  OG  SER   119     110.314  88.793  73.096  1.00  0.00           O  
ATOM   1891  HG  SER   119     110.736  89.646  72.969  1.00  0.00           H  
ATOM   1892  C   SER   119     109.252  87.530  76.330  1.00  0.00           C  
ATOM   1893  O   SER   119     109.022  86.301  76.285  1.00  0.00           O  
ATOM   1894  N   GLY   120     109.405  88.245  77.494  1.00  0.00           N  
ATOM   1895  H   GLY   120     109.396  89.255  77.470  1.00  0.00           H  
ATOM   1896  CA  GLY   120     109.180  87.708  78.838  1.00  0.00           C  
ATOM   1897  HA2 GLY   120     109.834  86.860  79.045  1.00  0.00           H  
ATOM   1898  HA3 GLY   120     109.418  88.418  79.630  1.00  0.00           H  
ATOM   1899  C   GLY   120     107.749  87.228  79.129  1.00  0.00           C  
ATOM   1900  O   GLY   120     107.542  86.124  79.553  1.00  0.00           O  
ATOM   1901  N   ILE   121     106.772  88.150  79.035  1.00  0.00           N  
ATOM   1902  H   ILE   121     106.992  89.097  78.761  1.00  0.00           H  
ATOM   1903  CA  ILE   121     105.327  87.902  79.293  1.00  0.00           C  
ATOM   1904  HA  ILE   121     105.243  87.595  80.335  1.00  0.00           H  
ATOM   1905  CB  ILE   121     104.458  89.148  78.965  1.00  0.00           C  
ATOM   1906  HB  ILE   121     104.618  89.444  77.928  1.00  0.00           H  
ATOM   1907  CG2 ILE   121     102.932  88.884  78.864  1.00  0.00           C  
ATOM   1908 HG21 ILE   121     102.680  88.314  77.969  1.00  0.00           H  
ATOM   1909 HG22 ILE   121     102.514  88.467  79.780  1.00  0.00           H  
ATOM   1910 HG23 ILE   121     102.333  89.774  78.666  1.00  0.00           H  
ATOM   1911  CG1 ILE   121     104.636  90.278  79.989  1.00  0.00           C  
ATOM   1912 HG12 ILE   121     104.165  89.998  80.931  1.00  0.00           H  
ATOM   1913 HG13 ILE   121     105.684  90.481  80.211  1.00  0.00           H  
ATOM   1914  CD1 ILE   121     103.971  91.651  79.678  1.00  0.00           C  
ATOM   1915 HD11 ILE   121     102.901  91.490  79.541  1.00  0.00           H  
ATOM   1916 HD12 ILE   121     104.199  92.495  80.328  1.00  0.00           H  
ATOM   1917 HD13 ILE   121     104.316  91.921  78.680  1.00  0.00           H  
ATOM   1918  C   ILE   121     104.839  86.735  78.454  1.00  0.00           C  
ATOM   1919  O   ILE   121     104.194  85.824  78.987  1.00  0.00           O  
ATOM   1920  N   GLY   122     105.089  86.807  77.118  1.00  0.00           N  
ATOM   1921  H   GLY   122     105.534  87.637  76.755  1.00  0.00           H  
ATOM   1922  CA  GLY   122     104.708  85.783  76.074  1.00  0.00           C  
ATOM   1923  HA2 GLY   122     103.624  85.742  75.971  1.00  0.00           H  
ATOM   1924  HA3 GLY   122     105.058  86.084  75.086  1.00  0.00           H  
ATOM   1925  C   GLY   122     105.243  84.454  76.416  1.00  0.00           C  
ATOM   1926  O   GLY   122     104.468  83.539  76.659  1.00  0.00           O  
ATOM   1927  N   ALA   123     106.524  84.330  76.650  1.00  0.00           N  
ATOM   1928  H   ALA   123     107.099  85.139  76.460  1.00  0.00           H  
ATOM   1929  CA  ALA   123     107.168  83.100  77.065  1.00  0.00           C  
ATOM   1930  HA  ALA   123     107.060  82.289  76.345  1.00  0.00           H  
ATOM   1931  CB  ALA   123     108.733  83.336  77.279  1.00  0.00           C  
ATOM   1932  HB1 ALA   123     109.251  82.547  77.822  1.00  0.00           H  
ATOM   1933  HB2 ALA   123     109.216  83.518  76.319  1.00  0.00           H  
ATOM   1934  HB3 ALA   123     108.707  84.210  77.931  1.00  0.00           H  
ATOM   1935  C   ALA   123     106.557  82.627  78.429  1.00  0.00           C  
ATOM   1936  O   ALA   123     106.382  81.388  78.611  1.00  0.00           O  
ATOM   1937  N   GLY   124     106.096  83.493  79.324  1.00  0.00           N  
ATOM   1938  H   GLY   124     106.040  84.482  79.128  1.00  0.00           H  
ATOM   1939  CA  GLY   124     105.501  83.115  80.614  1.00  0.00           C  
ATOM   1940  HA2 GLY   124     106.129  82.397  81.141  1.00  0.00           H  
ATOM   1941  HA3 GLY   124     105.304  83.939  81.299  1.00  0.00           H  
ATOM   1942  C   GLY   124     103.994  82.493  80.406  1.00  0.00           C  
ATOM   1943  O   GLY   124     103.643  81.400  80.854  1.00  0.00           O  
ATOM   1944  N   VAL   125     103.202  83.217  79.596  1.00  0.00           N  
ATOM   1945  H   VAL   125     103.530  84.099  79.229  1.00  0.00           H  
ATOM   1946  CA  VAL   125     101.831  82.891  79.011  1.00  0.00           C  
ATOM   1947  HA  VAL   125     101.158  82.659  79.837  1.00  0.00           H  
ATOM   1948  CB  VAL   125     101.329  84.081  78.170  1.00  0.00           C  
ATOM   1949  HB  VAL   125     102.106  84.457  77.504  1.00  0.00           H  
ATOM   1950  CG1 VAL   125     100.090  83.953  77.292  1.00  0.00           C  
ATOM   1951 HG11 VAL   125     100.188  83.163  76.547  1.00  0.00           H  
ATOM   1952 HG12 VAL   125      99.249  83.708  77.942  1.00  0.00           H  
ATOM   1953 HG13 VAL   125      99.939  84.858  76.704  1.00  0.00           H  
ATOM   1954  CG2 VAL   125     101.030  85.260  79.135  1.00  0.00           C  
ATOM   1955 HG21 VAL   125     100.155  85.027  79.741  1.00  0.00           H  
ATOM   1956 HG22 VAL   125     101.883  85.392  79.800  1.00  0.00           H  
ATOM   1957 HG23 VAL   125     101.001  86.174  78.542  1.00  0.00           H  
ATOM   1958  C   VAL   125     101.888  81.638  78.175  1.00  0.00           C  
ATOM   1959  O   VAL   125     101.014  80.802  78.269  1.00  0.00           O  
ATOM   1960  N   LEU   126     102.969  81.340  77.442  1.00  0.00           N  
ATOM   1961  H   LEU   126     103.753  81.975  77.485  1.00  0.00           H  
ATOM   1962  CA  LEU   126     103.214  80.079  76.794  1.00  0.00           C  
ATOM   1963  HA  LEU   126     102.319  80.034  76.174  1.00  0.00           H  
ATOM   1964  CB  LEU   126     104.454  80.219  75.889  1.00  0.00           C  
ATOM   1965  HB2 LEU   126     104.101  81.002  75.218  1.00  0.00           H  
ATOM   1966  HB3 LEU   126     105.307  80.606  76.447  1.00  0.00           H  
ATOM   1967  CG  LEU   126     104.834  79.024  74.997  1.00  0.00           C  
ATOM   1968  HG  LEU   126     105.215  78.191  75.586  1.00  0.00           H  
ATOM   1969  CD1 LEU   126     103.695  78.607  74.105  1.00  0.00           C  
ATOM   1970 HD11 LEU   126     103.173  79.477  73.708  1.00  0.00           H  
ATOM   1971 HD12 LEU   126     104.044  78.040  73.242  1.00  0.00           H  
ATOM   1972 HD13 LEU   126     103.041  77.945  74.673  1.00  0.00           H  
ATOM   1973  CD2 LEU   126     105.953  79.611  74.057  1.00  0.00           C  
ATOM   1974 HD21 LEU   126     106.700  80.086  74.694  1.00  0.00           H  
ATOM   1975 HD22 LEU   126     106.428  78.813  73.487  1.00  0.00           H  
ATOM   1976 HD23 LEU   126     105.642  80.387  73.358  1.00  0.00           H  
ATOM   1977  C   LEU   126     103.298  78.853  77.692  1.00  0.00           C  
ATOM   1978  O   LEU   126     102.683  77.848  77.375  1.00  0.00           O  
ATOM   1979  N   VAL   127     104.034  79.089  78.839  1.00  0.00           N  
ATOM   1980  H   VAL   127     104.484  79.980  78.993  1.00  0.00           H  
ATOM   1981  CA  VAL   127     104.152  77.998  79.798  1.00  0.00           C  
ATOM   1982  HA  VAL   127     104.246  77.007  79.354  1.00  0.00           H  
ATOM   1983  CB  VAL   127     105.381  78.186  80.710  1.00  0.00           C  
ATOM   1984  HB  VAL   127     105.316  79.220  81.049  1.00  0.00           H  
ATOM   1985  CG1 VAL   127     105.474  77.277  81.973  1.00  0.00           C  
ATOM   1986 HG11 VAL   127     104.695  77.621  82.653  1.00  0.00           H  
ATOM   1987 HG12 VAL   127     105.238  76.246  81.712  1.00  0.00           H  
ATOM   1988 HG13 VAL   127     106.414  77.249  82.524  1.00  0.00           H  
ATOM   1989  CG2 VAL   127     106.667  77.930  79.940  1.00  0.00           C  
ATOM   1990 HG21 VAL   127     107.520  78.248  80.540  1.00  0.00           H  
ATOM   1991 HG22 VAL   127     106.699  76.890  79.616  1.00  0.00           H  
ATOM   1992 HG23 VAL   127     106.672  78.542  79.038  1.00  0.00           H  
ATOM   1993  C   VAL   127     102.879  77.916  80.642  1.00  0.00           C  
ATOM   1994  O   VAL   127     102.477  76.767  80.756  1.00  0.00           O  
ATOM   1995  N   ALA   128     102.336  78.953  81.301  1.00  0.00           N  
ATOM   1996  H   ALA   128     102.584  79.929  81.219  1.00  0.00           H  
ATOM   1997  CA  ALA   128     101.161  78.937  82.112  1.00  0.00           C  
ATOM   1998  HA  ALA   128     101.420  78.294  82.954  1.00  0.00           H  
ATOM   1999  CB  ALA   128     101.134  80.413  82.650  1.00  0.00           C  
ATOM   2000  HB1 ALA   128     100.601  80.555  83.590  1.00  0.00           H  
ATOM   2001  HB2 ALA   128     102.177  80.708  82.766  1.00  0.00           H  
ATOM   2002  HB3 ALA   128     100.638  81.049  81.916  1.00  0.00           H  
ATOM   2003  C   ALA   128      99.867  78.447  81.439  1.00  0.00           C  
ATOM   2004  O   ALA   128      99.293  77.507  81.912  1.00  0.00           O  
ATOM   2005  N   ALA   129      99.534  79.043  80.274  1.00  0.00           N  
ATOM   2006  H   ALA   129     100.150  79.801  80.016  1.00  0.00           H  
ATOM   2007  CA  ALA   129      98.442  78.671  79.392  1.00  0.00           C  
ATOM   2008  HA  ALA   129      97.543  78.888  79.970  1.00  0.00           H  
ATOM   2009  CB  ALA   129      98.490  79.456  78.044  1.00  0.00           C  
ATOM   2010  HB1 ALA   129      99.358  79.182  77.445  1.00  0.00           H  
ATOM   2011  HB2 ALA   129      97.545  79.295  77.526  1.00  0.00           H  
ATOM   2012  HB3 ALA   129      98.535  80.533  78.205  1.00  0.00           H  
ATOM   2013  C   ALA   129      98.418  77.103  79.193  1.00  0.00           C  
ATOM   2014  O   ALA   129      97.385  76.475  79.454  1.00  0.00           O  
ATOM   2015  N   TYR   130      99.581  76.463  79.028  1.00  0.00           N  
ATOM   2016  H   TYR   130     100.366  77.082  79.174  1.00  0.00           H  
ATOM   2017  CA  TYR   130      99.791  75.010  79.022  1.00  0.00           C  
ATOM   2018  HA  TYR   130      99.027  74.571  78.380  1.00  0.00           H  
ATOM   2019  CB  TYR   130     101.255  74.735  78.455  1.00  0.00           C  
ATOM   2020  HB2 TYR   130     101.314  75.181  77.462  1.00  0.00           H  
ATOM   2021  HB3 TYR   130     101.942  75.370  79.015  1.00  0.00           H  
ATOM   2022  CG  TYR   130     101.765  73.333  78.598  1.00  0.00           C  
ATOM   2023  CD1 TYR   130     102.665  72.934  79.628  1.00  0.00           C  
ATOM   2024  HD1 TYR   130     103.076  73.681  80.290  1.00  0.00           H  
ATOM   2025  CE1 TYR   130     102.982  71.587  79.736  1.00  0.00           C  
ATOM   2026  HE1 TYR   130     103.656  71.221  80.496  1.00  0.00           H  
ATOM   2027  CZ  TYR   130     102.389  70.579  78.932  1.00  0.00           C  
ATOM   2028  OH  TYR   130     102.678  69.274  79.064  1.00  0.00           O  
ATOM   2029  HH  TYR   130     102.352  68.748  78.330  1.00  0.00           H  
ATOM   2030  CE2 TYR   130     101.447  70.981  77.951  1.00  0.00           C  
ATOM   2031  HE2 TYR   130     100.838  70.296  77.380  1.00  0.00           H  
ATOM   2032  CD2 TYR   130     101.145  72.358  77.791  1.00  0.00           C  
ATOM   2033  HD2 TYR   130     100.505  72.640  76.968  1.00  0.00           H  
ATOM   2034  C   TYR   130      99.501  74.356  80.299  1.00  0.00           C  
ATOM   2035  O   TYR   130      98.541  73.583  80.447  1.00  0.00           O  
ATOM   2036  N   ILE   131     100.216  74.759  81.355  1.00  0.00           N  
ATOM   2037  H   ILE   131     100.900  75.466  81.126  1.00  0.00           H  
ATOM   2038  CA  ILE   131     100.104  74.087  82.672  1.00  0.00           C  
ATOM   2039  HA  ILE   131     100.347  73.030  82.566  1.00  0.00           H  
ATOM   2040  CB  ILE   131     101.037  74.745  83.670  1.00  0.00           C  
ATOM   2041  HB  ILE   131     100.771  75.791  83.819  1.00  0.00           H  
ATOM   2042  CG2 ILE   131     100.778  74.272  85.085  1.00  0.00           C  
ATOM   2043 HG21 ILE   131     101.139  73.244  85.047  1.00  0.00           H  
ATOM   2044 HG22 ILE   131     101.292  74.925  85.791  1.00  0.00           H  
ATOM   2045 HG23 ILE   131      99.726  74.131  85.332  1.00  0.00           H  
ATOM   2046  CG1 ILE   131     102.490  74.458  83.256  1.00  0.00           C  
ATOM   2047 HG12 ILE   131     102.771  73.405  83.242  1.00  0.00           H  
ATOM   2048 HG13 ILE   131     102.626  74.765  82.219  1.00  0.00           H  
ATOM   2049  CD1 ILE   131     103.413  75.263  84.174  1.00  0.00           C  
ATOM   2050 HD11 ILE   131     103.241  76.337  84.244  1.00  0.00           H  
ATOM   2051 HD12 ILE   131     103.444  74.777  85.149  1.00  0.00           H  
ATOM   2052 HD13 ILE   131     104.350  75.294  83.618  1.00  0.00           H  
ATOM   2053  C   ILE   131      98.644  74.052  83.194  1.00  0.00           C  
ATOM   2054  O   ILE   131      98.223  72.956  83.621  1.00  0.00           O  
ATOM   2055  N   GLN   132      97.897  75.199  83.077  1.00  0.00           N  
ATOM   2056  H   GLN   132      98.350  76.008  82.677  1.00  0.00           H  
ATOM   2057  CA  GLN   132      96.602  75.286  83.773  1.00  0.00           C  
ATOM   2058  HA  GLN   132      96.843  74.962  84.785  1.00  0.00           H  
ATOM   2059  CB  GLN   132      96.041  76.698  83.815  1.00  0.00           C  
ATOM   2060  HB2 GLN   132      95.187  76.678  84.492  1.00  0.00           H  
ATOM   2061  HB3 GLN   132      96.802  77.377  84.199  1.00  0.00           H  
ATOM   2062  CG  GLN   132      95.679  77.361  82.499  1.00  0.00           C  
ATOM   2063  HG2 GLN   132      96.592  77.860  82.174  1.00  0.00           H  
ATOM   2064  HG3 GLN   132      95.277  76.669  81.760  1.00  0.00           H  
ATOM   2065  CD  GLN   132      94.540  78.425  82.613  1.00  0.00           C  
ATOM   2066  OE1 GLN   132      93.415  78.077  82.936  1.00  0.00           O  
ATOM   2067  NE2 GLN   132      94.604  79.638  82.057  1.00  0.00           N  
ATOM   2068 HE21 GLN   132      93.757  80.160  81.882  1.00  0.00           H  
ATOM   2069 HE22 GLN   132      95.412  80.005  81.576  1.00  0.00           H  
ATOM   2070  C   GLN   132      95.515  74.368  83.124  1.00  0.00           C  
ATOM   2071  O   GLN   132      94.644  73.844  83.829  1.00  0.00           O  
ATOM   2072  N   VAL   133      95.558  74.224  81.818  1.00  0.00           N  
ATOM   2073  H   VAL   133      96.313  74.719  81.365  1.00  0.00           H  
ATOM   2074  CA  VAL   133      94.673  73.401  81.060  1.00  0.00           C  
ATOM   2075  HA  VAL   133      93.707  73.424  81.565  1.00  0.00           H  
ATOM   2076  CB  VAL   133      94.475  73.996  79.617  1.00  0.00           C  
ATOM   2077  HB  VAL   133      95.437  74.384  79.280  1.00  0.00           H  
ATOM   2078  CG1 VAL   133      93.985  73.003  78.465  1.00  0.00           C  
ATOM   2079 HG11 VAL   133      94.737  72.308  78.091  1.00  0.00           H  
ATOM   2080 HG12 VAL   133      93.037  72.507  78.673  1.00  0.00           H  
ATOM   2081 HG13 VAL   133      93.837  73.569  77.546  1.00  0.00           H  
ATOM   2082  CG2 VAL   133      93.452  75.134  79.557  1.00  0.00           C  
ATOM   2083 HG21 VAL   133      92.494  74.716  79.868  1.00  0.00           H  
ATOM   2084 HG22 VAL   133      93.800  76.034  80.064  1.00  0.00           H  
ATOM   2085 HG23 VAL   133      93.336  75.468  78.526  1.00  0.00           H  
ATOM   2086  C   VAL   133      95.067  71.942  80.896  1.00  0.00           C  
ATOM   2087  O   VAL   133      94.132  71.116  80.995  1.00  0.00           O  
ATOM   2088  N   SER   134      96.320  71.617  80.763  1.00  0.00           N  
ATOM   2089  H   SER   134      97.016  72.349  80.774  1.00  0.00           H  
ATOM   2090  CA  SER   134      96.803  70.243  80.797  1.00  0.00           C  
ATOM   2091  HA  SER   134      96.151  69.582  80.225  1.00  0.00           H  
ATOM   2092  CB  SER   134      98.352  70.205  80.517  1.00  0.00           C  
ATOM   2093  HB2 SER   134      98.670  69.162  80.522  1.00  0.00           H  
ATOM   2094  HB3 SER   134      98.584  70.392  79.469  1.00  0.00           H  
ATOM   2095  OG  SER   134      99.108  71.084  81.354  1.00  0.00           O  
ATOM   2096  HG  SER   134      98.780  71.962  81.144  1.00  0.00           H  
ATOM   2097  C   SER   134      96.667  69.636  82.228  1.00  0.00           C  
ATOM   2098  O   SER   134      96.542  68.443  82.361  1.00  0.00           O  
ATOM   2099  N   PHE   135      96.688  70.506  83.253  1.00  0.00           N  
ATOM   2100  H   PHE   135      97.152  71.398  83.151  1.00  0.00           H  
ATOM   2101  CA  PHE   135      96.291  70.026  84.616  1.00  0.00           C  
ATOM   2102  HA  PHE   135      96.783  69.083  84.851  1.00  0.00           H  
ATOM   2103  CB  PHE   135      96.644  71.069  85.713  1.00  0.00           C  
ATOM   2104  HB2 PHE   135      97.733  71.018  85.722  1.00  0.00           H  
ATOM   2105  HB3 PHE   135      96.306  72.030  85.324  1.00  0.00           H  
ATOM   2106  CG  PHE   135      96.023  70.697  87.080  1.00  0.00           C  
ATOM   2107  CD1 PHE   135      96.409  69.586  87.881  1.00  0.00           C  
ATOM   2108  HD1 PHE   135      97.163  68.898  87.529  1.00  0.00           H  
ATOM   2109  CE1 PHE   135      95.715  69.295  89.064  1.00  0.00           C  
ATOM   2110  HE1 PHE   135      96.035  68.400  89.576  1.00  0.00           H  
ATOM   2111  CZ  PHE   135      94.700  70.146  89.536  1.00  0.00           C  
ATOM   2112  HZ  PHE   135      94.183  69.953  90.465  1.00  0.00           H  
ATOM   2113  CE2 PHE   135      94.356  71.277  88.758  1.00  0.00           C  
ATOM   2114  HE2 PHE   135      93.568  71.905  89.146  1.00  0.00           H  
ATOM   2115  CD2 PHE   135      95.061  71.522  87.528  1.00  0.00           C  
ATOM   2116  HD2 PHE   135      94.783  72.424  87.004  1.00  0.00           H  
ATOM   2117  C   PHE   135      94.756  69.702  84.551  1.00  0.00           C  
ATOM   2118  O   PHE   135      94.326  68.533  84.632  1.00  0.00           O  
ATOM   2119  N   TRP   136      93.897  70.740  84.429  1.00  0.00           N  
ATOM   2120  H   TRP   136      94.291  71.667  84.359  1.00  0.00           H  
ATOM   2121  CA  TRP   136      92.497  70.707  84.774  1.00  0.00           C  
ATOM   2122  HA  TRP   136      92.369  70.313  85.782  1.00  0.00           H  
ATOM   2123  CB  TRP   136      91.894  72.114  84.864  1.00  0.00           C  
ATOM   2124  HB2 TRP   136      92.563  72.868  84.451  1.00  0.00           H  
ATOM   2125  HB3 TRP   136      90.915  72.097  84.384  1.00  0.00           H  
ATOM   2126  CG  TRP   136      91.592  72.590  86.246  1.00  0.00           C  
ATOM   2127  CD1 TRP   136      90.754  72.016  87.083  1.00  0.00           C  
ATOM   2128  HD1 TRP   136      90.241  71.111  86.794  1.00  0.00           H  
ATOM   2129  NE1 TRP   136      90.864  72.499  88.340  1.00  0.00           N  
ATOM   2130  HE1 TRP   136      90.582  71.949  89.138  1.00  0.00           H  
ATOM   2131  CE2 TRP   136      91.704  73.591  88.389  1.00  0.00           C  
ATOM   2132  CZ2 TRP   136      92.028  74.542  89.397  1.00  0.00           C  
ATOM   2133  HZ2 TRP   136      91.714  74.401  90.420  1.00  0.00           H  
ATOM   2134  CH2 TRP   136      92.857  75.596  89.033  1.00  0.00           C  
ATOM   2135  HH2 TRP   136      92.966  76.397  89.749  1.00  0.00           H  
ATOM   2136  CZ3 TRP   136      93.291  75.725  87.691  1.00  0.00           C  
ATOM   2137  HZ3 TRP   136      93.772  76.643  87.386  1.00  0.00           H  
ATOM   2138  CE3 TRP   136      93.046  74.765  86.718  1.00  0.00           C  
ATOM   2139  HE3 TRP   136      93.308  74.963  85.689  1.00  0.00           H  
ATOM   2140  CD2 TRP   136      92.202  73.702  87.020  1.00  0.00           C  
ATOM   2141  C   TRP   136      91.730  69.724  83.927  1.00  0.00           C  
ATOM   2142  O   TRP   136      90.826  69.091  84.473  1.00  0.00           O  
ATOM   2143  N   CYS   137      92.016  69.593  82.607  1.00  0.00           N  
ATOM   2144  H   CYS   137      92.680  70.203  82.153  1.00  0.00           H  
ATOM   2145  CA  CYS   137      91.423  68.546  81.707  1.00  0.00           C  
ATOM   2146  HA  CYS   137      90.334  68.529  81.746  1.00  0.00           H  
ATOM   2147  CB  CYS   137      91.786  69.041  80.280  1.00  0.00           C  
ATOM   2148  HB2 CYS   137      91.686  70.125  80.223  1.00  0.00           H  
ATOM   2149  HB3 CYS   137      92.836  68.809  80.101  1.00  0.00           H  
ATOM   2150  SG  CYS   137      90.843  68.249  78.933  1.00  0.00           S  
ATOM   2151  HG  CYS   137      89.692  68.324  79.607  1.00  0.00           H  
ATOM   2152  C   CYS   137      91.742  67.076  81.959  1.00  0.00           C  
ATOM   2153  O   CYS   137      90.867  66.209  81.819  1.00  0.00           O  
ATOM   2154  N   LEU   138      92.977  66.835  82.333  1.00  0.00           N  
ATOM   2155  H   LEU   138      93.650  67.581  82.426  1.00  0.00           H  
ATOM   2156  CA  LEU   138      93.334  65.495  82.848  1.00  0.00           C  
ATOM   2157  HA  LEU   138      93.119  64.749  82.083  1.00  0.00           H  
ATOM   2158  CB  LEU   138      94.883  65.476  83.137  1.00  0.00           C  
ATOM   2159  HB2 LEU   138      95.193  65.810  82.147  1.00  0.00           H  
ATOM   2160  HB3 LEU   138      95.168  66.067  84.007  1.00  0.00           H  
ATOM   2161  CG  LEU   138      95.493  64.070  83.451  1.00  0.00           C  
ATOM   2162  HG  LEU   138      94.961  63.556  84.252  1.00  0.00           H  
ATOM   2163  CD1 LEU   138      95.704  63.222  82.274  1.00  0.00           C  
ATOM   2164 HD11 LEU   138      96.119  63.859  81.492  1.00  0.00           H  
ATOM   2165 HD12 LEU   138      96.381  62.455  82.650  1.00  0.00           H  
ATOM   2166 HD13 LEU   138      94.769  62.754  81.967  1.00  0.00           H  
ATOM   2167  CD2 LEU   138      96.824  64.334  84.106  1.00  0.00           C  
ATOM   2168 HD21 LEU   138      96.668  64.896  85.027  1.00  0.00           H  
ATOM   2169 HD22 LEU   138      97.338  63.423  84.413  1.00  0.00           H  
ATOM   2170 HD23 LEU   138      97.449  64.837  83.368  1.00  0.00           H  
ATOM   2171  C   LEU   138      92.587  64.999  84.095  1.00  0.00           C  
ATOM   2172  O   LEU   138      92.164  63.839  84.200  1.00  0.00           O  
ATOM   2173  N   ALA   139      92.540  65.882  85.033  1.00  0.00           N  
ATOM   2174  H   ALA   139      92.980  66.775  84.858  1.00  0.00           H  
ATOM   2175  CA  ALA   139      91.848  65.710  86.333  1.00  0.00           C  
ATOM   2176  HA  ALA   139      92.260  64.865  86.884  1.00  0.00           H  
ATOM   2177  CB  ALA   139      91.992  66.967  87.128  1.00  0.00           C  
ATOM   2178  HB1 ALA   139      93.019  67.313  87.247  1.00  0.00           H  
ATOM   2179  HB2 ALA   139      91.405  67.791  86.723  1.00  0.00           H  
ATOM   2180  HB3 ALA   139      91.693  66.825  88.166  1.00  0.00           H  
ATOM   2181  C   ALA   139      90.401  65.481  86.078  1.00  0.00           C  
ATOM   2182  O   ALA   139      89.788  64.710  86.830  1.00  0.00           O  
ATOM   2183  N   ALA   140      89.735  66.049  85.045  1.00  0.00           N  
ATOM   2184  H   ALA   140      90.310  66.691  84.519  1.00  0.00           H  
ATOM   2185  CA  ALA   140      88.328  65.855  84.656  1.00  0.00           C  
ATOM   2186  HA  ALA   140      87.656  65.817  85.513  1.00  0.00           H  
ATOM   2187  CB  ALA   140      87.930  66.864  83.576  1.00  0.00           C  
ATOM   2188  HB1 ALA   140      88.138  67.856  83.977  1.00  0.00           H  
ATOM   2189  HB2 ALA   140      88.535  66.657  82.693  1.00  0.00           H  
ATOM   2190  HB3 ALA   140      86.870  66.663  83.423  1.00  0.00           H  
ATOM   2191  C   ALA   140      88.152  64.453  84.064  1.00  0.00           C  
ATOM   2192  O   ALA   140      87.367  63.651  84.560  1.00  0.00           O  
ATOM   2193  N   GLY   141      88.958  64.179  83.029  1.00  0.00           N  
ATOM   2194  H   GLY   141      89.742  64.808  82.929  1.00  0.00           H  
ATOM   2195  CA  GLY   141      88.987  62.834  82.442  1.00  0.00           C  
ATOM   2196  HA2 GLY   141      88.113  62.643  81.820  1.00  0.00           H  
ATOM   2197  HA3 GLY   141      89.880  62.849  81.816  1.00  0.00           H  
ATOM   2198  C   GLY   141      89.193  61.712  83.455  1.00  0.00           C  
ATOM   2199  O   GLY   141      88.473  60.665  83.365  1.00  0.00           O  
ATOM   2200  N   ARG   142      90.019  61.903  84.487  1.00  0.00           N  
ATOM   2201  H   ARG   142      90.702  62.639  84.379  1.00  0.00           H  
ATOM   2202  CA  ARG   142      90.063  61.098  85.766  1.00  0.00           C  
ATOM   2203  HA  ARG   142      90.127  60.031  85.551  1.00  0.00           H  
ATOM   2204  CB  ARG   142      91.371  61.418  86.540  1.00  0.00           C  
ATOM   2205  HB2 ARG   142      91.354  62.482  86.776  1.00  0.00           H  
ATOM   2206  HB3 ARG   142      91.342  60.864  87.479  1.00  0.00           H  
ATOM   2207  CG  ARG   142      92.657  60.971  85.952  1.00  0.00           C  
ATOM   2208  HG2 ARG   142      92.780  59.902  86.130  1.00  0.00           H  
ATOM   2209  HG3 ARG   142      92.822  61.325  84.934  1.00  0.00           H  
ATOM   2210  CD  ARG   142      93.740  61.549  86.820  1.00  0.00           C  
ATOM   2211  HD2 ARG   142      93.637  62.630  86.913  1.00  0.00           H  
ATOM   2212  HD3 ARG   142      93.704  60.939  87.722  1.00  0.00           H  
ATOM   2213  NE  ARG   142      95.095  61.295  86.290  1.00  0.00           N  
ATOM   2214  HE  ARG   142      95.086  60.729  85.454  1.00  0.00           H  
ATOM   2215  CZ  ARG   142      96.263  61.713  86.719  1.00  0.00           C  
ATOM   2216  NH1 ARG   142      96.344  62.635  87.596  1.00  0.00           N  
ATOM   2217 HH11 ARG   142      95.531  62.691  88.192  1.00  0.00           H  
ATOM   2218 HH12 ARG   142      97.185  63.036  87.987  1.00  0.00           H  
ATOM   2219  NH2 ARG   142      97.404  61.237  86.215  1.00  0.00           N  
ATOM   2220 HH21 ARG   142      97.529  60.626  85.420  1.00  0.00           H  
ATOM   2221 HH22 ARG   142      98.250  61.634  86.597  1.00  0.00           H  
ATOM   2222  C   ARG   142      88.849  61.087  86.724  1.00  0.00           C  
ATOM   2223  O   ARG   142      88.234  60.041  86.975  1.00  0.00           O  
ATOM   2224  N   GLN   143      88.366  62.310  87.155  1.00  0.00           N  
ATOM   2225  H   GLN   143      88.788  63.161  86.811  1.00  0.00           H  
ATOM   2226  CA  GLN   143      87.235  62.362  88.134  1.00  0.00           C  
ATOM   2227  HA  GLN   143      87.408  61.800  89.051  1.00  0.00           H  
ATOM   2228  CB  GLN   143      86.910  63.787  88.662  1.00  0.00           C  
ATOM   2229  HB2 GLN   143      86.963  64.515  87.853  1.00  0.00           H  
ATOM   2230  HB3 GLN   143      85.890  63.679  89.030  1.00  0.00           H  
ATOM   2231  CG  GLN   143      87.826  64.083  89.959  1.00  0.00           C  
ATOM   2232  HG2 GLN   143      87.335  63.900  90.915  1.00  0.00           H  
ATOM   2233  HG3 GLN   143      88.756  63.520  89.881  1.00  0.00           H  
ATOM   2234  CD  GLN   143      88.230  65.525  90.043  1.00  0.00           C  
ATOM   2235  OE1 GLN   143      87.610  66.383  90.662  1.00  0.00           O  
ATOM   2236  NE2 GLN   143      89.341  66.008  89.382  1.00  0.00           N  
ATOM   2237 HE21 GLN   143      89.737  65.488  88.612  1.00  0.00           H  
ATOM   2238 HE22 GLN   143      89.456  67.009  89.451  1.00  0.00           H  
ATOM   2239  C   GLN   143      86.006  61.676  87.511  1.00  0.00           C  
ATOM   2240  O   GLN   143      85.304  60.955  88.189  1.00  0.00           O  
ATOM   2241  N   ILE   144      85.769  61.995  86.200  1.00  0.00           N  
ATOM   2242  H   ILE   144      86.504  62.524  85.754  1.00  0.00           H  
ATOM   2243  CA  ILE   144      84.545  61.547  85.435  1.00  0.00           C  
ATOM   2244  HA  ILE   144      83.712  61.660  86.129  1.00  0.00           H  
ATOM   2245  CB  ILE   144      84.257  62.363  84.154  1.00  0.00           C  
ATOM   2246  HB  ILE   144      85.187  62.576  83.626  1.00  0.00           H  
ATOM   2247  CG2 ILE   144      83.428  61.737  83.036  1.00  0.00           C  
ATOM   2248 HG21 ILE   144      83.101  62.501  82.333  1.00  0.00           H  
ATOM   2249 HG22 ILE   144      84.194  61.118  82.568  1.00  0.00           H  
ATOM   2250 HG23 ILE   144      82.608  61.092  83.351  1.00  0.00           H  
ATOM   2251  CG1 ILE   144      83.550  63.604  84.644  1.00  0.00           C  
ATOM   2252 HG12 ILE   144      84.155  64.095  85.406  1.00  0.00           H  
ATOM   2253 HG13 ILE   144      83.413  64.334  83.846  1.00  0.00           H  
ATOM   2254  CD1 ILE   144      82.100  63.442  85.182  1.00  0.00           C  
ATOM   2255 HD11 ILE   144      81.486  64.341  85.125  1.00  0.00           H  
ATOM   2256 HD12 ILE   144      81.506  62.749  84.587  1.00  0.00           H  
ATOM   2257 HD13 ILE   144      82.101  63.163  86.236  1.00  0.00           H  
ATOM   2258  C   ILE   144      84.586  60.044  85.048  1.00  0.00           C  
ATOM   2259  O   ILE   144      83.589  59.368  85.276  1.00  0.00           O  
ATOM   2260  N   HIE   145      85.722  59.486  84.762  1.00  0.00           N  
ATOM   2261  H   HIE   145      86.565  60.011  84.576  1.00  0.00           H  
ATOM   2262  CA  HIE   145      85.854  57.963  84.707  1.00  0.00           C  
ATOM   2263  HA  HIE   145      85.218  57.603  83.899  1.00  0.00           H  
ATOM   2264  CB  HIE   145      87.306  57.733  84.150  1.00  0.00           C  
ATOM   2265  HB2 HIE   145      87.319  57.981  83.089  1.00  0.00           H  
ATOM   2266  HB3 HIE   145      88.015  58.288  84.764  1.00  0.00           H  
ATOM   2267  CG  HIE   145      87.750  56.335  84.217  1.00  0.00           C  
ATOM   2268  ND1 HIE   145      87.190  55.291  83.480  1.00  0.00           N  
ATOM   2269  CE1 HIE   145      87.978  54.250  83.705  1.00  0.00           C  
ATOM   2270  HE1 HIE   145      87.860  53.291  83.222  1.00  0.00           H  
ATOM   2271  NE2 HIE   145      88.958  54.596  84.549  1.00  0.00           N  
ATOM   2272  HE2 HIE   145      89.718  53.990  84.822  1.00  0.00           H  
ATOM   2273  CD2 HIE   145      88.862  55.917  84.926  1.00  0.00           C  
ATOM   2274  HD2 HIE   145      89.498  56.570  85.506  1.00  0.00           H  
ATOM   2275  C   HIE   145      85.447  57.213  85.978  1.00  0.00           C  
ATOM   2276  O   HIE   145      84.668  56.252  85.799  1.00  0.00           O  
ATOM   2277  N   LYS   146      85.967  57.709  87.073  1.00  0.00           N  
ATOM   2278  H   LYS   146      86.484  58.572  86.985  1.00  0.00           H  
ATOM   2279  CA  LYS   146      85.539  57.272  88.392  1.00  0.00           C  
ATOM   2280  HA  LYS   146      85.691  56.207  88.563  1.00  0.00           H  
ATOM   2281  CB  LYS   146      86.529  57.892  89.438  1.00  0.00           C  
ATOM   2282  HB2 LYS   146      86.480  58.980  89.489  1.00  0.00           H  
ATOM   2283  HB3 LYS   146      86.354  57.373  90.380  1.00  0.00           H  
ATOM   2284  CG  LYS   146      87.982  57.468  89.210  1.00  0.00           C  
ATOM   2285  HG2 LYS   146      88.129  56.389  89.159  1.00  0.00           H  
ATOM   2286  HG3 LYS   146      88.173  57.853  88.208  1.00  0.00           H  
ATOM   2287  CD  LYS   146      88.888  58.121  90.221  1.00  0.00           C  
ATOM   2288  HD2 LYS   146      88.958  59.204  90.117  1.00  0.00           H  
ATOM   2289  HD3 LYS   146      88.685  57.905  91.269  1.00  0.00           H  
ATOM   2290  CE  LYS   146      90.290  57.687  90.153  1.00  0.00           C  
ATOM   2291  HE2 LYS   146      90.466  56.629  89.955  1.00  0.00           H  
ATOM   2292  HE3 LYS   146      90.668  58.052  89.197  1.00  0.00           H  
ATOM   2293  NZ  LYS   146      91.084  58.224  91.272  1.00  0.00           N  
ATOM   2294  HZ1 LYS   146      91.173  59.224  91.165  1.00  0.00           H  
ATOM   2295  HZ2 LYS   146      90.654  57.984  92.153  1.00  0.00           H  
ATOM   2296  HZ3 LYS   146      91.985  57.767  91.288  1.00  0.00           H  
ATOM   2297  C   LYS   146      84.072  57.495  88.669  1.00  0.00           C  
ATOM   2298  O   LYS   146      83.405  56.514  89.055  1.00  0.00           O  
ATOM   2299  N   ILE   147      83.519  58.784  88.362  1.00  0.00           N  
ATOM   2300  H   ILE   147      84.078  59.610  88.210  1.00  0.00           H  
ATOM   2301  CA  ILE   147      82.112  59.101  88.579  1.00  0.00           C  
ATOM   2302  HA  ILE   147      81.935  58.777  89.604  1.00  0.00           H  
ATOM   2303  CB  ILE   147      81.774  60.609  88.422  1.00  0.00           C  
ATOM   2304  HB  ILE   147      82.313  60.993  87.556  1.00  0.00           H  
ATOM   2305  CG2 ILE   147      80.209  60.754  88.352  1.00  0.00           C  
ATOM   2306 HG21 ILE   147      79.738  60.460  89.290  1.00  0.00           H  
ATOM   2307 HG22 ILE   147      79.938  61.805  88.249  1.00  0.00           H  
ATOM   2308 HG23 ILE   147      79.751  60.368  87.442  1.00  0.00           H  
ATOM   2309  CG1 ILE   147      82.363  61.434  89.572  1.00  0.00           C  
ATOM   2310 HG12 ILE   147      81.766  61.166  90.444  1.00  0.00           H  
ATOM   2311 HG13 ILE   147      83.414  61.202  89.743  1.00  0.00           H  
ATOM   2312  CD1 ILE   147      82.213  62.888  89.433  1.00  0.00           C  
ATOM   2313 HD11 ILE   147      82.550  63.380  90.346  1.00  0.00           H  
ATOM   2314 HD12 ILE   147      82.703  63.326  88.563  1.00  0.00           H  
ATOM   2315 HD13 ILE   147      81.138  63.065  89.439  1.00  0.00           H  
ATOM   2316  C   ILE   147      81.149  58.229  87.785  1.00  0.00           C  
ATOM   2317  O   ILE   147      80.126  57.701  88.254  1.00  0.00           O  
ATOM   2318  N   ARG   148      81.517  57.921  86.534  1.00  0.00           N  
ATOM   2319  H   ARG   148      82.400  58.368  86.335  1.00  0.00           H  
ATOM   2320  CA  ARG   148      80.876  56.897  85.683  1.00  0.00           C  
ATOM   2321  HA  ARG   148      79.821  57.161  85.609  1.00  0.00           H  
ATOM   2322  CB  ARG   148      81.459  56.694  84.252  1.00  0.00           C  
ATOM   2323  HB2 ARG   148      82.544  56.766  84.332  1.00  0.00           H  
ATOM   2324  HB3 ARG   148      81.283  55.735  83.764  1.00  0.00           H  
ATOM   2325  CG  ARG   148      81.081  57.814  83.329  1.00  0.00           C  
ATOM   2326  HG2 ARG   148      80.030  57.585  83.155  1.00  0.00           H  
ATOM   2327  HG3 ARG   148      81.226  58.806  83.758  1.00  0.00           H  
ATOM   2328  CD  ARG   148      81.858  57.807  82.010  1.00  0.00           C  
ATOM   2329  HD2 ARG   148      82.851  58.256  81.983  1.00  0.00           H  
ATOM   2330  HD3 ARG   148      82.085  56.820  81.606  1.00  0.00           H  
ATOM   2331  NE  ARG   148      80.970  58.566  81.019  1.00  0.00           N  
ATOM   2332  HE  ARG   148      79.998  58.295  80.979  1.00  0.00           H  
ATOM   2333  CZ  ARG   148      81.223  59.689  80.429  1.00  0.00           C  
ATOM   2334  NH1 ARG   148      82.420  60.144  80.376  1.00  0.00           N  
ATOM   2335 HH11 ARG   148      83.223  59.707  80.805  1.00  0.00           H  
ATOM   2336 HH12 ARG   148      82.625  60.955  79.809  1.00  0.00           H  
ATOM   2337  NH2 ARG   148      80.353  60.459  79.934  1.00  0.00           N  
ATOM   2338 HH21 ARG   148      80.794  61.303  79.599  1.00  0.00           H  
ATOM   2339 HH22 ARG   148      79.385  60.196  79.819  1.00  0.00           H  
ATOM   2340  C   ARG   148      80.757  55.539  86.345  1.00  0.00           C  
ATOM   2341  O   ARG   148      79.636  55.070  86.553  1.00  0.00           O  
ATOM   2342  N   LYS   149      81.864  54.849  86.698  1.00  0.00           N  
ATOM   2343  H   LYS   149      82.736  55.292  86.447  1.00  0.00           H  
ATOM   2344  CA  LYS   149      81.863  53.453  87.251  1.00  0.00           C  
ATOM   2345  HA  LYS   149      81.403  52.803  86.507  1.00  0.00           H  
ATOM   2346  CB  LYS   149      83.339  53.064  87.426  1.00  0.00           C  
ATOM   2347  HB2 LYS   149      83.859  53.787  88.054  1.00  0.00           H  
ATOM   2348  HB3 LYS   149      83.263  52.090  87.911  1.00  0.00           H  
ATOM   2349  CG  LYS   149      84.139  52.954  86.063  1.00  0.00           C  
ATOM   2350  HG2 LYS   149      83.998  51.955  85.649  1.00  0.00           H  
ATOM   2351  HG3 LYS   149      83.850  53.700  85.323  1.00  0.00           H  
ATOM   2352  CD  LYS   149      85.636  53.163  86.206  1.00  0.00           C  
ATOM   2353  HD2 LYS   149      86.124  53.002  85.245  1.00  0.00           H  
ATOM   2354  HD3 LYS   149      85.676  54.196  86.553  1.00  0.00           H  
ATOM   2355  CE  LYS   149      86.268  52.182  87.180  1.00  0.00           C  
ATOM   2356  HE2 LYS   149      86.151  52.565  88.193  1.00  0.00           H  
ATOM   2357  HE3 LYS   149      85.687  51.262  87.105  1.00  0.00           H  
ATOM   2358  NZ  LYS   149      87.718  51.930  86.941  1.00  0.00           N  
ATOM   2359  HZ1 LYS   149      88.101  51.289  87.621  1.00  0.00           H  
ATOM   2360  HZ2 LYS   149      87.969  51.777  85.974  1.00  0.00           H  
ATOM   2361  HZ3 LYS   149      88.224  52.798  87.040  1.00  0.00           H  
ATOM   2362  C   LYS   149      81.113  53.468  88.597  1.00  0.00           C  
ATOM   2363  O   LYS   149      80.251  52.616  88.787  1.00  0.00           O  
ATOM   2364  N   GLN   150      81.402  54.364  89.562  1.00  0.00           N  
ATOM   2365  H   GLN   150      82.037  55.130  89.391  1.00  0.00           H  
ATOM   2366  CA  GLN   150      80.586  54.508  90.758  1.00  0.00           C  
ATOM   2367  HA  GLN   150      80.715  53.627  91.386  1.00  0.00           H  
ATOM   2368  CB  GLN   150      80.974  55.743  91.539  1.00  0.00           C  
ATOM   2369  HB2 GLN   150      82.063  55.710  91.524  1.00  0.00           H  
ATOM   2370  HB3 GLN   150      80.641  56.634  91.006  1.00  0.00           H  
ATOM   2371  CG  GLN   150      80.387  55.892  92.984  1.00  0.00           C  
ATOM   2372  HG2 GLN   150      80.979  56.708  93.399  1.00  0.00           H  
ATOM   2373  HG3 GLN   150      79.306  56.024  92.953  1.00  0.00           H  
ATOM   2374  CD  GLN   150      80.591  54.728  93.973  1.00  0.00           C  
ATOM   2375  OE1 GLN   150      79.754  54.377  94.775  1.00  0.00           O  
ATOM   2376  NE2 GLN   150      81.754  54.116  93.976  1.00  0.00           N  
ATOM   2377 HE21 GLN   150      82.487  54.447  93.366  1.00  0.00           H  
ATOM   2378 HE22 GLN   150      81.944  53.423  94.686  1.00  0.00           H  
ATOM   2379  C   GLN   150      79.088  54.667  90.441  1.00  0.00           C  
ATOM   2380  O   GLN   150      78.309  53.882  91.071  1.00  0.00           O  
ATOM   2381  N   PHE   151      78.619  55.408  89.399  1.00  0.00           N  
ATOM   2382  H   PHE   151      79.181  56.128  88.968  1.00  0.00           H  
ATOM   2383  CA  PHE   151      77.198  55.522  89.083  1.00  0.00           C  
ATOM   2384  HA  PHE   151      76.685  55.762  90.014  1.00  0.00           H  
ATOM   2385  CB  PHE   151      76.970  56.674  88.139  1.00  0.00           C  
ATOM   2386  HB2 PHE   151      77.604  57.474  88.522  1.00  0.00           H  
ATOM   2387  HB3 PHE   151      77.424  56.489  87.165  1.00  0.00           H  
ATOM   2388  CG  PHE   151      75.505  57.138  88.038  1.00  0.00           C  
ATOM   2389  CD1 PHE   151      75.130  58.233  88.873  1.00  0.00           C  
ATOM   2390  HD1 PHE   151      75.930  58.620  89.486  1.00  0.00           H  
ATOM   2391  CE1 PHE   151      73.840  58.757  88.779  1.00  0.00           C  
ATOM   2392  HE1 PHE   151      73.661  59.707  89.262  1.00  0.00           H  
ATOM   2393  CZ  PHE   151      72.846  58.036  88.120  1.00  0.00           C  
ATOM   2394  HZ  PHE   151      71.846  58.441  88.168  1.00  0.00           H  
ATOM   2395  CE2 PHE   151      73.197  56.850  87.443  1.00  0.00           C  
ATOM   2396  HE2 PHE   151      72.410  56.312  86.935  1.00  0.00           H  
ATOM   2397  CD2 PHE   151      74.546  56.361  87.424  1.00  0.00           C  
ATOM   2398  HD2 PHE   151      74.640  55.374  86.995  1.00  0.00           H  
ATOM   2399  C   PHE   151      76.580  54.215  88.426  1.00  0.00           C  
ATOM   2400  O   PHE   151      75.536  53.733  88.888  1.00  0.00           O  
ATOM   2401  N   PHE   152      77.196  53.672  87.440  1.00  0.00           N  
ATOM   2402  H   PHE   152      78.019  54.182  87.153  1.00  0.00           H  
ATOM   2403  CA  PHE   152      76.824  52.317  86.999  1.00  0.00           C  
ATOM   2404  HA  PHE   152      75.776  52.219  86.717  1.00  0.00           H  
ATOM   2405  CB  PHE   152      77.677  51.979  85.771  1.00  0.00           C  
ATOM   2406  HB2 PHE   152      77.770  52.653  84.919  1.00  0.00           H  
ATOM   2407  HB3 PHE   152      78.703  51.822  86.104  1.00  0.00           H  
ATOM   2408  CG  PHE   152      77.227  50.671  85.102  1.00  0.00           C  
ATOM   2409  CD1 PHE   152      76.007  50.680  84.396  1.00  0.00           C  
ATOM   2410  HD1 PHE   152      75.369  51.548  84.323  1.00  0.00           H  
ATOM   2411  CE1 PHE   152      75.692  49.530  83.634  1.00  0.00           C  
ATOM   2412  HE1 PHE   152      74.754  49.613  83.105  1.00  0.00           H  
ATOM   2413  CZ  PHE   152      76.475  48.408  83.613  1.00  0.00           C  
ATOM   2414  HZ  PHE   152      76.193  47.556  83.013  1.00  0.00           H  
ATOM   2415  CE2 PHE   152      77.690  48.449  84.335  1.00  0.00           C  
ATOM   2416  HE2 PHE   152      78.423  47.672  84.177  1.00  0.00           H  
ATOM   2417  CD2 PHE   152      78.164  49.593  85.021  1.00  0.00           C  
ATOM   2418  HD2 PHE   152      79.007  49.532  85.694  1.00  0.00           H  
ATOM   2419  C   PHE   152      76.904  51.268  88.142  1.00  0.00           C  
ATOM   2420  O   PHE   152      75.977  50.482  88.325  1.00  0.00           O  
ATOM   2421  N   HIE   153      78.010  51.208  88.895  1.00  0.00           N  
ATOM   2422  H   HIE   153      78.622  52.010  88.875  1.00  0.00           H  
ATOM   2423  CA  HIE   153      78.134  50.253  89.992  1.00  0.00           C  
ATOM   2424  HA  HIE   153      78.044  49.296  89.477  1.00  0.00           H  
ATOM   2425  CB  HIE   153      79.424  50.273  90.835  1.00  0.00           C  
ATOM   2426  HB2 HIE   153      80.201  50.207  90.073  1.00  0.00           H  
ATOM   2427  HB3 HIE   153      79.591  51.225  91.340  1.00  0.00           H  
ATOM   2428  CG  HIE   153      79.593  49.220  91.858  1.00  0.00           C  
ATOM   2429  ND1 HIE   153      80.151  49.506  93.129  1.00  0.00           N  
ATOM   2430  CE1 HIE   153      80.314  48.214  93.658  1.00  0.00           C  
ATOM   2431  HE1 HIE   153      80.535  48.000  94.693  1.00  0.00           H  
ATOM   2432  NE2 HIE   153      79.713  47.362  92.904  1.00  0.00           N  
ATOM   2433  HE2 HIE   153      79.557  46.420  93.232  1.00  0.00           H  
ATOM   2434  CD2 HIE   153      79.203  47.916  91.750  1.00  0.00           C  
ATOM   2435  HD2 HIE   153      78.847  47.374  90.887  1.00  0.00           H  
ATOM   2436  C   HIE   153      76.959  50.307  90.969  1.00  0.00           C  
ATOM   2437  O   HIE   153      76.530  49.299  91.523  1.00  0.00           O  
ATOM   2438  N   ALA   154      76.672  51.542  91.414  1.00  0.00           N  
ATOM   2439  H   ALA   154      77.131  52.317  90.956  1.00  0.00           H  
ATOM   2440  CA  ALA   154      75.612  51.784  92.363  1.00  0.00           C  
ATOM   2441  HA  ALA   154      75.666  51.108  93.216  1.00  0.00           H  
ATOM   2442  CB  ALA   154      75.836  53.114  93.054  1.00  0.00           C  
ATOM   2443  HB1 ALA   154      76.843  53.083  93.471  1.00  0.00           H  
ATOM   2444  HB2 ALA   154      75.852  53.933  92.334  1.00  0.00           H  
ATOM   2445  HB3 ALA   154      75.195  53.293  93.917  1.00  0.00           H  
ATOM   2446  C   ALA   154      74.143  51.667  91.818  1.00  0.00           C  
ATOM   2447  O   ALA   154      73.214  51.681  92.592  1.00  0.00           O  
ATOM   2448  N   ILE   155      73.953  51.540  90.507  1.00  0.00           N  
ATOM   2449  H   ILE   155      74.716  51.688  89.862  1.00  0.00           H  
ATOM   2450  CA  ILE   155      72.764  50.925  89.985  1.00  0.00           C  
ATOM   2451  HA  ILE   155      71.865  51.254  90.505  1.00  0.00           H  
ATOM   2452  CB  ILE   155      72.588  51.265  88.518  1.00  0.00           C  
ATOM   2453  HB  ILE   155      73.442  50.983  87.901  1.00  0.00           H  
ATOM   2454  CG2 ILE   155      71.460  50.501  87.874  1.00  0.00           C  
ATOM   2455 HG21 ILE   155      70.961  50.988  87.036  1.00  0.00           H  
ATOM   2456 HG22 ILE   155      71.688  49.448  87.708  1.00  0.00           H  
ATOM   2457 HG23 ILE   155      70.584  50.586  88.516  1.00  0.00           H  
ATOM   2458  CG1 ILE   155      72.250  52.724  88.271  1.00  0.00           C  
ATOM   2459 HG12 ILE   155      71.224  52.858  88.613  1.00  0.00           H  
ATOM   2460 HG13 ILE   155      72.895  53.401  88.832  1.00  0.00           H  
ATOM   2461  CD1 ILE   155      72.366  53.152  86.833  1.00  0.00           C  
ATOM   2462 HD11 ILE   155      71.975  54.169  86.784  1.00  0.00           H  
ATOM   2463 HD12 ILE   155      73.397  53.271  86.501  1.00  0.00           H  
ATOM   2464 HD13 ILE   155      71.783  52.509  86.174  1.00  0.00           H  
ATOM   2465  C   ILE   155      72.884  49.359  90.143  1.00  0.00           C  
ATOM   2466  O   ILE   155      72.090  48.886  90.930  1.00  0.00           O  
ATOM   2467  N   MET   156      73.833  48.591  89.514  1.00  0.00           N  
ATOM   2468  H   MET   156      74.400  49.020  88.797  1.00  0.00           H  
ATOM   2469  CA  MET   156      73.833  47.114  89.518  1.00  0.00           C  
ATOM   2470  HA  MET   156      72.899  46.754  89.089  1.00  0.00           H  
ATOM   2471  CB  MET   156      75.072  46.783  88.598  1.00  0.00           C  
ATOM   2472  HB2 MET   156      75.934  47.234  89.090  1.00  0.00           H  
ATOM   2473  HB3 MET   156      75.178  45.700  88.533  1.00  0.00           H  
ATOM   2474  CG  MET   156      75.031  47.212  87.154  1.00  0.00           C  
ATOM   2475  HG2 MET   156      74.634  48.219  87.021  1.00  0.00           H  
ATOM   2476  HG3 MET   156      76.105  47.256  86.972  1.00  0.00           H  
ATOM   2477  SD  MET   156      74.290  46.097  85.966  1.00  0.00           S  
ATOM   2478  CE  MET   156      72.743  47.032  85.720  1.00  0.00           C  
ATOM   2479  HE1 MET   156      72.392  46.840  84.706  1.00  0.00           H  
ATOM   2480  HE2 MET   156      71.971  46.532  86.305  1.00  0.00           H  
ATOM   2481  HE3 MET   156      72.899  48.082  85.964  1.00  0.00           H  
ATOM   2482  C   MET   156      74.088  46.424  90.892  1.00  0.00           C  
ATOM   2483  O   MET   156      73.810  45.259  90.994  1.00  0.00           O  
ATOM   2484  N   ARG   157      74.383  47.187  91.951  1.00  0.00           N  
ATOM   2485  H   ARG   157      74.733  48.122  91.798  1.00  0.00           H  
ATOM   2486  CA  ARG   157      74.589  46.505  93.255  1.00  0.00           C  
ATOM   2487  HA  ARG   157      74.712  45.422  93.229  1.00  0.00           H  
ATOM   2488  CB  ARG   157      75.742  47.172  94.062  1.00  0.00           C  
ATOM   2489  HB2 ARG   157      75.951  46.596  94.963  1.00  0.00           H  
ATOM   2490  HB3 ARG   157      76.642  47.178  93.446  1.00  0.00           H  
ATOM   2491  CG  ARG   157      75.601  48.576  94.609  1.00  0.00           C  
ATOM   2492  HG2 ARG   157      74.888  49.130  93.998  1.00  0.00           H  
ATOM   2493  HG3 ARG   157      75.139  48.577  95.596  1.00  0.00           H  
ATOM   2494  CD  ARG   157      76.974  49.231  94.818  1.00  0.00           C  
ATOM   2495  HD2 ARG   157      77.615  48.465  95.255  1.00  0.00           H  
ATOM   2496  HD3 ARG   157      77.437  49.579  93.895  1.00  0.00           H  
ATOM   2497  NE  ARG   157      76.902  50.379  95.724  1.00  0.00           N  
ATOM   2498  HE  ARG   157      76.098  50.441  96.332  1.00  0.00           H  
ATOM   2499  CZ  ARG   157      77.637  51.471  95.643  1.00  0.00           C  
ATOM   2500  NH1 ARG   157      78.708  51.650  94.911  1.00  0.00           N  
ATOM   2501 HH11 ARG   157      79.130  50.934  94.338  1.00  0.00           H  
ATOM   2502 HH12 ARG   157      79.026  52.601  94.783  1.00  0.00           H  
ATOM   2503  NH2 ARG   157      77.297  52.458  96.438  1.00  0.00           N  
ATOM   2504 HH21 ARG   157      76.664  52.257  97.199  1.00  0.00           H  
ATOM   2505 HH22 ARG   157      77.886  53.276  96.499  1.00  0.00           H  
ATOM   2506  C   ARG   157      73.322  46.658  94.138  1.00  0.00           C  
ATOM   2507  O   ARG   157      73.486  46.343  95.306  1.00  0.00           O  
ATOM   2508  N   GLN   158      72.227  47.118  93.654  1.00  0.00           N  
ATOM   2509  H   GLN   158      72.216  47.217  92.649  1.00  0.00           H  
ATOM   2510  CA  GLN   158      70.941  47.181  94.377  1.00  0.00           C  
ATOM   2511  HA  GLN   158      71.236  47.546  95.361  1.00  0.00           H  
ATOM   2512  CB  GLN   158      69.963  48.222  93.786  1.00  0.00           C  
ATOM   2513  HB2 GLN   158      69.706  48.054  92.740  1.00  0.00           H  
ATOM   2514  HB3 GLN   158      68.986  48.154  94.263  1.00  0.00           H  
ATOM   2515  CG  GLN   158      70.585  49.637  93.863  1.00  0.00           C  
ATOM   2516  HG2 GLN   158      70.837  49.830  94.905  1.00  0.00           H  
ATOM   2517  HG3 GLN   158      71.515  49.613  93.294  1.00  0.00           H  
ATOM   2518  CD  GLN   158      69.720  50.743  93.233  1.00  0.00           C  
ATOM   2519  OE1 GLN   158      68.479  50.614  93.152  1.00  0.00           O  
ATOM   2520  NE2 GLN   158      70.357  51.801  92.812  1.00  0.00           N  
ATOM   2521 HE21 GLN   158      71.359  51.740  92.699  1.00  0.00           H  
ATOM   2522 HE22 GLN   158      69.750  52.599  92.687  1.00  0.00           H  
ATOM   2523  C   GLN   158      70.292  45.822  94.578  1.00  0.00           C  
ATOM   2524  O   GLN   158      70.371  44.979  93.672  1.00  0.00           O  
ATOM   2525  N   GLU   159      69.539  45.621  95.742  1.00  0.00           N  
ATOM   2526  H   GLU   159      69.562  46.383  96.405  1.00  0.00           H  
ATOM   2527  CA  GLU   159      68.614  44.480  95.905  1.00  0.00           C  
ATOM   2528  HA  GLU   159      69.133  43.521  95.908  1.00  0.00           H  
ATOM   2529  CB  GLU   159      68.069  44.707  97.319  1.00  0.00           C  
ATOM   2530  HB2 GLU   159      68.898  44.544  98.008  1.00  0.00           H  
ATOM   2531  HB3 GLU   159      67.716  45.738  97.349  1.00  0.00           H  
ATOM   2532  CG  GLU   159      66.843  43.826  97.635  1.00  0.00           C  
ATOM   2533  HG2 GLU   159      66.665  44.005  98.696  1.00  0.00           H  
ATOM   2534  HG3 GLU   159      65.923  44.190  97.177  1.00  0.00           H  
ATOM   2535  CD  GLU   159      67.128  42.359  97.299  1.00  0.00           C  
ATOM   2536  OE1 GLU   159      67.980  41.744  97.958  1.00  0.00           O  
ATOM   2537  OE2 GLU   159      66.574  41.826  96.349  1.00  0.00           O  
ATOM   2538  C   GLU   159      67.588  44.491  94.799  1.00  0.00           C  
ATOM   2539  O   GLU   159      66.962  45.508  94.495  1.00  0.00           O  
ATOM   2540  N   ILE   160      67.386  43.369  94.042  1.00  0.00           N  
ATOM   2541  H   ILE   160      67.729  42.542  94.509  1.00  0.00           H  
ATOM   2542  CA  ILE   160      66.364  43.307  92.944  1.00  0.00           C  
ATOM   2543  HA  ILE   160      66.696  44.096  92.269  1.00  0.00           H  
ATOM   2544  CB  ILE   160      66.504  41.964  92.148  1.00  0.00           C  
ATOM   2545  HB  ILE   160      67.505  41.864  91.728  1.00  0.00           H  
ATOM   2546  CG2 ILE   160      66.240  40.785  93.085  1.00  0.00           C  
ATOM   2547 HG21 ILE   160      65.229  40.828  93.490  1.00  0.00           H  
ATOM   2548 HG22 ILE   160      66.494  39.876  92.539  1.00  0.00           H  
ATOM   2549 HG23 ILE   160      66.874  40.727  93.970  1.00  0.00           H  
ATOM   2550  CG1 ILE   160      65.485  41.836  90.951  1.00  0.00           C  
ATOM   2551 HG12 ILE   160      65.554  40.836  90.525  1.00  0.00           H  
ATOM   2552 HG13 ILE   160      64.487  42.005  91.356  1.00  0.00           H  
ATOM   2553  CD1 ILE   160      65.880  42.741  89.727  1.00  0.00           C  
ATOM   2554 HD11 ILE   160      65.851  43.821  89.874  1.00  0.00           H  
ATOM   2555 HD12 ILE   160      66.832  42.338  89.383  1.00  0.00           H  
ATOM   2556 HD13 ILE   160      65.135  42.499  88.969  1.00  0.00           H  
ATOM   2557  C   ILE   160      64.968  43.622  93.391  1.00  0.00           C  
ATOM   2558  O   ILE   160      64.132  44.243  92.660  1.00  0.00           O  
ATOM   2559  N   GLY   161      64.701  43.204  94.682  1.00  0.00           N  
ATOM   2560  H   GLY   161      65.388  42.646  95.168  1.00  0.00           H  
ATOM   2561  CA  GLY   161      63.441  43.432  95.365  1.00  0.00           C  
ATOM   2562  HA2 GLY   161      62.649  43.071  94.709  1.00  0.00           H  
ATOM   2563  HA3 GLY   161      63.456  42.896  96.314  1.00  0.00           H  
ATOM   2564  C   GLY   161      63.040  44.886  95.683  1.00  0.00           C  
ATOM   2565  O   GLY   161      61.892  45.275  95.677  1.00  0.00           O  
ATOM   2566  N   TRP   162      64.111  45.650  95.930  1.00  0.00           N  
ATOM   2567  H   TRP   162      65.008  45.327  95.596  1.00  0.00           H  
ATOM   2568  CA  TRP   162      64.064  47.095  95.924  1.00  0.00           C  
ATOM   2569  HA  TRP   162      63.288  47.479  96.586  1.00  0.00           H  
ATOM   2570  CB  TRP   162      65.341  47.634  96.583  1.00  0.00           C  
ATOM   2571  HB2 TRP   162      65.466  47.302  97.614  1.00  0.00           H  
ATOM   2572  HB3 TRP   162      66.161  47.254  95.973  1.00  0.00           H  
ATOM   2573  CG  TRP   162      65.560  49.128  96.601  1.00  0.00           C  
ATOM   2574  CD1 TRP   162      66.362  49.804  95.754  1.00  0.00           C  
ATOM   2575  HD1 TRP   162      66.833  49.381  94.879  1.00  0.00           H  
ATOM   2576  NE1 TRP   162      66.389  51.164  96.051  1.00  0.00           N  
ATOM   2577  HE1 TRP   162      66.853  51.853  95.476  1.00  0.00           H  
ATOM   2578  CE2 TRP   162      65.553  51.403  97.144  1.00  0.00           C  
ATOM   2579  CZ2 TRP   162      65.114  52.578  97.792  1.00  0.00           C  
ATOM   2580  HZ2 TRP   162      65.517  53.508  97.418  1.00  0.00           H  
ATOM   2581  CH2 TRP   162      64.220  52.417  98.827  1.00  0.00           C  
ATOM   2582  HH2 TRP   162      63.835  53.242  99.408  1.00  0.00           H  
ATOM   2583  CZ3 TRP   162      63.753  51.177  99.167  1.00  0.00           C  
ATOM   2584  HZ3 TRP   162      63.070  51.134 100.003  1.00  0.00           H  
ATOM   2585  CE3 TRP   162      64.294  50.021  98.608  1.00  0.00           C  
ATOM   2586  HE3 TRP   162      64.052  49.029  98.961  1.00  0.00           H  
ATOM   2587  CD2 TRP   162      65.142  50.110  97.531  1.00  0.00           C  
ATOM   2588  C   TRP   162      63.926  47.820  94.577  1.00  0.00           C  
ATOM   2589  O   TRP   162      63.075  48.700  94.485  1.00  0.00           O  
ATOM   2590  N   PHE   163      64.588  47.407  93.425  1.00  0.00           N  
ATOM   2591  H   PHE   163      65.242  46.670  93.649  1.00  0.00           H  
ATOM   2592  CA  PHE   163      64.774  48.130  92.172  1.00  0.00           C  
ATOM   2593  HA  PHE   163      65.065  49.163  92.359  1.00  0.00           H  
ATOM   2594  CB  PHE   163      65.888  47.393  91.403  1.00  0.00           C  
ATOM   2595  HB2 PHE   163      66.736  47.262  92.075  1.00  0.00           H  
ATOM   2596  HB3 PHE   163      65.464  46.420  91.156  1.00  0.00           H  
ATOM   2597  CG  PHE   163      66.458  48.154  90.196  1.00  0.00           C  
ATOM   2598  CD1 PHE   163      66.135  47.869  88.910  1.00  0.00           C  
ATOM   2599  HD1 PHE   163      65.466  47.059  88.661  1.00  0.00           H  
ATOM   2600  CE1 PHE   163      66.521  48.646  87.843  1.00  0.00           C  
ATOM   2601  HE1 PHE   163      66.311  48.379  86.818  1.00  0.00           H  
ATOM   2602  CZ  PHE   163      67.293  49.726  88.092  1.00  0.00           C  
ATOM   2603  HZ  PHE   163      67.700  50.284  87.261  1.00  0.00           H  
ATOM   2604  CE2 PHE   163      67.775  50.011  89.347  1.00  0.00           C  
ATOM   2605  HE2 PHE   163      68.478  50.815  89.507  1.00  0.00           H  
ATOM   2606  CD2 PHE   163      67.441  49.138  90.374  1.00  0.00           C  
ATOM   2607  HD2 PHE   163      67.950  49.176  91.326  1.00  0.00           H  
ATOM   2608  C   PHE   163      63.559  48.211  91.327  1.00  0.00           C  
ATOM   2609  O   PHE   163      63.659  48.801  90.299  1.00  0.00           O  
ATOM   2610  N   ASP   164      62.415  47.571  91.652  1.00  0.00           N  
ATOM   2611  H   ASP   164      62.439  46.957  92.453  1.00  0.00           H  
ATOM   2612  CA  ASP   164      61.138  47.655  90.936  1.00  0.00           C  
ATOM   2613  HA  ASP   164      61.236  47.434  89.873  1.00  0.00           H  
ATOM   2614  CB  ASP   164      60.097  46.799  91.749  1.00  0.00           C  
ATOM   2615  HB2 ASP   164      60.546  46.059  92.412  1.00  0.00           H  
ATOM   2616  HB3 ASP   164      59.756  47.582  92.427  1.00  0.00           H  
ATOM   2617  CG  ASP   164      58.893  46.289  90.900  1.00  0.00           C  
ATOM   2618  OD1 ASP   164      57.789  46.021  91.453  1.00  0.00           O  
ATOM   2619  OD2 ASP   164      59.070  46.232  89.661  1.00  0.00           O  
ATOM   2620  C   ASP   164      60.613  49.094  90.801  1.00  0.00           C  
ATOM   2621  O   ASP   164      59.894  49.403  89.854  1.00  0.00           O  
ATOM   2622  N   VAL   165      60.932  50.086  91.681  1.00  0.00           N  
ATOM   2623  H   VAL   165      61.503  49.885  92.490  1.00  0.00           H  
ATOM   2624  CA  VAL   165      60.347  51.466  91.686  1.00  0.00           C  
ATOM   2625  HA  VAL   165      59.263  51.404  91.595  1.00  0.00           H  
ATOM   2626  CB  VAL   165      60.662  52.039  93.100  1.00  0.00           C  
ATOM   2627  HB  VAL   165      60.223  53.031  93.204  1.00  0.00           H  
ATOM   2628  CG1 VAL   165      60.172  51.104  94.231  1.00  0.00           C  
ATOM   2629 HG11 VAL   165      60.567  51.355  95.215  1.00  0.00           H  
ATOM   2630 HG12 VAL   165      59.086  51.010  94.219  1.00  0.00           H  
ATOM   2631 HG13 VAL   165      60.591  50.130  93.974  1.00  0.00           H  
ATOM   2632  CG2 VAL   165      62.145  52.322  93.178  1.00  0.00           C  
ATOM   2633 HG21 VAL   165      62.354  52.528  94.228  1.00  0.00           H  
ATOM   2634 HG22 VAL   165      62.776  51.512  92.813  1.00  0.00           H  
ATOM   2635 HG23 VAL   165      62.360  53.191  92.557  1.00  0.00           H  
ATOM   2636  C   VAL   165      60.811  52.441  90.550  1.00  0.00           C  
ATOM   2637  O   VAL   165      60.021  53.336  90.271  1.00  0.00           O  
ATOM   2638  N   HIE   166      62.033  52.355  89.998  1.00  0.00           N  
ATOM   2639  H   HIE   166      62.615  51.613  90.359  1.00  0.00           H  
ATOM   2640  CA  HIE   166      62.554  53.244  88.936  1.00  0.00           C  
ATOM   2641  HA  HIE   166      62.254  54.267  89.165  1.00  0.00           H  
ATOM   2642  CB  HIE   166      64.147  53.201  88.911  1.00  0.00           C  
ATOM   2643  HB2 HIE   166      64.456  52.315  88.357  1.00  0.00           H  
ATOM   2644  HB3 HIE   166      64.600  54.072  88.437  1.00  0.00           H  
ATOM   2645  CG  HIE   166      64.710  53.066  90.332  1.00  0.00           C  
ATOM   2646  ND1 HIE   166      65.009  54.022  91.286  1.00  0.00           N  
ATOM   2647  CE1 HIE   166      65.640  53.435  92.354  1.00  0.00           C  
ATOM   2648  HE1 HIE   166      65.873  53.910  93.296  1.00  0.00           H  
ATOM   2649  NE2 HIE   166      65.862  52.185  92.089  1.00  0.00           N  
ATOM   2650  HE2 HIE   166      66.379  51.520  92.646  1.00  0.00           H  
ATOM   2651  CD2 HIE   166      65.177  51.933  90.905  1.00  0.00           C  
ATOM   2652  HD2 HIE   166      65.254  51.039  90.304  1.00  0.00           H  
ATOM   2653  C   HIE   166      62.002  52.966  87.566  1.00  0.00           C  
ATOM   2654  O   HIE   166      61.590  51.807  87.363  1.00  0.00           O  
ATOM   2655  N   ASP   167      61.992  53.904  86.629  1.00  0.00           N  
ATOM   2656  H   ASP   167      62.093  54.868  86.912  1.00  0.00           H  
ATOM   2657  CA  ASP   167      62.133  53.684  85.169  1.00  0.00           C  
ATOM   2658  HA  ASP   167      61.650  52.830  84.694  1.00  0.00           H  
ATOM   2659  CB  ASP   167      61.568  54.966  84.575  1.00  0.00           C  
ATOM   2660  HB2 ASP   167      60.507  54.957  84.826  1.00  0.00           H  
ATOM   2661  HB3 ASP   167      62.056  55.850  84.985  1.00  0.00           H  
ATOM   2662  CG  ASP   167      61.714  55.103  83.042  1.00  0.00           C  
ATOM   2663  OD1 ASP   167      61.545  56.223  82.502  1.00  0.00           O  
ATOM   2664  OD2 ASP   167      61.919  54.073  82.360  1.00  0.00           O  
ATOM   2665  C   ASP   167      63.642  53.525  84.843  1.00  0.00           C  
ATOM   2666  O   ASP   167      64.463  54.435  84.964  1.00  0.00           O  
ATOM   2667  N   VAL   168      63.979  52.333  84.261  1.00  0.00           N  
ATOM   2668  H   VAL   168      63.283  51.603  84.313  1.00  0.00           H  
ATOM   2669  CA  VAL   168      65.279  51.963  83.730  1.00  0.00           C  
ATOM   2670  HA  VAL   168      65.995  52.067  84.546  1.00  0.00           H  
ATOM   2671  CB  VAL   168      65.268  50.664  83.024  1.00  0.00           C  
ATOM   2672  HB  VAL   168      66.211  50.417  82.536  1.00  0.00           H  
ATOM   2673  CG1 VAL   168      65.124  49.775  84.256  1.00  0.00           C  
ATOM   2674 HG11 VAL   168      66.023  49.820  84.870  1.00  0.00           H  
ATOM   2675 HG12 VAL   168      64.397  50.018  85.031  1.00  0.00           H  
ATOM   2676 HG13 VAL   168      65.068  48.744  83.907  1.00  0.00           H  
ATOM   2677  CG2 VAL   168      64.210  50.434  81.877  1.00  0.00           C  
ATOM   2678 HG21 VAL   168      64.442  49.482  81.399  1.00  0.00           H  
ATOM   2679 HG22 VAL   168      63.171  50.398  82.206  1.00  0.00           H  
ATOM   2680 HG23 VAL   168      64.393  51.292  81.230  1.00  0.00           H  
ATOM   2681  C   VAL   168      65.856  53.037  82.740  1.00  0.00           C  
ATOM   2682  O   VAL   168      67.031  53.343  82.810  1.00  0.00           O  
ATOM   2683  N   GLY   169      65.099  53.602  81.870  1.00  0.00           N  
ATOM   2684  H   GLY   169      64.136  53.308  81.783  1.00  0.00           H  
ATOM   2685  CA  GLY   169      65.617  54.586  80.941  1.00  0.00           C  
ATOM   2686  HA2 GLY   169      66.590  54.251  80.581  1.00  0.00           H  
ATOM   2687  HA3 GLY   169      65.042  54.642  80.017  1.00  0.00           H  
ATOM   2688  C   GLY   169      65.788  55.981  81.513  1.00  0.00           C  
ATOM   2689  O   GLY   169      66.603  56.753  81.028  1.00  0.00           O  
ATOM   2690  N   GLU   170      65.216  56.263  82.635  1.00  0.00           N  
ATOM   2691  H   GLU   170      64.654  55.539  83.059  1.00  0.00           H  
ATOM   2692  CA  GLU   170      65.420  57.498  83.423  1.00  0.00           C  
ATOM   2693  HA  GLU   170      65.497  58.295  82.682  1.00  0.00           H  
ATOM   2694  CB  GLU   170      64.250  57.886  84.330  1.00  0.00           C  
ATOM   2695  HB2 GLU   170      63.276  57.822  83.843  1.00  0.00           H  
ATOM   2696  HB3 GLU   170      64.163  57.115  85.096  1.00  0.00           H  
ATOM   2697  CG  GLU   170      64.361  59.182  85.128  1.00  0.00           C  
ATOM   2698  HG2 GLU   170      63.556  59.224  85.862  1.00  0.00           H  
ATOM   2699  HG3 GLU   170      65.325  59.137  85.634  1.00  0.00           H  
ATOM   2700  CD  GLU   170      64.204  60.398  84.252  1.00  0.00           C  
ATOM   2701  OE1 GLU   170      64.699  61.525  84.656  1.00  0.00           O  
ATOM   2702  OE2 GLU   170      63.797  60.229  83.064  1.00  0.00           O  
ATOM   2703  C   GLU   170      66.730  57.404  84.154  1.00  0.00           C  
ATOM   2704  O   GLU   170      67.552  58.316  84.035  1.00  0.00           O  
ATOM   2705  N   LEU   171      67.012  56.325  84.962  1.00  0.00           N  
ATOM   2706  H   LEU   171      66.262  55.658  85.076  1.00  0.00           H  
ATOM   2707  CA  LEU   171      68.390  56.085  85.531  1.00  0.00           C  
ATOM   2708  HA  LEU   171      68.606  56.802  86.324  1.00  0.00           H  
ATOM   2709  CB  LEU   171      68.536  54.760  86.206  1.00  0.00           C  
ATOM   2710  HB2 LEU   171      67.965  54.076  85.579  1.00  0.00           H  
ATOM   2711  HB3 LEU   171      69.577  54.464  86.331  1.00  0.00           H  
ATOM   2712  CG  LEU   171      67.884  54.872  87.574  1.00  0.00           C  
ATOM   2713  HG  LEU   171      66.914  55.365  87.513  1.00  0.00           H  
ATOM   2714  CD1 LEU   171      67.680  53.386  87.962  1.00  0.00           C  
ATOM   2715 HD11 LEU   171      68.616  52.828  87.980  1.00  0.00           H  
ATOM   2716 HD12 LEU   171      67.235  53.278  88.952  1.00  0.00           H  
ATOM   2717 HD13 LEU   171      67.081  52.913  87.183  1.00  0.00           H  
ATOM   2718  CD2 LEU   171      68.750  55.635  88.517  1.00  0.00           C  
ATOM   2719 HD21 LEU   171      68.730  56.711  88.342  1.00  0.00           H  
ATOM   2720 HD22 LEU   171      68.348  55.449  89.513  1.00  0.00           H  
ATOM   2721 HD23 LEU   171      69.761  55.231  88.567  1.00  0.00           H  
ATOM   2722  C   LEU   171      69.494  56.122  84.482  1.00  0.00           C  
ATOM   2723  O   LEU   171      70.548  56.674  84.777  1.00  0.00           O  
ATOM   2724  N   ASN   172      69.189  55.681  83.262  1.00  0.00           N  
ATOM   2725  H   ASN   172      68.370  55.091  83.235  1.00  0.00           H  
ATOM   2726  CA  ASN   172      70.218  55.592  82.230  1.00  0.00           C  
ATOM   2727  HA  ASN   172      71.141  55.213  82.667  1.00  0.00           H  
ATOM   2728  CB  ASN   172      69.696  54.512  81.312  1.00  0.00           C  
ATOM   2729  HB2 ASN   172      69.421  53.595  81.834  1.00  0.00           H  
ATOM   2730  HB3 ASN   172      68.794  54.931  80.866  1.00  0.00           H  
ATOM   2731  CG  ASN   172      70.710  54.135  80.261  1.00  0.00           C  
ATOM   2732  OD1 ASN   172      71.904  54.347  80.416  1.00  0.00           O  
ATOM   2733  ND2 ASN   172      70.282  53.481  79.236  1.00  0.00           N  
ATOM   2734 HD21 ASN   172      70.952  53.278  78.508  1.00  0.00           H  
ATOM   2735 HD22 ASN   172      69.294  53.395  79.046  1.00  0.00           H  
ATOM   2736  C   ASN   172      70.458  56.938  81.554  1.00  0.00           C  
ATOM   2737  O   ASN   172      71.593  57.378  81.309  1.00  0.00           O  
ATOM   2738  N   THR   173      69.399  57.765  81.366  1.00  0.00           N  
ATOM   2739  H   THR   173      68.474  57.396  81.539  1.00  0.00           H  
ATOM   2740  CA  THR   173      69.476  59.154  80.794  1.00  0.00           C  
ATOM   2741  HA  THR   173      69.998  59.130  79.837  1.00  0.00           H  
ATOM   2742  CB  THR   173      68.038  59.684  80.305  1.00  0.00           C  
ATOM   2743  HB  THR   173      67.373  59.891  81.144  1.00  0.00           H  
ATOM   2744  CG2 THR   173      68.092  60.888  79.445  1.00  0.00           C  
ATOM   2745 HG21 THR   173      67.130  60.908  78.933  1.00  0.00           H  
ATOM   2746 HG22 THR   173      68.402  61.667  80.142  1.00  0.00           H  
ATOM   2747 HG23 THR   173      68.838  60.764  78.660  1.00  0.00           H  
ATOM   2748  OG1 THR   173      67.440  58.732  79.486  1.00  0.00           O  
ATOM   2749  HG1 THR   173      66.935  58.187  80.094  1.00  0.00           H  
ATOM   2750  C   THR   173      70.224  60.076  81.794  1.00  0.00           C  
ATOM   2751  O   THR   173      70.748  61.173  81.501  1.00  0.00           O  
ATOM   2752  N   ARG   174      70.301  59.748  83.076  1.00  0.00           N  
ATOM   2753  H   ARG   174      69.645  59.013  83.298  1.00  0.00           H  
ATOM   2754  CA  ARG   174      71.045  60.453  84.144  1.00  0.00           C  
ATOM   2755  HA  ARG   174      71.092  61.523  83.943  1.00  0.00           H  
ATOM   2756  CB  ARG   174      70.217  60.368  85.452  1.00  0.00           C  
ATOM   2757  HB2 ARG   174      70.214  59.351  85.845  1.00  0.00           H  
ATOM   2758  HB3 ARG   174      70.909  60.928  86.082  1.00  0.00           H  
ATOM   2759  CG  ARG   174      68.890  61.070  85.285  1.00  0.00           C  
ATOM   2760  HG2 ARG   174      69.022  62.127  85.055  1.00  0.00           H  
ATOM   2761  HG3 ARG   174      68.223  60.701  84.506  1.00  0.00           H  
ATOM   2762  CD  ARG   174      68.133  61.005  86.632  1.00  0.00           C  
ATOM   2763  HD2 ARG   174      68.059  59.942  86.862  1.00  0.00           H  
ATOM   2764  HD3 ARG   174      68.785  61.532  87.329  1.00  0.00           H  
ATOM   2765  NE  ARG   174      66.736  61.463  86.611  1.00  0.00           N  
ATOM   2766  HE  ARG   174      66.226  61.346  85.748  1.00  0.00           H  
ATOM   2767  CZ  ARG   174      66.043  62.108  87.527  1.00  0.00           C  
ATOM   2768  NH1 ARG   174      66.484  62.455  88.717  1.00  0.00           N  
ATOM   2769 HH11 ARG   174      67.390  62.074  88.949  1.00  0.00           H  
ATOM   2770 HH12 ARG   174      65.926  63.012  89.350  1.00  0.00           H  
ATOM   2771  NH2 ARG   174      64.778  62.410  87.282  1.00  0.00           N  
ATOM   2772 HH21 ARG   174      64.333  62.129  86.420  1.00  0.00           H  
ATOM   2773 HH22 ARG   174      64.134  62.859  87.917  1.00  0.00           H  
ATOM   2774  C   ARG   174      72.499  59.965  84.281  1.00  0.00           C  
ATOM   2775  O   ARG   174      73.404  60.747  84.393  1.00  0.00           O  
ATOM   2776  N   LEU   175      72.724  58.674  83.936  1.00  0.00           N  
ATOM   2777  H   LEU   175      71.942  58.145  83.578  1.00  0.00           H  
ATOM   2778  CA  LEU   175      73.987  58.004  83.784  1.00  0.00           C  
ATOM   2779  HA  LEU   175      74.575  58.174  84.686  1.00  0.00           H  
ATOM   2780  CB  LEU   175      73.910  56.421  83.629  1.00  0.00           C  
ATOM   2781  HB2 LEU   175      73.646  56.072  84.628  1.00  0.00           H  
ATOM   2782  HB3 LEU   175      73.258  56.209  82.782  1.00  0.00           H  
ATOM   2783  CG  LEU   175      75.192  55.653  83.223  1.00  0.00           C  
ATOM   2784  HG  LEU   175      75.599  55.988  82.269  1.00  0.00           H  
ATOM   2785  CD1 LEU   175      76.284  55.887  84.304  1.00  0.00           C  
ATOM   2786 HD11 LEU   175      77.266  55.704  83.869  1.00  0.00           H  
ATOM   2787 HD12 LEU   175      76.290  56.911  84.680  1.00  0.00           H  
ATOM   2788 HD13 LEU   175      76.108  55.220  85.148  1.00  0.00           H  
ATOM   2789  CD2 LEU   175      75.112  54.130  82.974  1.00  0.00           C  
ATOM   2790 HD21 LEU   175      74.535  53.640  83.759  1.00  0.00           H  
ATOM   2791 HD22 LEU   175      74.569  53.960  82.044  1.00  0.00           H  
ATOM   2792 HD23 LEU   175      76.051  53.588  82.866  1.00  0.00           H  
ATOM   2793  C   LEU   175      74.827  58.572  82.650  1.00  0.00           C  
ATOM   2794  O   LEU   175      76.043  58.630  82.779  1.00  0.00           O  
ATOM   2795  N   THR   176      74.254  59.148  81.576  1.00  0.00           N  
ATOM   2796  H   THR   176      73.247  59.093  81.516  1.00  0.00           H  
ATOM   2797  CA  THR   176      74.989  59.847  80.506  1.00  0.00           C  
ATOM   2798  HA  THR   176      76.068  59.687  80.504  1.00  0.00           H  
ATOM   2799  CB  THR   176      74.609  59.211  79.127  1.00  0.00           C  
ATOM   2800  HB  THR   176      75.274  59.666  78.392  1.00  0.00           H  
ATOM   2801  CG2 THR   176      74.624  57.677  79.101  1.00  0.00           C  
ATOM   2802 HG21 THR   176      74.442  57.293  78.097  1.00  0.00           H  
ATOM   2803 HG22 THR   176      75.572  57.416  79.572  1.00  0.00           H  
ATOM   2804 HG23 THR   176      73.886  57.422  79.861  1.00  0.00           H  
ATOM   2805  OG1 THR   176      73.255  59.344  78.743  1.00  0.00           O  
ATOM   2806  HG1 THR   176      73.118  60.291  78.669  1.00  0.00           H  
ATOM   2807  C   THR   176      74.691  61.312  80.639  1.00  0.00           C  
ATOM   2808  O   THR   176      75.656  62.065  80.797  1.00  0.00           O  
ATOM   2809  N   ASP   177      73.441  61.868  80.781  1.00  0.00           N  
ATOM   2810  H   ASP   177      72.582  61.338  80.820  1.00  0.00           H  
ATOM   2811  CA  ASP   177      73.265  63.270  80.521  1.00  0.00           C  
ATOM   2812  HA  ASP   177      74.034  63.647  79.847  1.00  0.00           H  
ATOM   2813  CB  ASP   177      72.015  63.506  79.588  1.00  0.00           C  
ATOM   2814  HB2 ASP   177      71.145  63.205  80.171  1.00  0.00           H  
ATOM   2815  HB3 ASP   177      71.797  64.561  79.425  1.00  0.00           H  
ATOM   2816  CG  ASP   177      72.079  62.791  78.153  1.00  0.00           C  
ATOM   2817  OD1 ASP   177      71.351  63.236  77.201  1.00  0.00           O  
ATOM   2818  OD2 ASP   177      72.852  61.798  77.961  1.00  0.00           O  
ATOM   2819  C   ASP   177      73.207  64.169  81.770  1.00  0.00           C  
ATOM   2820  O   ASP   177      73.680  65.308  81.604  1.00  0.00           O  
ATOM   2821  N   ASP   178      72.784  63.695  82.963  1.00  0.00           N  
ATOM   2822  H   ASP   178      72.342  62.790  83.038  1.00  0.00           H  
ATOM   2823  CA  ASP   178      73.225  64.397  84.186  1.00  0.00           C  
ATOM   2824  HA  ASP   178      73.002  65.458  84.070  1.00  0.00           H  
ATOM   2825  CB  ASP   178      72.348  64.014  85.333  1.00  0.00           C  
ATOM   2826  HB2 ASP   178      72.327  62.940  85.519  1.00  0.00           H  
ATOM   2827  HB3 ASP   178      72.622  64.514  86.262  1.00  0.00           H  
ATOM   2828  CG  ASP   178      70.878  64.384  85.117  1.00  0.00           C  
ATOM   2829  OD1 ASP   178      70.122  64.374  86.067  1.00  0.00           O  
ATOM   2830  OD2 ASP   178      70.512  64.936  84.024  1.00  0.00           O  
ATOM   2831  C   ASP   178      74.704  64.277  84.513  1.00  0.00           C  
ATOM   2832  O   ASP   178      75.374  65.290  84.884  1.00  0.00           O  
ATOM   2833  N   VAL   179      75.322  63.070  84.188  1.00  0.00           N  
ATOM   2834  H   VAL   179      74.756  62.299  83.864  1.00  0.00           H  
ATOM   2835  CA  VAL   179      76.784  62.904  84.328  1.00  0.00           C  
ATOM   2836  HA  VAL   179      76.974  63.218  85.354  1.00  0.00           H  
ATOM   2837  CB  VAL   179      77.246  61.467  84.239  1.00  0.00           C  
ATOM   2838  HB  VAL   179      76.701  60.990  83.424  1.00  0.00           H  
ATOM   2839  CG1 VAL   179      78.742  61.280  83.838  1.00  0.00           C  
ATOM   2840 HG11 VAL   179      79.111  60.262  83.965  1.00  0.00           H  
ATOM   2841 HG12 VAL   179      79.090  61.699  82.894  1.00  0.00           H  
ATOM   2842 HG13 VAL   179      79.337  61.831  84.566  1.00  0.00           H  
ATOM   2843  CG2 VAL   179      77.075  60.628  85.532  1.00  0.00           C  
ATOM   2844 HG21 VAL   179      76.009  60.592  85.756  1.00  0.00           H  
ATOM   2845 HG22 VAL   179      77.514  59.638  85.407  1.00  0.00           H  
ATOM   2846 HG23 VAL   179      77.645  61.108  86.327  1.00  0.00           H  
ATOM   2847  C   VAL   179      77.479  63.883  83.389  1.00  0.00           C  
ATOM   2848  O   VAL   179      78.557  64.507  83.742  1.00  0.00           O  
ATOM   2849  N   SER   180      76.904  64.225  82.223  1.00  0.00           N  
ATOM   2850  H   SER   180      76.163  63.650  81.851  1.00  0.00           H  
ATOM   2851  CA  SER   180      77.501  65.202  81.281  1.00  0.00           C  
ATOM   2852  HA  SER   180      78.544  64.965  81.070  1.00  0.00           H  
ATOM   2853  CB  SER   180      76.895  65.142  79.945  1.00  0.00           C  
ATOM   2854  HB2 SER   180      75.817  65.306  79.944  1.00  0.00           H  
ATOM   2855  HB3 SER   180      77.389  65.916  79.358  1.00  0.00           H  
ATOM   2856  OG  SER   180      77.391  63.878  79.503  1.00  0.00           O  
ATOM   2857  HG  SER   180      76.855  63.153  79.833  1.00  0.00           H  
ATOM   2858  C   SER   180      77.420  66.605  81.848  1.00  0.00           C  
ATOM   2859  O   SER   180      78.266  67.432  81.627  1.00  0.00           O  
ATOM   2860  N   LYS   181      76.415  66.934  82.645  1.00  0.00           N  
ATOM   2861  H   LYS   181      75.792  66.153  82.794  1.00  0.00           H  
ATOM   2862  CA  LYS   181      76.309  68.268  83.316  1.00  0.00           C  
ATOM   2863  HA  LYS   181      76.218  68.980  82.497  1.00  0.00           H  
ATOM   2864  CB  LYS   181      75.069  68.411  84.149  1.00  0.00           C  
ATOM   2865  HB2 LYS   181      74.952  67.693  84.962  1.00  0.00           H  
ATOM   2866  HB3 LYS   181      75.098  69.443  84.499  1.00  0.00           H  
ATOM   2867  CG  LYS   181      73.811  68.355  83.263  1.00  0.00           C  
ATOM   2868  HG2 LYS   181      73.794  69.091  82.460  1.00  0.00           H  
ATOM   2869  HG3 LYS   181      73.821  67.415  82.711  1.00  0.00           H  
ATOM   2870  CD  LYS   181      72.546  68.561  84.088  1.00  0.00           C  
ATOM   2871  HD2 LYS   181      72.598  67.840  84.904  1.00  0.00           H  
ATOM   2872  HD3 LYS   181      72.531  69.552  84.542  1.00  0.00           H  
ATOM   2873  CE  LYS   181      71.355  68.344  83.112  1.00  0.00           C  
ATOM   2874  HE2 LYS   181      71.544  69.159  82.413  1.00  0.00           H  
ATOM   2875  HE3 LYS   181      71.293  67.379  82.610  1.00  0.00           H  
ATOM   2876  NZ  LYS   181      70.081  68.495  83.807  1.00  0.00           N  
ATOM   2877  HZ1 LYS   181      69.856  67.731  84.428  1.00  0.00           H  
ATOM   2878  HZ2 LYS   181      69.935  69.390  84.252  1.00  0.00           H  
ATOM   2879  HZ3 LYS   181      69.329  68.484  83.132  1.00  0.00           H  
ATOM   2880  C   LYS   181      77.470  68.578  84.254  1.00  0.00           C  
ATOM   2881  O   LYS   181      77.756  69.738  84.352  1.00  0.00           O  
ATOM   2882  N   ILE   182      78.058  67.566  84.856  1.00  0.00           N  
ATOM   2883  H   ILE   182      77.598  66.684  84.678  1.00  0.00           H  
ATOM   2884  CA  ILE   182      79.299  67.663  85.671  1.00  0.00           C  
ATOM   2885  HA  ILE   182      79.337  68.593  86.238  1.00  0.00           H  
ATOM   2886  CB  ILE   182      79.446  66.360  86.518  1.00  0.00           C  
ATOM   2887  HB  ILE   182      79.679  65.539  85.839  1.00  0.00           H  
ATOM   2888  CG2 ILE   182      80.597  66.410  87.470  1.00  0.00           C  
ATOM   2889 HG21 ILE   182      80.596  65.591  88.190  1.00  0.00           H  
ATOM   2890 HG22 ILE   182      81.569  66.528  86.990  1.00  0.00           H  
ATOM   2891 HG23 ILE   182      80.483  67.296  88.094  1.00  0.00           H  
ATOM   2892  CG1 ILE   182      78.184  66.018  87.348  1.00  0.00           C  
ATOM   2893 HG12 ILE   182      78.240  66.618  88.256  1.00  0.00           H  
ATOM   2894 HG13 ILE   182      77.259  66.280  86.834  1.00  0.00           H  
ATOM   2895  CD1 ILE   182      78.205  64.567  87.770  1.00  0.00           C  
ATOM   2896 HD11 ILE   182      77.285  64.456  88.345  1.00  0.00           H  
ATOM   2897 HD12 ILE   182      78.186  63.940  86.878  1.00  0.00           H  
ATOM   2898 HD13 ILE   182      79.069  64.276  88.366  1.00  0.00           H  
ATOM   2899  C   ILE   182      80.528  67.797  84.705  1.00  0.00           C  
ATOM   2900  O   ILE   182      81.293  68.753  84.818  1.00  0.00           O  
ATOM   2901  N   ASN   183      80.666  66.895  83.657  1.00  0.00           N  
ATOM   2902  H   ASN   183      79.893  66.244  83.638  1.00  0.00           H  
ATOM   2903  CA  ASN   183      81.907  66.795  82.862  1.00  0.00           C  
ATOM   2904  HA  ASN   183      82.777  66.524  83.461  1.00  0.00           H  
ATOM   2905  CB  ASN   183      81.666  65.635  81.860  1.00  0.00           C  
ATOM   2906  HB2 ASN   183      81.415  64.767  82.470  1.00  0.00           H  
ATOM   2907  HB3 ASN   183      80.793  65.932  81.279  1.00  0.00           H  
ATOM   2908  CG  ASN   183      82.890  65.494  80.996  1.00  0.00           C  
ATOM   2909  OD1 ASN   183      83.990  65.259  81.369  1.00  0.00           O  
ATOM   2910  ND2 ASN   183      82.623  65.706  79.719  1.00  0.00           N  
ATOM   2911 HD21 ASN   183      83.405  65.782  79.084  1.00  0.00           H  
ATOM   2912 HD22 ASN   183      81.703  65.641  79.307  1.00  0.00           H  
ATOM   2913  C   ASN   183      82.134  68.175  82.129  1.00  0.00           C  
ATOM   2914  O   ASN   183      83.267  68.443  81.794  1.00  0.00           O  
ATOM   2915  N   GLU   184      81.070  68.977  81.895  1.00  0.00           N  
ATOM   2916  H   GLU   184      80.112  68.732  82.100  1.00  0.00           H  
ATOM   2917  CA  GLU   184      81.127  70.310  81.280  1.00  0.00           C  
ATOM   2918  HA  GLU   184      81.433  70.172  80.243  1.00  0.00           H  
ATOM   2919  CB  GLU   184      79.683  70.849  81.394  1.00  0.00           C  
ATOM   2920  HB2 GLU   184      79.075  70.093  80.898  1.00  0.00           H  
ATOM   2921  HB3 GLU   184      79.247  70.964  82.387  1.00  0.00           H  
ATOM   2922  CG  GLU   184      79.497  72.310  80.839  1.00  0.00           C  
ATOM   2923  HG2 GLU   184      78.518  72.641  81.183  1.00  0.00           H  
ATOM   2924  HG3 GLU   184      80.276  72.990  81.184  1.00  0.00           H  
ATOM   2925  CD  GLU   184      79.532  72.322  79.279  1.00  0.00           C  
ATOM   2926  OE1 GLU   184      78.830  71.450  78.723  1.00  0.00           O  
ATOM   2927  OE2 GLU   184      80.059  73.302  78.710  1.00  0.00           O  
ATOM   2928  C   GLU   184      82.046  71.338  82.003  1.00  0.00           C  
ATOM   2929  O   GLU   184      82.678  72.132  81.402  1.00  0.00           O  
ATOM   2930  N   VAL   185      82.103  71.262  83.356  1.00  0.00           N  
ATOM   2931  H   VAL   185      81.746  70.445  83.832  1.00  0.00           H  
ATOM   2932  CA  VAL   185      82.773  72.297  84.237  1.00  0.00           C  
ATOM   2933  HA  VAL   185      83.216  73.069  83.608  1.00  0.00           H  
ATOM   2934  CB  VAL   185      81.599  73.009  85.014  1.00  0.00           C  
ATOM   2935  HB  VAL   185      80.876  73.362  84.278  1.00  0.00           H  
ATOM   2936  CG1 VAL   185      81.039  72.115  86.137  1.00  0.00           C  
ATOM   2937 HG11 VAL   185      81.898  71.778  86.717  1.00  0.00           H  
ATOM   2938 HG12 VAL   185      80.282  72.698  86.661  1.00  0.00           H  
ATOM   2939 HG13 VAL   185      80.450  71.270  85.778  1.00  0.00           H  
ATOM   2940  CG2 VAL   185      82.006  74.264  85.719  1.00  0.00           C  
ATOM   2941 HG21 VAL   185      82.163  75.017  84.947  1.00  0.00           H  
ATOM   2942 HG22 VAL   185      81.216  74.662  86.356  1.00  0.00           H  
ATOM   2943 HG23 VAL   185      82.789  74.250  86.477  1.00  0.00           H  
ATOM   2944  C   VAL   185      83.896  71.705  85.070  1.00  0.00           C  
ATOM   2945  O   VAL   185      84.722  72.497  85.507  1.00  0.00           O  
ATOM   2946  N   ILE   186      83.972  70.421  85.236  1.00  0.00           N  
ATOM   2947  H   ILE   186      83.160  69.910  84.920  1.00  0.00           H  
ATOM   2948  CA  ILE   186      84.958  69.789  86.195  1.00  0.00           C  
ATOM   2949  HA  ILE   186      84.827  70.408  87.082  1.00  0.00           H  
ATOM   2950  CB  ILE   186      84.368  68.371  86.574  1.00  0.00           C  
ATOM   2951  HB  ILE   186      83.320  68.467  86.858  1.00  0.00           H  
ATOM   2952  CG2 ILE   186      84.388  67.452  85.333  1.00  0.00           C  
ATOM   2953 HG21 ILE   186      85.404  67.089  85.175  1.00  0.00           H  
ATOM   2954 HG22 ILE   186      83.693  66.650  85.580  1.00  0.00           H  
ATOM   2955 HG23 ILE   186      84.079  67.990  84.437  1.00  0.00           H  
ATOM   2956  CG1 ILE   186      85.084  67.744  87.730  1.00  0.00           C  
ATOM   2957 HG12 ILE   186      86.087  67.515  87.371  1.00  0.00           H  
ATOM   2958 HG13 ILE   186      85.268  68.526  88.467  1.00  0.00           H  
ATOM   2959  CD1 ILE   186      84.374  66.547  88.384  1.00  0.00           C  
ATOM   2960 HD11 ILE   186      84.956  66.102  89.191  1.00  0.00           H  
ATOM   2961 HD12 ILE   186      83.352  66.855  88.606  1.00  0.00           H  
ATOM   2962 HD13 ILE   186      84.405  65.760  87.631  1.00  0.00           H  
ATOM   2963  C   ILE   186      86.432  69.814  85.805  1.00  0.00           C  
ATOM   2964  O   ILE   186      87.324  69.453  86.544  1.00  0.00           O  
ATOM   2965  N   GLY   187      86.725  70.317  84.605  1.00  0.00           N  
ATOM   2966  H   GLY   187      85.932  70.454  83.994  1.00  0.00           H  
ATOM   2967  CA  GLY   187      88.066  70.562  84.017  1.00  0.00           C  
ATOM   2968  HA2 GLY   187      88.853  70.192  84.674  1.00  0.00           H  
ATOM   2969  HA3 GLY   187      88.227  70.014  83.089  1.00  0.00           H  
ATOM   2970  C   GLY   187      88.415  71.979  83.673  1.00  0.00           C  
ATOM   2971  O   GLY   187      88.557  72.799  84.602  1.00  0.00           O  
ATOM   2972  N   ASP   188      88.522  72.323  82.382  1.00  0.00           N  
ATOM   2973  H   ASP   188      88.133  71.670  81.717  1.00  0.00           H  
ATOM   2974  CA  ASP   188      88.919  73.627  81.806  1.00  0.00           C  
ATOM   2975  HA  ASP   188      89.920  73.748  82.221  1.00  0.00           H  
ATOM   2976  CB  ASP   188      89.104  73.565  80.249  1.00  0.00           C  
ATOM   2977  HB2 ASP   188      89.604  74.459  79.876  1.00  0.00           H  
ATOM   2978  HB3 ASP   188      89.815  72.757  80.075  1.00  0.00           H  
ATOM   2979  CG  ASP   188      87.872  73.395  79.460  1.00  0.00           C  
ATOM   2980  OD1 ASP   188      86.879  72.885  80.072  1.00  0.00           O  
ATOM   2981  OD2 ASP   188      87.862  73.570  78.210  1.00  0.00           O  
ATOM   2982  C   ASP   188      88.187  74.842  82.393  1.00  0.00           C  
ATOM   2983  O   ASP   188      88.794  75.926  82.622  1.00  0.00           O  
ATOM   2984  N   LYS   189      86.923  74.696  82.748  1.00  0.00           N  
ATOM   2985  H   LYS   189      86.417  73.883  82.427  1.00  0.00           H  
ATOM   2986  CA  LYS   189      86.214  75.905  83.221  1.00  0.00           C  
ATOM   2987  HA  LYS   189      86.497  76.648  82.475  1.00  0.00           H  
ATOM   2988  CB  LYS   189      84.741  75.634  83.097  1.00  0.00           C  
ATOM   2989  HB2 LYS   189      84.478  74.775  83.715  1.00  0.00           H  
ATOM   2990  HB3 LYS   189      84.192  76.521  83.414  1.00  0.00           H  
ATOM   2991  CG  LYS   189      84.321  75.432  81.646  1.00  0.00           C  
ATOM   2992  HG2 LYS   189      84.753  76.186  80.989  1.00  0.00           H  
ATOM   2993  HG3 LYS   189      84.493  74.416  81.292  1.00  0.00           H  
ATOM   2994  CD  LYS   189      82.822  75.624  81.543  1.00  0.00           C  
ATOM   2995  HD2 LYS   189      82.282  74.880  82.128  1.00  0.00           H  
ATOM   2996  HD3 LYS   189      82.498  76.579  81.957  1.00  0.00           H  
ATOM   2997  CE  LYS   189      82.373  75.480  80.116  1.00  0.00           C  
ATOM   2998  HE2 LYS   189      81.314  75.666  79.936  1.00  0.00           H  
ATOM   2999  HE3 LYS   189      82.982  76.232  79.614  1.00  0.00           H  
ATOM   3000  NZ  LYS   189      82.699  74.163  79.554  1.00  0.00           N  
ATOM   3001  HZ1 LYS   189      81.927  73.876  78.969  1.00  0.00           H  
ATOM   3002  HZ2 LYS   189      83.522  74.119  78.970  1.00  0.00           H  
ATOM   3003  HZ3 LYS   189      82.775  73.463  80.278  1.00  0.00           H  
ATOM   3004  C   LYS   189      86.535  76.347  84.630  1.00  0.00           C  
ATOM   3005  O   LYS   189      86.273  77.496  84.948  1.00  0.00           O  
ATOM   3006  N   ILE   190      87.381  75.639  85.383  1.00  0.00           N  
ATOM   3007  H   ILE   190      87.648  74.746  84.992  1.00  0.00           H  
ATOM   3008  CA  ILE   190      87.875  75.927  86.734  1.00  0.00           C  
ATOM   3009  HA  ILE   190      87.052  76.525  87.127  1.00  0.00           H  
ATOM   3010  CB  ILE   190      88.085  74.690  87.640  1.00  0.00           C  
ATOM   3011  HB  ILE   190      88.839  74.116  87.101  1.00  0.00           H  
ATOM   3012  CG2 ILE   190      88.691  75.132  88.955  1.00  0.00           C  
ATOM   3013 HG21 ILE   190      89.624  75.634  88.698  1.00  0.00           H  
ATOM   3014 HG22 ILE   190      88.147  75.966  89.400  1.00  0.00           H  
ATOM   3015 HG23 ILE   190      88.918  74.247  89.550  1.00  0.00           H  
ATOM   3016  CG1 ILE   190      86.770  73.936  87.954  1.00  0.00           C  
ATOM   3017 HG12 ILE   190      86.214  74.393  88.773  1.00  0.00           H  
ATOM   3018 HG13 ILE   190      86.039  74.019  87.150  1.00  0.00           H  
ATOM   3019  CD1 ILE   190      86.854  72.446  88.278  1.00  0.00           C  
ATOM   3020 HD11 ILE   190      85.862  72.072  88.530  1.00  0.00           H  
ATOM   3021 HD12 ILE   190      87.077  71.946  87.335  1.00  0.00           H  
ATOM   3022 HD13 ILE   190      87.493  72.314  89.151  1.00  0.00           H  
ATOM   3023  C   ILE   190      89.117  76.809  86.588  1.00  0.00           C  
ATOM   3024  O   ILE   190      89.215  77.843  87.267  1.00  0.00           O  
ATOM   3025  N   GLY   191      89.986  76.467  85.668  1.00  0.00           N  
ATOM   3026  H   GLY   191      89.914  75.553  85.244  1.00  0.00           H  
ATOM   3027  CA  GLY   191      90.972  77.369  85.141  1.00  0.00           C  
ATOM   3028  HA2 GLY   191      91.756  77.685  85.829  1.00  0.00           H  
ATOM   3029  HA3 GLY   191      91.365  76.725  84.354  1.00  0.00           H  
ATOM   3030  C   GLY   191      90.358  78.658  84.593  1.00  0.00           C  
ATOM   3031  O   GLY   191      90.809  79.739  85.009  1.00  0.00           O  
ATOM   3032  N   MET   192      89.282  78.583  83.774  1.00  0.00           N  
ATOM   3033  H   MET   192      88.993  77.654  83.504  1.00  0.00           H  
ATOM   3034  CA  MET   192      88.703  79.815  83.136  1.00  0.00           C  
ATOM   3035  HA  MET   192      89.512  80.440  82.756  1.00  0.00           H  
ATOM   3036  CB  MET   192      87.722  79.489  81.979  1.00  0.00           C  
ATOM   3037  HB2 MET   192      88.278  78.887  81.261  1.00  0.00           H  
ATOM   3038  HB3 MET   192      86.891  78.897  82.363  1.00  0.00           H  
ATOM   3039  CG  MET   192      87.188  80.783  81.395  1.00  0.00           C  
ATOM   3040  HG2 MET   192      86.716  81.369  82.184  1.00  0.00           H  
ATOM   3041  HG3 MET   192      88.023  81.456  81.197  1.00  0.00           H  
ATOM   3042  SD  MET   192      86.104  80.564  79.961  1.00  0.00           S  
ATOM   3043  CE  MET   192      87.374  79.938  78.761  1.00  0.00           C  
ATOM   3044  HE1 MET   192      87.038  80.087  77.735  1.00  0.00           H  
ATOM   3045  HE2 MET   192      88.327  80.467  78.785  1.00  0.00           H  
ATOM   3046  HE3 MET   192      87.559  78.877  78.930  1.00  0.00           H  
ATOM   3047  C   MET   192      88.123  80.720  84.257  1.00  0.00           C  
ATOM   3048  O   MET   192      88.302  81.952  84.121  1.00  0.00           O  
ATOM   3049  N   PHE   193      87.553  80.218  85.378  1.00  0.00           N  
ATOM   3050  H   PHE   193      87.538  79.208  85.360  1.00  0.00           H  
ATOM   3051  CA  PHE   193      87.096  80.870  86.494  1.00  0.00           C  
ATOM   3052  HA  PHE   193      86.382  81.633  86.186  1.00  0.00           H  
ATOM   3053  CB  PHE   193      86.310  79.910  87.394  1.00  0.00           C  
ATOM   3054  HB2 PHE   193      85.423  79.530  86.887  1.00  0.00           H  
ATOM   3055  HB3 PHE   193      86.904  79.058  87.725  1.00  0.00           H  
ATOM   3056  CG  PHE   193      85.871  80.681  88.635  1.00  0.00           C  
ATOM   3057  CD1 PHE   193      86.571  80.531  89.828  1.00  0.00           C  
ATOM   3058  HD1 PHE   193      87.430  79.881  89.901  1.00  0.00           H  
ATOM   3059  CE1 PHE   193      86.283  81.400  90.896  1.00  0.00           C  
ATOM   3060  HE1 PHE   193      86.888  81.398  91.791  1.00  0.00           H  
ATOM   3061  CZ  PHE   193      85.214  82.248  90.829  1.00  0.00           C  
ATOM   3062  HZ  PHE   193      84.910  82.781  91.717  1.00  0.00           H  
ATOM   3063  CE2 PHE   193      84.397  82.352  89.666  1.00  0.00           C  
ATOM   3064  HE2 PHE   193      83.573  83.051  89.677  1.00  0.00           H  
ATOM   3065  CD2 PHE   193      84.781  81.558  88.557  1.00  0.00           C  
ATOM   3066  HD2 PHE   193      84.202  81.632  87.648  1.00  0.00           H  
ATOM   3067  C   PHE   193      88.272  81.552  87.157  1.00  0.00           C  
ATOM   3068  O   PHE   193      88.186  82.796  87.321  1.00  0.00           O  
ATOM   3069  N   PHE   194      89.323  80.887  87.554  1.00  0.00           N  
ATOM   3070  H   PHE   194      89.364  79.902  87.333  1.00  0.00           H  
ATOM   3071  CA  PHE   194      90.396  81.563  88.338  1.00  0.00           C  
ATOM   3072  HA  PHE   194      90.086  82.186  89.177  1.00  0.00           H  
ATOM   3073  CB  PHE   194      91.392  80.573  88.845  1.00  0.00           C  
ATOM   3074  HB2 PHE   194      91.703  79.891  88.054  1.00  0.00           H  
ATOM   3075  HB3 PHE   194      92.274  81.143  89.139  1.00  0.00           H  
ATOM   3076  CG  PHE   194      90.841  79.633  89.941  1.00  0.00           C  
ATOM   3077  CD1 PHE   194      90.261  80.258  91.060  1.00  0.00           C  
ATOM   3078  HD1 PHE   194      90.189  81.333  91.139  1.00  0.00           H  
ATOM   3079  CE1 PHE   194      89.780  79.467  92.147  1.00  0.00           C  
ATOM   3080  HE1 PHE   194      89.250  79.884  92.990  1.00  0.00           H  
ATOM   3081  CZ  PHE   194      89.859  78.035  92.029  1.00  0.00           C  
ATOM   3082  HZ  PHE   194      89.554  77.353  92.810  1.00  0.00           H  
ATOM   3083  CE2 PHE   194      90.514  77.438  90.919  1.00  0.00           C  
ATOM   3084  HE2 PHE   194      90.577  76.360  90.905  1.00  0.00           H  
ATOM   3085  CD2 PHE   194      90.950  78.262  89.857  1.00  0.00           C  
ATOM   3086  HD2 PHE   194      91.264  77.828  88.919  1.00  0.00           H  
ATOM   3087  C   PHE   194      91.216  82.514  87.418  1.00  0.00           C  
ATOM   3088  O   PHE   194      91.387  83.625  87.777  1.00  0.00           O  
ATOM   3089  N   GLN   195      91.469  82.165  86.159  1.00  0.00           N  
ATOM   3090  H   GLN   195      91.387  81.207  85.848  1.00  0.00           H  
ATOM   3091  CA  GLN   195      92.224  83.048  85.206  1.00  0.00           C  
ATOM   3092  HA  GLN   195      93.194  83.402  85.554  1.00  0.00           H  
ATOM   3093  CB  GLN   195      92.445  82.236  83.890  1.00  0.00           C  
ATOM   3094  HB2 GLN   195      92.875  81.264  84.133  1.00  0.00           H  
ATOM   3095  HB3 GLN   195      91.446  81.964  83.550  1.00  0.00           H  
ATOM   3096  CG  GLN   195      93.092  83.027  82.821  1.00  0.00           C  
ATOM   3097  HG2 GLN   195      92.807  84.077  82.878  1.00  0.00           H  
ATOM   3098  HG3 GLN   195      94.180  83.082  82.863  1.00  0.00           H  
ATOM   3099  CD  GLN   195      92.663  82.607  81.419  1.00  0.00           C  
ATOM   3100  OE1 GLN   195      92.311  81.472  81.156  1.00  0.00           O  
ATOM   3101  NE2 GLN   195      92.624  83.465  80.389  1.00  0.00           N  
ATOM   3102 HE21 GLN   195      92.990  84.386  80.583  1.00  0.00           H  
ATOM   3103 HE22 GLN   195      92.276  83.116  79.507  1.00  0.00           H  
ATOM   3104  C   GLN   195      91.408  84.329  85.018  1.00  0.00           C  
ATOM   3105  O   GLN   195      91.926  85.447  85.189  1.00  0.00           O  
ATOM   3106  N   SER   196      90.087  84.233  84.613  1.00  0.00           N  
ATOM   3107  H   SER   196      89.696  83.303  84.562  1.00  0.00           H  
ATOM   3108  CA  SER   196      89.275  85.374  84.376  1.00  0.00           C  
ATOM   3109  HA  SER   196      89.784  86.026  83.666  1.00  0.00           H  
ATOM   3110  CB  SER   196      87.964  85.111  83.802  1.00  0.00           C  
ATOM   3111  HB2 SER   196      88.070  84.631  82.829  1.00  0.00           H  
ATOM   3112  HB3 SER   196      87.589  84.267  84.379  1.00  0.00           H  
ATOM   3113  OG  SER   196      87.017  86.118  83.704  1.00  0.00           O  
ATOM   3114  HG  SER   196      87.368  86.804  83.131  1.00  0.00           H  
ATOM   3115  C   SER   196      89.074  86.175  85.684  1.00  0.00           C  
ATOM   3116  O   SER   196      89.090  87.403  85.663  1.00  0.00           O  
ATOM   3117  N   MET   197      88.904  85.520  86.820  1.00  0.00           N  
ATOM   3118  H   MET   197      88.786  84.518  86.761  1.00  0.00           H  
ATOM   3119  CA  MET   197      88.889  86.206  88.098  1.00  0.00           C  
ATOM   3120  HA  MET   197      88.067  86.922  88.093  1.00  0.00           H  
ATOM   3121  CB  MET   197      88.525  85.185  89.146  1.00  0.00           C  
ATOM   3122  HB2 MET   197      87.591  84.665  88.933  1.00  0.00           H  
ATOM   3123  HB3 MET   197      89.298  84.445  89.351  1.00  0.00           H  
ATOM   3124  CG  MET   197      88.375  85.785  90.551  1.00  0.00           C  
ATOM   3125  HG2 MET   197      88.385  84.919  91.212  1.00  0.00           H  
ATOM   3126  HG3 MET   197      89.284  86.333  90.796  1.00  0.00           H  
ATOM   3127  SD  MET   197      87.017  86.824  91.186  1.00  0.00           S  
ATOM   3128  CE  MET   197      85.572  85.675  91.013  1.00  0.00           C  
ATOM   3129  HE1 MET   197      85.416  85.320  89.994  1.00  0.00           H  
ATOM   3130  HE2 MET   197      85.801  84.816  91.644  1.00  0.00           H  
ATOM   3131  HE3 MET   197      84.684  86.207  91.351  1.00  0.00           H  
ATOM   3132  C   MET   197      90.163  86.994  88.439  1.00  0.00           C  
ATOM   3133  O   MET   197      90.157  88.170  88.888  1.00  0.00           O  
ATOM   3134  N   ALA   198      91.337  86.430  88.043  1.00  0.00           N  
ATOM   3135  H   ALA   198      91.347  85.460  87.762  1.00  0.00           H  
ATOM   3136  CA  ALA   198      92.744  87.051  88.167  1.00  0.00           C  
ATOM   3137  HA  ALA   198      92.901  87.501  89.147  1.00  0.00           H  
ATOM   3138  CB  ALA   198      93.713  85.954  87.923  1.00  0.00           C  
ATOM   3139  HB1 ALA   198      93.654  85.211  88.718  1.00  0.00           H  
ATOM   3140  HB2 ALA   198      93.572  85.473  86.955  1.00  0.00           H  
ATOM   3141  HB3 ALA   198      94.708  86.397  87.886  1.00  0.00           H  
ATOM   3142  C   ALA   198      92.795  88.241  87.199  1.00  0.00           C  
ATOM   3143  O   ALA   198      93.399  89.185  87.537  1.00  0.00           O  
ATOM   3144  N   THR   199      92.134  88.218  86.025  1.00  0.00           N  
ATOM   3145  H   THR   199      91.665  87.345  85.831  1.00  0.00           H  
ATOM   3146  CA  THR   199      92.062  89.316  84.991  1.00  0.00           C  
ATOM   3147  HA  THR   199      93.067  89.721  84.872  1.00  0.00           H  
ATOM   3148  CB  THR   199      91.586  88.717  83.663  1.00  0.00           C  
ATOM   3149  HB  THR   199      90.502  88.604  83.665  1.00  0.00           H  
ATOM   3150  CG2 THR   199      92.102  89.716  82.629  1.00  0.00           C  
ATOM   3151 HG21 THR   199      91.512  90.631  82.678  1.00  0.00           H  
ATOM   3152 HG22 THR   199      93.165  89.865  82.821  1.00  0.00           H  
ATOM   3153 HG23 THR   199      91.932  89.501  81.574  1.00  0.00           H  
ATOM   3154  OG1 THR   199      92.196  87.584  83.321  1.00  0.00           O  
ATOM   3155  HG1 THR   199      92.318  87.112  84.148  1.00  0.00           H  
ATOM   3156  C   THR   199      91.202  90.437  85.440  1.00  0.00           C  
ATOM   3157  O   THR   199      91.398  91.592  85.169  1.00  0.00           O  
ATOM   3158  N   PHE   200      90.192  90.101  86.265  1.00  0.00           N  
ATOM   3159  H   PHE   200      90.023  89.115  86.404  1.00  0.00           H  
ATOM   3160  CA  PHE   200      89.334  91.039  87.026  1.00  0.00           C  
ATOM   3161  HA  PHE   200      88.986  91.843  86.377  1.00  0.00           H  
ATOM   3162  CB  PHE   200      87.991  90.393  87.537  1.00  0.00           C  
ATOM   3163  HB2 PHE   200      87.169  90.389  86.821  1.00  0.00           H  
ATOM   3164  HB3 PHE   200      88.187  89.405  87.954  1.00  0.00           H  
ATOM   3165  CG  PHE   200      87.409  91.024  88.779  1.00  0.00           C  
ATOM   3166  CD1 PHE   200      86.580  92.134  88.593  1.00  0.00           C  
ATOM   3167  HD1 PHE   200      86.422  92.501  87.590  1.00  0.00           H  
ATOM   3168  CE1 PHE   200      85.915  92.710  89.720  1.00  0.00           C  
ATOM   3169  HE1 PHE   200      85.272  93.558  89.537  1.00  0.00           H  
ATOM   3170  CZ  PHE   200      86.095  92.262  91.020  1.00  0.00           C  
ATOM   3171  HZ  PHE   200      85.801  92.785  91.918  1.00  0.00           H  
ATOM   3172  CE2 PHE   200      86.930  91.130  91.189  1.00  0.00           C  
ATOM   3173  HE2 PHE   200      87.141  90.750  92.178  1.00  0.00           H  
ATOM   3174  CD2 PHE   200      87.531  90.498  90.106  1.00  0.00           C  
ATOM   3175  HD2 PHE   200      88.210  89.700  90.370  1.00  0.00           H  
ATOM   3176  C   PHE   200      90.079  91.799  88.129  1.00  0.00           C  
ATOM   3177  O   PHE   200      90.298  93.005  87.966  1.00  0.00           O  
ATOM   3178  N   PHE   201      90.705  91.111  89.029  1.00  0.00           N  
ATOM   3179  H   PHE   201      90.563  90.118  89.146  1.00  0.00           H  
ATOM   3180  CA  PHE   201      91.661  91.711  89.977  1.00  0.00           C  
ATOM   3181  HA  PHE   201      91.096  92.305  90.695  1.00  0.00           H  
ATOM   3182  CB  PHE   201      92.412  90.698  90.848  1.00  0.00           C  
ATOM   3183  HB2 PHE   201      92.807  89.921  90.194  1.00  0.00           H  
ATOM   3184  HB3 PHE   201      93.225  91.219  91.355  1.00  0.00           H  
ATOM   3185  CG  PHE   201      91.606  90.079  91.981  1.00  0.00           C  
ATOM   3186  CD1 PHE   201      91.008  90.940  92.927  1.00  0.00           C  
ATOM   3187  HD1 PHE   201      91.306  91.977  92.889  1.00  0.00           H  
ATOM   3188  CE1 PHE   201      90.142  90.485  93.910  1.00  0.00           C  
ATOM   3189  HE1 PHE   201      89.859  91.100  94.752  1.00  0.00           H  
ATOM   3190  CZ  PHE   201      89.931  89.091  93.991  1.00  0.00           C  
ATOM   3191  HZ  PHE   201      89.298  88.715  94.781  1.00  0.00           H  
ATOM   3192  CE2 PHE   201      90.508  88.159  93.092  1.00  0.00           C  
ATOM   3193  HE2 PHE   201      90.401  87.096  93.249  1.00  0.00           H  
ATOM   3194  CD2 PHE   201      91.340  88.671  92.051  1.00  0.00           C  
ATOM   3195  HD2 PHE   201      91.805  87.961  91.384  1.00  0.00           H  
ATOM   3196  C   PHE   201      92.676  92.700  89.288  1.00  0.00           C  
ATOM   3197  O   PHE   201      92.686  93.932  89.539  1.00  0.00           O  
ATOM   3198  N   THR   202      93.623  92.127  88.478  1.00  0.00           N  
ATOM   3199  H   THR   202      93.516  91.149  88.251  1.00  0.00           H  
ATOM   3200  CA  THR   202      94.745  92.887  87.877  1.00  0.00           C  
ATOM   3201  HA  THR   202      95.409  93.198  88.683  1.00  0.00           H  
ATOM   3202  CB  THR   202      95.478  91.957  86.917  1.00  0.00           C  
ATOM   3203  HB  THR   202      96.051  92.648  86.298  1.00  0.00           H  
ATOM   3204  CG2 THR   202      96.327  91.042  87.802  1.00  0.00           C  
ATOM   3205 HG21 THR   202      95.753  90.611  88.622  1.00  0.00           H  
ATOM   3206 HG22 THR   202      96.917  90.322  87.236  1.00  0.00           H  
ATOM   3207 HG23 THR   202      96.997  91.707  88.348  1.00  0.00           H  
ATOM   3208  OG1 THR   202      94.662  91.196  86.099  1.00  0.00           O  
ATOM   3209  HG1 THR   202      94.348  90.525  86.710  1.00  0.00           H  
ATOM   3210  C   THR   202      94.249  94.085  87.019  1.00  0.00           C  
ATOM   3211  O   THR   202      94.922  95.129  86.923  1.00  0.00           O  
ATOM   3212  N   GLY   203      93.083  93.876  86.374  1.00  0.00           N  
ATOM   3213  H   GLY   203      92.681  92.951  86.426  1.00  0.00           H  
ATOM   3214  CA  GLY   203      92.481  94.778  85.383  1.00  0.00           C  
ATOM   3215  HA2 GLY   203      93.133  95.087  84.566  1.00  0.00           H  
ATOM   3216  HA3 GLY   203      91.587  94.285  85.002  1.00  0.00           H  
ATOM   3217  C   GLY   203      92.082  96.070  86.102  1.00  0.00           C  
ATOM   3218  O   GLY   203      92.446  97.156  85.655  1.00  0.00           O  
ATOM   3219  N   PHE   204      91.303  95.961  87.176  1.00  0.00           N  
ATOM   3220  H   PHE   204      90.908  95.055  87.384  1.00  0.00           H  
ATOM   3221  CA  PHE   204      90.995  97.089  88.047  1.00  0.00           C  
ATOM   3222  HA  PHE   204      90.539  97.875  87.445  1.00  0.00           H  
ATOM   3223  CB  PHE   204      89.925  96.614  89.054  1.00  0.00           C  
ATOM   3224  HB2 PHE   204      90.268  95.628  89.368  1.00  0.00           H  
ATOM   3225  HB3 PHE   204      89.900  97.254  89.935  1.00  0.00           H  
ATOM   3226  CG  PHE   204      88.539  96.625  88.411  1.00  0.00           C  
ATOM   3227  CD1 PHE   204      87.783  97.834  88.473  1.00  0.00           C  
ATOM   3228  HD1 PHE   204      88.302  98.715  88.819  1.00  0.00           H  
ATOM   3229  CE1 PHE   204      86.454  97.908  88.069  1.00  0.00           C  
ATOM   3230  HE1 PHE   204      85.872  98.818  88.061  1.00  0.00           H  
ATOM   3231  CZ  PHE   204      85.902  96.743  87.472  1.00  0.00           C  
ATOM   3232  HZ  PHE   204      84.930  96.924  87.035  1.00  0.00           H  
ATOM   3233  CE2 PHE   204      86.723  95.589  87.207  1.00  0.00           C  
ATOM   3234  HE2 PHE   204      86.316  94.688  86.772  1.00  0.00           H  
ATOM   3235  CD2 PHE   204      87.993  95.471  87.854  1.00  0.00           C  
ATOM   3236  HD2 PHE   204      88.399  94.471  87.808  1.00  0.00           H  
ATOM   3237  C   PHE   204      92.271  97.626  88.735  1.00  0.00           C  
ATOM   3238  O   PHE   204      92.338  98.837  88.817  1.00  0.00           O  
ATOM   3239  N   ILE   205      93.252  96.764  89.132  1.00  0.00           N  
ATOM   3240  H   ILE   205      93.110  95.793  88.891  1.00  0.00           H  
ATOM   3241  CA  ILE   205      94.448  97.199  89.930  1.00  0.00           C  
ATOM   3242  HA  ILE   205      94.053  97.784  90.761  1.00  0.00           H  
ATOM   3243  CB  ILE   205      95.119  95.955  90.571  1.00  0.00           C  
ATOM   3244  HB  ILE   205      95.021  95.223  89.770  1.00  0.00           H  
ATOM   3245  CG2 ILE   205      96.637  96.067  90.915  1.00  0.00           C  
ATOM   3246 HG21 ILE   205      96.858  96.896  91.588  1.00  0.00           H  
ATOM   3247 HG22 ILE   205      96.868  95.099  91.359  1.00  0.00           H  
ATOM   3248 HG23 ILE   205      97.244  96.067  90.010  1.00  0.00           H  
ATOM   3249  CG1 ILE   205      94.265  95.533  91.732  1.00  0.00           C  
ATOM   3250 HG12 ILE   205      94.313  96.209  92.586  1.00  0.00           H  
ATOM   3251 HG13 ILE   205      93.187  95.561  91.573  1.00  0.00           H  
ATOM   3252  CD1 ILE   205      94.592  94.074  92.144  1.00  0.00           C  
ATOM   3253 HD11 ILE   205      94.666  93.480  91.233  1.00  0.00           H  
ATOM   3254 HD12 ILE   205      95.469  94.037  92.791  1.00  0.00           H  
ATOM   3255 HD13 ILE   205      93.806  93.724  92.814  1.00  0.00           H  
ATOM   3256  C   ILE   205      95.467  98.077  89.195  1.00  0.00           C  
ATOM   3257  O   ILE   205      96.015  99.027  89.767  1.00  0.00           O  
ATOM   3258  N   VAL   206      95.710  97.842  87.848  1.00  0.00           N  
ATOM   3259  H   VAL   206      95.215  97.026  87.517  1.00  0.00           H  
ATOM   3260  CA  VAL   206      96.403  98.756  86.915  1.00  0.00           C  
ATOM   3261  HA  VAL   206      97.369  99.035  87.335  1.00  0.00           H  
ATOM   3262  CB  VAL   206      96.680  98.129  85.541  1.00  0.00           C  
ATOM   3263  HB  VAL   206      95.710  97.867  85.119  1.00  0.00           H  
ATOM   3264  CG1 VAL   206      97.349  99.103  84.579  1.00  0.00           C  
ATOM   3265 HG11 VAL   206      97.739  98.582  83.704  1.00  0.00           H  
ATOM   3266 HG12 VAL   206      96.691  99.876  84.182  1.00  0.00           H  
ATOM   3267 HG13 VAL   206      98.050  99.649  85.210  1.00  0.00           H  
ATOM   3268  CG2 VAL   206      97.345  96.802  85.522  1.00  0.00           C  
ATOM   3269 HG21 VAL   206      98.391  96.982  85.770  1.00  0.00           H  
ATOM   3270 HG22 VAL   206      96.987  96.207  86.362  1.00  0.00           H  
ATOM   3271 HG23 VAL   206      97.156  96.198  84.634  1.00  0.00           H  
ATOM   3272  C   VAL   206      95.707 100.129  86.735  1.00  0.00           C  
ATOM   3273  O   VAL   206      96.377 101.181  86.767  1.00  0.00           O  
ATOM   3274  N   GLY   207      94.389 100.099  86.744  1.00  0.00           N  
ATOM   3275  H   GLY   207      93.900  99.229  86.900  1.00  0.00           H  
ATOM   3276  CA  GLY   207      93.625 101.290  86.809  1.00  0.00           C  
ATOM   3277  HA2 GLY   207      93.873 101.952  85.979  1.00  0.00           H  
ATOM   3278  HA3 GLY   207      92.557 101.079  86.767  1.00  0.00           H  
ATOM   3279  C   GLY   207      93.827 102.087  88.174  1.00  0.00           C  
ATOM   3280  O   GLY   207      94.494 103.130  88.168  1.00  0.00           O  
ATOM   3281  N   PHE   208      93.636 101.473  89.331  1.00  0.00           N  
ATOM   3282  H   PHE   208      93.168 100.578  89.326  1.00  0.00           H  
ATOM   3283  CA  PHE   208      93.833 102.086  90.681  1.00  0.00           C  
ATOM   3284  HA  PHE   208      93.226 102.991  90.655  1.00  0.00           H  
ATOM   3285  CB  PHE   208      93.388 101.115  91.793  1.00  0.00           C  
ATOM   3286  HB2 PHE   208      93.712 100.104  91.546  1.00  0.00           H  
ATOM   3287  HB3 PHE   208      93.873 101.394  92.728  1.00  0.00           H  
ATOM   3288  CG  PHE   208      91.919 101.071  92.084  1.00  0.00           C  
ATOM   3289  CD1 PHE   208      91.189  99.926  91.863  1.00  0.00           C  
ATOM   3290  HD1 PHE   208      91.666  99.016  91.528  1.00  0.00           H  
ATOM   3291  CE1 PHE   208      89.841  99.907  92.204  1.00  0.00           C  
ATOM   3292  HE1 PHE   208      89.222  99.033  92.065  1.00  0.00           H  
ATOM   3293  CZ  PHE   208      89.274 101.066  92.782  1.00  0.00           C  
ATOM   3294  HZ  PHE   208      88.278 101.180  93.183  1.00  0.00           H  
ATOM   3295  CE2 PHE   208      90.081 102.183  92.941  1.00  0.00           C  
ATOM   3296  HE2 PHE   208      89.734 103.102  93.389  1.00  0.00           H  
ATOM   3297  CD2 PHE   208      91.401 102.241  92.581  1.00  0.00           C  
ATOM   3298  HD2 PHE   208      92.095 103.062  92.690  1.00  0.00           H  
ATOM   3299  C   PHE   208      95.203 102.651  90.898  1.00  0.00           C  
ATOM   3300  O   PHE   208      95.541 103.741  91.365  1.00  0.00           O  
ATOM   3301  N   THR   209      96.142 101.926  90.452  1.00  0.00           N  
ATOM   3302  H   THR   209      95.814 101.043  90.087  1.00  0.00           H  
ATOM   3303  CA  THR   209      97.621 102.283  90.361  1.00  0.00           C  
ATOM   3304  HA  THR   209      97.915 102.458  91.396  1.00  0.00           H  
ATOM   3305  CB  THR   209      98.383 101.083  89.818  1.00  0.00           C  
ATOM   3306  HB  THR   209      97.936 100.818  88.860  1.00  0.00           H  
ATOM   3307  CG2 THR   209      99.910 101.228  89.671  1.00  0.00           C  
ATOM   3308 HG21 THR   209     100.237 101.964  88.937  1.00  0.00           H  
ATOM   3309 HG22 THR   209     100.354 101.536  90.617  1.00  0.00           H  
ATOM   3310 HG23 THR   209     100.186 100.211  89.391  1.00  0.00           H  
ATOM   3311  OG1 THR   209      98.287 100.034  90.733  1.00  0.00           O  
ATOM   3312  HG1 THR   209      97.412  99.639  90.717  1.00  0.00           H  
ATOM   3313  C   THR   209      97.962 103.518  89.495  1.00  0.00           C  
ATOM   3314  O   THR   209      98.689 104.405  89.913  1.00  0.00           O  
ATOM   3315  N   ARG   210      97.559 103.441  88.170  1.00  0.00           N  
ATOM   3316  H   ARG   210      96.942 102.687  87.905  1.00  0.00           H  
ATOM   3317  CA  ARG   210      97.888 104.379  87.114  1.00  0.00           C  
ATOM   3318  HA  ARG   210      98.860 104.788  87.393  1.00  0.00           H  
ATOM   3319  CB  ARG   210      98.033 103.744  85.723  1.00  0.00           C  
ATOM   3320  HB2 ARG   210      97.066 103.329  85.438  1.00  0.00           H  
ATOM   3321  HB3 ARG   210      98.362 104.524  85.036  1.00  0.00           H  
ATOM   3322  CG  ARG   210      99.122 102.654  85.621  1.00  0.00           C  
ATOM   3323  HG2 ARG   210      98.907 101.861  86.338  1.00  0.00           H  
ATOM   3324  HG3 ARG   210      98.921 102.123  84.691  1.00  0.00           H  
ATOM   3325  CD  ARG   210     100.578 103.065  85.675  1.00  0.00           C  
ATOM   3326  HD2 ARG   210     100.735 103.669  86.568  1.00  0.00           H  
ATOM   3327  HD3 ARG   210     101.182 102.158  85.643  1.00  0.00           H  
ATOM   3328  NE  ARG   210     100.979 103.906  84.570  1.00  0.00           N  
ATOM   3329  HE  ARG   210     100.674 103.605  83.655  1.00  0.00           H  
ATOM   3330  CZ  ARG   210     101.687 105.038  84.557  1.00  0.00           C  
ATOM   3331  NH1 ARG   210     102.098 105.651  85.652  1.00  0.00           N  
ATOM   3332 HH11 ARG   210     102.776 106.392  85.543  1.00  0.00           H  
ATOM   3333 HH12 ARG   210     101.944 105.088  86.476  1.00  0.00           H  
ATOM   3334  NH2 ARG   210     102.111 105.524  83.429  1.00  0.00           N  
ATOM   3335 HH21 ARG   210     102.735 106.317  83.384  1.00  0.00           H  
ATOM   3336 HH22 ARG   210     101.873 105.148  82.523  1.00  0.00           H  
ATOM   3337  C   ARG   210      96.980 105.634  86.996  1.00  0.00           C  
ATOM   3338  O   ARG   210      97.403 106.628  86.387  1.00  0.00           O  
ATOM   3339  N   GLY   211      95.746 105.676  87.512  1.00  0.00           N  
ATOM   3340  H   GLY   211      95.389 104.887  88.032  1.00  0.00           H  
ATOM   3341  CA  GLY   211      95.001 106.888  87.767  1.00  0.00           C  
ATOM   3342  HA2 GLY   211      95.636 107.403  88.488  1.00  0.00           H  
ATOM   3343  HA3 GLY   211      94.911 107.526  86.888  1.00  0.00           H  
ATOM   3344  C   GLY   211      93.564 106.629  88.383  1.00  0.00           C  
ATOM   3345  O   GLY   211      92.615 106.315  87.628  1.00  0.00           O  
ATOM   3346  N   TRP   212      93.461 106.552  89.715  1.00  0.00           N  
ATOM   3347  H   TRP   212      94.292 106.723  90.262  1.00  0.00           H  
ATOM   3348  CA  TRP   212      92.257 106.005  90.401  1.00  0.00           C  
ATOM   3349  HA  TRP   212      92.122 104.989  90.032  1.00  0.00           H  
ATOM   3350  CB  TRP   212      92.713 105.920  91.855  1.00  0.00           C  
ATOM   3351  HB2 TRP   212      92.061 105.354  92.521  1.00  0.00           H  
ATOM   3352  HB3 TRP   212      93.564 105.262  92.034  1.00  0.00           H  
ATOM   3353  CG  TRP   212      92.944 107.203  92.589  1.00  0.00           C  
ATOM   3354  CD1 TRP   212      94.122 107.704  93.060  1.00  0.00           C  
ATOM   3355  HD1 TRP   212      95.070 107.189  93.002  1.00  0.00           H  
ATOM   3356  NE1 TRP   212      93.863 108.784  93.851  1.00  0.00           N  
ATOM   3357  HE1 TRP   212      94.566 109.331  94.326  1.00  0.00           H  
ATOM   3358  CE2 TRP   212      92.553 109.090  93.869  1.00  0.00           C  
ATOM   3359  CZ2 TRP   212      91.919 110.239  94.358  1.00  0.00           C  
ATOM   3360  HZ2 TRP   212      92.436 111.093  94.769  1.00  0.00           H  
ATOM   3361  CH2 TRP   212      90.529 110.349  94.187  1.00  0.00           C  
ATOM   3362  HH2 TRP   212      90.099 111.326  94.348  1.00  0.00           H  
ATOM   3363  CZ3 TRP   212      89.840 109.325  93.495  1.00  0.00           C  
ATOM   3364  HZ3 TRP   212      88.764 109.244  93.451  1.00  0.00           H  
ATOM   3365  CE3 TRP   212      90.514 108.184  93.072  1.00  0.00           C  
ATOM   3366  HE3 TRP   212      89.975 107.376  92.599  1.00  0.00           H  
ATOM   3367  CD2 TRP   212      91.896 108.054  93.146  1.00  0.00           C  
ATOM   3368  C   TRP   212      91.011 106.862  90.211  1.00  0.00           C  
ATOM   3369  O   TRP   212      89.915 106.343  90.364  1.00  0.00           O  
ATOM   3370  N   LYS   213      91.091 108.133  89.845  1.00  0.00           N  
ATOM   3371  H   LYS   213      92.048 108.452  89.801  1.00  0.00           H  
ATOM   3372  CA  LYS   213      90.017 109.147  89.615  1.00  0.00           C  
ATOM   3373  HA  LYS   213      89.376 109.038  90.490  1.00  0.00           H  
ATOM   3374  CB  LYS   213      90.537 110.554  89.482  1.00  0.00           C  
ATOM   3375  HB2 LYS   213      91.327 110.531  88.732  1.00  0.00           H  
ATOM   3376  HB3 LYS   213      89.817 111.276  89.098  1.00  0.00           H  
ATOM   3377  CG  LYS   213      91.154 111.122  90.798  1.00  0.00           C  
ATOM   3378  HG2 LYS   213      90.348 111.345  91.496  1.00  0.00           H  
ATOM   3379  HG3 LYS   213      91.826 110.389  91.246  1.00  0.00           H  
ATOM   3380  CD  LYS   213      91.984 112.445  90.602  1.00  0.00           C  
ATOM   3381  HD2 LYS   213      92.861 112.418  89.957  1.00  0.00           H  
ATOM   3382  HD3 LYS   213      91.274 113.162  90.190  1.00  0.00           H  
ATOM   3383  CE  LYS   213      92.349 113.019  91.989  1.00  0.00           C  
ATOM   3384  HE2 LYS   213      91.432 113.206  92.547  1.00  0.00           H  
ATOM   3385  HE3 LYS   213      92.979 112.338  92.563  1.00  0.00           H  
ATOM   3386  NZ  LYS   213      93.004 114.293  91.771  1.00  0.00           N  
ATOM   3387  HZ1 LYS   213      93.572 114.554  92.564  1.00  0.00           H  
ATOM   3388  HZ2 LYS   213      93.609 114.228  90.965  1.00  0.00           H  
ATOM   3389  HZ3 LYS   213      92.343 115.010  91.508  1.00  0.00           H  
ATOM   3390  C   LYS   213      89.195 108.804  88.410  1.00  0.00           C  
ATOM   3391  O   LYS   213      87.954 108.636  88.478  1.00  0.00           O  
ATOM   3392  N   LEU   214      89.812 108.423  87.306  1.00  0.00           N  
ATOM   3393  H   LEU   214      90.804 108.595  87.229  1.00  0.00           H  
ATOM   3394  CA  LEU   214      89.274 107.824  86.089  1.00  0.00           C  
ATOM   3395  HA  LEU   214      88.462 108.513  85.853  1.00  0.00           H  
ATOM   3396  CB  LEU   214      90.294 107.859  84.956  1.00  0.00           C  
ATOM   3397  HB2 LEU   214      90.617 108.862  84.676  1.00  0.00           H  
ATOM   3398  HB3 LEU   214      91.207 107.382  85.312  1.00  0.00           H  
ATOM   3399  CG  LEU   214      89.848 107.132  83.693  1.00  0.00           C  
ATOM   3400  HG  LEU   214      89.473 106.145  83.962  1.00  0.00           H  
ATOM   3401  CD1 LEU   214      88.558 107.817  83.120  1.00  0.00           C  
ATOM   3402 HD11 LEU   214      87.732 107.790  83.830  1.00  0.00           H  
ATOM   3403 HD12 LEU   214      88.840 108.870  83.105  1.00  0.00           H  
ATOM   3404 HD13 LEU   214      88.391 107.379  82.136  1.00  0.00           H  
ATOM   3405  CD2 LEU   214      90.991 106.939  82.678  1.00  0.00           C  
ATOM   3406 HD21 LEU   214      91.879 106.767  83.287  1.00  0.00           H  
ATOM   3407 HD22 LEU   214      90.711 106.071  82.081  1.00  0.00           H  
ATOM   3408 HD23 LEU   214      91.120 107.759  81.972  1.00  0.00           H  
ATOM   3409  C   LEU   214      88.702 106.424  86.471  1.00  0.00           C  
ATOM   3410  O   LEU   214      87.576 106.128  85.996  1.00  0.00           O  
ATOM   3411  N   THR   215      89.440 105.559  87.311  1.00  0.00           N  
ATOM   3412  H   THR   215      90.271 105.932  87.747  1.00  0.00           H  
ATOM   3413  CA  THR   215      89.049 104.175  87.671  1.00  0.00           C  
ATOM   3414  HA  THR   215      88.908 103.633  86.736  1.00  0.00           H  
ATOM   3415  CB  THR   215      90.218 103.442  88.406  1.00  0.00           C  
ATOM   3416  HB  THR   215      90.484 104.024  89.288  1.00  0.00           H  
ATOM   3417  CG2 THR   215      89.835 102.024  88.996  1.00  0.00           C  
ATOM   3418 HG21 THR   215      88.967 101.975  89.654  1.00  0.00           H  
ATOM   3419 HG22 THR   215      89.609 101.347  88.172  1.00  0.00           H  
ATOM   3420 HG23 THR   215      90.648 101.698  89.645  1.00  0.00           H  
ATOM   3421  OG1 THR   215      91.291 103.395  87.607  1.00  0.00           O  
ATOM   3422  HG1 THR   215      91.657 104.281  87.557  1.00  0.00           H  
ATOM   3423  C   THR   215      87.757 104.256  88.460  1.00  0.00           C  
ATOM   3424  O   THR   215      86.868 103.447  88.164  1.00  0.00           O  
ATOM   3425  N   LEU   216      87.446 105.240  89.211  1.00  0.00           N  
ATOM   3426  H   LEU   216      88.075 106.024  89.314  1.00  0.00           H  
ATOM   3427  CA  LEU   216      86.156 105.405  89.930  1.00  0.00           C  
ATOM   3428  HA  LEU   216      85.766 104.459  90.305  1.00  0.00           H  
ATOM   3429  CB  LEU   216      86.149 106.430  91.118  1.00  0.00           C  
ATOM   3430  HB2 LEU   216      86.419 107.416  90.738  1.00  0.00           H  
ATOM   3431  HB3 LEU   216      85.109 106.555  91.420  1.00  0.00           H  
ATOM   3432  CG  LEU   216      87.034 106.192  92.398  1.00  0.00           C  
ATOM   3433  HG  LEU   216      88.089 106.244  92.128  1.00  0.00           H  
ATOM   3434  CD1 LEU   216      86.813 107.184  93.517  1.00  0.00           C  
ATOM   3435 HD11 LEU   216      87.632 107.045  94.222  1.00  0.00           H  
ATOM   3436 HD12 LEU   216      86.798 108.171  93.055  1.00  0.00           H  
ATOM   3437 HD13 LEU   216      85.881 107.125  94.079  1.00  0.00           H  
ATOM   3438  CD2 LEU   216      86.833 104.783  92.980  1.00  0.00           C  
ATOM   3439 HD21 LEU   216      87.319 104.717  93.954  1.00  0.00           H  
ATOM   3440 HD22 LEU   216      85.758 104.625  93.067  1.00  0.00           H  
ATOM   3441 HD23 LEU   216      87.147 104.025  92.263  1.00  0.00           H  
ATOM   3442  C   LEU   216      84.995 105.861  88.999  1.00  0.00           C  
ATOM   3443  O   LEU   216      83.855 105.528  89.339  1.00  0.00           O  
ATOM   3444  N   VAL   217      85.192 106.528  87.836  1.00  0.00           N  
ATOM   3445  H   VAL   217      86.151 106.736  87.596  1.00  0.00           H  
ATOM   3446  CA  VAL   217      84.158 106.682  86.786  1.00  0.00           C  
ATOM   3447  HA  VAL   217      83.260 107.075  87.262  1.00  0.00           H  
ATOM   3448  CB  VAL   217      84.546 107.723  85.722  1.00  0.00           C  
ATOM   3449  HB  VAL   217      85.590 107.554  85.457  1.00  0.00           H  
ATOM   3450  CG1 VAL   217      83.796 107.746  84.424  1.00  0.00           C  
ATOM   3451 HG11 VAL   217      82.745 107.912  84.658  1.00  0.00           H  
ATOM   3452 HG12 VAL   217      84.195 108.517  83.764  1.00  0.00           H  
ATOM   3453 HG13 VAL   217      83.778 106.806  83.872  1.00  0.00           H  
ATOM   3454  CG2 VAL   217      84.570 109.145  86.288  1.00  0.00           C  
ATOM   3455 HG21 VAL   217      84.744 109.931  85.552  1.00  0.00           H  
ATOM   3456 HG22 VAL   217      83.555 109.293  86.656  1.00  0.00           H  
ATOM   3457 HG23 VAL   217      85.286 109.082  87.108  1.00  0.00           H  
ATOM   3458  C   VAL   217      83.754 105.329  86.191  1.00  0.00           C  
ATOM   3459  O   VAL   217      82.615 104.908  86.175  1.00  0.00           O  
ATOM   3460  N   ILE   218      84.727 104.585  85.672  1.00  0.00           N  
ATOM   3461  H   ILE   218      85.610 105.028  85.461  1.00  0.00           H  
ATOM   3462  CA  ILE   218      84.582 103.202  85.083  1.00  0.00           C  
ATOM   3463  HA  ILE   218      83.786 103.417  84.371  1.00  0.00           H  
ATOM   3464  CB  ILE   218      85.847 102.765  84.329  1.00  0.00           C  
ATOM   3465  HB  ILE   218      86.631 102.686  85.082  1.00  0.00           H  
ATOM   3466  CG2 ILE   218      85.536 101.461  83.582  1.00  0.00           C  
ATOM   3467 HG21 ILE   218      86.426 101.133  83.045  1.00  0.00           H  
ATOM   3468 HG22 ILE   218      85.221 100.697  84.293  1.00  0.00           H  
ATOM   3469 HG23 ILE   218      84.736 101.645  82.866  1.00  0.00           H  
ATOM   3470  CG1 ILE   218      86.434 103.814  83.310  1.00  0.00           C  
ATOM   3471 HG12 ILE   218      85.773 103.897  82.448  1.00  0.00           H  
ATOM   3472 HG13 ILE   218      86.493 104.727  83.902  1.00  0.00           H  
ATOM   3473  CD1 ILE   218      87.877 103.434  82.904  1.00  0.00           C  
ATOM   3474 HD11 ILE   218      88.484 103.238  83.789  1.00  0.00           H  
ATOM   3475 HD12 ILE   218      87.921 102.595  82.211  1.00  0.00           H  
ATOM   3476 HD13 ILE   218      88.281 104.347  82.466  1.00  0.00           H  
ATOM   3477  C   ILE   218      84.045 102.080  86.053  1.00  0.00           C  
ATOM   3478  O   ILE   218      83.203 101.289  85.616  1.00  0.00           O  
ATOM   3479  N   LEU   219      84.401 102.209  87.302  1.00  0.00           N  
ATOM   3480  H   LEU   219      85.159 102.815  87.584  1.00  0.00           H  
ATOM   3481  CA  LEU   219      83.934 101.360  88.400  1.00  0.00           C  
ATOM   3482  HA  LEU   219      83.993 100.364  87.961  1.00  0.00           H  
ATOM   3483  CB  LEU   219      84.922 101.340  89.586  1.00  0.00           C  
ATOM   3484  HB2 LEU   219      85.879 100.874  89.352  1.00  0.00           H  
ATOM   3485  HB3 LEU   219      85.178 102.376  89.809  1.00  0.00           H  
ATOM   3486  CG  LEU   219      84.457 100.595  90.870  1.00  0.00           C  
ATOM   3487  HG  LEU   219      83.430 100.933  91.007  1.00  0.00           H  
ATOM   3488  CD1 LEU   219      84.534  99.049  90.756  1.00  0.00           C  
ATOM   3489 HD11 LEU   219      83.881  98.803  89.919  1.00  0.00           H  
ATOM   3490 HD12 LEU   219      85.564  98.729  90.596  1.00  0.00           H  
ATOM   3491 HD13 LEU   219      84.099  98.680  91.685  1.00  0.00           H  
ATOM   3492  CD2 LEU   219      85.327 101.120  92.030  1.00  0.00           C  
ATOM   3493 HD21 LEU   219      85.155 100.388  92.818  1.00  0.00           H  
ATOM   3494 HD22 LEU   219      86.393 101.269  91.862  1.00  0.00           H  
ATOM   3495 HD23 LEU   219      84.985 102.097  92.373  1.00  0.00           H  
ATOM   3496  C   LEU   219      82.443 101.528  88.756  1.00  0.00           C  
ATOM   3497  O   LEU   219      81.668 100.593  88.932  1.00  0.00           O  
ATOM   3498  N   ALA   220      81.981 102.761  88.762  1.00  0.00           N  
ATOM   3499  H   ALA   220      82.622 103.487  88.473  1.00  0.00           H  
ATOM   3500  CA  ALA   220      80.492 103.083  88.844  1.00  0.00           C  
ATOM   3501  HA  ALA   220      80.089 102.282  89.464  1.00  0.00           H  
ATOM   3502  CB  ALA   220      80.143 104.491  89.472  1.00  0.00           C  
ATOM   3503  HB1 ALA   220      80.694 105.354  89.097  1.00  0.00           H  
ATOM   3504  HB2 ALA   220      79.061 104.586  89.372  1.00  0.00           H  
ATOM   3505  HB3 ALA   220      80.436 104.412  90.518  1.00  0.00           H  
ATOM   3506  C   ALA   220      79.736 102.895  87.522  1.00  0.00           C  
ATOM   3507  O   ALA   220      78.504 102.937  87.505  1.00  0.00           O  
ATOM   3508  N   ILE   221      80.445 102.762  86.392  1.00  0.00           N  
ATOM   3509  H   ILE   221      81.435 102.966  86.371  1.00  0.00           H  
ATOM   3510  CA  ILE   221      79.815 102.535  85.086  1.00  0.00           C  
ATOM   3511  HA  ILE   221      78.795 102.905  84.983  1.00  0.00           H  
ATOM   3512  CB  ILE   221      80.639 103.081  83.881  1.00  0.00           C  
ATOM   3513  HB  ILE   221      81.675 103.041  84.218  1.00  0.00           H  
ATOM   3514  CG2 ILE   221      80.617 102.226  82.591  1.00  0.00           C  
ATOM   3515 HG21 ILE   221      80.735 101.148  82.702  1.00  0.00           H  
ATOM   3516 HG22 ILE   221      79.644 102.319  82.108  1.00  0.00           H  
ATOM   3517 HG23 ILE   221      81.263 102.581  81.788  1.00  0.00           H  
ATOM   3518  CG1 ILE   221      80.286 104.528  83.678  1.00  0.00           C  
ATOM   3519 HG12 ILE   221      79.203 104.585  83.563  1.00  0.00           H  
ATOM   3520 HG13 ILE   221      80.554 105.128  84.548  1.00  0.00           H  
ATOM   3521  CD1 ILE   221      81.003 105.114  82.455  1.00  0.00           C  
ATOM   3522 HD11 ILE   221      80.600 106.123  82.370  1.00  0.00           H  
ATOM   3523 HD12 ILE   221      82.089 105.133  82.546  1.00  0.00           H  
ATOM   3524 HD13 ILE   221      80.763 104.574  81.540  1.00  0.00           H  
ATOM   3525  C   ILE   221      79.580 101.038  84.970  1.00  0.00           C  
ATOM   3526  O   ILE   221      78.562 100.639  84.407  1.00  0.00           O  
ATOM   3527  N   SER   222      80.386 100.137  85.534  1.00  0.00           N  
ATOM   3528  H   SER   222      81.272 100.453  85.902  1.00  0.00           H  
ATOM   3529  CA  SER   222      80.236  98.648  85.369  1.00  0.00           C  
ATOM   3530  HA  SER   222      80.311  98.464  84.297  1.00  0.00           H  
ATOM   3531  CB  SER   222      81.454  97.927  86.001  1.00  0.00           C  
ATOM   3532  HB2 SER   222      82.382  98.227  85.514  1.00  0.00           H  
ATOM   3533  HB3 SER   222      81.595  98.324  87.006  1.00  0.00           H  
ATOM   3534  OG  SER   222      81.335  96.587  86.162  1.00  0.00           O  
ATOM   3535  HG  SER   222      81.832  96.422  86.967  1.00  0.00           H  
ATOM   3536  C   SER   222      78.835  98.028  85.741  1.00  0.00           C  
ATOM   3537  O   SER   222      78.337  97.120  85.034  1.00  0.00           O  
ATOM   3538  N   PRO   223      78.202  98.566  86.820  1.00  0.00           N  
ATOM   3539  CD  PRO   223      78.862  99.310  87.997  1.00  0.00           C  
ATOM   3540  HD2 PRO   223      78.873 100.400  87.981  1.00  0.00           H  
ATOM   3541  HD3 PRO   223      79.887  98.985  88.176  1.00  0.00           H  
ATOM   3542  CG  PRO   223      78.003  98.776  89.140  1.00  0.00           C  
ATOM   3543  HG2 PRO   223      78.075  99.475  89.974  1.00  0.00           H  
ATOM   3544  HG3 PRO   223      78.454  97.795  89.294  1.00  0.00           H  
ATOM   3545  CB  PRO   223      76.624  98.562  88.618  1.00  0.00           C  
ATOM   3546  HB2 PRO   223      76.008  99.455  88.716  1.00  0.00           H  
ATOM   3547  HB3 PRO   223      76.175  97.761  89.207  1.00  0.00           H  
ATOM   3548  CA  PRO   223      76.909  98.078  87.178  1.00  0.00           C  
ATOM   3549  HA  PRO   223      76.996  96.992  87.155  1.00  0.00           H  
ATOM   3550  C   PRO   223      75.751  98.528  86.245  1.00  0.00           C  
ATOM   3551  O   PRO   223      74.802  97.757  86.090  1.00  0.00           O  
ATOM   3552  N   VAL   224      75.854  99.636  85.480  1.00  0.00           N  
ATOM   3553  H   VAL   224      76.643 100.240  85.663  1.00  0.00           H  
ATOM   3554  CA  VAL   224      74.903 100.061  84.464  1.00  0.00           C  
ATOM   3555  HA  VAL   224      73.842  99.984  84.701  1.00  0.00           H  
ATOM   3556  CB  VAL   224      75.087 101.571  84.091  1.00  0.00           C  
ATOM   3557  HB  VAL   224      76.084 101.708  83.672  1.00  0.00           H  
ATOM   3558  CG1 VAL   224      74.210 102.288  83.073  1.00  0.00           C  
ATOM   3559 HG11 VAL   224      74.446 103.352  83.065  1.00  0.00           H  
ATOM   3560 HG12 VAL   224      74.379 101.921  82.061  1.00  0.00           H  
ATOM   3561 HG13 VAL   224      73.139 102.213  83.264  1.00  0.00           H  
ATOM   3562  CG2 VAL   224      75.147 102.401  85.366  1.00  0.00           C  
ATOM   3563 HG21 VAL   224      76.053 102.041  85.852  1.00  0.00           H  
ATOM   3564 HG22 VAL   224      75.229 103.481  85.242  1.00  0.00           H  
ATOM   3565 HG23 VAL   224      74.321 102.166  86.037  1.00  0.00           H  
ATOM   3566  C   VAL   224      74.968  99.270  83.267  1.00  0.00           C  
ATOM   3567  O   VAL   224      73.890  98.883  82.807  1.00  0.00           O  
ATOM   3568  N   LEU   225      76.138  98.771  82.906  1.00  0.00           N  
ATOM   3569  H   LEU   225      76.954  98.956  83.470  1.00  0.00           H  
ATOM   3570  CA  LEU   225      76.306  97.826  81.812  1.00  0.00           C  
ATOM   3571  HA  LEU   225      75.873  98.174  80.874  1.00  0.00           H  
ATOM   3572  CB  LEU   225      77.813  97.528  81.637  1.00  0.00           C  
ATOM   3573  HB2 LEU   225      78.112  97.057  82.573  1.00  0.00           H  
ATOM   3574  HB3 LEU   225      77.938  96.759  80.876  1.00  0.00           H  
ATOM   3575  CG  LEU   225      78.885  98.597  81.355  1.00  0.00           C  
ATOM   3576  HG  LEU   225      78.911  99.290  82.197  1.00  0.00           H  
ATOM   3577  CD1 LEU   225      80.256  97.990  81.050  1.00  0.00           C  
ATOM   3578 HD11 LEU   225      80.421  97.340  81.910  1.00  0.00           H  
ATOM   3579 HD12 LEU   225      80.216  97.491  80.082  1.00  0.00           H  
ATOM   3580 HD13 LEU   225      81.016  98.768  80.975  1.00  0.00           H  
ATOM   3581  CD2 LEU   225      78.445  99.441  80.206  1.00  0.00           C  
ATOM   3582 HD21 LEU   225      77.466  99.864  80.434  1.00  0.00           H  
ATOM   3583 HD22 LEU   225      79.207 100.216  80.127  1.00  0.00           H  
ATOM   3584 HD23 LEU   225      78.403  98.876  79.275  1.00  0.00           H  
ATOM   3585  C   LEU   225      75.609  96.508  82.226  1.00  0.00           C  
ATOM   3586  O   LEU   225      74.900  95.936  81.395  1.00  0.00           O  
ATOM   3587  N   GLY   226      75.893  96.018  83.394  1.00  0.00           N  
ATOM   3588  H   GLY   226      76.606  96.485  83.935  1.00  0.00           H  
ATOM   3589  CA  GLY   226      75.311  94.833  84.026  1.00  0.00           C  
ATOM   3590  HA2 GLY   226      75.696  93.958  83.502  1.00  0.00           H  
ATOM   3591  HA3 GLY   226      75.658  94.756  85.057  1.00  0.00           H  
ATOM   3592  C   GLY   226      73.733  94.801  83.925  1.00  0.00           C  
ATOM   3593  O   GLY   226      73.159  93.797  83.554  1.00  0.00           O  
ATOM   3594  N   LEU   227      73.131  95.890  84.315  1.00  0.00           N  
ATOM   3595  H   LEU   227      73.760  96.600  84.661  1.00  0.00           H  
ATOM   3596  CA  LEU   227      71.711  96.070  84.350  1.00  0.00           C  
ATOM   3597  HA  LEU   227      71.197  95.214  84.786  1.00  0.00           H  
ATOM   3598  CB  LEU   227      71.327  97.181  85.380  1.00  0.00           C  
ATOM   3599  HB2 LEU   227      71.654  96.732  86.318  1.00  0.00           H  
ATOM   3600  HB3 LEU   227      72.037  97.951  85.080  1.00  0.00           H  
ATOM   3601  CG  LEU   227      69.872  97.677  85.601  1.00  0.00           C  
ATOM   3602  HG  LEU   227      69.937  98.349  86.456  1.00  0.00           H  
ATOM   3603  CD1 LEU   227      69.415  98.502  84.443  1.00  0.00           C  
ATOM   3604 HD11 LEU   227      69.120  97.783  83.679  1.00  0.00           H  
ATOM   3605 HD12 LEU   227      68.571  99.137  84.715  1.00  0.00           H  
ATOM   3606 HD13 LEU   227      70.236  99.152  84.140  1.00  0.00           H  
ATOM   3607  CD2 LEU   227      68.821  96.641  86.000  1.00  0.00           C  
ATOM   3608 HD21 LEU   227      67.839  97.049  86.238  1.00  0.00           H  
ATOM   3609 HD22 LEU   227      68.673  95.973  85.152  1.00  0.00           H  
ATOM   3610 HD23 LEU   227      69.198  96.082  86.857  1.00  0.00           H  
ATOM   3611  C   LEU   227      71.056  96.338  83.116  1.00  0.00           C  
ATOM   3612  O   LEU   227      70.008  95.731  82.934  1.00  0.00           O  
ATOM   3613  N   SER   228      71.709  97.184  82.254  1.00  0.00           N  
ATOM   3614  H   SER   228      72.553  97.583  82.640  1.00  0.00           H  
ATOM   3615  CA  SER   228      71.192  97.456  80.902  1.00  0.00           C  
ATOM   3616  HA  SER   228      70.180  97.801  81.111  1.00  0.00           H  
ATOM   3617  CB  SER   228      71.896  98.584  80.190  1.00  0.00           C  
ATOM   3618  HB2 SER   228      72.954  98.375  80.035  1.00  0.00           H  
ATOM   3619  HB3 SER   228      71.357  98.727  79.253  1.00  0.00           H  
ATOM   3620  OG  SER   228      71.901  99.713  81.032  1.00  0.00           O  
ATOM   3621  HG  SER   228      72.452  99.513  81.793  1.00  0.00           H  
ATOM   3622  C   SER   228      71.077  96.206  80.104  1.00  0.00           C  
ATOM   3623  O   SER   228      70.110  95.986  79.369  1.00  0.00           O  
ATOM   3624  N   ALA   229      71.946  95.194  80.262  1.00  0.00           N  
ATOM   3625  H   ALA   229      72.713  95.294  80.912  1.00  0.00           H  
ATOM   3626  CA  ALA   229      71.742  93.916  79.646  1.00  0.00           C  
ATOM   3627  HA  ALA   229      71.404  94.008  78.614  1.00  0.00           H  
ATOM   3628  CB  ALA   229      73.115  93.221  79.688  1.00  0.00           C  
ATOM   3629  HB1 ALA   229      73.901  93.817  79.224  1.00  0.00           H  
ATOM   3630  HB2 ALA   229      73.434  92.968  80.699  1.00  0.00           H  
ATOM   3631  HB3 ALA   229      72.992  92.361  79.029  1.00  0.00           H  
ATOM   3632  C   ALA   229      70.707  93.080  80.369  1.00  0.00           C  
ATOM   3633  O   ALA   229      69.804  92.459  79.780  1.00  0.00           O  
ATOM   3634  N   ALA   230      70.541  93.244  81.741  1.00  0.00           N  
ATOM   3635  H   ALA   230      71.172  93.815  82.286  1.00  0.00           H  
ATOM   3636  CA  ALA   230      69.516  92.506  82.507  1.00  0.00           C  
ATOM   3637  HA  ALA   230      69.533  91.492  82.106  1.00  0.00           H  
ATOM   3638  CB  ALA   230      69.847  92.438  84.019  1.00  0.00           C  
ATOM   3639  HB1 ALA   230      69.805  93.428  84.474  1.00  0.00           H  
ATOM   3640  HB2 ALA   230      69.104  91.869  84.578  1.00  0.00           H  
ATOM   3641  HB3 ALA   230      70.866  92.098  84.206  1.00  0.00           H  
ATOM   3642  C   ALA   230      68.076  92.908  82.176  1.00  0.00           C  
ATOM   3643  O   ALA   230      67.212  91.992  82.230  1.00  0.00           O  
ATOM   3644  N   VAL   231      67.826  94.110  81.748  1.00  0.00           N  
ATOM   3645  H   VAL   231      68.515  94.845  81.820  1.00  0.00           H  
ATOM   3646  CA  VAL   231      66.639  94.588  81.201  1.00  0.00           C  
ATOM   3647  HA  VAL   231      65.868  94.284  81.909  1.00  0.00           H  
ATOM   3648  CB  VAL   231      66.631  96.116  81.140  1.00  0.00           C  
ATOM   3649  HB  VAL   231      67.592  96.427  80.731  1.00  0.00           H  
ATOM   3650  CG1 VAL   231      65.477  96.733  80.263  1.00  0.00           C  
ATOM   3651 HG11 VAL   231      64.501  96.489  80.681  1.00  0.00           H  
ATOM   3652 HG12 VAL   231      65.546  97.820  80.320  1.00  0.00           H  
ATOM   3653 HG13 VAL   231      65.607  96.440  79.222  1.00  0.00           H  
ATOM   3654  CG2 VAL   231      66.499  96.631  82.545  1.00  0.00           C  
ATOM   3655 HG21 VAL   231      65.510  96.390  82.934  1.00  0.00           H  
ATOM   3656 HG22 VAL   231      67.282  96.239  83.195  1.00  0.00           H  
ATOM   3657 HG23 VAL   231      66.498  97.721  82.548  1.00  0.00           H  
ATOM   3658  C   VAL   231      66.333  94.003  79.883  1.00  0.00           C  
ATOM   3659  O   VAL   231      65.248  93.433  79.676  1.00  0.00           O  
ATOM   3660  N   TRP   232      67.256  94.076  78.965  1.00  0.00           N  
ATOM   3661  H   TRP   232      68.128  94.564  79.111  1.00  0.00           H  
ATOM   3662  CA  TRP   232      67.075  93.493  77.614  1.00  0.00           C  
ATOM   3663  HA  TRP   232      66.121  93.911  77.292  1.00  0.00           H  
ATOM   3664  CB  TRP   232      68.087  93.994  76.582  1.00  0.00           C  
ATOM   3665  HB2 TRP   232      69.052  94.033  77.086  1.00  0.00           H  
ATOM   3666  HB3 TRP   232      68.136  93.331  75.718  1.00  0.00           H  
ATOM   3667  CG  TRP   232      67.926  95.375  76.040  1.00  0.00           C  
ATOM   3668  CD1 TRP   232      68.701  96.486  76.153  1.00  0.00           C  
ATOM   3669  HD1 TRP   232      69.663  96.526  76.642  1.00  0.00           H  
ATOM   3670  NE1 TRP   232      68.155  97.536  75.462  1.00  0.00           N  
ATOM   3671  HE1 TRP   232      68.533  98.464  75.341  1.00  0.00           H  
ATOM   3672  CE2 TRP   232      66.870  97.185  75.062  1.00  0.00           C  
ATOM   3673  CZ2 TRP   232      65.903  97.906  74.391  1.00  0.00           C  
ATOM   3674  HZ2 TRP   232      66.116  98.926  74.107  1.00  0.00           H  
ATOM   3675  CH2 TRP   232      64.629  97.352  74.171  1.00  0.00           C  
ATOM   3676  HH2 TRP   232      63.859  97.941  73.697  1.00  0.00           H  
ATOM   3677  CZ3 TRP   232      64.434  96.017  74.476  1.00  0.00           C  
ATOM   3678  HZ3 TRP   232      63.520  95.498  74.226  1.00  0.00           H  
ATOM   3679  CE3 TRP   232      65.502  95.205  74.996  1.00  0.00           C  
ATOM   3680  HE3 TRP   232      65.400  94.133  75.079  1.00  0.00           H  
ATOM   3681  CD2 TRP   232      66.728  95.811  75.365  1.00  0.00           C  
ATOM   3682  C   TRP   232      66.975  91.996  77.592  1.00  0.00           C  
ATOM   3683  O   TRP   232      66.234  91.404  76.776  1.00  0.00           O  
ATOM   3684  N   ALA   233      67.592  91.294  78.608  1.00  0.00           N  
ATOM   3685  H   ALA   233      68.214  91.786  79.233  1.00  0.00           H  
ATOM   3686  CA  ALA   233      67.420  89.869  78.860  1.00  0.00           C  
ATOM   3687  HA  ALA   233      67.570  89.249  77.976  1.00  0.00           H  
ATOM   3688  CB  ALA   233      68.458  89.427  79.831  1.00  0.00           C  
ATOM   3689  HB1 ALA   233      69.508  89.551  79.568  1.00  0.00           H  
ATOM   3690  HB2 ALA   233      68.231  89.900  80.786  1.00  0.00           H  
ATOM   3691  HB3 ALA   233      68.476  88.366  80.080  1.00  0.00           H  
ATOM   3692  C   ALA   233      65.982  89.577  79.404  1.00  0.00           C  
ATOM   3693  O   ALA   233      65.260  88.725  78.875  1.00  0.00           O  
ATOM   3694  N   LYS   234      65.500  90.359  80.420  1.00  0.00           N  
ATOM   3695  H   LYS   234      66.017  91.149  80.777  1.00  0.00           H  
ATOM   3696  CA  LYS   234      64.219  90.183  80.991  1.00  0.00           C  
ATOM   3697  HA  LYS   234      64.173  89.126  81.251  1.00  0.00           H  
ATOM   3698  CB  LYS   234      64.147  91.087  82.262  1.00  0.00           C  
ATOM   3699  HB2 LYS   234      64.996  90.814  82.889  1.00  0.00           H  
ATOM   3700  HB3 LYS   234      64.041  92.130  81.961  1.00  0.00           H  
ATOM   3701  CG  LYS   234      62.830  90.859  83.025  1.00  0.00           C  
ATOM   3702  HG2 LYS   234      62.009  91.347  82.500  1.00  0.00           H  
ATOM   3703  HG3 LYS   234      62.600  89.811  83.219  1.00  0.00           H  
ATOM   3704  CD  LYS   234      62.836  91.667  84.329  1.00  0.00           C  
ATOM   3705  HD2 LYS   234      63.677  91.475  84.995  1.00  0.00           H  
ATOM   3706  HD3 LYS   234      62.745  92.729  84.104  1.00  0.00           H  
ATOM   3707  CE  LYS   234      61.493  91.368  84.984  1.00  0.00           C  
ATOM   3708  HE2 LYS   234      60.780  91.767  84.262  1.00  0.00           H  
ATOM   3709  HE3 LYS   234      61.374  90.301  85.171  1.00  0.00           H  
ATOM   3710  NZ  LYS   234      61.265  92.042  86.274  1.00  0.00           N  
ATOM   3711  HZ1 LYS   234      60.401  91.804  86.739  1.00  0.00           H  
ATOM   3712  HZ2 LYS   234      62.059  91.960  86.893  1.00  0.00           H  
ATOM   3713  HZ3 LYS   234      61.223  93.045  86.159  1.00  0.00           H  
ATOM   3714  C   LYS   234      63.015  90.458  80.057  1.00  0.00           C  
ATOM   3715  O   LYS   234      62.003  89.724  80.123  1.00  0.00           O  
ATOM   3716  N   ILE   235      63.040  91.536  79.227  1.00  0.00           N  
ATOM   3717  H   ILE   235      63.804  92.173  79.402  1.00  0.00           H  
ATOM   3718  CA  ILE   235      62.175  91.813  78.030  1.00  0.00           C  
ATOM   3719  HA  ILE   235      61.144  91.791  78.384  1.00  0.00           H  
ATOM   3720  CB  ILE   235      62.471  93.164  77.512  1.00  0.00           C  
ATOM   3721  HB  ILE   235      63.554  93.230  77.405  1.00  0.00           H  
ATOM   3722  CG2 ILE   235      61.911  93.488  76.101  1.00  0.00           C  
ATOM   3723 HG21 ILE   235      62.244  94.495  75.848  1.00  0.00           H  
ATOM   3724 HG22 ILE   235      62.380  92.829  75.370  1.00  0.00           H  
ATOM   3725 HG23 ILE   235      60.824  93.421  76.149  1.00  0.00           H  
ATOM   3726  CG1 ILE   235      61.991  94.315  78.489  1.00  0.00           C  
ATOM   3727 HG12 ILE   235      60.929  94.258  78.724  1.00  0.00           H  
ATOM   3728 HG13 ILE   235      62.467  94.052  79.433  1.00  0.00           H  
ATOM   3729  CD1 ILE   235      62.361  95.743  78.115  1.00  0.00           C  
ATOM   3730 HD11 ILE   235      61.580  96.178  77.490  1.00  0.00           H  
ATOM   3731 HD12 ILE   235      62.411  96.471  78.925  1.00  0.00           H  
ATOM   3732 HD13 ILE   235      63.398  95.803  77.784  1.00  0.00           H  
ATOM   3733  C   ILE   235      62.283  90.729  76.924  1.00  0.00           C  
ATOM   3734  O   ILE   235      61.215  90.290  76.548  1.00  0.00           O  
ATOM   3735  N   LEU   236      63.411  90.162  76.430  1.00  0.00           N  
ATOM   3736  H   LEU   236      64.271  90.528  76.814  1.00  0.00           H  
ATOM   3737  CA  LEU   236      63.480  89.169  75.305  1.00  0.00           C  
ATOM   3738  HA  LEU   236      62.621  89.315  74.650  1.00  0.00           H  
ATOM   3739  CB  LEU   236      64.762  89.492  74.583  1.00  0.00           C  
ATOM   3740  HB2 LEU   236      64.874  90.573  74.497  1.00  0.00           H  
ATOM   3741  HB3 LEU   236      65.562  89.100  75.210  1.00  0.00           H  
ATOM   3742  CG  LEU   236      64.916  88.875  73.145  1.00  0.00           C  
ATOM   3743  HG  LEU   236      64.507  87.864  73.123  1.00  0.00           H  
ATOM   3744  CD1 LEU   236      64.241  89.746  72.112  1.00  0.00           C  
ATOM   3745 HD11 LEU   236      64.775  90.687  71.987  1.00  0.00           H  
ATOM   3746 HD12 LEU   236      64.266  89.221  71.157  1.00  0.00           H  
ATOM   3747 HD13 LEU   236      63.220  89.991  72.407  1.00  0.00           H  
ATOM   3748  CD2 LEU   236      66.406  88.723  72.812  1.00  0.00           C  
ATOM   3749 HD21 LEU   236      66.590  88.021  71.998  1.00  0.00           H  
ATOM   3750 HD22 LEU   236      66.778  89.719  72.573  1.00  0.00           H  
ATOM   3751 HD23 LEU   236      66.914  88.240  73.646  1.00  0.00           H  
ATOM   3752  C   LEU   236      63.302  87.763  75.769  1.00  0.00           C  
ATOM   3753  O   LEU   236      62.941  86.904  75.009  1.00  0.00           O  
ATOM   3754  N   SER   237      63.505  87.417  77.032  1.00  0.00           N  
ATOM   3755  H   SER   237      63.993  88.124  77.564  1.00  0.00           H  
ATOM   3756  CA  SER   237      62.961  86.219  77.653  1.00  0.00           C  
ATOM   3757  HA  SER   237      63.280  85.340  77.093  1.00  0.00           H  
ATOM   3758  CB  SER   237      63.537  86.152  79.045  1.00  0.00           C  
ATOM   3759  HB2 SER   237      64.622  86.050  79.074  1.00  0.00           H  
ATOM   3760  HB3 SER   237      63.192  87.063  79.535  1.00  0.00           H  
ATOM   3761  OG  SER   237      62.914  85.168  79.740  1.00  0.00           O  
ATOM   3762  HG  SER   237      63.085  85.337  80.669  1.00  0.00           H  
ATOM   3763  C   SER   237      61.421  86.163  77.696  1.00  0.00           C  
ATOM   3764  O   SER   237      60.782  85.221  77.198  1.00  0.00           O  
ATOM   3765  N   SER   238      60.807  87.276  78.142  1.00  0.00           N  
ATOM   3766  H   SER   238      61.258  88.100  78.513  1.00  0.00           H  
ATOM   3767  CA  SER   238      59.347  87.396  78.229  1.00  0.00           C  
ATOM   3768  HA  SER   238      59.076  86.518  78.815  1.00  0.00           H  
ATOM   3769  CB  SER   238      59.024  88.586  79.100  1.00  0.00           C  
ATOM   3770  HB2 SER   238      59.460  89.538  78.794  1.00  0.00           H  
ATOM   3771  HB3 SER   238      57.938  88.638  79.172  1.00  0.00           H  
ATOM   3772  OG  SER   238      59.568  88.344  80.320  1.00  0.00           O  
ATOM   3773  HG  SER   238      60.424  88.771  80.232  1.00  0.00           H  
ATOM   3774  C   SER   238      58.679  87.452  76.866  1.00  0.00           C  
ATOM   3775  O   SER   238      57.670  86.774  76.654  1.00  0.00           O  
ATOM   3776  N   PHE   239      59.254  88.216  75.964  1.00  0.00           N  
ATOM   3777  H   PHE   239      59.976  88.831  76.312  1.00  0.00           H  
ATOM   3778  CA  PHE   239      58.765  88.307  74.614  1.00  0.00           C  
ATOM   3779  HA  PHE   239      57.718  88.612  74.626  1.00  0.00           H  
ATOM   3780  CB  PHE   239      59.439  89.511  73.831  1.00  0.00           C  
ATOM   3781  HB2 PHE   239      59.483  90.375  74.495  1.00  0.00           H  
ATOM   3782  HB3 PHE   239      60.430  89.155  73.551  1.00  0.00           H  
ATOM   3783  CG  PHE   239      58.786  89.898  72.504  1.00  0.00           C  
ATOM   3784  CD1 PHE   239      57.401  90.193  72.553  1.00  0.00           C  
ATOM   3785  HD1 PHE   239      56.905  89.984  73.489  1.00  0.00           H  
ATOM   3786  CE1 PHE   239      56.700  90.556  71.410  1.00  0.00           C  
ATOM   3787  HE1 PHE   239      55.689  90.934  71.448  1.00  0.00           H  
ATOM   3788  CZ  PHE   239      57.472  90.752  70.229  1.00  0.00           C  
ATOM   3789  HZ  PHE   239      57.022  91.088  69.307  1.00  0.00           H  
ATOM   3790  CE2 PHE   239      58.840  90.390  70.169  1.00  0.00           C  
ATOM   3791  HE2 PHE   239      59.426  90.475  69.265  1.00  0.00           H  
ATOM   3792  CD2 PHE   239      59.512  90.047  71.325  1.00  0.00           C  
ATOM   3793  HD2 PHE   239      60.549  89.769  71.210  1.00  0.00           H  
ATOM   3794  C   PHE   239      58.877  86.932  73.809  1.00  0.00           C  
ATOM   3795  O   PHE   239      58.109  86.675  72.858  1.00  0.00           O  
ATOM   3796  N   THR   240      59.839  86.064  74.131  1.00  0.00           N  
ATOM   3797  H   THR   240      60.537  86.438  74.759  1.00  0.00           H  
ATOM   3798  CA  THR   240      60.064  84.704  73.525  1.00  0.00           C  
ATOM   3799  HA  THR   240      59.977  84.764  72.440  1.00  0.00           H  
ATOM   3800  CB  THR   240      61.483  84.342  73.770  1.00  0.00           C  
ATOM   3801  HB  THR   240      61.764  84.402  74.821  1.00  0.00           H  
ATOM   3802  CG2 THR   240      61.751  83.000  73.207  1.00  0.00           C  
ATOM   3803 HG21 THR   240      62.816  82.804  73.077  1.00  0.00           H  
ATOM   3804 HG22 THR   240      61.349  82.189  73.815  1.00  0.00           H  
ATOM   3805 HG23 THR   240      61.298  82.930  72.218  1.00  0.00           H  
ATOM   3806  OG1 THR   240      62.361  85.283  73.090  1.00  0.00           O  
ATOM   3807  HG1 THR   240      62.637  85.896  73.776  1.00  0.00           H  
ATOM   3808  C   THR   240      59.121  83.633  74.122  1.00  0.00           C  
ATOM   3809  O   THR   240      58.525  82.898  73.357  1.00  0.00           O  
ATOM   3810  N   ASP   241      58.874  83.775  75.419  1.00  0.00           N  
ATOM   3811  H   ASP   241      59.423  84.448  75.935  1.00  0.00           H  
ATOM   3812  CA  ASP   241      57.796  83.017  76.095  1.00  0.00           C  
ATOM   3813  HA  ASP   241      57.982  81.955  75.937  1.00  0.00           H  
ATOM   3814  CB  ASP   241      57.694  83.227  77.594  1.00  0.00           C  
ATOM   3815  HB2 ASP   241      57.725  84.262  77.933  1.00  0.00           H  
ATOM   3816  HB3 ASP   241      56.722  82.825  77.884  1.00  0.00           H  
ATOM   3817  CG  ASP   241      58.740  82.449  78.378  1.00  0.00           C  
ATOM   3818  OD1 ASP   241      58.744  82.711  79.659  1.00  0.00           O  
ATOM   3819  OD2 ASP   241      59.436  81.584  77.795  1.00  0.00           O  
ATOM   3820  C   ASP   241      56.446  83.368  75.414  1.00  0.00           C  
ATOM   3821  O   ASP   241      55.571  82.529  75.161  1.00  0.00           O  
ATOM   3822  N   LYS   242      56.193  84.648  75.136  1.00  0.00           N  
ATOM   3823  H   LYS   242      56.988  85.240  75.329  1.00  0.00           H  
ATOM   3824  CA  LYS   242      54.829  85.171  74.680  1.00  0.00           C  
ATOM   3825  HA  LYS   242      54.096  84.701  75.335  1.00  0.00           H  
ATOM   3826  CB  LYS   242      54.742  86.628  75.167  1.00  0.00           C  
ATOM   3827  HB2 LYS   242      54.652  86.706  76.250  1.00  0.00           H  
ATOM   3828  HB3 LYS   242      55.576  87.119  74.667  1.00  0.00           H  
ATOM   3829  CG  LYS   242      53.471  87.273  74.574  1.00  0.00           C  
ATOM   3830  HG2 LYS   242      53.600  87.536  73.524  1.00  0.00           H  
ATOM   3831  HG3 LYS   242      52.610  86.605  74.620  1.00  0.00           H  
ATOM   3832  CD  LYS   242      53.138  88.632  75.361  1.00  0.00           C  
ATOM   3833  HD2 LYS   242      53.299  88.398  76.414  1.00  0.00           H  
ATOM   3834  HD3 LYS   242      53.944  89.269  74.997  1.00  0.00           H  
ATOM   3835  CE  LYS   242      51.707  89.229  75.107  1.00  0.00           C  
ATOM   3836  HE2 LYS   242      50.981  88.580  75.596  1.00  0.00           H  
ATOM   3837  HE3 LYS   242      51.663  90.229  75.539  1.00  0.00           H  
ATOM   3838  NZ  LYS   242      51.370  89.235  73.694  1.00  0.00           N  
ATOM   3839  HZ1 LYS   242      50.762  88.461  73.470  1.00  0.00           H  
ATOM   3840  HZ2 LYS   242      51.006  90.163  73.531  1.00  0.00           H  
ATOM   3841  HZ3 LYS   242      52.266  89.191  73.231  1.00  0.00           H  
ATOM   3842  C   LYS   242      54.499  84.887  73.240  1.00  0.00           C  
ATOM   3843  O   LYS   242      53.278  84.875  72.886  1.00  0.00           O  
ATOM   3844  N   GLU   243      55.494  84.636  72.436  1.00  0.00           N  
ATOM   3845  H   GLU   243      56.440  84.704  72.783  1.00  0.00           H  
ATOM   3846  CA  GLU   243      55.218  84.033  71.079  1.00  0.00           C  
ATOM   3847  HA  GLU   243      54.624  84.794  70.573  1.00  0.00           H  
ATOM   3848  CB  GLU   243      56.511  83.775  70.366  1.00  0.00           C  
ATOM   3849  HB2 GLU   243      57.116  84.678  70.287  1.00  0.00           H  
ATOM   3850  HB3 GLU   243      57.135  83.103  70.955  1.00  0.00           H  
ATOM   3851  CG  GLU   243      56.459  83.225  68.918  1.00  0.00           C  
ATOM   3852  HG2 GLU   243      57.455  83.147  68.484  1.00  0.00           H  
ATOM   3853  HG3 GLU   243      56.098  82.197  68.935  1.00  0.00           H  
ATOM   3854  CD  GLU   243      55.661  84.234  68.038  1.00  0.00           C  
ATOM   3855  OE1 GLU   243      55.281  83.894  66.916  1.00  0.00           O  
ATOM   3856  OE2 GLU   243      55.485  85.366  68.484  1.00  0.00           O  
ATOM   3857  C   GLU   243      54.378  82.747  71.143  1.00  0.00           C  
ATOM   3858  O   GLU   243      53.487  82.523  70.294  1.00  0.00           O  
ATOM   3859  N   LEU   244      54.735  81.910  72.168  1.00  0.00           N  
ATOM   3860  H   LEU   244      55.345  82.259  72.894  1.00  0.00           H  
ATOM   3861  CA  LEU   244      54.128  80.591  72.331  1.00  0.00           C  
ATOM   3862  HA  LEU   244      54.039  80.171  71.329  1.00  0.00           H  
ATOM   3863  CB  LEU   244      55.014  79.653  73.155  1.00  0.00           C  
ATOM   3864  HB2 LEU   244      55.034  79.891  74.218  1.00  0.00           H  
ATOM   3865  HB3 LEU   244      54.736  78.601  73.087  1.00  0.00           H  
ATOM   3866  CG  LEU   244      56.494  79.696  72.764  1.00  0.00           C  
ATOM   3867  HG  LEU   244      56.825  80.700  72.496  1.00  0.00           H  
ATOM   3868  CD1 LEU   244      57.448  79.180  73.828  1.00  0.00           C  
ATOM   3869 HD11 LEU   244      57.487  79.772  74.742  1.00  0.00           H  
ATOM   3870 HD12 LEU   244      57.246  78.143  74.099  1.00  0.00           H  
ATOM   3871 HD13 LEU   244      58.459  79.147  73.423  1.00  0.00           H  
ATOM   3872  CD2 LEU   244      56.775  78.835  71.492  1.00  0.00           C  
ATOM   3873 HD21 LEU   244      56.351  79.356  70.634  1.00  0.00           H  
ATOM   3874 HD22 LEU   244      57.815  78.538  71.355  1.00  0.00           H  
ATOM   3875 HD23 LEU   244      56.264  77.876  71.586  1.00  0.00           H  
ATOM   3876  C   LEU   244      52.759  80.667  72.914  1.00  0.00           C  
ATOM   3877  O   LEU   244      51.879  79.781  72.617  1.00  0.00           O  
ATOM   3878  N   LEU   245      52.529  81.672  73.762  1.00  0.00           N  
ATOM   3879  H   LEU   245      53.374  82.136  74.062  1.00  0.00           H  
ATOM   3880  CA  LEU   245      51.221  81.985  74.297  1.00  0.00           C  
ATOM   3881  HA  LEU   245      50.792  81.054  74.668  1.00  0.00           H  
ATOM   3882  CB  LEU   245      51.553  82.811  75.599  1.00  0.00           C  
ATOM   3883  HB2 LEU   245      52.614  82.820  75.847  1.00  0.00           H  
ATOM   3884  HB3 LEU   245      51.236  83.843  75.445  1.00  0.00           H  
ATOM   3885  CG  LEU   245      50.864  82.197  76.783  1.00  0.00           C  
ATOM   3886  HG  LEU   245      49.817  82.067  76.511  1.00  0.00           H  
ATOM   3887  CD1 LEU   245      51.430  80.883  77.370  1.00  0.00           C  
ATOM   3888 HD11 LEU   245      51.295  80.100  76.624  1.00  0.00           H  
ATOM   3889 HD12 LEU   245      52.471  80.957  77.685  1.00  0.00           H  
ATOM   3890 HD13 LEU   245      50.710  80.560  78.122  1.00  0.00           H  
ATOM   3891  CD2 LEU   245      50.844  83.308  77.864  1.00  0.00           C  
ATOM   3892 HD21 LEU   245      50.314  82.951  78.747  1.00  0.00           H  
ATOM   3893 HD22 LEU   245      51.864  83.523  78.182  1.00  0.00           H  
ATOM   3894 HD23 LEU   245      50.468  84.278  77.539  1.00  0.00           H  
ATOM   3895  C   LEU   245      50.250  82.731  73.340  1.00  0.00           C  
ATOM   3896  O   LEU   245      49.012  82.466  73.418  1.00  0.00           O  
ATOM   3897  N   ALA   246      50.827  83.557  72.476  1.00  0.00           N  
ATOM   3898  H   ALA   246      51.794  83.786  72.658  1.00  0.00           H  
ATOM   3899  CA  ALA   246      50.153  84.196  71.305  1.00  0.00           C  
ATOM   3900  HA  ALA   246      49.230  84.715  71.563  1.00  0.00           H  
ATOM   3901  CB  ALA   246      51.115  85.188  70.676  1.00  0.00           C  
ATOM   3902  HB1 ALA   246      51.969  84.637  70.282  1.00  0.00           H  
ATOM   3903  HB2 ALA   246      50.529  85.738  69.940  1.00  0.00           H  
ATOM   3904  HB3 ALA   246      51.509  85.875  71.425  1.00  0.00           H  
ATOM   3905  C   ALA   246      49.707  83.003  70.387  1.00  0.00           C  
ATOM   3906  O   ALA   246      48.513  82.840  70.100  1.00  0.00           O  
ATOM   3907  N   TYR   247      50.568  82.025  70.105  1.00  0.00           N  
ATOM   3908  H   TYR   247      51.516  82.164  70.425  1.00  0.00           H  
ATOM   3909  CA  TYR   247      50.166  80.870  69.185  1.00  0.00           C  
ATOM   3910  HA  TYR   247      49.650  81.241  68.300  1.00  0.00           H  
ATOM   3911  CB  TYR   247      51.547  80.272  68.629  1.00  0.00           C  
ATOM   3912  HB2 TYR   247      52.016  81.058  68.038  1.00  0.00           H  
ATOM   3913  HB3 TYR   247      52.216  80.081  69.469  1.00  0.00           H  
ATOM   3914  CG  TYR   247      51.342  79.068  67.683  1.00  0.00           C  
ATOM   3915  CD1 TYR   247      50.789  79.178  66.423  1.00  0.00           C  
ATOM   3916  HD1 TYR   247      50.605  80.180  66.066  1.00  0.00           H  
ATOM   3917  CE1 TYR   247      50.450  78.100  65.654  1.00  0.00           C  
ATOM   3918  HE1 TYR   247      49.940  78.213  64.708  1.00  0.00           H  
ATOM   3919  CZ  TYR   247      50.778  76.804  66.137  1.00  0.00           C  
ATOM   3920  OH  TYR   247      50.530  75.743  65.287  1.00  0.00           O  
ATOM   3921  HH  TYR   247      51.140  75.063  65.582  1.00  0.00           H  
ATOM   3922  CE2 TYR   247      51.458  76.682  67.339  1.00  0.00           C  
ATOM   3923  HE2 TYR   247      51.762  75.712  67.704  1.00  0.00           H  
ATOM   3924  CD2 TYR   247      51.575  77.757  68.203  1.00  0.00           C  
ATOM   3925  HD2 TYR   247      51.984  77.649  69.196  1.00  0.00           H  
ATOM   3926  C   TYR   247      49.251  79.855  69.896  1.00  0.00           C  
ATOM   3927  O   TYR   247      48.899  78.897  69.245  1.00  0.00           O  
ATOM   3928  N   ALA   248      48.883  79.983  71.251  1.00  0.00           N  
ATOM   3929  H   ALA   248      49.272  80.718  71.825  1.00  0.00           H  
ATOM   3930  CA  ALA   248      47.977  79.035  71.940  1.00  0.00           C  
ATOM   3931  HA  ALA   248      48.463  78.061  71.874  1.00  0.00           H  
ATOM   3932  CB  ALA   248      47.728  79.362  73.459  1.00  0.00           C  
ATOM   3933  HB1 ALA   248      48.652  79.486  74.024  1.00  0.00           H  
ATOM   3934  HB2 ALA   248      47.245  80.339  73.474  1.00  0.00           H  
ATOM   3935  HB3 ALA   248      47.203  78.565  73.985  1.00  0.00           H  
ATOM   3936  C   ALA   248      46.582  78.837  71.274  1.00  0.00           C  
ATOM   3937  O   ALA   248      46.121  77.683  71.118  1.00  0.00           O  
ATOM   3938  N   LYS   249      45.905  79.918  70.852  1.00  0.00           N  
ATOM   3939  H   LYS   249      46.170  80.789  71.289  1.00  0.00           H  
ATOM   3940  CA  LYS   249      44.630  79.754  70.111  1.00  0.00           C  
ATOM   3941  HA  LYS   249      43.979  79.157  70.750  1.00  0.00           H  
ATOM   3942  CB  LYS   249      44.003  81.203  69.904  1.00  0.00           C  
ATOM   3943  HB2 LYS   249      44.206  81.793  70.798  1.00  0.00           H  
ATOM   3944  HB3 LYS   249      44.508  81.654  69.050  1.00  0.00           H  
ATOM   3945  CG  LYS   249      42.486  81.123  69.662  1.00  0.00           C  
ATOM   3946  HG2 LYS   249      42.369  80.477  68.792  1.00  0.00           H  
ATOM   3947  HG3 LYS   249      41.965  80.653  70.496  1.00  0.00           H  
ATOM   3948  CD  LYS   249      41.920  82.490  69.343  1.00  0.00           C  
ATOM   3949  HD2 LYS   249      42.058  83.062  70.261  1.00  0.00           H  
ATOM   3950  HD3 LYS   249      42.357  83.041  68.510  1.00  0.00           H  
ATOM   3951  CE  LYS   249      40.463  82.233  69.041  1.00  0.00           C  
ATOM   3952  HE2 LYS   249      40.128  83.099  68.470  1.00  0.00           H  
ATOM   3953  HE3 LYS   249      40.380  81.436  68.302  1.00  0.00           H  
ATOM   3954  NZ  LYS   249      39.517  82.082  70.148  1.00  0.00           N  
ATOM   3955  HZ1 LYS   249      39.661  82.860  70.775  1.00  0.00           H  
ATOM   3956  HZ2 LYS   249      38.553  82.258  69.902  1.00  0.00           H  
ATOM   3957  HZ3 LYS   249      39.630  81.149  70.518  1.00  0.00           H  
ATOM   3958  C   LYS   249      44.771  78.969  68.785  1.00  0.00           C  
ATOM   3959  O   LYS   249      44.000  78.065  68.455  1.00  0.00           O  
ATOM   3960  N   ALA   250      45.785  79.319  67.996  1.00  0.00           N  
ATOM   3961  H   ALA   250      46.299  80.183  68.098  1.00  0.00           H  
ATOM   3962  CA  ALA   250      46.039  78.558  66.765  1.00  0.00           C  
ATOM   3963  HA  ALA   250      45.152  78.465  66.139  1.00  0.00           H  
ATOM   3964  CB  ALA   250      47.099  79.311  65.893  1.00  0.00           C  
ATOM   3965  HB1 ALA   250      48.092  79.358  66.339  1.00  0.00           H  
ATOM   3966  HB2 ALA   250      47.098  78.679  65.005  1.00  0.00           H  
ATOM   3967  HB3 ALA   250      46.670  80.256  65.561  1.00  0.00           H  
ATOM   3968  C   ALA   250      46.489  77.143  66.983  1.00  0.00           C  
ATOM   3969  O   ALA   250      45.876  76.245  66.420  1.00  0.00           O  
ATOM   3970  N   GLY   251      47.393  76.880  67.962  1.00  0.00           N  
ATOM   3971  H   GLY   251      47.945  77.612  68.386  1.00  0.00           H  
ATOM   3972  CA  GLY   251      47.743  75.563  68.308  1.00  0.00           C  
ATOM   3973  HA2 GLY   251      48.242  74.998  67.521  1.00  0.00           H  
ATOM   3974  HA3 GLY   251      48.487  75.615  69.103  1.00  0.00           H  
ATOM   3975  C   GLY   251      46.566  74.747  68.832  1.00  0.00           C  
ATOM   3976  O   GLY   251      46.494  73.570  68.560  1.00  0.00           O  
ATOM   3977  N   ALA   252      45.587  75.257  69.542  1.00  0.00           N  
ATOM   3978  H   ALA   252      45.592  76.248  69.738  1.00  0.00           H  
ATOM   3979  CA  ALA   252      44.408  74.478  69.963  1.00  0.00           C  
ATOM   3980  HA  ALA   252      44.710  73.512  70.368  1.00  0.00           H  
ATOM   3981  CB  ALA   252      43.633  75.186  71.011  1.00  0.00           C  
ATOM   3982  HB1 ALA   252      44.402  75.467  71.731  1.00  0.00           H  
ATOM   3983  HB2 ALA   252      43.012  75.983  70.603  1.00  0.00           H  
ATOM   3984  HB3 ALA   252      42.990  74.481  71.537  1.00  0.00           H  
ATOM   3985  C   ALA   252      43.447  74.136  68.758  1.00  0.00           C  
ATOM   3986  O   ALA   252      42.762  73.105  68.880  1.00  0.00           O  
ATOM   3987  N   VAL   253      43.505  74.902  67.661  1.00  0.00           N  
ATOM   3988  H   VAL   253      44.109  75.707  67.576  1.00  0.00           H  
ATOM   3989  CA  VAL   253      42.943  74.441  66.369  1.00  0.00           C  
ATOM   3990  HA  VAL   253      41.894  74.156  66.452  1.00  0.00           H  
ATOM   3991  CB  VAL   253      42.838  75.444  65.254  1.00  0.00           C  
ATOM   3992  HB  VAL   253      43.801  75.926  65.090  1.00  0.00           H  
ATOM   3993  CG1 VAL   253      42.350  74.950  63.961  1.00  0.00           C  
ATOM   3994 HG11 VAL   253      43.073  74.232  63.576  1.00  0.00           H  
ATOM   3995 HG12 VAL   253      41.397  74.424  64.025  1.00  0.00           H  
ATOM   3996 HG13 VAL   253      42.271  75.783  63.263  1.00  0.00           H  
ATOM   3997  CG2 VAL   253      41.838  76.583  65.664  1.00  0.00           C  
ATOM   3998 HG21 VAL   253      40.847  76.280  66.001  1.00  0.00           H  
ATOM   3999 HG22 VAL   253      42.306  77.102  66.501  1.00  0.00           H  
ATOM   4000 HG23 VAL   253      41.724  77.271  64.826  1.00  0.00           H  
ATOM   4001  C   VAL   253      43.835  73.371  65.833  1.00  0.00           C  
ATOM   4002  O   VAL   253      43.388  72.297  65.444  1.00  0.00           O  
ATOM   4003  N   ALA   254      45.149  73.629  65.728  1.00  0.00           N  
ATOM   4004  H   ALA   254      45.443  74.491  66.165  1.00  0.00           H  
ATOM   4005  CA  ALA   254      46.039  72.791  64.946  1.00  0.00           C  
ATOM   4006  HA  ALA   254      45.557  72.751  63.969  1.00  0.00           H  
ATOM   4007  CB  ALA   254      47.356  73.486  64.898  1.00  0.00           C  
ATOM   4008  HB1 ALA   254      47.873  73.399  65.854  1.00  0.00           H  
ATOM   4009  HB2 ALA   254      47.905  72.862  64.193  1.00  0.00           H  
ATOM   4010  HB3 ALA   254      47.317  74.523  64.565  1.00  0.00           H  
ATOM   4011  C   ALA   254      46.165  71.355  65.418  1.00  0.00           C  
ATOM   4012  O   ALA   254      46.104  70.487  64.599  1.00  0.00           O  
ATOM   4013  N   GLU   255      46.091  71.177  66.744  1.00  0.00           N  
ATOM   4014  H   GLU   255      45.949  72.015  67.290  1.00  0.00           H  
ATOM   4015  CA  GLU   255      46.170  69.784  67.268  1.00  0.00           C  
ATOM   4016  HA  GLU   255      46.962  69.289  66.708  1.00  0.00           H  
ATOM   4017  CB  GLU   255      46.612  69.832  68.727  1.00  0.00           C  
ATOM   4018  HB2 GLU   255      47.538  70.378  68.911  1.00  0.00           H  
ATOM   4019  HB3 GLU   255      45.850  70.450  69.201  1.00  0.00           H  
ATOM   4020  CG  GLU   255      46.662  68.481  69.361  1.00  0.00           C  
ATOM   4021  HG2 GLU   255      45.907  67.772  69.020  1.00  0.00           H  
ATOM   4022  HG3 GLU   255      47.526  67.887  69.065  1.00  0.00           H  
ATOM   4023  CD  GLU   255      46.531  68.441  70.912  1.00  0.00           C  
ATOM   4024  OE1 GLU   255      46.991  67.410  71.521  1.00  0.00           O  
ATOM   4025  OE2 GLU   255      46.264  69.446  71.557  1.00  0.00           O  
ATOM   4026  C   GLU   255      44.833  69.008  67.061  1.00  0.00           C  
ATOM   4027  O   GLU   255      44.845  67.865  66.628  1.00  0.00           O  
ATOM   4028  N   GLU   256      43.658  69.702  67.233  1.00  0.00           N  
ATOM   4029  H   GLU   256      43.658  70.698  67.400  1.00  0.00           H  
ATOM   4030  CA  GLU   256      42.293  69.041  67.234  1.00  0.00           C  
ATOM   4031  HA  GLU   256      42.446  68.102  67.767  1.00  0.00           H  
ATOM   4032  CB  GLU   256      41.129  69.800  67.916  1.00  0.00           C  
ATOM   4033  HB2 GLU   256      40.316  69.092  68.077  1.00  0.00           H  
ATOM   4034  HB3 GLU   256      41.380  70.251  68.877  1.00  0.00           H  
ATOM   4035  CG  GLU   256      40.621  70.983  67.100  1.00  0.00           C  
ATOM   4036  HG2 GLU   256      41.456  71.679  67.019  1.00  0.00           H  
ATOM   4037  HG3 GLU   256      40.351  70.635  66.103  1.00  0.00           H  
ATOM   4038  CD  GLU   256      39.409  71.687  67.681  1.00  0.00           C  
ATOM   4039  OE1 GLU   256      39.100  72.810  67.199  1.00  0.00           O  
ATOM   4040  OE2 GLU   256      38.840  71.229  68.717  1.00  0.00           O  
ATOM   4041  C   GLU   256      41.927  68.614  65.792  1.00  0.00           C  
ATOM   4042  O   GLU   256      41.165  67.667  65.613  1.00  0.00           O  
ATOM   4043  N   VAL   257      42.418  69.323  64.779  1.00  0.00           N  
ATOM   4044  H   VAL   257      42.880  70.170  65.078  1.00  0.00           H  
ATOM   4045  CA  VAL   257      42.361  69.031  63.366  1.00  0.00           C  
ATOM   4046  HA  VAL   257      41.343  68.733  63.113  1.00  0.00           H  
ATOM   4047  CB  VAL   257      42.728  70.292  62.688  1.00  0.00           C  
ATOM   4048  HB  VAL   257      43.595  70.750  63.164  1.00  0.00           H  
ATOM   4049  CG1 VAL   257      43.181  70.115  61.267  1.00  0.00           C  
ATOM   4050 HG11 VAL   257      44.127  69.574  61.286  1.00  0.00           H  
ATOM   4051 HG12 VAL   257      42.475  69.607  60.610  1.00  0.00           H  
ATOM   4052 HG13 VAL   257      43.346  71.124  60.889  1.00  0.00           H  
ATOM   4053  CG2 VAL   257      41.529  71.276  62.763  1.00  0.00           C  
ATOM   4054 HG21 VAL   257      41.251  71.396  63.810  1.00  0.00           H  
ATOM   4055 HG22 VAL   257      41.759  72.225  62.277  1.00  0.00           H  
ATOM   4056 HG23 VAL   257      40.645  70.834  62.302  1.00  0.00           H  
ATOM   4057  C   VAL   257      43.317  67.868  62.957  1.00  0.00           C  
ATOM   4058  O   VAL   257      42.879  67.002  62.191  1.00  0.00           O  
ATOM   4059  N   LEU   258      44.578  67.944  63.288  1.00  0.00           N  
ATOM   4060  H   LEU   258      45.006  68.606  63.920  1.00  0.00           H  
ATOM   4061  CA  LEU   258      45.532  66.987  62.672  1.00  0.00           C  
ATOM   4062  HA  LEU   258      45.308  66.964  61.606  1.00  0.00           H  
ATOM   4063  CB  LEU   258      46.959  67.524  62.776  1.00  0.00           C  
ATOM   4064  HB2 LEU   258      47.073  67.820  63.819  1.00  0.00           H  
ATOM   4065  HB3 LEU   258      47.677  66.737  62.544  1.00  0.00           H  
ATOM   4066  CG  LEU   258      47.310  68.796  61.957  1.00  0.00           C  
ATOM   4067  HG  LEU   258      46.607  69.583  62.231  1.00  0.00           H  
ATOM   4068  CD1 LEU   258      48.780  69.347  62.415  1.00  0.00           C  
ATOM   4069 HD11 LEU   258      48.750  69.853  63.380  1.00  0.00           H  
ATOM   4070 HD12 LEU   258      49.439  68.512  62.650  1.00  0.00           H  
ATOM   4071 HD13 LEU   258      49.199  70.078  61.723  1.00  0.00           H  
ATOM   4072  CD2 LEU   258      47.296  68.494  60.435  1.00  0.00           C  
ATOM   4073 HD21 LEU   258      47.516  69.463  59.988  1.00  0.00           H  
ATOM   4074 HD22 LEU   258      48.059  67.758  60.182  1.00  0.00           H  
ATOM   4075 HD23 LEU   258      46.359  68.036  60.118  1.00  0.00           H  
ATOM   4076  C   LEU   258      45.457  65.599  63.339  1.00  0.00           C  
ATOM   4077  O   LEU   258      45.806  64.656  62.664  1.00  0.00           O  
ATOM   4078  N   ALA   259      44.833  65.460  64.460  1.00  0.00           N  
ATOM   4079  H   ALA   259      44.615  66.292  64.990  1.00  0.00           H  
ATOM   4080  CA  ALA   259      44.275  64.277  65.016  1.00  0.00           C  
ATOM   4081  HA  ALA   259      45.021  63.496  65.165  1.00  0.00           H  
ATOM   4082  CB  ALA   259      43.833  64.709  66.399  1.00  0.00           C  
ATOM   4083  HB1 ALA   259      43.129  63.957  66.756  1.00  0.00           H  
ATOM   4084  HB2 ALA   259      44.699  64.642  67.057  1.00  0.00           H  
ATOM   4085  HB3 ALA   259      43.436  65.722  66.473  1.00  0.00           H  
ATOM   4086  C   ALA   259      43.056  63.744  64.208  1.00  0.00           C  
ATOM   4087  O   ALA   259      42.838  62.569  64.414  1.00  0.00           O  
ATOM   4088  N   ALA   260      42.302  64.499  63.441  1.00  0.00           N  
ATOM   4089  H   ALA   260      42.650  65.432  63.272  1.00  0.00           H  
ATOM   4090  CA  ALA   260      40.983  64.240  62.962  1.00  0.00           C  
ATOM   4091  HA  ALA   260      40.827  63.194  63.226  1.00  0.00           H  
ATOM   4092  CB  ALA   260      39.991  65.083  63.774  1.00  0.00           C  
ATOM   4093  HB1 ALA   260      38.971  64.849  63.468  1.00  0.00           H  
ATOM   4094  HB2 ALA   260      40.154  64.943  64.842  1.00  0.00           H  
ATOM   4095  HB3 ALA   260      40.183  66.117  63.489  1.00  0.00           H  
ATOM   4096  C   ALA   260      40.795  64.198  61.400  1.00  0.00           C  
ATOM   4097  O   ALA   260      39.665  64.264  60.975  1.00  0.00           O  
ATOM   4098  N   ILE   261      41.869  64.298  60.626  1.00  0.00           N  
ATOM   4099  H   ILE   261      42.794  64.200  61.018  1.00  0.00           H  
ATOM   4100  CA  ILE   261      41.768  64.704  59.233  1.00  0.00           C  
ATOM   4101  HA  ILE   261      41.388  65.726  59.213  1.00  0.00           H  
ATOM   4102  CB  ILE   261      43.209  64.716  58.608  1.00  0.00           C  
ATOM   4103  HB  ILE   261      43.664  63.743  58.791  1.00  0.00           H  
ATOM   4104  CG2 ILE   261      43.234  64.984  57.066  1.00  0.00           C  
ATOM   4105 HG21 ILE   261      42.757  65.951  56.907  1.00  0.00           H  
ATOM   4106 HG22 ILE   261      44.254  64.849  56.706  1.00  0.00           H  
ATOM   4107 HG23 ILE   261      42.635  64.270  56.500  1.00  0.00           H  
ATOM   4108  CG1 ILE   261      44.083  65.711  59.424  1.00  0.00           C  
ATOM   4109 HG12 ILE   261      43.656  66.713  59.464  1.00  0.00           H  
ATOM   4110 HG13 ILE   261      44.069  65.290  60.430  1.00  0.00           H  
ATOM   4111  CD1 ILE   261      45.549  65.715  58.949  1.00  0.00           C  
ATOM   4112 HD11 ILE   261      46.201  66.043  59.759  1.00  0.00           H  
ATOM   4113 HD12 ILE   261      45.798  64.689  58.675  1.00  0.00           H  
ATOM   4114 HD13 ILE   261      45.703  66.247  58.011  1.00  0.00           H  
ATOM   4115  C   ILE   261      40.854  63.840  58.270  1.00  0.00           C  
ATOM   4116  O   ILE   261      40.220  64.378  57.338  1.00  0.00           O  
ATOM   4117  N   ARG   262      40.580  62.516  58.500  1.00  0.00           N  
ATOM   4118  H   ARG   262      41.088  62.102  59.268  1.00  0.00           H  
ATOM   4119  CA  ARG   262      39.463  61.754  57.875  1.00  0.00           C  
ATOM   4120  HA  ARG   262      39.481  61.972  56.807  1.00  0.00           H  
ATOM   4121  CB  ARG   262      39.560  60.165  58.069  1.00  0.00           C  
ATOM   4122  HB2 ARG   262      39.571  60.083  59.156  1.00  0.00           H  
ATOM   4123  HB3 ARG   262      38.595  59.739  57.792  1.00  0.00           H  
ATOM   4124  CG  ARG   262      40.701  59.475  57.398  1.00  0.00           C  
ATOM   4125  HG2 ARG   262      40.616  59.660  56.327  1.00  0.00           H  
ATOM   4126  HG3 ARG   262      41.648  59.919  57.705  1.00  0.00           H  
ATOM   4127  CD  ARG   262      40.595  58.040  57.795  1.00  0.00           C  
ATOM   4128  HD2 ARG   262      40.483  57.893  58.869  1.00  0.00           H  
ATOM   4129  HD3 ARG   262      39.632  57.729  57.391  1.00  0.00           H  
ATOM   4130  NE  ARG   262      41.560  57.075  57.216  1.00  0.00           N  
ATOM   4131  HE  ARG   262      41.295  56.760  56.294  1.00  0.00           H  
ATOM   4132  CZ  ARG   262      42.740  56.692  57.644  1.00  0.00           C  
ATOM   4133  NH1 ARG   262      43.260  57.046  58.728  1.00  0.00           N  
ATOM   4134 HH11 ARG   262      42.808  57.725  59.323  1.00  0.00           H  
ATOM   4135 HH12 ARG   262      44.122  56.563  58.939  1.00  0.00           H  
ATOM   4136  NH2 ARG   262      43.448  55.800  57.018  1.00  0.00           N  
ATOM   4137 HH21 ARG   262      43.072  55.315  56.216  1.00  0.00           H  
ATOM   4138 HH22 ARG   262      44.340  55.558  57.425  1.00  0.00           H  
ATOM   4139  C   ARG   262      38.044  62.248  58.155  1.00  0.00           C  
ATOM   4140  O   ARG   262      37.189  62.349  57.250  1.00  0.00           O  
ATOM   4141  N   THR   263      37.749  62.651  59.374  1.00  0.00           N  
ATOM   4142  H   THR   263      38.487  62.456  60.035  1.00  0.00           H  
ATOM   4143  CA  THR   263      36.528  63.298  59.882  1.00  0.00           C  
ATOM   4144  HA  THR   263      35.643  62.719  59.616  1.00  0.00           H  
ATOM   4145  CB  THR   263      36.537  63.536  61.380  1.00  0.00           C  
ATOM   4146  HB  THR   263      37.370  64.215  61.564  1.00  0.00           H  
ATOM   4147  CG2 THR   263      35.211  63.976  62.020  1.00  0.00           C  
ATOM   4148 HG21 THR   263      34.918  65.012  61.849  1.00  0.00           H  
ATOM   4149 HG22 THR   263      34.425  63.269  61.756  1.00  0.00           H  
ATOM   4150 HG23 THR   263      35.216  63.909  63.108  1.00  0.00           H  
ATOM   4151  OG1 THR   263      36.873  62.306  62.028  1.00  0.00           O  
ATOM   4152  HG1 THR   263      37.704  62.047  61.624  1.00  0.00           H  
ATOM   4153  C   THR   263      36.313  64.708  59.188  1.00  0.00           C  
ATOM   4154  O   THR   263      35.198  65.047  58.864  1.00  0.00           O  
ATOM   4155  N   VAL   264      37.423  65.418  58.943  1.00  0.00           N  
ATOM   4156  H   VAL   264      38.281  65.080  59.357  1.00  0.00           H  
ATOM   4157  CA  VAL   264      37.494  66.661  58.134  1.00  0.00           C  
ATOM   4158  HA  VAL   264      36.697  67.338  58.445  1.00  0.00           H  
ATOM   4159  CB  VAL   264      38.853  67.454  58.309  1.00  0.00           C  
ATOM   4160  HB  VAL   264      39.713  66.921  57.904  1.00  0.00           H  
ATOM   4161  CG1 VAL   264      38.758  68.848  57.672  1.00  0.00           C  
ATOM   4162 HG11 VAL   264      38.781  68.695  56.593  1.00  0.00           H  
ATOM   4163 HG12 VAL   264      37.879  69.402  58.000  1.00  0.00           H  
ATOM   4164 HG13 VAL   264      39.641  69.462  57.849  1.00  0.00           H  
ATOM   4165  CG2 VAL   264      39.113  67.743  59.776  1.00  0.00           C  
ATOM   4166 HG21 VAL   264      38.334  68.252  60.344  1.00  0.00           H  
ATOM   4167 HG22 VAL   264      39.152  66.812  60.343  1.00  0.00           H  
ATOM   4168 HG23 VAL   264      40.093  68.178  59.973  1.00  0.00           H  
ATOM   4169  C   VAL   264      37.262  66.498  56.619  1.00  0.00           C  
ATOM   4170  O   VAL   264      36.590  67.364  56.067  1.00  0.00           O  
ATOM   4171  N   ILE   265      37.812  65.449  56.059  1.00  0.00           N  
ATOM   4172  H   ILE   265      38.278  64.841  56.717  1.00  0.00           H  
ATOM   4173  CA  ILE   265      37.522  65.074  54.606  1.00  0.00           C  
ATOM   4174  HA  ILE   265      37.728  65.940  53.977  1.00  0.00           H  
ATOM   4175  CB  ILE   265      38.523  64.010  54.144  1.00  0.00           C  
ATOM   4176  HB  ILE   265      38.502  63.314  54.982  1.00  0.00           H  
ATOM   4177  CG2 ILE   265      38.043  63.364  52.872  1.00  0.00           C  
ATOM   4178 HG21 ILE   265      38.710  62.561  52.559  1.00  0.00           H  
ATOM   4179 HG22 ILE   265      37.158  62.740  52.999  1.00  0.00           H  
ATOM   4180 HG23 ILE   265      37.920  64.020  52.010  1.00  0.00           H  
ATOM   4181  CG1 ILE   265      39.946  64.549  53.939  1.00  0.00           C  
ATOM   4182 HG12 ILE   265      39.978  65.090  52.993  1.00  0.00           H  
ATOM   4183 HG13 ILE   265      40.030  65.296  54.729  1.00  0.00           H  
ATOM   4184  CD1 ILE   265      41.124  63.549  54.012  1.00  0.00           C  
ATOM   4185 HD11 ILE   265      40.960  62.597  53.506  1.00  0.00           H  
ATOM   4186 HD12 ILE   265      41.988  64.096  53.635  1.00  0.00           H  
ATOM   4187 HD13 ILE   265      41.192  63.158  55.027  1.00  0.00           H  
ATOM   4188  C   ILE   265      36.104  64.632  54.403  1.00  0.00           C  
ATOM   4189  O   ILE   265      35.475  65.159  53.447  1.00  0.00           O  
ATOM   4190  N   ALA   266      35.565  63.807  55.358  1.00  0.00           N  
ATOM   4191  H   ALA   266      36.127  63.336  56.053  1.00  0.00           H  
ATOM   4192  CA  ALA   266      34.118  63.546  55.380  1.00  0.00           C  
ATOM   4193  HA  ALA   266      33.789  63.097  54.443  1.00  0.00           H  
ATOM   4194  CB  ALA   266      33.842  62.423  56.364  1.00  0.00           C  
ATOM   4195  HB1 ALA   266      32.768  62.421  56.549  1.00  0.00           H  
ATOM   4196  HB2 ALA   266      34.145  61.424  56.053  1.00  0.00           H  
ATOM   4197  HB3 ALA   266      34.398  62.668  57.268  1.00  0.00           H  
ATOM   4198  C   ALA   266      33.208  64.803  55.523  1.00  0.00           C  
ATOM   4199  O   ALA   266      32.114  64.866  54.977  1.00  0.00           O  
ATOM   4200  N   PHE   267      33.718  65.847  56.255  1.00  0.00           N  
ATOM   4201  H   PHE   267      34.531  65.727  56.841  1.00  0.00           H  
ATOM   4202  CA  PHE   267      33.052  67.185  56.281  1.00  0.00           C  
ATOM   4203  HA  PHE   267      31.969  67.073  56.222  1.00  0.00           H  
ATOM   4204  CB  PHE   267      33.264  67.850  57.644  1.00  0.00           C  
ATOM   4205  HB2 PHE   267      32.860  67.275  58.476  1.00  0.00           H  
ATOM   4206  HB3 PHE   267      34.340  67.751  57.787  1.00  0.00           H  
ATOM   4207  CG  PHE   267      32.671  69.246  57.970  1.00  0.00           C  
ATOM   4208  CD1 PHE   267      31.285  69.460  57.956  1.00  0.00           C  
ATOM   4209  HD1 PHE   267      30.698  68.590  57.703  1.00  0.00           H  
ATOM   4210  CE1 PHE   267      30.707  70.718  58.311  1.00  0.00           C  
ATOM   4211  HE1 PHE   267      29.662  70.984  58.380  1.00  0.00           H  
ATOM   4212  CZ  PHE   267      31.584  71.758  58.611  1.00  0.00           C  
ATOM   4213  HZ  PHE   267      31.162  72.722  58.854  1.00  0.00           H  
ATOM   4214  CE2 PHE   267      32.979  71.584  58.620  1.00  0.00           C  
ATOM   4215  HE2 PHE   267      33.625  72.389  58.938  1.00  0.00           H  
ATOM   4216  CD2 PHE   267      33.558  70.270  58.391  1.00  0.00           C  
ATOM   4217  HD2 PHE   267      34.626  70.190  58.532  1.00  0.00           H  
ATOM   4218  C   PHE   267      33.359  68.056  55.020  1.00  0.00           C  
ATOM   4219  O   PHE   267      32.713  69.104  54.879  1.00  0.00           O  
ATOM   4220  N   GLY   268      34.221  67.663  54.100  1.00  0.00           N  
ATOM   4221  H   GLY   268      34.514  66.700  54.017  1.00  0.00           H  
ATOM   4222  CA  GLY   268      34.743  68.586  53.039  1.00  0.00           C  
ATOM   4223  HA2 GLY   268      35.621  68.097  52.617  1.00  0.00           H  
ATOM   4224  HA3 GLY   268      34.047  68.850  52.243  1.00  0.00           H  
ATOM   4225  C   GLY   268      35.445  69.814  53.628  1.00  0.00           C  
ATOM   4226  O   GLY   268      35.442  70.892  53.026  1.00  0.00           O  
ATOM   4227  N   GLY   269      35.860  69.755  54.915  1.00  0.00           N  
ATOM   4228  H   GLY   269      35.879  68.832  55.324  1.00  0.00           H  
ATOM   4229  CA  GLY   269      36.062  71.008  55.723  1.00  0.00           C  
ATOM   4230  HA2 GLY   269      35.331  71.724  55.349  1.00  0.00           H  
ATOM   4231  HA3 GLY   269      35.881  70.890  56.791  1.00  0.00           H  
ATOM   4232  C   GLY   269      37.399  71.674  55.560  1.00  0.00           C  
ATOM   4233  O   GLY   269      37.671  72.544  56.377  1.00  0.00           O  
ATOM   4234  N   GLN   270      38.300  71.252  54.620  1.00  0.00           N  
ATOM   4235  H   GLN   270      38.022  70.525  53.977  1.00  0.00           H  
ATOM   4236  CA  GLN   270      39.681  71.531  54.634  1.00  0.00           C  
ATOM   4237  HA  GLN   270      39.923  71.101  55.606  1.00  0.00           H  
ATOM   4238  CB  GLN   270      40.423  70.821  53.534  1.00  0.00           C  
ATOM   4239  HB2 GLN   270      40.120  71.209  52.561  1.00  0.00           H  
ATOM   4240  HB3 GLN   270      41.479  71.088  53.576  1.00  0.00           H  
ATOM   4241  CG  GLN   270      40.306  69.326  53.590  1.00  0.00           C  
ATOM   4242  HG2 GLN   270      41.308  68.972  53.347  1.00  0.00           H  
ATOM   4243  HG3 GLN   270      39.976  68.866  54.521  1.00  0.00           H  
ATOM   4244  CD  GLN   270      39.369  68.823  52.456  1.00  0.00           C  
ATOM   4245  OE1 GLN   270      38.168  69.181  52.418  1.00  0.00           O  
ATOM   4246  NE2 GLN   270      39.871  68.068  51.547  1.00  0.00           N  
ATOM   4247 HE21 GLN   270      40.696  67.519  51.740  1.00  0.00           H  
ATOM   4248 HE22 GLN   270      39.306  67.719  50.785  1.00  0.00           H  
ATOM   4249  C   GLN   270      39.905  73.085  54.710  1.00  0.00           C  
ATOM   4250  O   GLN   270      40.630  73.654  55.534  1.00  0.00           O  
ATOM   4251  N   LYS   271      39.179  73.808  53.885  1.00  0.00           N  
ATOM   4252  H   LYS   271      38.553  73.396  53.209  1.00  0.00           H  
ATOM   4253  CA  LYS   271      39.342  75.326  53.804  1.00  0.00           C  
ATOM   4254  HA  LYS   271      40.391  75.595  53.924  1.00  0.00           H  
ATOM   4255  CB  LYS   271      38.916  76.012  52.496  1.00  0.00           C  
ATOM   4256  HB2 LYS   271      37.844  75.830  52.422  1.00  0.00           H  
ATOM   4257  HB3 LYS   271      39.166  77.072  52.554  1.00  0.00           H  
ATOM   4258  CG  LYS   271      39.659  75.317  51.324  1.00  0.00           C  
ATOM   4259  HG2 LYS   271      40.746  75.389  51.363  1.00  0.00           H  
ATOM   4260  HG3 LYS   271      39.328  74.284  51.426  1.00  0.00           H  
ATOM   4261  CD  LYS   271      39.057  75.865  49.979  1.00  0.00           C  
ATOM   4262  HD2 LYS   271      37.977  75.806  50.109  1.00  0.00           H  
ATOM   4263  HD3 LYS   271      39.328  76.921  49.958  1.00  0.00           H  
ATOM   4264  CE  LYS   271      39.441  74.987  48.808  1.00  0.00           C  
ATOM   4265  HE2 LYS   271      40.513  74.817  48.902  1.00  0.00           H  
ATOM   4266  HE3 LYS   271      38.973  74.008  48.919  1.00  0.00           H  
ATOM   4267  NZ  LYS   271      39.134  75.604  47.509  1.00  0.00           N  
ATOM   4268  HZ1 LYS   271      38.168  75.633  47.216  1.00  0.00           H  
ATOM   4269  HZ2 LYS   271      39.559  76.519  47.458  1.00  0.00           H  
ATOM   4270  HZ3 LYS   271      39.514  75.102  46.720  1.00  0.00           H  
ATOM   4271  C   LYS   271      38.648  76.015  54.999  1.00  0.00           C  
ATOM   4272  O   LYS   271      39.106  76.987  55.484  1.00  0.00           O  
ATOM   4273  N   LYS   272      37.534  75.464  55.493  1.00  0.00           N  
ATOM   4274  H   LYS   272      37.282  74.564  55.111  1.00  0.00           H  
ATOM   4275  CA  LYS   272      36.863  76.002  56.707  1.00  0.00           C  
ATOM   4276  HA  LYS   272      36.653  77.057  56.528  1.00  0.00           H  
ATOM   4277  CB  LYS   272      35.622  75.207  57.026  1.00  0.00           C  
ATOM   4278  HB2 LYS   272      35.717  74.127  57.147  1.00  0.00           H  
ATOM   4279  HB3 LYS   272      35.339  75.485  58.042  1.00  0.00           H  
ATOM   4280  CG  LYS   272      34.456  75.546  56.079  1.00  0.00           C  
ATOM   4281  HG2 LYS   272      34.300  76.603  56.298  1.00  0.00           H  
ATOM   4282  HG3 LYS   272      34.646  75.471  55.008  1.00  0.00           H  
ATOM   4283  CD  LYS   272      33.261  74.737  56.476  1.00  0.00           C  
ATOM   4284  HD2 LYS   272      33.459  73.671  56.362  1.00  0.00           H  
ATOM   4285  HD3 LYS   272      33.180  75.002  57.530  1.00  0.00           H  
ATOM   4286  CE  LYS   272      32.090  75.258  55.584  1.00  0.00           C  
ATOM   4287  HE2 LYS   272      32.299  75.373  54.520  1.00  0.00           H  
ATOM   4288  HE3 LYS   272      31.357  74.452  55.571  1.00  0.00           H  
ATOM   4289  NZ  LYS   272      31.382  76.537  56.090  1.00  0.00           N  
ATOM   4290  HZ1 LYS   272      32.050  77.278  55.930  1.00  0.00           H  
ATOM   4291  HZ2 LYS   272      30.430  76.650  55.773  1.00  0.00           H  
ATOM   4292  HZ3 LYS   272      31.249  76.387  57.080  1.00  0.00           H  
ATOM   4293  C   LYS   272      37.872  75.879  57.857  1.00  0.00           C  
ATOM   4294  O   LYS   272      38.106  76.873  58.549  1.00  0.00           O  
ATOM   4295  N   GLU   273      38.683  74.771  58.026  1.00  0.00           N  
ATOM   4296  H   GLU   273      38.429  73.904  57.573  1.00  0.00           H  
ATOM   4297  CA  GLU   273      39.642  74.537  59.129  1.00  0.00           C  
ATOM   4298  HA  GLU   273      39.230  75.028  60.011  1.00  0.00           H  
ATOM   4299  CB  GLU   273      39.788  73.041  59.339  1.00  0.00           C  
ATOM   4300  HB2 GLU   273      40.269  72.574  58.479  1.00  0.00           H  
ATOM   4301  HB3 GLU   273      40.526  72.901  60.129  1.00  0.00           H  
ATOM   4302  CG  GLU   273      38.509  72.314  59.736  1.00  0.00           C  
ATOM   4303  HG2 GLU   273      37.771  72.345  58.935  1.00  0.00           H  
ATOM   4304  HG3 GLU   273      38.780  71.266  59.862  1.00  0.00           H  
ATOM   4305  CD  GLU   273      37.914  72.812  61.053  1.00  0.00           C  
ATOM   4306  OE1 GLU   273      36.733  72.471  61.291  1.00  0.00           O  
ATOM   4307  OE2 GLU   273      38.492  73.539  61.892  1.00  0.00           O  
ATOM   4308  C   GLU   273      40.867  75.336  58.901  1.00  0.00           C  
ATOM   4309  O   GLU   273      41.365  75.880  59.890  1.00  0.00           O  
ATOM   4310  N   LEU   274      41.312  75.447  57.630  1.00  0.00           N  
ATOM   4311  H   LEU   274      40.804  74.967  56.902  1.00  0.00           H  
ATOM   4312  CA  LEU   274      42.448  76.326  57.268  1.00  0.00           C  
ATOM   4313  HA  LEU   274      43.349  76.155  57.858  1.00  0.00           H  
ATOM   4314  CB  LEU   274      42.780  76.183  55.734  1.00  0.00           C  
ATOM   4315  HB2 LEU   274      42.875  75.129  55.475  1.00  0.00           H  
ATOM   4316  HB3 LEU   274      41.929  76.584  55.183  1.00  0.00           H  
ATOM   4317  CG  LEU   274      43.999  76.856  55.229  1.00  0.00           C  
ATOM   4318  HG  LEU   274      43.919  77.900  55.532  1.00  0.00           H  
ATOM   4319  CD1 LEU   274      45.326  76.421  55.836  1.00  0.00           C  
ATOM   4320 HD11 LEU   274      45.278  76.605  56.909  1.00  0.00           H  
ATOM   4321 HD12 LEU   274      45.732  75.459  55.523  1.00  0.00           H  
ATOM   4322 HD13 LEU   274      46.073  77.093  55.413  1.00  0.00           H  
ATOM   4323  CD2 LEU   274      44.037  76.838  53.739  1.00  0.00           C  
ATOM   4324 HD21 LEU   274      44.941  77.348  53.406  1.00  0.00           H  
ATOM   4325 HD22 LEU   274      44.046  75.786  53.453  1.00  0.00           H  
ATOM   4326 HD23 LEU   274      43.195  77.393  53.327  1.00  0.00           H  
ATOM   4327  C   LEU   274      42.178  77.789  57.561  1.00  0.00           C  
ATOM   4328  O   LEU   274      43.014  78.519  58.102  1.00  0.00           O  
ATOM   4329  N   GLU   275      40.983  78.283  57.346  1.00  0.00           N  
ATOM   4330  H   GLU   275      40.431  77.756  56.685  1.00  0.00           H  
ATOM   4331  CA  GLU   275      40.472  79.623  57.732  1.00  0.00           C  
ATOM   4332  HA  GLU   275      41.160  80.379  57.354  1.00  0.00           H  
ATOM   4333  CB  GLU   275      39.173  79.824  56.913  1.00  0.00           C  
ATOM   4334  HB2 GLU   275      39.371  79.798  55.841  1.00  0.00           H  
ATOM   4335  HB3 GLU   275      38.565  78.946  57.129  1.00  0.00           H  
ATOM   4336  CG  GLU   275      38.397  81.067  57.326  1.00  0.00           C  
ATOM   4337  HG2 GLU   275      37.566  81.205  56.635  1.00  0.00           H  
ATOM   4338  HG3 GLU   275      38.067  80.993  58.362  1.00  0.00           H  
ATOM   4339  CD  GLU   275      39.247  82.259  56.996  1.00  0.00           C  
ATOM   4340  OE1 GLU   275      40.186  82.189  56.158  1.00  0.00           O  
ATOM   4341  OE2 GLU   275      38.783  83.331  57.365  1.00  0.00           O  
ATOM   4342  C   GLU   275      40.353  79.695  59.276  1.00  0.00           C  
ATOM   4343  O   GLU   275      40.924  80.623  59.826  1.00  0.00           O  
ATOM   4344  N   ARG   276      39.741  78.725  59.956  1.00  0.00           N  
ATOM   4345  H   ARG   276      39.398  77.892  59.499  1.00  0.00           H  
ATOM   4346  CA  ARG   276      39.698  78.719  61.425  1.00  0.00           C  
ATOM   4347  HA  ARG   276      39.228  79.641  61.768  1.00  0.00           H  
ATOM   4348  CB  ARG   276      38.833  77.528  61.925  1.00  0.00           C  
ATOM   4349  HB2 ARG   276      38.155  77.311  61.099  1.00  0.00           H  
ATOM   4350  HB3 ARG   276      39.414  76.611  62.018  1.00  0.00           H  
ATOM   4351  CG  ARG   276      38.150  77.856  63.268  1.00  0.00           C  
ATOM   4352  HG2 ARG   276      38.858  78.160  64.039  1.00  0.00           H  
ATOM   4353  HG3 ARG   276      37.586  78.758  63.027  1.00  0.00           H  
ATOM   4354  CD  ARG   276      37.208  76.771  63.828  1.00  0.00           C  
ATOM   4355  HD2 ARG   276      36.926  77.099  64.828  1.00  0.00           H  
ATOM   4356  HD3 ARG   276      36.405  76.694  63.096  1.00  0.00           H  
ATOM   4357  NE  ARG   276      37.918  75.494  63.845  1.00  0.00           N  
ATOM   4358  HE  ARG   276      38.185  75.121  62.946  1.00  0.00           H  
ATOM   4359  CZ  ARG   276      38.027  74.700  64.849  1.00  0.00           C  
ATOM   4360  NH1 ARG   276      37.635  74.961  66.036  1.00  0.00           N  
ATOM   4361 HH11 ARG   276      36.928  75.649  66.255  1.00  0.00           H  
ATOM   4362 HH12 ARG   276      37.894  74.211  66.661  1.00  0.00           H  
ATOM   4363  NH2 ARG   276      38.646  73.596  64.701  1.00  0.00           N  
ATOM   4364 HH21 ARG   276      38.716  73.319  63.732  1.00  0.00           H  
ATOM   4365 HH22 ARG   276      38.854  72.997  65.487  1.00  0.00           H  
ATOM   4366  C   ARG   276      41.127  78.729  62.067  1.00  0.00           C  
ATOM   4367  O   ARG   276      41.358  79.406  63.024  1.00  0.00           O  
ATOM   4368  N   TYR   277      42.112  78.081  61.472  1.00  0.00           N  
ATOM   4369  H   TYR   277      41.897  77.639  60.589  1.00  0.00           H  
ATOM   4370  CA  TYR   277      43.580  78.199  61.868  1.00  0.00           C  
ATOM   4371  HA  TYR   277      43.608  78.046  62.946  1.00  0.00           H  
ATOM   4372  CB  TYR   277      44.324  76.983  61.317  1.00  0.00           C  
ATOM   4373  HB2 TYR   277      43.939  76.102  61.831  1.00  0.00           H  
ATOM   4374  HB3 TYR   277      44.042  76.980  60.264  1.00  0.00           H  
ATOM   4375  CG  TYR   277      45.865  76.986  61.260  1.00  0.00           C  
ATOM   4376  CD1 TYR   277      46.563  76.472  62.370  1.00  0.00           C  
ATOM   4377  HD1 TYR   277      45.967  76.260  63.245  1.00  0.00           H  
ATOM   4378  CE1 TYR   277      47.942  76.245  62.204  1.00  0.00           C  
ATOM   4379  HE1 TYR   277      48.450  75.825  63.059  1.00  0.00           H  
ATOM   4380  CZ  TYR   277      48.704  76.680  61.019  1.00  0.00           C  
ATOM   4381  OH  TYR   277      50.039  76.512  60.871  1.00  0.00           O  
ATOM   4382  HH  TYR   277      50.338  76.783  60.000  1.00  0.00           H  
ATOM   4383  CE2 TYR   277      47.939  77.327  60.009  1.00  0.00           C  
ATOM   4384  HE2 TYR   277      48.354  77.679  59.076  1.00  0.00           H  
ATOM   4385  CD2 TYR   277      46.546  77.461  60.132  1.00  0.00           C  
ATOM   4386  HD2 TYR   277      45.976  77.921  59.339  1.00  0.00           H  
ATOM   4387  C   TYR   277      44.192  79.520  61.484  1.00  0.00           C  
ATOM   4388  O   TYR   277      44.805  80.109  62.399  1.00  0.00           O  
ATOM   4389  N   ASN   278      44.154  79.904  60.220  1.00  0.00           N  
ATOM   4390  H   ASN   278      43.588  79.388  59.561  1.00  0.00           H  
ATOM   4391  CA  ASN   278      44.842  81.168  59.779  1.00  0.00           C  
ATOM   4392  HA  ASN   278      45.892  81.111  60.065  1.00  0.00           H  
ATOM   4393  CB  ASN   278      44.739  81.344  58.279  1.00  0.00           C  
ATOM   4394  HB2 ASN   278      45.105  80.385  57.913  1.00  0.00           H  
ATOM   4395  HB3 ASN   278      43.745  81.192  57.858  1.00  0.00           H  
ATOM   4396  CG  ASN   278      45.522  82.451  57.583  1.00  0.00           C  
ATOM   4397  OD1 ASN   278      46.750  82.521  57.679  1.00  0.00           O  
ATOM   4398  ND2 ASN   278      44.865  83.303  56.902  1.00  0.00           N  
ATOM   4399 HD21 ASN   278      45.412  83.980  56.390  1.00  0.00           H  
ATOM   4400 HD22 ASN   278      43.875  83.108  56.956  1.00  0.00           H  
ATOM   4401  C   ASN   278      44.316  82.521  60.459  1.00  0.00           C  
ATOM   4402  O   ASN   278      45.202  83.341  60.685  1.00  0.00           O  
ATOM   4403  N   LYS   279      43.023  82.579  60.749  1.00  0.00           N  
ATOM   4404  H   LYS   279      42.466  81.911  60.237  1.00  0.00           H  
ATOM   4405  CA  LYS   279      42.462  83.550  61.665  1.00  0.00           C  
ATOM   4406  HA  LYS   279      42.630  84.496  61.151  1.00  0.00           H  
ATOM   4407  CB  LYS   279      40.996  83.278  61.902  1.00  0.00           C  
ATOM   4408  HB2 LYS   279      40.934  82.244  62.243  1.00  0.00           H  
ATOM   4409  HB3 LYS   279      40.601  83.818  62.762  1.00  0.00           H  
ATOM   4410  CG  LYS   279      40.132  83.760  60.652  1.00  0.00           C  
ATOM   4411  HG2 LYS   279      39.925  84.830  60.618  1.00  0.00           H  
ATOM   4412  HG3 LYS   279      40.622  83.502  59.713  1.00  0.00           H  
ATOM   4413  CD  LYS   279      38.712  83.088  60.862  1.00  0.00           C  
ATOM   4414  HD2 LYS   279      38.086  83.477  60.059  1.00  0.00           H  
ATOM   4415  HD3 LYS   279      38.738  82.003  60.757  1.00  0.00           H  
ATOM   4416  CE  LYS   279      38.046  83.584  62.099  1.00  0.00           C  
ATOM   4417  HE2 LYS   279      38.642  83.437  63.000  1.00  0.00           H  
ATOM   4418  HE3 LYS   279      37.804  84.631  61.917  1.00  0.00           H  
ATOM   4419  NZ  LYS   279      36.656  82.867  62.264  1.00  0.00           N  
ATOM   4420  HZ1 LYS   279      36.125  82.983  61.412  1.00  0.00           H  
ATOM   4421  HZ2 LYS   279      36.738  81.862  62.319  1.00  0.00           H  
ATOM   4422  HZ3 LYS   279      36.218  83.197  63.112  1.00  0.00           H  
ATOM   4423  C   LYS   279      43.175  83.674  63.007  1.00  0.00           C  
ATOM   4424  O   LYS   279      43.496  84.794  63.424  1.00  0.00           O  
ATOM   4425  N   ASN   280      43.415  82.510  63.620  1.00  0.00           N  
ATOM   4426  H   ASN   280      43.054  81.678  63.176  1.00  0.00           H  
ATOM   4427  CA  ASN   280      44.200  82.345  64.874  1.00  0.00           C  
ATOM   4428  HA  ASN   280      43.833  83.203  65.437  1.00  0.00           H  
ATOM   4429  CB  ASN   280      43.853  80.995  65.574  1.00  0.00           C  
ATOM   4430  HB2 ASN   280      44.075  80.171  64.896  1.00  0.00           H  
ATOM   4431  HB3 ASN   280      44.536  81.042  66.422  1.00  0.00           H  
ATOM   4432  CG  ASN   280      42.355  81.042  66.012  1.00  0.00           C  
ATOM   4433  OD1 ASN   280      41.747  82.089  66.183  1.00  0.00           O  
ATOM   4434  ND2 ASN   280      41.699  79.886  66.208  1.00  0.00           N  
ATOM   4435 HD21 ASN   280      40.773  79.924  66.611  1.00  0.00           H  
ATOM   4436 HD22 ASN   280      42.215  79.096  65.847  1.00  0.00           H  
ATOM   4437  C   ASN   280      45.699  82.682  64.720  1.00  0.00           C  
ATOM   4438  O   ASN   280      46.277  83.280  65.662  1.00  0.00           O  
ATOM   4439  N   LEU   281      46.259  82.480  63.524  1.00  0.00           N  
ATOM   4440  H   LEU   281      45.816  81.834  62.886  1.00  0.00           H  
ATOM   4441  CA  LEU   281      47.625  83.025  63.193  1.00  0.00           C  
ATOM   4442  HA  LEU   281      48.329  82.731  63.972  1.00  0.00           H  
ATOM   4443  CB  LEU   281      48.160  82.423  61.908  1.00  0.00           C  
ATOM   4444  HB2 LEU   281      47.387  82.585  61.156  1.00  0.00           H  
ATOM   4445  HB3 LEU   281      48.984  82.948  61.423  1.00  0.00           H  
ATOM   4446  CG  LEU   281      48.301  80.840  61.797  1.00  0.00           C  
ATOM   4447  HG  LEU   281      47.297  80.415  61.798  1.00  0.00           H  
ATOM   4448  CD1 LEU   281      48.845  80.386  60.482  1.00  0.00           C  
ATOM   4449 HD11 LEU   281      49.700  81.044  60.333  1.00  0.00           H  
ATOM   4450 HD12 LEU   281      49.214  79.363  60.558  1.00  0.00           H  
ATOM   4451 HD13 LEU   281      48.080  80.377  59.705  1.00  0.00           H  
ATOM   4452  CD2 LEU   281      49.165  80.288  62.931  1.00  0.00           C  
ATOM   4453 HD21 LEU   281      49.467  79.249  62.796  1.00  0.00           H  
ATOM   4454 HD22 LEU   281      50.067  80.899  62.963  1.00  0.00           H  
ATOM   4455 HD23 LEU   281      48.601  80.410  63.856  1.00  0.00           H  
ATOM   4456  C   LEU   281      47.688  84.590  63.070  1.00  0.00           C  
ATOM   4457  O   LEU   281      48.503  85.214  63.778  1.00  0.00           O  
ATOM   4458  N   GLU   282      46.634  85.249  62.469  1.00  0.00           N  
ATOM   4459  H   GLU   282      45.877  84.777  61.996  1.00  0.00           H  
ATOM   4460  CA  GLU   282      46.405  86.670  62.505  1.00  0.00           C  
ATOM   4461  HA  GLU   282      47.359  87.055  62.145  1.00  0.00           H  
ATOM   4462  CB  GLU   282      45.281  87.075  61.562  1.00  0.00           C  
ATOM   4463  HB2 GLU   282      45.055  86.344  60.785  1.00  0.00           H  
ATOM   4464  HB3 GLU   282      44.410  87.080  62.217  1.00  0.00           H  
ATOM   4465  CG  GLU   282      45.522  88.511  61.055  1.00  0.00           C  
ATOM   4466  HG2 GLU   282      44.607  88.865  60.580  1.00  0.00           H  
ATOM   4467  HG3 GLU   282      45.724  89.233  61.847  1.00  0.00           H  
ATOM   4468  CD  GLU   282      46.665  88.633  60.013  1.00  0.00           C  
ATOM   4469  OE1 GLU   282      46.998  87.680  59.184  1.00  0.00           O  
ATOM   4470  OE2 GLU   282      47.145  89.759  59.979  1.00  0.00           O  
ATOM   4471  C   GLU   282      46.270  87.299  63.899  1.00  0.00           C  
ATOM   4472  O   GLU   282      46.973  88.221  64.253  1.00  0.00           O  
ATOM   4473  N   GLU   283      45.395  86.730  64.741  1.00  0.00           N  
ATOM   4474  H   GLU   283      44.890  85.955  64.335  1.00  0.00           H  
ATOM   4475  CA  GLU   283      45.264  87.124  66.156  1.00  0.00           C  
ATOM   4476  HA  GLU   283      44.804  88.108  66.062  1.00  0.00           H  
ATOM   4477  CB  GLU   283      44.349  86.269  66.916  1.00  0.00           C  
ATOM   4478  HB2 GLU   283      43.547  86.007  66.226  1.00  0.00           H  
ATOM   4479  HB3 GLU   283      44.866  85.339  67.154  1.00  0.00           H  
ATOM   4480  CG  GLU   283      43.756  86.865  68.244  1.00  0.00           C  
ATOM   4481  HG2 GLU   283      42.997  86.184  68.626  1.00  0.00           H  
ATOM   4482  HG3 GLU   283      44.509  86.885  69.031  1.00  0.00           H  
ATOM   4483  CD  GLU   283      43.275  88.304  68.098  1.00  0.00           C  
ATOM   4484  OE1 GLU   283      42.957  88.792  66.990  1.00  0.00           O  
ATOM   4485  OE2 GLU   283      43.146  89.080  69.090  1.00  0.00           O  
ATOM   4486  C   GLU   283      46.691  87.186  66.840  1.00  0.00           C  
ATOM   4487  O   GLU   283      47.050  88.142  67.523  1.00  0.00           O  
ATOM   4488  N   ALA   284      47.453  86.120  66.643  1.00  0.00           N  
ATOM   4489  H   ALA   284      47.130  85.336  66.093  1.00  0.00           H  
ATOM   4490  CA  ALA   284      48.802  86.003  67.288  1.00  0.00           C  
ATOM   4491  HA  ALA   284      48.721  86.266  68.343  1.00  0.00           H  
ATOM   4492  CB  ALA   284      49.240  84.557  67.035  1.00  0.00           C  
ATOM   4493  HB1 ALA   284      50.045  84.333  67.734  1.00  0.00           H  
ATOM   4494  HB2 ALA   284      48.454  83.835  67.255  1.00  0.00           H  
ATOM   4495  HB3 ALA   284      49.662  84.379  66.046  1.00  0.00           H  
ATOM   4496  C   ALA   284      49.876  86.963  66.657  1.00  0.00           C  
ATOM   4497  O   ALA   284      51.040  87.039  67.166  1.00  0.00           O  
ATOM   4498  N   LYS   285      49.616  87.667  65.562  1.00  0.00           N  
ATOM   4499  H   LYS   285      48.665  87.488  65.271  1.00  0.00           H  
ATOM   4500  CA  LYS   285      50.614  88.423  64.733  1.00  0.00           C  
ATOM   4501  HA  LYS   285      51.502  88.594  65.341  1.00  0.00           H  
ATOM   4502  CB  LYS   285      51.025  87.584  63.578  1.00  0.00           C  
ATOM   4503  HB2 LYS   285      50.936  86.541  63.882  1.00  0.00           H  
ATOM   4504  HB3 LYS   285      50.311  87.687  62.762  1.00  0.00           H  
ATOM   4505  CG  LYS   285      52.396  87.944  63.065  1.00  0.00           C  
ATOM   4506  HG2 LYS   285      52.676  87.204  62.315  1.00  0.00           H  
ATOM   4507  HG3 LYS   285      52.301  88.841  62.453  1.00  0.00           H  
ATOM   4508  CD  LYS   285      53.452  87.880  64.166  1.00  0.00           C  
ATOM   4509  HD2 LYS   285      54.422  87.962  63.674  1.00  0.00           H  
ATOM   4510  HD3 LYS   285      53.435  88.801  64.748  1.00  0.00           H  
ATOM   4511  CE  LYS   285      53.502  86.552  65.037  1.00  0.00           C  
ATOM   4512  HE2 LYS   285      52.655  86.535  65.722  1.00  0.00           H  
ATOM   4513  HE3 LYS   285      53.537  85.692  64.367  1.00  0.00           H  
ATOM   4514  NZ  LYS   285      54.750  86.465  65.794  1.00  0.00           N  
ATOM   4515  HZ1 LYS   285      54.843  85.565  66.242  1.00  0.00           H  
ATOM   4516  HZ2 LYS   285      55.535  86.506  65.160  1.00  0.00           H  
ATOM   4517  HZ3 LYS   285      54.830  87.117  66.562  1.00  0.00           H  
ATOM   4518  C   LYS   285      50.229  89.861  64.403  1.00  0.00           C  
ATOM   4519  O   LYS   285      51.114  90.618  64.383  1.00  0.00           O  
ATOM   4520  N   ARG   286      48.959  90.220  64.191  1.00  0.00           N  
ATOM   4521  H   ARG   286      48.270  89.484  64.256  1.00  0.00           H  
ATOM   4522  CA  ARG   286      48.487  91.554  63.837  1.00  0.00           C  
ATOM   4523  HA  ARG   286      48.828  91.890  62.858  1.00  0.00           H  
ATOM   4524  CB  ARG   286      46.915  91.560  63.682  1.00  0.00           C  
ATOM   4525  HB2 ARG   286      46.576  92.485  63.215  1.00  0.00           H  
ATOM   4526  HB3 ARG   286      46.629  90.685  63.098  1.00  0.00           H  
ATOM   4527  CG  ARG   286      46.139  91.509  64.991  1.00  0.00           C  
ATOM   4528  HG2 ARG   286      46.402  90.677  65.645  1.00  0.00           H  
ATOM   4529  HG3 ARG   286      46.313  92.458  65.497  1.00  0.00           H  
ATOM   4530  CD  ARG   286      44.672  91.484  64.811  1.00  0.00           C  
ATOM   4531  HD2 ARG   286      44.286  92.375  64.316  1.00  0.00           H  
ATOM   4532  HD3 ARG   286      44.376  90.637  64.193  1.00  0.00           H  
ATOM   4533  NE  ARG   286      44.066  91.297  66.119  1.00  0.00           N  
ATOM   4534  HE  ARG   286      44.018  90.358  66.488  1.00  0.00           H  
ATOM   4535  CZ  ARG   286      43.335  92.083  66.866  1.00  0.00           C  
ATOM   4536  NH1 ARG   286      43.031  93.283  66.551  1.00  0.00           N  
ATOM   4537 HH11 ARG   286      43.172  93.660  65.624  1.00  0.00           H  
ATOM   4538 HH12 ARG   286      42.619  93.899  67.237  1.00  0.00           H  
ATOM   4539  NH2 ARG   286      42.988  91.623  68.033  1.00  0.00           N  
ATOM   4540 HH21 ARG   286      42.587  92.288  68.679  1.00  0.00           H  
ATOM   4541 HH22 ARG   286      43.124  90.640  68.223  1.00  0.00           H  
ATOM   4542  C   ARG   286      48.929  92.743  64.730  1.00  0.00           C  
ATOM   4543  O   ARG   286      48.962  93.942  64.289  1.00  0.00           O  
ATOM   4544  N   ILE   287      49.107  92.477  65.986  1.00  0.00           N  
ATOM   4545  H   ILE   287      48.801  91.613  66.410  1.00  0.00           H  
ATOM   4546  CA  ILE   287      49.684  93.472  66.972  1.00  0.00           C  
ATOM   4547  HA  ILE   287      49.717  94.458  66.509  1.00  0.00           H  
ATOM   4548  CB  ILE   287      48.774  93.660  68.174  1.00  0.00           C  
ATOM   4549  HB  ILE   287      48.660  92.679  68.635  1.00  0.00           H  
ATOM   4550  CG2 ILE   287      49.284  94.660  69.173  1.00  0.00           C  
ATOM   4551 HG21 ILE   287      48.533  94.884  69.931  1.00  0.00           H  
ATOM   4552 HG22 ILE   287      50.132  94.233  69.708  1.00  0.00           H  
ATOM   4553 HG23 ILE   287      49.621  95.530  68.610  1.00  0.00           H  
ATOM   4554  CG1 ILE   287      47.303  94.076  67.744  1.00  0.00           C  
ATOM   4555 HG12 ILE   287      47.313  95.133  68.009  1.00  0.00           H  
ATOM   4556 HG13 ILE   287      47.347  94.033  66.656  1.00  0.00           H  
ATOM   4557  CD1 ILE   287      46.194  93.289  68.345  1.00  0.00           C  
ATOM   4558 HD11 ILE   287      46.179  92.283  67.924  1.00  0.00           H  
ATOM   4559 HD12 ILE   287      46.302  93.152  69.421  1.00  0.00           H  
ATOM   4560 HD13 ILE   287      45.319  93.867  68.049  1.00  0.00           H  
ATOM   4561  C   ILE   287      51.139  93.032  67.367  1.00  0.00           C  
ATOM   4562  O   ILE   287      52.033  93.857  67.429  1.00  0.00           O  
ATOM   4563  N   GLY   288      51.333  91.682  67.432  1.00  0.00           N  
ATOM   4564  H   GLY   288      50.460  91.175  67.481  1.00  0.00           H  
ATOM   4565  CA  GLY   288      52.642  91.039  67.765  1.00  0.00           C  
ATOM   4566  HA2 GLY   288      52.837  91.160  68.831  1.00  0.00           H  
ATOM   4567  HA3 GLY   288      52.648  90.003  67.428  1.00  0.00           H  
ATOM   4568  C   GLY   288      53.749  91.613  67.007  1.00  0.00           C  
ATOM   4569  O   GLY   288      54.648  92.244  67.570  1.00  0.00           O  
ATOM   4570  N   ILE   289      53.655  91.618  65.664  1.00  0.00           N  
ATOM   4571  H   ILE   289      52.784  91.272  65.289  1.00  0.00           H  
ATOM   4572  CA  ILE   289      54.714  92.016  64.745  1.00  0.00           C  
ATOM   4573  HA  ILE   289      55.585  91.414  65.003  1.00  0.00           H  
ATOM   4574  CB  ILE   289      54.158  91.830  63.310  1.00  0.00           C  
ATOM   4575  HB  ILE   289      53.810  90.807  63.163  1.00  0.00           H  
ATOM   4576  CG2 ILE   289      53.059  92.873  62.952  1.00  0.00           C  
ATOM   4577 HG21 ILE   289      53.537  93.783  62.589  1.00  0.00           H  
ATOM   4578 HG22 ILE   289      52.420  92.401  62.205  1.00  0.00           H  
ATOM   4579 HG23 ILE   289      52.498  93.236  63.813  1.00  0.00           H  
ATOM   4580  CG1 ILE   289      55.307  91.937  62.314  1.00  0.00           C  
ATOM   4581 HG12 ILE   289      55.631  92.973  62.214  1.00  0.00           H  
ATOM   4582 HG13 ILE   289      56.118  91.415  62.823  1.00  0.00           H  
ATOM   4583  CD1 ILE   289      55.167  91.212  60.889  1.00  0.00           C  
ATOM   4584 HD11 ILE   289      54.422  91.687  60.250  1.00  0.00           H  
ATOM   4585 HD12 ILE   289      56.096  91.321  60.330  1.00  0.00           H  
ATOM   4586 HD13 ILE   289      54.849  90.169  60.916  1.00  0.00           H  
ATOM   4587  C   ILE   289      55.173  93.475  65.060  1.00  0.00           C  
ATOM   4588  O   ILE   289      56.348  93.773  64.820  1.00  0.00           O  
ATOM   4589  N   LYS   290      54.391  94.351  65.624  1.00  0.00           N  
ATOM   4590  H   LYS   290      53.487  94.091  65.993  1.00  0.00           H  
ATOM   4591  CA  LYS   290      54.835  95.707  65.961  1.00  0.00           C  
ATOM   4592  HA  LYS   290      55.228  96.126  65.035  1.00  0.00           H  
ATOM   4593  CB  LYS   290      53.572  96.469  66.561  1.00  0.00           C  
ATOM   4594  HB2 LYS   290      53.093  95.989  67.414  1.00  0.00           H  
ATOM   4595  HB3 LYS   290      53.850  97.425  67.005  1.00  0.00           H  
ATOM   4596  CG  LYS   290      52.508  96.725  65.498  1.00  0.00           C  
ATOM   4597  HG2 LYS   290      52.914  97.413  64.757  1.00  0.00           H  
ATOM   4598  HG3 LYS   290      52.173  95.832  64.970  1.00  0.00           H  
ATOM   4599  CD  LYS   290      51.218  97.260  66.098  1.00  0.00           C  
ATOM   4600  HD2 LYS   290      50.541  96.414  66.214  1.00  0.00           H  
ATOM   4601  HD3 LYS   290      51.408  97.702  67.077  1.00  0.00           H  
ATOM   4602  CE  LYS   290      50.637  98.336  65.214  1.00  0.00           C  
ATOM   4603  HE2 LYS   290      49.839  98.830  65.768  1.00  0.00           H  
ATOM   4604  HE3 LYS   290      51.386  99.072  64.922  1.00  0.00           H  
ATOM   4605  NZ  LYS   290      50.120  97.774  63.994  1.00  0.00           N  
ATOM   4606  HZ1 LYS   290      50.606  96.947  63.680  1.00  0.00           H  
ATOM   4607  HZ2 LYS   290      49.152  97.510  64.110  1.00  0.00           H  
ATOM   4608  HZ3 LYS   290      50.070  98.519  63.313  1.00  0.00           H  
ATOM   4609  C   LYS   290      55.995  95.766  66.952  1.00  0.00           C  
ATOM   4610  O   LYS   290      56.684  96.777  67.029  1.00  0.00           O  
ATOM   4611  N   LYS   291      56.313  94.642  67.630  1.00  0.00           N  
ATOM   4612  H   LYS   291      55.781  93.791  67.516  1.00  0.00           H  
ATOM   4613  CA  LYS   291      57.427  94.498  68.585  1.00  0.00           C  
ATOM   4614  HA  LYS   291      57.674  95.520  68.875  1.00  0.00           H  
ATOM   4615  CB  LYS   291      56.962  93.968  69.938  1.00  0.00           C  
ATOM   4616  HB2 LYS   291      56.274  93.140  69.769  1.00  0.00           H  
ATOM   4617  HB3 LYS   291      57.789  93.655  70.575  1.00  0.00           H  
ATOM   4618  CG  LYS   291      56.281  95.046  70.643  1.00  0.00           C  
ATOM   4619  HG2 LYS   291      56.986  95.851  70.847  1.00  0.00           H  
ATOM   4620  HG3 LYS   291      55.501  95.422  69.981  1.00  0.00           H  
ATOM   4621  CD  LYS   291      55.807  94.523  72.049  1.00  0.00           C  
ATOM   4622  HD2 LYS   291      55.234  93.596  72.024  1.00  0.00           H  
ATOM   4623  HD3 LYS   291      56.770  94.298  72.508  1.00  0.00           H  
ATOM   4624  CE  LYS   291      55.156  95.579  72.979  1.00  0.00           C  
ATOM   4625  HE2 LYS   291      55.806  96.442  73.127  1.00  0.00           H  
ATOM   4626  HE3 LYS   291      54.240  95.948  72.518  1.00  0.00           H  
ATOM   4627  NZ  LYS   291      54.937  95.027  74.343  1.00  0.00           N  
ATOM   4628  HZ1 LYS   291      55.785  94.501  74.498  1.00  0.00           H  
ATOM   4629  HZ2 LYS   291      54.896  95.687  75.106  1.00  0.00           H  
ATOM   4630  HZ3 LYS   291      54.127  94.424  74.371  1.00  0.00           H  
ATOM   4631  C   LYS   291      58.715  93.800  68.012  1.00  0.00           C  
ATOM   4632  O   LYS   291      59.689  93.688  68.757  1.00  0.00           O  
ATOM   4633  N   ALA   292      58.693  93.465  66.710  1.00  0.00           N  
ATOM   4634  H   ALA   292      57.934  93.743  66.105  1.00  0.00           H  
ATOM   4635  CA  ALA   292      59.768  92.541  66.206  1.00  0.00           C  
ATOM   4636  HA  ALA   292      60.078  91.874  67.011  1.00  0.00           H  
ATOM   4637  CB  ALA   292      59.292  91.817  64.938  1.00  0.00           C  
ATOM   4638  HB1 ALA   292      59.955  90.989  64.690  1.00  0.00           H  
ATOM   4639  HB2 ALA   292      58.358  91.350  65.253  1.00  0.00           H  
ATOM   4640  HB3 ALA   292      59.263  92.505  64.093  1.00  0.00           H  
ATOM   4641  C   ALA   292      61.107  93.150  65.951  1.00  0.00           C  
ATOM   4642  O   ALA   292      62.062  92.473  65.534  1.00  0.00           O  
ATOM   4643  N   ILE   293      61.258  94.422  66.355  1.00  0.00           N  
ATOM   4644  H   ILE   293      60.470  94.930  66.733  1.00  0.00           H  
ATOM   4645  CA  ILE   293      62.626  94.951  66.506  1.00  0.00           C  
ATOM   4646  HA  ILE   293      63.172  94.840  65.569  1.00  0.00           H  
ATOM   4647  CB  ILE   293      62.456  96.442  66.723  1.00  0.00           C  
ATOM   4648  HB  ILE   293      63.403  96.977  66.792  1.00  0.00           H  
ATOM   4649  CG2 ILE   293      61.777  97.182  65.558  1.00  0.00           C  
ATOM   4650 HG21 ILE   293      60.727  96.887  65.554  1.00  0.00           H  
ATOM   4651 HG22 ILE   293      61.922  98.260  65.634  1.00  0.00           H  
ATOM   4652 HG23 ILE   293      62.205  97.003  64.572  1.00  0.00           H  
ATOM   4653  CG1 ILE   293      61.939  96.789  68.097  1.00  0.00           C  
ATOM   4654 HG12 ILE   293      61.042  96.201  68.290  1.00  0.00           H  
ATOM   4655 HG13 ILE   293      62.672  96.547  68.867  1.00  0.00           H  
ATOM   4656  CD1 ILE   293      61.749  98.351  68.226  1.00  0.00           C  
ATOM   4657 HD11 ILE   293      62.715  98.817  68.030  1.00  0.00           H  
ATOM   4658 HD12 ILE   293      60.942  98.675  67.570  1.00  0.00           H  
ATOM   4659 HD13 ILE   293      61.535  98.544  69.277  1.00  0.00           H  
ATOM   4660  C   ILE   293      63.517  94.452  67.691  1.00  0.00           C  
ATOM   4661  O   ILE   293      64.683  94.867  67.750  1.00  0.00           O  
ATOM   4662  N   THR   294      62.879  93.745  68.669  1.00  0.00           N  
ATOM   4663  H   THR   294      61.960  93.342  68.554  1.00  0.00           H  
ATOM   4664  CA  THR   294      63.393  93.692  70.046  1.00  0.00           C  
ATOM   4665  HA  THR   294      63.482  94.728  70.374  1.00  0.00           H  
ATOM   4666  CB  THR   294      62.357  92.980  70.878  1.00  0.00           C  
ATOM   4667  HB  THR   294      62.143  91.958  70.565  1.00  0.00           H  
ATOM   4668  CG2 THR   294      62.673  92.935  72.348  1.00  0.00           C  
ATOM   4669 HG21 THR   294      62.637  93.978  72.661  1.00  0.00           H  
ATOM   4670 HG22 THR   294      61.935  92.369  72.916  1.00  0.00           H  
ATOM   4671 HG23 THR   294      63.702  92.619  72.520  1.00  0.00           H  
ATOM   4672  OG1 THR   294      61.126  93.739  70.912  1.00  0.00           O  
ATOM   4673  HG1 THR   294      60.710  93.646  70.052  1.00  0.00           H  
ATOM   4674  C   THR   294      64.771  92.960  70.083  1.00  0.00           C  
ATOM   4675  O   THR   294      65.737  93.448  70.677  1.00  0.00           O  
ATOM   4676  N   ALA   295      64.849  91.767  69.492  1.00  0.00           N  
ATOM   4677  H   ALA   295      64.010  91.388  69.076  1.00  0.00           H  
ATOM   4678  CA  ALA   295      66.045  91.033  69.415  1.00  0.00           C  
ATOM   4679  HA  ALA   295      66.375  90.872  70.441  1.00  0.00           H  
ATOM   4680  CB  ALA   295      65.820  89.657  68.772  1.00  0.00           C  
ATOM   4681  HB1 ALA   295      65.817  89.782  67.689  1.00  0.00           H  
ATOM   4682  HB2 ALA   295      66.623  88.945  68.962  1.00  0.00           H  
ATOM   4683  HB3 ALA   295      64.867  89.218  69.066  1.00  0.00           H  
ATOM   4684  C   ALA   295      67.252  91.678  68.732  1.00  0.00           C  
ATOM   4685  O   ALA   295      68.344  91.393  69.197  1.00  0.00           O  
ATOM   4686  N   ASN   296      67.146  92.657  67.852  1.00  0.00           N  
ATOM   4687  H   ASN   296      66.209  93.032  67.815  1.00  0.00           H  
ATOM   4688  CA  ASN   296      68.223  93.533  67.317  1.00  0.00           C  
ATOM   4689  HA  ASN   296      69.099  92.891  67.417  1.00  0.00           H  
ATOM   4690  CB  ASN   296      67.919  93.985  65.802  1.00  0.00           C  
ATOM   4691  HB2 ASN   296      66.907  94.359  65.651  1.00  0.00           H  
ATOM   4692  HB3 ASN   296      68.668  94.733  65.542  1.00  0.00           H  
ATOM   4693  CG  ASN   296      68.191  92.848  64.776  1.00  0.00           C  
ATOM   4694  OD1 ASN   296      69.386  92.532  64.607  1.00  0.00           O  
ATOM   4695  ND2 ASN   296      67.267  92.114  64.212  1.00  0.00           N  
ATOM   4696 HD21 ASN   296      67.654  91.346  63.683  1.00  0.00           H  
ATOM   4697 HD22 ASN   296      66.312  92.046  64.535  1.00  0.00           H  
ATOM   4698  C   ASN   296      68.466  94.746  68.177  1.00  0.00           C  
ATOM   4699  O   ASN   296      69.621  95.121  68.389  1.00  0.00           O  
ATOM   4700  N   ILE   297      67.384  95.406  68.714  1.00  0.00           N  
ATOM   4701  H   ILE   297      66.449  95.133  68.446  1.00  0.00           H  
ATOM   4702  CA  ILE   297      67.518  96.694  69.410  1.00  0.00           C  
ATOM   4703  HA  ILE   297      68.206  97.195  68.728  1.00  0.00           H  
ATOM   4704  CB  ILE   297      66.141  97.519  69.318  1.00  0.00           C  
ATOM   4705  HB  ILE   297      65.718  97.341  68.329  1.00  0.00           H  
ATOM   4706  CG2 ILE   297      65.175  97.207  70.412  1.00  0.00           C  
ATOM   4707 HG21 ILE   297      65.705  97.243  71.364  1.00  0.00           H  
ATOM   4708 HG22 ILE   297      64.259  97.795  70.462  1.00  0.00           H  
ATOM   4709 HG23 ILE   297      64.948  96.188  70.096  1.00  0.00           H  
ATOM   4710  CG1 ILE   297      66.504  99.062  69.287  1.00  0.00           C  
ATOM   4711 HG12 ILE   297      66.696  99.307  70.332  1.00  0.00           H  
ATOM   4712 HG13 ILE   297      67.302  99.221  68.562  1.00  0.00           H  
ATOM   4713  CD1 ILE   297      65.334  99.928  68.863  1.00  0.00           C  
ATOM   4714 HD11 ILE   297      64.354  99.803  69.325  1.00  0.00           H  
ATOM   4715 HD12 ILE   297      65.571 100.981  69.011  1.00  0.00           H  
ATOM   4716 HD13 ILE   297      65.084  99.796  67.810  1.00  0.00           H  
ATOM   4717  C   ILE   297      68.134  96.522  70.820  1.00  0.00           C  
ATOM   4718  O   ILE   297      68.913  97.390  71.124  1.00  0.00           O  
ATOM   4719  N   SER   298      68.013  95.321  71.509  1.00  0.00           N  
ATOM   4720  H   SER   298      67.310  94.641  71.256  1.00  0.00           H  
ATOM   4721  CA  SER   298      68.957  94.877  72.491  1.00  0.00           C  
ATOM   4722  HA  SER   298      68.657  95.396  73.401  1.00  0.00           H  
ATOM   4723  CB  SER   298      68.718  93.345  72.702  1.00  0.00           C  
ATOM   4724  HB2 SER   298      68.780  92.848  71.734  1.00  0.00           H  
ATOM   4725  HB3 SER   298      69.523  92.870  73.262  1.00  0.00           H  
ATOM   4726  OG  SER   298      67.421  92.983  73.075  1.00  0.00           O  
ATOM   4727  HG  SER   298      66.867  92.949  72.292  1.00  0.00           H  
ATOM   4728  C   SER   298      70.427  95.152  72.288  1.00  0.00           C  
ATOM   4729  O   SER   298      71.177  95.687  73.112  1.00  0.00           O  
ATOM   4730  N   ILE   299      70.925  94.873  71.067  1.00  0.00           N  
ATOM   4731  H   ILE   299      70.285  94.490  70.386  1.00  0.00           H  
ATOM   4732  CA  ILE   299      72.390  95.146  70.751  1.00  0.00           C  
ATOM   4733  HA  ILE   299      73.032  94.992  71.618  1.00  0.00           H  
ATOM   4734  CB  ILE   299      72.777  94.174  69.629  1.00  0.00           C  
ATOM   4735  HB  ILE   299      71.948  94.202  68.921  1.00  0.00           H  
ATOM   4736  CG2 ILE   299      74.019  94.606  68.718  1.00  0.00           C  
ATOM   4737 HG21 ILE   299      73.781  95.546  68.220  1.00  0.00           H  
ATOM   4738 HG22 ILE   299      74.867  94.771  69.382  1.00  0.00           H  
ATOM   4739 HG23 ILE   299      74.245  93.808  68.011  1.00  0.00           H  
ATOM   4740  CG1 ILE   299      72.859  92.802  70.191  1.00  0.00           C  
ATOM   4741 HG12 ILE   299      71.925  92.573  70.705  1.00  0.00           H  
ATOM   4742 HG13 ILE   299      72.879  92.183  69.294  1.00  0.00           H  
ATOM   4743  CD1 ILE   299      74.156  92.464  71.026  1.00  0.00           C  
ATOM   4744 HD11 ILE   299      74.241  93.272  71.752  1.00  0.00           H  
ATOM   4745 HD12 ILE   299      73.987  91.468  71.433  1.00  0.00           H  
ATOM   4746 HD13 ILE   299      75.013  92.467  70.352  1.00  0.00           H  
ATOM   4747  C   ILE   299      72.592  96.662  70.302  1.00  0.00           C  
ATOM   4748  O   ILE   299      73.644  97.192  70.530  1.00  0.00           O  
ATOM   4749  N   GLY   300      71.679  97.254  69.535  1.00  0.00           N  
ATOM   4750  H   GLY   300      70.977  96.640  69.147  1.00  0.00           H  
ATOM   4751  CA  GLY   300      71.717  98.776  69.342  1.00  0.00           C  
ATOM   4752  HA2 GLY   300      72.497  99.130  68.667  1.00  0.00           H  
ATOM   4753  HA3 GLY   300      70.798  99.134  68.878  1.00  0.00           H  
ATOM   4754  C   GLY   300      71.937  99.511  70.663  1.00  0.00           C  
ATOM   4755  O   GLY   300      72.671 100.430  70.809  1.00  0.00           O  
ATOM   4756  N   ALA   301      71.362  98.999  71.692  1.00  0.00           N  
ATOM   4757  H   ALA   301      70.586  98.363  71.575  1.00  0.00           H  
ATOM   4758  CA  ALA   301      71.438  99.547  72.997  1.00  0.00           C  
ATOM   4759  HA  ALA   301      71.521 100.627  72.873  1.00  0.00           H  
ATOM   4760  CB  ALA   301      70.244  99.257  73.827  1.00  0.00           C  
ATOM   4761  HB1 ALA   301      69.340  99.316  73.222  1.00  0.00           H  
ATOM   4762  HB2 ALA   301      70.300  98.321  74.382  1.00  0.00           H  
ATOM   4763  HB3 ALA   301      70.159  99.914  74.692  1.00  0.00           H  
ATOM   4764  C   ALA   301      72.746  99.074  73.722  1.00  0.00           C  
ATOM   4765  O   ALA   301      73.305  99.852  74.525  1.00  0.00           O  
ATOM   4766  N   ALA   302      73.272  97.846  73.497  1.00  0.00           N  
ATOM   4767  H   ALA   302      72.843  97.197  72.853  1.00  0.00           H  
ATOM   4768  CA  ALA   302      74.554  97.430  74.057  1.00  0.00           C  
ATOM   4769  HA  ALA   302      74.571  97.732  75.104  1.00  0.00           H  
ATOM   4770  CB  ALA   302      74.664  95.856  73.890  1.00  0.00           C  
ATOM   4771  HB1 ALA   302      74.526  95.627  72.834  1.00  0.00           H  
ATOM   4772  HB2 ALA   302      75.508  95.349  74.357  1.00  0.00           H  
ATOM   4773  HB3 ALA   302      73.704  95.571  74.321  1.00  0.00           H  
ATOM   4774  C   ALA   302      75.626  98.334  73.405  1.00  0.00           C  
ATOM   4775  O   ALA   302      76.493  98.794  74.128  1.00  0.00           O  
ATOM   4776  N   PHE   303      75.665  98.543  72.086  1.00  0.00           N  
ATOM   4777  H   PHE   303      75.067  97.996  71.483  1.00  0.00           H  
ATOM   4778  CA  PHE   303      76.557  99.450  71.389  1.00  0.00           C  
ATOM   4779  HA  PHE   303      77.565  99.176  71.702  1.00  0.00           H  
ATOM   4780  CB  PHE   303      76.540  99.327  69.814  1.00  0.00           C  
ATOM   4781  HB2 PHE   303      75.484  99.225  69.562  1.00  0.00           H  
ATOM   4782  HB3 PHE   303      77.053 100.166  69.344  1.00  0.00           H  
ATOM   4783  CG  PHE   303      77.333  98.167  69.170  1.00  0.00           C  
ATOM   4784  CD1 PHE   303      78.733  98.162  69.187  1.00  0.00           C  
ATOM   4785  HD1 PHE   303      79.264  99.051  69.495  1.00  0.00           H  
ATOM   4786  CE1 PHE   303      79.434  96.978  68.651  1.00  0.00           C  
ATOM   4787  HE1 PHE   303      80.507  96.883  68.718  1.00  0.00           H  
ATOM   4788  CZ  PHE   303      78.717  95.968  68.123  1.00  0.00           C  
ATOM   4789  HZ  PHE   303      79.151  95.146  67.574  1.00  0.00           H  
ATOM   4790  CE2 PHE   303      77.328  95.949  68.319  1.00  0.00           C  
ATOM   4791  HE2 PHE   303      76.784  95.056  68.049  1.00  0.00           H  
ATOM   4792  CD2 PHE   303      76.604  97.033  68.819  1.00  0.00           C  
ATOM   4793  HD2 PHE   303      75.525  97.011  68.859  1.00  0.00           H  
ATOM   4794  C   PHE   303      76.403 100.908  71.815  1.00  0.00           C  
ATOM   4795  O   PHE   303      77.419 101.494  72.242  1.00  0.00           O  
ATOM   4796  N   LEU   304      75.148 101.451  71.829  1.00  0.00           N  
ATOM   4797  H   LEU   304      74.349 100.854  71.672  1.00  0.00           H  
ATOM   4798  CA  LEU   304      74.958 102.825  72.315  1.00  0.00           C  
ATOM   4799  HA  LEU   304      75.384 103.547  71.618  1.00  0.00           H  
ATOM   4800  CB  LEU   304      73.409 103.055  72.387  1.00  0.00           C  
ATOM   4801  HB2 LEU   304      72.898 102.766  71.468  1.00  0.00           H  
ATOM   4802  HB3 LEU   304      73.064 102.356  73.148  1.00  0.00           H  
ATOM   4803  CG  LEU   304      73.025 104.469  72.843  1.00  0.00           C  
ATOM   4804  HG  LEU   304      73.332 104.591  73.882  1.00  0.00           H  
ATOM   4805  CD1 LEU   304      73.664 105.567  72.024  1.00  0.00           C  
ATOM   4806 HD11 LEU   304      74.739 105.508  71.855  1.00  0.00           H  
ATOM   4807 HD12 LEU   304      73.325 105.440  70.995  1.00  0.00           H  
ATOM   4808 HD13 LEU   304      73.261 106.501  72.418  1.00  0.00           H  
ATOM   4809  CD2 LEU   304      71.505 104.596  72.693  1.00  0.00           C  
ATOM   4810 HD21 LEU   304      71.240 105.557  73.133  1.00  0.00           H  
ATOM   4811 HD22 LEU   304      71.159 104.502  71.664  1.00  0.00           H  
ATOM   4812 HD23 LEU   304      71.187 103.727  73.270  1.00  0.00           H  
ATOM   4813  C   LEU   304      75.632 103.130  73.678  1.00  0.00           C  
ATOM   4814  O   LEU   304      76.420 104.102  73.878  1.00  0.00           O  
ATOM   4815  N   LEU   305      75.223 102.292  74.603  1.00  0.00           N  
ATOM   4816  H   LEU   305      74.695 101.460  74.378  1.00  0.00           H  
ATOM   4817  CA  LEU   305      75.771 102.389  75.986  1.00  0.00           C  
ATOM   4818  HA  LEU   305      75.561 103.378  76.394  1.00  0.00           H  
ATOM   4819  CB  LEU   305      75.044 101.352  76.799  1.00  0.00           C  
ATOM   4820  HB2 LEU   305      73.973 101.550  76.741  1.00  0.00           H  
ATOM   4821  HB3 LEU   305      75.255 100.355  76.413  1.00  0.00           H  
ATOM   4822  CG  LEU   305      75.391 101.269  78.313  1.00  0.00           C  
ATOM   4823  HG  LEU   305      76.423 101.091  78.614  1.00  0.00           H  
ATOM   4824  CD1 LEU   305      74.696 102.410  79.023  1.00  0.00           C  
ATOM   4825 HD11 LEU   305      73.638 102.393  78.763  1.00  0.00           H  
ATOM   4826 HD12 LEU   305      74.950 102.316  80.079  1.00  0.00           H  
ATOM   4827 HD13 LEU   305      75.053 103.390  78.706  1.00  0.00           H  
ATOM   4828  CD2 LEU   305      74.761  99.998  78.828  1.00  0.00           C  
ATOM   4829 HD21 LEU   305      73.689  99.996  78.635  1.00  0.00           H  
ATOM   4830 HD22 LEU   305      75.179  99.119  78.338  1.00  0.00           H  
ATOM   4831 HD23 LEU   305      74.827  99.938  79.914  1.00  0.00           H  
ATOM   4832  C   LEU   305      77.318 102.242  75.980  1.00  0.00           C  
ATOM   4833  O   LEU   305      77.957 102.959  76.776  1.00  0.00           O  
ATOM   4834  N   ILE   306      77.862 101.396  75.143  1.00  0.00           N  
ATOM   4835  H   ILE   306      77.380 100.722  74.566  1.00  0.00           H  
ATOM   4836  CA  ILE   306      79.327 101.242  75.032  1.00  0.00           C  
ATOM   4837  HA  ILE   306      79.674 101.097  76.055  1.00  0.00           H  
ATOM   4838  CB  ILE   306      79.724  99.976  74.326  1.00  0.00           C  
ATOM   4839  HB  ILE   306      79.070  99.847  73.463  1.00  0.00           H  
ATOM   4840  CG2 ILE   306      81.150 100.014  73.723  1.00  0.00           C  
ATOM   4841 HG21 ILE   306      81.162 100.643  72.833  1.00  0.00           H  
ATOM   4842 HG22 ILE   306      81.821 100.500  74.431  1.00  0.00           H  
ATOM   4843 HG23 ILE   306      81.595  99.064  73.428  1.00  0.00           H  
ATOM   4844  CG1 ILE   306      79.576  98.829  75.289  1.00  0.00           C  
ATOM   4845 HG12 ILE   306      78.622  98.956  75.802  1.00  0.00           H  
ATOM   4846 HG13 ILE   306      79.479  97.868  74.785  1.00  0.00           H  
ATOM   4847  CD1 ILE   306      80.553  98.723  76.394  1.00  0.00           C  
ATOM   4848 HD11 ILE   306      81.400  98.076  76.166  1.00  0.00           H  
ATOM   4849 HD12 ILE   306      80.896  99.742  76.577  1.00  0.00           H  
ATOM   4850 HD13 ILE   306      79.977  98.436  77.274  1.00  0.00           H  
ATOM   4851  C   ILE   306      79.989 102.550  74.630  1.00  0.00           C  
ATOM   4852  O   ILE   306      80.896 103.147  75.299  1.00  0.00           O  
ATOM   4853  N   TYR   307      79.555 103.081  73.458  1.00  0.00           N  
ATOM   4854  H   TYR   307      78.847 102.584  72.936  1.00  0.00           H  
ATOM   4855  CA  TYR   307      80.057 104.327  72.952  1.00  0.00           C  
ATOM   4856  HA  TYR   307      81.092 104.113  72.684  1.00  0.00           H  
ATOM   4857  CB  TYR   307      79.335 104.701  71.691  1.00  0.00           C  
ATOM   4858  HB2 TYR   307      78.250 104.736  71.786  1.00  0.00           H  
ATOM   4859  HB3 TYR   307      79.673 105.697  71.404  1.00  0.00           H  
ATOM   4860  CG  TYR   307      79.723 103.789  70.515  1.00  0.00           C  
ATOM   4861  CD1 TYR   307      81.062 103.687  70.125  1.00  0.00           C  
ATOM   4862  HD1 TYR   307      81.799 104.273  70.653  1.00  0.00           H  
ATOM   4863  CE1 TYR   307      81.399 102.835  69.076  1.00  0.00           C  
ATOM   4864  HE1 TYR   307      82.429 102.783  68.754  1.00  0.00           H  
ATOM   4865  CZ  TYR   307      80.455 102.068  68.371  1.00  0.00           C  
ATOM   4866  OH  TYR   307      80.813 101.287  67.323  1.00  0.00           O  
ATOM   4867  HH  TYR   307      80.129 100.807  66.850  1.00  0.00           H  
ATOM   4868  CE2 TYR   307      79.121 102.248  68.753  1.00  0.00           C  
ATOM   4869  HE2 TYR   307      78.314 101.698  68.292  1.00  0.00           H  
ATOM   4870  CD2 TYR   307      78.768 102.991  69.894  1.00  0.00           C  
ATOM   4871  HD2 TYR   307      77.747 103.052  70.239  1.00  0.00           H  
ATOM   4872  C   TYR   307      79.909 105.517  73.960  1.00  0.00           C  
ATOM   4873  O   TYR   307      80.889 106.298  73.997  1.00  0.00           O  
ATOM   4874  N   ALA   308      78.827 105.547  74.855  1.00  0.00           N  
ATOM   4875  H   ALA   308      78.043 104.998  74.533  1.00  0.00           H  
ATOM   4876  CA  ALA   308      78.535 106.520  76.032  1.00  0.00           C  
ATOM   4877  HA  ALA   308      78.724 107.552  75.738  1.00  0.00           H  
ATOM   4878  CB  ALA   308      77.055 106.349  76.379  1.00  0.00           C  
ATOM   4879  HB1 ALA   308      76.915 105.311  76.683  1.00  0.00           H  
ATOM   4880  HB2 ALA   308      76.823 106.924  77.276  1.00  0.00           H  
ATOM   4881  HB3 ALA   308      76.353 106.599  75.583  1.00  0.00           H  
ATOM   4882  C   ALA   308      79.512 106.297  77.227  1.00  0.00           C  
ATOM   4883  O   ALA   308      80.156 107.228  77.827  1.00  0.00           O  
ATOM   4884  N   SER   309      79.789 105.053  77.524  1.00  0.00           N  
ATOM   4885  H   SER   309      79.543 104.347  76.844  1.00  0.00           H  
ATOM   4886  CA  SER   309      80.903 104.605  78.455  1.00  0.00           C  
ATOM   4887  HA  SER   309      80.721 105.067  79.425  1.00  0.00           H  
ATOM   4888  CB  SER   309      80.791 103.112  78.774  1.00  0.00           C  
ATOM   4889  HB2 SER   309      80.953 102.582  77.835  1.00  0.00           H  
ATOM   4890  HB3 SER   309      81.490 102.842  79.565  1.00  0.00           H  
ATOM   4891  OG  SER   309      79.485 102.639  79.226  1.00  0.00           O  
ATOM   4892  HG  SER   309      79.117 102.460  78.358  1.00  0.00           H  
ATOM   4893  C   SER   309      82.304 105.116  77.929  1.00  0.00           C  
ATOM   4894  O   SER   309      83.131 105.721  78.615  1.00  0.00           O  
ATOM   4895  N   TYR   310      82.531 104.834  76.654  1.00  0.00           N  
ATOM   4896  H   TYR   310      81.902 104.335  76.040  1.00  0.00           H  
ATOM   4897  CA  TYR   310      83.837 105.362  76.083  1.00  0.00           C  
ATOM   4898  HA  TYR   310      84.621 105.014  76.754  1.00  0.00           H  
ATOM   4899  CB  TYR   310      84.186 104.873  74.634  1.00  0.00           C  
ATOM   4900  HB2 TYR   310      83.468 105.369  73.981  1.00  0.00           H  
ATOM   4901  HB3 TYR   310      85.171 105.231  74.337  1.00  0.00           H  
ATOM   4902  CG  TYR   310      84.207 103.364  74.316  1.00  0.00           C  
ATOM   4903  CD1 TYR   310      83.995 103.014  73.012  1.00  0.00           C  
ATOM   4904  HD1 TYR   310      83.747 103.778  72.290  1.00  0.00           H  
ATOM   4905  CE1 TYR   310      83.969 101.627  72.639  1.00  0.00           C  
ATOM   4906  HE1 TYR   310      83.717 101.380  71.618  1.00  0.00           H  
ATOM   4907  CZ  TYR   310      84.295 100.645  73.598  1.00  0.00           C  
ATOM   4908  OH  TYR   310      84.449  99.419  73.087  1.00  0.00           O  
ATOM   4909  HH  TYR   310      83.596  99.076  72.811  1.00  0.00           H  
ATOM   4910  CE2 TYR   310      84.563 100.970  74.975  1.00  0.00           C  
ATOM   4911  HE2 TYR   310      84.860 100.208  75.681  1.00  0.00           H  
ATOM   4912  CD2 TYR   310      84.444 102.336  75.280  1.00  0.00           C  
ATOM   4913  HD2 TYR   310      84.632 102.627  76.303  1.00  0.00           H  
ATOM   4914  C   TYR   310      83.938 106.902  76.104  1.00  0.00           C  
ATOM   4915  O   TYR   310      84.959 107.371  76.553  1.00  0.00           O  
ATOM   4916  N   ALA   311      82.903 107.618  75.700  1.00  0.00           N  
ATOM   4917  H   ALA   311      82.113 107.156  75.274  1.00  0.00           H  
ATOM   4918  CA  ALA   311      82.920 109.027  75.568  1.00  0.00           C  
ATOM   4919  HA  ALA   311      83.739 109.321  74.911  1.00  0.00           H  
ATOM   4920  CB  ALA   311      81.641 109.337  74.762  1.00  0.00           C  
ATOM   4921  HB1 ALA   311      80.790 109.315  75.443  1.00  0.00           H  
ATOM   4922  HB2 ALA   311      81.653 110.365  74.398  1.00  0.00           H  
ATOM   4923  HB3 ALA   311      81.606 108.588  73.972  1.00  0.00           H  
ATOM   4924  C   ALA   311      83.125 109.725  76.959  1.00  0.00           C  
ATOM   4925  O   ALA   311      84.064 110.525  77.122  1.00  0.00           O  
ATOM   4926  N   LEU   312      82.349 109.447  78.026  1.00  0.00           N  
ATOM   4927  H   LEU   312      81.608 108.799  77.802  1.00  0.00           H  
ATOM   4928  CA  LEU   312      82.501 109.989  79.359  1.00  0.00           C  
ATOM   4929  HA  LEU   312      82.397 111.074  79.389  1.00  0.00           H  
ATOM   4930  CB  LEU   312      81.435 109.420  80.316  1.00  0.00           C  
ATOM   4931  HB2 LEU   312      80.452 109.768  79.998  1.00  0.00           H  
ATOM   4932  HB3 LEU   312      81.519 108.340  80.434  1.00  0.00           H  
ATOM   4933  CG  LEU   312      81.548 109.862  81.792  1.00  0.00           C  
ATOM   4934  HG  LEU   312      82.443 109.395  82.201  1.00  0.00           H  
ATOM   4935  CD1 LEU   312      81.675 111.391  81.908  1.00  0.00           C  
ATOM   4936 HD11 LEU   312      80.760 111.761  81.444  1.00  0.00           H  
ATOM   4937 HD12 LEU   312      81.721 111.742  82.938  1.00  0.00           H
[truncated: 1,232,451 more chars]
