# Supplementary material for: Screening of Natural Compounds as P-Glycoprotein Inhibitors against Multidrug Resistance
Source: Biomedicines. 2021 Mar 30;9(4):357. doi: 10.3390/biomedicines9040357 (PMC8066904; doi:10.3390/biomedicines9040357)
Supplement: Supplementary file 1 [file biomedicines-09-00357-s001.zip › P-gp_models/cluster_7.pdb]

CRYST1  139.923  139.923  139.923 109.47 109.47 109.47               1
ATOM      1  N   MET     1      81.740  92.388  73.146  1.00  0.00           N  
ATOM      2  H1  MET     1      82.375  93.043  73.579  1.00  0.00           H  
ATOM      3  H2  MET     1      82.101  92.224  72.218  1.00  0.00           H  
ATOM      4  H3  MET     1      80.876  92.895  73.016  1.00  0.00           H  
ATOM      5  CA  MET     1      81.618  91.194  73.981  1.00  0.00           C  
ATOM      6  HA  MET     1      81.091  90.445  73.390  1.00  0.00           H  
ATOM      7  CB  MET     1      83.021  90.611  74.328  1.00  0.00           C  
ATOM      8  HB2 MET     1      83.737  91.384  74.606  1.00  0.00           H  
ATOM      9  HB3 MET     1      83.017  89.941  75.188  1.00  0.00           H  
ATOM     10  CG  MET     1      83.637  89.796  73.164  1.00  0.00           C  
ATOM     11  HG2 MET     1      84.518  89.324  73.601  1.00  0.00           H  
ATOM     12  HG3 MET     1      82.766  89.214  72.866  1.00  0.00           H  
ATOM     13  SD  MET     1      84.116  90.939  71.761  1.00  0.00           S  
ATOM     14  CE  MET     1      85.223  89.709  70.927  1.00  0.00           C  
ATOM     15  HE1 MET     1      85.630  90.038  69.970  1.00  0.00           H  
ATOM     16  HE2 MET     1      86.088  89.429  71.528  1.00  0.00           H  
ATOM     17  HE3 MET     1      84.610  88.831  70.726  1.00  0.00           H  
ATOM     18  C   MET     1      81.026  91.536  75.323  1.00  0.00           C  
ATOM     19  O   MET     1      81.410  92.516  75.989  1.00  0.00           O  
ATOM     20  N   ASP     2      80.038  90.878  75.820  1.00  0.00           N  
ATOM     21  H   ASP     2      79.876  91.199  76.764  1.00  0.00           H  
ATOM     22  CA  ASP     2      79.238  89.715  75.451  1.00  0.00           C  
ATOM     23  HA  ASP     2      78.585  89.603  76.317  1.00  0.00           H  
ATOM     24  CB  ASP     2      78.376  90.110  74.207  1.00  0.00           C  
ATOM     25  HB2 ASP     2      78.953  90.651  73.456  1.00  0.00           H  
ATOM     26  HB3 ASP     2      78.002  89.140  73.880  1.00  0.00           H  
ATOM     27  CG  ASP     2      77.063  90.864  74.566  1.00  0.00           C  
ATOM     28  OD1 ASP     2      76.463  90.523  75.569  1.00  0.00           O  
ATOM     29  OD2 ASP     2      76.702  91.687  73.747  1.00  0.00           O  
ATOM     30  C   ASP     2      79.951  88.349  75.236  1.00  0.00           C  
ATOM     31  O   ASP     2      81.169  88.269  75.328  1.00  0.00           O  
ATOM     32  N   LEU     3      79.221  87.255  74.944  1.00  0.00           N  
ATOM     33  H   LEU     3      78.219  87.339  75.044  1.00  0.00           H  
ATOM     34  CA  LEU     3      79.673  85.851  74.952  1.00  0.00           C  
ATOM     35  HA  LEU     3      80.743  85.736  75.123  1.00  0.00           H  
ATOM     36  CB  LEU     3      78.982  85.185  76.143  1.00  0.00           C  
ATOM     37  HB2 LEU     3      77.957  85.557  76.169  1.00  0.00           H  
ATOM     38  HB3 LEU     3      78.997  84.107  75.981  1.00  0.00           H  
ATOM     39  CG  LEU     3      79.690  85.578  77.547  1.00  0.00           C  
ATOM     40  HG  LEU     3      79.663  86.661  77.669  1.00  0.00           H  
ATOM     41  CD1 LEU     3      78.757  85.166  78.679  1.00  0.00           C  
ATOM     42 HD11 LEU     3      78.648  84.085  78.595  1.00  0.00           H  
ATOM     43 HD12 LEU     3      79.029  85.486  79.685  1.00  0.00           H  
ATOM     44 HD13 LEU     3      77.780  85.612  78.492  1.00  0.00           H  
ATOM     45  CD2 LEU     3      81.061  84.944  77.792  1.00  0.00           C  
ATOM     46 HD21 LEU     3      81.923  85.396  77.303  1.00  0.00           H  
ATOM     47 HD22 LEU     3      81.314  84.945  78.852  1.00  0.00           H  
ATOM     48 HD23 LEU     3      81.082  83.879  77.561  1.00  0.00           H  
ATOM     49  C   LEU     3      79.404  85.177  73.638  1.00  0.00           C  
ATOM     50  O   LEU     3      78.484  84.432  73.536  1.00  0.00           O  
ATOM     51  N   GLU     4      80.145  85.484  72.540  1.00  0.00           N  
ATOM     52  H   GLU     4      79.749  85.001  71.746  1.00  0.00           H  
ATOM     53  CA  GLU     4      80.911  86.727  72.329  1.00  0.00           C  
ATOM     54  HA  GLU     4      81.509  87.056  73.179  1.00  0.00           H  
ATOM     55  CB  GLU     4      81.880  86.349  71.203  1.00  0.00           C  
ATOM     56  HB2 GLU     4      81.279  85.845  70.446  1.00  0.00           H  
ATOM     57  HB3 GLU     4      82.295  87.250  70.752  1.00  0.00           H  
ATOM     58  CG  GLU     4      83.099  85.450  71.498  1.00  0.00           C  
ATOM     59  HG2 GLU     4      83.512  85.144  70.537  1.00  0.00           H  
ATOM     60  HG3 GLU     4      83.902  86.114  71.818  1.00  0.00           H  
ATOM     61  CD  GLU     4      82.817  84.246  72.447  1.00  0.00           C  
ATOM     62  OE1 GLU     4      82.724  83.143  71.839  1.00  0.00           O  
ATOM     63  OE2 GLU     4      82.814  84.331  73.664  1.00  0.00           O  
ATOM     64  C   GLU     4      79.944  87.857  71.852  1.00  0.00           C  
ATOM     65  O   GLU     4      80.263  89.017  72.115  1.00  0.00           O  
ATOM     66  N   GLY     5      78.849  87.478  71.105  1.00  0.00           N  
ATOM     67  H   GLY     5      78.667  86.513  70.867  1.00  0.00           H  
ATOM     68  CA  GLY     5      78.030  88.485  70.380  1.00  0.00           C  
ATOM     69  HA2 GLY     5      78.529  89.453  70.400  1.00  0.00           H  
ATOM     70  HA3 GLY     5      77.916  88.226  69.327  1.00  0.00           H  
ATOM     71  C   GLY     5      76.601  88.595  70.943  1.00  0.00           C  
ATOM     72  O   GLY     5      75.990  89.638  71.063  1.00  0.00           O  
ATOM     73  N   ASP     6      76.129  87.441  71.476  1.00  0.00           N  
ATOM     74  H   ASP     6      76.755  86.648  71.465  1.00  0.00           H  
ATOM     75  CA  ASP     6      74.699  87.226  71.855  1.00  0.00           C  
ATOM     76  HA  ASP     6      74.273  88.122  72.306  1.00  0.00           H  
ATOM     77  CB  ASP     6      73.735  87.092  70.592  1.00  0.00           C  
ATOM     78  HB2 ASP     6      73.883  87.903  69.879  1.00  0.00           H  
ATOM     79  HB3 ASP     6      74.080  86.141  70.185  1.00  0.00           H  
ATOM     80  CG  ASP     6      72.323  86.861  71.018  1.00  0.00           C  
ATOM     81  OD1 ASP     6      71.935  87.184  72.162  1.00  0.00           O  
ATOM     82  OD2 ASP     6      71.479  86.302  70.312  1.00  0.00           O  
ATOM     83  C   ASP     6      74.484  85.992  72.703  1.00  0.00           C  
ATOM     84  O   ASP     6      74.459  84.851  72.234  1.00  0.00           O  
ATOM     85  N   ARG     7      74.304  86.128  74.015  1.00  0.00           N  
ATOM     86  H   ARG     7      74.404  87.013  74.490  1.00  0.00           H  
ATOM     87  CA  ARG     7      73.860  85.136  74.934  1.00  0.00           C  
ATOM     88  HA  ARG     7      73.475  84.275  74.386  1.00  0.00           H  
ATOM     89  CB  ARG     7      75.068  84.713  75.698  1.00  0.00           C  
ATOM     90  HB2 ARG     7      75.944  84.841  75.062  1.00  0.00           H  
ATOM     91  HB3 ARG     7      75.242  85.280  76.613  1.00  0.00           H  
ATOM     92  CG  ARG     7      75.052  83.252  76.180  1.00  0.00           C  
ATOM     93  HG2 ARG     7      74.161  82.954  76.733  1.00  0.00           H  
ATOM     94  HG3 ARG     7      75.191  82.588  75.327  1.00  0.00           H  
ATOM     95  CD  ARG     7      76.319  83.008  77.093  1.00  0.00           C  
ATOM     96  HD2 ARG     7      77.155  83.321  76.467  1.00  0.00           H  
ATOM     97  HD3 ARG     7      76.323  83.707  77.930  1.00  0.00           H  
ATOM     98  NE  ARG     7      76.426  81.667  77.588  1.00  0.00           N  
ATOM     99  HE  ARG     7      77.088  81.062  77.123  1.00  0.00           H  
ATOM    100  CZ  ARG     7      76.049  81.083  78.710  1.00  0.00           C  
ATOM    101  NH1 ARG     7      75.164  81.517  79.541  1.00  0.00           N  
ATOM    102 HH11 ARG     7      74.607  82.348  79.398  1.00  0.00           H  
ATOM    103 HH12 ARG     7      75.014  81.003  80.397  1.00  0.00           H  
ATOM    104  NH2 ARG     7      76.635  80.022  78.979  1.00  0.00           N  
ATOM    105 HH21 ARG     7      77.429  79.765  78.411  1.00  0.00           H  
ATOM    106 HH22 ARG     7      76.410  79.475  79.798  1.00  0.00           H  
ATOM    107  C   ARG     7      72.568  85.449  75.724  1.00  0.00           C  
ATOM    108  O   ARG     7      72.180  84.605  76.536  1.00  0.00           O  
ATOM    109  N   ASN     8      71.875  86.536  75.410  1.00  0.00           N  
ATOM    110  H   ASN     8      72.415  87.275  74.984  1.00  0.00           H  
ATOM    111  CA  ASN     8      70.477  86.804  75.831  1.00  0.00           C  
ATOM    112  HA  ASN     8      70.211  86.417  76.814  1.00  0.00           H  
ATOM    113  CB  ASN     8      70.353  88.347  76.013  1.00  0.00           C  
ATOM    114  HB2 ASN     8      70.655  88.849  75.094  1.00  0.00           H  
ATOM    115  HB3 ASN     8      69.286  88.493  76.183  1.00  0.00           H  
ATOM    116  CG  ASN     8      71.174  88.942  77.130  1.00  0.00           C  
ATOM    117  OD1 ASN     8      71.808  88.199  77.878  1.00  0.00           O  
ATOM    118  ND2 ASN     8      70.999  90.198  77.503  1.00  0.00           N  
ATOM    119 HD21 ASN     8      71.212  90.408  78.468  1.00  0.00           H  
ATOM    120 HD22 ASN     8      70.427  90.865  77.006  1.00  0.00           H  
ATOM    121  C   ASN     8      69.400  86.296  74.874  1.00  0.00           C  
ATOM    122  O   ASN     8      68.225  86.245  75.290  1.00  0.00           O  
ATOM    123  N   GLY     9      69.808  85.792  73.687  1.00  0.00           N  
ATOM    124  H   GLY     9      70.760  85.989  73.416  1.00  0.00           H  
ATOM    125  CA  GLY     9      68.942  84.874  72.927  1.00  0.00           C  
ATOM    126  HA2 GLY     9      67.914  85.207  73.072  1.00  0.00           H  
ATOM    127  HA3 GLY     9      69.248  84.960  71.885  1.00  0.00           H  
ATOM    128  C   GLY     9      68.978  83.353  73.188  1.00  0.00           C  
ATOM    129  O   GLY     9      68.364  82.583  72.451  1.00  0.00           O  
ATOM    130  N   GLY    10      69.917  82.936  74.093  1.00  0.00           N  
ATOM    131  H   GLY    10      70.378  83.583  74.716  1.00  0.00           H  
ATOM    132  CA  GLY    10      70.199  81.570  74.366  1.00  0.00           C  
ATOM    133  HA2 GLY    10      70.616  81.072  73.490  1.00  0.00           H  
ATOM    134  HA3 GLY    10      71.047  81.672  75.043  1.00  0.00           H  
ATOM    135  C   GLY    10      69.112  80.881  75.143  1.00  0.00           C  
ATOM    136  O   GLY    10      68.909  79.699  74.931  1.00  0.00           O  
ATOM    137  N   ALA    11      68.378  81.544  75.983  1.00  0.00           N  
ATOM    138  H   ALA    11      68.710  82.459  76.251  1.00  0.00           H  
ATOM    139  CA  ALA    11      67.183  81.036  76.734  1.00  0.00           C  
ATOM    140  HA  ALA    11      67.573  80.415  77.540  1.00  0.00           H  
ATOM    141  CB  ALA    11      66.445  82.246  77.288  1.00  0.00           C  
ATOM    142  HB1 ALA    11      65.395  82.176  77.573  1.00  0.00           H  
ATOM    143  HB2 ALA    11      66.950  82.578  78.195  1.00  0.00           H  
ATOM    144  HB3 ALA    11      66.640  83.176  76.753  1.00  0.00           H  
ATOM    145  C   ALA    11      66.229  80.240  75.864  1.00  0.00           C  
ATOM    146  O   ALA    11      65.753  79.153  76.187  1.00  0.00           O  
ATOM    147  N   LYS    12      65.691  80.870  74.813  1.00  0.00           N  
ATOM    148  H   LYS    12      65.994  81.831  74.745  1.00  0.00           H  
ATOM    149  CA  LYS    12      64.534  80.396  74.043  1.00  0.00           C  
ATOM    150  HA  LYS    12      63.779  80.007  74.727  1.00  0.00           H  
ATOM    151  CB  LYS    12      63.922  81.596  73.351  1.00  0.00           C  
ATOM    152  HB2 LYS    12      62.969  81.227  72.972  1.00  0.00           H  
ATOM    153  HB3 LYS    12      63.598  82.382  74.033  1.00  0.00           H  
ATOM    154  CG  LYS    12      64.762  82.131  72.153  1.00  0.00           C  
ATOM    155  HG2 LYS    12      65.670  82.580  72.555  1.00  0.00           H  
ATOM    156  HG3 LYS    12      65.116  81.356  71.472  1.00  0.00           H  
ATOM    157  CD  LYS    12      64.115  83.201  71.186  1.00  0.00           C  
ATOM    158  HD2 LYS    12      63.474  82.567  70.574  1.00  0.00           H  
ATOM    159  HD3 LYS    12      63.538  83.950  71.729  1.00  0.00           H  
ATOM    160  CE  LYS    12      65.211  83.898  70.390  1.00  0.00           C  
ATOM    161  HE2 LYS    12      65.918  84.225  71.152  1.00  0.00           H  
ATOM    162  HE3 LYS    12      65.746  83.213  69.732  1.00  0.00           H  
ATOM    163  NZ  LYS    12      64.811  85.072  69.547  1.00  0.00           N  
ATOM    164  HZ1 LYS    12      65.625  85.567  69.210  1.00  0.00           H  
ATOM    165  HZ2 LYS    12      64.196  84.799  68.794  1.00  0.00           H  
ATOM    166  HZ3 LYS    12      64.287  85.758  70.071  1.00  0.00           H  
ATOM    167  C   LYS    12      64.768  79.263  73.042  1.00  0.00           C  
ATOM    168  O   LYS    12      63.833  78.750  72.406  1.00  0.00           O  
ATOM    169  N   LYS    13      66.021  78.902  72.725  1.00  0.00           N  
ATOM    170  H   LYS    13      66.594  79.483  73.320  1.00  0.00           H  
ATOM    171  CA  LYS    13      66.407  78.010  71.585  1.00  0.00           C  
ATOM    172  HA  LYS    13      65.938  78.346  70.660  1.00  0.00           H  
ATOM    173  CB  LYS    13      67.900  78.092  71.349  1.00  0.00           C  
ATOM    174  HB2 LYS    13      68.338  77.527  72.172  1.00  0.00           H  
ATOM    175  HB3 LYS    13      68.073  77.599  70.392  1.00  0.00           H  
ATOM    176  CG  LYS    13      68.586  79.478  71.187  1.00  0.00           C  
ATOM    177  HG2 LYS    13      68.272  79.887  70.227  1.00  0.00           H  
ATOM    178  HG3 LYS    13      68.361  80.186  71.984  1.00  0.00           H  
ATOM    179  CD  LYS    13      70.121  79.247  71.170  1.00  0.00           C  
ATOM    180  HD2 LYS    13      70.252  79.010  72.226  1.00  0.00           H  
ATOM    181  HD3 LYS    13      70.318  78.414  70.495  1.00  0.00           H  
ATOM    182  CE  LYS    13      70.798  80.552  70.716  1.00  0.00           C  
ATOM    183  HE2 LYS    13      70.767  80.431  69.633  1.00  0.00           H  
ATOM    184  HE3 LYS    13      70.250  81.445  71.016  1.00  0.00           H  
ATOM    185  NZ  LYS    13      72.247  80.506  71.137  1.00  0.00           N  
ATOM    186  HZ1 LYS    13      72.753  79.660  70.919  1.00  0.00           H  
ATOM    187  HZ2 LYS    13      72.749  81.304  70.775  1.00  0.00           H  
ATOM    188  HZ3 LYS    13      72.383  80.487  72.138  1.00  0.00           H  
ATOM    189  C   LYS    13      66.100  76.542  71.955  1.00  0.00           C  
ATOM    190  O   LYS    13      65.532  75.929  71.066  1.00  0.00           O  
ATOM    191  N   LYS    14      66.156  76.098  73.217  1.00  0.00           N  
ATOM    192  H   LYS    14      66.625  76.689  73.887  1.00  0.00           H  
ATOM    193  CA  LYS    14      65.583  74.902  73.737  1.00  0.00           C  
ATOM    194  HA  LYS    14      64.670  74.741  73.163  1.00  0.00           H  
ATOM    195  CB  LYS    14      66.464  73.694  73.467  1.00  0.00           C  
ATOM    196  HB2 LYS    14      66.974  73.780  72.507  1.00  0.00           H  
ATOM    197  HB3 LYS    14      67.242  73.766  74.227  1.00  0.00           H  
ATOM    198  CG  LYS    14      65.736  72.328  73.550  1.00  0.00           C  
ATOM    199  HG2 LYS    14      65.354  72.073  74.539  1.00  0.00           H  
ATOM    200  HG3 LYS    14      64.933  72.258  72.817  1.00  0.00           H  
ATOM    201  CD  LYS    14      66.711  71.221  73.202  1.00  0.00           C  
ATOM    202  HD2 LYS    14      66.883  71.214  72.126  1.00  0.00           H  
ATOM    203  HD3 LYS    14      67.617  71.229  73.809  1.00  0.00           H  
ATOM    204  CE  LYS    14      65.860  69.918  73.351  1.00  0.00           C  
ATOM    205  HE2 LYS    14      65.695  69.916  74.428  1.00  0.00           H  
ATOM    206  HE3 LYS    14      64.983  69.879  72.706  1.00  0.00           H  
ATOM    207  NZ  LYS    14      66.610  68.710  73.041  1.00  0.00           N  
ATOM    208  HZ1 LYS    14      67.491  68.658  73.532  1.00  0.00           H  
ATOM    209  HZ2 LYS    14      66.080  67.886  73.286  1.00  0.00           H  
ATOM    210  HZ3 LYS    14      66.877  68.692  72.067  1.00  0.00           H  
ATOM    211  C   LYS    14      65.100  75.019  75.265  1.00  0.00           C  
ATOM    212  O   LYS    14      64.165  74.327  75.546  1.00  0.00           O  
ATOM    213  N   ASN    15      65.701  75.840  76.117  1.00  0.00           N  
ATOM    214  H   ASN    15      66.643  76.081  75.843  1.00  0.00           H  
ATOM    215  CA  ASN    15      65.535  75.781  77.547  1.00  0.00           C  
ATOM    216  HA  ASN    15      65.574  74.728  77.826  1.00  0.00           H  
ATOM    217  CB  ASN    15      66.806  76.521  78.091  1.00  0.00           C  
ATOM    218  HB2 ASN    15      67.078  77.361  77.452  1.00  0.00           H  
ATOM    219  HB3 ASN    15      66.622  76.787  79.132  1.00  0.00           H  
ATOM    220  CG  ASN    15      68.069  75.636  78.147  1.00  0.00           C  
ATOM    221  OD1 ASN    15      67.967  74.462  77.918  1.00  0.00           O  
ATOM    222  ND2 ASN    15      69.178  76.067  78.620  1.00  0.00           N  
ATOM    223 HD21 ASN    15      69.438  77.006  78.883  1.00  0.00           H  
ATOM    224 HD22 ASN    15      69.902  75.364  78.567  1.00  0.00           H  
ATOM    225  C   ASN    15      64.261  76.356  78.165  1.00  0.00           C  
ATOM    226  O   ASN    15      63.745  75.765  79.027  1.00  0.00           O  
ATOM    227  N   PHE    16      63.661  77.410  77.591  1.00  0.00           N  
ATOM    228  H   PHE    16      63.996  77.773  76.710  1.00  0.00           H  
ATOM    229  CA  PHE    16      62.534  78.189  78.222  1.00  0.00           C  
ATOM    230  HA  PHE    16      62.045  77.532  78.942  1.00  0.00           H  
ATOM    231  CB  PHE    16      63.055  79.394  79.069  1.00  0.00           C  
ATOM    232  HB2 PHE    16      63.423  80.252  78.505  1.00  0.00           H  
ATOM    233  HB3 PHE    16      62.185  79.846  79.545  1.00  0.00           H  
ATOM    234  CG  PHE    16      64.125  79.022  80.050  1.00  0.00           C  
ATOM    235  CD1 PHE    16      63.758  78.441  81.319  1.00  0.00           C  
ATOM    236  HD1 PHE    16      62.694  78.295  81.431  1.00  0.00           H  
ATOM    237  CE1 PHE    16      64.654  78.229  82.331  1.00  0.00           C  
ATOM    238  HE1 PHE    16      64.282  77.741  83.220  1.00  0.00           H  
ATOM    239  CZ  PHE    16      65.965  78.626  82.142  1.00  0.00           C  
ATOM    240  HZ  PHE    16      66.684  78.480  82.934  1.00  0.00           H  
ATOM    241  CE2 PHE    16      66.363  79.182  80.919  1.00  0.00           C  
ATOM    242  HE2 PHE    16      67.428  79.326  80.813  1.00  0.00           H  
ATOM    243  CD2 PHE    16      65.461  79.360  79.813  1.00  0.00           C  
ATOM    244  HD2 PHE    16      65.725  79.888  78.909  1.00  0.00           H  
ATOM    245  C   PHE    16      61.490  78.709  77.155  1.00  0.00           C  
ATOM    246  O   PHE    16      61.666  79.697  76.489  1.00  0.00           O  
ATOM    247  N   PHE    17      60.350  78.000  77.111  1.00  0.00           N  
ATOM    248  H   PHE    17      60.230  77.222  77.744  1.00  0.00           H  
ATOM    249  CA  PHE    17      59.147  78.327  76.313  1.00  0.00           C  
ATOM    250  HA  PHE    17      59.116  79.417  76.294  1.00  0.00           H  
ATOM    251  CB  PHE    17      59.264  77.924  74.833  1.00  0.00           C  
ATOM    252  HB2 PHE    17      58.293  77.958  74.339  1.00  0.00           H  
ATOM    253  HB3 PHE    17      59.869  78.744  74.446  1.00  0.00           H  
ATOM    254  CG  PHE    17      60.006  76.658  74.409  1.00  0.00           C  
ATOM    255  CD1 PHE    17      61.075  76.750  73.457  1.00  0.00           C  
ATOM    256  HD1 PHE    17      61.346  77.702  73.024  1.00  0.00           H  
ATOM    257  CE1 PHE    17      61.847  75.563  73.193  1.00  0.00           C  
ATOM    258  HE1 PHE    17      62.776  75.699  72.659  1.00  0.00           H  
ATOM    259  CZ  PHE    17      61.480  74.324  73.658  1.00  0.00           C  
ATOM    260  HZ  PHE    17      62.068  73.443  73.447  1.00  0.00           H  
ATOM    261  CE2 PHE    17      60.418  74.225  74.571  1.00  0.00           C  
ATOM    262  HE2 PHE    17      60.307  73.265  75.052  1.00  0.00           H  
ATOM    263  CD2 PHE    17      59.735  75.379  74.928  1.00  0.00           C  
ATOM    264  HD2 PHE    17      58.965  75.247  75.674  1.00  0.00           H  
ATOM    265  C   PHE    17      57.872  77.826  76.955  1.00  0.00           C  
ATOM    266  O   PHE    17      57.847  76.682  77.464  1.00  0.00           O  
ATOM    267  N   LYS    18      56.796  78.641  76.783  1.00  0.00           N  
ATOM    268  H   LYS    18      56.923  79.557  76.377  1.00  0.00           H  
ATOM    269  CA  LYS    18      55.466  78.286  77.371  1.00  0.00           C  
ATOM    270  HA  LYS    18      55.504  77.220  77.599  1.00  0.00           H  
ATOM    271  CB  LYS    18      55.167  78.900  78.716  1.00  0.00           C  
ATOM    272  HB2 LYS    18      55.036  79.961  78.507  1.00  0.00           H  
ATOM    273  HB3 LYS    18      54.210  78.495  79.043  1.00  0.00           H  
ATOM    274  CG  LYS    18      56.145  78.899  79.863  1.00  0.00           C  
ATOM    275  HG2 LYS    18      57.160  79.071  79.505  1.00  0.00           H  
ATOM    276  HG3 LYS    18      56.058  79.770  80.514  1.00  0.00           H  
ATOM    277  CD  LYS    18      56.014  77.609  80.768  1.00  0.00           C  
ATOM    278  HD2 LYS    18      56.269  76.724  80.185  1.00  0.00           H  
ATOM    279  HD3 LYS    18      56.780  77.697  81.539  1.00  0.00           H  
ATOM    280  CE  LYS    18      54.673  77.468  81.485  1.00  0.00           C  
ATOM    281  HE2 LYS    18      54.651  78.294  82.196  1.00  0.00           H  
ATOM    282  HE3 LYS    18      53.818  77.388  80.813  1.00  0.00           H  
ATOM    283  NZ  LYS    18      54.542  76.226  82.269  1.00  0.00           N  
ATOM    284  HZ1 LYS    18      54.012  76.481  83.090  1.00  0.00           H  
ATOM    285  HZ2 LYS    18      53.983  75.518  81.815  1.00  0.00           H  
ATOM    286  HZ3 LYS    18      55.499  75.990  82.490  1.00  0.00           H  
ATOM    287  C   LYS    18      54.286  78.682  76.439  1.00  0.00           C  
ATOM    288  O   LYS    18      54.101  79.835  76.059  1.00  0.00           O  
ATOM    289  N   LEU    19      53.423  77.675  76.187  1.00  0.00           N  
ATOM    290  H   LEU    19      53.552  76.805  76.683  1.00  0.00           H  
ATOM    291  CA  LEU    19      52.073  77.873  75.453  1.00  0.00           C  
ATOM    292  HA  LEU    19      52.250  78.656  74.715  1.00  0.00           H  
ATOM    293  CB  LEU    19      51.547  76.505  74.959  1.00  0.00           C  
ATOM    294  HB2 LEU    19      51.266  75.976  75.870  1.00  0.00           H  
ATOM    295  HB3 LEU    19      50.639  76.615  74.367  1.00  0.00           H  
ATOM    296  CG  LEU    19      52.576  75.646  74.121  1.00  0.00           C  
ATOM    297  HG  LEU    19      53.366  75.264  74.767  1.00  0.00           H  
ATOM    298  CD1 LEU    19      52.061  74.360  73.510  1.00  0.00           C  
ATOM    299 HD11 LEU    19      51.228  74.703  72.896  1.00  0.00           H  
ATOM    300 HD12 LEU    19      52.855  73.901  72.922  1.00  0.00           H  
ATOM    301 HD13 LEU    19      51.588  73.707  74.244  1.00  0.00           H  
ATOM    302  CD2 LEU    19      53.079  76.533  72.966  1.00  0.00           C  
ATOM    303 HD21 LEU    19      53.651  77.394  73.311  1.00  0.00           H  
ATOM    304 HD22 LEU    19      53.805  75.859  72.512  1.00  0.00           H  
ATOM    305 HD23 LEU    19      52.196  76.693  72.347  1.00  0.00           H  
ATOM    306  C   LEU    19      51.038  78.578  76.335  1.00  0.00           C  
ATOM    307  O   LEU    19      50.264  79.278  75.760  1.00  0.00           O  
ATOM    308  N   ASN    20      51.055  78.575  77.680  1.00  0.00           N  
ATOM    309  H   ASN    20      51.806  78.014  78.057  1.00  0.00           H  
ATOM    310  CA  ASN    20      50.238  79.306  78.657  1.00  0.00           C  
ATOM    311  HA  ASN    20      49.307  79.303  78.090  1.00  0.00           H  
ATOM    312  CB  ASN    20      49.915  78.500  79.983  1.00  0.00           C  
ATOM    313  HB2 ASN    20      50.861  78.396  80.513  1.00  0.00           H  
ATOM    314  HB3 ASN    20      49.159  79.089  80.503  1.00  0.00           H  
ATOM    315  CG  ASN    20      49.325  77.178  79.717  1.00  0.00           C  
ATOM    316  OD1 ASN    20      48.348  76.974  78.990  1.00  0.00           O  
ATOM    317  ND2 ASN    20      49.899  76.204  80.357  1.00  0.00           N  
ATOM    318 HD21 ASN    20      50.708  76.314  80.952  1.00  0.00           H  
ATOM    319 HD22 ASN    20      49.604  75.257  80.170  1.00  0.00           H  
ATOM    320  C   ASN    20      50.743  80.799  78.961  1.00  0.00           C  
ATOM    321  O   ASN    20      50.347  81.478  79.898  1.00  0.00           O  
ATOM    322  N   ASN    21      51.689  81.263  78.182  1.00  0.00           N  
ATOM    323  H   ASN    21      52.069  80.755  77.397  1.00  0.00           H  
ATOM    324  CA  ASN    21      52.247  82.608  78.177  1.00  0.00           C  
ATOM    325  HA  ASN    21      53.020  82.557  77.410  1.00  0.00           H  
ATOM    326  CB  ASN    21      51.202  83.654  77.746  1.00  0.00           C  
ATOM    327  HB2 ASN    21      51.750  84.428  77.208  1.00  0.00           H  
ATOM    328  HB3 ASN    21      50.531  83.168  77.038  1.00  0.00           H  
ATOM    329  CG  ASN    21      50.361  84.275  78.842  1.00  0.00           C  
ATOM    330  OD1 ASN    21      50.841  84.927  79.726  1.00  0.00           O  
ATOM    331  ND2 ASN    21      49.093  84.164  78.704  1.00  0.00           N  
ATOM    332 HD21 ASN    21      48.491  84.592  79.393  1.00  0.00           H  
ATOM    333 HD22 ASN    21      48.649  83.626  77.973  1.00  0.00           H  
ATOM    334  C   ASN    21      53.029  83.053  79.431  1.00  0.00           C  
ATOM    335  O   ASN    21      53.983  83.794  79.233  1.00  0.00           O  
ATOM    336  N   LYS    22      52.667  82.684  80.664  1.00  0.00           N  
ATOM    337  H   LYS    22      51.739  82.292  80.734  1.00  0.00           H  
ATOM    338  CA  LYS    22      53.321  83.160  81.913  1.00  0.00           C  
ATOM    339  HA  LYS    22      53.382  84.248  81.946  1.00  0.00           H  
ATOM    340  CB  LYS    22      52.495  82.804  83.176  1.00  0.00           C  
ATOM    341  HB2 LYS    22      51.574  83.381  83.102  1.00  0.00           H  
ATOM    342  HB3 LYS    22      52.193  81.757  83.175  1.00  0.00           H  
ATOM    343  CG  LYS    22      53.208  83.178  84.544  1.00  0.00           C  
ATOM    344  HG2 LYS    22      54.019  82.487  84.774  1.00  0.00           H  
ATOM    345  HG3 LYS    22      53.589  84.178  84.336  1.00  0.00           H  
ATOM    346  CD  LYS    22      52.299  83.221  85.794  1.00  0.00           C  
ATOM    347  HD2 LYS    22      51.372  83.732  85.537  1.00  0.00           H  
ATOM    348  HD3 LYS    22      52.065  82.205  86.112  1.00  0.00           H  
ATOM    349  CE  LYS    22      52.880  84.119  86.950  1.00  0.00           C  
ATOM    350  HE2 LYS    22      53.012  85.143  86.598  1.00  0.00           H  
ATOM    351  HE3 LYS    22      52.174  84.070  87.778  1.00  0.00           H  
ATOM    352  NZ  LYS    22      54.231  83.674  87.382  1.00  0.00           N  
ATOM    353  HZ1 LYS    22      54.484  84.014  88.299  1.00  0.00           H  
ATOM    354  HZ2 LYS    22      54.287  82.671  87.480  1.00  0.00           H  
ATOM    355  HZ3 LYS    22      54.981  83.852  86.729  1.00  0.00           H  
ATOM    356  C   LYS    22      54.735  82.494  81.908  1.00  0.00           C  
ATOM    357  O   LYS    22      54.961  81.291  82.076  1.00  0.00           O  
ATOM    358  N   SER    23      55.734  83.282  81.647  1.00  0.00           N  
ATOM    359  H   SER    23      55.488  84.262  81.666  1.00  0.00           H  
ATOM    360  CA  SER    23      57.137  83.015  81.466  1.00  0.00           C  
ATOM    361  HA  SER    23      57.214  82.197  80.749  1.00  0.00           H  
ATOM    362  CB  SER    23      57.907  84.173  80.801  1.00  0.00           C  
ATOM    363  HB2 SER    23      57.261  84.803  80.190  1.00  0.00           H  
ATOM    364  HB3 SER    23      58.162  84.782  81.669  1.00  0.00           H  
ATOM    365  OG  SER    23      59.059  83.724  80.069  1.00  0.00           O  
ATOM    366  HG  SER    23      58.801  83.438  79.190  1.00  0.00           H  
ATOM    367  C   SER    23      57.844  82.450  82.786  1.00  0.00           C  
ATOM    368  O   SER    23      58.898  82.858  83.270  1.00  0.00           O  
ATOM    369  N   GLU    24      57.441  81.255  83.248  1.00  0.00           N  
ATOM    370  H   GLU    24      56.583  80.908  82.844  1.00  0.00           H  
ATOM    371  CA  GLU    24      57.946  80.556  84.424  1.00  0.00           C  
ATOM    372  HA  GLU    24      57.820  81.194  85.299  1.00  0.00           H  
ATOM    373  CB  GLU    24      56.944  79.413  84.640  1.00  0.00           C  
ATOM    374  HB2 GLU    24      56.900  78.699  83.817  1.00  0.00           H  
ATOM    375  HB3 GLU    24      57.434  78.764  85.366  1.00  0.00           H  
ATOM    376  CG  GLU    24      55.541  79.771  85.121  1.00  0.00           C  
ATOM    377  HG2 GLU    24      55.056  80.446  84.415  1.00  0.00           H  
ATOM    378  HG3 GLU    24      54.894  78.894  85.111  1.00  0.00           H  
ATOM    379  CD  GLU    24      55.465  80.235  86.609  1.00  0.00           C  
ATOM    380  OE1 GLU    24      56.319  79.730  87.361  1.00  0.00           O  
ATOM    381  OE2 GLU    24      54.656  81.088  86.981  1.00  0.00           O  
ATOM    382  C   GLU    24      59.343  80.033  84.170  1.00  0.00           C  
ATOM    383  O   GLU    24      59.578  79.306  83.196  1.00  0.00           O  
ATOM    384  N   LYS    25      60.278  80.340  85.120  1.00  0.00           N  
ATOM    385  H   LYS    25      59.938  80.996  85.808  1.00  0.00           H  
ATOM    386  CA  LYS    25      61.725  80.143  84.957  1.00  0.00           C  
ATOM    387  HA  LYS    25      61.918  79.670  83.994  1.00  0.00           H  
ATOM    388  CB  LYS    25      62.506  81.530  84.858  1.00  0.00           C  
ATOM    389  HB2 LYS    25      62.212  82.110  85.733  1.00  0.00           H  
ATOM    390  HB3 LYS    25      63.595  81.513  84.903  1.00  0.00           H  
ATOM    391  CG  LYS    25      62.314  82.260  83.494  1.00  0.00           C  
ATOM    392  HG2 LYS    25      61.234  82.279  83.349  1.00  0.00           H  
ATOM    393  HG3 LYS    25      62.682  83.261  83.714  1.00  0.00           H  
ATOM    394  CD  LYS    25      63.133  81.714  82.266  1.00  0.00           C  
ATOM    395  HD2 LYS    25      64.171  81.698  82.599  1.00  0.00           H  
ATOM    396  HD3 LYS    25      62.876  80.679  82.041  1.00  0.00           H  
ATOM    397  CE  LYS    25      62.874  82.629  81.084  1.00  0.00           C  
ATOM    398  HE2 LYS    25      62.842  83.673  81.394  1.00  0.00           H  
ATOM    399  HE3 LYS    25      63.616  82.385  80.324  1.00  0.00           H  
ATOM    400  NZ  LYS    25      61.520  82.425  80.522  1.00  0.00           N  
ATOM    401  HZ1 LYS    25      61.371  81.539  80.061  1.00  0.00           H  
ATOM    402  HZ2 LYS    25      60.909  82.580  81.311  1.00  0.00           H  
ATOM    403  HZ3 LYS    25      61.277  83.195  79.915  1.00  0.00           H  
ATOM    404  C   LYS    25      62.332  79.211  86.093  1.00  0.00           C  
ATOM    405  O   LYS    25      63.415  78.667  86.002  1.00  0.00           O  
ATOM    406  N   ASP    26      61.657  79.154  87.233  1.00  0.00           N  
ATOM    407  H   ASP    26      60.799  79.685  87.262  1.00  0.00           H  
ATOM    408  CA  ASP    26      62.334  78.600  88.505  1.00  0.00           C  
ATOM    409  HA  ASP    26      63.307  79.088  88.546  1.00  0.00           H  
ATOM    410  CB  ASP    26      61.556  79.076  89.785  1.00  0.00           C  
ATOM    411  HB2 ASP    26      60.524  78.744  89.677  1.00  0.00           H  
ATOM    412  HB3 ASP    26      61.910  78.676  90.735  1.00  0.00           H  
ATOM    413  CG  ASP    26      61.441  80.533  89.961  1.00  0.00           C  
ATOM    414  OD1 ASP    26      61.024  80.910  91.046  1.00  0.00           O  
ATOM    415  OD2 ASP    26      61.780  81.375  89.085  1.00  0.00           O  
ATOM    416  C   ASP    26      62.621  77.097  88.650  1.00  0.00           C  
ATOM    417  O   ASP    26      63.582  76.720  89.302  1.00  0.00           O  
ATOM    418  N   LYS    27      61.929  76.176  87.874  1.00  0.00           N  
ATOM    419  H   LYS    27      61.125  76.535  87.380  1.00  0.00           H  
ATOM    420  CA  LYS    27      62.117  74.741  87.931  1.00  0.00           C  
ATOM    421  HA  LYS    27      62.199  74.432  88.973  1.00  0.00           H  
ATOM    422  CB  LYS    27      60.910  74.087  87.313  1.00  0.00           C  
ATOM    423  HB2 LYS    27      60.680  74.417  86.300  1.00  0.00           H  
ATOM    424  HB3 LYS    27      60.992  73.004  87.220  1.00  0.00           H  
ATOM    425  CG  LYS    27      59.684  74.231  88.237  1.00  0.00           C  
ATOM    426  HG2 LYS    27      59.779  73.712  89.191  1.00  0.00           H  
ATOM    427  HG3 LYS    27      59.583  75.271  88.545  1.00  0.00           H  
ATOM    428  CD  LYS    27      58.373  73.878  87.559  1.00  0.00           C  
ATOM    429  HD2 LYS    27      57.491  74.260  88.073  1.00  0.00           H  
ATOM    430  HD3 LYS    27      58.448  74.281  86.549  1.00  0.00           H  
ATOM    431  CE  LYS    27      58.264  72.320  87.590  1.00  0.00           C  
ATOM    432  HE2 LYS    27      59.273  71.917  87.504  1.00  0.00           H  
ATOM    433  HE3 LYS    27      57.946  71.929  88.557  1.00  0.00           H  
ATOM    434  NZ  LYS    27      57.413  71.804  86.540  1.00  0.00           N  
ATOM    435  HZ1 LYS    27      57.511  70.815  86.365  1.00  0.00           H  
ATOM    436  HZ2 LYS    27      56.442  71.992  86.748  1.00  0.00           H  
ATOM    437  HZ3 LYS    27      57.695  72.192  85.652  1.00  0.00           H  
ATOM    438  C   LYS    27      63.392  74.165  87.307  1.00  0.00           C  
ATOM    439  O   LYS    27      63.686  73.071  87.591  1.00  0.00           O  
ATOM    440  N   LYS    28      64.238  74.897  86.530  1.00  0.00           N  
ATOM    441  H   LYS    28      63.930  75.847  86.379  1.00  0.00           H  
ATOM    442  CA  LYS    28      65.514  74.449  85.901  1.00  0.00           C  
ATOM    443  HA  LYS    28      65.430  73.401  85.612  1.00  0.00           H  
ATOM    444  CB  LYS    28      65.759  75.295  84.579  1.00  0.00           C  
ATOM    445  HB2 LYS    28      64.929  75.075  83.908  1.00  0.00           H  
ATOM    446  HB3 LYS    28      65.887  76.366  84.734  1.00  0.00           H  
ATOM    447  CG  LYS    28      67.113  74.933  83.922  1.00  0.00           C  
ATOM    448  HG2 LYS    28      67.790  75.737  84.212  1.00  0.00           H  
ATOM    449  HG3 LYS    28      67.479  73.996  84.341  1.00  0.00           H  
ATOM    450  CD  LYS    28      67.011  74.742  82.393  1.00  0.00           C  
ATOM    451  HD2 LYS    28      66.401  73.860  82.194  1.00  0.00           H  
ATOM    452  HD3 LYS    28      66.577  75.580  81.847  1.00  0.00           H  
ATOM    453  CE  LYS    28      68.420  74.520  81.761  1.00  0.00           C  
ATOM    454  HE2 LYS    28      68.280  74.547  80.681  1.00  0.00           H  
ATOM    455  HE3 LYS    28      69.029  75.360  82.095  1.00  0.00           H  
ATOM    456  NZ  LYS    28      69.069  73.213  82.198  1.00  0.00           N  
ATOM    457  HZ1 LYS    28      69.022  73.063  83.196  1.00  0.00           H  
ATOM    458  HZ2 LYS    28      68.466  72.433  81.978  1.00  0.00           H  
ATOM    459  HZ3 LYS    28      70.032  73.171  81.894  1.00  0.00           H  
ATOM    460  C   LYS    28      66.658  74.509  86.947  1.00  0.00           C  
ATOM    461  O   LYS    28      67.446  73.582  86.946  1.00  0.00           O  
ATOM    462  N   GLU    29      66.763  75.517  87.792  1.00  0.00           N  
ATOM    463  H   GLU    29      66.089  76.262  87.688  1.00  0.00           H  
ATOM    464  CA  GLU    29      67.576  75.514  88.962  1.00  0.00           C  
ATOM    465  HA  GLU    29      68.617  75.498  88.640  1.00  0.00           H  
ATOM    466  CB  GLU    29      67.334  76.818  89.743  1.00  0.00           C  
ATOM    467  HB2 GLU    29      67.446  77.719  89.141  1.00  0.00           H  
ATOM    468  HB3 GLU    29      66.281  76.863  90.021  1.00  0.00           H  
ATOM    469  CG  GLU    29      68.059  76.929  91.119  1.00  0.00           C  
ATOM    470  HG2 GLU    29      67.582  77.682  91.747  1.00  0.00           H  
ATOM    471  HG3 GLU    29      67.953  76.003  91.685  1.00  0.00           H  
ATOM    472  CD  GLU    29      69.596  77.184  91.043  1.00  0.00           C  
ATOM    473  OE1 GLU    29      70.177  77.298  89.889  1.00  0.00           O  
ATOM    474  OE2 GLU    29      70.300  77.239  92.067  1.00  0.00           O  
ATOM    475  C   GLU    29      67.452  74.316  89.895  1.00  0.00           C  
ATOM    476  O   GLU    29      66.371  74.139  90.460  1.00  0.00           O  
ATOM    477  N   LYS    30      68.519  73.531  90.007  1.00  0.00           N  
ATOM    478  H   LYS    30      69.359  73.899  89.585  1.00  0.00           H  
ATOM    479  CA  LYS    30      68.548  72.318  90.765  1.00  0.00           C  
ATOM    480  HA  LYS    30      67.570  71.837  90.772  1.00  0.00           H  
ATOM    481  CB  LYS    30      69.478  71.138  90.191  1.00  0.00           C  
ATOM    482  HB2 LYS    30      70.527  71.382  90.361  1.00  0.00           H  
ATOM    483  HB3 LYS    30      69.272  70.209  90.724  1.00  0.00           H  
ATOM    484  CG  LYS    30      69.379  70.946  88.695  1.00  0.00           C  
ATOM    485  HG2 LYS    30      69.555  71.907  88.212  1.00  0.00           H  
ATOM    486  HG3 LYS    30      70.067  70.169  88.362  1.00  0.00           H  
ATOM    487  CD  LYS    30      68.042  70.438  88.242  1.00  0.00           C  
ATOM    488  HD2 LYS    30      68.055  69.358  88.390  1.00  0.00           H  
ATOM    489  HD3 LYS    30      67.178  70.881  88.737  1.00  0.00           H  
ATOM    490  CE  LYS    30      68.061  70.674  86.714  1.00  0.00           C  
ATOM    491  HE2 LYS    30      67.023  70.524  86.414  1.00  0.00           H  
ATOM    492  HE3 LYS    30      68.453  71.666  86.491  1.00  0.00           H  
ATOM    493  NZ  LYS    30      68.848  69.718  86.005  1.00  0.00           N  
ATOM    494  HZ1 LYS    30      69.016  69.839  85.016  1.00  0.00           H  
ATOM    495  HZ2 LYS    30      69.832  69.727  86.230  1.00  0.00           H  
ATOM    496  HZ3 LYS    30      68.529  68.769  86.139  1.00  0.00           H  
ATOM    497  C   LYS    30      68.834  72.569  92.257  1.00  0.00           C  
ATOM    498  O   LYS    30      69.584  73.470  92.621  1.00  0.00           O  
ATOM    499  N   LYS    31      68.312  71.780  93.170  1.00  0.00           N  
ATOM    500  H   LYS    31      67.744  70.998  92.877  1.00  0.00           H  
ATOM    501  CA  LYS    31      68.295  71.984  94.573  1.00  0.00           C  
ATOM    502  HA  LYS    31      69.186  72.509  94.915  1.00  0.00           H  
ATOM    503  CB  LYS    31      67.069  72.845  94.908  1.00  0.00           C  
ATOM    504  HB2 LYS    31      66.196  72.376  94.455  1.00  0.00           H  
ATOM    505  HB3 LYS    31      67.017  72.813  95.996  1.00  0.00           H  
ATOM    506  CG  LYS    31      66.991  74.317  94.346  1.00  0.00           C  
ATOM    507  HG2 LYS    31      67.777  74.845  94.887  1.00  0.00           H  
ATOM    508  HG3 LYS    31      67.102  74.458  93.271  1.00  0.00           H  
ATOM    509  CD  LYS    31      65.617  74.985  94.776  1.00  0.00           C  
ATOM    510  HD2 LYS    31      64.788  74.643  94.156  1.00  0.00           H  
ATOM    511  HD3 LYS    31      65.448  74.784  95.834  1.00  0.00           H  
ATOM    512  CE  LYS    31      65.771  76.528  94.629  1.00  0.00           C  
ATOM    513  HE2 LYS    31      66.631  76.776  95.251  1.00  0.00           H  
ATOM    514  HE3 LYS    31      66.026  76.771  93.597  1.00  0.00           H  
ATOM    515  NZ  LYS    31      64.565  77.296  95.059  1.00  0.00           N  
ATOM    516  HZ1 LYS    31      64.622  78.299  94.961  1.00  0.00           H  
ATOM    517  HZ2 LYS    31      63.771  76.899  94.577  1.00  0.00           H  
ATOM    518  HZ3 LYS    31      64.394  77.089  96.033  1.00  0.00           H  
ATOM    519  C   LYS    31      68.137  70.720  95.481  1.00  0.00           C  
ATOM    520  O   LYS    31      67.487  69.832  95.001  1.00  0.00           O  
ATOM    521  N   PRO    32      68.712  70.723  96.752  1.00  0.00           N  
ATOM    522  CD  PRO    32      68.710  69.573  97.592  1.00  0.00           C  
ATOM    523  HD2 PRO    32      69.648  69.028  97.494  1.00  0.00           H  
ATOM    524  HD3 PRO    32      67.880  68.871  97.509  1.00  0.00           H  
ATOM    525  CG  PRO    32      68.788  70.146  99.001  1.00  0.00           C  
ATOM    526  HG2 PRO    32      69.173  69.416  99.713  1.00  0.00           H  
ATOM    527  HG3 PRO    32      67.766  70.428  99.257  1.00  0.00           H  
ATOM    528  CB  PRO    32      69.712  71.308  98.902  1.00  0.00           C  
ATOM    529  HB2 PRO    32      70.717  70.927  99.083  1.00  0.00           H  
ATOM    530  HB3 PRO    32      69.517  72.089  99.636  1.00  0.00           H  
ATOM    531  CA  PRO    32      69.566  71.670  97.432  1.00  0.00           C  
ATOM    532  HA  PRO    32      68.989  72.592  97.497  1.00  0.00           H  
ATOM    533  C   PRO    32      70.984  71.923  96.835  1.00  0.00           C  
ATOM    534  O   PRO    32      71.559  71.240  95.982  1.00  0.00           O  
ATOM    535  N   THR    33      71.599  72.978  97.407  1.00  0.00           N  
ATOM    536  H   THR    33      71.106  73.491  98.123  1.00  0.00           H  
ATOM    537  CA  THR    33      72.680  73.769  96.735  1.00  0.00           C  
ATOM    538  HA  THR    33      72.697  73.530  95.671  1.00  0.00           H  
ATOM    539  CB  THR    33      72.469  75.284  97.034  1.00  0.00           C  
ATOM    540  HB  THR    33      72.719  75.527  98.066  1.00  0.00           H  
ATOM    541  CG2 THR    33      73.343  76.173  96.125  1.00  0.00           C  
ATOM    542 HG21 THR    33      74.077  76.641  96.781  1.00  0.00           H  
ATOM    543 HG22 THR    33      73.919  75.616  95.386  1.00  0.00           H  
ATOM    544 HG23 THR    33      72.701  76.961  95.733  1.00  0.00           H  
ATOM    545  OG1 THR    33      71.158  75.622  96.712  1.00  0.00           O  
ATOM    546  HG1 THR    33      70.599  75.577  97.491  1.00  0.00           H  
ATOM    547  C   THR    33      73.998  73.230  97.239  1.00  0.00           C  
ATOM    548  O   THR    33      74.848  73.986  97.754  1.00  0.00           O  
ATOM    549  N   VAL    34      74.152  71.929  97.108  1.00  0.00           N  
ATOM    550  H   VAL    34      73.308  71.450  96.827  1.00  0.00           H  
ATOM    551  CA  VAL    34      75.261  71.181  97.689  1.00  0.00           C  
ATOM    552  HA  VAL    34      75.395  71.571  98.698  1.00  0.00           H  
ATOM    553  CB  VAL    34      74.890  69.718  97.795  1.00  0.00           C  
ATOM    554  HB  VAL    34      75.694  69.178  98.296  1.00  0.00           H  
ATOM    555  CG1 VAL    34      73.628  69.396  98.673  1.00  0.00           C  
ATOM    556 HG11 VAL    34      72.694  69.373  98.111  1.00  0.00           H  
ATOM    557 HG12 VAL    34      73.699  68.384  99.072  1.00  0.00           H  
ATOM    558 HG13 VAL    34      73.579  70.002  99.577  1.00  0.00           H  
ATOM    559  CG2 VAL    34      74.826  69.008  96.463  1.00  0.00           C  
ATOM    560 HG21 VAL    34      75.843  68.898  96.087  1.00  0.00           H  
ATOM    561 HG22 VAL    34      74.661  67.944  96.638  1.00  0.00           H  
ATOM    562 HG23 VAL    34      74.066  69.440  95.812  1.00  0.00           H  
ATOM    563  C   VAL    34      76.605  71.356  97.022  1.00  0.00           C  
ATOM    564  O   VAL    34      76.633  71.651  95.821  1.00  0.00           O  
ATOM    565  N   SER    35      77.783  71.063  97.687  1.00  0.00           N  
ATOM    566  H   SER    35      77.651  70.915  98.677  1.00  0.00           H  
ATOM    567  CA  SER    35      79.131  71.112  97.151  1.00  0.00           C  
ATOM    568  HA  SER    35      79.238  72.123  96.756  1.00  0.00           H  
ATOM    569  CB  SER    35      80.117  70.845  98.268  1.00  0.00           C  
ATOM    570  HB2 SER    35      79.988  71.569  99.073  1.00  0.00           H  
ATOM    571  HB3 SER    35      80.025  69.826  98.642  1.00  0.00           H  
ATOM    572  OG  SER    35      81.437  70.875  97.905  1.00  0.00           O  
ATOM    573  HG  SER    35      81.642  71.802  97.762  1.00  0.00           H  
ATOM    574  C   SER    35      79.310  70.094  96.029  1.00  0.00           C  
ATOM    575  O   SER    35      79.286  68.842  96.233  1.00  0.00           O  
ATOM    576  N   VAL    36      79.691  70.654  94.884  1.00  0.00           N  
ATOM    577  H   VAL    36      79.810  71.655  94.825  1.00  0.00           H  
ATOM    578  CA  VAL    36      80.265  69.822  93.821  1.00  0.00           C  
ATOM    579  HA  VAL    36      79.629  68.938  93.771  1.00  0.00           H  
ATOM    580  CB  VAL    36      80.237  70.418  92.329  1.00  0.00           C  
ATOM    581  HB  VAL    36      79.320  70.995  92.215  1.00  0.00           H  
ATOM    582  CG1 VAL    36      81.427  71.245  91.965  1.00  0.00           C  
ATOM    583 HG11 VAL    36      81.290  71.918  91.119  1.00  0.00           H  
ATOM    584 HG12 VAL    36      81.786  71.865  92.786  1.00  0.00           H  
ATOM    585 HG13 VAL    36      82.285  70.613  91.736  1.00  0.00           H  
ATOM    586  CG2 VAL    36      80.187  69.348  91.295  1.00  0.00           C  
ATOM    587 HG21 VAL    36      80.180  69.901  90.356  1.00  0.00           H  
ATOM    588 HG22 VAL    36      81.143  68.836  91.403  1.00  0.00           H  
ATOM    589 HG23 VAL    36      79.408  68.596  91.418  1.00  0.00           H  
ATOM    590  C   VAL    36      81.713  69.351  94.168  1.00  0.00           C  
ATOM    591  O   VAL    36      82.063  68.238  93.805  1.00  0.00           O  
ATOM    592  N   PHE    37      82.573  70.137  94.791  1.00  0.00           N  
ATOM    593  H   PHE    37      82.243  71.053  95.060  1.00  0.00           H  
ATOM    594  CA  PHE    37      83.805  69.601  95.294  1.00  0.00           C  
ATOM    595  HA  PHE    37      84.343  69.165  94.452  1.00  0.00           H  
ATOM    596  CB  PHE    37      84.660  70.718  95.866  1.00  0.00           C  
ATOM    597  HB2 PHE    37      84.183  71.179  96.731  1.00  0.00           H  
ATOM    598  HB3 PHE    37      85.582  70.295  96.264  1.00  0.00           H  
ATOM    599  CG  PHE    37      85.114  71.748  94.903  1.00  0.00           C  
ATOM    600  CD1 PHE    37      84.265  72.880  94.710  1.00  0.00           C  
ATOM    601  HD1 PHE    37      83.390  72.999  95.332  1.00  0.00           H  
ATOM    602  CE1 PHE    37      84.472  73.672  93.539  1.00  0.00           C  
ATOM    603  HE1 PHE    37      83.820  74.465  93.203  1.00  0.00           H  
ATOM    604  CZ  PHE    37      85.639  73.466  92.766  1.00  0.00           C  
ATOM    605  HZ  PHE    37      85.793  74.143  91.938  1.00  0.00           H  
ATOM    606  CE2 PHE    37      86.567  72.464  93.099  1.00  0.00           C  
ATOM    607  HE2 PHE    37      87.503  72.404  92.564  1.00  0.00           H  
ATOM    608  CD2 PHE    37      86.272  71.583  94.156  1.00  0.00           C  
ATOM    609  HD2 PHE    37      86.921  70.750  94.384  1.00  0.00           H  
ATOM    610  C   PHE    37      83.679  68.457  96.327  1.00  0.00           C  
ATOM    611  O   PHE    37      84.705  67.816  96.632  1.00  0.00           O  
ATOM    612  N   SER    38      82.516  68.238  96.977  1.00  0.00           N  
ATOM    613  H   SER    38      81.755  68.902  96.983  1.00  0.00           H  
ATOM    614  CA  SER    38      82.323  66.929  97.608  1.00  0.00           C  
ATOM    615  HA  SER    38      83.067  66.971  98.404  1.00  0.00           H  
ATOM    616  CB  SER    38      80.895  66.878  98.167  1.00  0.00           C  
ATOM    617  HB2 SER    38      80.791  66.113  98.936  1.00  0.00           H  
ATOM    618  HB3 SER    38      80.695  67.854  98.611  1.00  0.00           H  
ATOM    619  OG  SER    38      79.881  66.583  97.219  1.00  0.00           O  
ATOM    620  HG  SER    38      79.590  67.452  96.931  1.00  0.00           H  
ATOM    621  C   SER    38      82.602  65.747  96.667  1.00  0.00           C  
ATOM    622  O   SER    38      83.080  64.720  97.125  1.00  0.00           O  
ATOM    623  N   MET    39      82.382  65.876  95.343  1.00  0.00           N  
ATOM    624  H   MET    39      82.026  66.777  95.056  1.00  0.00           H  
ATOM    625  CA  MET    39      82.827  64.853  94.275  1.00  0.00           C  
ATOM    626  HA  MET    39      82.659  63.883  94.744  1.00  0.00           H  
ATOM    627  CB  MET    39      81.928  64.963  93.006  1.00  0.00           C  
ATOM    628  HB2 MET    39      80.887  65.006  93.327  1.00  0.00           H  
ATOM    629  HB3 MET    39      82.335  65.842  92.508  1.00  0.00           H  
ATOM    630  CG  MET    39      82.130  63.634  92.236  1.00  0.00           C  
ATOM    631  HG2 MET    39      81.890  63.763  91.180  1.00  0.00           H  
ATOM    632  HG3 MET    39      83.168  63.306  92.277  1.00  0.00           H  
ATOM    633  SD  MET    39      81.278  62.109  92.898  1.00  0.00           S  
ATOM    634  CE  MET    39      79.598  62.426  92.315  1.00  0.00           C  
ATOM    635  HE1 MET    39      79.281  63.317  92.857  1.00  0.00           H  
ATOM    636  HE2 MET    39      79.563  62.699  91.260  1.00  0.00           H  
ATOM    637  HE3 MET    39      78.872  61.655  92.572  1.00  0.00           H  
ATOM    638  C   MET    39      84.391  65.036  93.939  1.00  0.00           C  
ATOM    639  O   MET    39      85.156  64.118  93.938  1.00  0.00           O  
ATOM    640  N   PHE    40      84.850  66.291  93.682  1.00  0.00           N  
ATOM    641  H   PHE    40      84.166  67.034  93.704  1.00  0.00           H  
ATOM    642  CA  PHE    40      86.197  66.529  93.202  1.00  0.00           C  
ATOM    643  HA  PHE    40      86.447  65.865  92.374  1.00  0.00           H  
ATOM    644  CB  PHE    40      86.230  67.881  92.583  1.00  0.00           C  
ATOM    645  HB2 PHE    40      86.083  68.522  93.452  1.00  0.00           H  
ATOM    646  HB3 PHE    40      87.164  67.843  92.023  1.00  0.00           H  
ATOM    647  CG  PHE    40      85.146  68.308  91.509  1.00  0.00           C  
ATOM    648  CD1 PHE    40      85.053  69.609  91.089  1.00  0.00           C  
ATOM    649  HD1 PHE    40      85.592  70.380  91.620  1.00  0.00           H  
ATOM    650  CE1 PHE    40      84.270  69.962  89.989  1.00  0.00           C  
ATOM    651  HE1 PHE    40      84.420  70.898  89.471  1.00  0.00           H  
ATOM    652  CZ  PHE    40      83.343  69.012  89.476  1.00  0.00           C  
ATOM    653  HZ  PHE    40      82.638  69.176  88.675  1.00  0.00           H  
ATOM    654  CE2 PHE    40      83.358  67.690  89.985  1.00  0.00           C  
ATOM    655  HE2 PHE    40      82.743  66.941  89.509  1.00  0.00           H  
ATOM    656  CD2 PHE    40      84.371  67.299  90.832  1.00  0.00           C  
ATOM    657  HD2 PHE    40      84.538  66.245  90.999  1.00  0.00           H  
ATOM    658  C   PHE    40      87.361  66.357  94.206  1.00  0.00           C  
ATOM    659  O   PHE    40      88.481  66.351  93.797  1.00  0.00           O  
ATOM    660  N   ARG    41      87.047  66.319  95.489  1.00  0.00           N  
ATOM    661  H   ARG    41      86.069  66.201  95.711  1.00  0.00           H  
ATOM    662  CA  ARG    41      88.049  66.267  96.601  1.00  0.00           C  
ATOM    663  HA  ARG    41      88.816  67.017  96.406  1.00  0.00           H  
ATOM    664  CB  ARG    41      87.331  66.656  97.931  1.00  0.00           C  
ATOM    665  HB2 ARG    41      88.134  66.661  98.668  1.00  0.00           H  
ATOM    666  HB3 ARG    41      86.897  67.654  97.868  1.00  0.00           H  
ATOM    667  CG  ARG    41      86.267  65.634  98.339  1.00  0.00           C  
ATOM    668  HG2 ARG    41      85.511  65.540  97.559  1.00  0.00           H  
ATOM    669  HG3 ARG    41      86.622  64.610  98.446  1.00  0.00           H  
ATOM    670  CD  ARG    41      85.551  66.069  99.633  1.00  0.00           C  
ATOM    671  HD2 ARG    41      86.187  66.169 100.513  1.00  0.00           H  
ATOM    672  HD3 ARG    41      85.179  67.082  99.480  1.00  0.00           H  
ATOM    673  NE  ARG    41      84.499  65.149 100.039  1.00  0.00           N  
ATOM    674  HE  ARG    41      83.942  64.780  99.282  1.00  0.00           H  
ATOM    675  CZ  ARG    41      83.834  65.030 101.228  1.00  0.00           C  
ATOM    676  NH1 ARG    41      84.057  65.774 102.279  1.00  0.00           N  
ATOM    677 HH11 ARG    41      84.629  66.606 102.233  1.00  0.00           H  
ATOM    678 HH12 ARG    41      83.497  65.512 103.077  1.00  0.00           H  
ATOM    679  NH2 ARG    41      82.828  64.205 101.361  1.00  0.00           N  
ATOM    680 HH21 ARG    41      82.441  63.685 100.586  1.00  0.00           H  
ATOM    681 HH22 ARG    41      82.205  64.289 102.151  1.00  0.00           H  
ATOM    682  C   ARG    41      88.736  64.906  96.644  1.00  0.00           C  
ATOM    683  O   ARG    41      89.898  64.816  97.034  1.00  0.00           O  
ATOM    684  N   TYR    42      88.069  63.835  96.249  1.00  0.00           N  
ATOM    685  H   TYR    42      87.099  63.881  95.970  1.00  0.00           H  
ATOM    686  CA  TYR    42      88.741  62.552  96.062  1.00  0.00           C  
ATOM    687  HA  TYR    42      89.120  62.331  97.060  1.00  0.00           H  
ATOM    688  CB  TYR    42      87.600  61.605  95.766  1.00  0.00           C  
ATOM    689  HB2 TYR    42      87.082  61.964  94.877  1.00  0.00           H  
ATOM    690  HB3 TYR    42      88.031  60.648  95.476  1.00  0.00           H  
ATOM    691  CG  TYR    42      86.528  61.285  96.898  1.00  0.00           C  
ATOM    692  CD1 TYR    42      85.274  61.812  96.783  1.00  0.00           C  
ATOM    693  HD1 TYR    42      85.016  62.431  95.936  1.00  0.00           H  
ATOM    694  CE1 TYR    42      84.210  61.394  97.699  1.00  0.00           C  
ATOM    695  HE1 TYR    42      83.174  61.665  97.562  1.00  0.00           H  
ATOM    696  CZ  TYR    42      84.552  60.545  98.782  1.00  0.00           C  
ATOM    697  OH  TYR    42      83.717  60.378  99.850  1.00  0.00           O  
ATOM    698  HH  TYR    42      84.249  60.351 100.649  1.00  0.00           H  
ATOM    699  CE2 TYR    42      85.903  60.101  98.948  1.00  0.00           C  
ATOM    700  HE2 TYR    42      86.196  59.371  99.688  1.00  0.00           H  
ATOM    701  CD2 TYR    42      86.817  60.402  97.973  1.00  0.00           C  
ATOM    702  HD2 TYR    42      87.781  59.915  97.969  1.00  0.00           H  
ATOM    703  C   TYR    42      89.843  62.461  94.986  1.00  0.00           C  
ATOM    704  O   TYR    42      89.603  62.020  93.841  1.00  0.00           O  
ATOM    705  N   SER    43      91.123  62.856  95.237  1.00  0.00           N  
ATOM    706  H   SER    43      91.259  63.408  96.073  1.00  0.00           H  
ATOM    707  CA  SER    43      92.332  62.747  94.386  1.00  0.00           C  
ATOM    708  HA  SER    43      92.246  61.907  93.695  1.00  0.00           H  
ATOM    709  CB  SER    43      92.671  64.068  93.648  1.00  0.00           C  
ATOM    710  HB2 SER    43      93.495  63.794  92.988  1.00  0.00           H  
ATOM    711  HB3 SER    43      91.853  64.413  93.015  1.00  0.00           H  
ATOM    712  OG  SER    43      92.913  65.194  94.485  1.00  0.00           O  
ATOM    713  HG  SER    43      93.168  66.011  94.051  1.00  0.00           H  
ATOM    714  C   SER    43      93.518  62.270  95.175  1.00  0.00           C  
ATOM    715  O   SER    43      93.558  62.473  96.369  1.00  0.00           O  
ATOM    716  N   ASN    44      94.551  61.661  94.538  1.00  0.00           N  
ATOM    717  H   ASN    44      94.445  61.464  93.553  1.00  0.00           H  
ATOM    718  CA  ASN    44      95.796  61.343  95.235  1.00  0.00           C  
ATOM    719  HA  ASN    44      95.599  60.775  96.145  1.00  0.00           H  
ATOM    720  CB  ASN    44      96.706  60.543  94.339  1.00  0.00           C  
ATOM    721  HB2 ASN    44      96.731  61.034  93.367  1.00  0.00           H  
ATOM    722  HB3 ASN    44      97.747  60.410  94.631  1.00  0.00           H  
ATOM    723  CG  ASN    44      96.237  59.227  93.943  1.00  0.00           C  
ATOM    724  OD1 ASN    44      95.351  58.617  94.486  1.00  0.00           O  
ATOM    725  ND2 ASN    44      96.841  58.501  92.999  1.00  0.00           N  
ATOM    726 HD21 ASN    44      96.327  57.682  92.705  1.00  0.00           H  
ATOM    727 HD22 ASN    44      97.640  58.869  92.502  1.00  0.00           H  
ATOM    728  C   ASN    44      96.459  62.596  95.831  1.00  0.00           C  
ATOM    729  O   ASN    44      96.325  63.647  95.180  1.00  0.00           O  
ATOM    730  N   TRP    45      97.290  62.504  96.892  1.00  0.00           N  
ATOM    731  H   TRP    45      97.160  61.685  97.470  1.00  0.00           H  
ATOM    732  CA  TRP    45      98.047  63.647  97.432  1.00  0.00           C  
ATOM    733  HA  TRP    45      97.325  64.440  97.625  1.00  0.00           H  
ATOM    734  CB  TRP    45      98.651  63.200  98.759  1.00  0.00           C  
ATOM    735  HB2 TRP    45      98.990  64.104  99.266  1.00  0.00           H  
ATOM    736  HB3 TRP    45      97.929  62.684  99.392  1.00  0.00           H  
ATOM    737  CG  TRP    45      99.770  62.255  98.578  1.00  0.00           C  
ATOM    738  CD1 TRP    45      99.694  60.933  98.284  1.00  0.00           C  
ATOM    739  HD1 TRP    45      98.763  60.427  98.077  1.00  0.00           H  
ATOM    740  NE1 TRP    45     100.990  60.517  97.950  1.00  0.00           N  
ATOM    741  HE1 TRP    45     101.225  59.551  97.771  1.00  0.00           H  
ATOM    742  CE2 TRP    45     101.928  61.533  98.085  1.00  0.00           C  
ATOM    743  CZ2 TRP    45     103.274  61.609  97.797  1.00  0.00           C  
ATOM    744  HZ2 TRP    45     103.912  60.796  97.481  1.00  0.00           H  
ATOM    745  CH2 TRP    45     103.964  62.776  98.022  1.00  0.00           C  
ATOM    746  HH2 TRP    45     105.024  62.851  97.830  1.00  0.00           H  
ATOM    747  CZ3 TRP    45     103.330  63.930  98.442  1.00  0.00           C  
ATOM    748  HZ3 TRP    45     103.969  64.800  98.473  1.00  0.00           H  
ATOM    749  CE3 TRP    45     101.942  63.944  98.714  1.00  0.00           C  
ATOM    750  HE3 TRP    45     101.410  64.813  99.072  1.00  0.00           H  
ATOM    751  CD2 TRP    45     101.214  62.691  98.539  1.00  0.00           C  
ATOM    752  C   TRP    45      99.082  64.221  96.404  1.00  0.00           C  
ATOM    753  O   TRP    45      99.419  65.391  96.521  1.00  0.00           O  
ATOM    754  N   LEU    46      99.494  63.500  95.374  1.00  0.00           N  
ATOM    755  H   LEU    46      99.209  62.549  95.188  1.00  0.00           H  
ATOM    756  CA  LEU    46     100.321  64.180  94.318  1.00  0.00           C  
ATOM    757  HA  LEU    46     101.108  64.846  94.670  1.00  0.00           H  
ATOM    758  CB  LEU    46     101.102  63.055  93.553  1.00  0.00           C  
ATOM    759  HB2 LEU    46     100.439  62.205  93.392  1.00  0.00           H  
ATOM    760  HB3 LEU    46     101.584  63.452  92.659  1.00  0.00           H  
ATOM    761  CG  LEU    46     102.407  62.623  94.350  1.00  0.00           C  
ATOM    762  HG  LEU    46     102.173  62.365  95.383  1.00  0.00           H  
ATOM    763  CD1 LEU    46     102.933  61.386  93.745  1.00  0.00           C  
ATOM    764 HD11 LEU    46     102.201  60.585  93.855  1.00  0.00           H  
ATOM    765 HD12 LEU    46     103.065  61.636  92.692  1.00  0.00           H  
ATOM    766 HD13 LEU    46     103.839  61.076  94.264  1.00  0.00           H  
ATOM    767  CD2 LEU    46     103.561  63.657  94.387  1.00  0.00           C  
ATOM    768 HD21 LEU    46     103.659  63.907  93.330  1.00  0.00           H  
ATOM    769 HD22 LEU    46     103.172  64.488  94.976  1.00  0.00           H  
ATOM    770 HD23 LEU    46     104.557  63.340  94.695  1.00  0.00           H  
ATOM    771  C   LEU    46      99.546  64.997  93.281  1.00  0.00           C  
ATOM    772  O   LEU    46     100.032  65.978  92.788  1.00  0.00           O  
ATOM    773  N   ASP    47      98.235  64.641  93.028  1.00  0.00           N  
ATOM    774  H   ASP    47      97.837  63.811  93.443  1.00  0.00           H  
ATOM    775  CA  ASP    47      97.255  65.550  92.367  1.00  0.00           C  
ATOM    776  HA  ASP    47      97.504  65.879  91.359  1.00  0.00           H  
ATOM    777  CB  ASP    47      96.026  64.726  92.058  1.00  0.00           C  
ATOM    778  HB2 ASP    47      95.464  64.493  92.962  1.00  0.00           H  
ATOM    779  HB3 ASP    47      95.294  65.246  91.440  1.00  0.00           H  
ATOM    780  CG  ASP    47      96.311  63.401  91.370  1.00  0.00           C  
ATOM    781  OD1 ASP    47      95.564  62.502  91.814  1.00  0.00           O  
ATOM    782  OD2 ASP    47      97.109  63.251  90.419  1.00  0.00           O  
ATOM    783  C   ASP    47      96.913  66.778  93.237  1.00  0.00           C  
ATOM    784  O   ASP    47      96.716  67.886  92.682  1.00  0.00           O  
ATOM    785  N   LYS    48      96.861  66.659  94.537  1.00  0.00           N  
ATOM    786  H   LYS    48      96.739  65.742  94.941  1.00  0.00           H  
ATOM    787  CA  LYS    48      96.621  67.825  95.480  1.00  0.00           C  
ATOM    788  HA  LYS    48      95.752  68.339  95.067  1.00  0.00           H  
ATOM    789  CB  LYS    48      96.173  67.366  96.839  1.00  0.00           C  
ATOM    790  HB2 LYS    48      96.933  66.721  97.279  1.00  0.00           H  
ATOM    791  HB3 LYS    48      96.025  68.163  97.567  1.00  0.00           H  
ATOM    792  CG  LYS    48      94.902  66.613  96.704  1.00  0.00           C  
ATOM    793  HG2 LYS    48      94.181  67.330  96.312  1.00  0.00           H  
ATOM    794  HG3 LYS    48      95.058  65.679  96.163  1.00  0.00           H  
ATOM    795  CD  LYS    48      94.278  66.241  98.036  1.00  0.00           C  
ATOM    796  HD2 LYS    48      94.811  65.465  98.585  1.00  0.00           H  
ATOM    797  HD3 LYS    48      94.156  67.129  98.656  1.00  0.00           H  
ATOM    798  CE  LYS    48      92.955  65.652  97.615  1.00  0.00           C  
ATOM    799  HE2 LYS    48      92.396  66.435  97.103  1.00  0.00           H  
ATOM    800  HE3 LYS    48      93.094  64.884  96.854  1.00  0.00           H  
ATOM    801  NZ  LYS    48      92.172  65.065  98.704  1.00  0.00           N  
ATOM    802  HZ1 LYS    48      92.011  65.603  99.543  1.00  0.00           H  
ATOM    803  HZ2 LYS    48      91.267  64.722  98.416  1.00  0.00           H  
ATOM    804  HZ3 LYS    48      92.666  64.209  98.914  1.00  0.00           H  
ATOM    805  C   LYS    48      97.731  68.792  95.551  1.00  0.00           C  
ATOM    806  O   LYS    48      97.484  69.910  95.965  1.00  0.00           O  
ATOM    807  N   LEU    49      98.866  68.399  95.008  1.00  0.00           N  
ATOM    808  H   LEU    49      99.042  67.416  94.859  1.00  0.00           H  
ATOM    809  CA  LEU    49     100.043  69.275  94.742  1.00  0.00           C  
ATOM    810  HA  LEU    49     100.018  70.123  95.426  1.00  0.00           H  
ATOM    811  CB  LEU    49     101.361  68.447  95.005  1.00  0.00           C  
ATOM    812  HB2 LEU    49     101.339  68.253  96.077  1.00  0.00           H  
ATOM    813  HB3 LEU    49     101.200  67.452  94.591  1.00  0.00           H  
ATOM    814  CG  LEU    49     102.684  69.081  94.593  1.00  0.00           C  
ATOM    815  HG  LEU    49     103.468  68.509  95.090  1.00  0.00           H  
ATOM    816  CD1 LEU    49     103.051  69.147  93.068  1.00  0.00           C  
ATOM    817 HD11 LEU    49     103.096  68.121  92.704  1.00  0.00           H  
ATOM    818 HD12 LEU    49     102.371  69.741  92.458  1.00  0.00           H  
ATOM    819 HD13 LEU    49     104.070  69.499  92.905  1.00  0.00           H  
ATOM    820  CD2 LEU    49     102.808  70.562  95.113  1.00  0.00           C  
ATOM    821 HD21 LEU    49     102.908  70.777  96.177  1.00  0.00           H  
ATOM    822 HD22 LEU    49     103.625  71.060  94.591  1.00  0.00           H  
ATOM    823 HD23 LEU    49     101.989  71.169  94.726  1.00  0.00           H  
ATOM    824  C   LEU    49      99.920  69.946  93.376  1.00  0.00           C  
ATOM    825  O   LEU    49     100.021  71.172  93.224  1.00  0.00           O  
ATOM    826  N   TYR    50      99.498  69.144  92.400  1.00  0.00           N  
ATOM    827  H   TYR    50      99.412  68.162  92.622  1.00  0.00           H  
ATOM    828  CA  TYR    50      99.404  69.515  90.980  1.00  0.00           C  
ATOM    829  HA  TYR    50     100.353  69.911  90.618  1.00  0.00           H  
ATOM    830  CB  TYR    50      99.061  68.244  90.178  1.00  0.00           C  
ATOM    831  HB2 TYR    50      99.625  67.397  90.568  1.00  0.00           H  
ATOM    832  HB3 TYR    50      98.032  68.032  90.468  1.00  0.00           H  
ATOM    833  CG  TYR    50      99.256  68.245  88.649  1.00  0.00           C  
ATOM    834  CD1 TYR    50      99.132  67.015  87.947  1.00  0.00           C  
ATOM    835  HD1 TYR    50      98.722  66.085  88.313  1.00  0.00           H  
ATOM    836  CE1 TYR    50      99.269  67.044  86.509  1.00  0.00           C  
ATOM    837  HE1 TYR    50      98.993  66.148  85.973  1.00  0.00           H  
ATOM    838  CZ  TYR    50      99.789  68.222  85.850  1.00  0.00           C  
ATOM    839  OH  TYR    50      99.951  68.246  84.516  1.00  0.00           O  
ATOM    840  HH  TYR    50     100.242  69.098  84.184  1.00  0.00           H  
ATOM    841  CE2 TYR    50     100.154  69.324  86.604  1.00  0.00           C  
ATOM    842  HE2 TYR    50     100.646  70.100  86.036  1.00  0.00           H  
ATOM    843  CD2 TYR    50      99.939  69.320  88.024  1.00  0.00           C  
ATOM    844  HD2 TYR    50     100.276  70.176  88.589  1.00  0.00           H  
ATOM    845  C   TYR    50      98.341  70.691  90.755  1.00  0.00           C  
ATOM    846  O   TYR    50      98.460  71.559  89.947  1.00  0.00           O  
ATOM    847  N   MET    51      97.254  70.555  91.557  1.00  0.00           N  
ATOM    848  H   MET    51      97.264  69.867  92.297  1.00  0.00           H  
ATOM    849  CA  MET    51      96.246  71.665  91.694  1.00  0.00           C  
ATOM    850  HA  MET    51      95.726  71.814  90.748  1.00  0.00           H  
ATOM    851  CB  MET    51      95.190  71.232  92.726  1.00  0.00           C  
ATOM    852  HB2 MET    51      94.749  70.253  92.540  1.00  0.00           H  
ATOM    853  HB3 MET    51      95.769  71.084  93.638  1.00  0.00           H  
ATOM    854  CG  MET    51      94.059  72.235  93.092  1.00  0.00           C  
ATOM    855  HG2 MET    51      93.488  71.774  93.898  1.00  0.00           H  
ATOM    856  HG3 MET    51      94.566  73.143  93.420  1.00  0.00           H  
ATOM    857  SD  MET    51      92.814  72.543  91.877  1.00  0.00           S  
ATOM    858  CE  MET    51      91.718  71.117  91.934  1.00  0.00           C  
ATOM    859  HE1 MET    51      92.146  70.144  91.694  1.00  0.00           H  
ATOM    860  HE2 MET    51      91.323  71.050  92.948  1.00  0.00           H  
ATOM    861  HE3 MET    51      90.817  71.373  91.375  1.00  0.00           H  
ATOM    862  C   MET    51      96.791  73.039  92.080  1.00  0.00           C  
ATOM    863  O   MET    51      96.529  74.114  91.589  1.00  0.00           O  
ATOM    864  N   VAL    52      97.813  73.055  92.954  1.00  0.00           N  
ATOM    865  H   VAL    52      98.228  72.194  93.281  1.00  0.00           H  
ATOM    866  CA  VAL    52      98.467  74.369  93.311  1.00  0.00           C  
ATOM    867  HA  VAL    52      97.776  75.153  93.621  1.00  0.00           H  
ATOM    868  CB  VAL    52      99.489  74.166  94.477  1.00  0.00           C  
ATOM    869  HB  VAL    52     100.289  73.476  94.208  1.00  0.00           H  
ATOM    870  CG1 VAL    52     100.271  75.472  94.921  1.00  0.00           C  
ATOM    871 HG11 VAL    52      99.712  75.882  95.762  1.00  0.00           H  
ATOM    872 HG12 VAL    52     101.274  75.214  95.263  1.00  0.00           H  
ATOM    873 HG13 VAL    52     100.313  76.251  94.160  1.00  0.00           H  
ATOM    874  CG2 VAL    52      98.896  73.581  95.770  1.00  0.00           C  
ATOM    875 HG21 VAL    52      98.680  72.513  95.737  1.00  0.00           H  
ATOM    876 HG22 VAL    52      99.597  73.689  96.598  1.00  0.00           H  
ATOM    877 HG23 VAL    52      98.010  74.180  95.979  1.00  0.00           H  
ATOM    878  C   VAL    52      99.209  74.848  92.056  1.00  0.00           C  
ATOM    879  O   VAL    52      99.185  76.058  91.759  1.00  0.00           O  
ATOM    880  N   VAL    53      99.913  73.972  91.315  1.00  0.00           N  
ATOM    881  H   VAL    53      99.866  73.012  91.626  1.00  0.00           H  
ATOM    882  CA  VAL    53     100.655  74.449  90.188  1.00  0.00           C  
ATOM    883  HA  VAL    53     101.413  75.204  90.394  1.00  0.00           H  
ATOM    884  CB  VAL    53     101.423  73.253  89.611  1.00  0.00           C  
ATOM    885  HB  VAL    53     100.665  72.540  89.286  1.00  0.00           H  
ATOM    886  CG1 VAL    53     102.164  73.604  88.350  1.00  0.00           C  
ATOM    887 HG11 VAL    53     102.477  72.689  87.849  1.00  0.00           H  
ATOM    888 HG12 VAL    53     101.522  74.087  87.614  1.00  0.00           H  
ATOM    889 HG13 VAL    53     103.036  74.199  88.621  1.00  0.00           H  
ATOM    890  CG2 VAL    53     102.349  72.605  90.615  1.00  0.00           C  
ATOM    891 HG21 VAL    53     101.868  72.180  91.497  1.00  0.00           H  
ATOM    892 HG22 VAL    53     102.838  71.800  90.067  1.00  0.00           H  
ATOM    893 HG23 VAL    53     103.141  73.269  90.962  1.00  0.00           H  
ATOM    894  C   VAL    53      99.674  75.096  89.107  1.00  0.00           C  
ATOM    895  O   VAL    53     100.068  76.095  88.498  1.00  0.00           O  
ATOM    896  N   GLY    54      98.556  74.372  88.821  1.00  0.00           N  
ATOM    897  H   GLY    54      98.592  73.426  89.174  1.00  0.00           H  
ATOM    898  CA  GLY    54      97.662  74.833  87.775  1.00  0.00           C  
ATOM    899  HA2 GLY    54      98.165  74.876  86.810  1.00  0.00           H  
ATOM    900  HA3 GLY    54      96.907  74.050  87.703  1.00  0.00           H  
ATOM    901  C   GLY    54      96.893  76.114  88.117  1.00  0.00           C  
ATOM    902  O   GLY    54      96.677  77.071  87.400  1.00  0.00           O  
ATOM    903  N   THR    55      96.576  76.264  89.426  1.00  0.00           N  
ATOM    904  H   THR    55      96.789  75.526  90.081  1.00  0.00           H  
ATOM    905  CA  THR    55      95.903  77.438  89.979  1.00  0.00           C  
ATOM    906  HA  THR    55      94.993  77.641  89.414  1.00  0.00           H  
ATOM    907  CB  THR    55      95.426  77.273  91.447  1.00  0.00           C  
ATOM    908  HB  THR    55      95.074  78.213  91.870  1.00  0.00           H  
ATOM    909  CG2 THR    55      94.310  76.305  91.521  1.00  0.00           C  
ATOM    910 HG21 THR    55      93.370  76.828  91.348  1.00  0.00           H  
ATOM    911 HG22 THR    55      94.420  75.551  90.741  1.00  0.00           H  
ATOM    912 HG23 THR    55      94.289  75.866  92.518  1.00  0.00           H  
ATOM    913  OG1 THR    55      96.526  76.989  92.263  1.00  0.00           O  
ATOM    914  HG1 THR    55      96.895  76.121  92.086  1.00  0.00           H  
ATOM    915  C   THR    55      96.833  78.649  89.863  1.00  0.00           C  
ATOM    916  O   THR    55      96.417  79.773  89.523  1.00  0.00           O  
ATOM    917  N   LEU    56      98.145  78.488  90.142  1.00  0.00           N  
ATOM    918  H   LEU    56      98.358  77.594  90.562  1.00  0.00           H  
ATOM    919  CA  LEU    56      99.168  79.498  89.997  1.00  0.00           C  
ATOM    920  HA  LEU    56      98.666  80.334  90.483  1.00  0.00           H  
ATOM    921  CB  LEU    56     100.429  79.337  90.828  1.00  0.00           C  
ATOM    922  HB2 LEU    56     100.712  78.285  90.873  1.00  0.00           H  
ATOM    923  HB3 LEU    56     101.229  79.859  90.302  1.00  0.00           H  
ATOM    924  CG  LEU    56     100.432  79.952  92.210  1.00  0.00           C  
ATOM    925  HG  LEU    56     100.247  81.016  92.062  1.00  0.00           H  
ATOM    926  CD1 LEU    56      99.321  79.442  93.071  1.00  0.00           C  
ATOM    927 HD11 LEU    56      99.370  78.356  92.985  1.00  0.00           H  
ATOM    928 HD12 LEU    56      99.518  79.735  94.102  1.00  0.00           H  
ATOM    929 HD13 LEU    56      98.344  79.782  92.727  1.00  0.00           H  
ATOM    930  CD2 LEU    56     101.683  79.764  92.931  1.00  0.00           C  
ATOM    931 HD21 LEU    56     101.684  78.804  93.447  1.00  0.00           H  
ATOM    932 HD22 LEU    56     102.512  79.768  92.224  1.00  0.00           H  
ATOM    933 HD23 LEU    56     101.887  80.581  93.623  1.00  0.00           H  
ATOM    934  C   LEU    56      99.357  79.950  88.568  1.00  0.00           C  
ATOM    935  O   LEU    56      99.184  81.147  88.292  1.00  0.00           O  
ATOM    936  N   ALA    57      99.467  79.056  87.608  1.00  0.00           N  
ATOM    937  H   ALA    57      99.572  78.098  87.907  1.00  0.00           H  
ATOM    938  CA  ALA    57      99.632  79.210  86.224  1.00  0.00           C  
ATOM    939  HA  ALA    57     100.546  79.743  85.966  1.00  0.00           H  
ATOM    940  CB  ALA    57      99.950  77.844  85.603  1.00  0.00           C  
ATOM    941  HB1 ALA    57      99.204  77.117  85.925  1.00  0.00           H  
ATOM    942  HB2 ALA    57      99.924  77.887  84.514  1.00  0.00           H  
ATOM    943  HB3 ALA    57     100.918  77.520  85.984  1.00  0.00           H  
ATOM    944  C   ALA    57      98.417  79.972  85.673  1.00  0.00           C  
ATOM    945  O   ALA    57      98.588  80.985  84.966  1.00  0.00           O  
ATOM    946  N   ALA    58      97.138  79.519  85.955  1.00  0.00           N  
ATOM    947  H   ALA    58      97.041  78.761  86.616  1.00  0.00           H  
ATOM    948  CA  ALA    58      95.925  80.263  85.565  1.00  0.00           C  
ATOM    949  HA  ALA    58      95.823  80.285  84.480  1.00  0.00           H  
ATOM    950  CB  ALA    58      94.720  79.546  86.081  1.00  0.00           C  
ATOM    951  HB1 ALA    58      93.894  80.194  85.786  1.00  0.00           H  
ATOM    952  HB2 ALA    58      94.653  78.546  85.651  1.00  0.00           H  
ATOM    953  HB3 ALA    58      94.667  79.440  87.164  1.00  0.00           H  
ATOM    954  C   ALA    58      95.918  81.786  86.043  1.00  0.00           C  
ATOM    955  O   ALA    58      95.674  82.651  85.195  1.00  0.00           O  
ATOM    956  N   ILE    59      96.245  82.116  87.325  1.00  0.00           N  
ATOM    957  H   ILE    59      96.336  81.362  87.991  1.00  0.00           H  
ATOM    958  CA  ILE    59      96.443  83.449  87.959  1.00  0.00           C  
ATOM    959  HA  ILE    59      95.451  83.898  87.913  1.00  0.00           H  
ATOM    960  CB  ILE    59      96.844  83.360  89.438  1.00  0.00           C  
ATOM    961  HB  ILE    59      97.689  82.679  89.544  1.00  0.00           H  
ATOM    962  CG2 ILE    59      97.266  84.679  90.028  1.00  0.00           C  
ATOM    963 HG21 ILE    59      97.881  85.255  89.337  1.00  0.00           H  
ATOM    964 HG22 ILE    59      96.455  85.376  90.239  1.00  0.00           H  
ATOM    965 HG23 ILE    59      97.791  84.485  90.964  1.00  0.00           H  
ATOM    966  CG1 ILE    59      95.586  82.881  90.259  1.00  0.00           C  
ATOM    967 HG12 ILE    59      94.861  83.670  90.459  1.00  0.00           H  
ATOM    968 HG13 ILE    59      95.119  82.095  89.666  1.00  0.00           H  
ATOM    969  CD1 ILE    59      95.895  82.332  91.655  1.00  0.00           C  
ATOM    970 HD11 ILE    59      96.402  83.069  92.279  1.00  0.00           H  
ATOM    971 HD12 ILE    59      94.935  82.236  92.162  1.00  0.00           H  
ATOM    972 HD13 ILE    59      96.519  81.447  91.526  1.00  0.00           H  
ATOM    973  C   ILE    59      97.397  84.332  87.126  1.00  0.00           C  
ATOM    974  O   ILE    59      97.071  85.477  86.782  1.00  0.00           O  
ATOM    975  N   ILE    60      98.603  83.896  86.790  1.00  0.00           N  
ATOM    976  H   ILE    60      98.863  83.011  87.202  1.00  0.00           H  
ATOM    977  CA  ILE    60      99.584  84.721  86.111  1.00  0.00           C  
ATOM    978  HA  ILE    60      99.652  85.700  86.586  1.00  0.00           H  
ATOM    979  CB  ILE    60     101.023  84.267  86.401  1.00  0.00           C  
ATOM    980  HB  ILE    60     101.648  85.118  86.130  1.00  0.00           H  
ATOM    981  CG2 ILE    60     101.297  83.956  87.935  1.00  0.00           C  
ATOM    982 HG21 ILE    60     102.372  84.047  88.087  1.00  0.00           H  
ATOM    983 HG22 ILE    60     100.721  84.654  88.543  1.00  0.00           H  
ATOM    984 HG23 ILE    60     100.982  82.922  88.072  1.00  0.00           H  
ATOM    985  CG1 ILE    60     101.449  83.108  85.514  1.00  0.00           C  
ATOM    986 HG12 ILE    60     100.703  82.331  85.683  1.00  0.00           H  
ATOM    987 HG13 ILE    60     101.491  83.384  84.460  1.00  0.00           H  
ATOM    988  CD1 ILE    60     102.763  82.461  85.988  1.00  0.00           C  
ATOM    989 HD11 ILE    60     103.011  81.622  85.338  1.00  0.00           H  
ATOM    990 HD12 ILE    60     103.560  83.205  85.963  1.00  0.00           H  
ATOM    991 HD13 ILE    60     102.713  82.184  87.041  1.00  0.00           H  
ATOM    992  C   ILE    60      99.208  84.827  84.630  1.00  0.00           C  
ATOM    993  O   ILE    60      99.550  85.886  84.104  1.00  0.00           O  
ATOM    994  N   HIE    61      98.556  83.829  83.997  1.00  0.00           N  
ATOM    995  H   HIE    61      98.428  82.928  84.436  1.00  0.00           H  
ATOM    996  CA  HIE    61      98.095  84.056  82.658  1.00  0.00           C  
ATOM    997  HA  HIE    61      98.853  84.490  82.006  1.00  0.00           H  
ATOM    998  CB  HIE    61      97.560  82.710  82.119  1.00  0.00           C  
ATOM    999  HB2 HIE    61      98.495  82.159  82.015  1.00  0.00           H  
ATOM   1000  HB3 HIE    61      96.944  82.154  82.824  1.00  0.00           H  
ATOM   1001  CG  HIE    61      96.818  82.826  80.806  1.00  0.00           C  
ATOM   1002  ND1 HIE    61      97.213  83.512  79.729  1.00  0.00           N  
ATOM   1003  CE1 HIE    61      96.388  83.289  78.767  1.00  0.00           C  
ATOM   1004  HE1 HIE    61      96.331  83.819  77.828  1.00  0.00           H  
ATOM   1005  NE2 HIE    61      95.501  82.417  79.149  1.00  0.00           N  
ATOM   1006  HE2 HIE    61      94.599  82.361  78.698  1.00  0.00           H  
ATOM   1007  CD2 HIE    61      95.781  82.084  80.404  1.00  0.00           C  
ATOM   1008  HD2 HIE    61      95.273  81.380  81.047  1.00  0.00           H  
ATOM   1009  C   HIE    61      97.048  85.172  82.571  1.00  0.00           C  
ATOM   1010  O   HIE    61      97.371  86.208  81.988  1.00  0.00           O  
ATOM   1011  N   GLY    62      95.938  85.182  83.319  1.00  0.00           N  
ATOM   1012  H   GLY    62      96.003  84.492  84.054  1.00  0.00           H  
ATOM   1013  CA  GLY    62      94.896  86.188  83.256  1.00  0.00           C  
ATOM   1014  HA2 GLY    62      94.328  86.174  82.326  1.00  0.00           H  
ATOM   1015  HA3 GLY    62      94.144  85.998  84.023  1.00  0.00           H  
ATOM   1016  C   GLY    62      95.559  87.586  83.579  1.00  0.00           C  
ATOM   1017  O   GLY    62      95.300  88.555  82.861  1.00  0.00           O  
ATOM   1018  N   ALA    63      96.294  87.682  84.651  1.00  0.00           N  
ATOM   1019  H   ALA    63      96.631  86.777  84.945  1.00  0.00           H  
ATOM   1020  CA  ALA    63      97.047  88.946  85.037  1.00  0.00           C  
ATOM   1021  HA  ALA    63      96.308  89.729  85.207  1.00  0.00           H  
ATOM   1022  CB  ALA    63      97.789  88.620  86.368  1.00  0.00           C  
ATOM   1023  HB1 ALA    63      98.711  88.072  86.175  1.00  0.00           H  
ATOM   1024  HB2 ALA    63      98.100  89.548  86.846  1.00  0.00           H  
ATOM   1025  HB3 ALA    63      97.199  87.978  87.023  1.00  0.00           H  
ATOM   1026  C   ALA    63      98.030  89.459  84.039  1.00  0.00           C  
ATOM   1027  O   ALA    63      98.539  90.547  84.189  1.00  0.00           O  
ATOM   1028  N   GLY    64      98.316  88.731  82.976  1.00  0.00           N  
ATOM   1029  H   GLY    64      97.997  87.773  82.950  1.00  0.00           H  
ATOM   1030  CA  GLY    64      99.219  89.188  81.930  1.00  0.00           C  
ATOM   1031  HA2 GLY    64     100.128  89.593  82.373  1.00  0.00           H  
ATOM   1032  HA3 GLY    64      99.389  88.274  81.361  1.00  0.00           H  
ATOM   1033  C   GLY    64      98.496  90.238  81.035  1.00  0.00           C  
ATOM   1034  O   GLY    64      99.034  91.195  80.515  1.00  0.00           O  
ATOM   1035  N   LEU    65      97.181  90.097  80.876  1.00  0.00           N  
ATOM   1036  H   LEU    65      96.771  89.234  81.203  1.00  0.00           H  
ATOM   1037  CA  LEU    65      96.411  90.942  80.008  1.00  0.00           C  
ATOM   1038  HA  LEU    65      97.001  90.775  79.106  1.00  0.00           H  
ATOM   1039  CB  LEU    65      95.023  90.322  79.853  1.00  0.00           C  
ATOM   1040  HB2 LEU    65      94.855  89.351  80.320  1.00  0.00           H  
ATOM   1041  HB3 LEU    65      94.274  90.812  80.476  1.00  0.00           H  
ATOM   1042  CG  LEU    65      94.539  90.217  78.373  1.00  0.00           C  
ATOM   1043  HG  LEU    65      95.211  89.595  77.782  1.00  0.00           H  
ATOM   1044  CD1 LEU    65      93.140  89.676  78.177  1.00  0.00           C  
ATOM   1045 HD11 LEU    65      92.498  90.129  78.933  1.00  0.00           H  
ATOM   1046 HD12 LEU    65      92.747  89.926  77.192  1.00  0.00           H  
ATOM   1047 HD13 LEU    65      92.958  88.623  78.389  1.00  0.00           H  
ATOM   1048  CD2 LEU    65      94.574  91.594  77.647  1.00  0.00           C  
ATOM   1049 HD21 LEU    65      94.228  91.561  76.614  1.00  0.00           H  
ATOM   1050 HD22 LEU    65      93.885  92.272  78.150  1.00  0.00           H  
ATOM   1051 HD23 LEU    65      95.554  92.070  77.689  1.00  0.00           H  
ATOM   1052  C   LEU    65      96.532  92.445  80.519  1.00  0.00           C  
ATOM   1053  O   LEU    65      97.033  93.284  79.762  1.00  0.00           O  
ATOM   1054  N   PRO    66      96.080  92.850  81.762  1.00  0.00           N  
ATOM   1055  CD  PRO    66      95.340  92.105  82.706  1.00  0.00           C  
ATOM   1056  HD2 PRO    66      96.017  91.492  83.300  1.00  0.00           H  
ATOM   1057  HD3 PRO    66      94.563  91.470  82.281  1.00  0.00           H  
ATOM   1058  CG  PRO    66      94.751  93.119  83.725  1.00  0.00           C  
ATOM   1059  HG2 PRO    66      94.575  92.637  84.687  1.00  0.00           H  
ATOM   1060  HG3 PRO    66      93.795  93.546  83.421  1.00  0.00           H  
ATOM   1061  CB  PRO    66      95.726  94.297  83.663  1.00  0.00           C  
ATOM   1062  HB2 PRO    66      96.553  94.117  84.349  1.00  0.00           H  
ATOM   1063  HB3 PRO    66      95.220  95.260  83.734  1.00  0.00           H  
ATOM   1064  CA  PRO    66      96.280  94.233  82.228  1.00  0.00           C  
ATOM   1065  HA  PRO    66      95.723  94.942  81.616  1.00  0.00           H  
ATOM   1066  C   PRO    66      97.749  94.606  82.321  1.00  0.00           C  
ATOM   1067  O   PRO    66      98.071  95.727  82.030  1.00  0.00           O  
ATOM   1068  N   LEU    67      98.656  93.697  82.679  1.00  0.00           N  
ATOM   1069  H   LEU    67      98.363  92.756  82.904  1.00  0.00           H  
ATOM   1070  CA  LEU    67     100.099  93.957  82.636  1.00  0.00           C  
ATOM   1071  HA  LEU    67     100.148  94.830  83.287  1.00  0.00           H  
ATOM   1072  CB  LEU    67     100.842  92.782  83.313  1.00  0.00           C  
ATOM   1073  HB2 LEU    67     100.494  92.720  84.344  1.00  0.00           H  
ATOM   1074  HB3 LEU    67     100.484  91.846  82.885  1.00  0.00           H  
ATOM   1075  CG  LEU    67     102.417  92.915  83.263  1.00  0.00           C  
ATOM   1076  HG  LEU    67     102.683  93.150  82.233  1.00  0.00           H  
ATOM   1077  CD1 LEU    67     102.859  94.032  84.227  1.00  0.00           C  
ATOM   1078 HD11 LEU    67     102.091  94.194  84.983  1.00  0.00           H  
ATOM   1079 HD12 LEU    67     103.740  93.683  84.766  1.00  0.00           H  
ATOM   1080 HD13 LEU    67     103.082  94.904  83.613  1.00  0.00           H  
ATOM   1081  CD2 LEU    67     103.098  91.624  83.613  1.00  0.00           C  
ATOM   1082 HD21 LEU    67     104.186  91.683  83.572  1.00  0.00           H  
ATOM   1083 HD22 LEU    67     102.701  91.478  84.617  1.00  0.00           H  
ATOM   1084 HD23 LEU    67     102.690  90.826  82.992  1.00  0.00           H  
ATOM   1085  C   LEU    67     100.611  94.383  81.256  1.00  0.00           C  
ATOM   1086  O   LEU    67     101.254  95.325  81.118  1.00  0.00           O  
ATOM   1087  N   MET    68     100.218  93.693  80.164  1.00  0.00           N  
ATOM   1088  H   MET    68      99.605  92.902  80.298  1.00  0.00           H  
ATOM   1089  CA  MET    68     100.351  94.161  78.757  1.00  0.00           C  
ATOM   1090  HA  MET    68     101.401  94.352  78.536  1.00  0.00           H  
ATOM   1091  CB  MET    68      99.850  93.082  77.866  1.00  0.00           C  
ATOM   1092  HB2 MET    68     100.238  92.121  78.205  1.00  0.00           H  
ATOM   1093  HB3 MET    68      98.761  93.030  77.881  1.00  0.00           H  
ATOM   1094  CG  MET    68     100.289  93.373  76.453  1.00  0.00           C  
ATOM   1095  HG2 MET    68      99.815  94.298  76.125  1.00  0.00           H  
ATOM   1096  HG3 MET    68     101.350  93.624  76.422  1.00  0.00           H  
ATOM   1097  SD  MET    68     100.090  91.997  75.285  1.00  0.00           S  
ATOM   1098  CE  MET    68      98.386  92.145  74.823  1.00  0.00           C  
ATOM   1099  HE1 MET    68      98.040  91.274  74.266  1.00  0.00           H  
ATOM   1100  HE2 MET    68      97.689  92.260  75.653  1.00  0.00           H  
ATOM   1101  HE3 MET    68      98.242  93.046  74.227  1.00  0.00           H  
ATOM   1102  C   MET    68      99.779  95.511  78.408  1.00  0.00           C  
ATOM   1103  O   MET    68     100.468  96.244  77.735  1.00  0.00           O  
ATOM   1104  N   MET    69      98.601  95.963  78.979  1.00  0.00           N  
ATOM   1105  H   MET    69      98.115  95.195  79.420  1.00  0.00           H  
ATOM   1106  CA  MET    69      98.139  97.374  78.857  1.00  0.00           C  
ATOM   1107  HA  MET    69      98.012  97.602  77.799  1.00  0.00           H  
ATOM   1108  CB  MET    69      96.713  97.542  79.488  1.00  0.00           C  
ATOM   1109  HB2 MET    69      96.808  97.428  80.568  1.00  0.00           H  
ATOM   1110  HB3 MET    69      96.365  98.566  79.351  1.00  0.00           H  
ATOM   1111  CG  MET    69      95.636  96.519  78.881  1.00  0.00           C  
ATOM   1112  HG2 MET    69      95.850  95.489  79.165  1.00  0.00           H  
ATOM   1113  HG3 MET    69      94.644  96.658  79.312  1.00  0.00           H  
ATOM   1114  SD  MET    69      95.390  96.488  77.053  1.00  0.00           S  
ATOM   1115  CE  MET    69      95.435  94.741  76.936  1.00  0.00           C  
ATOM   1116  HE1 MET    69      96.363  94.319  77.321  1.00  0.00           H  
ATOM   1117  HE2 MET    69      94.676  94.287  77.573  1.00  0.00           H  
ATOM   1118  HE3 MET    69      95.348  94.410  75.901  1.00  0.00           H  
ATOM   1119  C   MET    69      99.233  98.339  79.458  1.00  0.00           C  
ATOM   1120  O   MET    69      99.689  99.315  78.849  1.00  0.00           O  
ATOM   1121  N   LEU    70      99.640  97.985  80.671  1.00  0.00           N  
ATOM   1122  H   LEU    70      99.477  97.057  81.034  1.00  0.00           H  
ATOM   1123  CA  LEU    70     100.538  98.811  81.465  1.00  0.00           C  
ATOM   1124  HA  LEU    70     100.061  99.767  81.679  1.00  0.00           H  
ATOM   1125  CB  LEU    70     100.618  98.175  82.822  1.00  0.00           C  
ATOM   1126  HB2 LEU    70      99.654  98.095  83.326  1.00  0.00           H  
ATOM   1127  HB3 LEU    70     100.953  97.141  82.732  1.00  0.00           H  
ATOM   1128  CG  LEU    70     101.560  98.965  83.818  1.00  0.00           C  
ATOM   1129  HG  LEU    70     102.397  99.481  83.348  1.00  0.00           H  
ATOM   1130  CD1 LEU    70     100.711 100.144  84.407  1.00  0.00           C  
ATOM   1131 HD11 LEU    70     101.293 100.855  84.993  1.00  0.00           H  
ATOM   1132 HD12 LEU    70     100.260 100.771  83.638  1.00  0.00           H  
ATOM   1133 HD13 LEU    70      99.955  99.742  85.082  1.00  0.00           H  
ATOM   1134  CD2 LEU    70     101.987  98.140  85.013  1.00  0.00           C  
ATOM   1135 HD21 LEU    70     101.186  97.416  85.160  1.00  0.00           H  
ATOM   1136 HD22 LEU    70     102.749  97.439  84.673  1.00  0.00           H  
ATOM   1137 HD23 LEU    70     102.250  98.651  85.939  1.00  0.00           H  
ATOM   1138  C   LEU    70     101.821  99.187  80.787  1.00  0.00           C  
ATOM   1139  O   LEU    70     102.195 100.358  80.661  1.00  0.00           O  
ATOM   1140  N   VAL    71     102.546  98.250  80.164  1.00  0.00           N  
ATOM   1141  H   VAL    71     102.158  97.328  80.302  1.00  0.00           H  
ATOM   1142  CA  VAL    71     103.704  98.573  79.207  1.00  0.00           C  
ATOM   1143  HA  VAL    71     104.361  99.295  79.691  1.00  0.00           H  
ATOM   1144  CB  VAL    71     104.619  97.405  78.970  1.00  0.00           C  
ATOM   1145  HB  VAL    71     105.503  97.909  78.581  1.00  0.00           H  
ATOM   1146  CG1 VAL    71     105.118  96.802  80.241  1.00  0.00           C  
ATOM   1147 HG11 VAL    71     104.413  96.048  80.592  1.00  0.00           H  
ATOM   1148 HG12 VAL    71     106.079  96.295  80.167  1.00  0.00           H  
ATOM   1149 HG13 VAL    71     105.189  97.613  80.966  1.00  0.00           H  
ATOM   1150  CG2 VAL    71     104.053  96.428  78.004  1.00  0.00           C  
ATOM   1151 HG21 VAL    71     104.574  95.471  77.975  1.00  0.00           H  
ATOM   1152 HG22 VAL    71     103.044  96.163  78.320  1.00  0.00           H  
ATOM   1153 HG23 VAL    71     103.901  96.871  77.019  1.00  0.00           H  
ATOM   1154  C   VAL    71     103.278  99.253  77.820  1.00  0.00           C  
ATOM   1155  O   VAL    71     104.121  99.799  77.135  1.00  0.00           O  
ATOM   1156  N   PHE    72     102.094  98.962  77.331  1.00  0.00           N  
ATOM   1157  H   PHE    72     101.454  98.483  77.948  1.00  0.00           H  
ATOM   1158  CA  PHE    72     101.580  99.551  76.025  1.00  0.00           C  
ATOM   1159  HA  PHE    72     102.340  99.497  75.245  1.00  0.00           H  
ATOM   1160  CB  PHE    72     100.443  98.603  75.612  1.00  0.00           C  
ATOM   1161  HB2 PHE    72     100.661  97.556  75.401  1.00  0.00           H  
ATOM   1162  HB3 PHE    72      99.759  98.490  76.453  1.00  0.00           H  
ATOM   1163  CG  PHE    72      99.570  99.109  74.525  1.00  0.00           C  
ATOM   1164  CD1 PHE    72     100.133  99.368  73.279  1.00  0.00           C  
ATOM   1165  HD1 PHE    72     101.158  99.082  73.096  1.00  0.00           H  
ATOM   1166  CE1 PHE    72      99.271  99.884  72.245  1.00  0.00           C  
ATOM   1167  HE1 PHE    72      99.654  99.955  71.237  1.00  0.00           H  
ATOM   1168  CZ  PHE    72      97.847  99.902  72.468  1.00  0.00           C  
ATOM   1169  HZ  PHE    72      97.252 100.174  71.609  1.00  0.00           H  
ATOM   1170  CE2 PHE    72      97.332  99.542  73.710  1.00  0.00           C  
ATOM   1171  HE2 PHE    72      96.254  99.525  73.778  1.00  0.00           H  
ATOM   1172  CD2 PHE    72      98.175  99.101  74.764  1.00  0.00           C  
ATOM   1173  HD2 PHE    72      97.821  98.779  75.733  1.00  0.00           H  
ATOM   1174  C   PHE    72     101.240 100.991  76.075  1.00  0.00           C  
ATOM   1175  O   PHE    72     101.520 101.780  75.148  1.00  0.00           O  
ATOM   1176  N   GLY    73     100.643 101.308  77.208  1.00  0.00           N  
ATOM   1177  H   GLY    73     100.559 100.600  77.924  1.00  0.00           H  
ATOM   1178  CA  GLY    73     100.398 102.707  77.454  1.00  0.00           C  
ATOM   1179  HA2 GLY    73      99.990 103.163  76.552  1.00  0.00           H  
ATOM   1180  HA3 GLY    73      99.724 102.756  78.309  1.00  0.00           H  
ATOM   1181  C   GLY    73     101.593 103.488  77.825  1.00  0.00           C  
ATOM   1182  O   GLY    73     101.711 104.664  77.442  1.00  0.00           O  
ATOM   1183  N   GLU    74     102.692 102.897  78.323  1.00  0.00           N  
ATOM   1184  H   GLU    74     102.525 101.997  78.748  1.00  0.00           H  
ATOM   1185  CA  GLU    74     104.073 103.446  78.390  1.00  0.00           C  
ATOM   1186  HA  GLU    74     103.957 104.393  78.918  1.00  0.00           H  
ATOM   1187  CB  GLU    74     104.912 102.477  79.273  1.00  0.00           C  
ATOM   1188  HB2 GLU    74     104.405 102.231  80.205  1.00  0.00           H  
ATOM   1189  HB3 GLU    74     105.043 101.632  78.596  1.00  0.00           H  
ATOM   1190  CG  GLU    74     106.345 102.988  79.530  1.00  0.00           C  
ATOM   1191  HG2 GLU    74     106.898 102.163  79.980  1.00  0.00           H  
ATOM   1192  HG3 GLU    74     106.717 103.338  78.568  1.00  0.00           H  
ATOM   1193  CD  GLU    74     106.322 104.129  80.648  1.00  0.00           C  
ATOM   1194  OE1 GLU    74     105.363 104.364  81.422  1.00  0.00           O  
ATOM   1195  OE2 GLU    74     107.445 104.650  80.652  1.00  0.00           O  
ATOM   1196  C   GLU    74     104.731 103.619  77.049  1.00  0.00           C  
ATOM   1197  O   GLU    74     105.287 104.679  76.847  1.00  0.00           O  
ATOM   1198  N   MET    75     104.546 102.633  76.079  1.00  0.00           N  
ATOM   1199  H   MET    75     104.103 101.807  76.456  1.00  0.00           H  
ATOM   1200  CA  MET    75     105.008 102.714  74.729  1.00  0.00           C  
ATOM   1201  HA  MET    75     106.080 102.884  74.825  1.00  0.00           H  
ATOM   1202  CB  MET    75     104.889 101.386  74.066  1.00  0.00           C  
ATOM   1203  HB2 MET    75     105.164 100.597  74.767  1.00  0.00           H  
ATOM   1204  HB3 MET    75     103.868 101.309  73.692  1.00  0.00           H  
ATOM   1205  CG  MET    75     105.927 101.242  72.914  1.00  0.00           C  
ATOM   1206  HG2 MET    75     105.625 100.355  72.358  1.00  0.00           H  
ATOM   1207  HG3 MET    75     105.762 102.054  72.206  1.00  0.00           H  
ATOM   1208  SD  MET    75     107.764 101.228  73.277  1.00  0.00           S  
ATOM   1209  CE  MET    75     108.396 101.358  71.659  1.00  0.00           C  
ATOM   1210  HE1 MET    75     108.277 102.395  71.343  1.00  0.00           H  
ATOM   1211  HE2 MET    75     109.467 101.177  71.749  1.00  0.00           H  
ATOM   1212  HE3 MET    75     107.913 100.567  71.085  1.00  0.00           H  
ATOM   1213  C   MET    75     104.205 103.788  73.943  1.00  0.00           C  
ATOM   1214  O   MET    75     104.714 104.580  73.197  1.00  0.00           O  
ATOM   1215  N   THR    76     102.892 103.941  74.284  1.00  0.00           N  
ATOM   1216  H   THR    76     102.532 103.455  75.093  1.00  0.00           H  
ATOM   1217  CA  THR    76     102.040 105.066  73.886  1.00  0.00           C  
ATOM   1218  HA  THR    76     102.152 105.062  72.801  1.00  0.00           H  
ATOM   1219  CB  THR    76     100.555 104.863  74.198  1.00  0.00           C  
ATOM   1220  HB  THR    76     100.556 104.674  75.271  1.00  0.00           H  
ATOM   1221  CG2 THR    76      99.694 106.068  73.814  1.00  0.00           C  
ATOM   1222 HG21 THR    76      98.702 105.732  73.509  1.00  0.00           H  
ATOM   1223 HG22 THR    76      99.636 106.838  74.583  1.00  0.00           H  
ATOM   1224 HG23 THR    76     100.004 106.561  72.893  1.00  0.00           H  
ATOM   1225  OG1 THR    76     100.149 103.715  73.538  1.00  0.00           O  
ATOM   1226  HG1 THR    76     100.619 102.936  73.843  1.00  0.00           H  
ATOM   1227  C   THR    76     102.511 106.432  74.380  1.00  0.00           C  
ATOM   1228  O   THR    76     102.499 107.397  73.563  1.00  0.00           O  
ATOM   1229  N   ASP    77     103.002 106.576  75.619  1.00  0.00           N  
ATOM   1230  H   ASP    77     103.077 105.751  76.195  1.00  0.00           H  
ATOM   1231  CA  ASP    77     103.661 107.692  76.276  1.00  0.00           C  
ATOM   1232  HA  ASP    77     102.894 108.464  76.228  1.00  0.00           H  
ATOM   1233  CB  ASP    77     103.807 107.437  77.743  1.00  0.00           C  
ATOM   1234  HB2 ASP    77     102.903 107.048  78.213  1.00  0.00           H  
ATOM   1235  HB3 ASP    77     104.536 106.642  77.900  1.00  0.00           H  
ATOM   1236  CG  ASP    77     104.165 108.567  78.678  1.00  0.00           C  
ATOM   1237  OD1 ASP    77     103.960 109.777  78.339  1.00  0.00           O  
ATOM   1238  OD2 ASP    77     104.640 108.270  79.751  1.00  0.00           O  
ATOM   1239  C   ASP    77     105.031 108.039  75.665  1.00  0.00           C  
ATOM   1240  O   ASP    77     105.369 109.209  75.539  1.00  0.00           O  
ATOM   1241  N   ILE    78     105.795 107.046  75.203  1.00  0.00           N  
ATOM   1242  H   ILE    78     105.510 106.111  75.457  1.00  0.00           H  
ATOM   1243  CA  ILE    78     107.090 107.258  74.422  1.00  0.00           C  
ATOM   1244  HA  ILE    78     107.625 108.104  74.852  1.00  0.00           H  
ATOM   1245  CB  ILE    78     107.949 105.934  74.474  1.00  0.00           C  
ATOM   1246  HB  ILE    78     107.397 105.022  74.248  1.00  0.00           H  
ATOM   1247  CG2 ILE    78     109.191 105.866  73.626  1.00  0.00           C  
ATOM   1248 HG21 ILE    78     108.959 106.070  72.581  1.00  0.00           H  
ATOM   1249 HG22 ILE    78     109.886 106.668  73.873  1.00  0.00           H  
ATOM   1250 HG23 ILE    78     109.608 104.859  73.624  1.00  0.00           H  
ATOM   1251  CG1 ILE    78     108.457 105.705  75.936  1.00  0.00           C  
ATOM   1252 HG12 ILE    78     109.252 106.422  76.142  1.00  0.00           H  
ATOM   1253 HG13 ILE    78     107.737 106.000  76.698  1.00  0.00           H  
ATOM   1254  CD1 ILE    78     108.932 104.206  76.361  1.00  0.00           C  
ATOM   1255 HD11 ILE    78     108.239 103.537  75.852  1.00  0.00           H  
ATOM   1256 HD12 ILE    78     109.933 104.005  75.979  1.00  0.00           H  
ATOM   1257 HD13 ILE    78     108.878 104.040  77.437  1.00  0.00           H  
ATOM   1258  C   ILE    78     106.747 107.736  73.043  1.00  0.00           C  
ATOM   1259  O   ILE    78     107.320 108.753  72.604  1.00  0.00           O  
ATOM   1260  N   PHE    79     105.805 107.109  72.398  1.00  0.00           N  
ATOM   1261  H   PHE    79     105.191 106.492  72.911  1.00  0.00           H  
ATOM   1262  CA  PHE    79     105.447 107.475  71.011  1.00  0.00           C  
ATOM   1263  HA  PHE    79     106.340 107.597  70.398  1.00  0.00           H  
ATOM   1264  CB  PHE    79     104.494 106.378  70.398  1.00  0.00           C  
ATOM   1265  HB2 PHE    79     103.577 106.224  70.967  1.00  0.00           H  
ATOM   1266  HB3 PHE    79     104.184 106.723  69.411  1.00  0.00           H  
ATOM   1267  CG  PHE    79     105.040 104.995  70.122  1.00  0.00           C  
ATOM   1268  CD1 PHE    79     106.214 104.758  69.427  1.00  0.00           C  
ATOM   1269  HD1 PHE    79     106.792 105.597  69.067  1.00  0.00           H  
ATOM   1270  CE1 PHE    79     106.568 103.388  69.159  1.00  0.00           C  
ATOM   1271  HE1 PHE    79     107.551 103.151  68.780  1.00  0.00           H  
ATOM   1272  CZ  PHE    79     105.649 102.338  69.310  1.00  0.00           C  
ATOM   1273  HZ  PHE    79     105.965 101.314  69.176  1.00  0.00           H  
ATOM   1274  CE2 PHE    79     104.425 102.641  69.922  1.00  0.00           C  
ATOM   1275  HE2 PHE    79     103.736 101.861  70.210  1.00  0.00           H  
ATOM   1276  CD2 PHE    79     104.152 103.953  70.334  1.00  0.00           C  
ATOM   1277  HD2 PHE    79     103.271 104.178  70.917  1.00  0.00           H  
ATOM   1278  C   PHE    79     104.742 108.867  70.955  1.00  0.00           C  
ATOM   1279  O   PHE    79     105.061 109.707  70.080  1.00  0.00           O  
ATOM   1280  N   ALA    80     103.813 109.217  71.863  1.00  0.00           N  
ATOM   1281  H   ALA    80     103.392 108.498  72.435  1.00  0.00           H  
ATOM   1282  CA  ALA    80     103.292 110.606  71.974  1.00  0.00           C  
ATOM   1283  HA  ALA    80     102.755 110.759  71.038  1.00  0.00           H  
ATOM   1284  CB  ALA    80     102.193 110.621  73.107  1.00  0.00           C  
ATOM   1285  HB1 ALA    80     101.468 109.832  72.909  1.00  0.00           H  
ATOM   1286  HB2 ALA    80     102.575 110.323  74.083  1.00  0.00           H  
ATOM   1287  HB3 ALA    80     101.717 111.601  73.140  1.00  0.00           H  
ATOM   1288  C   ALA    80     104.437 111.654  72.160  1.00  0.00           C  
ATOM   1289  O   ALA    80     104.401 112.759  71.653  1.00  0.00           O  
ATOM   1290  N   ASN    81     105.358 111.290  73.085  1.00  0.00           N  
ATOM   1291  H   ASN    81     105.196 110.473  73.656  1.00  0.00           H  
ATOM   1292  CA  ASN    81     106.444 112.150  73.538  1.00  0.00           C  
ATOM   1293  HA  ASN    81     105.998 113.095  73.848  1.00  0.00           H  
ATOM   1294  CB  ASN    81     107.055 111.531  74.817  1.00  0.00           C  
ATOM   1295  HB2 ASN    81     106.294 111.421  75.590  1.00  0.00           H  
ATOM   1296  HB3 ASN    81     107.425 110.537  74.564  1.00  0.00           H  
ATOM   1297  CG  ASN    81     108.158 112.471  75.271  1.00  0.00           C  
ATOM   1298  OD1 ASN    81     107.935 113.584  75.749  1.00  0.00           O  
ATOM   1299  ND2 ASN    81     109.400 112.123  74.964  1.00  0.00           N  
ATOM   1300 HD21 ASN    81     110.156 112.668  75.352  1.00  0.00           H  
ATOM   1301 HD22 ASN    81     109.710 111.230  74.607  1.00  0.00           H  
ATOM   1302  C   ASN    81     107.450 112.357  72.357  1.00  0.00           C  
ATOM   1303  O   ASN    81     107.718 113.519  72.063  1.00  0.00           O  
ATOM   1304  N   ALA    82     107.882 111.315  71.699  1.00  0.00           N  
ATOM   1305  H   ALA    82     107.705 110.364  71.990  1.00  0.00           H  
ATOM   1306  CA  ALA    82     108.680 111.331  70.461  1.00  0.00           C  
ATOM   1307  HA  ALA    82     109.571 111.868  70.786  1.00  0.00           H  
ATOM   1308  CB  ALA    82     109.152 109.933  69.969  1.00  0.00           C  
ATOM   1309  HB1 ALA    82     109.832 109.502  70.705  1.00  0.00           H  
ATOM   1310  HB2 ALA    82     108.337 109.230  69.798  1.00  0.00           H  
ATOM   1311  HB3 ALA    82     109.747 110.027  69.060  1.00  0.00           H  
ATOM   1312  C   ALA    82     107.990 112.082  69.309  1.00  0.00           C  
ATOM   1313  O   ALA    82     108.706 112.815  68.541  1.00  0.00           O  
ATOM   1314  N   GLY    83     106.615 112.158  69.210  1.00  0.00           N  
ATOM   1315  H   GLY    83     106.123 111.372  69.612  1.00  0.00           H  
ATOM   1316  CA  GLY    83     105.992 113.066  68.327  1.00  0.00           C  
ATOM   1317  HA2 GLY    83     106.248 112.817  67.297  1.00  0.00           H  
ATOM   1318  HA3 GLY    83     104.904 113.000  68.334  1.00  0.00           H  
ATOM   1319  C   GLY    83     106.353 114.554  68.632  1.00  0.00           C  
ATOM   1320  O   GLY    83     106.558 115.337  67.719  1.00  0.00           O  
ATOM   1321  N   ASN    84     106.240 114.935  69.910  1.00  0.00           N  
ATOM   1322  H   ASN    84     106.241 114.185  70.586  1.00  0.00           H  
ATOM   1323  CA  ASN    84     106.665 116.286  70.363  1.00  0.00           C  
ATOM   1324  HA  ASN    84     106.127 117.097  69.872  1.00  0.00           H  
ATOM   1325  CB  ASN    84     106.201 116.468  71.869  1.00  0.00           C  
ATOM   1326  HB2 ASN    84     106.610 115.716  72.544  1.00  0.00           H  
ATOM   1327  HB3 ASN    84     106.595 117.441  72.166  1.00  0.00           H  
ATOM   1328  CG  ASN    84     104.708 116.558  72.118  1.00  0.00           C  
ATOM   1329  OD1 ASN    84     104.246 117.681  72.215  1.00  0.00           O  
ATOM   1330  ND2 ASN    84     103.981 115.445  72.235  1.00  0.00           N  
ATOM   1331 HD21 ASN    84     102.982 115.552  72.345  1.00  0.00           H  
ATOM   1332 HD22 ASN    84     104.400 114.527  72.191  1.00  0.00           H  
ATOM   1333  C   ASN    84     108.190 116.608  70.249  1.00  0.00           C  
ATOM   1334  O   ASN    84     108.412 117.772  69.911  1.00  0.00           O  
ATOM   1335  N   LEU    85     109.115 115.685  70.377  1.00  0.00           N  
ATOM   1336  H   LEU    85     108.765 114.801  70.719  1.00  0.00           H  
ATOM   1337  CA  LEU    85     110.499 115.905  70.043  1.00  0.00           C  
ATOM   1338  HA  LEU    85     110.847 116.827  70.509  1.00  0.00           H  
ATOM   1339  CB  LEU    85     111.268 114.621  70.541  1.00  0.00           C  
ATOM   1340  HB2 LEU    85     110.723 113.808  70.062  1.00  0.00           H  
ATOM   1341  HB3 LEU    85     112.276 114.758  70.150  1.00  0.00           H  
ATOM   1342  CG  LEU    85     111.211 114.355  72.008  1.00  0.00           C  
ATOM   1343  HG  LEU    85     110.179 114.097  72.243  1.00  0.00           H  
ATOM   1344  CD1 LEU    85     112.027 113.043  72.284  1.00  0.00           C  
ATOM   1345 HD11 LEU    85     112.976 113.033  71.748  1.00  0.00           H  
ATOM   1346 HD12 LEU    85     112.211 112.805  73.332  1.00  0.00           H  
ATOM   1347 HD13 LEU    85     111.336 112.244  72.014  1.00  0.00           H  
ATOM   1348  CD2 LEU    85     111.799 115.386  72.935  1.00  0.00           C  
ATOM   1349 HD21 LEU    85     112.879 115.515  72.873  1.00  0.00           H  
ATOM   1350 HD22 LEU    85     111.384 116.391  72.866  1.00  0.00           H  
ATOM   1351 HD23 LEU    85     111.582 115.137  73.974  1.00  0.00           H  
ATOM   1352  C   LEU    85     110.778 116.162  68.550  1.00  0.00           C  
ATOM   1353  O   LEU    85     111.827 116.691  68.215  1.00  0.00           O  
ATOM   1354  N   GLU    86     109.820 115.804  67.689  1.00  0.00           N  
ATOM   1355  H   GLU    86     108.982 115.304  67.948  1.00  0.00           H  
ATOM   1356  CA  GLU    86     109.834 116.116  66.282  1.00  0.00           C  
ATOM   1357  HA  GLU    86     110.756 116.677  66.136  1.00  0.00           H  
ATOM   1358  CB  GLU    86     109.857 114.831  65.487  1.00  0.00           C  
ATOM   1359  HB2 GLU    86     110.606 114.138  65.869  1.00  0.00           H  
ATOM   1360  HB3 GLU    86     108.858 114.433  65.669  1.00  0.00           H  
ATOM   1361  CG  GLU    86     110.096 114.859  63.942  1.00  0.00           C  
ATOM   1362  HG2 GLU    86     109.999 113.824  63.615  1.00  0.00           H  
ATOM   1363  HG3 GLU    86     109.353 115.474  63.434  1.00  0.00           H  
ATOM   1364  CD  GLU    86     111.469 115.272  63.480  1.00  0.00           C  
ATOM   1365  OE1 GLU    86     112.476 115.064  64.185  1.00  0.00           O  
ATOM   1366  OE2 GLU    86     111.731 115.724  62.334  1.00  0.00           O  
ATOM   1367  C   GLU    86     108.850 117.266  65.777  1.00  0.00           C  
ATOM   1368  O   GLU    86     109.137 118.009  64.832  1.00  0.00           O  
ATOM   1369  N   ASP    87     107.692 117.414  66.389  1.00  0.00           N  
ATOM   1370  H   ASP    87     107.452 116.788  67.144  1.00  0.00           H  
ATOM   1371  CA  ASP    87     106.794 118.554  66.082  1.00  0.00           C  
ATOM   1372  HA  ASP    87     106.553 118.437  65.025  1.00  0.00           H  
ATOM   1373  CB  ASP    87     105.438 118.355  66.950  1.00  0.00           C  
ATOM   1374  HB2 ASP    87     104.984 117.369  66.850  1.00  0.00           H  
ATOM   1375  HB3 ASP    87     105.726 118.405  68.000  1.00  0.00           H  
ATOM   1376  CG  ASP    87     104.355 119.351  66.663  1.00  0.00           C  
ATOM   1377  OD1 ASP    87     103.882 119.441  65.480  1.00  0.00           O  
ATOM   1378  OD2 ASP    87     103.935 120.091  67.592  1.00  0.00           O  
ATOM   1379  C   ASP    87     107.433 119.925  66.359  1.00  0.00           C  
ATOM   1380  O   ASP    87     107.219 120.850  65.594  1.00  0.00           O  
ATOM   1381  N   LEU    88     108.161 120.076  67.484  1.00  0.00           N  
ATOM   1382  H   LEU    88     108.177 119.248  68.062  1.00  0.00           H  
ATOM   1383  CA  LEU    88     108.765 121.287  67.990  1.00  0.00           C  
ATOM   1384  HA  LEU    88     108.334 122.135  67.459  1.00  0.00           H  
ATOM   1385  CB  LEU    88     108.406 121.502  69.522  1.00  0.00           C  
ATOM   1386  HB2 LEU    88     107.360 121.637  69.798  1.00  0.00           H  
ATOM   1387  HB3 LEU    88     108.725 120.582  70.013  1.00  0.00           H  
ATOM   1388  CG  LEU    88     109.221 122.625  70.148  1.00  0.00           C  
ATOM   1389  HG  LEU    88     110.274 122.350  70.101  1.00  0.00           H  
ATOM   1390  CD1 LEU    88     109.043 124.013  69.490  1.00  0.00           C  
ATOM   1391 HD11 LEU    88     109.614 124.725  70.086  1.00  0.00           H  
ATOM   1392 HD12 LEU    88     109.453 124.003  68.480  1.00  0.00           H  
ATOM   1393 HD13 LEU    88     107.980 124.229  69.386  1.00  0.00           H  
ATOM   1394  CD2 LEU    88     108.920 122.699  71.581  1.00  0.00           C  
ATOM   1395 HD21 LEU    88     109.678 123.312  72.069  1.00  0.00           H  
ATOM   1396 HD22 LEU    88     107.987 123.226  71.778  1.00  0.00           H  
ATOM   1397 HD23 LEU    88     108.941 121.747  72.112  1.00  0.00           H  
ATOM   1398  C   LEU    88     110.259 121.288  67.763  1.00  0.00           C  
ATOM   1399  O   LEU    88     110.989 120.518  68.323  1.00  0.00           O  
ATOM   1400  N   MET    89     110.852 122.238  67.026  1.00  0.00           N  
ATOM   1401  H   MET    89     110.193 122.677  66.399  1.00  0.00           H  
ATOM   1402  CA  MET    89     112.300 122.404  66.694  1.00  0.00           C  
ATOM   1403  HA  MET    89     112.641 121.424  66.361  1.00  0.00           H  
ATOM   1404  CB  MET    89     112.476 123.480  65.590  1.00  0.00           C  
ATOM   1405  HB2 MET    89     111.818 123.346  64.732  1.00  0.00           H  
ATOM   1406  HB3 MET    89     112.172 124.446  65.993  1.00  0.00           H  
ATOM   1407  CG  MET    89     113.828 123.604  65.011  1.00  0.00           C  
ATOM   1408  HG2 MET    89     114.078 124.665  65.008  1.00  0.00           H  
ATOM   1409  HG3 MET    89     114.544 123.042  65.612  1.00  0.00           H  
ATOM   1410  SD  MET    89     113.734 122.944  63.304  1.00  0.00           S  
ATOM   1411  CE  MET    89     112.889 124.287  62.360  1.00  0.00           C  
ATOM   1412  HE1 MET    89     112.033 124.600  62.957  1.00  0.00           H  
ATOM   1413  HE2 MET    89     113.452 125.218  62.298  1.00  0.00           H  
ATOM   1414  HE3 MET    89     112.537 124.010  61.366  1.00  0.00           H  
ATOM   1415  C   MET    89     113.167 122.867  67.950  1.00  0.00           C  
ATOM   1416  O   MET    89     112.677 123.651  68.713  1.00  0.00           O  
ATOM   1417  N   SER    90     114.333 122.342  67.967  1.00  0.00           N  
ATOM   1418  H   SER    90     114.545 121.781  67.154  1.00  0.00           H  
ATOM   1419  CA  SER    90     115.370 122.604  68.998  1.00  0.00           C  
ATOM   1420  HA  SER    90     116.116 121.822  68.856  1.00  0.00           H  
ATOM   1421  CB  SER    90     116.089 123.936  68.782  1.00  0.00           C  
ATOM   1422  HB2 SER    90     115.534 124.679  69.353  1.00  0.00           H  
ATOM   1423  HB3 SER    90     117.059 123.885  69.278  1.00  0.00           H  
ATOM   1424  OG  SER    90     116.322 124.226  67.358  1.00  0.00           O  
ATOM   1425  HG  SER    90     116.780 123.450  67.026  1.00  0.00           H  
ATOM   1426  C   SER    90     114.909 122.247  70.472  1.00  0.00           C  
ATOM   1427  O   SER    90     115.268 122.879  71.426  1.00  0.00           O  
ATOM   1428  N   ASN    91     113.986 121.239  70.501  1.00  0.00           N  
ATOM   1429  H   ASN    91     113.754 120.741  69.653  1.00  0.00           H  
ATOM   1430  CA  ASN    91     113.397 120.710  71.675  1.00  0.00           C  
ATOM   1431  HA  ASN    91     113.101 121.629  72.181  1.00  0.00           H  
ATOM   1432  CB  ASN    91     112.227 119.848  71.245  1.00  0.00           C  
ATOM   1433  HB2 ASN    91     111.669 120.603  70.692  1.00  0.00           H  
ATOM   1434  HB3 ASN    91     112.489 119.003  70.608  1.00  0.00           H  
ATOM   1435  CG  ASN    91     111.333 119.390  72.376  1.00  0.00           C  
ATOM   1436  OD1 ASN    91     111.495 119.675  73.538  1.00  0.00           O  
ATOM   1437  ND2 ASN    91     110.144 118.796  72.092  1.00  0.00           N  
ATOM   1438 HD21 ASN    91     109.493 118.735  72.862  1.00  0.00           H  
ATOM   1439 HD22 ASN    91     109.748 118.673  71.171  1.00  0.00           H  
ATOM   1440  C   ASN    91     114.427 120.018  72.515  1.00  0.00           C  
ATOM   1441  O   ASN    91     114.558 120.501  73.688  1.00  0.00           O  
ATOM   1442  N   ILE    92     115.200 119.044  71.971  1.00  0.00           N  
ATOM   1443  H   ILE    92     115.023 118.739  71.024  1.00  0.00           H  
ATOM   1444  CA  ILE    92     116.378 118.445  72.691  1.00  0.00           C  
ATOM   1445  HA  ILE    92     116.014 118.345  73.713  1.00  0.00           H  
ATOM   1446  CB  ILE    92     116.725 117.038  72.089  1.00  0.00           C  
ATOM   1447  HB  ILE    92     116.920 117.262  71.041  1.00  0.00           H  
ATOM   1448  CG2 ILE    92     117.884 116.440  72.860  1.00  0.00           C  
ATOM   1449 HG21 ILE    92     117.533 116.322  73.885  1.00  0.00           H  
ATOM   1450 HG22 ILE    92     118.120 115.446  72.478  1.00  0.00           H  
ATOM   1451 HG23 ILE    92     118.751 117.093  72.758  1.00  0.00           H  
ATOM   1452  CG1 ILE    92     115.506 116.040  72.111  1.00  0.00           C  
ATOM   1453 HG12 ILE    92     115.247 115.717  73.119  1.00  0.00           H  
ATOM   1454 HG13 ILE    92     114.678 116.562  71.630  1.00  0.00           H  
ATOM   1455  CD1 ILE    92     115.775 114.847  71.143  1.00  0.00           C  
ATOM   1456 HD11 ILE    92     114.872 114.249  71.270  1.00  0.00           H  
ATOM   1457 HD12 ILE    92     115.851 115.286  70.149  1.00  0.00           H  
ATOM   1458 HD13 ILE    92     116.662 114.258  71.377  1.00  0.00           H  
ATOM   1459  C   ILE    92     117.503 119.495  72.728  1.00  0.00           C  
ATOM   1460  O   ILE    92     117.749 120.053  73.832  1.00  0.00           O  
ATOM   1461  N   THR    93     118.049 119.820  71.542  1.00  0.00           N  
ATOM   1462  H   THR    93     117.724 119.327  70.723  1.00  0.00           H  
ATOM   1463  CA  THR    93     118.965 120.935  71.394  1.00  0.00           C  
ATOM   1464  HA  THR    93     118.702 121.648  72.175  1.00  0.00           H  
ATOM   1465  CB  THR    93     120.306 120.352  71.749  1.00  0.00           C  
ATOM   1466  HB  THR    93     120.284 120.017  72.785  1.00  0.00           H  
ATOM   1467  CG2 THR    93     120.800 119.198  70.862  1.00  0.00           C  
ATOM   1468 HG21 THR    93     120.960 119.499  69.827  1.00  0.00           H  
ATOM   1469 HG22 THR    93     121.658 118.679  71.289  1.00  0.00           H  
ATOM   1470 HG23 THR    93     120.041 118.416  70.840  1.00  0.00           H  
ATOM   1471  OG1 THR    93     121.328 121.328  71.804  1.00  0.00           O  
ATOM   1472  HG1 THR    93     121.229 121.781  72.645  1.00  0.00           H  
ATOM   1473  C   THR    93     118.946 121.607  69.987  1.00  0.00           C  
ATOM   1474  O   THR    93     118.374 121.037  69.077  1.00  0.00           O  
ATOM   1475  N   ASN    94     119.402 122.821  69.937  1.00  0.00           N  
ATOM   1476  H   ASN    94     119.811 123.122  70.810  1.00  0.00           H  
ATOM   1477  CA  ASN    94     119.698 123.580  68.707  1.00  0.00           C  
ATOM   1478  HA  ASN    94     118.830 123.504  68.052  1.00  0.00           H  
ATOM   1479  CB  ASN    94     119.729 125.070  69.060  1.00  0.00           C  
ATOM   1480  HB2 ASN    94     120.299 125.624  68.314  1.00  0.00           H  
ATOM   1481  HB3 ASN    94     118.722 125.487  69.074  1.00  0.00           H  
ATOM   1482  CG  ASN    94     120.549 125.457  70.277  1.00  0.00           C  
ATOM   1483  OD1 ASN    94     121.564 124.834  70.537  1.00  0.00           O  
ATOM   1484  ND2 ASN    94     120.216 126.493  70.996  1.00  0.00           N  
ATOM   1485 HD21 ASN    94     119.365 127.003  70.807  1.00  0.00           H  
ATOM   1486 HD22 ASN    94     120.822 126.743  71.764  1.00  0.00           H  
ATOM   1487  C   ASN    94     120.899 123.033  67.975  1.00  0.00           C  
ATOM   1488  O   ASN    94     121.197 123.558  66.916  1.00  0.00           O  
ATOM   1489  N   ARG    95     121.596 122.011  68.464  1.00  0.00           N  
ATOM   1490  H   ARG    95     121.318 121.713  69.388  1.00  0.00           H  
ATOM   1491  CA  ARG    95     122.765 121.368  67.769  1.00  0.00           C  
ATOM   1492  HA  ARG    95     123.345 122.074  67.176  1.00  0.00           H  
ATOM   1493  CB  ARG    95     123.744 120.906  68.846  1.00  0.00           C  
ATOM   1494  HB2 ARG    95     123.151 120.237  69.470  1.00  0.00           H  
ATOM   1495  HB3 ARG    95     124.500 120.310  68.334  1.00  0.00           H  
ATOM   1496  CG  ARG    95     124.383 121.999  69.743  1.00  0.00           C  
ATOM   1497  HG2 ARG    95     124.926 122.655  69.062  1.00  0.00           H  
ATOM   1498  HG3 ARG    95     123.613 122.582  70.249  1.00  0.00           H  
ATOM   1499  CD  ARG    95     125.280 121.484  70.812  1.00  0.00           C  
ATOM   1500  HD2 ARG    95     125.989 120.744  70.440  1.00  0.00           H  
ATOM   1501  HD3 ARG    95     125.923 122.260  71.227  1.00  0.00           H  
ATOM   1502  NE  ARG    95     124.512 120.750  71.861  1.00  0.00           N  
ATOM   1503  HE  ARG    95     123.585 121.080  72.086  1.00  0.00           H  
ATOM   1504  CZ  ARG    95     125.039 119.937  72.723  1.00  0.00           C  
ATOM   1505  NH1 ARG    95     126.290 119.535  72.786  1.00  0.00           N  
ATOM   1506 HH11 ARG    95     126.650 118.975  73.546  1.00  0.00           H  
ATOM   1507 HH12 ARG    95     126.950 119.794  72.066  1.00  0.00           H  
ATOM   1508  NH2 ARG    95     124.323 119.560  73.745  1.00  0.00           N  
ATOM   1509 HH21 ARG    95     123.328 119.662  73.884  1.00  0.00           H  
ATOM   1510 HH22 ARG    95     124.672 118.829  74.348  1.00  0.00           H  
ATOM   1511  C   ARG    95     122.357 120.235  66.854  1.00  0.00           C  
ATOM   1512  O   ARG    95     122.353 119.093  67.353  1.00  0.00           O  
ATOM   1513  N   SER    96     122.153 120.445  65.550  1.00  0.00           N  
ATOM   1514  H   SER    96     122.455 121.319  65.145  1.00  0.00           H  
ATOM   1515  CA  SER    96     121.407 119.475  64.696  1.00  0.00           C  
ATOM   1516  HA  SER    96     120.383 119.294  65.020  1.00  0.00           H  
ATOM   1517  CB  SER    96     121.128 119.971  63.228  1.00  0.00           C  
ATOM   1518  HB2 SER    96     120.371 119.417  62.673  1.00  0.00           H  
ATOM   1519  HB3 SER    96     120.755 120.991  63.142  1.00  0.00           H  
ATOM   1520  OG  SER    96     122.353 120.030  62.482  1.00  0.00           O  
ATOM   1521  HG  SER    96     122.694 119.216  62.105  1.00  0.00           H  
ATOM   1522  C   SER    96     121.935 118.040  64.588  1.00  0.00           C  
ATOM   1523  O   SER    96     121.072 117.117  64.395  1.00  0.00           O  
ATOM   1524  N   ASP    97     123.255 117.767  64.814  1.00  0.00           N  
ATOM   1525  H   ASP    97     123.796 118.603  64.981  1.00  0.00           H  
ATOM   1526  CA  ASP    97     123.870 116.432  64.968  1.00  0.00           C  
ATOM   1527  HA  ASP    97     123.550 115.828  64.119  1.00  0.00           H  
ATOM   1528  CB  ASP    97     125.374 116.720  64.954  1.00  0.00           C  
ATOM   1529  HB2 ASP    97     125.795 117.258  65.803  1.00  0.00           H  
ATOM   1530  HB3 ASP    97     125.852 115.754  65.112  1.00  0.00           H  
ATOM   1531  CG  ASP    97     125.970 117.265  63.636  1.00  0.00           C  
ATOM   1532  OD1 ASP    97     127.122 117.767  63.752  1.00  0.00           O  
ATOM   1533  OD2 ASP    97     125.411 117.029  62.550  1.00  0.00           O  
ATOM   1534  C   ASP    97     123.513 115.727  66.269  1.00  0.00           C  
ATOM   1535  O   ASP    97     123.453 114.507  66.217  1.00  0.00           O  
ATOM   1536  N   ILE    98     123.298 116.409  67.351  1.00  0.00           N  
ATOM   1537  H   ILE    98     123.352 117.412  67.241  1.00  0.00           H  
ATOM   1538  CA  ILE    98     122.826 115.906  68.644  1.00  0.00           C  
ATOM   1539  HA  ILE    98     123.303 114.952  68.869  1.00  0.00           H  
ATOM   1540  CB  ILE    98     123.259 116.874  69.743  1.00  0.00           C  
ATOM   1541  HB  ILE    98     122.660 117.784  69.701  1.00  0.00           H  
ATOM   1542  CG2 ILE    98     123.030 116.208  71.106  1.00  0.00           C  
ATOM   1543 HG21 ILE    98     123.394 116.838  71.918  1.00  0.00           H  
ATOM   1544 HG22 ILE    98     121.970 116.148  71.351  1.00  0.00           H  
ATOM   1545 HG23 ILE    98     123.407 115.185  71.141  1.00  0.00           H  
ATOM   1546  CG1 ILE    98     124.708 117.362  69.699  1.00  0.00           C  
ATOM   1547 HG12 ILE    98     124.883 118.074  68.892  1.00  0.00           H  
ATOM   1548 HG13 ILE    98     124.847 117.931  70.618  1.00  0.00           H  
ATOM   1549  CD1 ILE    98     125.761 116.248  69.592  1.00  0.00           C  
ATOM   1550 HD11 ILE    98     125.584 115.674  68.683  1.00  0.00           H  
ATOM   1551 HD12 ILE    98     126.717 116.770  69.632  1.00  0.00           H  
ATOM   1552 HD13 ILE    98     125.584 115.621  70.466  1.00  0.00           H  
ATOM   1553  C   ILE    98     121.326 115.556  68.654  1.00  0.00           C  
ATOM   1554  O   ILE    98     120.828 114.962  69.532  1.00  0.00           O  
ATOM   1555  N   ASN    99     120.606 115.981  67.618  1.00  0.00           N  
ATOM   1556  H   ASN    99     121.136 116.659  67.089  1.00  0.00           H  
ATOM   1557  CA  ASN    99     119.262 115.610  67.277  1.00  0.00           C  
ATOM   1558  HA  ASN    99     118.756 115.251  68.173  1.00  0.00           H  
ATOM   1559  CB  ASN    99     118.536 116.778  66.750  1.00  0.00           C  
ATOM   1560  HB2 ASN    99     119.019 117.060  65.814  1.00  0.00           H  
ATOM   1561  HB3 ASN    99     117.504 116.536  66.499  1.00  0.00           H  
ATOM   1562  CG  ASN    99     118.478 118.042  67.571  1.00  0.00           C  
ATOM   1563  OD1 ASN    99     118.012 118.080  68.708  1.00  0.00           O  
ATOM   1564  ND2 ASN    99     118.737 119.195  66.968  1.00  0.00           N  
ATOM   1565 HD21 ASN    99     118.720 119.150  65.959  1.00  0.00           H  
ATOM   1566 HD22 ASN    99     118.598 120.039  67.504  1.00  0.00           H  
ATOM   1567  C   ASN    99     119.280 114.358  66.270  1.00  0.00           C  
ATOM   1568  O   ASN    99     118.570 113.408  66.452  1.00  0.00           O  
ATOM   1569  N   ASP   100     120.038 114.585  65.184  1.00  0.00           N  
ATOM   1570  H   ASP   100     120.581 115.433  65.106  1.00  0.00           H  
ATOM   1571  CA  ASP   100     119.902 113.621  64.057  1.00  0.00           C  
ATOM   1572  HA  ASP   100     118.865 113.310  63.934  1.00  0.00           H  
ATOM   1573  CB  ASP   100     120.460 114.333  62.774  1.00  0.00           C  
ATOM   1574  HB2 ASP   100     121.485 114.609  63.022  1.00  0.00           H  
ATOM   1575  HB3 ASP   100     120.541 113.515  62.059  1.00  0.00           H  
ATOM   1576  CG  ASP   100     119.645 115.480  62.147  1.00  0.00           C  
ATOM   1577  OD1 ASP   100     120.182 116.294  61.392  1.00  0.00           O  
ATOM   1578  OD2 ASP   100     118.394 115.555  62.416  1.00  0.00           O  
ATOM   1579  C   ASP   100     120.653 112.293  64.281  1.00  0.00           C  
ATOM   1580  O   ASP   100     120.210 111.271  63.778  1.00  0.00           O  
ATOM   1581  N   THR   101     121.679 112.287  65.070  1.00  0.00           N  
ATOM   1582  H   THR   101     122.125 113.140  65.373  1.00  0.00           H  
ATOM   1583  CA  THR   101     122.227 111.099  65.671  1.00  0.00           C  
ATOM   1584  HA  THR   101     122.027 110.262  65.002  1.00  0.00           H  
ATOM   1585  CB  THR   101     123.705 111.122  65.849  1.00  0.00           C  
ATOM   1586  HB  THR   101     124.078 110.152  66.178  1.00  0.00           H  
ATOM   1587  CG2 THR   101     124.517 111.501  64.632  1.00  0.00           C  
ATOM   1588 HG21 THR   101     123.931 112.228  64.070  1.00  0.00           H  
ATOM   1589 HG22 THR   101     125.461 111.982  64.887  1.00  0.00           H  
ATOM   1590 HG23 THR   101     124.733 110.643  63.994  1.00  0.00           H  
ATOM   1591  OG1 THR   101     124.065 112.077  66.831  1.00  0.00           O  
ATOM   1592  HG1 THR   101     123.992 112.952  66.442  1.00  0.00           H  
ATOM   1593  C   THR   101     121.580 110.676  67.041  1.00  0.00           C  
ATOM   1594  O   THR   101     121.374 109.501  67.287  1.00  0.00           O  
ATOM   1595  N   GLY   102     121.223 111.593  67.907  1.00  0.00           N  
ATOM   1596  H   GLY   102     121.437 112.533  67.606  1.00  0.00           H  
ATOM   1597  CA  GLY   102     120.866 111.336  69.328  1.00  0.00           C  
ATOM   1598  HA2 GLY   102     121.661 110.679  69.684  1.00  0.00           H  
ATOM   1599  HA3 GLY   102     120.895 112.317  69.801  1.00  0.00           H  
ATOM   1600  C   GLY   102     119.509 110.659  69.615  1.00  0.00           C  
ATOM   1601  O   GLY   102     119.346 109.754  70.402  1.00  0.00           O  
ATOM   1602  N   PHE   103     118.533 111.091  68.907  1.00  0.00           N  
ATOM   1603  H   PHE   103     118.737 111.884  68.315  1.00  0.00           H  
ATOM   1604  CA  PHE   103     117.084 110.747  69.102  1.00  0.00           C  
ATOM   1605  HA  PHE   103     116.821 110.951  70.140  1.00  0.00           H  
ATOM   1606  CB  PHE   103     116.303 111.755  68.322  1.00  0.00           C  
ATOM   1607  HB2 PHE   103     116.638 112.767  68.554  1.00  0.00           H  
ATOM   1608  HB3 PHE   103     116.526 111.675  67.258  1.00  0.00           H  
ATOM   1609  CG  PHE   103     114.797 111.789  68.448  1.00  0.00           C  
ATOM   1610  CD1 PHE   103     114.051 112.472  67.441  1.00  0.00           C  
ATOM   1611  HD1 PHE   103     114.568 112.904  66.597  1.00  0.00           H  
ATOM   1612  CE1 PHE   103     112.731 112.585  67.492  1.00  0.00           C  
ATOM   1613  HE1 PHE   103     112.133 113.005  66.697  1.00  0.00           H  
ATOM   1614  CZ  PHE   103     112.024 111.927  68.509  1.00  0.00           C  
ATOM   1615  HZ  PHE   103     110.967 111.871  68.296  1.00  0.00           H  
ATOM   1616  CE2 PHE   103     112.645 111.100  69.492  1.00  0.00           C  
ATOM   1617  HE2 PHE   103     112.137 110.482  70.217  1.00  0.00           H  
ATOM   1618  CD2 PHE   103     114.074 111.140  69.438  1.00  0.00           C  
ATOM   1619  HD2 PHE   103     114.663 110.548  70.122  1.00  0.00           H  
ATOM   1620  C   PHE   103     116.898 109.247  68.843  1.00  0.00           C  
ATOM   1621  O   PHE   103     116.201 108.571  69.552  1.00  0.00           O  
ATOM   1622  N   PHE   104     117.503 108.719  67.738  1.00  0.00           N  
ATOM   1623  H   PHE   104     118.118 109.319  67.206  1.00  0.00           H  
ATOM   1624  CA  PHE   104     117.125 107.367  67.189  1.00  0.00           C  
ATOM   1625  HA  PHE   104     116.038 107.309  67.127  1.00  0.00           H  
ATOM   1626  CB  PHE   104     117.964 107.066  65.925  1.00  0.00           C  
ATOM   1627  HB2 PHE   104     117.929 107.892  65.214  1.00  0.00           H  
ATOM   1628  HB3 PHE   104     119.026 106.951  66.145  1.00  0.00           H  
ATOM   1629  CG  PHE   104     117.511 105.785  65.149  1.00  0.00           C  
ATOM   1630  CD1 PHE   104     118.070 104.541  65.425  1.00  0.00           C  
ATOM   1631  HD1 PHE   104     118.826 104.372  66.176  1.00  0.00           H  
ATOM   1632  CE1 PHE   104     117.621 103.468  64.678  1.00  0.00           C  
ATOM   1633  HE1 PHE   104     118.088 102.513  64.867  1.00  0.00           H  
ATOM   1634  CZ  PHE   104     116.616 103.580  63.660  1.00  0.00           C  
ATOM   1635  HZ  PHE   104     116.168 102.773  63.099  1.00  0.00           H  
ATOM   1636  CE2 PHE   104     116.069 104.799  63.453  1.00  0.00           C  
ATOM   1637  HE2 PHE   104     115.482 104.938  62.557  1.00  0.00           H  
ATOM   1638  CD2 PHE   104     116.569 105.875  64.126  1.00  0.00           C  
ATOM   1639  HD2 PHE   104     116.282 106.892  63.901  1.00  0.00           H  
ATOM   1640  C   PHE   104     117.602 106.244  68.216  1.00  0.00           C  
ATOM   1641  O   PHE   104     116.806 105.369  68.497  1.00  0.00           O  
ATOM   1642  N   MET   105     118.747 106.374  68.842  1.00  0.00           N  
ATOM   1643  H   MET   105     119.306 107.193  68.654  1.00  0.00           H  
ATOM   1644  CA  MET   105     119.197 105.477  69.913  1.00  0.00           C  
ATOM   1645  HA  MET   105     118.993 104.481  69.520  1.00  0.00           H  
ATOM   1646  CB  MET   105     120.611 105.691  70.242  1.00  0.00           C  
ATOM   1647  HB2 MET   105     120.830 104.956  71.017  1.00  0.00           H  
ATOM   1648  HB3 MET   105     121.185 105.368  69.374  1.00  0.00           H  
ATOM   1649  CG  MET   105     120.961 107.101  70.673  1.00  0.00           C  
ATOM   1650  HG2 MET   105     121.203 107.756  69.836  1.00  0.00           H  
ATOM   1651  HG3 MET   105     120.023 107.448  71.107  1.00  0.00           H  
ATOM   1652  SD  MET   105     122.378 107.241  71.778  1.00  0.00           S  
ATOM   1653  CE  MET   105     123.607 106.023  71.307  1.00  0.00           C  
ATOM   1654  HE1 MET   105     123.885 106.289  70.287  1.00  0.00           H  
ATOM   1655  HE2 MET   105     124.518 106.158  71.891  1.00  0.00           H  
ATOM   1656  HE3 MET   105     123.310 104.977  71.386  1.00  0.00           H  
ATOM   1657  C   MET   105     118.378 105.444  71.231  1.00  0.00           C  
ATOM   1658  O   MET   105     118.415 104.493  71.939  1.00  0.00           O  
ATOM   1659  N   ASN   106     117.795 106.578  71.549  1.00  0.00           N  
ATOM   1660  H   ASN   106     117.877 107.411  70.983  1.00  0.00           H  
ATOM   1661  CA  ASN   106     116.720 106.660  72.613  1.00  0.00           C  
ATOM   1662  HA  ASN   106     117.189 106.183  73.474  1.00  0.00           H  
ATOM   1663  CB  ASN   106     116.611 108.153  73.020  1.00  0.00           C  
ATOM   1664  HB2 ASN   106     117.538 108.530  73.451  1.00  0.00           H  
ATOM   1665  HB3 ASN   106     116.445 108.747  72.121  1.00  0.00           H  
ATOM   1666  CG  ASN   106     115.473 108.354  73.947  1.00  0.00           C  
ATOM   1667  OD1 ASN   106     114.384 108.641  73.515  1.00  0.00           O  
ATOM   1668  ND2 ASN   106     115.781 108.308  75.273  1.00  0.00           N  
ATOM   1669 HD21 ASN   106     114.972 108.410  75.868  1.00  0.00           H  
ATOM   1670 HD22 ASN   106     116.712 108.118  75.615  1.00  0.00           H  
ATOM   1671  C   ASN   106     115.526 105.818  72.221  1.00  0.00           C  
ATOM   1672  O   ASN   106     115.196 104.881  72.912  1.00  0.00           O  
ATOM   1673  N   LEU   107     114.803 106.057  71.082  1.00  0.00           N  
ATOM   1674  H   LEU   107     115.047 106.858  70.517  1.00  0.00           H  
ATOM   1675  CA  LEU   107     113.654 105.271  70.608  1.00  0.00           C  
ATOM   1676  HA  LEU   107     113.055 105.132  71.508  1.00  0.00           H  
ATOM   1677  CB  LEU   107     112.901 106.004  69.430  1.00  0.00           C  
ATOM   1678  HB2 LEU   107     112.700 107.037  69.715  1.00  0.00           H  
ATOM   1679  HB3 LEU   107     113.591 105.854  68.600  1.00  0.00           H  
ATOM   1680  CG  LEU   107     111.550 105.330  68.964  1.00  0.00           C  
ATOM   1681  HG  LEU   107     111.906 104.587  68.249  1.00  0.00           H  
ATOM   1682  CD1 LEU   107     110.752 104.677  70.067  1.00  0.00           C  
ATOM   1683 HD11 LEU   107     109.864 104.187  69.667  1.00  0.00           H  
ATOM   1684 HD12 LEU   107     111.318 103.908  70.594  1.00  0.00           H  
ATOM   1685 HD13 LEU   107     110.420 105.393  70.818  1.00  0.00           H  
ATOM   1686  CD2 LEU   107     110.666 106.307  68.249  1.00  0.00           C  
ATOM   1687 HD21 LEU   107     109.799 105.776  67.857  1.00  0.00           H  
ATOM   1688 HD22 LEU   107     110.385 107.142  68.890  1.00  0.00           H  
ATOM   1689 HD23 LEU   107     111.329 106.768  67.516  1.00  0.00           H  
ATOM   1690  C   LEU   107     114.050 103.814  70.244  1.00  0.00           C  
ATOM   1691  O   LEU   107     113.314 102.918  70.601  1.00  0.00           O  
ATOM   1692  N   GLU   108     115.188 103.516  69.645  1.00  0.00           N  
ATOM   1693  H   GLU   108     115.780 104.250  69.284  1.00  0.00           H  
ATOM   1694  CA  GLU   108     115.616 102.193  69.379  1.00  0.00           C  
ATOM   1695  HA  GLU   108     114.945 101.644  68.719  1.00  0.00           H  
ATOM   1696  CB  GLU   108     116.969 102.196  68.553  1.00  0.00           C  
ATOM   1697  HB2 GLU   108     116.794 102.757  67.635  1.00  0.00           H  
ATOM   1698  HB3 GLU   108     117.678 102.697  69.213  1.00  0.00           H  
ATOM   1699  CG  GLU   108     117.640 100.780  68.304  1.00  0.00           C  
ATOM   1700  HG2 GLU   108     118.024 100.329  69.219  1.00  0.00           H  
ATOM   1701  HG3 GLU   108     116.874 100.120  67.896  1.00  0.00           H  
ATOM   1702  CD  GLU   108     118.828 100.854  67.222  1.00  0.00           C  
ATOM   1703  OE1 GLU   108     119.068  99.937  66.407  1.00  0.00           O  
ATOM   1704  OE2 GLU   108     119.634 101.885  67.364  1.00  0.00           O  
ATOM   1705  C   GLU   108     115.886 101.304  70.627  1.00  0.00           C  
ATOM   1706  O   GLU   108     115.634 100.103  70.686  1.00  0.00           O  
ATOM   1707  N   GLU   109     116.330 101.869  71.725  1.00  0.00           N  
ATOM   1708  H   GLU   109     116.479 102.861  71.610  1.00  0.00           H  
ATOM   1709  CA  GLU   109     116.477 101.329  73.033  1.00  0.00           C  
ATOM   1710  HA  GLU   109     116.843 100.303  73.024  1.00  0.00           H  
ATOM   1711  CB  GLU   109     117.501 102.077  73.987  1.00  0.00           C  
ATOM   1712  HB2 GLU   109     117.273 103.142  74.026  1.00  0.00           H  
ATOM   1713  HB3 GLU   109     117.318 101.767  75.017  1.00  0.00           H  
ATOM   1714  CG  GLU   109     118.971 101.916  73.574  1.00  0.00           C  
ATOM   1715  HG2 GLU   109     119.137 102.103  72.513  1.00  0.00           H  
ATOM   1716  HG3 GLU   109     119.517 102.675  74.135  1.00  0.00           H  
ATOM   1717  CD  GLU   109     119.574 100.529  73.837  1.00  0.00           C  
ATOM   1718  OE1 GLU   109     119.163  99.924  74.818  1.00  0.00           O  
ATOM   1719  OE2 GLU   109     120.569 100.168  73.147  1.00  0.00           O  
ATOM   1720  C   GLU   109     115.131 101.121  73.673  1.00  0.00           C  
ATOM   1721  O   GLU   109     114.968 100.143  74.365  1.00  0.00           O  
ATOM   1722  N   ASP   110     114.067 101.824  73.326  1.00  0.00           N  
ATOM   1723  H   ASP   110     114.254 102.722  72.903  1.00  0.00           H  
ATOM   1724  CA  ASP   110     112.691 101.652  73.795  1.00  0.00           C  
ATOM   1725  HA  ASP   110     112.882 101.222  74.778  1.00  0.00           H  
ATOM   1726  CB  ASP   110     112.029 102.996  73.991  1.00  0.00           C  
ATOM   1727  HB2 ASP   110     112.117 103.541  73.052  1.00  0.00           H  
ATOM   1728  HB3 ASP   110     110.949 102.849  73.961  1.00  0.00           H  
ATOM   1729  CG  ASP   110     112.411 103.686  75.328  1.00  0.00           C  
ATOM   1730  OD1 ASP   110     112.678 102.954  76.319  1.00  0.00           O  
ATOM   1731  OD2 ASP   110     112.522 104.972  75.347  1.00  0.00           O  
ATOM   1732  C   ASP   110     111.910 100.701  72.941  1.00  0.00           C  
ATOM   1733  O   ASP   110     111.273  99.806  73.477  1.00  0.00           O  
ATOM   1734  N   MET   111     112.267 100.663  71.647  1.00  0.00           N  
ATOM   1735  H   MET   111     112.816 101.418  71.262  1.00  0.00           H  
ATOM   1736  CA  MET   111     111.910  99.446  70.813  1.00  0.00           C  
ATOM   1737  HA  MET   111     110.831  99.328  70.903  1.00  0.00           H  
ATOM   1738  CB  MET   111     112.371  99.661  69.350  1.00  0.00           C  
ATOM   1739  HB2 MET   111     111.874 100.549  68.960  1.00  0.00           H  
ATOM   1740  HB3 MET   111     113.424  99.879  69.171  1.00  0.00           H  
ATOM   1741  CG  MET   111     112.043  98.505  68.320  1.00  0.00           C  
ATOM   1742  HG2 MET   111     112.575  97.600  68.613  1.00  0.00           H  
ATOM   1743  HG3 MET   111     110.977  98.297  68.407  1.00  0.00           H  
ATOM   1744  SD  MET   111     112.511  99.028  66.673  1.00  0.00           S  
ATOM   1745  CE  MET   111     114.219  98.550  66.719  1.00  0.00           C  
ATOM   1746  HE1 MET   111     114.316  97.555  67.153  1.00  0.00           H  
ATOM   1747  HE2 MET   111     114.672  98.672  65.735  1.00  0.00           H  
ATOM   1748  HE3 MET   111     114.714  99.301  67.334  1.00  0.00           H  
ATOM   1749  C   MET   111     112.515  98.117  71.330  1.00  0.00           C  
ATOM   1750  O   MET   111     111.854  97.072  71.241  1.00  0.00           O  
ATOM   1751  N   THR   112     113.713  98.192  71.906  1.00  0.00           N  
ATOM   1752  H   THR   112     114.201  99.076  71.874  1.00  0.00           H  
ATOM   1753  CA  THR   112     114.505  97.016  72.430  1.00  0.00           C  
ATOM   1754  HA  THR   112     114.416  96.111  71.828  1.00  0.00           H  
ATOM   1755  CB  THR   112     116.011  97.342  72.461  1.00  0.00           C  
ATOM   1756  HB  THR   112     116.224  98.114  73.201  1.00  0.00           H  
ATOM   1757  CG2 THR   112     116.849  96.073  72.921  1.00  0.00           C  
ATOM   1758 HG21 THR   112     117.870  96.147  72.546  1.00  0.00           H  
ATOM   1759 HG22 THR   112     116.845  96.057  74.010  1.00  0.00           H  
ATOM   1760 HG23 THR   112     116.580  95.158  72.392  1.00  0.00           H  
ATOM   1761  OG1 THR   112     116.482  97.700  71.174  1.00  0.00           O  
ATOM   1762  HG1 THR   112     116.196  98.587  70.944  1.00  0.00           H  
ATOM   1763  C   THR   112     113.989  96.622  73.804  1.00  0.00           C  
ATOM   1764  O   THR   112     114.037  95.444  74.220  1.00  0.00           O  
ATOM   1765  N   ARG   113     113.485  97.553  74.640  1.00  0.00           N  
ATOM   1766  H   ARG   113     113.548  98.525  74.371  1.00  0.00           H  
ATOM   1767  CA  ARG   113     112.690  97.159  75.847  1.00  0.00           C  
ATOM   1768  HA  ARG   113     113.266  96.365  76.322  1.00  0.00           H  
ATOM   1769  CB  ARG   113     112.488  98.380  76.848  1.00  0.00           C  
ATOM   1770  HB2 ARG   113     112.359  99.354  76.376  1.00  0.00           H  
ATOM   1771  HB3 ARG   113     111.593  98.164  77.433  1.00  0.00           H  
ATOM   1772  CG  ARG   113     113.661  98.439  77.756  1.00  0.00           C  
ATOM   1773  HG2 ARG   113     113.721  97.520  78.340  1.00  0.00           H  
ATOM   1774  HG3 ARG   113     114.597  98.385  77.200  1.00  0.00           H  
ATOM   1775  CD  ARG   113     113.643  99.674  78.644  1.00  0.00           C  
ATOM   1776  HD2 ARG   113     112.590  99.771  78.910  1.00  0.00           H  
ATOM   1777  HD3 ARG   113     114.325  99.657  79.494  1.00  0.00           H  
ATOM   1778  NE  ARG   113     114.090 100.900  77.889  1.00  0.00           N  
ATOM   1779  HE  ARG   113     113.311 101.474  77.601  1.00  0.00           H  
ATOM   1780  CZ  ARG   113     115.294 101.442  77.789  1.00  0.00           C  
ATOM   1781  NH1 ARG   113     116.357 100.993  78.388  1.00  0.00           N  
ATOM   1782 HH11 ARG   113     117.259 101.439  78.300  1.00  0.00           H  
ATOM   1783 HH12 ARG   113     116.291 100.094  78.842  1.00  0.00           H  
ATOM   1784  NH2 ARG   113     115.496 102.468  77.040  1.00  0.00           N  
ATOM   1785 HH21 ARG   113     114.674 102.864  76.607  1.00  0.00           H  
ATOM   1786 HH22 ARG   113     116.359 102.988  77.109  1.00  0.00           H  
ATOM   1787  C   ARG   113     111.351  96.556  75.458  1.00  0.00           C  
ATOM   1788  O   ARG   113     110.868  95.626  76.109  1.00  0.00           O  
ATOM   1789  N   TYR   114     110.648  97.063  74.426  1.00  0.00           N  
ATOM   1790  H   TYR   114     110.867  98.019  74.182  1.00  0.00           H  
ATOM   1791  CA  TYR   114     109.349  96.509  73.989  1.00  0.00           C  
ATOM   1792  HA  TYR   114     108.768  96.492  74.911  1.00  0.00           H  
ATOM   1793  CB  TYR   114     108.595  97.398  72.957  1.00  0.00           C  
ATOM   1794  HB2 TYR   114     108.735  98.445  73.225  1.00  0.00           H  
ATOM   1795  HB3 TYR   114     109.074  97.302  71.982  1.00  0.00           H  
ATOM   1796  CG  TYR   114     107.103  97.090  72.901  1.00  0.00           C  
ATOM   1797  CD1 TYR   114     106.307  97.503  73.985  1.00  0.00           C  
ATOM   1798  HD1 TYR   114     106.844  98.134  74.677  1.00  0.00           H  
ATOM   1799  CE1 TYR   114     105.013  97.115  74.114  1.00  0.00           C  
ATOM   1800  HE1 TYR   114     104.474  97.451  74.987  1.00  0.00           H  
ATOM   1801  CZ  TYR   114     104.439  96.328  73.073  1.00  0.00           C  
ATOM   1802  OH  TYR   114     103.134  95.992  73.122  1.00  0.00           O  
ATOM   1803  HH  TYR   114     102.871  95.292  72.520  1.00  0.00           H  
ATOM   1804  CE2 TYR   114     105.174  95.981  71.922  1.00  0.00           C  
ATOM   1805  HE2 TYR   114     104.656  95.383  71.188  1.00  0.00           H  
ATOM   1806  CD2 TYR   114     106.489  96.421  71.832  1.00  0.00           C  
ATOM   1807  HD2 TYR   114     106.939  96.062  70.918  1.00  0.00           H  
ATOM   1808  C   TYR   114     109.441  95.019  73.595  1.00  0.00           C  
ATOM   1809  O   TYR   114     108.687  94.169  74.118  1.00  0.00           O  
ATOM   1810  N   ALA   115     110.392  94.736  72.677  1.00  0.00           N  
ATOM   1811  H   ALA   115     110.831  95.527  72.227  1.00  0.00           H  
ATOM   1812  CA  ALA   115     111.003  93.450  72.406  1.00  0.00           C  
ATOM   1813  HA  ALA   115     110.467  92.879  71.648  1.00  0.00           H  
ATOM   1814  CB  ALA   115     112.193  93.772  71.611  1.00  0.00           C  
ATOM   1815  HB1 ALA   115     111.941  94.186  70.635  1.00  0.00           H  
ATOM   1816  HB2 ALA   115     112.858  94.418  72.184  1.00  0.00           H  
ATOM   1817  HB3 ALA   115     112.676  92.820  71.393  1.00  0.00           H  
ATOM   1818  C   ALA   115     111.187  92.528  73.678  1.00  0.00           C  
ATOM   1819  O   ALA   115     110.552  91.508  73.808  1.00  0.00           O  
ATOM   1820  N   TYR   116     111.892  93.105  74.675  1.00  0.00           N  
ATOM   1821  H   TYR   116     112.238  94.048  74.570  1.00  0.00           H  
ATOM   1822  CA  TYR   116     112.182  92.386  75.941  1.00  0.00           C  
ATOM   1823  HA  TYR   116     112.602  91.413  75.687  1.00  0.00           H  
ATOM   1824  CB  TYR   116     113.291  93.157  76.646  1.00  0.00           C  
ATOM   1825  HB2 TYR   116     114.137  93.296  75.972  1.00  0.00           H  
ATOM   1826  HB3 TYR   116     112.953  94.184  76.783  1.00  0.00           H  
ATOM   1827  CG  TYR   116     113.832  92.604  77.963  1.00  0.00           C  
ATOM   1828  CD1 TYR   116     113.948  93.472  79.103  1.00  0.00           C  
ATOM   1829  HD1 TYR   116     113.756  94.528  78.985  1.00  0.00           H  
ATOM   1830  CE1 TYR   116     114.349  93.017  80.378  1.00  0.00           C  
ATOM   1831  HE1 TYR   116     114.433  93.695  81.215  1.00  0.00           H  
ATOM   1832  CZ  TYR   116     114.691  91.634  80.467  1.00  0.00           C  
ATOM   1833  OH  TYR   116     115.151  91.182  81.637  1.00  0.00           O  
ATOM   1834  HH  TYR   116     115.133  90.222  81.630  1.00  0.00           H  
ATOM   1835  CE2 TYR   116     114.762  90.777  79.340  1.00  0.00           C  
ATOM   1836  HE2 TYR   116     115.058  89.739  79.390  1.00  0.00           H  
ATOM   1837  CD2 TYR   116     114.200  91.227  78.090  1.00  0.00           C  
ATOM   1838  HD2 TYR   116     114.078  90.616  77.208  1.00  0.00           H  
ATOM   1839  C   TYR   116     111.017  92.087  76.757  1.00  0.00           C  
ATOM   1840  O   TYR   116     110.940  90.965  77.345  1.00  0.00           O  
ATOM   1841  N   TYR   117     110.021  93.017  76.768  1.00  0.00           N  
ATOM   1842  H   TYR   117     110.281  93.955  76.499  1.00  0.00           H  
ATOM   1843  CA  TYR   117     108.770  92.780  77.513  1.00  0.00           C  
ATOM   1844  HA  TYR   117     109.105  92.641  78.541  1.00  0.00           H  
ATOM   1845  CB  TYR   117     107.950  94.022  77.588  1.00  0.00           C  
ATOM   1846  HB2 TYR   117     107.885  94.475  76.598  1.00  0.00           H  
ATOM   1847  HB3 TYR   117     107.002  93.652  77.977  1.00  0.00           H  
ATOM   1848  CG  TYR   117     108.424  95.081  78.591  1.00  0.00           C  
ATOM   1849  CD1 TYR   117     108.867  94.767  79.905  1.00  0.00           C  
ATOM   1850  HD1 TYR   117     108.630  93.780  80.276  1.00  0.00           H  
ATOM   1851  CE1 TYR   117     109.583  95.711  80.703  1.00  0.00           C  
ATOM   1852  HE1 TYR   117     109.940  95.470  81.693  1.00  0.00           H  
ATOM   1853  CZ  TYR   117     109.845  96.981  80.148  1.00  0.00           C  
ATOM   1854  OH  TYR   117     110.575  97.826  80.956  1.00  0.00           O  
ATOM   1855  HH  TYR   117     110.612  98.723  80.617  1.00  0.00           H  
ATOM   1856  CE2 TYR   117     109.384  97.340  78.864  1.00  0.00           C  
ATOM   1857  HE2 TYR   117     109.542  98.310  78.414  1.00  0.00           H  
ATOM   1858  CD2 TYR   117     108.672  96.382  78.102  1.00  0.00           C  
ATOM   1859  HD2 TYR   117     108.380  96.663  77.101  1.00  0.00           H  
ATOM   1860  C   TYR   117     107.956  91.613  76.970  1.00  0.00           C  
ATOM   1861  O   TYR   117     107.508  90.764  77.731  1.00  0.00           O  
ATOM   1862  N   TYR   118     107.779  91.552  75.689  1.00  0.00           N  
ATOM   1863  H   TYR   118     108.285  92.244  75.155  1.00  0.00           H  
ATOM   1864  CA  TYR   118     107.211  90.400  74.948  1.00  0.00           C  
ATOM   1865  HA  TYR   118     106.199  90.243  75.321  1.00  0.00           H  
ATOM   1866  CB  TYR   118     107.126  90.701  73.423  1.00  0.00           C  
ATOM   1867  HB2 TYR   118     106.397  91.497  73.272  1.00  0.00           H  
ATOM   1868  HB3 TYR   118     108.106  91.139  73.235  1.00  0.00           H  
ATOM   1869  CG  TYR   118     106.800  89.595  72.435  1.00  0.00           C  
ATOM   1870  CD1 TYR   118     107.842  89.344  71.476  1.00  0.00           C  
ATOM   1871  HD1 TYR   118     108.766  89.895  71.386  1.00  0.00           H  
ATOM   1872  CE1 TYR   118     107.723  88.164  70.701  1.00  0.00           C  
ATOM   1873  HE1 TYR   118     108.500  87.895  70.000  1.00  0.00           H  
ATOM   1874  CZ  TYR   118     106.637  87.329  70.854  1.00  0.00           C  
ATOM   1875  OH  TYR   118     106.516  86.254  70.104  1.00  0.00           O  
ATOM   1876  HH  TYR   118     107.339  86.216  69.612  1.00  0.00           H  
ATOM   1877  CE2 TYR   118     105.638  87.600  71.799  1.00  0.00           C  
ATOM   1878  HE2 TYR   118     104.876  86.849  71.945  1.00  0.00           H  
ATOM   1879  CD2 TYR   118     105.749  88.747  72.603  1.00  0.00           C  
ATOM   1880  HD2 TYR   118     105.054  88.880  73.418  1.00  0.00           H  
ATOM   1881  C   TYR   118     107.952  89.074  75.218  1.00  0.00           C  
ATOM   1882  O   TYR   118     107.335  88.008  75.513  1.00  0.00           O  
ATOM   1883  N   SER   119     109.260  89.091  75.022  1.00  0.00           N  
ATOM   1884  H   SER   119     109.698  89.967  74.773  1.00  0.00           H  
ATOM   1885  CA  SER   119     110.128  87.920  75.143  1.00  0.00           C  
ATOM   1886  HA  SER   119     109.611  87.145  74.576  1.00  0.00           H  
ATOM   1887  CB  SER   119     111.526  88.260  74.618  1.00  0.00           C  
ATOM   1888  HB2 SER   119     111.519  88.716  73.628  1.00  0.00           H  
ATOM   1889  HB3 SER   119     112.014  89.008  75.243  1.00  0.00           H  
ATOM   1890  OG  SER   119     112.296  87.083  74.620  1.00  0.00           O  
ATOM   1891  HG  SER   119     112.301  86.647  73.765  1.00  0.00           H  
ATOM   1892  C   SER   119     110.139  87.440  76.594  1.00  0.00           C  
ATOM   1893  O   SER   119     110.443  86.241  76.851  1.00  0.00           O  
ATOM   1894  N   GLY   120     109.984  88.291  77.561  1.00  0.00           N  
ATOM   1895  H   GLY   120     109.887  89.252  77.265  1.00  0.00           H  
ATOM   1896  CA  GLY   120     109.723  88.006  79.020  1.00  0.00           C  
ATOM   1897  HA2 GLY   120     110.441  87.314  79.461  1.00  0.00           H  
ATOM   1898  HA3 GLY   120     109.658  88.935  79.586  1.00  0.00           H  
ATOM   1899  C   GLY   120     108.239  87.429  79.209  1.00  0.00           C  
ATOM   1900  O   GLY   120     108.142  86.271  79.436  1.00  0.00           O  
ATOM   1901  N   ILE   121     107.239  88.322  79.140  1.00  0.00           N  
ATOM   1902  H   ILE   121     107.483  89.290  78.990  1.00  0.00           H  
ATOM   1903  CA  ILE   121     105.847  88.079  79.539  1.00  0.00           C  
ATOM   1904  HA  ILE   121     105.668  87.618  80.510  1.00  0.00           H  
ATOM   1905  CB  ILE   121     105.061  89.425  79.559  1.00  0.00           C  
ATOM   1906  HB  ILE   121     105.099  89.786  78.531  1.00  0.00           H  
ATOM   1907  CG2 ILE   121     103.586  89.166  79.857  1.00  0.00           C  
ATOM   1908 HG21 ILE   121     103.290  88.449  79.091  1.00  0.00           H  
ATOM   1909 HG22 ILE   121     103.490  88.607  80.788  1.00  0.00           H  
ATOM   1910 HG23 ILE   121     102.965  90.059  79.784  1.00  0.00           H  
ATOM   1911  CG1 ILE   121     105.535  90.475  80.540  1.00  0.00           C  
ATOM   1912 HG12 ILE   121     105.127  90.237  81.522  1.00  0.00           H  
ATOM   1913 HG13 ILE   121     106.617  90.606  80.537  1.00  0.00           H  
ATOM   1914  CD1 ILE   121     105.009  91.861  80.168  1.00  0.00           C  
ATOM   1915 HD11 ILE   121     105.359  92.259  79.216  1.00  0.00           H  
ATOM   1916 HD12 ILE   121     103.929  91.965  80.271  1.00  0.00           H  
ATOM   1917 HD13 ILE   121     105.359  92.409  81.044  1.00  0.00           H  
ATOM   1918  C   ILE   121     105.186  87.047  78.574  1.00  0.00           C  
ATOM   1919  O   ILE   121     104.563  86.091  79.073  1.00  0.00           O  
ATOM   1920  N   GLY   122     105.276  87.230  77.240  1.00  0.00           N  
ATOM   1921  H   GLY   122     105.978  87.871  76.898  1.00  0.00           H  
ATOM   1922  CA  GLY   122     104.668  86.392  76.241  1.00  0.00           C  
ATOM   1923  HA2 GLY   122     103.581  86.388  76.324  1.00  0.00           H  
ATOM   1924  HA3 GLY   122     105.093  86.686  75.281  1.00  0.00           H  
ATOM   1925  C   GLY   122     105.039  84.905  76.304  1.00  0.00           C  
ATOM   1926  O   GLY   122     104.119  84.083  76.028  1.00  0.00           O  
ATOM   1927  N   ALA   123     106.252  84.558  76.666  1.00  0.00           N  
ATOM   1928  H   ALA   123     106.928  85.296  76.801  1.00  0.00           H  
ATOM   1929  CA  ALA   123     106.801  83.214  76.917  1.00  0.00           C  
ATOM   1930  HA  ALA   123     106.536  82.538  76.105  1.00  0.00           H  
ATOM   1931  CB  ALA   123     108.341  83.413  76.888  1.00  0.00           C  
ATOM   1932  HB1 ALA   123     108.546  84.130  77.683  1.00  0.00           H  
ATOM   1933  HB2 ALA   123     108.892  82.475  76.968  1.00  0.00           H  
ATOM   1934  HB3 ALA   123     108.576  83.834  75.911  1.00  0.00           H  
ATOM   1935  C   ALA   123     106.345  82.641  78.268  1.00  0.00           C  
ATOM   1936  O   ALA   123     106.191  81.453  78.498  1.00  0.00           O  
ATOM   1937  N   GLY   124     106.127  83.561  79.211  1.00  0.00           N  
ATOM   1938  H   GLY   124     106.247  84.554  79.073  1.00  0.00           H  
ATOM   1939  CA  GLY   124     105.582  83.277  80.554  1.00  0.00           C  
ATOM   1940  HA2 GLY   124     106.259  82.705  81.188  1.00  0.00           H  
ATOM   1941  HA3 GLY   124     105.545  84.233  81.075  1.00  0.00           H  
ATOM   1942  C   GLY   124     104.158  82.779  80.582  1.00  0.00           C  
ATOM   1943  O   GLY   124     103.939  81.787  81.285  1.00  0.00           O  
ATOM   1944  N   VAL   125     103.286  83.391  79.763  1.00  0.00           N  
ATOM   1945  H   VAL   125     103.635  84.121  79.158  1.00  0.00           H  
ATOM   1946  CA  VAL   125     101.882  82.942  79.613  1.00  0.00           C  
ATOM   1947  HA  VAL   125     101.736  82.580  80.631  1.00  0.00           H  
ATOM   1948  CB  VAL   125     100.976  84.154  79.266  1.00  0.00           C  
ATOM   1949  HB  VAL   125      99.931  83.844  79.291  1.00  0.00           H  
ATOM   1950  CG1 VAL   125     101.099  85.322  80.196  1.00  0.00           C  
ATOM   1951 HG11 VAL   125     102.098  85.717  80.377  1.00  0.00           H  
ATOM   1952 HG12 VAL   125     100.552  86.167  79.777  1.00  0.00           H  
ATOM   1953 HG13 VAL   125     100.587  85.042  81.117  1.00  0.00           H  
ATOM   1954  CG2 VAL   125     101.048  84.615  77.793  1.00  0.00           C  
ATOM   1955 HG21 VAL   125     100.417  85.477  77.579  1.00  0.00           H  
ATOM   1956 HG22 VAL   125     102.060  84.900  77.503  1.00  0.00           H  
ATOM   1957 HG23 VAL   125     100.733  83.731  77.238  1.00  0.00           H  
ATOM   1958  C   VAL   125     101.728  81.741  78.704  1.00  0.00           C  
ATOM   1959  O   VAL   125     100.718  81.047  78.776  1.00  0.00           O  
ATOM   1960  N   LEU   126     102.729  81.492  77.797  1.00  0.00           N  
ATOM   1961  H   LEU   126     103.543  82.089  77.781  1.00  0.00           H  
ATOM   1962  CA  LEU   126     102.825  80.272  76.946  1.00  0.00           C  
ATOM   1963  HA  LEU   126     101.820  80.183  76.534  1.00  0.00           H  
ATOM   1964  CB  LEU   126     103.868  80.668  75.940  1.00  0.00           C  
ATOM   1965  HB2 LEU   126     103.648  81.705  75.687  1.00  0.00           H  
ATOM   1966  HB3 LEU   126     104.876  80.687  76.355  1.00  0.00           H  
ATOM   1967  CG  LEU   126     103.909  79.850  74.641  1.00  0.00           C  
ATOM   1968  HG  LEU   126     102.900  79.652  74.279  1.00  0.00           H  
ATOM   1969  CD1 LEU   126     104.773  80.422  73.577  1.00  0.00           C  
ATOM   1970 HD11 LEU   126     104.512  80.006  72.604  1.00  0.00           H  
ATOM   1971 HD12 LEU   126     104.536  81.467  73.375  1.00  0.00           H  
ATOM   1972 HD13 LEU   126     105.843  80.333  73.761  1.00  0.00           H  
ATOM   1973  CD2 LEU   126     104.426  78.432  75.025  1.00  0.00           C  
ATOM   1974 HD21 LEU   126     104.500  77.830  74.119  1.00  0.00           H  
ATOM   1975 HD22 LEU   126     105.440  78.484  75.423  1.00  0.00           H  
ATOM   1976 HD23 LEU   126     103.745  77.851  75.648  1.00  0.00           H  
ATOM   1977  C   LEU   126     103.004  79.019  77.848  1.00  0.00           C  
ATOM   1978  O   LEU   126     102.077  78.190  77.955  1.00  0.00           O  
ATOM   1979  N   VAL   127     104.120  78.914  78.598  1.00  0.00           N  
ATOM   1980  H   VAL   127     104.856  79.586  78.433  1.00  0.00           H  
ATOM   1981  CA  VAL   127     104.304  77.861  79.564  1.00  0.00           C  
ATOM   1982  HA  VAL   127     104.199  76.889  79.082  1.00  0.00           H  
ATOM   1983  CB  VAL   127     105.660  77.873  80.156  1.00  0.00           C  
ATOM   1984  HB  VAL   127     106.265  77.754  79.257  1.00  0.00           H  
ATOM   1985  CG1 VAL   127     106.079  79.210  80.884  1.00  0.00           C  
ATOM   1986 HG11 VAL   127     105.794  80.092  80.310  1.00  0.00           H  
ATOM   1987 HG12 VAL   127     105.532  79.313  81.822  1.00  0.00           H  
ATOM   1988 HG13 VAL   127     107.158  79.288  81.018  1.00  0.00           H  
ATOM   1989  CG2 VAL   127     105.966  76.653  81.022  1.00  0.00           C  
ATOM   1990 HG21 VAL   127     105.633  75.808  80.420  1.00  0.00           H  
ATOM   1991 HG22 VAL   127     107.029  76.505  81.215  1.00  0.00           H  
ATOM   1992 HG23 VAL   127     105.533  76.778  82.015  1.00  0.00           H  
ATOM   1993  C   VAL   127     103.183  77.772  80.652  1.00  0.00           C  
ATOM   1994  O   VAL   127     102.593  76.746  80.956  1.00  0.00           O  
ATOM   1995  N   ALA   128     102.772  78.912  81.252  1.00  0.00           N  
ATOM   1996  H   ALA   128     103.382  79.716  81.219  1.00  0.00           H  
ATOM   1997  CA  ALA   128     101.660  78.957  82.183  1.00  0.00           C  
ATOM   1998  HA  ALA   128     101.891  78.326  83.041  1.00  0.00           H  
ATOM   1999  CB  ALA   128     101.512  80.271  82.821  1.00  0.00           C  
ATOM   2000  HB1 ALA   128     102.475  80.554  83.246  1.00  0.00           H  
ATOM   2001  HB2 ALA   128     101.144  81.003  82.101  1.00  0.00           H  
ATOM   2002  HB3 ALA   128     100.672  80.229  83.515  1.00  0.00           H  
ATOM   2003  C   ALA   128     100.355  78.406  81.525  1.00  0.00           C  
ATOM   2004  O   ALA   128      99.756  77.396  82.090  1.00  0.00           O  
ATOM   2005  N   ALA   129      99.955  78.849  80.336  1.00  0.00           N  
ATOM   2006  H   ALA   129     100.452  79.658  79.991  1.00  0.00           H  
ATOM   2007  CA  ALA   129      98.870  78.253  79.557  1.00  0.00           C  
ATOM   2008  HA  ALA   129      98.013  78.308  80.228  1.00  0.00           H  
ATOM   2009  CB  ALA   129      98.621  79.084  78.293  1.00  0.00           C  
ATOM   2010  HB1 ALA   129      98.239  80.032  78.671  1.00  0.00           H  
ATOM   2011  HB2 ALA   129      99.568  79.144  77.757  1.00  0.00           H  
ATOM   2012  HB3 ALA   129      97.815  78.652  77.699  1.00  0.00           H  
ATOM   2013  C   ALA   129      99.004  76.759  79.228  1.00  0.00           C  
ATOM   2014  O   ALA   129      98.102  75.946  79.424  1.00  0.00           O  
ATOM   2015  N   TYR   130     100.165  76.267  78.853  1.00  0.00           N  
ATOM   2016  H   TYR   130     100.929  76.908  78.692  1.00  0.00           H  
ATOM   2017  CA  TYR   130     100.396  74.854  78.651  1.00  0.00           C  
ATOM   2018  HA  TYR   130      99.812  74.478  77.811  1.00  0.00           H  
ATOM   2019  CB  TYR   130     101.840  74.615  78.286  1.00  0.00           C  
ATOM   2020  HB2 TYR   130     102.028  75.233  77.407  1.00  0.00           H  
ATOM   2021  HB3 TYR   130     102.504  75.103  78.999  1.00  0.00           H  
ATOM   2022  CG  TYR   130     102.185  73.173  78.013  1.00  0.00           C  
ATOM   2023  CD1 TYR   130     102.363  72.284  79.112  1.00  0.00           C  
ATOM   2024  HD1 TYR   130     102.431  72.671  80.118  1.00  0.00           H  
ATOM   2025  CE1 TYR   130     102.579  70.943  78.797  1.00  0.00           C  
ATOM   2026  HE1 TYR   130     102.791  70.346  79.673  1.00  0.00           H  
ATOM   2027  CZ  TYR   130     102.599  70.353  77.482  1.00  0.00           C  
ATOM   2028  OH  TYR   130     102.682  69.054  77.312  1.00  0.00           O  
ATOM   2029  HH  TYR   130     103.169  68.650  78.035  1.00  0.00           H  
ATOM   2030  CE2 TYR   130     102.494  71.243  76.406  1.00  0.00           C  
ATOM   2031  HE2 TYR   130     102.558  70.994  75.357  1.00  0.00           H  
ATOM   2032  CD2 TYR   130     102.282  72.599  76.708  1.00  0.00           C  
ATOM   2033  HD2 TYR   130     102.153  73.275  75.875  1.00  0.00           H  
ATOM   2034  C   TYR   130     100.100  74.137  79.992  1.00  0.00           C  
ATOM   2035  O   TYR   130      99.635  72.940  79.976  1.00  0.00           O  
ATOM   2036  N   ILE   131     100.562  74.589  81.139  1.00  0.00           N  
ATOM   2037  H   ILE   131     100.903  75.532  81.259  1.00  0.00           H  
ATOM   2038  CA  ILE   131     100.556  73.890  82.390  1.00  0.00           C  
ATOM   2039  HA  ILE   131     100.893  72.862  82.250  1.00  0.00           H  
ATOM   2040  CB  ILE   131     101.534  74.551  83.418  1.00  0.00           C  
ATOM   2041  HB  ILE   131     101.498  75.635  83.311  1.00  0.00           H  
ATOM   2042  CG2 ILE   131     101.184  74.250  84.876  1.00  0.00           C  
ATOM   2043 HG21 ILE   131     101.126  73.186  85.104  1.00  0.00           H  
ATOM   2044 HG22 ILE   131     101.855  74.709  85.602  1.00  0.00           H  
ATOM   2045 HG23 ILE   131     100.192  74.660  85.063  1.00  0.00           H  
ATOM   2046  CG1 ILE   131     102.995  74.261  83.033  1.00  0.00           C  
ATOM   2047 HG12 ILE   131     103.137  73.207  83.270  1.00  0.00           H  
ATOM   2048 HG13 ILE   131     103.162  74.503  81.984  1.00  0.00           H  
ATOM   2049  CD1 ILE   131     103.964  75.160  83.833  1.00  0.00           C  
ATOM   2050 HD11 ILE   131     103.886  74.886  84.885  1.00  0.00           H  
ATOM   2051 HD12 ILE   131     104.921  74.828  83.432  1.00  0.00           H  
ATOM   2052 HD13 ILE   131     103.693  76.193  83.615  1.00  0.00           H  
ATOM   2053  C   ILE   131      99.112  73.909  82.937  1.00  0.00           C  
ATOM   2054  O   ILE   131      98.716  72.868  83.474  1.00  0.00           O  
ATOM   2055  N   GLN   132      98.376  75.028  82.863  1.00  0.00           N  
ATOM   2056  H   GLN   132      98.675  75.720  82.190  1.00  0.00           H  
ATOM   2057  CA  GLN   132      96.952  75.064  83.200  1.00  0.00           C  
ATOM   2058  HA  GLN   132      96.801  74.858  84.259  1.00  0.00           H  
ATOM   2059  CB  GLN   132      96.569  76.475  82.940  1.00  0.00           C  
ATOM   2060  HB2 GLN   132      97.076  77.071  83.699  1.00  0.00           H  
ATOM   2061  HB3 GLN   132      97.099  76.868  82.073  1.00  0.00           H  
ATOM   2062  CG  GLN   132      95.089  76.754  82.766  1.00  0.00           C  
ATOM   2063  HG2 GLN   132      94.612  76.126  82.014  1.00  0.00           H  
ATOM   2064  HG3 GLN   132      94.504  76.459  83.637  1.00  0.00           H  
ATOM   2065  CD  GLN   132      94.796  78.281  82.451  1.00  0.00           C  
ATOM   2066  OE1 GLN   132      95.570  79.132  82.075  1.00  0.00           O  
ATOM   2067  NE2 GLN   132      93.579  78.747  82.552  1.00  0.00           N  
ATOM   2068 HE21 GLN   132      93.450  79.664  82.150  1.00  0.00           H  
ATOM   2069 HE22 GLN   132      92.891  78.010  82.619  1.00  0.00           H  
ATOM   2070  C   GLN   132      96.118  73.957  82.497  1.00  0.00           C  
ATOM   2071  O   GLN   132      95.585  73.052  83.102  1.00  0.00           O  
ATOM   2072  N   VAL   133      96.136  73.947  81.164  1.00  0.00           N  
ATOM   2073  H   VAL   133      96.609  74.635  80.596  1.00  0.00           H  
ATOM   2074  CA  VAL   133      95.220  73.001  80.441  1.00  0.00           C  
ATOM   2075  HA  VAL   133      94.238  73.074  80.910  1.00  0.00           H  
ATOM   2076  CB  VAL   133      94.888  73.545  78.990  1.00  0.00           C  
ATOM   2077  HB  VAL   133      95.775  73.790  78.406  1.00  0.00           H  
ATOM   2078  CG1 VAL   133      94.211  72.447  78.210  1.00  0.00           C  
ATOM   2079 HG11 VAL   133      94.862  71.612  77.953  1.00  0.00           H  
ATOM   2080 HG12 VAL   133      93.301  72.066  78.675  1.00  0.00           H  
ATOM   2081 HG13 VAL   133      93.956  72.892  77.248  1.00  0.00           H  
ATOM   2082  CG2 VAL   133      94.074  74.816  79.196  1.00  0.00           C  
ATOM   2083 HG21 VAL   133      93.327  74.597  79.959  1.00  0.00           H  
ATOM   2084 HG22 VAL   133      94.659  75.693  79.471  1.00  0.00           H  
ATOM   2085 HG23 VAL   133      93.621  75.024  78.226  1.00  0.00           H  
ATOM   2086  C   VAL   133      95.668  71.539  80.494  1.00  0.00           C  
ATOM   2087  O   VAL   133      94.792  70.760  80.841  1.00  0.00           O  
ATOM   2088  N   SER   134      96.961  71.252  80.359  1.00  0.00           N  
ATOM   2089  H   SER   134      97.646  71.980  80.212  1.00  0.00           H  
ATOM   2090  CA  SER   134      97.414  69.848  80.642  1.00  0.00           C  
ATOM   2091  HA  SER   134      96.973  69.107  79.975  1.00  0.00           H  
ATOM   2092  CB  SER   134      98.903  69.856  80.387  1.00  0.00           C  
ATOM   2093  HB2 SER   134      99.233  68.819  80.461  1.00  0.00           H  
ATOM   2094  HB3 SER   134      99.264  70.075  79.382  1.00  0.00           H  
ATOM   2095  OG  SER   134      99.735  70.594  81.293  1.00  0.00           O  
ATOM   2096  HG  SER   134      99.941  71.398  80.810  1.00  0.00           H  
ATOM   2097  C   SER   134      97.084  69.355  82.096  1.00  0.00           C  
ATOM   2098  O   SER   134      96.701  68.168  82.179  1.00  0.00           O  
ATOM   2099  N   PHE   135      97.094  70.215  83.108  1.00  0.00           N  
ATOM   2100  H   PHE   135      97.222  71.190  82.878  1.00  0.00           H  
ATOM   2101  CA  PHE   135      96.704  69.837  84.504  1.00  0.00           C  
ATOM   2102  HA  PHE   135      97.370  69.016  84.770  1.00  0.00           H  
ATOM   2103  CB  PHE   135      96.939  71.020  85.500  1.00  0.00           C  
ATOM   2104  HB2 PHE   135      98.007  71.180  85.654  1.00  0.00           H  
ATOM   2105  HB3 PHE   135      96.619  71.989  85.116  1.00  0.00           H  
ATOM   2106  CG  PHE   135      96.285  70.758  86.781  1.00  0.00           C  
ATOM   2107  CD1 PHE   135      96.297  69.455  87.370  1.00  0.00           C  
ATOM   2108  HD1 PHE   135      96.864  68.678  86.878  1.00  0.00           H  
ATOM   2109  CE1 PHE   135      95.467  69.168  88.499  1.00  0.00           C  
ATOM   2110  HE1 PHE   135      95.335  68.185  88.927  1.00  0.00           H  
ATOM   2111  CZ  PHE   135      94.630  70.160  88.967  1.00  0.00           C  
ATOM   2112  HZ  PHE   135      93.846  69.911  89.667  1.00  0.00           H  
ATOM   2113  CE2 PHE   135      94.667  71.439  88.405  1.00  0.00           C  
ATOM   2114  HE2 PHE   135      93.953  72.130  88.829  1.00  0.00           H  
ATOM   2115  CD2 PHE   135      95.548  71.787  87.374  1.00  0.00           C  
ATOM   2116  HD2 PHE   135      95.384  72.762  86.940  1.00  0.00           H  
ATOM   2117  C   PHE   135      95.277  69.384  84.494  1.00  0.00           C  
ATOM   2118  O   PHE   135      95.042  68.210  84.716  1.00  0.00           O  
ATOM   2119  N   TRP   136      94.408  70.414  84.229  1.00  0.00           N  
ATOM   2120  H   TRP   136      94.825  71.176  83.713  1.00  0.00           H  
ATOM   2121  CA  TRP   136      92.957  70.173  84.150  1.00  0.00           C  
ATOM   2122  HA  TRP   136      92.781  69.719  85.125  1.00  0.00           H  
ATOM   2123  CB  TRP   136      92.193  71.455  84.129  1.00  0.00           C  
ATOM   2124  HB2 TRP   136      92.606  72.064  83.324  1.00  0.00           H  
ATOM   2125  HB3 TRP   136      91.160  71.235  83.861  1.00  0.00           H  
ATOM   2126  CG  TRP   136      92.138  72.170  85.466  1.00  0.00           C  
ATOM   2127  CD1 TRP   136      91.520  71.708  86.528  1.00  0.00           C  
ATOM   2128  HD1 TRP   136      90.795  70.912  86.445  1.00  0.00           H  
ATOM   2129  NE1 TRP   136      91.599  72.564  87.620  1.00  0.00           N  
ATOM   2130  HE1 TRP   136      91.228  72.309  88.524  1.00  0.00           H  
ATOM   2131  CE2 TRP   136      92.333  73.677  87.329  1.00  0.00           C  
ATOM   2132  CZ2 TRP   136      92.778  74.727  88.142  1.00  0.00           C  
ATOM   2133  HZ2 TRP   136      92.255  74.802  89.085  1.00  0.00           H  
ATOM   2134  CH2 TRP   136      93.692  75.678  87.612  1.00  0.00           C  
ATOM   2135  HH2 TRP   136      94.147  76.418  88.253  1.00  0.00           H  
ATOM   2136  CZ3 TRP   136      94.154  75.492  86.293  1.00  0.00           C  
ATOM   2137  HZ3 TRP   136      94.895  76.177  85.908  1.00  0.00           H  
ATOM   2138  CE3 TRP   136      93.737  74.345  85.541  1.00  0.00           C  
ATOM   2139  HE3 TRP   136      94.256  74.260  84.598  1.00  0.00           H  
ATOM   2140  CD2 TRP   136      92.812  73.421  86.017  1.00  0.00           C  
ATOM   2141  C   TRP   136      92.448  69.036  83.189  1.00  0.00           C  
ATOM   2142  O   TRP   136      91.527  68.327  83.514  1.00  0.00           O  
ATOM   2143  N   CYS   137      93.083  68.935  81.998  1.00  0.00           N  
ATOM   2144  H   CYS   137      93.899  69.503  81.823  1.00  0.00           H  
ATOM   2145  CA  CYS   137      92.760  67.769  81.131  1.00  0.00           C  
ATOM   2146  HA  CYS   137      91.690  67.704  80.936  1.00  0.00           H  
ATOM   2147  CB  CYS   137      93.444  68.021  79.757  1.00  0.00           C  
ATOM   2148  HB2 CYS   137      93.098  68.968  79.344  1.00  0.00           H  
ATOM   2149  HB3 CYS   137      94.501  68.150  79.988  1.00  0.00           H  
ATOM   2150  SG  CYS   137      93.217  66.677  78.442  1.00  0.00           S  
ATOM   2151  HG  CYS   137      94.274  67.014  77.697  1.00  0.00           H  
ATOM   2152  C   CYS   137      93.111  66.420  81.709  1.00  0.00           C  
ATOM   2153  O   CYS   137      92.285  65.495  81.686  1.00  0.00           O  
ATOM   2154  N   LEU   138      94.363  66.329  82.272  1.00  0.00           N  
ATOM   2155  H   LEU   138      95.003  67.097  82.128  1.00  0.00           H  
ATOM   2156  CA  LEU   138      94.763  65.018  82.766  1.00  0.00           C  
ATOM   2157  HA  LEU   138      94.548  64.235  82.039  1.00  0.00           H  
ATOM   2158  CB  LEU   138      96.239  65.040  83.071  1.00  0.00           C  
ATOM   2159  HB2 LEU   138      96.807  65.511  82.269  1.00  0.00           H  
ATOM   2160  HB3 LEU   138      96.435  65.669  83.940  1.00  0.00           H  
ATOM   2161  CG  LEU   138      96.735  63.664  83.461  1.00  0.00           C  
ATOM   2162  HG  LEU   138      96.281  63.560  84.447  1.00  0.00           H  
ATOM   2163  CD1 LEU   138      96.299  62.465  82.585  1.00  0.00           C  
ATOM   2164 HD11 LEU   138      95.221  62.328  82.670  1.00  0.00           H  
ATOM   2165 HD12 LEU   138      96.691  62.605  81.577  1.00  0.00           H  
ATOM   2166 HD13 LEU   138      96.660  61.563  83.078  1.00  0.00           H  
ATOM   2167  CD2 LEU   138      98.231  63.641  83.637  1.00  0.00           C  
ATOM   2168 HD21 LEU   138      98.738  63.791  82.684  1.00  0.00           H  
ATOM   2169 HD22 LEU   138      98.536  64.397  84.361  1.00  0.00           H  
ATOM   2170 HD23 LEU   138      98.555  62.653  83.963  1.00  0.00           H  
ATOM   2171  C   LEU   138      93.919  64.716  84.020  1.00  0.00           C  
ATOM   2172  O   LEU   138      93.466  63.573  84.083  1.00  0.00           O  
ATOM   2173  N   ALA   139      93.591  65.671  84.823  1.00  0.00           N  
ATOM   2174  H   ALA   139      93.942  66.582  84.563  1.00  0.00           H  
ATOM   2175  CA  ALA   139      92.721  65.548  86.013  1.00  0.00           C  
ATOM   2176  HA  ALA   139      93.147  64.776  86.654  1.00  0.00           H  
ATOM   2177  CB  ALA   139      92.719  66.995  86.538  1.00  0.00           C  
ATOM   2178  HB1 ALA   139      93.754  67.336  86.554  1.00  0.00           H  
ATOM   2179  HB2 ALA   139      92.211  67.729  85.913  1.00  0.00           H  
ATOM   2180  HB3 ALA   139      92.286  66.991  87.539  1.00  0.00           H  
ATOM   2181  C   ALA   139      91.261  65.115  85.677  1.00  0.00           C  
ATOM   2182  O   ALA   139      90.776  64.113  86.233  1.00  0.00           O  
ATOM   2183  N   ALA   140      90.608  65.771  84.708  1.00  0.00           N  
ATOM   2184  H   ALA   140      91.044  66.596  84.321  1.00  0.00           H  
ATOM   2185  CA  ALA   140      89.181  65.479  84.310  1.00  0.00           C  
ATOM   2186  HA  ALA   140      88.503  65.655  85.145  1.00  0.00           H  
ATOM   2187  CB  ALA   140      88.886  66.485  83.251  1.00  0.00           C  
ATOM   2188  HB1 ALA   140      88.826  67.437  83.779  1.00  0.00           H  
ATOM   2189  HB2 ALA   140      89.628  66.389  82.459  1.00  0.00           H  
ATOM   2190  HB3 ALA   140      87.865  66.409  82.876  1.00  0.00           H  
ATOM   2191  C   ALA   140      88.952  64.087  83.758  1.00  0.00           C  
ATOM   2192  O   ALA   140      88.112  63.308  84.192  1.00  0.00           O  
ATOM   2193  N   GLY   141      89.781  63.674  82.760  1.00  0.00           N  
ATOM   2194  H   GLY   141      90.436  64.379  82.454  1.00  0.00           H  
ATOM   2195  CA  GLY   141      89.894  62.286  82.218  1.00  0.00           C  
ATOM   2196  HA2 GLY   141      88.954  62.308  81.667  1.00  0.00           H  
ATOM   2197  HA3 GLY   141      90.830  62.423  81.677  1.00  0.00           H  
ATOM   2198  C   GLY   141      89.981  61.174  83.250  1.00  0.00           C  
ATOM   2199  O   GLY   141      89.138  60.322  83.183  1.00  0.00           O  
ATOM   2200  N   ARG   142      90.884  61.261  84.238  1.00  0.00           N  
ATOM   2201  H   ARG   142      91.420  62.114  84.306  1.00  0.00           H  
ATOM   2202  CA  ARG   142      91.100  60.309  85.319  1.00  0.00           C  
ATOM   2203  HA  ARG   142      91.292  59.271  85.046  1.00  0.00           H  
ATOM   2204  CB  ARG   142      92.358  60.804  86.110  1.00  0.00           C  
ATOM   2205  HB2 ARG   142      93.134  61.109  85.408  1.00  0.00           H  
ATOM   2206  HB3 ARG   142      92.116  61.768  86.558  1.00  0.00           H  
ATOM   2207  CG  ARG   142      92.973  59.876  87.157  1.00  0.00           C  
ATOM   2208  HG2 ARG   142      92.286  59.963  87.998  1.00  0.00           H  
ATOM   2209  HG3 ARG   142      92.870  58.850  86.804  1.00  0.00           H  
ATOM   2210  CD  ARG   142      94.446  60.167  87.485  1.00  0.00           C  
ATOM   2211  HD2 ARG   142      94.559  61.240  87.642  1.00  0.00           H  
ATOM   2212  HD3 ARG   142      94.645  59.665  88.432  1.00  0.00           H  
ATOM   2213  NE  ARG   142      95.393  59.851  86.406  1.00  0.00           N  
ATOM   2214  HE  ARG   142      95.031  59.536  85.517  1.00  0.00           H  
ATOM   2215  CZ  ARG   142      96.785  59.881  86.519  1.00  0.00           C  
ATOM   2216  NH1 ARG   142      97.439  60.183  87.624  1.00  0.00           N  
ATOM   2217 HH11 ARG   142      96.953  60.230  88.507  1.00  0.00           H  
ATOM   2218 HH12 ARG   142      98.397  60.439  87.433  1.00  0.00           H  
ATOM   2219  NH2 ARG   142      97.614  59.615  85.529  1.00  0.00           N  
ATOM   2220 HH21 ARG   142      97.240  59.292  84.648  1.00  0.00           H  
ATOM   2221 HH22 ARG   142      98.595  59.855  85.540  1.00  0.00           H  
ATOM   2222  C   ARG   142      89.893  60.230  86.248  1.00  0.00           C  
ATOM   2223  O   ARG   142      89.298  59.214  86.581  1.00  0.00           O  
ATOM   2224  N   GLN   143      89.409  61.373  86.643  1.00  0.00           N  
ATOM   2225  H   GLN   143      90.011  62.155  86.428  1.00  0.00           H  
ATOM   2226  CA  GLN   143      88.231  61.493  87.638  1.00  0.00           C  
ATOM   2227  HA  GLN   143      88.451  60.882  88.514  1.00  0.00           H  
ATOM   2228  CB  GLN   143      88.242  62.959  87.965  1.00  0.00           C  
ATOM   2229  HB2 GLN   143      88.199  63.576  87.068  1.00  0.00           H  
ATOM   2230  HB3 GLN   143      87.273  63.068  88.451  1.00  0.00           H  
ATOM   2231  CG  GLN   143      89.350  63.325  88.965  1.00  0.00           C  
ATOM   2232  HG2 GLN   143      90.292  62.900  88.617  1.00  0.00           H  
ATOM   2233  HG3 GLN   143      89.469  64.407  89.024  1.00  0.00           H  
ATOM   2234  CD  GLN   143      89.155  62.864  90.413  1.00  0.00           C  
ATOM   2235  OE1 GLN   143      88.318  62.095  90.746  1.00  0.00           O  
ATOM   2236  NE2 GLN   143      89.986  63.335  91.335  1.00  0.00           N  
ATOM   2237 HE21 GLN   143      90.694  64.017  91.103  1.00  0.00           H  
ATOM   2238 HE22 GLN   143      89.806  62.984  92.265  1.00  0.00           H  
ATOM   2239  C   GLN   143      86.959  61.018  87.016  1.00  0.00           C  
ATOM   2240  O   GLN   143      86.235  60.318  87.717  1.00  0.00           O  
ATOM   2241  N   ILE   144      86.720  61.361  85.716  1.00  0.00           N  
ATOM   2242  H   ILE   144      87.422  61.868  85.196  1.00  0.00           H  
ATOM   2243  CA  ILE   144      85.519  60.957  85.084  1.00  0.00           C  
ATOM   2244  HA  ILE   144      84.633  61.199  85.671  1.00  0.00           H  
ATOM   2245  CB  ILE   144      85.221  61.695  83.672  1.00  0.00           C  
ATOM   2246  HB  ILE   144      86.189  61.786  83.179  1.00  0.00           H  
ATOM   2247  CG2 ILE   144      84.284  60.931  82.745  1.00  0.00           C  
ATOM   2248 HG21 ILE   144      84.670  59.942  82.496  1.00  0.00           H  
ATOM   2249 HG22 ILE   144      83.260  60.855  83.109  1.00  0.00           H  
ATOM   2250 HG23 ILE   144      84.374  61.490  81.814  1.00  0.00           H  
ATOM   2251  CG1 ILE   144      84.764  63.157  83.901  1.00  0.00           C  
ATOM   2252 HG12 ILE   144      85.480  63.586  84.602  1.00  0.00           H  
ATOM   2253 HG13 ILE   144      84.734  63.714  82.965  1.00  0.00           H  
ATOM   2254  CD1 ILE   144      83.388  63.318  84.548  1.00  0.00           C  
ATOM   2255 HD11 ILE   144      83.203  62.595  85.342  1.00  0.00           H  
ATOM   2256 HD12 ILE   144      83.298  64.354  84.873  1.00  0.00           H  
ATOM   2257 HD13 ILE   144      82.584  63.228  83.818  1.00  0.00           H  
ATOM   2258  C   ILE   144      85.441  59.420  84.929  1.00  0.00           C  
ATOM   2259  O   ILE   144      84.424  58.754  85.210  1.00  0.00           O  
ATOM   2260  N   HIE   145      86.500  58.774  84.485  1.00  0.00           N  
ATOM   2261  H   HIE   145      87.239  59.437  84.300  1.00  0.00           H  
ATOM   2262  CA  HIE   145      86.751  57.305  84.531  1.00  0.00           C  
ATOM   2263  HA  HIE   145      86.095  56.860  83.782  1.00  0.00           H  
ATOM   2264  CB  HIE   145      88.246  57.111  84.204  1.00  0.00           C  
ATOM   2265  HB2 HIE   145      88.406  57.529  83.210  1.00  0.00           H  
ATOM   2266  HB3 HIE   145      88.884  57.564  84.963  1.00  0.00           H  
ATOM   2267  CG  HIE   145      88.570  55.710  84.114  1.00  0.00           C  
ATOM   2268  ND1 HIE   145      88.069  54.850  83.117  1.00  0.00           N  
ATOM   2269  CE1 HIE   145      88.802  53.674  83.250  1.00  0.00           C  
ATOM   2270  HE1 HIE   145      88.738  52.810  82.605  1.00  0.00           H  
ATOM   2271  NE2 HIE   145      89.757  53.841  84.201  1.00  0.00           N  
ATOM   2272  HE2 HIE   145      90.412  53.132  84.498  1.00  0.00           H  
ATOM   2273  CD2 HIE   145      89.571  55.051  84.792  1.00  0.00           C  
ATOM   2274  HD2 HIE   145      90.301  55.532  85.425  1.00  0.00           H  
ATOM   2275  C   HIE   145      86.323  56.672  85.863  1.00  0.00           C  
ATOM   2276  O   HIE   145      85.511  55.805  85.886  1.00  0.00           O  
ATOM   2277  N   LYS   146      86.868  57.028  87.061  1.00  0.00           N  
ATOM   2278  H   LYS   146      87.460  57.847  87.059  1.00  0.00           H  
ATOM   2279  CA  LYS   146      86.449  56.381  88.274  1.00  0.00           C  
ATOM   2280  HA  LYS   146      86.453  55.310  88.071  1.00  0.00           H  
ATOM   2281  CB  LYS   146      87.509  56.674  89.281  1.00  0.00           C  
ATOM   2282  HB2 LYS   146      88.489  56.455  88.856  1.00  0.00           H  
ATOM   2283  HB3 LYS   146      87.443  57.740  89.499  1.00  0.00           H  
ATOM   2284  CG  LYS   146      87.280  55.856  90.592  1.00  0.00           C  
ATOM   2285  HG2 LYS   146      87.672  56.520  91.362  1.00  0.00           H  
ATOM   2286  HG3 LYS   146      86.241  55.704  90.884  1.00  0.00           H  
ATOM   2287  CD  LYS   146      87.945  54.447  90.575  1.00  0.00           C  
ATOM   2288  HD2 LYS   146      87.623  53.795  89.763  1.00  0.00           H  
ATOM   2289  HD3 LYS   146      89.024  54.590  90.646  1.00  0.00           H  
ATOM   2290  CE  LYS   146      87.584  53.798  91.916  1.00  0.00           C  
ATOM   2291  HE2 LYS   146      88.064  54.272  92.772  1.00  0.00           H  
ATOM   2292  HE3 LYS   146      86.502  53.737  92.033  1.00  0.00           H  
ATOM   2293  NZ  LYS   146      87.880  52.347  91.794  1.00  0.00           N  
ATOM   2294  HZ1 LYS   146      88.822  52.173  91.474  1.00  0.00           H  
ATOM   2295  HZ2 LYS   146      87.756  51.981  92.727  1.00  0.00           H  
ATOM   2296  HZ3 LYS   146      87.145  51.968  91.214  1.00  0.00           H  
ATOM   2297  C   LYS   146      84.998  56.678  88.653  1.00  0.00           C  
ATOM   2298  O   LYS   146      84.201  55.769  88.839  1.00  0.00           O  
ATOM   2299  N   ILE   147      84.665  57.977  88.720  1.00  0.00           N  
ATOM   2300  H   ILE   147      85.399  58.577  88.371  1.00  0.00           H  
ATOM   2301  CA  ILE   147      83.243  58.530  88.934  1.00  0.00           C  
ATOM   2302  HA  ILE   147      82.998  58.398  89.987  1.00  0.00           H  
ATOM   2303  CB  ILE   147      83.155  59.988  88.571  1.00  0.00           C  
ATOM   2304  HB  ILE   147      83.804  60.008  87.695  1.00  0.00           H  
ATOM   2305  CG2 ILE   147      81.793  60.559  88.182  1.00  0.00           C  
ATOM   2306 HG21 ILE   147      81.130  60.367  89.026  1.00  0.00           H  
ATOM   2307 HG22 ILE   147      81.910  61.621  87.963  1.00  0.00           H  
ATOM   2308 HG23 ILE   147      81.344  60.052  87.328  1.00  0.00           H  
ATOM   2309  CG1 ILE   147      83.708  60.851  89.738  1.00  0.00           C  
ATOM   2310 HG12 ILE   147      83.022  60.970  90.577  1.00  0.00           H  
ATOM   2311 HG13 ILE   147      84.621  60.364  90.081  1.00  0.00           H  
ATOM   2312  CD1 ILE   147      84.018  62.303  89.251  1.00  0.00           C  
ATOM   2313 HD11 ILE   147      83.135  62.910  89.048  1.00  0.00           H  
ATOM   2314 HD12 ILE   147      84.611  62.814  90.009  1.00  0.00           H  
ATOM   2315 HD13 ILE   147      84.660  62.127  88.388  1.00  0.00           H  
ATOM   2316  C   ILE   147      82.166  57.765  88.085  1.00  0.00           C  
ATOM   2317  O   ILE   147      81.082  57.340  88.542  1.00  0.00           O  
ATOM   2318  N   ARG   148      82.405  57.441  86.764  1.00  0.00           N  
ATOM   2319  H   ARG   148      83.285  57.708  86.348  1.00  0.00           H  
ATOM   2320  CA  ARG   148      81.463  56.568  86.006  1.00  0.00           C  
ATOM   2321  HA  ARG   148      80.447  56.937  86.146  1.00  0.00           H  
ATOM   2322  CB  ARG   148      81.913  56.541  84.538  1.00  0.00           C  
ATOM   2323  HB2 ARG   148      82.100  57.564  84.210  1.00  0.00           H  
ATOM   2324  HB3 ARG   148      82.805  55.970  84.281  1.00  0.00           H  
ATOM   2325  CG  ARG   148      80.797  56.005  83.676  1.00  0.00           C  
ATOM   2326  HG2 ARG   148      80.381  55.113  84.145  1.00  0.00           H  
ATOM   2327  HG3 ARG   148      80.101  56.814  83.455  1.00  0.00           H  
ATOM   2328  CD  ARG   148      81.403  55.648  82.323  1.00  0.00           C  
ATOM   2329  HD2 ARG   148      82.051  54.780  82.447  1.00  0.00           H  
ATOM   2330  HD3 ARG   148      80.424  55.432  81.894  1.00  0.00           H  
ATOM   2331  NE  ARG   148      82.034  56.776  81.590  1.00  0.00           N  
ATOM   2332  HE  ARG   148      83.031  56.936  81.629  1.00  0.00           H  
ATOM   2333  CZ  ARG   148      81.425  57.849  81.092  1.00  0.00           C  
ATOM   2334  NH1 ARG   148      80.128  58.022  81.045  1.00  0.00           N  
ATOM   2335 HH11 ARG   148      79.489  57.305  81.358  1.00  0.00           H  
ATOM   2336 HH12 ARG   148      79.698  58.930  80.943  1.00  0.00           H  
ATOM   2337  NH2 ARG   148      82.064  58.920  80.571  1.00  0.00           N  
ATOM   2338 HH21 ARG   148      81.478  59.719  80.373  1.00  0.00           H  
ATOM   2339 HH22 ARG   148      83.064  59.026  80.479  1.00  0.00           H  
ATOM   2340  C   ARG   148      81.350  55.120  86.656  1.00  0.00           C  
ATOM   2341  O   ARG   148      80.218  54.636  86.739  1.00  0.00           O  
ATOM   2342  N   LYS   149      82.460  54.427  86.966  1.00  0.00           N  
ATOM   2343  H   LYS   149      83.342  54.917  86.923  1.00  0.00           H  
ATOM   2344  CA  LYS   149      82.497  53.057  87.486  1.00  0.00           C  
ATOM   2345  HA  LYS   149      81.944  52.305  86.923  1.00  0.00           H  
ATOM   2346  CB  LYS   149      83.943  52.657  87.451  1.00  0.00           C  
ATOM   2347  HB2 LYS   149      84.514  53.298  88.123  1.00  0.00           H  
ATOM   2348  HB3 LYS   149      84.042  51.645  87.844  1.00  0.00           H  
ATOM   2349  CG  LYS   149      84.625  52.530  86.036  1.00  0.00           C  
ATOM   2350  HG2 LYS   149      84.144  51.717  85.493  1.00  0.00           H  
ATOM   2351  HG3 LYS   149      84.425  53.414  85.431  1.00  0.00           H  
ATOM   2352  CD  LYS   149      86.162  52.118  86.106  1.00  0.00           C  
ATOM   2353  HD2 LYS   149      86.242  51.091  86.464  1.00  0.00           H  
ATOM   2354  HD3 LYS   149      86.407  51.997  85.051  1.00  0.00           H  
ATOM   2355  CE  LYS   149      87.275  52.984  86.770  1.00  0.00           C  
ATOM   2356  HE2 LYS   149      87.293  53.916  86.204  1.00  0.00           H  
ATOM   2357  HE3 LYS   149      87.059  53.089  87.834  1.00  0.00           H  
ATOM   2358  NZ  LYS   149      88.671  52.344  86.663  1.00  0.00           N  
ATOM   2359  HZ1 LYS   149      88.965  52.101  85.728  1.00  0.00           H  
ATOM   2360  HZ2 LYS   149      89.378  52.948  87.058  1.00  0.00           H  
ATOM   2361  HZ3 LYS   149      88.707  51.427  87.085  1.00  0.00           H  
ATOM   2362  C   LYS   149      81.911  52.977  88.872  1.00  0.00           C  
ATOM   2363  O   LYS   149      81.349  51.904  89.214  1.00  0.00           O  
ATOM   2364  N   GLN   150      82.092  53.932  89.776  1.00  0.00           N  
ATOM   2365  H   GLN   150      82.718  54.686  89.533  1.00  0.00           H  
ATOM   2366  CA  GLN   150      81.350  53.983  91.059  1.00  0.00           C  
ATOM   2367  HA  GLN   150      81.454  53.002  91.523  1.00  0.00           H  
ATOM   2368  CB  GLN   150      81.934  55.049  91.995  1.00  0.00           C  
ATOM   2369  HB2 GLN   150      83.006  54.851  91.956  1.00  0.00           H  
ATOM   2370  HB3 GLN   150      81.701  55.994  91.503  1.00  0.00           H  
ATOM   2371  CG  GLN   150      81.339  55.186  93.403  1.00  0.00           C  
ATOM   2372  HG2 GLN   150      80.252  55.227  93.471  1.00  0.00           H  
ATOM   2373  HG3 GLN   150      81.628  54.254  93.888  1.00  0.00           H  
ATOM   2374  CD  GLN   150      82.007  56.381  94.124  1.00  0.00           C  
ATOM   2375  OE1 GLN   150      82.511  57.248  93.444  1.00  0.00           O  
ATOM   2376  NE2 GLN   150      82.126  56.370  95.424  1.00  0.00           N  
ATOM   2377 HE21 GLN   150      81.867  55.529  95.919  1.00  0.00           H  
ATOM   2378 HE22 GLN   150      82.906  56.941  95.719  1.00  0.00           H  
ATOM   2379  C   GLN   150      79.846  54.201  90.941  1.00  0.00           C  
ATOM   2380  O   GLN   150      79.084  53.612  91.662  1.00  0.00           O  
ATOM   2381  N   PHE   151      79.397  55.069  90.029  1.00  0.00           N  
ATOM   2382  H   PHE   151      79.983  55.657  89.454  1.00  0.00           H  
ATOM   2383  CA  PHE   151      77.975  55.215  89.670  1.00  0.00           C  
ATOM   2384  HA  PHE   151      77.466  55.560  90.569  1.00  0.00           H  
ATOM   2385  CB  PHE   151      77.959  56.395  88.609  1.00  0.00           C  
ATOM   2386  HB2 PHE   151      78.599  57.202  88.963  1.00  0.00           H  
ATOM   2387  HB3 PHE   151      78.460  55.943  87.753  1.00  0.00           H  
ATOM   2388  CG  PHE   151      76.555  56.921  88.225  1.00  0.00           C  
ATOM   2389  CD1 PHE   151      75.399  56.448  88.817  1.00  0.00           C  
ATOM   2390  HD1 PHE   151      75.314  55.717  89.607  1.00  0.00           H  
ATOM   2391  CE1 PHE   151      74.183  57.030  88.505  1.00  0.00           C  
ATOM   2392  HE1 PHE   151      73.307  56.610  88.977  1.00  0.00           H  
ATOM   2393  CZ  PHE   151      74.073  58.168  87.664  1.00  0.00           C  
ATOM   2394  HZ  PHE   151      73.170  58.630  87.294  1.00  0.00           H  
ATOM   2395  CE2 PHE   151      75.213  58.570  87.003  1.00  0.00           C  
ATOM   2396  HE2 PHE   151      75.285  59.335  86.244  1.00  0.00           H  
ATOM   2397  CD2 PHE   151      76.442  57.975  87.321  1.00  0.00           C  
ATOM   2398  HD2 PHE   151      77.344  58.353  86.864  1.00  0.00           H  
ATOM   2399  C   PHE   151      77.411  53.872  89.227  1.00  0.00           C  
ATOM   2400  O   PHE   151      76.436  53.419  89.843  1.00  0.00           O  
ATOM   2401  N   PHE   152      78.072  53.179  88.262  1.00  0.00           N  
ATOM   2402  H   PHE   152      78.786  53.675  87.748  1.00  0.00           H  
ATOM   2403  CA  PHE   152      77.814  51.784  87.800  1.00  0.00           C  
ATOM   2404  HA  PHE   152      76.774  51.738  87.476  1.00  0.00           H  
ATOM   2405  CB  PHE   152      78.824  51.406  86.743  1.00  0.00           C  
ATOM   2406  HB2 PHE   152      78.595  52.112  85.945  1.00  0.00           H  
ATOM   2407  HB3 PHE   152      79.850  51.625  87.039  1.00  0.00           H  
ATOM   2408  CG  PHE   152      78.639  50.107  86.019  1.00  0.00           C  
ATOM   2409  CD1 PHE   152      78.074  49.968  84.709  1.00  0.00           C  
ATOM   2410  HD1 PHE   152      77.614  50.901  84.420  1.00  0.00           H  
ATOM   2411  CE1 PHE   152      77.879  48.761  84.097  1.00  0.00           C  
ATOM   2412  HE1 PHE   152      77.273  48.695  83.206  1.00  0.00           H  
ATOM   2413  CZ  PHE   152      78.199  47.549  84.773  1.00  0.00           C  
ATOM   2414  HZ  PHE   152      77.913  46.605  84.333  1.00  0.00           H  
ATOM   2415  CE2 PHE   152      78.790  47.667  86.055  1.00  0.00           C  
ATOM   2416  HE2 PHE   152      79.098  46.803  86.625  1.00  0.00           H  
ATOM   2417  CD2 PHE   152      79.076  48.942  86.654  1.00  0.00           C  
ATOM   2418  HD2 PHE   152      79.650  48.841  87.564  1.00  0.00           H  
ATOM   2419  C   PHE   152      77.703  50.858  89.024  1.00  0.00           C  
ATOM   2420  O   PHE   152      76.742  50.076  89.121  1.00  0.00           O  
ATOM   2421  N   HIE   153      78.630  50.941  89.989  1.00  0.00           N  
ATOM   2422  H   HIE   153      79.393  51.598  89.907  1.00  0.00           H  
ATOM   2423  CA  HIE   153      78.681  50.014  91.121  1.00  0.00           C  
ATOM   2424  HA  HIE   153      78.683  48.979  90.777  1.00  0.00           H  
ATOM   2425  CB  HIE   153      79.962  50.293  91.922  1.00  0.00           C  
ATOM   2426  HB2 HIE   153      80.703  49.636  91.466  1.00  0.00           H  
ATOM   2427  HB3 HIE   153      80.238  51.333  91.745  1.00  0.00           H  
ATOM   2428  CG  HIE   153      80.003  50.262  93.428  1.00  0.00           C  
ATOM   2429  ND1 HIE   153      79.924  49.146  94.240  1.00  0.00           N  
ATOM   2430  CE1 HIE   153      80.018  49.527  95.555  1.00  0.00           C  
ATOM   2431  HE1 HIE   153      79.845  48.883  96.405  1.00  0.00           H  
ATOM   2432  NE2 HIE   153      80.146  50.888  95.539  1.00  0.00           N  
ATOM   2433  HE2 HIE   153      80.016  51.530  96.307  1.00  0.00           H  
ATOM   2434  CD2 HIE   153      80.178  51.345  94.243  1.00  0.00           C  
ATOM   2435  HD2 HIE   153      80.109  52.401  94.031  1.00  0.00           H  
ATOM   2436  C   HIE   153      77.461  50.231  92.046  1.00  0.00           C  
ATOM   2437  O   HIE   153      77.087  49.221  92.572  1.00  0.00           O  
ATOM   2438  N   ALA   154      76.965  51.422  92.273  1.00  0.00           N  
ATOM   2439  H   ALA   154      77.502  52.161  91.842  1.00  0.00           H  
ATOM   2440  CA  ALA   154      75.694  51.661  92.984  1.00  0.00           C  
ATOM   2441  HA  ALA   154      75.730  51.203  93.973  1.00  0.00           H  
ATOM   2442  CB  ALA   154      75.495  53.198  93.079  1.00  0.00           C  
ATOM   2443  HB1 ALA   154      74.632  53.471  93.686  1.00  0.00           H  
ATOM   2444  HB2 ALA   154      76.431  53.659  93.393  1.00  0.00           H  
ATOM   2445  HB3 ALA   154      75.269  53.662  92.119  1.00  0.00           H  
ATOM   2446  C   ALA   154      74.472  51.166  92.254  1.00  0.00           C  
ATOM   2447  O   ALA   154      73.494  50.613  92.833  1.00  0.00           O  
ATOM   2448  N   ILE   155      74.379  51.443  90.968  1.00  0.00           N  
ATOM   2449  H   ILE   155      75.244  51.596  90.470  1.00  0.00           H  
ATOM   2450  CA  ILE   155      73.257  50.974  90.102  1.00  0.00           C  
ATOM   2451  HA  ILE   155      72.277  51.302  90.447  1.00  0.00           H  
ATOM   2452  CB  ILE   155      73.451  51.488  88.652  1.00  0.00           C  
ATOM   2453  HB  ILE   155      74.523  51.379  88.485  1.00  0.00           H  
ATOM   2454  CG2 ILE   155      72.656  50.800  87.570  1.00  0.00           C  
ATOM   2455 HG21 ILE   155      72.773  51.173  86.553  1.00  0.00           H  
ATOM   2456 HG22 ILE   155      73.055  49.802  87.388  1.00  0.00           H  
ATOM   2457 HG23 ILE   155      71.611  50.752  87.878  1.00  0.00           H  
ATOM   2458  CG1 ILE   155      73.125  52.996  88.472  1.00  0.00           C  
ATOM   2459 HG12 ILE   155      72.088  53.227  88.716  1.00  0.00           H  
ATOM   2460 HG13 ILE   155      73.710  53.477  89.255  1.00  0.00           H  
ATOM   2461  CD1 ILE   155      73.514  53.734  87.130  1.00  0.00           C  
ATOM   2462 HD11 ILE   155      72.911  53.332  86.316  1.00  0.00           H  
ATOM   2463 HD12 ILE   155      73.298  54.795  87.259  1.00  0.00           H  
ATOM   2464 HD13 ILE   155      74.576  53.668  86.896  1.00  0.00           H  
ATOM   2465  C   ILE   155      73.187  49.480  90.162  1.00  0.00           C  
ATOM   2466  O   ILE   155      72.135  48.948  90.522  1.00  0.00           O  
ATOM   2467  N   MET   156      74.324  48.831  89.950  1.00  0.00           N  
ATOM   2468  H   MET   156      75.133  49.369  89.675  1.00  0.00           H  
ATOM   2469  CA  MET   156      74.367  47.361  90.015  1.00  0.00           C  
ATOM   2470  HA  MET   156      73.563  46.924  89.423  1.00  0.00           H  
ATOM   2471  CB  MET   156      75.766  46.941  89.591  1.00  0.00           C  
ATOM   2472  HB2 MET   156      76.460  47.563  90.155  1.00  0.00           H  
ATOM   2473  HB3 MET   156      76.001  45.909  89.851  1.00  0.00           H  
ATOM   2474  CG  MET   156      76.031  46.984  88.074  1.00  0.00           C  
ATOM   2475  HG2 MET   156      75.760  47.952  87.653  1.00  0.00           H  
ATOM   2476  HG3 MET   156      77.088  46.803  87.879  1.00  0.00           H  
ATOM   2477  SD  MET   156      75.196  45.588  87.173  1.00  0.00           S  
ATOM   2478  CE  MET   156      76.481  44.292  87.438  1.00  0.00           C  
ATOM   2479  HE1 MET   156      77.209  44.563  86.673  1.00  0.00           H  
ATOM   2480  HE2 MET   156      76.786  44.274  88.484  1.00  0.00           H  
ATOM   2481  HE3 MET   156      76.035  43.309  87.285  1.00  0.00           H  
ATOM   2482  C   MET   156      74.130  46.770  91.422  1.00  0.00           C  
ATOM   2483  O   MET   156      74.213  45.552  91.716  1.00  0.00           O  
ATOM   2484  N   ARG   157      73.822  47.667  92.368  1.00  0.00           N  
ATOM   2485  H   ARG   157      73.772  48.645  92.119  1.00  0.00           H  
ATOM   2486  CA  ARG   157      73.502  47.305  93.753  1.00  0.00           C  
ATOM   2487  HA  ARG   157      73.248  46.255  93.899  1.00  0.00           H  
ATOM   2488  CB  ARG   157      74.845  47.579  94.581  1.00  0.00           C  
ATOM   2489  HB2 ARG   157      75.265  48.559  94.355  1.00  0.00           H  
ATOM   2490  HB3 ARG   157      74.713  47.612  95.663  1.00  0.00           H  
ATOM   2491  CG  ARG   157      75.893  46.538  94.286  1.00  0.00           C  
ATOM   2492  HG2 ARG   157      75.447  45.586  94.577  1.00  0.00           H  
ATOM   2493  HG3 ARG   157      75.904  46.325  93.217  1.00  0.00           H  
ATOM   2494  CD  ARG   157      77.308  46.695  94.787  1.00  0.00           C  
ATOM   2495  HD2 ARG   157      77.679  47.648  94.410  1.00  0.00           H  
ATOM   2496  HD3 ARG   157      77.399  46.674  95.873  1.00  0.00           H  
ATOM   2497  NE  ARG   157      78.166  45.649  94.206  1.00  0.00           N  
ATOM   2498  HE  ARG   157      78.421  44.778  94.650  1.00  0.00           H  
ATOM   2499  CZ  ARG   157      78.810  45.756  93.063  1.00  0.00           C  
ATOM   2500  NH1 ARG   157      79.055  46.927  92.529  1.00  0.00           N  
ATOM   2501 HH11 ARG   157      78.659  47.753  92.956  1.00  0.00           H  
ATOM   2502 HH12 ARG   157      79.818  47.076  91.884  1.00  0.00           H  
ATOM   2503  NH2 ARG   157      79.325  44.764  92.424  1.00  0.00           N  
ATOM   2504 HH21 ARG   157      79.145  43.890  92.898  1.00  0.00           H  
ATOM   2505 HH22 ARG   157      79.933  44.891  91.628  1.00  0.00           H  
ATOM   2506  C   ARG   157      72.299  48.054  94.391  1.00  0.00           C  
ATOM   2507  O   ARG   157      72.283  48.248  95.594  1.00  0.00           O  
ATOM   2508  N   GLN   158      71.194  48.410  93.653  1.00  0.00           N  
ATOM   2509  H   GLN   158      71.246  48.249  92.657  1.00  0.00           H  
ATOM   2510  CA  GLN   158      69.863  48.740  94.275  1.00  0.00           C  
ATOM   2511  HA  GLN   158      70.082  49.343  95.157  1.00  0.00           H  
ATOM   2512  CB  GLN   158      68.989  49.602  93.274  1.00  0.00           C  
ATOM   2513  HB2 GLN   158      68.669  48.918  92.488  1.00  0.00           H  
ATOM   2514  HB3 GLN   158      68.119  49.879  93.869  1.00  0.00           H  
ATOM   2515  CG  GLN   158      69.819  50.766  92.719  1.00  0.00           C  
ATOM   2516  HG2 GLN   158      70.699  50.384  92.202  1.00  0.00           H  
ATOM   2517  HG3 GLN   158      69.323  51.114  91.813  1.00  0.00           H  
ATOM   2518  CD  GLN   158      70.150  51.950  93.526  1.00  0.00           C  
ATOM   2519  OE1 GLN   158      69.358  52.767  93.979  1.00  0.00           O  
ATOM   2520  NE2 GLN   158      71.407  52.213  93.676  1.00  0.00           N  
ATOM   2521 HE21 GLN   158      72.114  51.515  93.494  1.00  0.00           H  
ATOM   2522 HE22 GLN   158      71.540  53.131  94.075  1.00  0.00           H  
ATOM   2523  C   GLN   158      69.165  47.480  94.795  1.00  0.00           C  
ATOM   2524  O   GLN   158      69.529  46.369  94.385  1.00  0.00           O  
ATOM   2525  N   GLU   159      68.208  47.636  95.709  1.00  0.00           N  
ATOM   2526  H   GLU   159      67.956  48.553  96.048  1.00  0.00           H  
ATOM   2527  CA  GLU   159      67.238  46.563  95.905  1.00  0.00           C  
ATOM   2528  HA  GLU   159      67.750  45.715  96.360  1.00  0.00           H  
ATOM   2529  CB  GLU   159      66.198  46.924  96.962  1.00  0.00           C  
ATOM   2530  HB2 GLU   159      66.670  47.146  97.919  1.00  0.00           H  
ATOM   2531  HB3 GLU   159      65.555  47.755  96.673  1.00  0.00           H  
ATOM   2532  CG  GLU   159      65.225  45.780  97.303  1.00  0.00           C  
ATOM   2533  HG2 GLU   159      64.607  45.649  96.415  1.00  0.00           H  
ATOM   2534  HG3 GLU   159      65.778  44.886  97.590  1.00  0.00           H  
ATOM   2535  CD  GLU   159      64.288  45.959  98.468  1.00  0.00           C  
ATOM   2536  OE1 GLU   159      64.120  47.107  98.964  1.00  0.00           O  
ATOM   2537  OE2 GLU   159      63.686  44.952  98.897  1.00  0.00           O  
ATOM   2538  C   GLU   159      66.534  46.258  94.583  1.00  0.00           C  
ATOM   2539  O   GLU   159      66.214  47.179  93.804  1.00  0.00           O  
ATOM   2540  N   ILE   160      66.289  44.996  94.376  1.00  0.00           N  
ATOM   2541  H   ILE   160      66.554  44.221  94.966  1.00  0.00           H  
ATOM   2542  CA  ILE   160      65.727  44.636  93.011  1.00  0.00           C  
ATOM   2543  HA  ILE   160      66.347  45.161  92.285  1.00  0.00           H  
ATOM   2544  CB  ILE   160      65.725  43.153  92.680  1.00  0.00           C  
ATOM   2545  HB  ILE   160      64.779  42.705  92.986  1.00  0.00           H  
ATOM   2546  CG2 ILE   160      65.867  42.939  91.135  1.00  0.00           C  
ATOM   2547 HG21 ILE   160      65.759  41.860  91.027  1.00  0.00           H  
ATOM   2548 HG22 ILE   160      65.064  43.463  90.618  1.00  0.00           H  
ATOM   2549 HG23 ILE   160      66.809  43.238  90.677  1.00  0.00           H  
ATOM   2550  CG1 ILE   160      66.838  42.268  93.379  1.00  0.00           C  
ATOM   2551 HG12 ILE   160      66.875  42.599  94.417  1.00  0.00           H  
ATOM   2552 HG13 ILE   160      66.606  41.206  93.465  1.00  0.00           H  
ATOM   2553  CD1 ILE   160      68.235  42.329  92.681  1.00  0.00           C  
ATOM   2554 HD11 ILE   160      68.229  41.680  91.806  1.00  0.00           H  
ATOM   2555 HD12 ILE   160      68.540  43.327  92.366  1.00  0.00           H  
ATOM   2556 HD13 ILE   160      69.027  41.926  93.312  1.00  0.00           H  
ATOM   2557  C   ILE   160      64.316  45.156  92.728  1.00  0.00           C  
ATOM   2558  O   ILE   160      63.895  45.301  91.608  1.00  0.00           O  
ATOM   2559  N   GLY   161      63.613  45.561  93.760  1.00  0.00           N  
ATOM   2560  H   GLY   161      63.955  45.487  94.708  1.00  0.00           H  
ATOM   2561  CA  GLY   161      62.422  46.384  93.509  1.00  0.00           C  
ATOM   2562  HA2 GLY   161      61.665  45.742  93.059  1.00  0.00           H  
ATOM   2563  HA3 GLY   161      62.122  46.837  94.454  1.00  0.00           H  
ATOM   2564  C   GLY   161      62.535  47.667  92.635  1.00  0.00           C  
ATOM   2565  O   GLY   161      61.713  47.916  91.811  1.00  0.00           O  
ATOM   2566  N   TRP   162      63.590  48.431  92.824  1.00  0.00           N  
ATOM   2567  H   TRP   162      64.164  48.138  93.602  1.00  0.00           H  
ATOM   2568  CA  TRP   162      63.930  49.654  91.984  1.00  0.00           C  
ATOM   2569  HA  TRP   162      63.287  50.497  92.235  1.00  0.00           H  
ATOM   2570  CB  TRP   162      65.437  50.024  92.271  1.00  0.00           C  
ATOM   2571  HB2 TRP   162      65.555  50.071  93.354  1.00  0.00           H  
ATOM   2572  HB3 TRP   162      66.010  49.178  91.891  1.00  0.00           H  
ATOM   2573  CG  TRP   162      65.864  51.292  91.602  1.00  0.00           C  
ATOM   2574  CD1 TRP   162      66.646  51.342  90.460  1.00  0.00           C  
ATOM   2575  HD1 TRP   162      67.013  50.527  89.853  1.00  0.00           H  
ATOM   2576  NE1 TRP   162      66.905  52.682  90.110  1.00  0.00           N  
ATOM   2577  HE1 TRP   162      67.500  52.938  89.334  1.00  0.00           H  
ATOM   2578  CE2 TRP   162      66.152  53.525  90.847  1.00  0.00           C  
ATOM   2579  CZ2 TRP   162      66.044  54.954  90.853  1.00  0.00           C  
ATOM   2580  HZ2 TRP   162      66.688  55.554  90.227  1.00  0.00           H  
ATOM   2581  CH2 TRP   162      65.210  55.515  91.819  1.00  0.00           C  
ATOM   2582  HH2 TRP   162      65.122  56.588  91.909  1.00  0.00           H  
ATOM   2583  CZ3 TRP   162      64.373  54.741  92.617  1.00  0.00           C  
ATOM   2584  HZ3 TRP   162      63.633  55.137  93.296  1.00  0.00           H  
ATOM   2585  CE3 TRP   162      64.518  53.319  92.619  1.00  0.00           C  
ATOM   2586  HE3 TRP   162      63.922  52.727  93.297  1.00  0.00           H  
ATOM   2587  CD2 TRP   162      65.454  52.708  91.777  1.00  0.00           C  
ATOM   2588  C   TRP   162      63.761  49.472  90.463  1.00  0.00           C  
ATOM   2589  O   TRP   162      63.124  50.330  89.839  1.00  0.00           O  
ATOM   2590  N   PHE   163      64.100  48.327  89.970  1.00  0.00           N  
ATOM   2591  H   PHE   163      64.598  47.758  90.640  1.00  0.00           H  
ATOM   2592  CA  PHE   163      64.157  47.948  88.550  1.00  0.00           C  
ATOM   2593  HA  PHE   163      64.478  48.835  88.004  1.00  0.00           H  
ATOM   2594  CB  PHE   163      65.127  46.762  88.361  1.00  0.00           C  
ATOM   2595  HB2 PHE   163      64.908  45.967  89.074  1.00  0.00           H  
ATOM   2596  HB3 PHE   163      65.035  46.230  87.415  1.00  0.00           H  
ATOM   2597  CG  PHE   163      66.627  47.163  88.469  1.00  0.00           C  
ATOM   2598  CD1 PHE   163      67.332  47.203  87.238  1.00  0.00           C  
ATOM   2599  HD1 PHE   163      66.842  47.045  86.288  1.00  0.00           H  
ATOM   2600  CE1 PHE   163      68.704  47.425  87.200  1.00  0.00           C  
ATOM   2601  HE1 PHE   163      69.348  47.486  86.336  1.00  0.00           H  
ATOM   2602  CZ  PHE   163      69.393  47.634  88.432  1.00  0.00           C  
ATOM   2603  HZ  PHE   163      70.430  47.934  88.456  1.00  0.00           H  
ATOM   2604  CE2 PHE   163      68.647  47.594  89.650  1.00  0.00           C  
ATOM   2605  HE2 PHE   163      69.170  47.733  90.585  1.00  0.00           H  
ATOM   2606  CD2 PHE   163      67.291  47.362  89.670  1.00  0.00           C  
ATOM   2607  HD2 PHE   163      66.775  47.426  90.617  1.00  0.00           H  
ATOM   2608  C   PHE   163      62.733  47.847  87.986  1.00  0.00           C  
ATOM   2609  O   PHE   163      62.585  47.880  86.754  1.00  0.00           O  
ATOM   2610  N   ASP   164      61.678  47.797  88.766  1.00  0.00           N  
ATOM   2611  H   ASP   164      61.851  47.594  89.740  1.00  0.00           H  
ATOM   2612  CA  ASP   164      60.291  47.732  88.328  1.00  0.00           C  
ATOM   2613  HA  ASP   164      60.222  47.505  87.264  1.00  0.00           H  
ATOM   2614  CB  ASP   164      59.516  46.652  89.138  1.00  0.00           C  
ATOM   2615  HB2 ASP   164      59.580  47.037  90.156  1.00  0.00           H  
ATOM   2616  HB3 ASP   164      58.489  46.533  88.793  1.00  0.00           H  
ATOM   2617  CG  ASP   164      60.041  45.245  89.009  1.00  0.00           C  
ATOM   2618  OD1 ASP   164      59.876  44.435  89.964  1.00  0.00           O  
ATOM   2619  OD2 ASP   164      60.655  44.906  87.951  1.00  0.00           O  
ATOM   2620  C   ASP   164      59.543  49.077  88.417  1.00  0.00           C  
ATOM   2621  O   ASP   164      58.807  49.453  87.551  1.00  0.00           O  
ATOM   2622  N   VAL   165      59.853  49.800  89.467  1.00  0.00           N  
ATOM   2623  H   VAL   165      60.500  49.434  90.150  1.00  0.00           H  
ATOM   2624  CA  VAL   165      59.360  51.120  89.788  1.00  0.00           C  
ATOM   2625  HA  VAL   165      58.377  51.190  89.322  1.00  0.00           H  
ATOM   2626  CB  VAL   165      59.126  51.203  91.326  1.00  0.00           C  
ATOM   2627  HB  VAL   165      58.540  52.113  91.449  1.00  0.00           H  
ATOM   2628  CG1 VAL   165      58.229  50.027  91.839  1.00  0.00           C  
ATOM   2629 HG11 VAL   165      57.942  50.320  92.849  1.00  0.00           H  
ATOM   2630 HG12 VAL   165      57.384  49.901  91.162  1.00  0.00           H  
ATOM   2631 HG13 VAL   165      58.727  49.058  91.878  1.00  0.00           H  
ATOM   2632  CG2 VAL   165      60.432  51.297  92.128  1.00  0.00           C  
ATOM   2633 HG21 VAL   165      61.083  50.442  91.941  1.00  0.00           H  
ATOM   2634 HG22 VAL   165      61.030  52.153  91.813  1.00  0.00           H  
ATOM   2635 HG23 VAL   165      60.121  51.319  93.172  1.00  0.00           H  
ATOM   2636  C   VAL   165      60.161  52.363  89.356  1.00  0.00           C  
ATOM   2637  O   VAL   165      59.774  53.495  89.700  1.00  0.00           O  
ATOM   2638  N   HIE   166      61.186  52.234  88.583  1.00  0.00           N  
ATOM   2639  H   HIE   166      61.478  51.292  88.364  1.00  0.00           H  
ATOM   2640  CA  HIE   166      61.737  53.388  87.846  1.00  0.00           C  
ATOM   2641  HA  HIE   166      60.999  54.162  87.634  1.00  0.00           H  
ATOM   2642  CB  HIE   166      62.902  54.050  88.598  1.00  0.00           C  
ATOM   2643  HB2 HIE   166      62.501  54.518  89.497  1.00  0.00           H  
ATOM   2644  HB3 HIE   166      63.601  53.280  88.924  1.00  0.00           H  
ATOM   2645  CG  HIE   166      63.533  55.292  87.926  1.00  0.00           C  
ATOM   2646  ND1 HIE   166      62.851  56.529  87.706  1.00  0.00           N  
ATOM   2647  CE1 HIE   166      63.510  57.177  86.798  1.00  0.00           C  
ATOM   2648  HE1 HIE   166      63.222  58.117  86.351  1.00  0.00           H  
ATOM   2649  NE2 HIE   166      64.586  56.573  86.461  1.00  0.00           N  
ATOM   2650  HE2 HIE   166      65.231  56.983  85.800  1.00  0.00           H  
ATOM   2651  CD2 HIE   166      64.658  55.322  87.146  1.00  0.00           C  
ATOM   2652  HD2 HIE   166      65.330  54.498  86.957  1.00  0.00           H  
ATOM   2653  C   HIE   166      62.235  52.919  86.433  1.00  0.00           C  
ATOM   2654  O   HIE   166      62.307  51.713  86.102  1.00  0.00           O  
ATOM   2655  N   ASP   167      62.593  53.838  85.610  1.00  0.00           N  
ATOM   2656  H   ASP   167      62.683  54.799  85.906  1.00  0.00           H  
ATOM   2657  CA  ASP   167      62.773  53.817  84.179  1.00  0.00           C  
ATOM   2658  HA  ASP   167      62.079  53.156  83.661  1.00  0.00           H  
ATOM   2659  CB  ASP   167      62.610  55.298  83.674  1.00  0.00           C  
ATOM   2660  HB2 ASP   167      63.299  55.990  84.158  1.00  0.00           H  
ATOM   2661  HB3 ASP   167      62.846  55.220  82.613  1.00  0.00           H  
ATOM   2662  CG  ASP   167      61.225  55.957  83.840  1.00  0.00           C  
ATOM   2663  OD1 ASP   167      60.206  55.344  83.401  1.00  0.00           O  
ATOM   2664  OD2 ASP   167      61.129  57.073  84.398  1.00  0.00           O  
ATOM   2665  C   ASP   167      64.183  53.297  83.934  1.00  0.00           C  
ATOM   2666  O   ASP   167      65.085  54.075  84.065  1.00  0.00           O  
ATOM   2667  N   VAL   168      64.532  52.047  83.807  1.00  0.00           N  
ATOM   2668  H   VAL   168      63.753  51.404  83.804  1.00  0.00           H  
ATOM   2669  CA  VAL   168      65.935  51.531  83.709  1.00  0.00           C  
ATOM   2670  HA  VAL   168      66.513  51.904  84.554  1.00  0.00           H  
ATOM   2671  CB  VAL   168      65.709  50.051  83.810  1.00  0.00           C  
ATOM   2672  HB  VAL   168      64.780  49.725  83.343  1.00  0.00           H  
ATOM   2673  CG1 VAL   168      66.788  49.117  83.309  1.00  0.00           C  
ATOM   2674 HG11 VAL   168      67.708  49.155  83.892  1.00  0.00           H  
ATOM   2675 HG12 VAL   168      66.312  48.139  83.392  1.00  0.00           H  
ATOM   2676 HG13 VAL   168      67.029  49.282  82.259  1.00  0.00           H  
ATOM   2677  CG2 VAL   168      65.572  49.621  85.289  1.00  0.00           C  
ATOM   2678 HG21 VAL   168      66.533  49.874  85.738  1.00  0.00           H  
ATOM   2679 HG22 VAL   168      64.682  50.003  85.789  1.00  0.00           H  
ATOM   2680 HG23 VAL   168      65.430  48.545  85.387  1.00  0.00           H  
ATOM   2681  C   VAL   168      66.752  51.969  82.529  1.00  0.00           C  
ATOM   2682  O   VAL   168      67.950  52.296  82.724  1.00  0.00           O  
ATOM   2683  N   GLY   169      66.158  52.273  81.420  1.00  0.00           N  
ATOM   2684  H   GLY   169      65.184  52.009  81.371  1.00  0.00           H  
ATOM   2685  CA  GLY   169      66.793  53.028  80.340  1.00  0.00           C  
ATOM   2686  HA2 GLY   169      67.702  52.551  79.974  1.00  0.00           H  
ATOM   2687  HA3 GLY   169      65.989  53.032  79.604  1.00  0.00           H  
ATOM   2688  C   GLY   169      67.110  54.490  80.597  1.00  0.00           C  
ATOM   2689  O   GLY   169      68.233  54.757  80.173  1.00  0.00           O  
ATOM   2690  N   GLU   170      66.327  55.288  81.309  1.00  0.00           N  
ATOM   2691  H   GLU   170      65.494  54.825  81.641  1.00  0.00           H  
ATOM   2692  CA  GLU   170      66.619  56.673  81.743  1.00  0.00           C  
ATOM   2693  HA  GLU   170      66.934  57.248  80.873  1.00  0.00           H  
ATOM   2694  CB  GLU   170      65.305  57.376  82.229  1.00  0.00           C  
ATOM   2695  HB2 GLU   170      64.553  57.314  81.443  1.00  0.00           H  
ATOM   2696  HB3 GLU   170      64.896  56.927  83.134  1.00  0.00           H  
ATOM   2697  CG  GLU   170      65.604  58.852  82.555  1.00  0.00           C  
ATOM   2698  HG2 GLU   170      66.160  59.317  81.742  1.00  0.00           H  
ATOM   2699  HG3 GLU   170      64.643  59.357  82.657  1.00  0.00           H  
ATOM   2700  CD  GLU   170      66.402  59.066  83.898  1.00  0.00           C  
ATOM   2701  OE1 GLU   170      67.262  59.938  83.926  1.00  0.00           O  
ATOM   2702  OE2 GLU   170      66.094  58.553  84.969  1.00  0.00           O  
ATOM   2703  C   GLU   170      67.759  56.649  82.734  1.00  0.00           C  
ATOM   2704  O   GLU   170      68.743  57.413  82.555  1.00  0.00           O  
ATOM   2705  N   LEU   171      67.691  55.801  83.733  1.00  0.00           N  
ATOM   2706  H   LEU   171      66.897  55.178  83.720  1.00  0.00           H  
ATOM   2707  CA  LEU   171      68.809  55.524  84.640  1.00  0.00           C  
ATOM   2708  HA  LEU   171      68.962  56.445  85.203  1.00  0.00           H  
ATOM   2709  CB  LEU   171      68.415  54.314  85.533  1.00  0.00           C  
ATOM   2710  HB2 LEU   171      67.500  54.620  86.040  1.00  0.00           H  
ATOM   2711  HB3 LEU   171      68.002  53.537  84.890  1.00  0.00           H  
ATOM   2712  CG  LEU   171      69.511  53.792  86.535  1.00  0.00           C  
ATOM   2713  HG  LEU   171      70.490  54.114  86.179  1.00  0.00           H  
ATOM   2714  CD1 LEU   171      69.239  54.418  87.981  1.00  0.00           C  
ATOM   2715 HD11 LEU   171      69.156  53.740  88.831  1.00  0.00           H  
ATOM   2716 HD12 LEU   171      70.114  54.995  88.278  1.00  0.00           H  
ATOM   2717 HD13 LEU   171      68.420  55.130  87.874  1.00  0.00           H  
ATOM   2718  CD2 LEU   171      69.234  52.340  86.698  1.00  0.00           C  
ATOM   2719 HD21 LEU   171      68.345  52.182  87.309  1.00  0.00           H  
ATOM   2720 HD22 LEU   171      69.323  51.653  85.857  1.00  0.00           H  
ATOM   2721 HD23 LEU   171      69.998  51.966  87.379  1.00  0.00           H  
ATOM   2722  C   LEU   171      70.143  55.112  83.901  1.00  0.00           C  
ATOM   2723  O   LEU   171      71.201  55.642  84.191  1.00  0.00           O  
ATOM   2724  N   ASN   172      70.075  54.250  82.908  1.00  0.00           N  
ATOM   2725  H   ASN   172      69.203  53.817  82.639  1.00  0.00           H  
ATOM   2726  CA  ASN   172      71.217  53.862  82.195  1.00  0.00           C  
ATOM   2727  HA  ASN   172      72.039  53.759  82.904  1.00  0.00           H  
ATOM   2728  CB  ASN   172      70.863  52.512  81.474  1.00  0.00           C  
ATOM   2729  HB2 ASN   172      70.767  51.679  82.170  1.00  0.00           H  
ATOM   2730  HB3 ASN   172      69.980  52.744  80.878  1.00  0.00           H  
ATOM   2731  CG  ASN   172      71.951  52.216  80.442  1.00  0.00           C  
ATOM   2732  OD1 ASN   172      73.065  51.879  80.713  1.00  0.00           O  
ATOM   2733  ND2 ASN   172      71.656  52.415  79.142  1.00  0.00           N  
ATOM   2734 HD21 ASN   172      72.375  52.331  78.438  1.00  0.00           H  
ATOM   2735 HD22 ASN   172      70.730  52.795  79.008  1.00  0.00           H  
ATOM   2736  C   ASN   172      71.731  54.982  81.237  1.00  0.00           C  
ATOM   2737  O   ASN   172      72.867  55.025  80.815  1.00  0.00           O  
ATOM   2738  N   THR   173      70.792  55.934  80.926  1.00  0.00           N  
ATOM   2739  H   THR   173      69.872  55.888  81.340  1.00  0.00           H  
ATOM   2740  CA  THR   173      71.188  57.088  80.062  1.00  0.00           C  
ATOM   2741  HA  THR   173      71.850  56.840  79.232  1.00  0.00           H  
ATOM   2742  CB  THR   173      70.005  57.963  79.527  1.00  0.00           C  
ATOM   2743  HB  THR   173      69.566  58.511  80.361  1.00  0.00           H  
ATOM   2744  CG2 THR   173      70.369  59.016  78.577  1.00  0.00           C  
ATOM   2745 HG21 THR   173      71.133  59.670  78.997  1.00  0.00           H  
ATOM   2746 HG22 THR   173      70.789  58.635  77.646  1.00  0.00           H  
ATOM   2747 HG23 THR   173      69.519  59.651  78.327  1.00  0.00           H  
ATOM   2748  OG1 THR   173      69.015  57.202  78.832  1.00  0.00           O  
ATOM   2749  HG1 THR   173      68.992  56.455  79.434  1.00  0.00           H  
ATOM   2750  C   THR   173      72.114  58.022  80.904  1.00  0.00           C  
ATOM   2751  O   THR   173      73.128  58.508  80.462  1.00  0.00           O  
ATOM   2752  N   ARG   174      71.609  58.247  82.173  1.00  0.00           N  
ATOM   2753  H   ARG   174      70.645  57.992  82.337  1.00  0.00           H  
ATOM   2754  CA  ARG   174      72.286  59.129  83.150  1.00  0.00           C  
ATOM   2755  HA  ARG   174      72.116  60.174  82.891  1.00  0.00           H  
ATOM   2756  CB  ARG   174      71.695  58.929  84.592  1.00  0.00           C  
ATOM   2757  HB2 ARG   174      71.411  57.903  84.825  1.00  0.00           H  
ATOM   2758  HB3 ARG   174      72.467  59.165  85.324  1.00  0.00           H  
ATOM   2759  CG  ARG   174      70.390  59.638  84.986  1.00  0.00           C  
ATOM   2760  HG2 ARG   174      70.494  60.685  84.703  1.00  0.00           H  
ATOM   2761  HG3 ARG   174      69.544  59.219  84.441  1.00  0.00           H  
ATOM   2762  CD  ARG   174      70.004  59.499  86.453  1.00  0.00           C  
ATOM   2763  HD2 ARG   174      70.590  58.726  86.951  1.00  0.00           H  
ATOM   2764  HD3 ARG   174      70.317  60.425  86.936  1.00  0.00           H  
ATOM   2765  NE  ARG   174      68.565  59.287  86.620  1.00  0.00           N  
ATOM   2766  HE  ARG   174      68.047  59.129  85.768  1.00  0.00           H  
ATOM   2767  CZ  ARG   174      67.916  59.250  87.745  1.00  0.00           C  
ATOM   2768  NH1 ARG   174      68.505  59.463  88.911  1.00  0.00           N  
ATOM   2769 HH11 ARG   174      69.513  59.479  88.967  1.00  0.00           H  
ATOM   2770 HH12 ARG   174      68.102  59.531  89.835  1.00  0.00           H  
ATOM   2771  NH2 ARG   174      66.664  58.975  87.764  1.00  0.00           N  
ATOM   2772 HH21 ARG   174      66.259  58.898  86.841  1.00  0.00           H  
ATOM   2773 HH22 ARG   174      66.086  58.987  88.592  1.00  0.00           H  
ATOM   2774  C   ARG   174      73.805  58.814  83.263  1.00  0.00           C  
ATOM   2775  O   ARG   174      74.554  59.791  83.322  1.00  0.00           O  
ATOM   2776  N   LEU   175      74.143  57.517  83.277  1.00  0.00           N  
ATOM   2777  H   LEU   175      73.387  56.859  83.153  1.00  0.00           H  
ATOM   2778  CA  LEU   175      75.522  57.030  83.344  1.00  0.00           C  
ATOM   2779  HA  LEU   175      75.910  57.421  84.284  1.00  0.00           H  
ATOM   2780  CB  LEU   175      75.481  55.506  83.328  1.00  0.00           C  
ATOM   2781  HB2 LEU   175      74.669  55.236  84.003  1.00  0.00           H  
ATOM   2782  HB3 LEU   175      75.172  55.289  82.306  1.00  0.00           H  
ATOM   2783  CG  LEU   175      76.811  54.709  83.580  1.00  0.00           C  
ATOM   2784  HG  LEU   175      77.467  55.198  82.860  1.00  0.00           H  
ATOM   2785  CD1 LEU   175      77.311  54.861  85.028  1.00  0.00           C  
ATOM   2786 HD11 LEU   175      76.600  54.427  85.731  1.00  0.00           H  
ATOM   2787 HD12 LEU   175      78.252  54.343  85.215  1.00  0.00           H  
ATOM   2788 HD13 LEU   175      77.543  55.911  85.210  1.00  0.00           H  
ATOM   2789  CD2 LEU   175      76.850  53.251  83.352  1.00  0.00           C  
ATOM   2790 HD21 LEU   175      77.739  52.780  83.772  1.00  0.00           H  
ATOM   2791 HD22 LEU   175      75.941  52.883  83.827  1.00  0.00           H  
ATOM   2792 HD23 LEU   175      76.774  53.085  82.277  1.00  0.00           H  
ATOM   2793  C   LEU   175      76.466  57.631  82.225  1.00  0.00           C  
ATOM   2794  O   LEU   175      77.663  57.801  82.487  1.00  0.00           O  
ATOM   2795  N   THR   176      75.889  58.002  81.013  1.00  0.00           N  
ATOM   2796  H   THR   176      74.894  57.869  80.900  1.00  0.00           H  
ATOM   2797  CA  THR   176      76.560  58.968  80.087  1.00  0.00           C  
ATOM   2798  HA  THR   176      77.646  58.951  80.181  1.00  0.00           H  
ATOM   2799  CB  THR   176      76.345  58.744  78.574  1.00  0.00           C  
ATOM   2800  HB  THR   176      75.298  58.452  78.490  1.00  0.00           H  
ATOM   2801  CG2 THR   176      76.512  59.936  77.708  1.00  0.00           C  
ATOM   2802 HG21 THR   176      77.475  60.390  77.943  1.00  0.00           H  
ATOM   2803 HG22 THR   176      76.486  59.619  76.665  1.00  0.00           H  
ATOM   2804 HG23 THR   176      75.734  60.679  77.884  1.00  0.00           H  
ATOM   2805  OG1 THR   176      77.057  57.632  78.078  1.00  0.00           O  
ATOM   2806  HG1 THR   176      76.475  56.909  78.322  1.00  0.00           H  
ATOM   2807  C   THR   176      76.173  60.366  80.369  1.00  0.00           C  
ATOM   2808  O   THR   176      77.119  61.211  80.622  1.00  0.00           O  
ATOM   2809  N   ASP   177      74.896  60.699  80.432  1.00  0.00           N  
ATOM   2810  H   ASP   177      74.203  59.971  80.337  1.00  0.00           H  
ATOM   2811  CA  ASP   177      74.377  62.060  80.303  1.00  0.00           C  
ATOM   2812  HA  ASP   177      74.887  62.553  79.476  1.00  0.00           H  
ATOM   2813  CB  ASP   177      72.859  62.034  79.994  1.00  0.00           C  
ATOM   2814  HB2 ASP   177      72.746  61.431  79.093  1.00  0.00           H  
ATOM   2815  HB3 ASP   177      72.429  61.263  80.633  1.00  0.00           H  
ATOM   2816  CG  ASP   177      72.056  63.328  79.984  1.00  0.00           C  
ATOM   2817  OD1 ASP   177      70.819  63.310  79.967  1.00  0.00           O  
ATOM   2818  OD2 ASP   177      72.729  64.382  79.754  1.00  0.00           O  
ATOM   2819  C   ASP   177      74.824  63.037  81.465  1.00  0.00           C  
ATOM   2820  O   ASP   177      75.427  64.056  81.181  1.00  0.00           O  
ATOM   2821  N   ASP   178      74.613  62.617  82.742  1.00  0.00           N  
ATOM   2822  H   ASP   178      74.336  61.661  82.918  1.00  0.00           H  
ATOM   2823  CA  ASP   178      74.951  63.435  83.884  1.00  0.00           C  
ATOM   2824  HA  ASP   178      74.646  64.458  83.664  1.00  0.00           H  
ATOM   2825  CB  ASP   178      74.189  63.086  85.176  1.00  0.00           C  
ATOM   2826  HB2 ASP   178      74.123  61.999  85.128  1.00  0.00           H  
ATOM   2827  HB3 ASP   178      74.613  63.508  86.087  1.00  0.00           H  
ATOM   2828  CG  ASP   178      72.716  63.605  85.161  1.00  0.00           C  
ATOM   2829  OD1 ASP   178      71.929  63.295  86.021  1.00  0.00           O  
ATOM   2830  OD2 ASP   178      72.294  64.351  84.211  1.00  0.00           O  
ATOM   2831  C   ASP   178      76.422  63.431  84.138  1.00  0.00           C  
ATOM   2832  O   ASP   178      77.023  64.441  84.424  1.00  0.00           O  
ATOM   2833  N   VAL   179      77.100  62.354  83.783  1.00  0.00           N  
ATOM   2834  H   VAL   179      76.596  61.538  83.466  1.00  0.00           H  
ATOM   2835  CA  VAL   179      78.575  62.288  83.827  1.00  0.00           C  
ATOM   2836  HA  VAL   179      78.906  62.481  84.847  1.00  0.00           H  
ATOM   2837  CB  VAL   179      79.084  60.768  83.807  1.00  0.00           C  
ATOM   2838  HB  VAL   179      78.979  60.363  82.800  1.00  0.00           H  
ATOM   2839  CG1 VAL   179      80.556  60.605  84.001  1.00  0.00           C  
ATOM   2840 HG11 VAL   179      80.880  61.394  84.679  1.00  0.00           H  
ATOM   2841 HG12 VAL   179      80.697  59.569  84.310  1.00  0.00           H  
ATOM   2842 HG13 VAL   179      81.085  60.740  83.058  1.00  0.00           H  
ATOM   2843  CG2 VAL   179      78.414  59.853  84.842  1.00  0.00           C  
ATOM   2844 HG21 VAL   179      78.665  60.130  85.865  1.00  0.00           H  
ATOM   2845 HG22 VAL   179      77.344  60.062  84.837  1.00  0.00           H  
ATOM   2846 HG23 VAL   179      78.629  58.788  84.749  1.00  0.00           H  
ATOM   2847  C   VAL   179      79.230  63.120  82.785  1.00  0.00           C  
ATOM   2848  O   VAL   179      80.211  63.806  82.951  1.00  0.00           O  
ATOM   2849  N   SER   180      78.540  63.341  81.653  1.00  0.00           N  
ATOM   2850  H   SER   180      77.750  62.718  81.564  1.00  0.00           H  
ATOM   2851  CA  SER   180      78.947  64.368  80.704  1.00  0.00           C  
ATOM   2852  HA  SER   180      80.022  64.227  80.591  1.00  0.00           H  
ATOM   2853  CB  SER   180      78.277  64.262  79.402  1.00  0.00           C  
ATOM   2854  HB2 SER   180      77.268  64.654  79.528  1.00  0.00           H  
ATOM   2855  HB3 SER   180      78.708  64.803  78.560  1.00  0.00           H  
ATOM   2856  OG  SER   180      78.167  62.957  78.942  1.00  0.00           O  
ATOM   2857  HG  SER   180      77.635  62.490  79.590  1.00  0.00           H  
ATOM   2858  C   SER   180      78.817  65.811  81.288  1.00  0.00           C  
ATOM   2859  O   SER   180      79.625  66.725  81.076  1.00  0.00           O  
ATOM   2860  N   LYS   181      77.778  66.039  82.143  1.00  0.00           N  
ATOM   2861  H   LYS   181      77.105  65.374  82.496  1.00  0.00           H  
ATOM   2862  CA  LYS   181      77.620  67.478  82.589  1.00  0.00           C  
ATOM   2863  HA  LYS   181      77.710  68.163  81.746  1.00  0.00           H  
ATOM   2864  CB  LYS   181      76.276  67.681  83.257  1.00  0.00           C  
ATOM   2865  HB2 LYS   181      76.200  67.039  84.135  1.00  0.00           H  
ATOM   2866  HB3 LYS   181      76.264  68.739  83.517  1.00  0.00           H  
ATOM   2867  CG  LYS   181      74.984  67.360  82.420  1.00  0.00           C  
ATOM   2868  HG2 LYS   181      75.069  67.945  81.504  1.00  0.00           H  
ATOM   2869  HG3 LYS   181      75.018  66.332  82.060  1.00  0.00           H  
ATOM   2870  CD  LYS   181      73.719  67.491  83.174  1.00  0.00           C  
ATOM   2871  HD2 LYS   181      73.637  66.869  84.065  1.00  0.00           H  
ATOM   2872  HD3 LYS   181      73.548  68.525  83.476  1.00  0.00           H  
ATOM   2873  CE  LYS   181      72.492  67.340  82.291  1.00  0.00           C  
ATOM   2874  HE2 LYS   181      71.687  67.856  82.814  1.00  0.00           H  
ATOM   2875  HE3 LYS   181      72.618  67.921  81.377  1.00  0.00           H  
ATOM   2876  NZ  LYS   181      72.174  66.009  81.897  1.00  0.00           N  
ATOM   2877  HZ1 LYS   181      71.270  66.030  81.448  1.00  0.00           H  
ATOM   2878  HZ2 LYS   181      72.675  65.651  81.096  1.00  0.00           H  
ATOM   2879  HZ3 LYS   181      72.161  65.393  82.697  1.00  0.00           H  
ATOM   2880  C   LYS   181      78.719  67.806  83.675  1.00  0.00           C  
ATOM   2881  O   LYS   181      79.179  68.908  83.897  1.00  0.00           O  
ATOM   2882  N   ILE   182      79.304  66.721  84.307  1.00  0.00           N  
ATOM   2883  H   ILE   182      78.895  65.843  84.021  1.00  0.00           H  
ATOM   2884  CA  ILE   182      80.392  66.760  85.335  1.00  0.00           C  
ATOM   2885  HA  ILE   182      80.219  67.606  86.000  1.00  0.00           H  
ATOM   2886  CB  ILE   182      80.381  65.462  86.194  1.00  0.00           C  
ATOM   2887  HB  ILE   182      80.421  64.592  85.538  1.00  0.00           H  
ATOM   2888  CG2 ILE   182      81.574  65.391  87.195  1.00  0.00           C  
ATOM   2889 HG21 ILE   182      81.714  66.340  87.711  1.00  0.00           H  
ATOM   2890 HG22 ILE   182      81.481  64.530  87.857  1.00  0.00           H  
ATOM   2891 HG23 ILE   182      82.515  65.169  86.691  1.00  0.00           H  
ATOM   2892  CG1 ILE   182      79.037  65.470  87.033  1.00  0.00           C  
ATOM   2893 HG12 ILE   182      79.280  66.207  87.799  1.00  0.00           H  
ATOM   2894 HG13 ILE   182      78.295  65.820  86.315  1.00  0.00           H  
ATOM   2895  CD1 ILE   182      78.673  64.047  87.562  1.00  0.00           C  
ATOM   2896 HD11 ILE   182      77.634  64.144  87.878  1.00  0.00           H  
ATOM   2897 HD12 ILE   182      78.924  63.256  86.856  1.00  0.00           H  
ATOM   2898 HD13 ILE   182      79.364  63.889  88.389  1.00  0.00           H  
ATOM   2899  C   ILE   182      81.728  66.968  84.610  1.00  0.00           C  
ATOM   2900  O   ILE   182      82.566  67.772  85.065  1.00  0.00           O  
ATOM   2901  N   ASN   183      81.843  66.262  83.498  1.00  0.00           N  
ATOM   2902  H   ASN   183      81.068  65.636  83.330  1.00  0.00           H  
ATOM   2903  CA  ASN   183      83.046  66.259  82.641  1.00  0.00           C  
ATOM   2904  HA  ASN   183      83.924  65.920  83.191  1.00  0.00           H  
ATOM   2905  CB  ASN   183      82.849  65.370  81.418  1.00  0.00           C  
ATOM   2906  HB2 ASN   183      82.845  64.294  81.592  1.00  0.00           H  
ATOM   2907  HB3 ASN   183      81.930  65.598  80.878  1.00  0.00           H  
ATOM   2908  CG  ASN   183      84.001  65.619  80.414  1.00  0.00           C  
ATOM   2909  OD1 ASN   183      85.150  65.416  80.792  1.00  0.00           O  
ATOM   2910  ND2 ASN   183      83.812  66.026  79.162  1.00  0.00           N  
ATOM   2911 HD21 ASN   183      84.638  66.127  78.589  1.00  0.00           H  
ATOM   2912 HD22 ASN   183      82.888  66.262  78.830  1.00  0.00           H  
ATOM   2913  C   ASN   183      83.333  67.723  82.171  1.00  0.00           C  
ATOM   2914  O   ASN   183      84.430  68.166  82.235  1.00  0.00           O  
ATOM   2915  N   GLU   184      82.317  68.489  81.912  1.00  0.00           N  
ATOM   2916  H   GLU   184      81.385  68.144  82.086  1.00  0.00           H  
ATOM   2917  CA  GLU   184      82.250  69.835  81.506  1.00  0.00           C  
ATOM   2918  HA  GLU   184      82.822  69.863  80.579  1.00  0.00           H  
ATOM   2919  CB  GLU   184      80.801  70.177  81.241  1.00  0.00           C  
ATOM   2920  HB2 GLU   184      80.408  69.462  80.519  1.00  0.00           H  
ATOM   2921  HB3 GLU   184      80.160  70.057  82.114  1.00  0.00           H  
ATOM   2922  CG  GLU   184      80.575  71.607  80.703  1.00  0.00           C  
ATOM   2923  HG2 GLU   184      79.522  71.888  80.666  1.00  0.00           H  
ATOM   2924  HG3 GLU   184      81.158  72.340  81.261  1.00  0.00           H  
ATOM   2925  CD  GLU   184      81.057  71.617  79.198  1.00  0.00           C  
ATOM   2926  OE1 GLU   184      80.466  71.097  78.238  1.00  0.00           O  
ATOM   2927  OE2 GLU   184      82.115  72.255  78.961  1.00  0.00           O  
ATOM   2928  C   GLU   184      82.874  70.830  82.459  1.00  0.00           C  
ATOM   2929  O   GLU   184      83.560  71.707  81.985  1.00  0.00           O  
ATOM   2930  N   VAL   185      82.724  70.756  83.774  1.00  0.00           N  
ATOM   2931  H   VAL   185      82.091  70.028  84.075  1.00  0.00           H  
ATOM   2932  CA  VAL   185      83.250  71.592  84.846  1.00  0.00           C  
ATOM   2933  HA  VAL   185      83.708  72.432  84.324  1.00  0.00           H  
ATOM   2934  CB  VAL   185      82.153  72.318  85.728  1.00  0.00           C  
ATOM   2935  HB  VAL   185      81.243  72.348  85.129  1.00  0.00           H  
ATOM   2936  CG1 VAL   185      81.865  71.403  86.919  1.00  0.00           C  
ATOM   2937 HG11 VAL   185      81.018  71.703  87.536  1.00  0.00           H  
ATOM   2938 HG12 VAL   185      81.741  70.381  86.561  1.00  0.00           H  
ATOM   2939 HG13 VAL   185      82.704  71.561  87.597  1.00  0.00           H  
ATOM   2940  CG2 VAL   185      82.567  73.745  86.126  1.00  0.00           C  
ATOM   2941 HG21 VAL   185      83.526  73.794  86.641  1.00  0.00           H  
ATOM   2942 HG22 VAL   185      82.674  74.479  85.326  1.00  0.00           H  
ATOM   2943 HG23 VAL   185      81.732  74.038  86.763  1.00  0.00           H  
ATOM   2944  C   VAL   185      84.517  71.146  85.602  1.00  0.00           C  
ATOM   2945  O   VAL   185      85.176  71.972  86.201  1.00  0.00           O  
ATOM   2946  N   ILE   186      84.713  69.853  85.754  1.00  0.00           N  
ATOM   2947  H   ILE   186      84.017  69.203  85.418  1.00  0.00           H  
ATOM   2948  CA  ILE   186      85.726  69.261  86.647  1.00  0.00           C  
ATOM   2949  HA  ILE   186      85.597  69.732  87.622  1.00  0.00           H  
ATOM   2950  CB  ILE   186      85.525  67.750  86.845  1.00  0.00           C  
ATOM   2951  HB  ILE   186      84.525  67.542  87.225  1.00  0.00           H  
ATOM   2952  CG2 ILE   186      85.622  66.905  85.531  1.00  0.00           C  
ATOM   2953 HG21 ILE   186      86.657  66.717  85.245  1.00  0.00           H  
ATOM   2954 HG22 ILE   186      84.990  66.063  85.813  1.00  0.00           H  
ATOM   2955 HG23 ILE   186      85.047  67.362  84.726  1.00  0.00           H  
ATOM   2956  CG1 ILE   186      86.529  67.030  87.819  1.00  0.00           C  
ATOM   2957 HG12 ILE   186      87.507  66.858  87.370  1.00  0.00           H  
ATOM   2958 HG13 ILE   186      86.548  67.574  88.764  1.00  0.00           H  
ATOM   2959  CD1 ILE   186      85.978  65.638  88.245  1.00  0.00           C  
ATOM   2960 HD11 ILE   186      86.677  65.267  88.994  1.00  0.00           H  
ATOM   2961 HD12 ILE   186      84.983  65.687  88.689  1.00  0.00           H  
ATOM   2962 HD13 ILE   186      86.051  64.905  87.441  1.00  0.00           H  
ATOM   2963  C   ILE   186      87.170  69.526  86.074  1.00  0.00           C  
ATOM   2964  O   ILE   186      88.162  69.417  86.784  1.00  0.00           O  
ATOM   2965  N   GLY   187      87.364  70.034  84.823  1.00  0.00           N  
ATOM   2966  H   GLY   187      86.476  70.243  84.389  1.00  0.00           H  
ATOM   2967  CA  GLY   187      88.568  70.433  84.231  1.00  0.00           C  
ATOM   2968  HA2 GLY   187      89.501  70.186  84.737  1.00  0.00           H  
ATOM   2969  HA3 GLY   187      88.519  70.025  83.222  1.00  0.00           H  
ATOM   2970  C   GLY   187      88.710  71.938  84.030  1.00  0.00           C  
ATOM   2971  O   GLY   187      88.754  72.641  85.064  1.00  0.00           O  
ATOM   2972  N   ASP   188      88.938  72.349  82.802  1.00  0.00           N  
ATOM   2973  H   ASP   188      88.932  71.649  82.074  1.00  0.00           H  
ATOM   2974  CA  ASP   188      89.225  73.688  82.336  1.00  0.00           C  
ATOM   2975  HA  ASP   188      90.294  73.903  82.353  1.00  0.00           H  
ATOM   2976  CB  ASP   188      88.878  73.824  80.828  1.00  0.00           C  
ATOM   2977  HB2 ASP   188      88.915  74.883  80.571  1.00  0.00           H  
ATOM   2978  HB3 ASP   188      89.521  73.222  80.186  1.00  0.00           H  
ATOM   2979  CG  ASP   188      87.408  73.410  80.467  1.00  0.00           C  
ATOM   2980  OD1 ASP   188      86.695  72.818  81.255  1.00  0.00           O  
ATOM   2981  OD2 ASP   188      86.944  73.985  79.435  1.00  0.00           O  
ATOM   2982  C   ASP   188      88.548  74.828  83.076  1.00  0.00           C  
ATOM   2983  O   ASP   188      89.248  75.821  83.462  1.00  0.00           O  
ATOM   2984  N   LYS   189      87.199  74.695  83.449  1.00  0.00           N  
ATOM   2985  H   LYS   189      86.719  73.832  83.238  1.00  0.00           H  
ATOM   2986  CA  LYS   189      86.471  75.859  83.951  1.00  0.00           C  
ATOM   2987  HA  LYS   189      86.218  76.706  83.314  1.00  0.00           H  
ATOM   2988  CB  LYS   189      85.050  75.375  84.164  1.00  0.00           C  
ATOM   2989  HB2 LYS   189      85.161  74.559  84.877  1.00  0.00           H  
ATOM   2990  HB3 LYS   189      84.313  76.122  84.459  1.00  0.00           H  
ATOM   2991  CG  LYS   189      84.338  74.675  83.002  1.00  0.00           C  
ATOM   2992  HG2 LYS   189      84.810  73.722  82.763  1.00  0.00           H  
ATOM   2993  HG3 LYS   189      83.347  74.403  83.367  1.00  0.00           H  
ATOM   2994  CD  LYS   189      84.266  75.414  81.693  1.00  0.00           C  
ATOM   2995  HD2 LYS   189      83.760  76.370  81.830  1.00  0.00           H  
ATOM   2996  HD3 LYS   189      85.232  75.713  81.288  1.00  0.00           H  
ATOM   2997  CE  LYS   189      83.581  74.588  80.580  1.00  0.00           C  
ATOM   2998  HE2 LYS   189      82.580  74.317  80.916  1.00  0.00           H  
ATOM   2999  HE3 LYS   189      83.344  75.306  79.794  1.00  0.00           H  
ATOM   3000  NZ  LYS   189      84.341  73.412  80.003  1.00  0.00           N  
ATOM   3001  HZ1 LYS   189      84.615  72.757  80.721  1.00  0.00           H  
ATOM   3002  HZ2 LYS   189      83.712  72.971  79.348  1.00  0.00           H  
ATOM   3003  HZ3 LYS   189      85.275  73.637  79.689  1.00  0.00           H  
ATOM   3004  C   LYS   189      86.945  76.504  85.282  1.00  0.00           C  
ATOM   3005  O   LYS   189      86.893  77.679  85.587  1.00  0.00           O  
ATOM   3006  N   ILE   190      87.607  75.637  86.102  1.00  0.00           N  
ATOM   3007  H   ILE   190      87.582  74.655  85.866  1.00  0.00           H  
ATOM   3008  CA  ILE   190      88.160  76.031  87.425  1.00  0.00           C  
ATOM   3009  HA  ILE   190      87.430  76.593  88.007  1.00  0.00           H  
ATOM   3010  CB  ILE   190      88.472  74.776  88.355  1.00  0.00           C  
ATOM   3011  HB  ILE   190      89.144  74.133  87.788  1.00  0.00           H  
ATOM   3012  CG2 ILE   190      89.199  75.322  89.640  1.00  0.00           C  
ATOM   3013 HG21 ILE   190      88.635  75.990  90.290  1.00  0.00           H  
ATOM   3014 HG22 ILE   190      89.489  74.447  90.222  1.00  0.00           H  
ATOM   3015 HG23 ILE   190      90.160  75.756  89.363  1.00  0.00           H  
ATOM   3016  CG1 ILE   190      87.286  73.929  88.760  1.00  0.00           C  
ATOM   3017 HG12 ILE   190      87.015  74.150  89.792  1.00  0.00           H  
ATOM   3018 HG13 ILE   190      86.356  74.062  88.208  1.00  0.00           H  
ATOM   3019  CD1 ILE   190      87.485  72.402  88.906  1.00  0.00           C  
ATOM   3020 HD11 ILE   190      88.389  72.401  89.516  1.00  0.00           H  
ATOM   3021 HD12 ILE   190      86.631  71.908  89.368  1.00  0.00           H  
ATOM   3022 HD13 ILE   190      87.620  72.096  87.868  1.00  0.00           H  
ATOM   3023  C   ILE   190      89.410  76.998  87.156  1.00  0.00           C  
ATOM   3024  O   ILE   190      89.514  78.069  87.818  1.00  0.00           O  
ATOM   3025  N   GLY   191      90.295  76.682  86.199  1.00  0.00           N  
ATOM   3026  H   GLY   191      89.971  75.912  85.631  1.00  0.00           H  
ATOM   3027  CA  GLY   191      91.469  77.550  85.824  1.00  0.00           C  
ATOM   3028  HA2 GLY   191      92.025  77.829  86.719  1.00  0.00           H  
ATOM   3029  HA3 GLY   191      92.074  76.929  85.164  1.00  0.00           H  
ATOM   3030  C   GLY   191      90.983  78.748  85.006  1.00  0.00           C  
ATOM   3031  O   GLY   191      91.513  79.842  85.197  1.00  0.00           O  
ATOM   3032  N   MET   192      89.938  78.645  84.199  1.00  0.00           N  
ATOM   3033  H   MET   192      89.510  77.733  84.126  1.00  0.00           H  
ATOM   3034  CA  MET   192      89.322  79.731  83.523  1.00  0.00           C  
ATOM   3035  HA  MET   192      90.038  80.276  82.907  1.00  0.00           H  
ATOM   3036  CB  MET   192      88.255  79.206  82.618  1.00  0.00           C  
ATOM   3037  HB2 MET   192      87.552  78.684  83.267  1.00  0.00           H  
ATOM   3038  HB3 MET   192      87.720  80.074  82.234  1.00  0.00           H  
ATOM   3039  CG  MET   192      88.787  78.310  81.428  1.00  0.00           C  
ATOM   3040  HG2 MET   192      89.370  78.916  80.734  1.00  0.00           H  
ATOM   3041  HG3 MET   192      89.475  77.546  81.791  1.00  0.00           H  
ATOM   3042  SD  MET   192      87.447  77.524  80.309  1.00  0.00           S  
ATOM   3043  CE  MET   192      86.790  79.167  79.760  1.00  0.00           C  
ATOM   3044  HE1 MET   192      87.590  79.742  79.294  1.00  0.00           H  
ATOM   3045  HE2 MET   192      85.966  79.000  79.067  1.00  0.00           H  
ATOM   3046  HE3 MET   192      86.475  79.727  80.640  1.00  0.00           H  
ATOM   3047  C   MET   192      88.727  80.705  84.496  1.00  0.00           C  
ATOM   3048  O   MET   192      88.789  81.913  84.270  1.00  0.00           O  
ATOM   3049  N   PHE   193      88.146  80.239  85.582  1.00  0.00           N  
ATOM   3050  H   PHE   193      88.150  79.231  85.653  1.00  0.00           H  
ATOM   3051  CA  PHE   193      87.606  81.020  86.697  1.00  0.00           C  
ATOM   3052  HA  PHE   193      87.008  81.831  86.283  1.00  0.00           H  
ATOM   3053  CB  PHE   193      86.730  80.167  87.631  1.00  0.00           C  
ATOM   3054  HB2 PHE   193      85.828  79.810  87.133  1.00  0.00           H  
ATOM   3055  HB3 PHE   193      87.266  79.260  87.911  1.00  0.00           H  
ATOM   3056  CG  PHE   193      86.261  80.889  88.848  1.00  0.00           C  
ATOM   3057  CD1 PHE   193      86.674  80.517  90.144  1.00  0.00           C  
ATOM   3058  HD1 PHE   193      87.343  79.690  90.333  1.00  0.00           H  
ATOM   3059  CE1 PHE   193      86.297  81.266  91.270  1.00  0.00           C  
ATOM   3060  HE1 PHE   193      86.703  80.957  92.222  1.00  0.00           H  
ATOM   3061  CZ  PHE   193      85.517  82.379  91.167  1.00  0.00           C  
ATOM   3062  HZ  PHE   193      85.294  82.934  92.066  1.00  0.00           H  
ATOM   3063  CE2 PHE   193      85.025  82.711  89.963  1.00  0.00           C  
ATOM   3064  HE2 PHE   193      84.380  83.570  89.851  1.00  0.00           H  
ATOM   3065  CD2 PHE   193      85.410  82.003  88.749  1.00  0.00           C  
ATOM   3066  HD2 PHE   193      85.026  82.256  87.772  1.00  0.00           H  
ATOM   3067  C   PHE   193      88.759  81.837  87.440  1.00  0.00           C  
ATOM   3068  O   PHE   193      88.773  83.055  87.514  1.00  0.00           O  
ATOM   3069  N   PHE   194      89.779  81.099  87.876  1.00  0.00           N  
ATOM   3070  H   PHE   194      89.751  80.090  87.858  1.00  0.00           H  
ATOM   3071  CA  PHE   194      90.925  81.642  88.632  1.00  0.00           C  
ATOM   3072  HA  PHE   194      90.613  82.209  89.508  1.00  0.00           H  
ATOM   3073  CB  PHE   194      91.916  80.592  89.025  1.00  0.00           C  
ATOM   3074  HB2 PHE   194      91.935  79.746  88.338  1.00  0.00           H  
ATOM   3075  HB3 PHE   194      92.901  81.057  88.977  1.00  0.00           H  
ATOM   3076  CG  PHE   194      91.600  80.160  90.418  1.00  0.00           C  
ATOM   3077  CD1 PHE   194      91.842  81.054  91.431  1.00  0.00           C  
ATOM   3078  HD1 PHE   194      92.051  82.101  91.267  1.00  0.00           H  
ATOM   3079  CE1 PHE   194      91.784  80.656  92.824  1.00  0.00           C  
ATOM   3080  HE1 PHE   194      91.983  81.336  93.639  1.00  0.00           H  
ATOM   3081  CZ  PHE   194      91.402  79.366  93.141  1.00  0.00           C  
ATOM   3082  HZ  PHE   194      91.234  79.172  94.190  1.00  0.00           H  
ATOM   3083  CE2 PHE   194      91.045  78.513  92.113  1.00  0.00           C  
ATOM   3084  HE2 PHE   194      90.605  77.547  92.316  1.00  0.00           H  
ATOM   3085  CD2 PHE   194      91.212  78.831  90.765  1.00  0.00           C  
ATOM   3086  HD2 PHE   194      90.989  78.164  89.944  1.00  0.00           H  
ATOM   3087  C   PHE   194      91.638  82.707  87.798  1.00  0.00           C  
ATOM   3088  O   PHE   194      91.923  83.872  88.222  1.00  0.00           O  
ATOM   3089  N   GLN   195      91.791  82.383  86.513  1.00  0.00           N  
ATOM   3090  H   GLN   195      91.688  81.430  86.194  1.00  0.00           H  
ATOM   3091  CA  GLN   195      92.304  83.309  85.490  1.00  0.00           C  
ATOM   3092  HA  GLN   195      93.322  83.603  85.744  1.00  0.00           H  
ATOM   3093  CB  GLN   195      92.437  82.543  84.175  1.00  0.00           C  
ATOM   3094  HB2 GLN   195      93.153  81.723  84.239  1.00  0.00           H  
ATOM   3095  HB3 GLN   195      91.504  82.028  83.945  1.00  0.00           H  
ATOM   3096  CG  GLN   195      92.915  83.288  82.896  1.00  0.00           C  
ATOM   3097  HG2 GLN   195      92.449  84.273  82.924  1.00  0.00           H  
ATOM   3098  HG3 GLN   195      93.998  83.414  82.894  1.00  0.00           H  
ATOM   3099  CD  GLN   195      92.585  82.592  81.601  1.00  0.00           C  
ATOM   3100  OE1 GLN   195      92.354  81.428  81.462  1.00  0.00           O  
ATOM   3101  NE2 GLN   195      92.578  83.339  80.501  1.00  0.00           N  
ATOM   3102 HE21 GLN   195      92.546  84.347  80.561  1.00  0.00           H  
ATOM   3103 HE22 GLN   195      92.490  82.869  79.611  1.00  0.00           H  
ATOM   3104  C   GLN   195      91.451  84.635  85.309  1.00  0.00           C  
ATOM   3105  O   GLN   195      92.059  85.706  85.344  1.00  0.00           O  
ATOM   3106  N   SER   196      90.113  84.502  84.976  1.00  0.00           N  
ATOM   3107  H   SER   196      89.731  83.574  85.091  1.00  0.00           H  
ATOM   3108  CA  SER   196      89.243  85.639  84.841  1.00  0.00           C  
ATOM   3109  HA  SER   196      89.660  86.293  84.076  1.00  0.00           H  
ATOM   3110  CB  SER   196      87.840  85.267  84.464  1.00  0.00           C  
ATOM   3111  HB2 SER   196      87.297  84.809  85.290  1.00  0.00           H  
ATOM   3112  HB3 SER   196      87.226  86.137  84.234  1.00  0.00           H  
ATOM   3113  OG  SER   196      87.803  84.316  83.456  1.00  0.00           O  
ATOM   3114  HG  SER   196      88.185  83.510  83.811  1.00  0.00           H  
ATOM   3115  C   SER   196      89.192  86.408  86.113  1.00  0.00           C  
ATOM   3116  O   SER   196      89.051  87.632  86.076  1.00  0.00           O  
ATOM   3117  N   MET   197      89.377  85.845  87.343  1.00  0.00           N  
ATOM   3118  H   MET   197      89.657  84.886  87.492  1.00  0.00           H  
ATOM   3119  CA  MET   197      89.257  86.569  88.589  1.00  0.00           C  
ATOM   3120  HA  MET   197      88.454  87.302  88.518  1.00  0.00           H  
ATOM   3121  CB  MET   197      88.938  85.581  89.723  1.00  0.00           C  
ATOM   3122  HB2 MET   197      89.654  84.762  89.664  1.00  0.00           H  
ATOM   3123  HB3 MET   197      89.063  86.042  90.703  1.00  0.00           H  
ATOM   3124  CG  MET   197      87.476  85.088  89.695  1.00  0.00           C  
ATOM   3125  HG2 MET   197      87.346  84.464  88.811  1.00  0.00           H  
ATOM   3126  HG3 MET   197      87.413  84.491  90.606  1.00  0.00           H  
ATOM   3127  SD  MET   197      86.067  86.247  89.982  1.00  0.00           S  
ATOM   3128  CE  MET   197      85.682  86.544  88.256  1.00  0.00           C  
ATOM   3129  HE1 MET   197      85.364  85.623  87.768  1.00  0.00           H  
ATOM   3130  HE2 MET   197      84.797  87.177  88.195  1.00  0.00           H  
ATOM   3131  HE3 MET   197      86.557  86.912  87.720  1.00  0.00           H  
ATOM   3132  C   MET   197      90.551  87.333  88.855  1.00  0.00           C  
ATOM   3133  O   MET   197      90.379  88.507  89.251  1.00  0.00           O  
ATOM   3134  N   ALA   198      91.715  86.856  88.442  1.00  0.00           N  
ATOM   3135  H   ALA   198      91.768  85.905  88.106  1.00  0.00           H  
ATOM   3136  CA  ALA   198      93.035  87.566  88.485  1.00  0.00           C  
ATOM   3137  HA  ALA   198      93.317  88.034  89.428  1.00  0.00           H  
ATOM   3138  CB  ALA   198      94.093  86.562  88.138  1.00  0.00           C  
ATOM   3139  HB1 ALA   198      94.137  85.951  89.039  1.00  0.00           H  
ATOM   3140  HB2 ALA   198      94.049  85.986  87.213  1.00  0.00           H  
ATOM   3141  HB3 ALA   198      94.978  87.184  88.005  1.00  0.00           H  
ATOM   3142  C   ALA   198      93.115  88.765  87.528  1.00  0.00           C  
ATOM   3143  O   ALA   198      93.652  89.845  87.818  1.00  0.00           O  
ATOM   3144  N   THR   199      92.479  88.576  86.391  1.00  0.00           N  
ATOM   3145  H   THR   199      92.067  87.680  86.175  1.00  0.00           H  
ATOM   3146  CA  THR   199      92.257  89.588  85.340  1.00  0.00           C  
ATOM   3147  HA  THR   199      93.204  90.044  85.051  1.00  0.00           H  
ATOM   3148  CB  THR   199      91.600  89.017  84.099  1.00  0.00           C  
ATOM   3149  HB  THR   199      90.569  88.804  84.383  1.00  0.00           H  
ATOM   3150  CG2 THR   199      91.703  90.063  82.959  1.00  0.00           C  
ATOM   3151 HG21 THR   199      91.405  89.495  82.077  1.00  0.00           H  
ATOM   3152 HG22 THR   199      91.035  90.922  83.030  1.00  0.00           H  
ATOM   3153 HG23 THR   199      92.743  90.369  82.845  1.00  0.00           H  
ATOM   3154  OG1 THR   199      92.191  87.807  83.618  1.00  0.00           O  
ATOM   3155  HG1 THR   199      92.356  87.258  84.387  1.00  0.00           H  
ATOM   3156  C   THR   199      91.378  90.703  85.911  1.00  0.00           C  
ATOM   3157  O   THR   199      91.636  91.889  85.781  1.00  0.00           O  
ATOM   3158  N   PHE   200      90.262  90.387  86.523  1.00  0.00           N  
ATOM   3159  H   PHE   200      89.898  89.445  86.506  1.00  0.00           H  
ATOM   3160  CA  PHE   200      89.370  91.315  87.253  1.00  0.00           C  
ATOM   3161  HA  PHE   200      88.982  92.130  86.643  1.00  0.00           H  
ATOM   3162  CB  PHE   200      88.123  90.486  87.766  1.00  0.00           C  
ATOM   3163  HB2 PHE   200      87.671  90.000  86.901  1.00  0.00           H  
ATOM   3164  HB3 PHE   200      88.409  89.656  88.412  1.00  0.00           H  
ATOM   3165  CG  PHE   200      87.020  91.203  88.492  1.00  0.00           C  
ATOM   3166  CD1 PHE   200      86.747  92.528  88.304  1.00  0.00           C  
ATOM   3167  HD1 PHE   200      87.204  93.132  87.534  1.00  0.00           H  
ATOM   3168  CE1 PHE   200      85.788  93.244  89.027  1.00  0.00           C  
ATOM   3169  HE1 PHE   200      85.534  94.262  88.770  1.00  0.00           H  
ATOM   3170  CZ  PHE   200      85.180  92.520  90.107  1.00  0.00           C  
ATOM   3171  HZ  PHE   200      84.485  93.016  90.769  1.00  0.00           H  
ATOM   3172  CE2 PHE   200      85.516  91.245  90.440  1.00  0.00           C  
ATOM   3173  HE2 PHE   200      85.040  90.906  91.349  1.00  0.00           H  
ATOM   3174  CD2 PHE   200      86.369  90.554  89.610  1.00  0.00           C  
ATOM   3175  HD2 PHE   200      86.596  89.504  89.727  1.00  0.00           H  
ATOM   3176  C   PHE   200      90.040  92.024  88.429  1.00  0.00           C  
ATOM   3177  O   PHE   200      89.731  93.195  88.629  1.00  0.00           O  
ATOM   3178  N   PHE   201      90.956  91.339  89.184  1.00  0.00           N  
ATOM   3179  H   PHE   201      90.958  90.337  89.055  1.00  0.00           H  
ATOM   3180  CA  PHE   201      91.651  92.007  90.236  1.00  0.00           C  
ATOM   3181  HA  PHE   201      90.921  92.584  90.803  1.00  0.00           H  
ATOM   3182  CB  PHE   201      92.079  90.941  91.274  1.00  0.00           C  
ATOM   3183  HB2 PHE   201      91.197  90.454  91.692  1.00  0.00           H  
ATOM   3184  HB3 PHE   201      92.672  90.192  90.749  1.00  0.00           H  
ATOM   3185  CG  PHE   201      92.817  91.462  92.465  1.00  0.00           C  
ATOM   3186  CD1 PHE   201      92.119  91.994  93.617  1.00  0.00           C  
ATOM   3187  HD1 PHE   201      91.043  92.070  93.680  1.00  0.00           H  
ATOM   3188  CE1 PHE   201      92.911  92.581  94.618  1.00  0.00           C  
ATOM   3189  HE1 PHE   201      92.481  93.102  95.461  1.00  0.00           H  
ATOM   3190  CZ  PHE   201      94.314  92.549  94.592  1.00  0.00           C  
ATOM   3191  HZ  PHE   201      94.950  93.040  95.314  1.00  0.00           H  
ATOM   3192  CE2 PHE   201      94.958  91.965  93.464  1.00  0.00           C  
ATOM   3193  HE2 PHE   201      96.029  92.056  93.362  1.00  0.00           H  
ATOM   3194  CD2 PHE   201      94.218  91.560  92.389  1.00  0.00           C  
ATOM   3195  HD2 PHE   201      94.704  91.045  91.574  1.00  0.00           H  
ATOM   3196  C   PHE   201      92.726  92.908  89.733  1.00  0.00           C  
ATOM   3197  O   PHE   201      92.876  94.045  90.152  1.00  0.00           O  
ATOM   3198  N   THR   202      93.580  92.464  88.786  1.00  0.00           N  
ATOM   3199  H   THR   202      93.542  91.548  88.363  1.00  0.00           H  
ATOM   3200  CA  THR   202      94.753  93.202  88.414  1.00  0.00           C  
ATOM   3201  HA  THR   202      95.130  93.625  89.346  1.00  0.00           H  
ATOM   3202  CB  THR   202      95.910  92.303  87.849  1.00  0.00           C  
ATOM   3203  HB  THR   202      96.637  92.979  87.399  1.00  0.00           H  
ATOM   3204  CG2 THR   202      96.441  91.425  88.926  1.00  0.00           C  
ATOM   3205 HG21 THR   202      97.404  91.004  88.639  1.00  0.00           H  
ATOM   3206 HG22 THR   202      96.701  92.113  89.731  1.00  0.00           H  
ATOM   3207 HG23 THR   202      95.745  90.612  89.132  1.00  0.00           H  
ATOM   3208  OG1 THR   202      95.495  91.494  86.829  1.00  0.00           O  
ATOM   3209  HG1 THR   202      95.197  90.679  87.238  1.00  0.00           H  
ATOM   3210  C   THR   202      94.455  94.451  87.589  1.00  0.00           C  
ATOM   3211  O   THR   202      95.082  95.521  87.731  1.00  0.00           O  
ATOM   3212  N   GLY   203      93.471  94.334  86.693  1.00  0.00           N  
ATOM   3213  H   GLY   203      93.042  93.434  86.533  1.00  0.00           H  
ATOM   3214  CA  GLY   203      93.078  95.484  85.892  1.00  0.00           C  
ATOM   3215  HA2 GLY   203      93.947  95.793  85.312  1.00  0.00           H  
ATOM   3216  HA3 GLY   203      92.304  95.127  85.212  1.00  0.00           H  
ATOM   3217  C   GLY   203      92.558  96.671  86.718  1.00  0.00           C  
ATOM   3218  O   GLY   203      92.810  97.835  86.355  1.00  0.00           O  
ATOM   3219  N   PHE   204      91.655  96.427  87.694  1.00  0.00           N  
ATOM   3220  H   PHE   204      91.419  95.467  87.898  1.00  0.00           H  
ATOM   3221  CA  PHE   204      91.181  97.440  88.663  1.00  0.00           C  
ATOM   3222  HA  PHE   204      90.697  98.168  88.011  1.00  0.00           H  
ATOM   3223  CB  PHE   204      90.042  96.887  89.502  1.00  0.00           C  
ATOM   3224  HB2 PHE   204      90.342  95.915  89.892  1.00  0.00           H  
ATOM   3225  HB3 PHE   204      89.909  97.466  90.416  1.00  0.00           H  
ATOM   3226  CG  PHE   204      88.653  96.871  88.918  1.00  0.00           C  
ATOM   3227  CD1 PHE   204      87.468  97.099  89.688  1.00  0.00           C  
ATOM   3228  HD1 PHE   204      87.581  97.416  90.714  1.00  0.00           H  
ATOM   3229  CE1 PHE   204      86.201  97.176  89.117  1.00  0.00           C  
ATOM   3230  HE1 PHE   204      85.328  97.428  89.701  1.00  0.00           H  
ATOM   3231  CZ  PHE   204      85.930  96.840  87.787  1.00  0.00           C  
ATOM   3232  HZ  PHE   204      84.978  97.065  87.331  1.00  0.00           H  
ATOM   3233  CE2 PHE   204      87.084  96.550  86.975  1.00  0.00           C  
ATOM   3234  HE2 PHE   204      87.066  96.549  85.896  1.00  0.00           H  
ATOM   3235  CD2 PHE   204      88.410  96.629  87.489  1.00  0.00           C  
ATOM   3236  HD2 PHE   204      89.242  96.420  86.832  1.00  0.00           H  
ATOM   3237  C   PHE   204      92.342  98.029  89.484  1.00  0.00           C  
ATOM   3238  O   PHE   204      92.455  99.259  89.589  1.00  0.00           O  
ATOM   3239  N   ILE   205      93.216  97.132  89.870  1.00  0.00           N  
ATOM   3240  H   ILE   205      93.111  96.128  89.856  1.00  0.00           H  
ATOM   3241  CA  ILE   205      94.479  97.670  90.528  1.00  0.00           C  
ATOM   3242  HA  ILE   205      94.086  98.259  91.357  1.00  0.00           H  
ATOM   3243  CB  ILE   205      95.358  96.554  91.152  1.00  0.00           C  
ATOM   3244  HB  ILE   205      95.539  95.846  90.344  1.00  0.00           H  
ATOM   3245  CG2 ILE   205      96.774  97.099  91.643  1.00  0.00           C  
ATOM   3246 HG21 ILE   205      97.351  97.420  90.776  1.00  0.00           H  
ATOM   3247 HG22 ILE   205      96.671  97.974  92.285  1.00  0.00           H  
ATOM   3248 HG23 ILE   205      97.344  96.315  92.142  1.00  0.00           H  
ATOM   3249  CG1 ILE   205      94.567  95.915  92.358  1.00  0.00           C  
ATOM   3250 HG12 ILE   205      93.489  95.917  92.200  1.00  0.00           H  
ATOM   3251 HG13 ILE   205      94.900  94.878  92.309  1.00  0.00           H  
ATOM   3252  CD1 ILE   205      94.721  96.401  93.752  1.00  0.00           C  
ATOM   3253 HD11 ILE   205      94.290  97.393  93.887  1.00  0.00           H  
ATOM   3254 HD12 ILE   205      94.174  95.724  94.409  1.00  0.00           H  
ATOM   3255 HD13 ILE   205      95.758  96.334  94.081  1.00  0.00           H  
ATOM   3256  C   ILE   205      95.285  98.609  89.649  1.00  0.00           C  
ATOM   3257  O   ILE   205      95.690  99.702  90.084  1.00  0.00           O  
ATOM   3258  N   VAL   206      95.516  98.305  88.373  1.00  0.00           N  
ATOM   3259  H   VAL   206      95.089  97.466  88.008  1.00  0.00           H  
ATOM   3260  CA  VAL   206      96.171  99.311  87.502  1.00  0.00           C  
ATOM   3261  HA  VAL   206      97.150  99.557  87.914  1.00  0.00           H  
ATOM   3262  CB  VAL   206      96.401  98.742  86.062  1.00  0.00           C  
ATOM   3263  HB  VAL   206      95.458  98.317  85.718  1.00  0.00           H  
ATOM   3264  CG1 VAL   206      96.783  99.746  85.004  1.00  0.00           C  
ATOM   3265 HG11 VAL   206      96.898  99.207  84.064  1.00  0.00           H  
ATOM   3266 HG12 VAL   206      95.951 100.433  84.844  1.00  0.00           H  
ATOM   3267 HG13 VAL   206      97.665 100.244  85.406  1.00  0.00           H  
ATOM   3268  CG2 VAL   206      97.530  97.669  86.128  1.00  0.00           C  
ATOM   3269 HG21 VAL   206      98.492  98.117  86.378  1.00  0.00           H  
ATOM   3270 HG22 VAL   206      97.389  96.865  86.851  1.00  0.00           H  
ATOM   3271 HG23 VAL   206      97.593  97.182  85.155  1.00  0.00           H  
ATOM   3272  C   VAL   206      95.342 100.571  87.393  1.00  0.00           C  
ATOM   3273  O   VAL   206      96.032 101.597  87.470  1.00  0.00           O  
ATOM   3274  N   GLY   207      94.005 100.477  87.311  1.00  0.00           N  
ATOM   3275  H   GLY   207      93.648  99.543  87.169  1.00  0.00           H  
ATOM   3276  CA  GLY   207      93.108 101.604  87.433  1.00  0.00           C  
ATOM   3277  HA2 GLY   207      93.129 102.337  86.627  1.00  0.00           H  
ATOM   3278  HA3 GLY   207      92.118 101.163  87.549  1.00  0.00           H  
ATOM   3279  C   GLY   207      93.388 102.489  88.676  1.00  0.00           C  
ATOM   3280  O   GLY   207      93.745 103.634  88.567  1.00  0.00           O  
ATOM   3281  N   PHE   208      93.422 101.911  89.873  1.00  0.00           N  
ATOM   3282  H   PHE   208      93.182 100.930  89.848  1.00  0.00           H  
ATOM   3283  CA  PHE   208      93.652 102.613  91.070  1.00  0.00           C  
ATOM   3284  HA  PHE   208      92.938 103.436  91.035  1.00  0.00           H  
ATOM   3285  CB  PHE   208      93.245 101.665  92.209  1.00  0.00           C  
ATOM   3286  HB2 PHE   208      93.805 100.764  91.961  1.00  0.00           H  
ATOM   3287  HB3 PHE   208      93.528 102.098  93.169  1.00  0.00           H  
ATOM   3288  CG  PHE   208      91.833 101.233  92.389  1.00  0.00           C  
ATOM   3289  CD1 PHE   208      90.734 102.056  92.128  1.00  0.00           C  
ATOM   3290  HD1 PHE   208      90.873 103.077  91.805  1.00  0.00           H  
ATOM   3291  CE1 PHE   208      89.412 101.644  92.152  1.00  0.00           C  
ATOM   3292  HE1 PHE   208      88.593 102.331  92.000  1.00  0.00           H  
ATOM   3293  CZ  PHE   208      89.232 100.306  92.537  1.00  0.00           C  
ATOM   3294  HZ  PHE   208      88.221  99.931  92.591  1.00  0.00           H  
ATOM   3295  CE2 PHE   208      90.248  99.490  92.998  1.00  0.00           C  
ATOM   3296  HE2 PHE   208      90.039  98.482  93.323  1.00  0.00           H  
ATOM   3297  CD2 PHE   208      91.571  99.977  92.876  1.00  0.00           C  
ATOM   3298  HD2 PHE   208      92.399  99.342  93.155  1.00  0.00           H  
ATOM   3299  C   PHE   208      95.071 103.099  91.305  1.00  0.00           C  
ATOM   3300  O   PHE   208      95.206 104.193  91.836  1.00  0.00           O  
ATOM   3301  N   THR   209      96.133 102.502  90.778  1.00  0.00           N  
ATOM   3302  H   THR   209      95.930 101.614  90.342  1.00  0.00           H  
ATOM   3303  CA  THR   209      97.529 102.882  90.889  1.00  0.00           C  
ATOM   3304  HA  THR   209      97.694 103.353  91.858  1.00  0.00           H  
ATOM   3305  CB  THR   209      98.518 101.718  90.731  1.00  0.00           C  
ATOM   3306  HB  THR   209      99.535 102.110  90.732  1.00  0.00           H  
ATOM   3307  CG2 THR   209      98.500 100.731  91.840  1.00  0.00           C  
ATOM   3308 HG21 THR   209      99.422 100.175  92.009  1.00  0.00           H  
ATOM   3309 HG22 THR   209      98.374 101.328  92.744  1.00  0.00           H  
ATOM   3310 HG23 THR   209      97.638 100.070  91.928  1.00  0.00           H  
ATOM   3311  OG1 THR   209      98.217 100.955  89.547  1.00  0.00           O  
ATOM   3312  HG1 THR   209      97.426 100.525  89.878  1.00  0.00           H  
ATOM   3313  C   THR   209      97.961 103.980  89.939  1.00  0.00           C  
ATOM   3314  O   THR   209      98.679 104.968  90.330  1.00  0.00           O  
ATOM   3315  N   ARG   210      97.632 103.768  88.585  1.00  0.00           N  
ATOM   3316  H   ARG   210      97.026 102.983  88.392  1.00  0.00           H  
ATOM   3317  CA  ARG   210      97.983 104.678  87.428  1.00  0.00           C  
ATOM   3318  HA  ARG   210      98.971 105.110  87.591  1.00  0.00           H  
ATOM   3319  CB  ARG   210      98.059 103.922  86.108  1.00  0.00           C  
ATOM   3320  HB2 ARG   210      97.202 103.255  86.198  1.00  0.00           H  
ATOM   3321  HB3 ARG   210      97.832 104.639  85.319  1.00  0.00           H  
ATOM   3322  CG  ARG   210      99.408 103.216  85.909  1.00  0.00           C  
ATOM   3323  HG2 ARG   210      99.668 102.854  86.904  1.00  0.00           H  
ATOM   3324  HG3 ARG   210      99.089 102.360  85.315  1.00  0.00           H  
ATOM   3325  CD  ARG   210     100.567 104.004  85.326  1.00  0.00           C  
ATOM   3326  HD2 ARG   210     100.980 103.505  84.450  1.00  0.00           H  
ATOM   3327  HD3 ARG   210     100.193 104.903  84.835  1.00  0.00           H  
ATOM   3328  NE  ARG   210     101.467 104.521  86.402  1.00  0.00           N  
ATOM   3329  HE  ARG   210     101.304 104.353  87.385  1.00  0.00           H  
ATOM   3330  CZ  ARG   210     102.496 105.278  86.164  1.00  0.00           C  
ATOM   3331  NH1 ARG   210     103.041 105.673  85.078  1.00  0.00           N  
ATOM   3332 HH11 ARG   210     103.748 106.391  85.143  1.00  0.00           H  
ATOM   3333 HH12 ARG   210     102.703 105.370  84.176  1.00  0.00           H  
ATOM   3334  NH2 ARG   210     103.136 105.810  87.114  1.00  0.00           N  
ATOM   3335 HH21 ARG   210     104.031 106.256  86.971  1.00  0.00           H  
ATOM   3336 HH22 ARG   210     102.920 105.449  88.032  1.00  0.00           H  
ATOM   3337  C   ARG   210      97.042 105.903  87.226  1.00  0.00           C  
ATOM   3338  O   ARG   210      97.422 106.942  86.630  1.00  0.00           O  
ATOM   3339  N   GLY   211      95.843 105.845  87.848  1.00  0.00           N  
ATOM   3340  H   GLY   211      95.476 104.942  88.112  1.00  0.00           H  
ATOM   3341  CA  GLY   211      94.832 106.943  87.663  1.00  0.00           C  
ATOM   3342  HA2 GLY   211      95.237 107.949  87.774  1.00  0.00           H  
ATOM   3343  HA3 GLY   211      94.598 106.916  86.598  1.00  0.00           H  
ATOM   3344  C   GLY   211      93.521 106.814  88.386  1.00  0.00           C  
ATOM   3345  O   GLY   211      92.476 106.586  87.780  1.00  0.00           O  
ATOM   3346  N   TRP   212      93.677 106.937  89.713  1.00  0.00           N  
ATOM   3347  H   TRP   212      94.616 106.999  90.078  1.00  0.00           H  
ATOM   3348  CA  TRP   212      92.591 106.835  90.659  1.00  0.00           C  
ATOM   3349  HA  TRP   212      92.125 105.854  90.556  1.00  0.00           H  
ATOM   3350  CB  TRP   212      93.178 107.004  92.070  1.00  0.00           C  
ATOM   3351  HB2 TRP   212      94.013 106.324  92.232  1.00  0.00           H  
ATOM   3352  HB3 TRP   212      93.670 107.974  92.140  1.00  0.00           H  
ATOM   3353  CG  TRP   212      92.210 106.810  93.170  1.00  0.00           C  
ATOM   3354  CD1 TRP   212      92.050 105.669  93.823  1.00  0.00           C  
ATOM   3355  HD1 TRP   212      92.470 104.736  93.477  1.00  0.00           H  
ATOM   3356  NE1 TRP   212      91.161 105.918  94.893  1.00  0.00           N  
ATOM   3357  HE1 TRP   212      90.990 105.198  95.580  1.00  0.00           H  
ATOM   3358  CE2 TRP   212      90.715 107.169  94.924  1.00  0.00           C  
ATOM   3359  CZ2 TRP   212      89.987 107.895  95.896  1.00  0.00           C  
ATOM   3360  HZ2 TRP   212      89.642 107.352  96.764  1.00  0.00           H  
ATOM   3361  CH2 TRP   212      89.732 109.193  95.645  1.00  0.00           C  
ATOM   3362  HH2 TRP   212      89.140 109.735  96.367  1.00  0.00           H  
ATOM   3363  CZ3 TRP   212      90.234 109.834  94.512  1.00  0.00           C  
ATOM   3364  HZ3 TRP   212      89.987 110.882  94.434  1.00  0.00           H  
ATOM   3365  CE3 TRP   212      91.096 109.204  93.617  1.00  0.00           C  
ATOM   3366  HE3 TRP   212      91.567 109.749  92.812  1.00  0.00           H  
ATOM   3367  CD2 TRP   212      91.366 107.802  93.823  1.00  0.00           C  
ATOM   3368  C   TRP   212      91.444 107.769  90.380  1.00  0.00           C  
ATOM   3369  O   TRP   212      90.300 107.380  90.518  1.00  0.00           O  
ATOM   3370  N   LYS   213      91.737 109.048  89.936  1.00  0.00           N  
ATOM   3371  H   LYS   213      92.729 109.232  89.896  1.00  0.00           H  
ATOM   3372  CA  LYS   213      90.713 110.082  89.690  1.00  0.00           C  
ATOM   3373  HA  LYS   213      90.041 110.106  90.548  1.00  0.00           H  
ATOM   3374  CB  LYS   213      91.349 111.469  89.557  1.00  0.00           C  
ATOM   3375  HB2 LYS   213      92.084 111.531  88.755  1.00  0.00           H  
ATOM   3376  HB3 LYS   213      90.630 112.216  89.221  1.00  0.00           H  
ATOM   3377  CG  LYS   213      91.952 111.908  90.850  1.00  0.00           C  
ATOM   3378  HG2 LYS   213      91.190 112.261  91.545  1.00  0.00           H  
ATOM   3379  HG3 LYS   213      92.538 111.104  91.294  1.00  0.00           H  
ATOM   3380  CD  LYS   213      92.892 113.103  90.553  1.00  0.00           C  
ATOM   3381  HD2 LYS   213      93.664 112.727  89.881  1.00  0.00           H  
ATOM   3382  HD3 LYS   213      92.307 113.917  90.124  1.00  0.00           H  
ATOM   3383  CE  LYS   213      93.410 113.573  91.855  1.00  0.00           C  
ATOM   3384  HE2 LYS   213      92.673 113.737  92.642  1.00  0.00           H  
ATOM   3385  HE3 LYS   213      94.084 112.763  92.134  1.00  0.00           H  
ATOM   3386  NZ  LYS   213      94.203 114.769  91.701  1.00  0.00           N  
ATOM   3387  HZ1 LYS   213      93.571 115.511  91.435  1.00  0.00           H  
ATOM   3388  HZ2 LYS   213      94.591 115.045  92.592  1.00  0.00           H  
ATOM   3389  HZ3 LYS   213      95.007 114.643  91.102  1.00  0.00           H  
ATOM   3390  C   LYS   213      89.854 109.812  88.419  1.00  0.00           C  
ATOM   3391  O   LYS   213      88.681 109.986  88.474  1.00  0.00           O  
ATOM   3392  N   LEU   214      90.472 109.259  87.392  1.00  0.00           N  
ATOM   3393  H   LEU   214      91.442 108.981  87.441  1.00  0.00           H  
ATOM   3394  CA  LEU   214      89.646 108.757  86.304  1.00  0.00           C  
ATOM   3395  HA  LEU   214      88.901 109.479  85.969  1.00  0.00           H  
ATOM   3396  CB  LEU   214      90.572 108.383  85.180  1.00  0.00           C  
ATOM   3397  HB2 LEU   214      91.039 109.309  84.844  1.00  0.00           H  
ATOM   3398  HB3 LEU   214      91.368 107.797  85.640  1.00  0.00           H  
ATOM   3399  CG  LEU   214      89.907 107.461  84.094  1.00  0.00           C  
ATOM   3400  HG  LEU   214      89.850 106.486  84.577  1.00  0.00           H  
ATOM   3401  CD1 LEU   214      88.453 107.921  83.486  1.00  0.00           C  
ATOM   3402 HD11 LEU   214      87.566 107.648  84.059  1.00  0.00           H  
ATOM   3403 HD12 LEU   214      88.389 109.009  83.514  1.00  0.00           H  
ATOM   3404 HD13 LEU   214      88.363 107.561  82.462  1.00  0.00           H  
ATOM   3405  CD2 LEU   214      90.898 107.448  82.971  1.00  0.00           C  
ATOM   3406 HD21 LEU   214      90.625 106.617  82.321  1.00  0.00           H  
ATOM   3407 HD22 LEU   214      90.810 108.388  82.426  1.00  0.00           H  
ATOM   3408 HD23 LEU   214      91.920 107.240  83.286  1.00  0.00           H  
ATOM   3409  C   LEU   214      88.916 107.462  86.805  1.00  0.00           C  
ATOM   3410  O   LEU   214      87.713 107.283  86.664  1.00  0.00           O  
ATOM   3411  N   THR   215      89.545 106.573  87.576  1.00  0.00           N  
ATOM   3412  H   THR   215      90.547 106.652  87.677  1.00  0.00           H  
ATOM   3413  CA  THR   215      88.970 105.222  87.876  1.00  0.00           C  
ATOM   3414  HA  THR   215      88.900 104.788  86.879  1.00  0.00           H  
ATOM   3415  CB  THR   215      89.962 104.285  88.583  1.00  0.00           C  
ATOM   3416  HB  THR   215      90.347 104.706  89.512  1.00  0.00           H  
ATOM   3417  CG2 THR   215      89.376 102.908  88.762  1.00  0.00           C  
ATOM   3418 HG21 THR   215      90.200 102.291  89.121  1.00  0.00           H  
ATOM   3419 HG22 THR   215      88.563 103.051  89.474  1.00  0.00           H  
ATOM   3420 HG23 THR   215      88.956 102.587  87.808  1.00  0.00           H  
ATOM   3421  OG1 THR   215      90.988 104.063  87.612  1.00  0.00           O  
ATOM   3422  HG1 THR   215      91.681 104.705  87.781  1.00  0.00           H  
ATOM   3423  C   THR   215      87.571 105.208  88.633  1.00  0.00           C  
ATOM   3424  O   THR   215      86.602 104.564  88.230  1.00  0.00           O  
ATOM   3425  N   LEU   216      87.502 106.145  89.524  1.00  0.00           N  
ATOM   3426  H   LEU   216      88.319 106.723  89.661  1.00  0.00           H  
ATOM   3427  CA  LEU   216      86.276 106.369  90.281  1.00  0.00           C  
ATOM   3428  HA  LEU   216      85.960 105.397  90.660  1.00  0.00           H  
ATOM   3429  CB  LEU   216      86.425 107.172  91.512  1.00  0.00           C  
ATOM   3430  HB2 LEU   216      85.500 107.059  92.078  1.00  0.00           H  
ATOM   3431  HB3 LEU   216      87.292 106.670  91.942  1.00  0.00           H  
ATOM   3432  CG  LEU   216      86.615 108.640  91.333  1.00  0.00           C  
ATOM   3433  HG  LEU   216      87.138 108.862  90.403  1.00  0.00           H  
ATOM   3434  CD1 LEU   216      85.342 109.533  91.349  1.00  0.00           C  
ATOM   3435 HD11 LEU   216      85.489 110.512  90.894  1.00  0.00           H  
ATOM   3436 HD12 LEU   216      84.552 109.041  90.781  1.00  0.00           H  
ATOM   3437 HD13 LEU   216      85.014 109.591  92.387  1.00  0.00           H  
ATOM   3438  CD2 LEU   216      87.499 109.286  92.443  1.00  0.00           C  
ATOM   3439 HD21 LEU   216      87.650 110.334  92.183  1.00  0.00           H  
ATOM   3440 HD22 LEU   216      86.959 109.352  93.388  1.00  0.00           H  
ATOM   3441 HD23 LEU   216      88.393 108.674  92.568  1.00  0.00           H  
ATOM   3442  C   LEU   216      85.086 106.898  89.334  1.00  0.00           C  
ATOM   3443  O   LEU   216      83.904 106.817  89.665  1.00  0.00           O  
ATOM   3444  N   VAL   217      85.334 107.406  88.161  1.00  0.00           N  
ATOM   3445  H   VAL   217      86.312 107.421  87.909  1.00  0.00           H  
ATOM   3446  CA  VAL   217      84.426 107.842  87.048  1.00  0.00           C  
ATOM   3447  HA  VAL   217      83.527 108.253  87.508  1.00  0.00           H  
ATOM   3448  CB  VAL   217      85.005 108.957  86.222  1.00  0.00           C  
ATOM   3449  HB  VAL   217      86.044 108.777  85.947  1.00  0.00           H  
ATOM   3450  CG1 VAL   217      84.221 109.328  84.942  1.00  0.00           C  
ATOM   3451 HG11 VAL   217      83.152 109.412  85.138  1.00  0.00           H  
ATOM   3452 HG12 VAL   217      84.619 110.170  84.376  1.00  0.00           H  
ATOM   3453 HG13 VAL   217      84.281 108.499  84.238  1.00  0.00           H  
ATOM   3454  CG2 VAL   217      85.061 110.254  87.031  1.00  0.00           C  
ATOM   3455 HG21 VAL   217      84.185 110.432  87.655  1.00  0.00           H  
ATOM   3456 HG22 VAL   217      85.839 110.166  87.789  1.00  0.00           H  
ATOM   3457 HG23 VAL   217      85.250 111.062  86.325  1.00  0.00           H  
ATOM   3458  C   VAL   217      83.944 106.672  86.217  1.00  0.00           C  
ATOM   3459  O   VAL   217      82.801 106.578  85.821  1.00  0.00           O  
ATOM   3460  N   ILE   218      84.908 105.794  85.926  1.00  0.00           N  
ATOM   3461  H   ILE   218      85.839 105.897  86.304  1.00  0.00           H  
ATOM   3462  CA  ILE   218      84.580 104.576  85.135  1.00  0.00           C  
ATOM   3463  HA  ILE   218      84.143 104.799  84.162  1.00  0.00           H  
ATOM   3464  CB  ILE   218      85.950 103.757  84.741  1.00  0.00           C  
ATOM   3465  HB  ILE   218      86.494 103.400  85.615  1.00  0.00           H  
ATOM   3466  CG2 ILE   218      85.626 102.473  83.886  1.00  0.00           C  
ATOM   3467 HG21 ILE   218      86.465 102.033  83.347  1.00  0.00           H  
ATOM   3468 HG22 ILE   218      85.127 101.699  84.469  1.00  0.00           H  
ATOM   3469 HG23 ILE   218      84.855 102.766  83.173  1.00  0.00           H  
ATOM   3470  CG1 ILE   218      86.758 104.738  83.863  1.00  0.00           C  
ATOM   3471 HG12 ILE   218      86.073 105.368  83.295  1.00  0.00           H  
ATOM   3472 HG13 ILE   218      87.240 105.334  84.638  1.00  0.00           H  
ATOM   3473  CD1 ILE   218      87.881 104.258  82.898  1.00  0.00           C  
ATOM   3474 HD11 ILE   218      87.413 103.596  82.170  1.00  0.00           H  
ATOM   3475 HD12 ILE   218      88.220 105.027  82.204  1.00  0.00           H  
ATOM   3476 HD13 ILE   218      88.637 103.745  83.494  1.00  0.00           H  
ATOM   3477  C   ILE   218      83.765 103.663  85.979  1.00  0.00           C  
ATOM   3478  O   ILE   218      82.796 103.108  85.537  1.00  0.00           O  
ATOM   3479  N   LEU   219      84.088 103.511  87.226  1.00  0.00           N  
ATOM   3480  H   LEU   219      84.964 103.941  87.487  1.00  0.00           H  
ATOM   3481  CA  LEU   219      83.429 102.761  88.202  1.00  0.00           C  
ATOM   3482  HA  LEU   219      83.058 101.837  87.758  1.00  0.00           H  
ATOM   3483  CB  LEU   219      84.391 102.217  89.317  1.00  0.00           C  
ATOM   3484  HB2 LEU   219      84.764 103.053  89.909  1.00  0.00           H  
ATOM   3485  HB3 LEU   219      83.845 101.637  90.061  1.00  0.00           H  
ATOM   3486  CG  LEU   219      85.580 101.335  88.833  1.00  0.00           C  
ATOM   3487  HG  LEU   219      86.223 102.091  88.382  1.00  0.00           H  
ATOM   3488  CD1 LEU   219      86.423 100.776  89.971  1.00  0.00           C  
ATOM   3489 HD11 LEU   219      87.372 100.488  89.519  1.00  0.00           H  
ATOM   3490 HD12 LEU   219      86.616 101.627  90.625  1.00  0.00           H  
ATOM   3491 HD13 LEU   219      85.954  99.937  90.486  1.00  0.00           H  
ATOM   3492  CD2 LEU   219      85.204 100.245  87.856  1.00  0.00           C  
ATOM   3493 HD21 LEU   219      86.091  99.664  87.606  1.00  0.00           H  
ATOM   3494 HD22 LEU   219      84.505  99.535  88.300  1.00  0.00           H  
ATOM   3495 HD23 LEU   219      84.811 100.583  86.898  1.00  0.00           H  
ATOM   3496  C   LEU   219      82.141 103.365  88.800  1.00  0.00           C  
ATOM   3497  O   LEU   219      81.282 102.613  89.231  1.00  0.00           O  
ATOM   3498  N   ALA   220      81.900 104.653  88.546  1.00  0.00           N  
ATOM   3499  H   ALA   220      82.598 105.218  88.083  1.00  0.00           H  
ATOM   3500  CA  ALA   220      80.649 105.326  88.862  1.00  0.00           C  
ATOM   3501  HA  ALA   220      80.259 104.928  89.799  1.00  0.00           H  
ATOM   3502  CB  ALA   220      80.777 106.857  88.935  1.00  0.00           C  
ATOM   3503  HB1 ALA   220      81.047 107.327  87.989  1.00  0.00           H  
ATOM   3504  HB2 ALA   220      79.822 107.275  89.254  1.00  0.00           H  
ATOM   3505  HB3 ALA   220      81.506 107.078  89.715  1.00  0.00           H  
ATOM   3506  C   ALA   220      79.616 104.915  87.749  1.00  0.00           C  
ATOM   3507  O   ALA   220      78.461 105.248  87.828  1.00  0.00           O  
ATOM   3508  N   ILE   221      79.972 104.570  86.523  1.00  0.00           N  
ATOM   3509  H   ILE   221      80.942 104.291  86.480  1.00  0.00           H  
ATOM   3510  CA  ILE   221      79.023 104.042  85.498  1.00  0.00           C  
ATOM   3511  HA  ILE   221      78.021 104.185  85.904  1.00  0.00           H  
ATOM   3512  CB  ILE   221      79.145 104.902  84.210  1.00  0.00           C  
ATOM   3513  HB  ILE   221      78.908 105.886  84.614  1.00  0.00           H  
ATOM   3514  CG2 ILE   221      80.582 104.901  83.511  1.00  0.00           C  
ATOM   3515 HG21 ILE   221      81.060 103.984  83.855  1.00  0.00           H  
ATOM   3516 HG22 ILE   221      80.468 104.961  82.429  1.00  0.00           H  
ATOM   3517 HG23 ILE   221      81.223 105.712  83.857  1.00  0.00           H  
ATOM   3518  CG1 ILE   221      78.068 104.633  83.180  1.00  0.00           C  
ATOM   3519 HG12 ILE   221      78.350 103.749  82.609  1.00  0.00           H  
ATOM   3520 HG13 ILE   221      77.126 104.404  83.680  1.00  0.00           H  
ATOM   3521  CD1 ILE   221      77.880 105.758  82.125  1.00  0.00           C  
ATOM   3522 HD11 ILE   221      78.716 105.939  81.449  1.00  0.00           H  
ATOM   3523 HD12 ILE   221      77.076 105.473  81.447  1.00  0.00           H  
ATOM   3524 HD13 ILE   221      77.581 106.682  82.621  1.00  0.00           H  
ATOM   3525  C   ILE   221      79.174 102.532  85.236  1.00  0.00           C  
ATOM   3526  O   ILE   221      78.121 101.921  84.951  1.00  0.00           O  
ATOM   3527  N   SER   222      80.351 101.897  85.344  1.00  0.00           N  
ATOM   3528  H   SER   222      81.138 102.508  85.510  1.00  0.00           H  
ATOM   3529  CA  SER   222      80.536 100.484  85.060  1.00  0.00           C  
ATOM   3530  HA  SER   222      80.510 100.469  83.970  1.00  0.00           H  
ATOM   3531  CB  SER   222      82.003 100.099  85.456  1.00  0.00           C  
ATOM   3532  HB2 SER   222      82.658 100.806  84.945  1.00  0.00           H  
ATOM   3533  HB3 SER   222      82.178 100.227  86.524  1.00  0.00           H  
ATOM   3534  OG  SER   222      82.311  98.789  85.180  1.00  0.00           O  
ATOM   3535  HG  SER   222      81.989  98.201  85.866  1.00  0.00           H  
ATOM   3536  C   SER   222      79.484  99.549  85.653  1.00  0.00           C  
ATOM   3537  O   SER   222      78.987  98.742  84.875  1.00  0.00           O  
ATOM   3538  N   PRO   223      78.861  99.700  86.841  1.00  0.00           N  
ATOM   3539  CD  PRO   223      79.397 100.466  87.996  1.00  0.00           C  
ATOM   3540  HD2 PRO   223      79.181 101.525  87.858  1.00  0.00           H  
ATOM   3541  HD3 PRO   223      80.477 100.359  88.102  1.00  0.00           H  
ATOM   3542  CG  PRO   223      78.705  99.881  89.275  1.00  0.00           C  
ATOM   3543  HG2 PRO   223      78.538 100.675  90.004  1.00  0.00           H  
ATOM   3544  HG3 PRO   223      79.246  99.081  89.781  1.00  0.00           H  
ATOM   3545  CB  PRO   223      77.417  99.328  88.735  1.00  0.00           C  
ATOM   3546  HB2 PRO   223      76.727 100.172  88.707  1.00  0.00           H  
ATOM   3547  HB3 PRO   223      77.039  98.620  89.473  1.00  0.00           H  
ATOM   3548  CA  PRO   223      77.698  98.854  87.281  1.00  0.00           C  
ATOM   3549  HA  PRO   223      77.974  97.801  87.340  1.00  0.00           H  
ATOM   3550  C   PRO   223      76.409  98.968  86.410  1.00  0.00           C  
ATOM   3551  O   PRO   223      75.566  98.069  86.367  1.00  0.00           O  
ATOM   3552  N   VAL   224      76.212 100.169  85.857  1.00  0.00           N  
ATOM   3553  H   VAL   224      77.035 100.740  85.728  1.00  0.00           H  
ATOM   3554  CA  VAL   224      74.990 100.608  85.099  1.00  0.00           C  
ATOM   3555  HA  VAL   224      74.163 100.192  85.674  1.00  0.00           H  
ATOM   3556  CB  VAL   224      74.926 102.141  85.067  1.00  0.00           C  
ATOM   3557  HB  VAL   224      75.769 102.482  84.466  1.00  0.00           H  
ATOM   3558  CG1 VAL   224      73.676 102.662  84.317  1.00  0.00           C  
ATOM   3559 HG11 VAL   224      73.681 103.736  84.503  1.00  0.00           H  
ATOM   3560 HG12 VAL   224      73.750 102.685  83.230  1.00  0.00           H  
ATOM   3561 HG13 VAL   224      72.757 102.252  84.737  1.00  0.00           H  
ATOM   3562  CG2 VAL   224      75.004 102.802  86.412  1.00  0.00           C  
ATOM   3563 HG21 VAL   224      74.218 102.454  87.083  1.00  0.00           H  
ATOM   3564 HG22 VAL   224      75.950 102.581  86.904  1.00  0.00           H  
ATOM   3565 HG23 VAL   224      74.994 103.885  86.289  1.00  0.00           H  
ATOM   3566  C   VAL   224      74.980 100.030  83.668  1.00  0.00           C  
ATOM   3567  O   VAL   224      73.915  99.965  83.087  1.00  0.00           O  
ATOM   3568  N   LEU   225      76.105  99.535  83.194  1.00  0.00           N  
ATOM   3569  H   LEU   225      76.956  99.712  83.710  1.00  0.00           H  
ATOM   3570  CA  LEU   225      76.212  98.726  81.998  1.00  0.00           C  
ATOM   3571  HA  LEU   225      75.700  99.188  81.154  1.00  0.00           H  
ATOM   3572  CB  LEU   225      77.713  98.618  81.561  1.00  0.00           C  
ATOM   3573  HB2 LEU   225      78.069  97.777  82.156  1.00  0.00           H  
ATOM   3574  HB3 LEU   225      77.701  98.359  80.502  1.00  0.00           H  
ATOM   3575  CG  LEU   225      78.575  99.902  81.580  1.00  0.00           C  
ATOM   3576  HG  LEU   225      78.597 100.312  82.589  1.00  0.00           H  
ATOM   3577  CD1 LEU   225      80.009  99.404  81.288  1.00  0.00           C  
ATOM   3578 HD11 LEU   225      80.087  99.091  80.247  1.00  0.00           H  
ATOM   3579 HD12 LEU   225      80.694 100.245  81.392  1.00  0.00           H  
ATOM   3580 HD13 LEU   225      80.333  98.646  82.002  1.00  0.00           H  
ATOM   3581  CD2 LEU   225      78.065 100.829  80.450  1.00  0.00           C  
ATOM   3582 HD21 LEU   225      78.484 100.573  79.477  1.00  0.00           H  
ATOM   3583 HD22 LEU   225      76.981 100.720  80.412  1.00  0.00           H  
ATOM   3584 HD23 LEU   225      78.260 101.818  80.865  1.00  0.00           H  
ATOM   3585  C   LEU   225      75.631  97.325  82.228  1.00  0.00           C  
ATOM   3586  O   LEU   225      75.000  96.695  81.327  1.00  0.00           O  
ATOM   3587  N   GLY   226      75.818  96.936  83.448  1.00  0.00           N  
ATOM   3588  H   GLY   226      76.118  97.637  84.110  1.00  0.00           H  
ATOM   3589  CA  GLY   226      75.459  95.597  83.851  1.00  0.00           C  
ATOM   3590  HA2 GLY   226      75.625  94.943  82.995  1.00  0.00           H  
ATOM   3591  HA3 GLY   226      76.008  95.303  84.746  1.00  0.00           H  
ATOM   3592  C   GLY   226      73.905  95.498  84.154  1.00  0.00           C  
ATOM   3593  O   GLY   226      73.341  94.541  83.621  1.00  0.00           O  
ATOM   3594  N   LEU   227      73.328  96.478  84.830  1.00  0.00           N  
ATOM   3595  H   LEU   227      73.985  97.155  85.189  1.00  0.00           H  
ATOM   3596  CA  LEU   227      71.882  96.697  85.004  1.00  0.00           C  
ATOM   3597  HA  LEU   227      71.470  95.861  85.568  1.00  0.00           H  
ATOM   3598  CB  LEU   227      71.695  98.012  85.732  1.00  0.00           C  
ATOM   3599  HB2 LEU   227      72.199  98.761  85.121  1.00  0.00           H  
ATOM   3600  HB3 LEU   227      70.608  98.083  85.734  1.00  0.00           H  
ATOM   3601  CG  LEU   227      72.163  98.243  87.214  1.00  0.00           C  
ATOM   3602  HG  LEU   227      73.229  98.063  87.353  1.00  0.00           H  
ATOM   3603  CD1 LEU   227      71.828  99.689  87.603  1.00  0.00           C  
ATOM   3604 HD11 LEU   227      72.216  99.875  88.605  1.00  0.00           H  
ATOM   3605 HD12 LEU   227      72.192 100.348  86.815  1.00  0.00           H  
ATOM   3606 HD13 LEU   227      70.751  99.852  87.559  1.00  0.00           H  
ATOM   3607  CD2 LEU   227      71.417  97.385  88.180  1.00  0.00           C  
ATOM   3608 HD21 LEU   227      70.331  97.395  88.082  1.00  0.00           H  
ATOM   3609 HD22 LEU   227      71.710  96.340  88.084  1.00  0.00           H  
ATOM   3610 HD23 LEU   227      71.696  97.787  89.154  1.00  0.00           H  
ATOM   3611  C   LEU   227      71.143  96.677  83.630  1.00  0.00           C  
ATOM   3612  O   LEU   227      70.045  96.121  83.505  1.00  0.00           O  
ATOM   3613  N   SER   228      71.698  97.224  82.606  1.00  0.00           N  
ATOM   3614  H   SER   228      72.563  97.717  82.775  1.00  0.00           H  
ATOM   3615  CA  SER   228      71.259  97.140  81.197  1.00  0.00           C  
ATOM   3616  HA  SER   228      70.248  97.547  81.210  1.00  0.00           H  
ATOM   3617  CB  SER   228      72.034  98.021  80.262  1.00  0.00           C  
ATOM   3618  HB2 SER   228      72.039  99.008  80.724  1.00  0.00           H  
ATOM   3619  HB3 SER   228      73.058  97.654  80.328  1.00  0.00           H  
ATOM   3620  OG  SER   228      71.462  98.047  79.020  1.00  0.00           O  
ATOM   3621  HG  SER   228      71.915  97.377  78.504  1.00  0.00           H  
ATOM   3622  C   SER   228      71.140  95.657  80.759  1.00  0.00           C  
ATOM   3623  O   SER   228      70.045  95.196  80.559  1.00  0.00           O  
ATOM   3624  N   ALA   229      72.255  95.010  80.650  1.00  0.00           N  
ATOM   3625  H   ALA   229      73.102  95.373  81.063  1.00  0.00           H  
ATOM   3626  CA  ALA   229      72.299  93.576  80.217  1.00  0.00           C  
ATOM   3627  HA  ALA   229      72.090  93.518  79.149  1.00  0.00           H  
ATOM   3628  CB  ALA   229      73.709  93.111  80.517  1.00  0.00           C  
ATOM   3629  HB1 ALA   229      73.932  93.123  81.584  1.00  0.00           H  
ATOM   3630  HB2 ALA   229      73.786  92.097  80.125  1.00  0.00           H  
ATOM   3631  HB3 ALA   229      74.388  93.736  79.937  1.00  0.00           H  
ATOM   3632  C   ALA   229      71.321  92.643  80.860  1.00  0.00           C  
ATOM   3633  O   ALA   229      70.549  91.987  80.151  1.00  0.00           O  
ATOM   3634  N   ALA   230      71.091  92.749  82.162  1.00  0.00           N  
ATOM   3635  H   ALA   230      71.470  93.506  82.714  1.00  0.00           H  
ATOM   3636  CA  ALA   230      70.223  91.872  82.878  1.00  0.00           C  
ATOM   3637  HA  ALA   230      70.362  90.820  82.626  1.00  0.00           H  
ATOM   3638  CB  ALA   230      70.665  92.077  84.395  1.00  0.00           C  
ATOM   3639  HB1 ALA   230      70.340  93.010  84.854  1.00  0.00           H  
ATOM   3640  HB2 ALA   230      70.369  91.124  84.834  1.00  0.00           H  
ATOM   3641  HB3 ALA   230      71.748  92.195  84.430  1.00  0.00           H  
ATOM   3642  C   ALA   230      68.707  92.124  82.699  1.00  0.00           C  
ATOM   3643  O   ALA   230      68.020  91.147  82.472  1.00  0.00           O  
ATOM   3644  N   VAL   231      68.292  93.420  82.499  1.00  0.00           N  
ATOM   3645  H   VAL   231      69.025  94.115  82.487  1.00  0.00           H  
ATOM   3646  CA  VAL   231      66.825  93.682  82.232  1.00  0.00           C  
ATOM   3647  HA  VAL   231      66.156  93.070  82.838  1.00  0.00           H  
ATOM   3648  CB  VAL   231      66.310  95.133  82.457  1.00  0.00           C  
ATOM   3649  HB  VAL   231      66.551  95.442  83.474  1.00  0.00           H  
ATOM   3650  CG1 VAL   231      67.116  96.169  81.632  1.00  0.00           C  
ATOM   3651 HG11 VAL   231      66.825  96.161  80.582  1.00  0.00           H  
ATOM   3652 HG12 VAL   231      66.914  97.079  82.197  1.00  0.00           H  
ATOM   3653 HG13 VAL   231      68.145  95.897  81.867  1.00  0.00           H  
ATOM   3654  CG2 VAL   231      64.856  95.270  82.061  1.00  0.00           C  
ATOM   3655 HG21 VAL   231      64.650  95.063  81.011  1.00  0.00           H  
ATOM   3656 HG22 VAL   231      64.259  94.590  82.668  1.00  0.00           H  
ATOM   3657 HG23 VAL   231      64.532  96.292  82.257  1.00  0.00           H  
ATOM   3658  C   VAL   231      66.520  93.205  80.789  1.00  0.00           C  
ATOM   3659  O   VAL   231      65.521  92.595  80.452  1.00  0.00           O  
ATOM   3660  N   TRP   232      67.447  93.424  79.821  1.00  0.00           N  
ATOM   3661  H   TRP   232      68.305  93.918  80.025  1.00  0.00           H  
ATOM   3662  CA  TRP   232      67.379  92.797  78.466  1.00  0.00           C  
ATOM   3663  HA  TRP   232      66.463  93.205  78.037  1.00  0.00           H  
ATOM   3664  CB  TRP   232      68.437  93.343  77.524  1.00  0.00           C  
ATOM   3665  HB2 TRP   232      69.452  93.077  77.817  1.00  0.00           H  
ATOM   3666  HB3 TRP   232      68.308  93.079  76.474  1.00  0.00           H  
ATOM   3667  CG  TRP   232      68.381  94.846  77.276  1.00  0.00           C  
ATOM   3668  CD1 TRP   232      69.372  95.766  77.362  1.00  0.00           C  
ATOM   3669  HD1 TRP   232      70.365  95.607  77.757  1.00  0.00           H  
ATOM   3670  NE1 TRP   232      68.943  96.911  76.803  1.00  0.00           N  
ATOM   3671  HE1 TRP   232      69.443  97.780  76.918  1.00  0.00           H  
ATOM   3672  CE2 TRP   232      67.615  96.831  76.390  1.00  0.00           C  
ATOM   3673  CZ2 TRP   232      66.757  97.682  75.635  1.00  0.00           C  
ATOM   3674  HZ2 TRP   232      67.059  98.704  75.460  1.00  0.00           H  
ATOM   3675  CH2 TRP   232      65.547  97.211  75.235  1.00  0.00           C  
ATOM   3676  HH2 TRP   232      64.908  97.891  74.692  1.00  0.00           H  
ATOM   3677  CZ3 TRP   232      65.124  95.941  75.526  1.00  0.00           C  
ATOM   3678  HZ3 TRP   232      64.106  95.637  75.332  1.00  0.00           H  
ATOM   3679  CE3 TRP   232      65.996  95.031  76.173  1.00  0.00           C  
ATOM   3680  HE3 TRP   232      65.728  93.997  76.337  1.00  0.00           H  
ATOM   3681  CD2 TRP   232      67.235  95.475  76.647  1.00  0.00           C  
ATOM   3682  C   TRP   232      67.375  91.304  78.446  1.00  0.00           C  
ATOM   3683  O   TRP   232      66.550  90.747  77.693  1.00  0.00           O  
ATOM   3684  N   ALA   233      68.170  90.569  79.285  1.00  0.00           N  
ATOM   3685  H   ALA   233      68.692  91.183  79.893  1.00  0.00           H  
ATOM   3686  CA  ALA   233      68.086  89.098  79.402  1.00  0.00           C  
ATOM   3687  HA  ALA   233      68.348  88.659  78.439  1.00  0.00           H  
ATOM   3688  CB  ALA   233      69.109  88.698  80.441  1.00  0.00           C  
ATOM   3689  HB1 ALA   233      69.087  87.609  80.473  1.00  0.00           H  
ATOM   3690  HB2 ALA   233      70.074  89.049  80.077  1.00  0.00           H  
ATOM   3691  HB3 ALA   233      68.877  88.977  81.469  1.00  0.00           H  
ATOM   3692  C   ALA   233      66.710  88.646  79.848  1.00  0.00           C  
ATOM   3693  O   ALA   233      66.279  87.623  79.410  1.00  0.00           O  
ATOM   3694  N   LYS   234      65.914  89.401  80.601  1.00  0.00           N  
ATOM   3695  H   LYS   234      66.297  90.306  80.831  1.00  0.00           H  
ATOM   3696  CA  LYS   234      64.521  89.133  80.935  1.00  0.00           C  
ATOM   3697  HA  LYS   234      64.490  88.046  81.010  1.00  0.00           H  
ATOM   3698  CB  LYS   234      64.191  89.843  82.236  1.00  0.00           C  
ATOM   3699  HB2 LYS   234      64.223  90.920  82.070  1.00  0.00           H  
ATOM   3700  HB3 LYS   234      63.166  89.578  82.496  1.00  0.00           H  
ATOM   3701  CG  LYS   234      65.016  89.452  83.447  1.00  0.00           C  
ATOM   3702  HG2 LYS   234      65.016  88.367  83.544  1.00  0.00           H  
ATOM   3703  HG3 LYS   234      66.021  89.818  83.235  1.00  0.00           H  
ATOM   3704  CD  LYS   234      64.457  90.112  84.747  1.00  0.00           C  
ATOM   3705  HD2 LYS   234      63.367  90.118  84.733  1.00  0.00           H  
ATOM   3706  HD3 LYS   234      64.684  89.526  85.637  1.00  0.00           H  
ATOM   3707  CE  LYS   234      64.992  91.578  84.856  1.00  0.00           C  
ATOM   3708  HE2 LYS   234      66.049  91.495  84.607  1.00  0.00           H  
ATOM   3709  HE3 LYS   234      64.578  92.170  84.040  1.00  0.00           H  
ATOM   3710  NZ  LYS   234      64.741  92.241  86.140  1.00  0.00           N  
ATOM   3711  HZ1 LYS   234      63.844  92.691  86.258  1.00  0.00           H  
ATOM   3712  HZ2 LYS   234      64.923  91.562  86.865  1.00  0.00           H  
ATOM   3713  HZ3 LYS   234      65.450  92.939  86.316  1.00  0.00           H  
ATOM   3714  C   LYS   234      63.586  89.456  79.826  1.00  0.00           C  
ATOM   3715  O   LYS   234      62.902  88.608  79.448  1.00  0.00           O  
ATOM   3716  N   ILE   235      63.754  90.549  79.103  1.00  0.00           N  
ATOM   3717  H   ILE   235      64.503  91.132  79.449  1.00  0.00           H  
ATOM   3718  CA  ILE   235      62.797  90.949  78.002  1.00  0.00           C  
ATOM   3719  HA  ILE   235      61.764  90.875  78.342  1.00  0.00           H  
ATOM   3720  CB  ILE   235      63.074  92.474  77.682  1.00  0.00           C  
ATOM   3721  HB  ILE   235      64.138  92.704  77.634  1.00  0.00           H  
ATOM   3722  CG2 ILE   235      62.479  92.766  76.295  1.00  0.00           C  
ATOM   3723 HG21 ILE   235      62.606  93.823  76.062  1.00  0.00           H  
ATOM   3724 HG22 ILE   235      62.879  92.063  75.565  1.00  0.00           H  
ATOM   3725 HG23 ILE   235      61.411  92.610  76.448  1.00  0.00           H  
ATOM   3726  CG1 ILE   235      62.374  93.275  78.828  1.00  0.00           C  
ATOM   3727 HG12 ILE   235      61.289  93.284  78.725  1.00  0.00           H  
ATOM   3728 HG13 ILE   235      62.657  92.800  79.767  1.00  0.00           H  
ATOM   3729  CD1 ILE   235      62.868  94.745  78.975  1.00  0.00           C  
ATOM   3730 HD11 ILE   235      62.355  95.112  79.863  1.00  0.00           H  
ATOM   3731 HD12 ILE   235      63.948  94.892  78.937  1.00  0.00           H  
ATOM   3732 HD13 ILE   235      62.444  95.360  78.181  1.00  0.00           H  
ATOM   3733  C   ILE   235      62.968  89.922  76.882  1.00  0.00           C  
ATOM   3734  O   ILE   235      61.965  89.337  76.439  1.00  0.00           O  
ATOM   3735  N   LEU   236      64.206  89.523  76.523  1.00  0.00           N  
ATOM   3736  H   LEU   236      64.978  89.958  77.006  1.00  0.00           H  
ATOM   3737  CA  LEU   236      64.511  88.589  75.514  1.00  0.00           C  
ATOM   3738  HA  LEU   236      63.945  88.802  74.607  1.00  0.00           H  
ATOM   3739  CB  LEU   236      66.009  88.615  75.081  1.00  0.00           C  
ATOM   3740  HB2 LEU   236      66.609  88.706  75.987  1.00  0.00           H  
ATOM   3741  HB3 LEU   236      66.246  87.682  74.571  1.00  0.00           H  
ATOM   3742  CG  LEU   236      66.304  89.629  73.963  1.00  0.00           C  
ATOM   3743  HG  LEU   236      65.593  89.555  73.140  1.00  0.00           H  
ATOM   3744  CD1 LEU   236      66.121  91.065  74.410  1.00  0.00           C  
ATOM   3745 HD11 LEU   236      65.040  91.203  74.444  1.00  0.00           H  
ATOM   3746 HD12 LEU   236      66.746  91.276  75.278  1.00  0.00           H  
ATOM   3747 HD13 LEU   236      66.512  91.724  73.636  1.00  0.00           H  
ATOM   3748  CD2 LEU   236      67.748  89.536  73.433  1.00  0.00           C  
ATOM   3749 HD21 LEU   236      68.009  88.603  72.933  1.00  0.00           H  
ATOM   3750 HD22 LEU   236      68.067  90.339  72.769  1.00  0.00           H  
ATOM   3751 HD23 LEU   236      68.408  89.540  74.299  1.00  0.00           H  
ATOM   3752  C   LEU   236      64.124  87.119  75.812  1.00  0.00           C  
ATOM   3753  O   LEU   236      63.834  86.322  74.952  1.00  0.00           O  
ATOM   3754  N   SER   237      64.018  86.774  77.098  1.00  0.00           N  
ATOM   3755  H   SER   237      64.075  87.530  77.766  1.00  0.00           H  
ATOM   3756  CA  SER   237      63.553  85.426  77.635  1.00  0.00           C  
ATOM   3757  HA  SER   237      63.751  84.715  76.833  1.00  0.00           H  
ATOM   3758  CB  SER   237      64.462  85.012  78.846  1.00  0.00           C  
ATOM   3759  HB2 SER   237      64.088  85.468  79.762  1.00  0.00           H  
ATOM   3760  HB3 SER   237      64.321  83.944  79.013  1.00  0.00           H  
ATOM   3761  OG  SER   237      65.834  85.188  78.618  1.00  0.00           O  
ATOM   3762  HG  SER   237      66.203  86.061  78.775  1.00  0.00           H  
ATOM   3763  C   SER   237      62.096  85.364  78.005  1.00  0.00           C  
ATOM   3764  O   SER   237      61.741  84.324  78.527  1.00  0.00           O  
ATOM   3765  N   SER   238      61.257  86.409  77.847  1.00  0.00           N  
ATOM   3766  H   SER   238      61.659  87.241  77.439  1.00  0.00           H  
ATOM   3767  CA  SER   238      59.867  86.450  78.322  1.00  0.00           C  
ATOM   3768  HA  SER   238      59.626  85.393  78.430  1.00  0.00           H  
ATOM   3769  CB  SER   238      59.622  87.219  79.617  1.00  0.00           C  
ATOM   3770  HB2 SER   238      58.703  86.762  79.985  1.00  0.00           H  
ATOM   3771  HB3 SER   238      60.454  87.219  80.321  1.00  0.00           H  
ATOM   3772  OG  SER   238      59.201  88.567  79.389  1.00  0.00           O  
ATOM   3773  HG  SER   238      59.995  89.077  79.567  1.00  0.00           H  
ATOM   3774  C   SER   238      58.871  86.851  77.177  1.00  0.00           C  
ATOM   3775  O   SER   238      57.812  86.212  77.188  1.00  0.00           O  
ATOM   3776  N   PHE   239      59.194  87.687  76.227  1.00  0.00           N  
ATOM   3777  H   PHE   239      60.088  88.148  76.314  1.00  0.00           H  
ATOM   3778  CA  PHE   239      58.441  88.127  75.107  1.00  0.00           C  
ATOM   3779  HA  PHE   239      57.538  88.602  75.489  1.00  0.00           H  
ATOM   3780  CB  PHE   239      59.086  89.329  74.421  1.00  0.00           C  
ATOM   3781  HB2 PHE   239      60.151  89.095  74.400  1.00  0.00           H  
ATOM   3782  HB3 PHE   239      58.759  89.304  73.381  1.00  0.00           H  
ATOM   3783  CG  PHE   239      58.891  90.679  75.118  1.00  0.00           C  
ATOM   3784  CD1 PHE   239      58.660  91.854  74.342  1.00  0.00           C  
ATOM   3785  HD1 PHE   239      58.693  91.805  73.263  1.00  0.00           H  
ATOM   3786  CE1 PHE   239      58.447  93.065  74.944  1.00  0.00           C  
ATOM   3787  HE1 PHE   239      58.113  93.832  74.261  1.00  0.00           H  
ATOM   3788  CZ  PHE   239      58.542  93.218  76.364  1.00  0.00           C  
ATOM   3789  HZ  PHE   239      58.361  94.154  76.871  1.00  0.00           H  
ATOM   3790  CE2 PHE   239      58.726  92.073  77.156  1.00  0.00           C  
ATOM   3791  HE2 PHE   239      58.743  92.219  78.225  1.00  0.00           H  
ATOM   3792  CD2 PHE   239      58.924  90.815  76.573  1.00  0.00           C  
ATOM   3793  HD2 PHE   239      59.231  89.956  77.153  1.00  0.00           H  
ATOM   3794  C   PHE   239      58.011  87.137  74.065  1.00  0.00           C  
ATOM   3795  O   PHE   239      56.868  87.346  73.606  1.00  0.00           O  
ATOM   3796  N   THR   240      58.612  85.901  73.899  1.00  0.00           N  
ATOM   3797  H   THR   240      59.513  85.803  74.344  1.00  0.00           H  
ATOM   3798  CA  THR   240      58.161  84.969  72.934  1.00  0.00           C  
ATOM   3799  HA  THR   240      57.897  85.636  72.113  1.00  0.00           H  
ATOM   3800  CB  THR   240      59.284  83.962  72.432  1.00  0.00           C  
ATOM   3801  HB  THR   240      59.456  83.266  73.253  1.00  0.00           H  
ATOM   3802  CG2 THR   240      58.874  83.146  71.177  1.00  0.00           C  
ATOM   3803 HG21 THR   240      58.213  83.824  70.637  1.00  0.00           H  
ATOM   3804 HG22 THR   240      59.729  83.046  70.509  1.00  0.00           H  
ATOM   3805 HG23 THR   240      58.432  82.167  71.359  1.00  0.00           H  
ATOM   3806  OG1 THR   240      60.444  84.615  71.994  1.00  0.00           O  
ATOM   3807  HG1 THR   240      60.839  84.849  72.837  1.00  0.00           H  
ATOM   3808  C   THR   240      56.950  84.153  73.415  1.00  0.00           C  
ATOM   3809  O   THR   240      55.974  83.894  72.717  1.00  0.00           O  
ATOM   3810  N   ASP   241      56.848  83.953  74.736  1.00  0.00           N  
ATOM   3811  H   ASP   241      57.621  84.241  75.319  1.00  0.00           H  
ATOM   3812  CA  ASP   241      55.590  83.413  75.385  1.00  0.00           C  
ATOM   3813  HA  ASP   241      55.459  82.448  74.895  1.00  0.00           H  
ATOM   3814  CB  ASP   241      55.854  83.043  76.887  1.00  0.00           C  
ATOM   3815  HB2 ASP   241      55.870  83.898  77.564  1.00  0.00           H  
ATOM   3816  HB3 ASP   241      54.971  82.490  77.206  1.00  0.00           H  
ATOM   3817  CG  ASP   241      57.163  82.308  77.122  1.00  0.00           C  
ATOM   3818  OD1 ASP   241      57.888  82.710  78.006  1.00  0.00           O  
ATOM   3819  OD2 ASP   241      57.443  81.323  76.344  1.00  0.00           O  
ATOM   3820  C   ASP   241      54.395  84.252  75.129  1.00  0.00           C  
ATOM   3821  O   ASP   241      53.290  83.723  74.982  1.00  0.00           O  
ATOM   3822  N   LYS   242      54.527  85.578  75.033  1.00  0.00           N  
ATOM   3823  H   LYS   242      55.400  86.024  75.274  1.00  0.00           H  
ATOM   3824  CA  LYS   242      53.438  86.563  74.792  1.00  0.00           C  
ATOM   3825  HA  LYS   242      52.555  86.081  75.211  1.00  0.00           H  
ATOM   3826  CB  LYS   242      53.789  87.888  75.340  1.00  0.00           C  
ATOM   3827  HB2 LYS   242      54.707  88.234  74.864  1.00  0.00           H  
ATOM   3828  HB3 LYS   242      52.981  88.555  75.042  1.00  0.00           H  
ATOM   3829  CG  LYS   242      54.009  87.876  76.899  1.00  0.00           C  
ATOM   3830  HG2 LYS   242      54.976  87.431  77.131  1.00  0.00           H  
ATOM   3831  HG3 LYS   242      54.195  88.867  77.313  1.00  0.00           H  
ATOM   3832  CD  LYS   242      52.884  87.245  77.780  1.00  0.00           C  
ATOM   3833  HD2 LYS   242      51.972  87.826  77.638  1.00  0.00           H  
ATOM   3834  HD3 LYS   242      52.784  86.171  77.623  1.00  0.00           H  
ATOM   3835  CE  LYS   242      53.333  87.289  79.280  1.00  0.00           C  
ATOM   3836  HE2 LYS   242      53.450  88.305  79.658  1.00  0.00           H  
ATOM   3837  HE3 LYS   242      52.628  86.731  79.897  1.00  0.00           H  
ATOM   3838  NZ  LYS   242      54.735  86.662  79.436  1.00  0.00           N  
ATOM   3839  HZ1 LYS   242      55.437  87.152  78.901  1.00  0.00           H  
ATOM   3840  HZ2 LYS   242      55.108  86.778  80.367  1.00  0.00           H  
ATOM   3841  HZ3 LYS   242      54.679  85.690  79.168  1.00  0.00           H  
ATOM   3842  C   LYS   242      53.114  86.683  73.311  1.00  0.00           C  
ATOM   3843  O   LYS   242      52.439  87.678  72.874  1.00  0.00           O  
ATOM   3844  N   GLU   243      53.542  85.677  72.474  1.00  0.00           N  
ATOM   3845  H   GLU   243      54.120  84.943  72.858  1.00  0.00           H  
ATOM   3846  CA  GLU   243      52.897  85.433  71.194  1.00  0.00           C  
ATOM   3847  HA  GLU   243      52.032  86.082  71.060  1.00  0.00           H  
ATOM   3848  CB  GLU   243      53.860  85.859  70.100  1.00  0.00           C  
ATOM   3849  HB2 GLU   243      53.385  85.913  69.120  1.00  0.00           H  
ATOM   3850  HB3 GLU   243      54.121  86.908  70.235  1.00  0.00           H  
ATOM   3851  CG  GLU   243      55.145  85.051  69.969  1.00  0.00           C  
ATOM   3852  HG2 GLU   243      55.945  85.451  70.592  1.00  0.00           H  
ATOM   3853  HG3 GLU   243      54.914  84.059  70.356  1.00  0.00           H  
ATOM   3854  CD  GLU   243      55.674  84.960  68.564  1.00  0.00           C  
ATOM   3855  OE1 GLU   243      56.634  85.666  68.326  1.00  0.00           O  
ATOM   3856  OE2 GLU   243      55.170  84.203  67.690  1.00  0.00           O  
ATOM   3857  C   GLU   243      52.387  83.978  71.082  1.00  0.00           C  
ATOM   3858  O   GLU   243      51.397  83.764  70.356  1.00  0.00           O  
ATOM   3859  N   LEU   244      53.034  82.961  71.752  1.00  0.00           N  
ATOM   3860  H   LEU   244      53.893  83.275  72.182  1.00  0.00           H  
ATOM   3861  CA  LEU   244      52.707  81.556  71.775  1.00  0.00           C  
ATOM   3862  HA  LEU   244      52.855  81.191  70.759  1.00  0.00           H  
ATOM   3863  CB  LEU   244      53.699  80.779  72.637  1.00  0.00           C  
ATOM   3864  HB2 LEU   244      53.919  81.220  73.609  1.00  0.00           H  
ATOM   3865  HB3 LEU   244      53.313  79.763  72.709  1.00  0.00           H  
ATOM   3866  CG  LEU   244      55.118  80.673  72.003  1.00  0.00           C  
ATOM   3867  HG  LEU   244      55.495  81.573  71.516  1.00  0.00           H  
ATOM   3868  CD1 LEU   244      56.244  80.244  73.016  1.00  0.00           C  
ATOM   3869 HD11 LEU   244      57.086  79.957  72.386  1.00  0.00           H  
ATOM   3870 HD12 LEU   244      56.538  81.098  73.626  1.00  0.00           H  
ATOM   3871 HD13 LEU   244      55.918  79.444  73.679  1.00  0.00           H  
ATOM   3872  CD2 LEU   244      55.037  79.634  70.901  1.00  0.00           C  
ATOM   3873 HD21 LEU   244      54.151  79.696  70.270  1.00  0.00           H  
ATOM   3874 HD22 LEU   244      55.899  79.609  70.234  1.00  0.00           H  
ATOM   3875 HD23 LEU   244      54.967  78.683  71.428  1.00  0.00           H  
ATOM   3876  C   LEU   244      51.281  81.232  72.237  1.00  0.00           C  
ATOM   3877  O   LEU   244      50.745  80.184  71.886  1.00  0.00           O  
ATOM   3878  N   LEU   245      50.625  82.202  72.866  1.00  0.00           N  
ATOM   3879  H   LEU   245      51.074  83.076  73.096  1.00  0.00           H  
ATOM   3880  CA  LEU   245      49.163  82.055  73.266  1.00  0.00           C  
ATOM   3881  HA  LEU   245      48.996  81.077  73.718  1.00  0.00           H  
ATOM   3882  CB  LEU   245      48.918  83.109  74.349  1.00  0.00           C  
ATOM   3883  HB2 LEU   245      48.002  82.708  74.783  1.00  0.00           H  
ATOM   3884  HB3 LEU   245      49.675  82.913  75.108  1.00  0.00           H  
ATOM   3885  CG  LEU   245      48.684  84.617  73.953  1.00  0.00           C  
ATOM   3886  HG  LEU   245      47.935  84.601  73.161  1.00  0.00           H  
ATOM   3887  CD1 LEU   245      48.312  85.573  75.063  1.00  0.00           C  
ATOM   3888 HD11 LEU   245      49.143  85.459  75.759  1.00  0.00           H  
ATOM   3889 HD12 LEU   245      48.286  86.605  74.715  1.00  0.00           H  
ATOM   3890 HD13 LEU   245      47.313  85.367  75.445  1.00  0.00           H  
ATOM   3891  CD2 LEU   245      49.951  85.197  73.466  1.00  0.00           C  
ATOM   3892 HD21 LEU   245      49.811  86.277  73.425  1.00  0.00           H  
ATOM   3893 HD22 LEU   245      50.827  84.922  74.053  1.00  0.00           H  
ATOM   3894 HD23 LEU   245      50.081  84.937  72.415  1.00  0.00           H  
ATOM   3895  C   LEU   245      48.171  82.180  72.123  1.00  0.00           C  
ATOM   3896  O   LEU   245      47.046  81.776  72.329  1.00  0.00           O  
ATOM   3897  N   ALA   246      48.584  82.714  70.987  1.00  0.00           N  
ATOM   3898  H   ALA   246      49.449  83.235  70.968  1.00  0.00           H  
ATOM   3899  CA  ALA   246      47.849  82.567  69.776  1.00  0.00           C  
ATOM   3900  HA  ALA   246      46.797  82.436  70.028  1.00  0.00           H  
ATOM   3901  CB  ALA   246      47.959  83.841  68.971  1.00  0.00           C  
ATOM   3902  HB1 ALA   246      47.392  83.708  68.050  1.00  0.00           H  
ATOM   3903  HB2 ALA   246      47.435  84.649  69.482  1.00  0.00           H  
ATOM   3904  HB3 ALA   246      49.030  84.006  68.853  1.00  0.00           H  
ATOM   3905  C   ALA   246      48.273  81.279  69.069  1.00  0.00           C  
ATOM   3906  O   ALA   246      47.469  80.389  68.821  1.00  0.00           O  
ATOM   3907  N   TYR   247      49.554  81.093  68.807  1.00  0.00           N  
ATOM   3908  H   TYR   247      50.156  81.851  69.093  1.00  0.00           H  
ATOM   3909  CA  TYR   247      50.123  79.958  68.058  1.00  0.00           C  
ATOM   3910  HA  TYR   247      49.598  80.005  67.104  1.00  0.00           H  
ATOM   3911  CB  TYR   247      51.630  80.186  67.874  1.00  0.00           C  
ATOM   3912  HB2 TYR   247      51.767  81.097  67.291  1.00  0.00           H  
ATOM   3913  HB3 TYR   247      52.159  80.201  68.827  1.00  0.00           H  
ATOM   3914  CG  TYR   247      52.234  79.035  67.197  1.00  0.00           C  
ATOM   3915  CD1 TYR   247      52.285  78.984  65.808  1.00  0.00           C  
ATOM   3916  HD1 TYR   247      52.018  79.809  65.164  1.00  0.00           H  
ATOM   3917  CE1 TYR   247      52.581  77.736  65.242  1.00  0.00           C  
ATOM   3918  HE1 TYR   247      52.390  77.708  64.180  1.00  0.00           H  
ATOM   3919  CZ  TYR   247      52.912  76.615  65.982  1.00  0.00           C  
ATOM   3920  OH  TYR   247      53.080  75.399  65.400  1.00  0.00           O  
ATOM   3921  HH  TYR   247      53.538  74.787  65.982  1.00  0.00           H  
ATOM   3922  CE2 TYR   247      53.003  76.764  67.422  1.00  0.00           C  
ATOM   3923  HE2 TYR   247      53.138  75.849  67.979  1.00  0.00           H  
ATOM   3924  CD2 TYR   247      52.635  77.930  67.954  1.00  0.00           C  
ATOM   3925  HD2 TYR   247      52.697  78.020  69.028  1.00  0.00           H  
ATOM   3926  C   TYR   247      49.838  78.617  68.647  1.00  0.00           C  
ATOM   3927  O   TYR   247      49.626  77.668  67.870  1.00  0.00           O  
ATOM   3928  N   ALA   248      49.534  78.525  69.943  1.00  0.00           N  
ATOM   3929  H   ALA   248      49.624  79.382  70.470  1.00  0.00           H  
ATOM   3930  CA  ALA   248      49.125  77.254  70.533  1.00  0.00           C  
ATOM   3931  HA  ALA   248      49.982  76.614  70.321  1.00  0.00           H  
ATOM   3932  CB  ALA   248      49.093  77.516  72.022  1.00  0.00           C  
ATOM   3933  HB1 ALA   248      48.607  76.659  72.489  1.00  0.00           H  
ATOM   3934  HB2 ALA   248      50.118  77.695  72.349  1.00  0.00           H  
ATOM   3935  HB3 ALA   248      48.523  78.349  72.434  1.00  0.00           H  
ATOM   3936  C   ALA   248      47.803  76.726  69.850  1.00  0.00           C  
ATOM   3937  O   ALA   248      47.664  75.566  69.675  1.00  0.00           O  
ATOM   3938  N   LYS   249      46.845  77.630  69.649  1.00  0.00           N  
ATOM   3939  H   LYS   249      47.109  78.589  69.824  1.00  0.00           H  
ATOM   3940  CA  LYS   249      45.474  77.400  69.028  1.00  0.00           C  
ATOM   3941  HA  LYS   249      44.950  76.597  69.547  1.00  0.00           H  
ATOM   3942  CB  LYS   249      44.646  78.661  69.050  1.00  0.00           C  
ATOM   3943  HB2 LYS   249      45.202  79.492  68.615  1.00  0.00           H  
ATOM   3944  HB3 LYS   249      43.757  78.451  68.455  1.00  0.00           H  
ATOM   3945  CG  LYS   249      44.317  79.102  70.430  1.00  0.00           C  
ATOM   3946  HG2 LYS   249      43.829  78.230  70.866  1.00  0.00           H  
ATOM   3947  HG3 LYS   249      45.289  79.257  70.898  1.00  0.00           H  
ATOM   3948  CD  LYS   249      43.474  80.369  70.298  1.00  0.00           C  
ATOM   3949  HD2 LYS   249      42.846  80.465  69.412  1.00  0.00           H  
ATOM   3950  HD3 LYS   249      42.916  80.448  71.231  1.00  0.00           H  
ATOM   3951  CE  LYS   249      44.251  81.664  70.170  1.00  0.00           C  
ATOM   3952  HE2 LYS   249      44.853  81.777  71.072  1.00  0.00           H  
ATOM   3953  HE3 LYS   249      44.893  81.648  69.290  1.00  0.00           H  
ATOM   3954  NZ  LYS   249      43.464  82.882  69.999  1.00  0.00           N  
ATOM   3955  HZ1 LYS   249      42.813  83.005  70.761  1.00  0.00           H  
ATOM   3956  HZ2 LYS   249      44.075  83.686  70.017  1.00  0.00           H  
ATOM   3957  HZ3 LYS   249      42.853  82.942  69.198  1.00  0.00           H  
ATOM   3958  C   LYS   249      45.727  76.871  67.631  1.00  0.00           C  
ATOM   3959  O   LYS   249      44.920  76.069  67.212  1.00  0.00           O  
ATOM   3960  N   ALA   250      46.826  77.268  66.959  1.00  0.00           N  
ATOM   3961  H   ALA   250      47.308  78.071  67.337  1.00  0.00           H  
ATOM   3962  CA  ALA   250      47.057  76.736  65.614  1.00  0.00           C  
ATOM   3963  HA  ALA   250      46.173  76.621  64.987  1.00  0.00           H  
ATOM   3964  CB  ALA   250      47.983  77.774  64.934  1.00  0.00           C  
ATOM   3965  HB1 ALA   250      48.905  78.004  65.469  1.00  0.00           H  
ATOM   3966  HB2 ALA   250      48.235  77.421  63.934  1.00  0.00           H  
ATOM   3967  HB3 ALA   250      47.366  78.663  64.801  1.00  0.00           H  
ATOM   3968  C   ALA   250      47.735  75.371  65.597  1.00  0.00           C  
ATOM   3969  O   ALA   250      47.537  74.538  64.730  1.00  0.00           O  
ATOM   3970  N   GLY   251      48.783  75.220  66.415  1.00  0.00           N  
ATOM   3971  H   GLY   251      49.055  76.046  66.930  1.00  0.00           H  
ATOM   3972  CA  GLY   251      49.662  74.002  66.456  1.00  0.00           C  
ATOM   3973  HA2 GLY   251      49.966  73.856  65.419  1.00  0.00           H  
ATOM   3974  HA3 GLY   251      50.485  74.218  67.138  1.00  0.00           H  
ATOM   3975  C   GLY   251      48.883  72.742  66.921  1.00  0.00           C  
ATOM   3976  O   GLY   251      49.062  71.658  66.335  1.00  0.00           O  
ATOM   3977  N   ALA   252      47.915  72.927  67.864  1.00  0.00           N  
ATOM   3978  H   ALA   252      47.813  73.875  68.198  1.00  0.00           H  
ATOM   3979  CA  ALA   252      46.842  71.957  68.177  1.00  0.00           C  
ATOM   3980  HA  ALA   252      47.229  71.010  68.553  1.00  0.00           H  
ATOM   3981  CB  ALA   252      45.956  72.496  69.289  1.00  0.00           C  
ATOM   3982  HB1 ALA   252      45.562  73.467  68.987  1.00  0.00           H  
ATOM   3983  HB2 ALA   252      45.203  71.742  69.518  1.00  0.00           H  
ATOM   3984  HB3 ALA   252      46.652  72.580  70.123  1.00  0.00           H  
ATOM   3985  C   ALA   252      45.937  71.596  66.980  1.00  0.00           C  
ATOM   3986  O   ALA   252      45.547  70.462  66.904  1.00  0.00           O  
ATOM   3987  N   VAL   253      45.676  72.538  66.094  1.00  0.00           N  
ATOM   3988  H   VAL   253      46.134  73.430  66.212  1.00  0.00           H  
ATOM   3989  CA  VAL   253      44.891  72.156  64.911  1.00  0.00           C  
ATOM   3990  HA  VAL   253      44.084  71.528  65.287  1.00  0.00           H  
ATOM   3991  CB  VAL   253      44.346  73.356  64.162  1.00  0.00           C  
ATOM   3992  HB  VAL   253      45.218  73.968  63.930  1.00  0.00           H  
ATOM   3993  CG1 VAL   253      43.629  72.986  62.866  1.00  0.00           C  
ATOM   3994 HG11 VAL   253      44.340  72.754  62.073  1.00  0.00           H  
ATOM   3995 HG12 VAL   253      42.863  72.236  63.063  1.00  0.00           H  
ATOM   3996 HG13 VAL   253      42.994  73.775  62.461  1.00  0.00           H  
ATOM   3997  CG2 VAL   253      43.428  74.214  64.983  1.00  0.00           C  
ATOM   3998 HG21 VAL   253      42.446  73.741  64.948  1.00  0.00           H  
ATOM   3999 HG22 VAL   253      43.678  74.309  66.040  1.00  0.00           H  
ATOM   4000 HG23 VAL   253      43.399  75.241  64.618  1.00  0.00           H  
ATOM   4001  C   VAL   253      45.676  71.285  63.910  1.00  0.00           C  
ATOM   4002  O   VAL   253      45.117  70.392  63.293  1.00  0.00           O  
ATOM   4003  N   ALA   254      47.004  71.569  63.772  1.00  0.00           N  
ATOM   4004  H   ALA   254      47.289  72.415  64.245  1.00  0.00           H  
ATOM   4005  CA  ALA   254      47.806  70.760  62.835  1.00  0.00           C  
ATOM   4006  HA  ALA   254      47.096  70.487  62.054  1.00  0.00           H  
ATOM   4007  CB  ALA   254      48.965  71.624  62.426  1.00  0.00           C  
ATOM   4008  HB1 ALA   254      49.483  71.194  61.569  1.00  0.00           H  
ATOM   4009  HB2 ALA   254      48.446  72.562  62.230  1.00  0.00           H  
ATOM   4010  HB3 ALA   254      49.692  71.695  63.235  1.00  0.00           H  
ATOM   4011  C   ALA   254      48.275  69.471  63.498  1.00  0.00           C  
ATOM   4012  O   ALA   254      48.790  68.664  62.767  1.00  0.00           O  
ATOM   4013  N   GLU   255      47.956  69.269  64.729  1.00  0.00           N  
ATOM   4014  H   GLU   255      47.585  70.032  65.277  1.00  0.00           H  
ATOM   4015  CA  GLU   255      48.093  67.933  65.436  1.00  0.00           C  
ATOM   4016  HA  GLU   255      48.895  67.377  64.951  1.00  0.00           H  
ATOM   4017  CB  GLU   255      48.332  68.225  66.971  1.00  0.00           C  
ATOM   4018  HB2 GLU   255      49.070  69.012  67.126  1.00  0.00           H  
ATOM   4019  HB3 GLU   255      47.351  68.590  67.277  1.00  0.00           H  
ATOM   4020  CG  GLU   255      48.712  67.025  67.875  1.00  0.00           C  
ATOM   4021  HG2 GLU   255      48.683  67.420  68.891  1.00  0.00           H  
ATOM   4022  HG3 GLU   255      47.988  66.210  67.862  1.00  0.00           H  
ATOM   4023  CD  GLU   255      50.112  66.396  67.608  1.00  0.00           C  
ATOM   4024  OE1 GLU   255      50.550  66.215  66.441  1.00  0.00           O  
ATOM   4025  OE2 GLU   255      50.849  66.049  68.608  1.00  0.00           O  
ATOM   4026  C   GLU   255      46.783  67.122  65.214  1.00  0.00           C  
ATOM   4027  O   GLU   255      46.876  65.910  64.992  1.00  0.00           O  
ATOM   4028  N   GLU   256      45.596  67.773  65.273  1.00  0.00           N  
ATOM   4029  H   GLU   256      45.426  68.698  65.640  1.00  0.00           H  
ATOM   4030  CA  GLU   256      44.349  67.009  64.975  1.00  0.00           C  
ATOM   4031  HA  GLU   256      44.493  65.991  65.340  1.00  0.00           H  
ATOM   4032  CB  GLU   256      43.081  67.437  65.705  1.00  0.00           C  
ATOM   4033  HB2 GLU   256      42.299  66.705  65.504  1.00  0.00           H  
ATOM   4034  HB3 GLU   256      43.384  67.484  66.751  1.00  0.00           H  
ATOM   4035  CG  GLU   256      42.529  68.734  65.152  1.00  0.00           C  
ATOM   4036  HG2 GLU   256      43.396  69.395  65.165  1.00  0.00           H  
ATOM   4037  HG3 GLU   256      42.240  68.666  64.103  1.00  0.00           H  
ATOM   4038  CD  GLU   256      41.439  69.346  66.015  1.00  0.00           C  
ATOM   4039  OE1 GLU   256      41.026  70.477  65.620  1.00  0.00           O  
ATOM   4040  OE2 GLU   256      40.974  68.663  66.905  1.00  0.00           O  
ATOM   4041  C   GLU   256      44.187  66.688  63.511  1.00  0.00           C  
ATOM   4042  O   GLU   256      43.668  65.670  63.165  1.00  0.00           O  
ATOM   4043  N   VAL   257      44.570  67.657  62.592  1.00  0.00           N  
ATOM   4044  H   VAL   257      44.835  68.533  63.021  1.00  0.00           H  
ATOM   4045  CA  VAL   257      44.510  67.511  61.170  1.00  0.00           C  
ATOM   4046  HA  VAL   257      43.570  66.976  61.030  1.00  0.00           H  
ATOM   4047  CB  VAL   257      44.396  68.871  60.509  1.00  0.00           C  
ATOM   4048  HB  VAL   257      45.306  69.366  60.847  1.00  0.00           H  
ATOM   4049  CG1 VAL   257      44.414  68.786  58.920  1.00  0.00           C  
ATOM   4050 HG11 VAL   257      43.546  68.228  58.570  1.00  0.00           H  
ATOM   4051 HG12 VAL   257      44.557  69.801  58.548  1.00  0.00           H  
ATOM   4052 HG13 VAL   257      45.242  68.200  58.520  1.00  0.00           H  
ATOM   4053  CG2 VAL   257      43.042  69.597  60.779  1.00  0.00           C  
ATOM   4054 HG21 VAL   257      42.125  69.279  60.283  1.00  0.00           H  
ATOM   4055 HG22 VAL   257      42.722  69.406  61.803  1.00  0.00           H  
ATOM   4056 HG23 VAL   257      43.123  70.650  60.509  1.00  0.00           H  
ATOM   4057  C   VAL   257      45.544  66.438  60.672  1.00  0.00           C  
ATOM   4058  O   VAL   257      45.339  65.716  59.688  1.00  0.00           O  
ATOM   4059  N   LEU   258      46.714  66.426  61.349  1.00  0.00           N  
ATOM   4060  H   LEU   258      47.066  67.200  61.893  1.00  0.00           H  
ATOM   4061  CA  LEU   258      47.689  65.373  61.129  1.00  0.00           C  
ATOM   4062  HA  LEU   258      47.844  65.309  60.052  1.00  0.00           H  
ATOM   4063  CB  LEU   258      49.034  65.683  61.853  1.00  0.00           C  
ATOM   4064  HB2 LEU   258      49.324  66.643  61.428  1.00  0.00           H  
ATOM   4065  HB3 LEU   258      48.803  65.725  62.917  1.00  0.00           H  
ATOM   4066  CG  LEU   258      50.199  64.787  61.582  1.00  0.00           C  
ATOM   4067  HG  LEU   258      49.971  63.803  61.990  1.00  0.00           H  
ATOM   4068  CD1 LEU   258      50.503  64.570  60.088  1.00  0.00           C  
ATOM   4069 HD11 LEU   258      49.742  63.909  59.673  1.00  0.00           H  
ATOM   4070 HD12 LEU   258      50.448  65.482  59.493  1.00  0.00           H  
ATOM   4071 HD13 LEU   258      51.374  63.950  59.871  1.00  0.00           H  
ATOM   4072  CD2 LEU   258      51.512  65.256  62.198  1.00  0.00           C  
ATOM   4073 HD21 LEU   258      51.945  66.118  61.692  1.00  0.00           H  
ATOM   4074 HD22 LEU   258      51.424  65.261  63.285  1.00  0.00           H  
ATOM   4075 HD23 LEU   258      52.227  64.451  62.029  1.00  0.00           H  
ATOM   4076  C   LEU   258      47.222  63.963  61.539  1.00  0.00           C  
ATOM   4077  O   LEU   258      47.381  63.009  60.807  1.00  0.00           O  
ATOM   4078  N   ALA   259      46.493  63.875  62.703  1.00  0.00           N  
ATOM   4079  H   ALA   259      46.447  64.667  63.328  1.00  0.00           H  
ATOM   4080  CA  ALA   259      46.019  62.599  63.186  1.00  0.00           C  
ATOM   4081  HA  ALA   259      46.850  61.893  63.179  1.00  0.00           H  
ATOM   4082  CB  ALA   259      45.544  62.953  64.638  1.00  0.00           C  
ATOM   4083  HB1 ALA   259      44.639  63.561  64.654  1.00  0.00           H  
ATOM   4084  HB2 ALA   259      45.331  62.007  65.136  1.00  0.00           H  
ATOM   4085  HB3 ALA   259      46.321  63.446  65.221  1.00  0.00           H  
ATOM   4086  C   ALA   259      44.989  62.013  62.277  1.00  0.00           C  
ATOM   4087  O   ALA   259      44.974  60.803  61.997  1.00  0.00           O  
ATOM   4088  N   ALA   260      44.015  62.832  61.798  1.00  0.00           N  
ATOM   4089  H   ALA   260      44.026  63.825  61.980  1.00  0.00           H  
ATOM   4090  CA  ALA   260      42.963  62.457  60.834  1.00  0.00           C  
ATOM   4091  HA  ALA   260      42.704  61.405  60.951  1.00  0.00           H  
ATOM   4092  CB  ALA   260      41.702  63.212  61.224  1.00  0.00           C  
ATOM   4093  HB1 ALA   260      40.855  62.912  60.606  1.00  0.00           H  
ATOM   4094  HB2 ALA   260      41.387  63.095  62.261  1.00  0.00           H  
ATOM   4095  HB3 ALA   260      41.762  64.260  60.930  1.00  0.00           H  
ATOM   4096  C   ALA   260      43.310  62.711  59.363  1.00  0.00           C  
ATOM   4097  O   ALA   260      42.389  62.784  58.526  1.00  0.00           O  
ATOM   4098  N   ILE   261      44.586  62.694  58.915  1.00  0.00           N  
ATOM   4099  H   ILE   261      45.319  62.571  59.599  1.00  0.00           H  
ATOM   4100  CA  ILE   261      45.029  63.082  57.534  1.00  0.00           C  
ATOM   4101  HA  ILE   261      44.643  64.086  57.359  1.00  0.00           H  
ATOM   4102  CB  ILE   261      46.532  63.245  57.489  1.00  0.00           C  
ATOM   4103  HB  ILE   261      46.938  63.884  58.273  1.00  0.00           H  
ATOM   4104  CG2 ILE   261      47.311  61.882  57.630  1.00  0.00           C  
ATOM   4105 HG21 ILE   261      48.392  62.024  57.629  1.00  0.00           H  
ATOM   4106 HG22 ILE   261      47.017  61.376  58.549  1.00  0.00           H  
ATOM   4107 HG23 ILE   261      47.027  61.183  56.844  1.00  0.00           H  
ATOM   4108  CG1 ILE   261      47.182  63.774  56.161  1.00  0.00           C  
ATOM   4109 HG12 ILE   261      48.254  63.903  56.313  1.00  0.00           H  
ATOM   4110 HG13 ILE   261      46.991  63.113  55.316  1.00  0.00           H  
ATOM   4111  CD1 ILE   261      46.611  65.159  55.801  1.00  0.00           C  
ATOM   4112 HD11 ILE   261      46.512  65.819  56.663  1.00  0.00           H  
ATOM   4113 HD12 ILE   261      47.161  65.533  54.937  1.00  0.00           H  
ATOM   4114 HD13 ILE   261      45.573  64.966  55.530  1.00  0.00           H  
ATOM   4115  C   ILE   261      44.439  62.269  56.426  1.00  0.00           C  
ATOM   4116  O   ILE   261      43.979  62.926  55.490  1.00  0.00           O  
ATOM   4117  N   ARG   262      44.305  60.916  56.502  1.00  0.00           N  
ATOM   4118  H   ARG   262      44.773  60.549  57.318  1.00  0.00           H  
ATOM   4119  CA  ARG   262      43.586  60.052  55.585  1.00  0.00           C  
ATOM   4120  HA  ARG   262      44.010  60.161  54.586  1.00  0.00           H  
ATOM   4121  CB  ARG   262      43.678  58.622  55.994  1.00  0.00           C  
ATOM   4122  HB2 ARG   262      43.754  58.523  57.077  1.00  0.00           H  
ATOM   4123  HB3 ARG   262      42.746  58.091  55.806  1.00  0.00           H  
ATOM   4124  CG  ARG   262      44.948  57.890  55.631  1.00  0.00           C  
ATOM   4125  HG2 ARG   262      45.110  57.740  54.564  1.00  0.00           H  
ATOM   4126  HG3 ARG   262      45.743  58.549  55.981  1.00  0.00           H  
ATOM   4127  CD  ARG   262      44.922  56.536  56.368  1.00  0.00           C  
ATOM   4128  HD2 ARG   262      45.291  56.667  57.386  1.00  0.00           H  
ATOM   4129  HD3 ARG   262      43.881  56.216  56.409  1.00  0.00           H  
ATOM   4130  NE  ARG   262      45.593  55.506  55.640  1.00  0.00           N  
ATOM   4131  HE  ARG   262      44.995  54.840  55.172  1.00  0.00           H  
ATOM   4132  CZ  ARG   262      46.923  55.358  55.566  1.00  0.00           C  
ATOM   4133  NH1 ARG   262      47.734  56.179  56.212  1.00  0.00           N  
ATOM   4134 HH11 ARG   262      47.456  56.918  56.842  1.00  0.00           H  
ATOM   4135 HH12 ARG   262      48.723  55.999  56.111  1.00  0.00           H  
ATOM   4136  NH2 ARG   262      47.408  54.371  54.919  1.00  0.00           N  
ATOM   4137 HH21 ARG   262      46.803  53.604  54.663  1.00  0.00           H  
ATOM   4138 HH22 ARG   262      48.395  54.469  54.726  1.00  0.00           H  
ATOM   4139  C   ARG   262      42.088  60.419  55.562  1.00  0.00           C  
ATOM   4140  O   ARG   262      41.608  60.553  54.438  1.00  0.00           O  
ATOM   4141  N   THR   263      41.391  60.627  56.705  1.00  0.00           N  
ATOM   4142  H   THR   263      41.790  60.350  57.590  1.00  0.00           H  
ATOM   4143  CA  THR   263      39.993  61.164  56.690  1.00  0.00           C  
ATOM   4144  HA  THR   263      39.407  60.512  56.042  1.00  0.00           H  
ATOM   4145  CB  THR   263      39.411  61.190  58.119  1.00  0.00           C  
ATOM   4146  HB  THR   263      39.987  61.872  58.745  1.00  0.00           H  
ATOM   4147  CG2 THR   263      37.928  61.411  58.288  1.00  0.00           C  
ATOM   4148 HG21 THR   263      37.449  60.876  57.468  1.00  0.00           H  
ATOM   4149 HG22 THR   263      37.538  61.015  59.225  1.00  0.00           H  
ATOM   4150 HG23 THR   263      37.750  62.476  58.135  1.00  0.00           H  
ATOM   4151  OG1 THR   263      39.598  59.881  58.583  1.00  0.00           O  
ATOM   4152  HG1 THR   263      40.532  59.683  58.688  1.00  0.00           H  
ATOM   4153  C   THR   263      39.876  62.510  56.000  1.00  0.00           C  
ATOM   4154  O   THR   263      38.912  62.663  55.213  1.00  0.00           O  
ATOM   4155  N   VAL   264      40.870  63.410  56.070  1.00  0.00           N  
ATOM   4156  H   VAL   264      41.523  63.270  56.828  1.00  0.00           H  
ATOM   4157  CA  VAL   264      40.820  64.679  55.358  1.00  0.00           C  
ATOM   4158  HA  VAL   264      39.819  65.079  55.523  1.00  0.00           H  
ATOM   4159  CB  VAL   264      41.819  65.562  55.992  1.00  0.00           C  
ATOM   4160  HB  VAL   264      42.811  65.111  55.983  1.00  0.00           H  
ATOM   4161  CG1 VAL   264      41.986  66.927  55.299  1.00  0.00           C  
ATOM   4162 HG11 VAL   264      41.035  67.442  55.158  1.00  0.00           H  
ATOM   4163 HG12 VAL   264      42.588  67.629  55.877  1.00  0.00           H  
ATOM   4164 HG13 VAL   264      42.455  66.662  54.351  1.00  0.00           H  
ATOM   4165  CG2 VAL   264      41.575  65.813  57.500  1.00  0.00           C  
ATOM   4166 HG21 VAL   264      42.454  66.276  57.950  1.00  0.00           H  
ATOM   4167 HG22 VAL   264      40.723  66.461  57.706  1.00  0.00           H  
ATOM   4168 HG23 VAL   264      41.371  64.879  58.024  1.00  0.00           H  
ATOM   4169  C   VAL   264      40.954  64.465  53.868  1.00  0.00           C  
ATOM   4170  O   VAL   264      40.208  65.054  53.061  1.00  0.00           O  
ATOM   4171  N   ILE   265      41.961  63.706  53.427  1.00  0.00           N  
ATOM   4172  H   ILE   265      42.618  63.315  54.087  1.00  0.00           H  
ATOM   4173  CA  ILE   265      42.080  63.249  51.979  1.00  0.00           C  
ATOM   4174  HA  ILE   265      42.135  64.141  51.355  1.00  0.00           H  
ATOM   4175  CB  ILE   265      43.351  62.380  51.764  1.00  0.00           C  
ATOM   4176  HB  ILE   265      43.092  61.437  52.245  1.00  0.00           H  
ATOM   4177  CG2 ILE   265      43.493  61.985  50.267  1.00  0.00           C  
ATOM   4178 HG21 ILE   265      42.753  61.193  50.147  1.00  0.00           H  
ATOM   4179 HG22 ILE   265      43.441  62.796  49.540  1.00  0.00           H  
ATOM   4180 HG23 ILE   265      44.478  61.582  50.033  1.00  0.00           H  
ATOM   4181  CG1 ILE   265      44.713  63.010  52.216  1.00  0.00           C  
ATOM   4182 HG12 ILE   265      44.877  62.774  53.268  1.00  0.00           H  
ATOM   4183 HG13 ILE   265      45.480  62.545  51.597  1.00  0.00           H  
ATOM   4184  CD1 ILE   265      44.843  64.523  51.989  1.00  0.00           C  
ATOM   4185 HD11 ILE   265      44.761  64.571  50.903  1.00  0.00           H  
ATOM   4186 HD12 ILE   265      44.007  65.007  52.495  1.00  0.00           H  
ATOM   4187 HD13 ILE   265      45.772  64.973  52.337  1.00  0.00           H  
ATOM   4188  C   ILE   265      40.724  62.519  51.638  1.00  0.00           C  
ATOM   4189  O   ILE   265      40.249  62.635  50.559  1.00  0.00           O  
ATOM   4190  N   ALA   266      39.961  61.819  52.493  1.00  0.00           N  
ATOM   4191  H   ALA   266      40.354  61.552  53.385  1.00  0.00           H  
ATOM   4192  CA  ALA   266      38.700  61.107  52.088  1.00  0.00           C  
ATOM   4193  HA  ALA   266      38.954  60.729  51.098  1.00  0.00           H  
ATOM   4194  CB  ALA   266      38.385  59.879  52.983  1.00  0.00           C  
ATOM   4195  HB1 ALA   266      38.302  60.297  53.987  1.00  0.00           H  
ATOM   4196  HB2 ALA   266      37.490  59.393  52.597  1.00  0.00           H  
ATOM   4197  HB3 ALA   266      39.215  59.180  53.092  1.00  0.00           H  
ATOM   4198  C   ALA   266      37.565  62.115  51.881  1.00  0.00           C  
ATOM   4199  O   ALA   266      36.898  62.062  50.836  1.00  0.00           O  
ATOM   4200  N   PHE   267      37.333  62.954  52.918  1.00  0.00           N  
ATOM   4201  H   PHE   267      37.997  62.914  53.678  1.00  0.00           H  
ATOM   4202  CA  PHE   267      36.450  64.071  52.919  1.00  0.00           C  
ATOM   4203  HA  PHE   267      35.444  63.676  52.775  1.00  0.00           H  
ATOM   4204  CB  PHE   267      36.749  64.817  54.242  1.00  0.00           C  
ATOM   4205  HB2 PHE   267      36.430  64.247  55.114  1.00  0.00           H  
ATOM   4206  HB3 PHE   267      37.823  64.973  54.349  1.00  0.00           H  
ATOM   4207  CG  PHE   267      36.103  66.207  54.487  1.00  0.00           C  
ATOM   4208  CD1 PHE   267      34.729  66.284  54.265  1.00  0.00           C  
ATOM   4209  HD1 PHE   267      34.237  65.399  53.890  1.00  0.00           H  
ATOM   4210  CE1 PHE   267      34.005  67.513  54.389  1.00  0.00           C  
ATOM   4211  HE1 PHE   267      32.953  67.575  54.154  1.00  0.00           H  
ATOM   4212  CZ  PHE   267      34.710  68.635  54.792  1.00  0.00           C  
ATOM   4213  HZ  PHE   267      34.217  69.596  54.786  1.00  0.00           H  
ATOM   4214  CE2 PHE   267      36.110  68.575  55.014  1.00  0.00           C  
ATOM   4215  HE2 PHE   267      36.656  69.461  55.301  1.00  0.00           H  
ATOM   4216  CD2 PHE   267      36.803  67.363  54.825  1.00  0.00           C  
ATOM   4217  HD2 PHE   267      37.870  67.294  54.976  1.00  0.00           H  
ATOM   4218  C   PHE   267      36.616  65.056  51.765  1.00  0.00           C  
ATOM   4219  O   PHE   267      35.652  65.634  51.287  1.00  0.00           O  
ATOM   4220  N   GLY   268      37.788  65.362  51.271  1.00  0.00           N  
ATOM   4221  H   GLY   268      38.506  64.846  51.759  1.00  0.00           H  
ATOM   4222  CA  GLY   268      38.180  66.199  50.104  1.00  0.00           C  
ATOM   4223  HA2 GLY   268      39.211  66.017  49.801  1.00  0.00           H  
ATOM   4224  HA3 GLY   268      37.579  65.982  49.222  1.00  0.00           H  
ATOM   4225  C   GLY   268      37.912  67.741  50.358  1.00  0.00           C  
ATOM   4226  O   GLY   268      38.590  68.562  49.696  1.00  0.00           O  
ATOM   4227  N   GLY   269      37.026  68.125  51.246  1.00  0.00           N  
ATOM   4228  H   GLY   269      36.298  67.508  51.577  1.00  0.00           H  
ATOM   4229  CA  GLY   269      36.954  69.511  51.722  1.00  0.00           C  
ATOM   4230  HA2 GLY   269      36.832  70.093  50.809  1.00  0.00           H  
ATOM   4231  HA3 GLY   269      36.142  69.796  52.390  1.00  0.00           H  
ATOM   4232  C   GLY   269      38.252  69.916  52.415  1.00  0.00           C  
ATOM   4233  O   GLY   269      39.074  69.119  52.776  1.00  0.00           O  
ATOM   4234  N   GLN   270      38.316  71.235  52.761  1.00  0.00           N  
ATOM   4235  H   GLN   270      37.752  71.844  52.185  1.00  0.00           H  
ATOM   4236  CA  GLN   270      39.455  71.885  53.407  1.00  0.00           C  
ATOM   4237  HA  GLN   270      39.832  71.152  54.120  1.00  0.00           H  
ATOM   4238  CB  GLN   270      40.663  71.876  52.498  1.00  0.00           C  
ATOM   4239  HB2 GLN   270      41.486  72.370  53.015  1.00  0.00           H  
ATOM   4240  HB3 GLN   270      40.870  70.822  52.314  1.00  0.00           H  
ATOM   4241  CG  GLN   270      40.395  72.704  51.190  1.00  0.00           C  
ATOM   4242  HG2 GLN   270      39.413  72.535  50.747  1.00  0.00           H  
ATOM   4243  HG3 GLN   270      40.532  73.763  51.407  1.00  0.00           H  
ATOM   4244  CD  GLN   270      41.344  72.315  50.072  1.00  0.00           C  
ATOM   4245  OE1 GLN   270      42.492  72.633  50.143  1.00  0.00           O  
ATOM   4246  NE2 GLN   270      41.065  71.573  49.080  1.00  0.00           N  
ATOM   4247 HE21 GLN   270      40.112  71.309  48.876  1.00  0.00           H  
ATOM   4248 HE22 GLN   270      41.905  71.136  48.726  1.00  0.00           H  
ATOM   4249  C   GLN   270      39.145  73.248  53.961  1.00  0.00           C  
ATOM   4250  O   GLN   270      39.859  73.679  54.849  1.00  0.00           O  
ATOM   4251  N   LYS   271      38.103  73.982  53.518  1.00  0.00           N  
ATOM   4252  H   LYS   271      37.630  73.589  52.716  1.00  0.00           H  
ATOM   4253  CA  LYS   271      37.910  75.370  53.800  1.00  0.00           C  
ATOM   4254  HA  LYS   271      38.508  76.003  53.144  1.00  0.00           H  
ATOM   4255  CB  LYS   271      36.451  75.798  53.394  1.00  0.00           C  
ATOM   4256  HB2 LYS   271      36.490  75.829  52.305  1.00  0.00           H  
ATOM   4257  HB3 LYS   271      35.747  75.080  53.816  1.00  0.00           H  
ATOM   4258  CG  LYS   271      36.029  77.210  53.872  1.00  0.00           C  
ATOM   4259  HG2 LYS   271      35.968  77.252  54.959  1.00  0.00           H  
ATOM   4260  HG3 LYS   271      36.782  77.914  53.517  1.00  0.00           H  
ATOM   4261  CD  LYS   271      34.694  77.653  53.247  1.00  0.00           C  
ATOM   4262  HD2 LYS   271      34.799  77.549  52.168  1.00  0.00           H  
ATOM   4263  HD3 LYS   271      33.912  77.027  53.678  1.00  0.00           H  
ATOM   4264  CE  LYS   271      34.291  79.100  53.521  1.00  0.00           C  
ATOM   4265  HE2 LYS   271      35.002  79.810  53.099  1.00  0.00           H  
ATOM   4266  HE3 LYS   271      33.328  79.084  53.010  1.00  0.00           H  
ATOM   4267  NZ  LYS   271      34.122  79.409  54.958  1.00  0.00           N  
ATOM   4268  HZ1 LYS   271      33.769  80.350  55.053  1.00  0.00           H  
ATOM   4269  HZ2 LYS   271      33.507  78.751  55.416  1.00  0.00           H  
ATOM   4270  HZ3 LYS   271      35.059  79.398  55.333  1.00  0.00           H  
ATOM   4271  C   LYS   271      38.131  75.842  55.268  1.00  0.00           C  
ATOM   4272  O   LYS   271      38.889  76.768  55.559  1.00  0.00           O  
ATOM   4273  N   LYS   272      37.329  75.226  56.131  1.00  0.00           N  
ATOM   4274  H   LYS   272      36.653  74.561  55.782  1.00  0.00           H  
ATOM   4275  CA  LYS   272      37.387  75.456  57.557  1.00  0.00           C  
ATOM   4276  HA  LYS   272      37.155  76.507  57.725  1.00  0.00           H  
ATOM   4277  CB  LYS   272      36.225  74.748  58.163  1.00  0.00           C  
ATOM   4278  HB2 LYS   272      35.315  75.186  57.754  1.00  0.00           H  
ATOM   4279  HB3 LYS   272      36.349  73.688  57.941  1.00  0.00           H  
ATOM   4280  CG  LYS   272      36.158  74.837  59.734  1.00  0.00           C  
ATOM   4281  HG2 LYS   272      36.965  74.251  60.173  1.00  0.00           H  
ATOM   4282  HG3 LYS   272      36.364  75.849  60.082  1.00  0.00           H  
ATOM   4283  CD  LYS   272      34.811  74.292  60.272  1.00  0.00           C  
ATOM   4284  HD2 LYS   272      34.800  74.422  61.354  1.00  0.00           H  
ATOM   4285  HD3 LYS   272      34.006  74.923  59.896  1.00  0.00           H  
ATOM   4286  CE  LYS   272      34.348  72.819  59.994  1.00  0.00           C  
ATOM   4287  HE2 LYS   272      33.291  72.726  60.241  1.00  0.00           H  
ATOM   4288  HE3 LYS   272      34.374  72.614  58.923  1.00  0.00           H  
ATOM   4289  NZ  LYS   272      35.264  71.935  60.686  1.00  0.00           N  
ATOM   4290  HZ1 LYS   272      34.880  71.002  60.729  1.00  0.00           H  
ATOM   4291  HZ2 LYS   272      36.186  71.882  60.276  1.00  0.00           H  
ATOM   4292  HZ3 LYS   272      35.416  72.170  61.656  1.00  0.00           H  
ATOM   4293  C   LYS   272      38.701  75.051  58.213  1.00  0.00           C  
ATOM   4294  O   LYS   272      39.279  75.806  58.988  1.00  0.00           O  
ATOM   4295  N   GLU   273      39.303  73.914  57.803  1.00  0.00           N  
ATOM   4296  H   GLU   273      38.943  73.419  56.999  1.00  0.00           H  
ATOM   4297  CA  GLU   273      40.551  73.383  58.355  1.00  0.00           C  
ATOM   4298  HA  GLU   273      40.602  73.307  59.441  1.00  0.00           H  
ATOM   4299  CB  GLU   273      40.809  71.947  57.821  1.00  0.00           C  
ATOM   4300  HB2 GLU   273      41.061  72.102  56.772  1.00  0.00           H  
ATOM   4301  HB3 GLU   273      41.626  71.533  58.413  1.00  0.00           H  
ATOM   4302  CG  GLU   273      39.681  70.978  57.977  1.00  0.00           C  
ATOM   4303  HG2 GLU   273      39.013  70.933  57.116  1.00  0.00           H  
ATOM   4304  HG3 GLU   273      40.194  70.023  58.090  1.00  0.00           H  
ATOM   4305  CD  GLU   273      38.869  71.094  59.204  1.00  0.00           C  
ATOM   4306  OE1 GLU   273      37.708  71.578  59.275  1.00  0.00           O  
ATOM   4307  OE2 GLU   273      39.291  70.653  60.323  1.00  0.00           O  
ATOM   4308  C   GLU   273      41.712  74.343  57.964  1.00  0.00           C  
ATOM   4309  O   GLU   273      42.513  74.697  58.835  1.00  0.00           O  
ATOM   4310  N   LEU   274      41.769  74.736  56.684  1.00  0.00           N  
ATOM   4311  H   LEU   274      41.192  74.319  55.968  1.00  0.00           H  
ATOM   4312  CA  LEU   274      42.741  75.663  56.179  1.00  0.00           C  
ATOM   4313  HA  LEU   274      43.733  75.258  56.378  1.00  0.00           H  
ATOM   4314  CB  LEU   274      42.457  75.826  54.696  1.00  0.00           C  
ATOM   4315  HB2 LEU   274      42.346  74.873  54.177  1.00  0.00           H  
ATOM   4316  HB3 LEU   274      41.443  76.202  54.561  1.00  0.00           H  
ATOM   4317  CG  LEU   274      43.432  76.720  53.822  1.00  0.00           C  
ATOM   4318  HG  LEU   274      43.282  77.771  54.069  1.00  0.00           H  
ATOM   4319  CD1 LEU   274      44.855  76.295  53.904  1.00  0.00           C  
ATOM   4320 HD11 LEU   274      45.417  77.054  53.361  1.00  0.00           H  
ATOM   4321 HD12 LEU   274      45.251  76.345  54.918  1.00  0.00           H  
ATOM   4322 HD13 LEU   274      45.074  75.268  53.612  1.00  0.00           H  
ATOM   4323  CD2 LEU   274      42.967  76.753  52.369  1.00  0.00           C  
ATOM   4324 HD21 LEU   274      41.945  77.132  52.346  1.00  0.00           H  
ATOM   4325 HD22 LEU   274      43.594  77.438  51.799  1.00  0.00           H  
ATOM   4326 HD23 LEU   274      42.899  75.763  51.918  1.00  0.00           H  
ATOM   4327  C   LEU   274      42.719  77.042  56.916  1.00  0.00           C  
ATOM   4328  O   LEU   274      43.893  77.469  57.150  1.00  0.00           O  
ATOM   4329  N   GLU   275      41.527  77.542  57.261  1.00  0.00           N  
ATOM   4330  H   GLU   275      40.766  77.015  56.857  1.00  0.00           H  
ATOM   4331  CA  GLU   275      41.321  78.856  57.853  1.00  0.00           C  
ATOM   4332  HA  GLU   275      42.168  79.426  57.471  1.00  0.00           H  
ATOM   4333  CB  GLU   275      40.005  79.421  57.278  1.00  0.00           C  
ATOM   4334  HB2 GLU   275      39.936  79.322  56.195  1.00  0.00           H  
ATOM   4335  HB3 GLU   275      39.224  78.768  57.668  1.00  0.00           H  
ATOM   4336  CG  GLU   275      39.721  80.898  57.631  1.00  0.00           C  
ATOM   4337  HG2 GLU   275      38.811  81.030  57.046  1.00  0.00           H  
ATOM   4338  HG3 GLU   275      39.438  80.995  58.679  1.00  0.00           H  
ATOM   4339  CD  GLU   275      40.691  81.970  57.117  1.00  0.00           C  
ATOM   4340  OE1 GLU   275      41.744  81.604  56.561  1.00  0.00           O  
ATOM   4341  OE2 GLU   275      40.241  83.137  57.154  1.00  0.00           O  
ATOM   4342  C   GLU   275      41.396  78.936  59.395  1.00  0.00           C  
ATOM   4343  O   GLU   275      41.895  79.892  59.906  1.00  0.00           O  
ATOM   4344  N   ARG   276      40.946  77.952  60.131  1.00  0.00           N  
ATOM   4345  H   ARG   276      40.374  77.276  59.645  1.00  0.00           H  
ATOM   4346  CA  ARG   276      41.109  77.923  61.567  1.00  0.00           C  
ATOM   4347  HA  ARG   276      40.933  78.932  61.939  1.00  0.00           H  
ATOM   4348  CB  ARG   276      40.124  76.882  62.216  1.00  0.00           C  
ATOM   4349  HB2 ARG   276      40.150  76.981  63.301  1.00  0.00           H  
ATOM   4350  HB3 ARG   276      39.145  77.232  61.888  1.00  0.00           H  
ATOM   4351  CG  ARG   276      40.386  75.408  61.992  1.00  0.00           C  
ATOM   4352  HG2 ARG   276      40.913  75.183  61.065  1.00  0.00           H  
ATOM   4353  HG3 ARG   276      41.169  75.228  62.729  1.00  0.00           H  
ATOM   4354  CD  ARG   276      39.187  74.416  62.182  1.00  0.00           C  
ATOM   4355  HD2 ARG   276      38.586  74.636  63.064  1.00  0.00           H  
ATOM   4356  HD3 ARG   276      38.491  74.516  61.349  1.00  0.00           H  
ATOM   4357  NE  ARG   276      39.741  73.052  62.180  1.00  0.00           N  
ATOM   4358  HE  ARG   276      39.717  72.569  61.293  1.00  0.00           H  
ATOM   4359  CZ  ARG   276      39.839  72.275  63.208  1.00  0.00           C  
ATOM   4360  NH1 ARG   276      40.016  72.661  64.440  1.00  0.00           N  
ATOM   4361 HH11 ARG   276      39.744  73.584  64.746  1.00  0.00           H  
ATOM   4362 HH12 ARG   276      40.426  71.965  65.046  1.00  0.00           H  
ATOM   4363  NH2 ARG   276      40.064  70.980  62.979  1.00  0.00           N  
ATOM   4364 HH21 ARG   276      39.808  70.609  62.075  1.00  0.00           H  
ATOM   4365 HH22 ARG   276      40.048  70.354  63.771  1.00  0.00           H  
ATOM   4366  C   ARG   276      42.578  77.757  62.065  1.00  0.00           C  
ATOM   4367  O   ARG   276      42.931  78.283  63.125  1.00  0.00           O  
ATOM   4368  N   TYR   277      43.372  77.144  61.256  1.00  0.00           N  
ATOM   4369  H   TYR   277      42.826  76.775  60.491  1.00  0.00           H  
ATOM   4370  CA  TYR   277      44.776  77.119  61.298  1.00  0.00           C  
ATOM   4371  HA  TYR   277      45.132  76.764  62.265  1.00  0.00           H  
ATOM   4372  CB  TYR   277      45.326  76.048  60.318  1.00  0.00           C  
ATOM   4373  HB2 TYR   277      45.036  75.046  60.636  1.00  0.00           H  
ATOM   4374  HB3 TYR   277      44.889  76.263  59.343  1.00  0.00           H  
ATOM   4375  CG  TYR   277      46.856  76.010  60.125  1.00  0.00           C  
ATOM   4376  CD1 TYR   277      47.651  75.555  61.213  1.00  0.00           C  
ATOM   4377  HD1 TYR   277      47.155  75.277  62.131  1.00  0.00           H  
ATOM   4378  CE1 TYR   277      49.047  75.566  61.159  1.00  0.00           C  
ATOM   4379  HE1 TYR   277      49.718  75.415  61.992  1.00  0.00           H  
ATOM   4380  CZ  TYR   277      49.635  75.888  59.978  1.00  0.00           C  
ATOM   4381  OH  TYR   277      50.960  76.040  59.821  1.00  0.00           O  
ATOM   4382  HH  TYR   277      51.296  75.591  59.041  1.00  0.00           H  
ATOM   4383  CE2 TYR   277      48.862  76.221  58.830  1.00  0.00           C  
ATOM   4384  HE2 TYR   277      49.329  76.450  57.884  1.00  0.00           H  
ATOM   4385  CD2 TYR   277      47.459  76.316  58.933  1.00  0.00           C  
ATOM   4386  HD2 TYR   277      46.765  76.561  58.143  1.00  0.00           H  
ATOM   4387  C   TYR   277      45.392  78.482  60.918  1.00  0.00           C  
ATOM   4388  O   TYR   277      45.905  79.161  61.796  1.00  0.00           O  
ATOM   4389  N   ASN   278      45.051  79.018  59.710  1.00  0.00           N  
ATOM   4390  H   ASN   278      44.464  78.457  59.110  1.00  0.00           H  
ATOM   4391  CA  ASN   278      45.500  80.300  59.124  1.00  0.00           C  
ATOM   4392  HA  ASN   278      46.576  80.301  58.950  1.00  0.00           H  
ATOM   4393  CB  ASN   278      44.851  80.628  57.788  1.00  0.00           C  
ATOM   4394  HB2 ASN   278      45.145  79.786  57.161  1.00  0.00           H  
ATOM   4395  HB3 ASN   278      43.772  80.750  57.888  1.00  0.00           H  
ATOM   4396  CG  ASN   278      45.375  81.867  57.007  1.00  0.00           C  
ATOM   4397  OD1 ASN   278      46.468  82.337  57.086  1.00  0.00           O  
ATOM   4398  ND2 ASN   278      44.431  82.545  56.422  1.00  0.00           N  
ATOM   4399 HD21 ASN   278      44.779  83.421  56.061  1.00  0.00           H  
ATOM   4400 HD22 ASN   278      43.452  82.300  56.378  1.00  0.00           H  
ATOM   4401  C   ASN   278      45.301  81.494  60.013  1.00  0.00           C  
ATOM   4402  O   ASN   278      46.321  82.156  60.228  1.00  0.00           O  
ATOM   4403  N   LYS   279      44.115  81.721  60.603  1.00  0.00           N  
ATOM   4404  H   LYS   279      43.316  81.173  60.317  1.00  0.00           H  
ATOM   4405  CA  LYS   279      43.901  82.891  61.501  1.00  0.00           C  
ATOM   4406  HA  LYS   279      44.198  83.802  60.981  1.00  0.00           H  
ATOM   4407  CB  LYS   279      42.421  82.944  61.922  1.00  0.00           C  
ATOM   4408  HB2 LYS   279      42.007  81.942  62.033  1.00  0.00           H  
ATOM   4409  HB3 LYS   279      42.263  83.564  62.804  1.00  0.00           H  
ATOM   4410  CG  LYS   279      41.611  83.506  60.743  1.00  0.00           C  
ATOM   4411  HG2 LYS   279      41.986  83.186  59.772  1.00  0.00           H  
ATOM   4412  HG3 LYS   279      40.613  83.074  60.811  1.00  0.00           H  
ATOM   4413  CD  LYS   279      41.471  84.922  60.643  1.00  0.00           C  
ATOM   4414  HD2 LYS   279      41.074  85.254  61.603  1.00  0.00           H  
ATOM   4415  HD3 LYS   279      42.418  85.451  60.540  1.00  0.00           H  
ATOM   4416  CE  LYS   279      40.421  85.438  59.609  1.00  0.00           C  
ATOM   4417  HE2 LYS   279      39.534  84.806  59.669  1.00  0.00           H  
ATOM   4418  HE3 LYS   279      40.101  86.416  59.966  1.00  0.00           H  
ATOM   4419  NZ  LYS   279      41.092  85.544  58.313  1.00  0.00           N  
ATOM   4420  HZ1 LYS   279      41.953  86.071  58.300  1.00  0.00           H  
ATOM   4421  HZ2 LYS   279      41.318  84.611  57.997  1.00  0.00           H  
ATOM   4422  HZ3 LYS   279      40.489  85.821  57.551  1.00  0.00           H  
ATOM   4423  C   LYS   279      44.777  82.853  62.818  1.00  0.00           C  
ATOM   4424  O   LYS   279      45.379  83.881  63.155  1.00  0.00           O  
ATOM   4425  N   ASN   280      44.823  81.716  63.505  1.00  0.00           N  
ATOM   4426  H   ASN   280      44.525  80.863  63.055  1.00  0.00           H  
ATOM   4427  CA  ASN   280      45.739  81.691  64.685  1.00  0.00           C  
ATOM   4428  HA  ASN   280      45.583  82.510  65.387  1.00  0.00           H  
ATOM   4429  CB  ASN   280      45.376  80.462  65.391  1.00  0.00           C  
ATOM   4430  HB2 ASN   280      45.432  79.504  64.875  1.00  0.00           H  
ATOM   4431  HB3 ASN   280      46.041  80.458  66.256  1.00  0.00           H  
ATOM   4432  CG  ASN   280      43.941  80.526  65.937  1.00  0.00           C  
ATOM   4433  OD1 ASN   280      43.728  81.258  66.854  1.00  0.00           O  
ATOM   4434  ND2 ASN   280      43.017  79.744  65.550  1.00  0.00           N  
ATOM   4435 HD21 ASN   280      42.051  79.903  65.799  1.00  0.00           H  
ATOM   4436 HD22 ASN   280      43.203  79.019  64.873  1.00  0.00           H  
ATOM   4437  C   ASN   280      47.217  81.636  64.382  1.00  0.00           C  
ATOM   4438  O   ASN   280      48.031  82.249  65.085  1.00  0.00           O  
ATOM   4439  N   LEU   281      47.611  81.055  63.248  1.00  0.00           N  
ATOM   4440  H   LEU   281      46.927  80.572  62.683  1.00  0.00           H  
ATOM   4441  CA  LEU   281      48.987  81.201  62.715  1.00  0.00           C  
ATOM   4442  HA  LEU   281      49.586  80.754  63.508  1.00  0.00           H  
ATOM   4443  CB  LEU   281      49.148  80.253  61.483  1.00  0.00           C  
ATOM   4444  HB2 LEU   281      48.911  79.213  61.708  1.00  0.00           H  
ATOM   4445  HB3 LEU   281      48.585  80.627  60.629  1.00  0.00           H  
ATOM   4446  CG  LEU   281      50.542  80.200  61.026  1.00  0.00           C  
ATOM   4447  HG  LEU   281      50.946  81.212  61.055  1.00  0.00           H  
ATOM   4448  CD1 LEU   281      51.387  79.318  61.990  1.00  0.00           C  
ATOM   4449 HD11 LEU   281      51.035  78.290  62.082  1.00  0.00           H  
ATOM   4450 HD12 LEU   281      52.442  79.270  61.718  1.00  0.00           H  
ATOM   4451 HD13 LEU   281      51.335  79.813  62.960  1.00  0.00           H  
ATOM   4452  CD2 LEU   281      50.744  79.736  59.610  1.00  0.00           C  
ATOM   4453 HD21 LEU   281      50.261  80.463  58.957  1.00  0.00           H  
ATOM   4454 HD22 LEU   281      51.820  79.715  59.441  1.00  0.00           H  
ATOM   4455 HD23 LEU   281      50.416  78.704  59.484  1.00  0.00           H  
ATOM   4456  C   LEU   281      49.367  82.628  62.385  1.00  0.00           C  
ATOM   4457  O   LEU   281      50.458  83.100  62.747  1.00  0.00           O  
ATOM   4458  N   GLU   282      48.490  83.410  61.751  1.00  0.00           N  
ATOM   4459  H   GLU   282      47.618  82.963  61.507  1.00  0.00           H  
ATOM   4460  CA  GLU   282      48.685  84.814  61.434  1.00  0.00           C  
ATOM   4461  HA  GLU   282      49.678  84.906  60.995  1.00  0.00           H  
ATOM   4462  CB  GLU   282      47.645  85.362  60.382  1.00  0.00           C  
ATOM   4463  HB2 GLU   282      46.657  85.015  60.685  1.00  0.00           H  
ATOM   4464  HB3 GLU   282      47.779  86.443  60.346  1.00  0.00           H  
ATOM   4465  CG  GLU   282      47.713  84.709  58.987  1.00  0.00           C  
ATOM   4466  HG2 GLU   282      48.113  83.698  59.063  1.00  0.00           H  
ATOM   4467  HG3 GLU   282      46.703  84.677  58.579  1.00  0.00           H  
ATOM   4468  CD  GLU   282      48.655  85.418  57.917  1.00  0.00           C  
ATOM   4469  OE1 GLU   282      48.614  85.102  56.702  1.00  0.00           O  
ATOM   4470  OE2 GLU   282      49.567  86.170  58.374  1.00  0.00           O  
ATOM   4471  C   GLU   282      48.613  85.676  62.765  1.00  0.00           C  
ATOM   4472  O   GLU   282      49.375  86.644  62.943  1.00  0.00           O  
ATOM   4473  N   GLU   283      47.658  85.396  63.616  1.00  0.00           N  
ATOM   4474  H   GLU   283      47.033  84.641  63.374  1.00  0.00           H  
ATOM   4475  CA  GLU   283      47.486  86.123  64.876  1.00  0.00           C  
ATOM   4476  HA  GLU   283      47.246  87.165  64.664  1.00  0.00           H  
ATOM   4477  CB  GLU   283      46.164  85.660  65.535  1.00  0.00           C  
ATOM   4478  HB2 GLU   283      45.330  85.688  64.834  1.00  0.00           H  
ATOM   4479  HB3 GLU   283      46.349  84.644  65.884  1.00  0.00           H  
ATOM   4480  CG  GLU   283      45.775  86.541  66.715  1.00  0.00           C  
ATOM   4481  HG2 GLU   283      44.771  86.218  66.990  1.00  0.00           H  
ATOM   4482  HG3 GLU   283      46.398  86.318  67.581  1.00  0.00           H  
ATOM   4483  CD  GLU   283      45.500  88.002  66.480  1.00  0.00           C  
ATOM   4484  OE1 GLU   283      45.286  88.695  67.514  1.00  0.00           O  
ATOM   4485  OE2 GLU   283      45.507  88.465  65.348  1.00  0.00           O  
ATOM   4486  C   GLU   283      48.640  86.170  65.857  1.00  0.00           C  
ATOM   4487  O   GLU   283      48.985  87.217  66.354  1.00  0.00           O  
ATOM   4488  N   ALA   284      49.273  84.983  66.161  1.00  0.00           N  
ATOM   4489  H   ALA   284      48.957  84.115  65.752  1.00  0.00           H  
ATOM   4490  CA  ALA   284      50.556  84.966  66.861  1.00  0.00           C  
ATOM   4491  HA  ALA   284      50.373  85.219  67.906  1.00  0.00           H  
ATOM   4492  CB  ALA   284      51.093  83.557  66.646  1.00  0.00           C  
ATOM   4493  HB1 ALA   284      51.959  83.357  67.276  1.00  0.00           H  
ATOM   4494  HB2 ALA   284      50.328  82.781  66.677  1.00  0.00           H  
ATOM   4495  HB3 ALA   284      51.412  83.404  65.615  1.00  0.00           H  
ATOM   4496  C   ALA   284      51.593  85.976  66.415  1.00  0.00           C  
ATOM   4497  O   ALA   284      52.190  86.610  67.240  1.00  0.00           O  
ATOM   4498  N   LYS   285      51.726  86.179  65.116  1.00  0.00           N  
ATOM   4499  H   LYS   285      51.053  85.762  64.488  1.00  0.00           H  
ATOM   4500  CA  LYS   285      52.635  87.264  64.660  1.00  0.00           C  
ATOM   4501  HA  LYS   285      53.453  87.359  65.373  1.00  0.00           H  
ATOM   4502  CB  LYS   285      53.261  86.958  63.280  1.00  0.00           C  
ATOM   4503  HB2 LYS   285      52.415  86.762  62.621  1.00  0.00           H  
ATOM   4504  HB3 LYS   285      53.885  87.791  62.955  1.00  0.00           H  
ATOM   4505  CG  LYS   285      54.045  85.650  63.034  1.00  0.00           C  
ATOM   4506  HG2 LYS   285      53.398  84.775  62.970  1.00  0.00           H  
ATOM   4507  HG3 LYS   285      54.497  85.673  62.042  1.00  0.00           H  
ATOM   4508  CD  LYS   285      55.140  85.651  64.118  1.00  0.00           C  
ATOM   4509  HD2 LYS   285      55.839  86.469  63.942  1.00  0.00           H  
ATOM   4510  HD3 LYS   285      54.738  85.711  65.129  1.00  0.00           H  
ATOM   4511  CE  LYS   285      55.965  84.338  64.089  1.00  0.00           C  
ATOM   4512  HE2 LYS   285      55.447  83.382  64.005  1.00  0.00           H  
ATOM   4513  HE3 LYS   285      56.606  84.473  63.218  1.00  0.00           H  
ATOM   4514  NZ  LYS   285      56.698  84.155  65.310  1.00  0.00           N  
ATOM   4515  HZ1 LYS   285      56.159  84.506  66.088  1.00  0.00           H  
ATOM   4516  HZ2 LYS   285      56.969  83.193  65.460  1.00  0.00           H  
ATOM   4517  HZ3 LYS   285      57.477  84.797  65.271  1.00  0.00           H  
ATOM   4518  C   LYS   285      52.021  88.691  64.652  1.00  0.00           C  
ATOM   4519  O   LYS   285      52.743  89.669  64.806  1.00  0.00           O  
ATOM   4520  N   ARG   286      50.712  88.883  64.468  1.00  0.00           N  
ATOM   4521  H   ARG   286      50.241  88.118  64.006  1.00  0.00           H  
ATOM   4522  CA  ARG   286      50.066  90.185  64.586  1.00  0.00           C  
ATOM   4523  HA  ARG   286      50.690  90.850  63.988  1.00  0.00           H  
ATOM   4524  CB  ARG   286      48.537  90.189  64.184  1.00  0.00           C  
ATOM   4525  HB2 ARG   286      48.360  89.582  63.296  1.00  0.00           H  
ATOM   4526  HB3 ARG   286      47.995  89.710  64.999  1.00  0.00           H  
ATOM   4527  CG  ARG   286      47.968  91.594  63.993  1.00  0.00           C  
ATOM   4528  HG2 ARG   286      48.213  92.196  64.868  1.00  0.00           H  
ATOM   4529  HG3 ARG   286      48.363  92.071  63.096  1.00  0.00           H  
ATOM   4530  CD  ARG   286      46.428  91.503  64.021  1.00  0.00           C  
ATOM   4531  HD2 ARG   286      46.124  92.450  63.575  1.00  0.00           H  
ATOM   4532  HD3 ARG   286      46.308  90.661  63.338  1.00  0.00           H  
ATOM   4533  NE  ARG   286      45.935  91.157  65.334  1.00  0.00           N  
ATOM   4534  HE  ARG   286      45.799  90.157  65.377  1.00  0.00           H  
ATOM   4535  CZ  ARG   286      45.803  91.931  66.382  1.00  0.00           C  
ATOM   4536  NH1 ARG   286      45.903  93.184  66.156  1.00  0.00           N  
ATOM   4537 HH11 ARG   286      45.935  93.596  65.234  1.00  0.00           H  
ATOM   4538 HH12 ARG   286      45.777  93.902  66.854  1.00  0.00           H  
ATOM   4539  NH2 ARG   286      45.435  91.427  67.558  1.00  0.00           N  
ATOM   4540 HH21 ARG   286      45.013  92.033  68.247  1.00  0.00           H  
ATOM   4541 HH22 ARG   286      45.329  90.424  67.598  1.00  0.00           H  
ATOM   4542  C   ARG   286      50.236  90.787  65.956  1.00  0.00           C  
ATOM   4543  O   ARG   286      50.391  91.996  66.190  1.00  0.00           O  
ATOM   4544  N   ILE   287      50.339  89.907  66.992  1.00  0.00           N  
ATOM   4545  H   ILE   287      50.134  88.944  66.764  1.00  0.00           H  
ATOM   4546  CA  ILE   287      50.543  90.221  68.484  1.00  0.00           C  
ATOM   4547  HA  ILE   287      50.357  91.295  68.480  1.00  0.00           H  
ATOM   4548  CB  ILE   287      49.403  89.550  69.317  1.00  0.00           C  
ATOM   4549  HB  ILE   287      49.509  89.998  70.305  1.00  0.00           H  
ATOM   4550  CG2 ILE   287      48.036  89.908  68.601  1.00  0.00           C  
ATOM   4551 HG21 ILE   287      47.859  90.973  68.751  1.00  0.00           H  
ATOM   4552 HG22 ILE   287      47.989  89.619  67.551  1.00  0.00           H  
ATOM   4553 HG23 ILE   287      47.208  89.332  69.015  1.00  0.00           H  
ATOM   4554  CG1 ILE   287      49.689  88.096  69.439  1.00  0.00           C  
ATOM   4555 HG12 ILE   287      49.553  87.526  68.519  1.00  0.00           H  
ATOM   4556 HG13 ILE   287      50.716  87.934  69.767  1.00  0.00           H  
ATOM   4557  CD1 ILE   287      48.825  87.414  70.521  1.00  0.00           C  
ATOM   4558 HD11 ILE   287      49.211  86.418  70.738  1.00  0.00           H  
ATOM   4559 HD12 ILE   287      48.926  87.971  71.452  1.00  0.00           H  
ATOM   4560 HD13 ILE   287      47.783  87.224  70.262  1.00  0.00           H  
ATOM   4561  C   ILE   287      52.001  90.018  68.936  1.00  0.00           C  
ATOM   4562  O   ILE   287      52.339  90.028  70.121  1.00  0.00           O  
ATOM   4563  N   GLY   288      52.919  89.735  67.950  1.00  0.00           N  
ATOM   4564  H   GLY   288      52.611  89.873  66.998  1.00  0.00           H  
ATOM   4565  CA  GLY   288      54.135  88.981  68.198  1.00  0.00           C  
ATOM   4566  HA2 GLY   288      54.401  89.059  69.252  1.00  0.00           H  
ATOM   4567  HA3 GLY   288      53.945  87.924  68.013  1.00  0.00           H  
ATOM   4568  C   GLY   288      55.388  89.478  67.344  1.00  0.00           C  
ATOM   4569  O   GLY   288      56.475  89.622  67.886  1.00  0.00           O  
ATOM   4570  N   ILE   289      55.128  90.011  66.124  1.00  0.00           N  
ATOM   4571  H   ILE   289      54.231  89.849  65.688  1.00  0.00           H  
ATOM   4572  CA  ILE   289      56.211  90.443  65.269  1.00  0.00           C  
ATOM   4573  HA  ILE   289      56.871  89.597  65.078  1.00  0.00           H  
ATOM   4574  CB  ILE   289      55.637  90.700  63.895  1.00  0.00           C  
ATOM   4575  HB  ILE   289      54.976  89.947  63.467  1.00  0.00           H  
ATOM   4576  CG2 ILE   289      54.717  91.952  63.760  1.00  0.00           C  
ATOM   4577 HG21 ILE   289      55.242  92.861  64.054  1.00  0.00           H  
ATOM   4578 HG22 ILE   289      54.222  92.017  62.791  1.00  0.00           H  
ATOM   4579 HG23 ILE   289      53.918  91.815  64.490  1.00  0.00           H  
ATOM   4580  CG1 ILE   289      56.806  90.572  62.805  1.00  0.00           C  
ATOM   4581 HG12 ILE   289      57.416  91.474  62.757  1.00  0.00           H  
ATOM   4582 HG13 ILE   289      57.321  89.632  63.007  1.00  0.00           H  
ATOM   4583  CD1 ILE   289      56.161  90.420  61.415  1.00  0.00           C  
ATOM   4584 HD11 ILE   289      56.909  90.156  60.667  1.00  0.00           H  
ATOM   4585 HD12 ILE   289      55.400  89.647  61.525  1.00  0.00           H  
ATOM   4586 HD13 ILE   289      55.652  91.359  61.198  1.00  0.00           H  
ATOM   4587  C   ILE   289      57.024  91.664  65.843  1.00  0.00           C  
ATOM   4588  O   ILE   289      58.250  91.749  65.811  1.00  0.00           O  
ATOM   4589  N   LYS   290      56.278  92.568  66.466  1.00  0.00           N  
ATOM   4590  H   LYS   290      55.296  92.332  66.453  1.00  0.00           H  
ATOM   4591  CA  LYS   290      56.752  93.815  67.086  1.00  0.00           C  
ATOM   4592  HA  LYS   290      57.427  94.248  66.348  1.00  0.00           H  
ATOM   4593  CB  LYS   290      55.630  94.844  67.253  1.00  0.00           C  
ATOM   4594  HB2 LYS   290      55.126  94.961  66.293  1.00  0.00           H  
ATOM   4595  HB3 LYS   290      54.959  94.572  68.067  1.00  0.00           H  
ATOM   4596  CG  LYS   290      56.144  96.223  67.769  1.00  0.00           C  
ATOM   4597  HG2 LYS   290      56.916  96.048  68.519  1.00  0.00           H  
ATOM   4598  HG3 LYS   290      56.716  96.681  66.961  1.00  0.00           H  
ATOM   4599  CD  LYS   290      55.041  97.169  68.287  1.00  0.00           C  
ATOM   4600  HD2 LYS   290      54.274  97.342  67.533  1.00  0.00           H  
ATOM   4601  HD3 LYS   290      54.645  96.710  69.193  1.00  0.00           H  
ATOM   4602  CE  LYS   290      55.566  98.447  68.926  1.00  0.00           C  
ATOM   4603  HE2 LYS   290      56.584  98.222  69.243  1.00  0.00           H  
ATOM   4604  HE3 LYS   290      55.676  99.174  68.121  1.00  0.00           H  
ATOM   4605  NZ  LYS   290      54.719  98.854  70.085  1.00  0.00           N  
ATOM   4606  HZ1 LYS   290      54.958  99.749  70.486  1.00  0.00           H  
ATOM   4607  HZ2 LYS   290      53.712  98.831  70.011  1.00  0.00           H  
ATOM   4608  HZ3 LYS   290      54.846  98.105  70.750  1.00  0.00           H  
ATOM   4609  C   LYS   290      57.604  93.379  68.351  1.00  0.00           C  
ATOM   4610  O   LYS   290      58.718  93.908  68.560  1.00  0.00           O  
ATOM   4611  N   LYS   291      57.147  92.346  69.084  1.00  0.00           N  
ATOM   4612  H   LYS   291      56.286  91.878  68.838  1.00  0.00           H  
ATOM   4613  CA  LYS   291      57.875  91.750  70.195  1.00  0.00           C  
ATOM   4614  HA  LYS   291      58.059  92.551  70.911  1.00  0.00           H  
ATOM   4615  CB  LYS   291      57.002  90.784  70.917  1.00  0.00           C  
ATOM   4616  HB2 LYS   291      56.805  90.010  70.175  1.00  0.00           H  
ATOM   4617  HB3 LYS   291      57.633  90.458  71.744  1.00  0.00           H  
ATOM   4618  CG  LYS   291      55.728  91.367  71.510  1.00  0.00           C  
ATOM   4619  HG2 LYS   291      55.942  92.289  72.052  1.00  0.00           H  
ATOM   4620  HG3 LYS   291      55.070  91.621  70.679  1.00  0.00           H  
ATOM   4621  CD  LYS   291      55.066  90.319  72.448  1.00  0.00           C  
ATOM   4622  HD2 LYS   291      54.958  89.342  71.977  1.00  0.00           H  
ATOM   4623  HD3 LYS   291      55.724  90.144  73.300  1.00  0.00           H  
ATOM   4624  CE  LYS   291      53.664  90.741  72.907  1.00  0.00           C  
ATOM   4625  HE2 LYS   291      53.048  90.974  72.038  1.00  0.00           H  
ATOM   4626  HE3 LYS   291      53.183  89.846  73.302  1.00  0.00           H  
ATOM   4627  NZ  LYS   291      53.493  91.881  73.785  1.00  0.00           N  
ATOM   4628  HZ1 LYS   291      52.558  91.943  74.160  1.00  0.00           H  
ATOM   4629  HZ2 LYS   291      54.099  91.786  74.588  1.00  0.00           H  
ATOM   4630  HZ3 LYS   291      53.781  92.709  73.284  1.00  0.00           H  
ATOM   4631  C   LYS   291      59.269  91.171  69.760  1.00  0.00           C  
ATOM   4632  O   LYS   291      60.216  91.341  70.467  1.00  0.00           O  
ATOM   4633  N   ALA   292      59.374  90.495  68.581  1.00  0.00           N  
ATOM   4634  H   ALA   292      58.526  90.324  68.059  1.00  0.00           H  
ATOM   4635  CA  ALA   292      60.612  89.847  68.038  1.00  0.00           C  
ATOM   4636  HA  ALA   292      61.070  89.313  68.870  1.00  0.00           H  
ATOM   4637  CB  ALA   292      60.125  88.959  66.842  1.00  0.00           C  
ATOM   4638  HB1 ALA   292      60.948  88.268  66.662  1.00  0.00           H  
ATOM   4639  HB2 ALA   292      59.339  88.243  67.084  1.00  0.00           H  
ATOM   4640  HB3 ALA   292      59.770  89.525  65.981  1.00  0.00           H  
ATOM   4641  C   ALA   292      61.757  90.853  67.641  1.00  0.00           C  
ATOM   4642  O   ALA   292      62.899  90.542  67.918  1.00  0.00           O  
ATOM   4643  N   ILE   293      61.418  92.031  67.075  1.00  0.00           N  
ATOM   4644  H   ILE   293      60.451  92.236  66.870  1.00  0.00           H  
ATOM   4645  CA  ILE   293      62.380  93.069  66.734  1.00  0.00           C  
ATOM   4646  HA  ILE   293      63.119  92.481  66.190  1.00  0.00           H  
ATOM   4647  CB  ILE   293      61.829  93.995  65.599  1.00  0.00           C  
ATOM   4648  HB  ILE   293      62.743  94.458  65.228  1.00  0.00           H  
ATOM   4649  CG2 ILE   293      61.204  93.113  64.492  1.00  0.00           C  
ATOM   4650 HG21 ILE   293      60.137  92.998  64.683  1.00  0.00           H  
ATOM   4651 HG22 ILE   293      61.262  93.670  63.557  1.00  0.00           H  
ATOM   4652 HG23 ILE   293      61.670  92.151  64.283  1.00  0.00           H  
ATOM   4653  CG1 ILE   293      60.824  95.017  66.148  1.00  0.00           C  
ATOM   4654 HG12 ILE   293      59.955  94.458  66.495  1.00  0.00           H  
ATOM   4655 HG13 ILE   293      61.252  95.456  67.049  1.00  0.00           H  
ATOM   4656  CD1 ILE   293      60.425  96.197  65.222  1.00  0.00           C  
ATOM   4657 HD11 ILE   293      61.217  96.781  64.752  1.00  0.00           H  
ATOM   4658 HD12 ILE   293      59.831  95.797  64.401  1.00  0.00           H  
ATOM   4659 HD13 ILE   293      59.720  96.847  65.741  1.00  0.00           H  
ATOM   4660  C   ILE   293      63.076  93.723  67.891  1.00  0.00           C  
ATOM   4661  O   ILE   293      64.215  94.178  67.709  1.00  0.00           O  
ATOM   4662  N   THR   294      62.481  93.694  69.118  1.00  0.00           N  
ATOM   4663  H   THR   294      61.574  93.251  69.158  1.00  0.00           H  
ATOM   4664  CA  THR   294      63.119  94.079  70.382  1.00  0.00           C  
ATOM   4665  HA  THR   294      63.234  95.158  70.273  1.00  0.00           H  
ATOM   4666  CB  THR   294      62.247  93.720  71.576  1.00  0.00           C  
ATOM   4667  HB  THR   294      62.919  94.164  72.311  1.00  0.00           H  
ATOM   4668  CG2 THR   294      60.924  94.438  71.746  1.00  0.00           C  
ATOM   4669 HG21 THR   294      60.460  94.386  72.731  1.00  0.00           H  
ATOM   4670 HG22 THR   294      61.112  95.449  71.386  1.00  0.00           H  
ATOM   4671 HG23 THR   294      60.286  94.042  70.956  1.00  0.00           H  
ATOM   4672  OG1 THR   294      62.147  92.377  71.875  1.00  0.00           O  
ATOM   4673  HG1 THR   294      61.419  92.084  71.322  1.00  0.00           H  
ATOM   4674  C   THR   294      64.498  93.549  70.634  1.00  0.00           C  
ATOM   4675  O   THR   294      65.363  94.258  71.142  1.00  0.00           O  
ATOM   4676  N   ALA   295      64.720  92.334  70.190  1.00  0.00           N  
ATOM   4677  H   ALA   295      63.939  91.814  69.816  1.00  0.00           H  
ATOM   4678  CA  ALA   295      65.947  91.534  70.356  1.00  0.00           C  
ATOM   4679  HA  ALA   295      66.316  91.363  71.367  1.00  0.00           H  
ATOM   4680  CB  ALA   295      65.716  90.212  69.722  1.00  0.00           C  
ATOM   4681  HB1 ALA   295      66.655  89.659  69.705  1.00  0.00           H  
ATOM   4682  HB2 ALA   295      64.948  89.720  70.319  1.00  0.00           H  
ATOM   4683  HB3 ALA   295      65.230  90.249  68.748  1.00  0.00           H  
ATOM   4684  C   ALA   295      67.152  92.254  69.743  1.00  0.00           C  
ATOM   4685  O   ALA   295      68.157  92.483  70.435  1.00  0.00           O  
ATOM   4686  N   ASN   296      66.977  92.615  68.412  1.00  0.00           N  
ATOM   4687  H   ASN   296      66.063  92.399  68.041  1.00  0.00           H  
ATOM   4688  CA  ASN   296      67.899  93.404  67.673  1.00  0.00           C  
ATOM   4689  HA  ASN   296      68.828  92.834  67.680  1.00  0.00           H  
ATOM   4690  CB  ASN   296      67.415  93.426  66.262  1.00  0.00           C  
ATOM   4691  HB2 ASN   296      66.470  93.968  66.307  1.00  0.00           H  
ATOM   4692  HB3 ASN   296      68.181  93.916  65.661  1.00  0.00           H  
ATOM   4693  CG  ASN   296      67.183  92.050  65.636  1.00  0.00           C  
ATOM   4694  OD1 ASN   296      66.199  91.389  65.806  1.00  0.00           O  
ATOM   4695  ND2 ASN   296      68.072  91.431  64.803  1.00  0.00           N  
ATOM   4696 HD21 ASN   296      67.984  90.425  64.810  1.00  0.00           H  
ATOM   4697 HD22 ASN   296      68.976  91.807  64.553  1.00  0.00           H  
ATOM   4698  C   ASN   296      68.021  94.812  68.366  1.00  0.00           C  
ATOM   4699  O   ASN   296      69.097  95.286  68.577  1.00  0.00           O  
ATOM   4700  N   ILE   297      66.901  95.571  68.689  1.00  0.00           N  
ATOM   4701  H   ILE   297      66.006  95.147  68.490  1.00  0.00           H  
ATOM   4702  CA  ILE   297      66.924  96.900  69.320  1.00  0.00           C  
ATOM   4703  HA  ILE   297      67.418  97.540  68.590  1.00  0.00           H  
ATOM   4704  CB  ILE   297      65.464  97.494  69.579  1.00  0.00           C  
ATOM   4705  HB  ILE   297      64.883  96.816  70.205  1.00  0.00           H  
ATOM   4706  CG2 ILE   297      65.575  98.828  70.306  1.00  0.00           C  
ATOM   4707 HG21 ILE   297      64.543  99.177  70.292  1.00  0.00           H  
ATOM   4708 HG22 ILE   297      65.866  98.584  71.328  1.00  0.00           H  
ATOM   4709 HG23 ILE   297      66.251  99.573  69.887  1.00  0.00           H  
ATOM   4710  CG1 ILE   297      64.691  97.635  68.232  1.00  0.00           C  
ATOM   4711 HG12 ILE   297      64.997  98.513  67.662  1.00  0.00           H  
ATOM   4712 HG13 ILE   297      64.871  96.804  67.551  1.00  0.00           H  
ATOM   4713  CD1 ILE   297      63.148  97.695  68.351  1.00  0.00           C  
ATOM   4714 HD11 ILE   297      62.791  97.538  67.333  1.00  0.00           H  
ATOM   4715 HD12 ILE   297      62.921  96.862  69.018  1.00  0.00           H  
ATOM   4716 HD13 ILE   297      62.887  98.675  68.749  1.00  0.00           H  
ATOM   4717  C   ILE   297      67.763  96.896  70.601  1.00  0.00           C  
ATOM   4718  O   ILE   297      68.425  97.880  70.960  1.00  0.00           O  
ATOM   4719  N   SER   298      67.635  95.793  71.394  1.00  0.00           N  
ATOM   4720  H   SER   298      67.048  94.992  71.210  1.00  0.00           H  
ATOM   4721  CA  SER   298      68.281  95.722  72.677  1.00  0.00           C  
ATOM   4722  HA  SER   298      68.110  96.631  73.254  1.00  0.00           H  
ATOM   4723  CB  SER   298      67.825  94.491  73.514  1.00  0.00           C  
ATOM   4724  HB2 SER   298      68.148  94.625  74.547  1.00  0.00           H  
ATOM   4725  HB3 SER   298      66.745  94.450  73.659  1.00  0.00           H  
ATOM   4726  OG  SER   298      68.217  93.269  73.061  1.00  0.00           O  
ATOM   4727  HG  SER   298      67.903  93.130  72.164  1.00  0.00           H  
ATOM   4728  C   SER   298      69.816  95.730  72.608  1.00  0.00           C  
ATOM   4729  O   SER   298      70.494  96.339  73.377  1.00  0.00           O  
ATOM   4730  N   ILE   299      70.398  95.030  71.580  1.00  0.00           N  
ATOM   4731  H   ILE   299      69.733  94.613  70.945  1.00  0.00           H  
ATOM   4732  CA  ILE   299      71.858  94.929  71.315  1.00  0.00           C  
ATOM   4733  HA  ILE   299      72.463  94.790  72.210  1.00  0.00           H  
ATOM   4734  CB  ILE   299      72.213  93.761  70.399  1.00  0.00           C  
ATOM   4735  HB  ILE   299      71.641  93.918  69.484  1.00  0.00           H  
ATOM   4736  CG2 ILE   299      73.695  93.691  69.967  1.00  0.00           C  
ATOM   4737 HG21 ILE   299      73.784  94.593  69.362  1.00  0.00           H  
ATOM   4738 HG22 ILE   299      74.427  93.549  70.761  1.00  0.00           H  
ATOM   4739 HG23 ILE   299      73.903  92.915  69.230  1.00  0.00           H  
ATOM   4740  CG1 ILE   299      71.652  92.398  70.910  1.00  0.00           C  
ATOM   4741 HG12 ILE   299      72.156  92.106  71.831  1.00  0.00           H  
ATOM   4742 HG13 ILE   299      70.620  92.488  71.249  1.00  0.00           H  
ATOM   4743  CD1 ILE   299      71.726  91.213  69.940  1.00  0.00           C  
ATOM   4744 HD11 ILE   299      71.321  91.501  68.969  1.00  0.00           H  
ATOM   4745 HD12 ILE   299      72.770  90.911  69.856  1.00  0.00           H  
ATOM   4746 HD13 ILE   299      71.255  90.307  70.322  1.00  0.00           H  
ATOM   4747  C   ILE   299      72.211  96.337  70.825  1.00  0.00           C  
ATOM   4748  O   ILE   299      73.188  96.934  71.283  1.00  0.00           O  
ATOM   4749  N   GLY   300      71.317  97.004  70.026  1.00  0.00           N  
ATOM   4750  H   GLY   300      70.553  96.455  69.659  1.00  0.00           H  
ATOM   4751  CA  GLY   300      71.508  98.353  69.544  1.00  0.00           C  
ATOM   4752  HA2 GLY   300      72.493  98.296  69.081  1.00  0.00           H  
ATOM   4753  HA3 GLY   300      70.733  98.706  68.865  1.00  0.00           H  
ATOM   4754  C   GLY   300      71.522  99.434  70.659  1.00  0.00           C  
ATOM   4755  O   GLY   300      72.306 100.398  70.611  1.00  0.00           O  
ATOM   4756  N   ALA   301      70.570  99.384  71.581  1.00  0.00           N  
ATOM   4757  H   ALA   301      69.870  98.661  71.504  1.00  0.00           H  
ATOM   4758  CA  ALA   301      70.460 100.272  72.756  1.00  0.00           C  
ATOM   4759  HA  ALA   301      70.557 101.323  72.482  1.00  0.00           H  
ATOM   4760  CB  ALA   301      69.108 100.161  73.433  1.00  0.00           C  
ATOM   4761  HB1 ALA   301      68.341 100.315  72.674  1.00  0.00           H  
ATOM   4762  HB2 ALA   301      69.065  99.178  73.903  1.00  0.00           H  
ATOM   4763  HB3 ALA   301      69.020 100.832  74.287  1.00  0.00           H  
ATOM   4764  C   ALA   301      71.642 100.032  73.728  1.00  0.00           C  
ATOM   4765  O   ALA   301      72.223 101.019  74.217  1.00  0.00           O  
ATOM   4766  N   ALA   302      72.064  98.812  74.064  1.00  0.00           N  
ATOM   4767  H   ALA   302      71.414  98.053  73.917  1.00  0.00           H  
ATOM   4768  CA  ALA   302      73.271  98.465  74.807  1.00  0.00           C  
ATOM   4769  HA  ALA   302      73.276  99.070  75.714  1.00  0.00           H  
ATOM   4770  CB  ALA   302      73.225  97.015  75.097  1.00  0.00           C  
ATOM   4771  HB1 ALA   302      72.375  96.695  75.699  1.00  0.00           H  
ATOM   4772  HB2 ALA   302      73.233  96.407  74.192  1.00  0.00           H  
ATOM   4773  HB3 ALA   302      74.056  96.673  75.713  1.00  0.00           H  
ATOM   4774  C   ALA   302      74.584  98.980  74.160  1.00  0.00           C  
ATOM   4775  O   ALA   302      75.441  99.436  74.839  1.00  0.00           O  
ATOM   4776  N   PHE   303      74.608  98.954  72.774  1.00  0.00           N  
ATOM   4777  H   PHE   303      73.782  98.567  72.338  1.00  0.00           H  
ATOM   4778  CA  PHE   303      75.766  99.430  71.993  1.00  0.00           C  
ATOM   4779  HA  PHE   303      76.657  98.942  72.390  1.00  0.00           H  
ATOM   4780  CB  PHE   303      75.555  99.076  70.520  1.00  0.00           C  
ATOM   4781  HB2 PHE   303      74.989  98.146  70.479  1.00  0.00           H  
ATOM   4782  HB3 PHE   303      75.047  99.853  69.949  1.00  0.00           H  
ATOM   4783  CG  PHE   303      76.882  98.656  69.788  1.00  0.00           C  
ATOM   4784  CD1 PHE   303      76.973  97.477  69.034  1.00  0.00           C  
ATOM   4785  HD1 PHE   303      76.135  96.798  68.984  1.00  0.00           H  
ATOM   4786  CE1 PHE   303      78.103  97.269  68.214  1.00  0.00           C  
ATOM   4787  HE1 PHE   303      78.085  96.368  67.618  1.00  0.00           H  
ATOM   4788  CZ  PHE   303      79.225  98.057  68.353  1.00  0.00           C  
ATOM   4789  HZ  PHE   303      80.112  97.954  67.745  1.00  0.00           H  
ATOM   4790  CE2 PHE   303      79.158  99.272  69.167  1.00  0.00           C  
ATOM   4791  HE2 PHE   303      80.044  99.878  69.284  1.00  0.00           H  
ATOM   4792  CD2 PHE   303      78.002  99.568  69.819  1.00  0.00           C  
ATOM   4793  HD2 PHE   303      77.886 100.502  70.348  1.00  0.00           H  
ATOM   4794  C   PHE   303      75.906 100.924  72.267  1.00  0.00           C  
ATOM   4795  O   PHE   303      77.040 101.334  72.453  1.00  0.00           O  
ATOM   4796  N   LEU   304      74.798 101.709  72.308  1.00  0.00           N  
ATOM   4797  H   LEU   304      73.964 101.166  72.133  1.00  0.00           H  
ATOM   4798  CA  LEU   304      74.751 103.239  72.576  1.00  0.00           C  
ATOM   4799  HA  LEU   304      75.407 103.760  71.879  1.00  0.00           H  
ATOM   4800  CB  LEU   304      73.323 103.734  72.474  1.00  0.00           C  
ATOM   4801  HB2 LEU   304      72.754 103.309  71.647  1.00  0.00           H  
ATOM   4802  HB3 LEU   304      72.813 103.383  73.371  1.00  0.00           H  
ATOM   4803  CG  LEU   304      73.170 105.230  72.492  1.00  0.00           C  
ATOM   4804  HG  LEU   304      73.757 105.510  73.366  1.00  0.00           H  
ATOM   4805  CD1 LEU   304      73.700 105.877  71.190  1.00  0.00           C  
ATOM   4806 HD11 LEU   304      74.767 105.678  71.097  1.00  0.00           H  
ATOM   4807 HD12 LEU   304      73.208 105.621  70.252  1.00  0.00           H  
ATOM   4808 HD13 LEU   304      73.473 106.941  71.252  1.00  0.00           H  
ATOM   4809  CD2 LEU   304      71.784 105.745  72.732  1.00  0.00           C  
ATOM   4810 HD21 LEU   304      71.031 105.401  72.023  1.00  0.00           H  
ATOM   4811 HD22 LEU   304      71.565 105.284  73.695  1.00  0.00           H  
ATOM   4812 HD23 LEU   304      71.886 106.828  72.799  1.00  0.00           H  
ATOM   4813  C   LEU   304      75.403 103.515  73.948  1.00  0.00           C  
ATOM   4814  O   LEU   304      76.114 104.523  74.108  1.00  0.00           O  
ATOM   4815  N   LEU   305      74.982 102.725  74.952  1.00  0.00           N  
ATOM   4816  H   LEU   305      74.346 102.009  74.632  1.00  0.00           H  
ATOM   4817  CA  LEU   305      75.522 102.751  76.281  1.00  0.00           C  
ATOM   4818  HA  LEU   305      75.387 103.789  76.583  1.00  0.00           H  
ATOM   4819  CB  LEU   305      74.644 101.792  77.106  1.00  0.00           C  
ATOM   4820  HB2 LEU   305      73.615 102.152  77.113  1.00  0.00           H  
ATOM   4821  HB3 LEU   305      74.680 100.847  76.564  1.00  0.00           H  
ATOM   4822  CG  LEU   305      75.050 101.604  78.590  1.00  0.00           C  
ATOM   4823  HG  LEU   305      75.911 100.937  78.539  1.00  0.00           H  
ATOM   4824  CD1 LEU   305      75.140 102.921  79.330  1.00  0.00           C  
ATOM   4825 HD11 LEU   305      75.524 103.682  78.651  1.00  0.00           H  
ATOM   4826 HD12 LEU   305      74.184 103.269  79.721  1.00  0.00           H  
ATOM   4827 HD13 LEU   305      75.810 102.779  80.178  1.00  0.00           H  
ATOM   4828  CD2 LEU   305      73.851 100.837  79.309  1.00  0.00           C  
ATOM   4829 HD21 LEU   305      72.968 101.475  79.354  1.00  0.00           H  
ATOM   4830 HD22 LEU   305      73.581  99.954  78.731  1.00  0.00           H  
ATOM   4831 HD23 LEU   305      74.144 100.575  80.326  1.00  0.00           H  
ATOM   4832  C   LEU   305      77.024 102.501  76.414  1.00  0.00           C  
ATOM   4833  O   LEU   305      77.708 103.244  77.112  1.00  0.00           O  
ATOM   4834  N   ILE   306      77.521 101.539  75.671  1.00  0.00           N  
ATOM   4835  H   ILE   306      76.891 100.998  75.095  1.00  0.00           H  
ATOM   4836  CA  ILE   306      78.963 101.269  75.506  1.00  0.00           C  
ATOM   4837  HA  ILE   306      79.400 101.226  76.504  1.00  0.00           H  
ATOM   4838  CB  ILE   306      79.338  99.867  74.908  1.00  0.00           C  
ATOM   4839  HB  ILE   306      78.875  99.832  73.922  1.00  0.00           H  
ATOM   4840  CG2 ILE   306      80.916  99.732  74.816  1.00  0.00           C  
ATOM   4841 HG21 ILE   306      81.355  99.325  75.727  1.00  0.00           H  
ATOM   4842 HG22 ILE   306      80.970  98.981  74.028  1.00  0.00           H  
ATOM   4843 HG23 ILE   306      81.335 100.666  74.442  1.00  0.00           H  
ATOM   4844  CG1 ILE   306      78.741  98.809  75.785  1.00  0.00           C  
ATOM   4845 HG12 ILE   306      79.284  98.697  76.724  1.00  0.00           H  
ATOM   4846 HG13 ILE   306      77.700  98.990  76.050  1.00  0.00           H  
ATOM   4847  CD1 ILE   306      78.823  97.452  75.060  1.00  0.00           C  
ATOM   4848 HD11 ILE   306      79.805  97.124  74.717  1.00  0.00           H  
ATOM   4849 HD12 ILE   306      78.341  96.648  75.617  1.00  0.00           H  
ATOM   4850 HD13 ILE   306      78.258  97.595  74.138  1.00  0.00           H  
ATOM   4851  C   ILE   306      79.716 102.445  74.808  1.00  0.00           C  
ATOM   4852  O   ILE   306      80.620 103.002  75.430  1.00  0.00           O  
ATOM   4853  N   TYR   307      79.224 102.970  73.694  1.00  0.00           N  
ATOM   4854  H   TYR   307      78.399 102.521  73.324  1.00  0.00           H  
ATOM   4855  CA  TYR   307      79.798 104.223  73.044  1.00  0.00           C  
ATOM   4856  HA  TYR   307      80.852 104.095  72.796  1.00  0.00           H  
ATOM   4857  CB  TYR   307      79.007 104.643  71.871  1.00  0.00           C  
ATOM   4858  HB2 TYR   307      77.961 104.588  72.173  1.00  0.00           H  
ATOM   4859  HB3 TYR   307      79.197 105.712  71.774  1.00  0.00           H  
ATOM   4860  CG  TYR   307      79.202 104.011  70.526  1.00  0.00           C  
ATOM   4861  CD1 TYR   307      78.088 103.358  69.945  1.00  0.00           C  
ATOM   4862  HD1 TYR   307      77.209 103.272  70.566  1.00  0.00           H  
ATOM   4863  CE1 TYR   307      78.173 102.672  68.698  1.00  0.00           C  
ATOM   4864  HE1 TYR   307      77.334 102.058  68.406  1.00  0.00           H  
ATOM   4865  CZ  TYR   307      79.398 102.836  68.012  1.00  0.00           C  
ATOM   4866  OH  TYR   307      79.512 102.184  66.757  1.00  0.00           O  
ATOM   4867  HH  TYR   307      78.769 101.598  66.598  1.00  0.00           H  
ATOM   4868  CE2 TYR   307      80.540 103.503  68.565  1.00  0.00           C  
ATOM   4869  HE2 TYR   307      81.444 103.513  67.973  1.00  0.00           H  
ATOM   4870  CD2 TYR   307      80.446 104.137  69.852  1.00  0.00           C  
ATOM   4871  HD2 TYR   307      81.354 104.556  70.259  1.00  0.00           H  
ATOM   4872  C   TYR   307      79.755 105.421  73.964  1.00  0.00           C  
ATOM   4873  O   TYR   307      80.714 106.145  74.144  1.00  0.00           O  
ATOM   4874  N   ALA   308      78.608 105.631  74.575  1.00  0.00           N  
ATOM   4875  H   ALA   308      77.877 104.944  74.455  1.00  0.00           H  
ATOM   4876  CA  ALA   308      78.543 106.734  75.644  1.00  0.00           C  
ATOM   4877  HA  ALA   308      78.870 107.645  75.144  1.00  0.00           H  
ATOM   4878  CB  ALA   308      77.026 106.948  76.018  1.00  0.00           C  
ATOM   4879  HB1 ALA   308      76.664 106.213  76.737  1.00  0.00           H  
ATOM   4880  HB2 ALA   308      76.953 107.927  76.491  1.00  0.00           H  
ATOM   4881  HB3 ALA   308      76.377 106.953  75.142  1.00  0.00           H  
ATOM   4882  C   ALA   308      79.429 106.645  76.859  1.00  0.00           C  
ATOM   4883  O   ALA   308      80.177 107.557  77.177  1.00  0.00           O  
ATOM   4884  N   SER   309      79.384 105.500  77.566  1.00  0.00           N  
ATOM   4885  H   SER   309      78.686 104.791  77.391  1.00  0.00           H  
ATOM   4886  CA  SER   309      80.279 105.343  78.714  1.00  0.00           C  
ATOM   4887  HA  SER   309      80.196 106.292  79.243  1.00  0.00           H  
ATOM   4888  CB  SER   309      79.892 104.117  79.552  1.00  0.00           C  
ATOM   4889  HB2 SER   309      80.637 103.929  80.326  1.00  0.00           H  
ATOM   4890  HB3 SER   309      78.860 104.250  79.875  1.00  0.00           H  
ATOM   4891  OG  SER   309      79.932 102.968  78.767  1.00  0.00           O  
ATOM   4892  HG  SER   309      79.197 102.940  78.149  1.00  0.00           H  
ATOM   4893  C   SER   309      81.751 105.383  78.189  1.00  0.00           C  
ATOM   4894  O   SER   309      82.525 106.004  78.891  1.00  0.00           O  
ATOM   4895  N   TYR   310      82.046 104.876  76.992  1.00  0.00           N  
ATOM   4896  H   TYR   310      81.396 104.277  76.502  1.00  0.00           H  
ATOM   4897  CA  TYR   310      83.400 104.777  76.525  1.00  0.00           C  
ATOM   4898  HA  TYR   310      83.896 104.224  77.322  1.00  0.00           H  
ATOM   4899  CB  TYR   310      83.406 103.897  75.259  1.00  0.00           C  
ATOM   4900  HB2 TYR   310      82.920 102.958  75.526  1.00  0.00           H  
ATOM   4901  HB3 TYR   310      82.782 104.391  74.515  1.00  0.00           H  
ATOM   4902  CG  TYR   310      84.836 103.509  74.634  1.00  0.00           C  
ATOM   4903  CD1 TYR   310      85.387 102.209  74.862  1.00  0.00           C  
ATOM   4904  HD1 TYR   310      84.820 101.554  75.506  1.00  0.00           H  
ATOM   4905  CE1 TYR   310      86.684 101.855  74.303  1.00  0.00           C  
ATOM   4906  HE1 TYR   310      87.169 100.923  74.554  1.00  0.00           H  
ATOM   4907  CZ  TYR   310      87.309 102.825  73.488  1.00  0.00           C  
ATOM   4908  OH  TYR   310      88.456 102.442  72.949  1.00  0.00           O  
ATOM   4909  HH  TYR   310      88.991 103.067  72.452  1.00  0.00           H  
ATOM   4910  CE2 TYR   310      86.689 104.138  73.159  1.00  0.00           C  
ATOM   4911  HE2 TYR   310      87.230 104.789  72.489  1.00  0.00           H  
ATOM   4912  CD2 TYR   310      85.514 104.436  73.834  1.00  0.00           C  
ATOM   4913  HD2 TYR   310      85.036 105.371  73.583  1.00  0.00           H  
ATOM   4914  C   TYR   310      83.962 106.199  76.247  1.00  0.00           C  
ATOM   4915  O   TYR   310      84.937 106.650  76.863  1.00  0.00           O  
ATOM   4916  N   ALA   311      83.198 107.018  75.507  1.00  0.00           N  
ATOM   4917  H   ALA   311      82.480 106.511  75.010  1.00  0.00           H  
ATOM   4918  CA  ALA   311      83.477 108.419  75.091  1.00  0.00           C  
ATOM   4919  HA  ALA   311      84.468 108.530  74.651  1.00  0.00           H  
ATOM   4920  CB  ALA   311      82.452 108.840  74.092  1.00  0.00           C  
ATOM   4921  HB1 ALA   311      82.708 108.162  73.278  1.00  0.00           H  
ATOM   4922  HB2 ALA   311      81.450 108.769  74.515  1.00  0.00           H  
ATOM   4923  HB3 ALA   311      82.646 109.881  73.835  1.00  0.00           H  
ATOM   4924  C   ALA   311      83.428 109.365  76.242  1.00  0.00           C  
ATOM   4925  O   ALA   311      84.280 110.207  76.339  1.00  0.00           O  
ATOM   4926  N   LEU   312      82.465 109.278  77.258  1.00  0.00           N  
ATOM   4927  H   LEU   312      81.791 108.526  77.293  1.00  0.00           H  
ATOM   4928  CA  LEU   312      82.340 110.236  78.386  1.00  0.00           C  
ATOM   4929  HA  LEU   312      82.547 111.222  77.970  1.00  0.00           H  
ATOM   4930  CB  LEU   312      80.844 110.204  78.968  1.00  0.00           C  
ATOM   4931  HB2 LEU   312      80.559 109.168  79.153  1.00  0.00           H  
ATOM   4932  HB3 LEU   312      80.865 110.878  79.824  1.00  0.00           H  
ATOM   4933  CG  LEU   312      79.875 110.722  77.910  1.00  0.00           C  
ATOM   4934  HG  LEU   312      80.262 110.275  76.995  1.00  0.00           H  
ATOM   4935  CD1 LEU   312      78.403 110.379  78.174  1.00  0.00           C  
ATOM   4936 HD11 LEU   312      77.859 110.748  77.305  1.00  0.00           H  
ATOM   4937 HD12 LEU   312      78.367 109.290  78.218  1.00  0.00           H
[truncated: 1,232,451 more chars]
