# Supplementary material for: Screening of Natural Compounds as P-Glycoprotein Inhibitors against Multidrug Resistance
Source: Biomedicines. 2021 Mar 30;9(4):357. doi: 10.3390/biomedicines9040357 (PMC8066904; doi:10.3390/biomedicines9040357)
Supplement: Supplementary file 1 [file biomedicines-09-00357-s001.zip › P-gp_models/cluster_8.pdb]

CRYST1  140.041  140.041  140.041 109.47 109.47 109.47               1
ATOM      1  N   MET     1      79.161  92.011  76.114  1.00  0.00           N  
ATOM      2  H1  MET     1      78.859  92.219  75.173  1.00  0.00           H  
ATOM      3  H2  MET     1      78.531  92.322  76.840  1.00  0.00           H  
ATOM      4  H3  MET     1      80.022  92.525  76.234  1.00  0.00           H  
ATOM      5  CA  MET     1      79.308  90.562  76.247  1.00  0.00           C  
ATOM      6  HA  MET     1      78.347  90.130  75.968  1.00  0.00           H  
ATOM      7  CB  MET     1      80.354  90.006  75.406  1.00  0.00           C  
ATOM      8  HB2 MET     1      81.286  90.570  75.436  1.00  0.00           H  
ATOM      9  HB3 MET     1      80.509  89.025  75.856  1.00  0.00           H  
ATOM     10  CG  MET     1      80.076  89.860  73.920  1.00  0.00           C  
ATOM     11  HG2 MET     1      79.203  89.209  73.875  1.00  0.00           H  
ATOM     12  HG3 MET     1      80.019  90.890  73.568  1.00  0.00           H  
ATOM     13  SD  MET     1      81.421  89.173  72.946  1.00  0.00           S  
ATOM     14  CE  MET     1      82.454  90.660  72.798  1.00  0.00           C  
ATOM     15  HE1 MET     1      81.824  91.502  72.512  1.00  0.00           H  
ATOM     16  HE2 MET     1      82.829  91.109  73.719  1.00  0.00           H  
ATOM     17  HE3 MET     1      83.234  90.674  72.037  1.00  0.00           H  
ATOM     18  C   MET     1      79.509  90.230  77.726  1.00  0.00           C  
ATOM     19  O   MET     1      80.406  90.691  78.434  1.00  0.00           O  
ATOM     20  N   ASP     2      78.780  89.270  78.343  1.00  0.00           N  
ATOM     21  H   ASP     2      79.076  89.170  79.304  1.00  0.00           H  
ATOM     22  CA  ASP     2      77.862  88.274  77.873  1.00  0.00           C  
ATOM     23  HA  ASP     2      77.758  87.529  78.661  1.00  0.00           H  
ATOM     24  CB  ASP     2      76.468  88.903  77.573  1.00  0.00           C  
ATOM     25  HB2 ASP     2      76.488  89.647  76.777  1.00  0.00           H  
ATOM     26  HB3 ASP     2      75.927  88.017  77.241  1.00  0.00           H  
ATOM     27  CG  ASP     2      75.799  89.471  78.745  1.00  0.00           C  
ATOM     28  OD1 ASP     2      75.724  90.664  78.949  1.00  0.00           O  
ATOM     29  OD2 ASP     2      75.115  88.679  79.443  1.00  0.00           O  
ATOM     30  C   ASP     2      78.435  87.423  76.683  1.00  0.00           C  
ATOM     31  O   ASP     2      78.125  87.738  75.525  1.00  0.00           O  
ATOM     32  N   LEU     3      79.277  86.395  76.981  1.00  0.00           N  
ATOM     33  H   LEU     3      79.483  86.263  77.961  1.00  0.00           H  
ATOM     34  CA  LEU     3      79.791  85.496  75.896  1.00  0.00           C  
ATOM     35  HA  LEU     3      80.499  86.082  75.309  1.00  0.00           H  
ATOM     36  CB  LEU     3      80.626  84.356  76.429  1.00  0.00           C  
ATOM     37  HB2 LEU     3      79.957  83.699  76.986  1.00  0.00           H  
ATOM     38  HB3 LEU     3      81.024  83.721  75.638  1.00  0.00           H  
ATOM     39  CG  LEU     3      81.922  84.780  77.257  1.00  0.00           C  
ATOM     40  HG  LEU     3      81.593  85.058  78.259  1.00  0.00           H  
ATOM     41  CD1 LEU     3      82.808  83.637  77.409  1.00  0.00           C  
ATOM     42 HD11 LEU     3      83.267  83.406  76.448  1.00  0.00           H  
ATOM     43 HD12 LEU     3      83.666  83.979  77.988  1.00  0.00           H  
ATOM     44 HD13 LEU     3      82.363  82.775  77.906  1.00  0.00           H  
ATOM     45  CD2 LEU     3      82.637  85.988  76.715  1.00  0.00           C  
ATOM     46 HD21 LEU     3      83.376  86.325  77.441  1.00  0.00           H  
ATOM     47 HD22 LEU     3      83.063  85.676  75.762  1.00  0.00           H  
ATOM     48 HD23 LEU     3      82.046  86.895  76.589  1.00  0.00           H  
ATOM     49  C   LEU     3      78.637  85.007  75.031  1.00  0.00           C  
ATOM     50  O   LEU     3      77.767  84.382  75.645  1.00  0.00           O  
ATOM     51  N   GLU     4      78.642  85.133  73.719  1.00  0.00           N  
ATOM     52  H   GLU     4      77.937  84.554  73.287  1.00  0.00           H  
ATOM     53  CA  GLU     4      79.774  85.546  72.898  1.00  0.00           C  
ATOM     54  HA  GLU     4      80.399  86.196  73.512  1.00  0.00           H  
ATOM     55  CB  GLU     4      80.666  84.291  72.538  1.00  0.00           C  
ATOM     56  HB2 GLU     4      81.524  84.750  72.048  1.00  0.00           H  
ATOM     57  HB3 GLU     4      80.981  83.762  73.437  1.00  0.00           H  
ATOM     58  CG  GLU     4      79.939  83.244  71.651  1.00  0.00           C  
ATOM     59  HG2 GLU     4      79.736  83.548  70.624  1.00  0.00           H  
ATOM     60  HG3 GLU     4      80.587  82.371  71.575  1.00  0.00           H  
ATOM     61  CD  GLU     4      78.639  82.661  72.140  1.00  0.00           C  
ATOM     62  OE1 GLU     4      77.592  83.289  72.117  1.00  0.00           O  
ATOM     63  OE2 GLU     4      78.637  81.561  72.802  1.00  0.00           O  
ATOM     64  C   GLU     4      79.415  86.407  71.728  1.00  0.00           C  
ATOM     65  O   GLU     4      80.243  86.749  70.868  1.00  0.00           O  
ATOM     66  N   GLY     5      78.213  87.021  71.637  1.00  0.00           N  
ATOM     67  H   GLY     5      77.562  86.696  72.338  1.00  0.00           H  
ATOM     68  CA  GLY     5      77.775  88.096  70.743  1.00  0.00           C  
ATOM     69  HA2 GLY     5      78.468  88.922  70.901  1.00  0.00           H  
ATOM     70  HA3 GLY     5      77.934  87.699  69.740  1.00  0.00           H  
ATOM     71  C   GLY     5      76.301  88.507  70.878  1.00  0.00           C  
ATOM     72  O   GLY     5      75.916  89.668  70.863  1.00  0.00           O  
ATOM     73  N   ASP     6      75.324  87.563  71.040  1.00  0.00           N  
ATOM     74  H   ASP     6      75.587  86.620  70.791  1.00  0.00           H  
ATOM     75  CA  ASP     6      73.887  87.842  71.462  1.00  0.00           C  
ATOM     76  HA  ASP     6      73.933  88.715  72.115  1.00  0.00           H  
ATOM     77  CB  ASP     6      73.037  88.122  70.235  1.00  0.00           C  
ATOM     78  HB2 ASP     6      73.383  89.109  69.926  1.00  0.00           H  
ATOM     79  HB3 ASP     6      73.328  87.318  69.559  1.00  0.00           H  
ATOM     80  CG  ASP     6      71.570  88.142  70.583  1.00  0.00           C  
ATOM     81  OD1 ASP     6      70.812  87.884  69.613  1.00  0.00           O  
ATOM     82  OD2 ASP     6      71.096  88.285  71.739  1.00  0.00           O  
ATOM     83  C   ASP     6      73.426  86.610  72.308  1.00  0.00           C  
ATOM     84  O   ASP     6      72.846  85.647  71.817  1.00  0.00           O  
ATOM     85  N   ARG     7      73.713  86.715  73.587  1.00  0.00           N  
ATOM     86  H   ARG     7      74.266  87.507  73.883  1.00  0.00           H  
ATOM     87  CA  ARG     7      73.553  85.594  74.494  1.00  0.00           C  
ATOM     88  HA  ARG     7      74.040  84.718  74.065  1.00  0.00           H  
ATOM     89  CB  ARG     7      74.259  85.849  75.869  1.00  0.00           C  
ATOM     90  HB2 ARG     7      75.279  86.214  75.745  1.00  0.00           H  
ATOM     91  HB3 ARG     7      73.696  86.588  76.439  1.00  0.00           H  
ATOM     92  CG  ARG     7      74.431  84.607  76.679  1.00  0.00           C  
ATOM     93  HG2 ARG     7      73.446  84.336  77.058  1.00  0.00           H  
ATOM     94  HG3 ARG     7      74.822  83.906  75.941  1.00  0.00           H  
ATOM     95  CD  ARG     7      75.373  84.744  77.849  1.00  0.00           C  
ATOM     96  HD2 ARG     7      76.168  85.485  77.770  1.00  0.00           H  
ATOM     97  HD3 ARG     7      74.728  85.190  78.607  1.00  0.00           H  
ATOM     98  NE  ARG     7      76.031  83.359  78.132  1.00  0.00           N  
ATOM     99  HE  ARG     7      76.349  82.742  77.399  1.00  0.00           H  
ATOM    100  CZ  ARG     7      76.263  82.848  79.275  1.00  0.00           C  
ATOM    101  NH1 ARG     7      76.169  83.417  80.433  1.00  0.00           N  
ATOM    102 HH11 ARG     7      75.903  84.389  80.492  1.00  0.00           H  
ATOM    103 HH12 ARG     7      76.328  82.821  81.232  1.00  0.00           H  
ATOM    104  NH2 ARG     7      76.720  81.622  79.276  1.00  0.00           N  
ATOM    105 HH21 ARG     7      77.013  81.175  78.419  1.00  0.00           H  
ATOM    106 HH22 ARG     7      76.906  81.132  80.139  1.00  0.00           H  
ATOM    107  C   ARG     7      72.041  85.446  74.669  1.00  0.00           C  
ATOM    108  O   ARG     7      71.641  84.318  74.964  1.00  0.00           O  
ATOM    109  N   ASN     8      71.220  86.464  74.455  1.00  0.00           N  
ATOM    110  H   ASN     8      71.729  87.322  74.300  1.00  0.00           H  
ATOM    111  CA  ASN     8      69.757  86.457  74.607  1.00  0.00           C  
ATOM    112  HA  ASN     8      69.463  85.785  75.412  1.00  0.00           H  
ATOM    113  CB  ASN     8      69.254  87.845  75.024  1.00  0.00           C  
ATOM    114  HB2 ASN     8      69.599  88.644  74.368  1.00  0.00           H  
ATOM    115  HB3 ASN     8      68.171  87.832  74.900  1.00  0.00           H  
ATOM    116  CG  ASN     8      69.573  88.229  76.456  1.00  0.00           C  
ATOM    117  OD1 ASN     8      69.620  87.360  77.296  1.00  0.00           O  
ATOM    118  ND2 ASN     8      69.957  89.423  76.701  1.00  0.00           N  
ATOM    119 HD21 ASN     8      70.235  89.638  77.648  1.00  0.00           H  
ATOM    120 HD22 ASN     8      70.066  90.086  75.947  1.00  0.00           H  
ATOM    121  C   ASN     8      68.959  85.847  73.405  1.00  0.00           C  
ATOM    122  O   ASN     8      68.042  85.057  73.564  1.00  0.00           O  
ATOM    123  N   GLY     9      69.391  86.164  72.197  1.00  0.00           N  
ATOM    124  H   GLY     9      70.080  86.901  72.251  1.00  0.00           H  
ATOM    125  CA  GLY     9      69.094  85.417  70.949  1.00  0.00           C  
ATOM    126  HA2 GLY     9      68.036  85.581  70.743  1.00  0.00           H  
ATOM    127  HA3 GLY     9      69.522  86.022  70.150  1.00  0.00           H  
ATOM    128  C   GLY     9      69.572  83.952  71.022  1.00  0.00           C  
ATOM    129  O   GLY     9      68.736  83.147  70.581  1.00  0.00           O  
ATOM    130  N   GLY    10      70.674  83.610  71.712  1.00  0.00           N  
ATOM    131  H   GLY    10      71.214  84.352  72.132  1.00  0.00           H  
ATOM    132  CA  GLY    10      71.044  82.220  71.900  1.00  0.00           C  
ATOM    133  HA2 GLY    10      70.857  81.703  70.959  1.00  0.00           H  
ATOM    134  HA3 GLY    10      72.105  82.109  72.122  1.00  0.00           H  
ATOM    135  C   GLY    10      70.259  81.414  73.027  1.00  0.00           C  
ATOM    136  O   GLY    10      69.833  80.316  72.717  1.00  0.00           O  
ATOM    137  N   ALA    11      70.079  82.074  74.220  1.00  0.00           N  
ATOM    138  H   ALA    11      70.462  83.000  74.345  1.00  0.00           H  
ATOM    139  CA  ALA    11      69.306  81.504  75.271  1.00  0.00           C  
ATOM    140  HA  ALA    11      69.763  80.574  75.609  1.00  0.00           H  
ATOM    141  CB  ALA    11      69.480  82.395  76.531  1.00  0.00           C  
ATOM    142  HB1 ALA    11      70.558  82.546  76.578  1.00  0.00           H  
ATOM    143  HB2 ALA    11      68.938  83.337  76.443  1.00  0.00           H  
ATOM    144  HB3 ALA    11      69.110  81.826  77.385  1.00  0.00           H  
ATOM    145  C   ALA    11      67.825  81.218  74.942  1.00  0.00           C  
ATOM    146  O   ALA    11      67.251  80.399  75.681  1.00  0.00           O  
ATOM    147  N   LYS    12      67.175  82.013  74.076  1.00  0.00           N  
ATOM    148  H   LYS    12      67.571  82.897  73.790  1.00  0.00           H  
ATOM    149  CA  LYS    12      65.689  81.734  73.691  1.00  0.00           C  
ATOM    150  HA  LYS    12      65.146  81.583  74.623  1.00  0.00           H  
ATOM    151  CB  LYS    12      64.937  82.897  72.942  1.00  0.00           C  
ATOM    152  HB2 LYS    12      63.914  82.524  72.879  1.00  0.00           H  
ATOM    153  HB3 LYS    12      64.926  83.727  73.647  1.00  0.00           H  
ATOM    154  CG  LYS    12      65.334  83.459  71.588  1.00  0.00           C  
ATOM    155  HG2 LYS    12      64.657  84.285  71.371  1.00  0.00           H  
ATOM    156  HG3 LYS    12      66.391  83.726  71.597  1.00  0.00           H  
ATOM    157  CD  LYS    12      65.242  82.437  70.460  1.00  0.00           C  
ATOM    158  HD2 LYS    12      65.911  81.592  70.629  1.00  0.00           H  
ATOM    159  HD3 LYS    12      64.231  82.038  70.378  1.00  0.00           H  
ATOM    160  CE  LYS    12      65.664  83.108  69.220  1.00  0.00           C  
ATOM    161  HE2 LYS    12      65.084  84.026  69.124  1.00  0.00           H  
ATOM    162  HE3 LYS    12      66.704  83.426  69.304  1.00  0.00           H  
ATOM    163  NZ  LYS    12      65.454  82.249  68.118  1.00  0.00           N  
ATOM    164  HZ1 LYS    12      66.066  82.477  67.349  1.00  0.00           H  
ATOM    165  HZ2 LYS    12      65.801  81.332  68.362  1.00  0.00           H  
ATOM    166  HZ3 LYS    12      64.476  82.246  67.864  1.00  0.00           H  
ATOM    167  C   LYS    12      65.543  80.332  73.019  1.00  0.00           C  
ATOM    168  O   LYS    12      64.428  79.815  72.991  1.00  0.00           O  
ATOM    169  N   LYS    13      66.620  79.750  72.481  1.00  0.00           N  
ATOM    170  H   LYS    13      67.454  80.320  72.483  1.00  0.00           H  
ATOM    171  CA  LYS    13      66.556  78.462  71.697  1.00  0.00           C  
ATOM    172  HA  LYS    13      65.618  78.544  71.147  1.00  0.00           H  
ATOM    173  CB  LYS    13      67.821  78.275  70.814  1.00  0.00           C  
ATOM    174  HB2 LYS    13      68.681  78.047  71.444  1.00  0.00           H  
ATOM    175  HB3 LYS    13      67.646  77.418  70.165  1.00  0.00           H  
ATOM    176  CG  LYS    13      68.085  79.528  69.904  1.00  0.00           C  
ATOM    177  HG2 LYS    13      67.171  79.748  69.353  1.00  0.00           H  
ATOM    178  HG3 LYS    13      68.185  80.367  70.593  1.00  0.00           H  
ATOM    179  CD  LYS    13      69.267  79.353  69.025  1.00  0.00           C  
ATOM    180  HD2 LYS    13      70.194  79.124  69.550  1.00  0.00           H  
ATOM    181  HD3 LYS    13      69.054  78.586  68.281  1.00  0.00           H  
ATOM    182  CE  LYS    13      69.526  80.727  68.345  1.00  0.00           C  
ATOM    183  HE2 LYS    13      68.611  80.995  67.816  1.00  0.00           H  
ATOM    184  HE3 LYS    13      69.788  81.405  69.157  1.00  0.00           H  
ATOM    185  NZ  LYS    13      70.677  80.527  67.458  1.00  0.00           N  
ATOM    186  HZ1 LYS    13      71.105  81.356  67.071  1.00  0.00           H  
ATOM    187  HZ2 LYS    13      71.444  80.046  67.907  1.00  0.00           H  
ATOM    188  HZ3 LYS    13      70.382  79.877  66.743  1.00  0.00           H  
ATOM    189  C   LYS    13      66.392  77.173  72.543  1.00  0.00           C  
ATOM    190  O   LYS    13      65.638  76.303  72.043  1.00  0.00           O  
ATOM    191  N   LYS    14      66.858  77.140  73.754  1.00  0.00           N  
ATOM    192  H   LYS    14      67.294  78.008  74.028  1.00  0.00           H  
ATOM    193  CA  LYS    14      66.707  76.119  74.732  1.00  0.00           C  
ATOM    194  HA  LYS    14      65.809  75.533  74.540  1.00  0.00           H  
ATOM    195  CB  LYS    14      67.841  75.077  74.495  1.00  0.00           C  
ATOM    196  HB2 LYS    14      68.706  75.574  74.055  1.00  0.00           H  
ATOM    197  HB3 LYS    14      68.071  74.591  75.443  1.00  0.00           H  
ATOM    198  CG  LYS    14      67.525  73.881  73.584  1.00  0.00           C  
ATOM    199  HG2 LYS    14      66.539  73.467  73.801  1.00  0.00           H  
ATOM    200  HG3 LYS    14      67.396  74.247  72.566  1.00  0.00           H  
ATOM    201  CD  LYS    14      68.554  72.699  73.638  1.00  0.00           C  
ATOM    202  HD2 LYS    14      68.273  71.943  72.905  1.00  0.00           H  
ATOM    203  HD3 LYS    14      69.560  73.071  73.441  1.00  0.00           H  
ATOM    204  CE  LYS    14      68.596  72.061  75.000  1.00  0.00           C  
ATOM    205  HE2 LYS    14      68.650  72.804  75.796  1.00  0.00           H  
ATOM    206  HE3 LYS    14      67.753  71.406  75.218  1.00  0.00           H  
ATOM    207  NZ  LYS    14      69.753  71.181  75.119  1.00  0.00           N  
ATOM    208  HZ1 LYS    14      69.759  70.518  74.357  1.00  0.00           H  
ATOM    209  HZ2 LYS    14      70.624  71.679  75.000  1.00  0.00           H  
ATOM    210  HZ3 LYS    14      69.792  70.659  75.983  1.00  0.00           H  
ATOM    211  C   LYS    14      66.645  76.571  76.227  1.00  0.00           C  
ATOM    212  O   LYS    14      65.881  75.994  77.027  1.00  0.00           O  
ATOM    213  N   ASN    15      67.476  77.522  76.611  1.00  0.00           N  
ATOM    214  H   ASN    15      68.121  77.870  75.916  1.00  0.00           H  
ATOM    215  CA  ASN    15      67.685  77.839  78.042  1.00  0.00           C  
ATOM    216  HA  ASN    15      67.685  76.893  78.584  1.00  0.00           H  
ATOM    217  CB  ASN    15      69.033  78.553  78.196  1.00  0.00           C  
ATOM    218  HB2 ASN    15      69.720  77.753  77.920  1.00  0.00           H  
ATOM    219  HB3 ASN    15      69.165  79.383  77.502  1.00  0.00           H  
ATOM    220  CG  ASN    15      69.067  79.066  79.607  1.00  0.00           C  
ATOM    221  OD1 ASN    15      68.569  80.161  79.958  1.00  0.00           O  
ATOM    222  ND2 ASN    15      69.736  78.316  80.430  1.00  0.00           N  
ATOM    223 HD21 ASN    15      70.090  77.461  80.025  1.00  0.00           H  
ATOM    224 HD22 ASN    15      69.923  78.581  81.386  1.00  0.00           H  
ATOM    225  C   ASN    15      66.413  78.418  78.745  1.00  0.00           C  
ATOM    226  O   ASN    15      66.003  78.074  79.852  1.00  0.00           O  
ATOM    227  N   PHE    16      65.794  79.422  78.063  1.00  0.00           N  
ATOM    228  H   PHE    16      66.136  79.707  77.157  1.00  0.00           H  
ATOM    229  CA  PHE    16      64.669  80.187  78.648  1.00  0.00           C  
ATOM    230  HA  PHE    16      64.915  80.547  79.647  1.00  0.00           H  
ATOM    231  CB  PHE    16      64.605  81.580  77.980  1.00  0.00           C  
ATOM    232  HB2 PHE    16      64.447  81.296  76.940  1.00  0.00           H  
ATOM    233  HB3 PHE    16      63.718  82.144  78.265  1.00  0.00           H  
ATOM    234  CG  PHE    16      65.780  82.591  78.013  1.00  0.00           C  
ATOM    235  CD1 PHE    16      66.539  82.887  79.149  1.00  0.00           C  
ATOM    236  HD1 PHE    16      66.493  82.288  80.047  1.00  0.00           H  
ATOM    237  CE1 PHE    16      67.233  84.047  79.256  1.00  0.00           C  
ATOM    238  HE1 PHE    16      67.739  84.435  80.127  1.00  0.00           H  
ATOM    239  CZ  PHE    16      67.236  84.952  78.119  1.00  0.00           C  
ATOM    240  HZ  PHE    16      67.769  85.891  78.152  1.00  0.00           H  
ATOM    241  CE2 PHE    16      66.555  84.624  76.940  1.00  0.00           C  
ATOM    242  HE2 PHE    16      66.562  85.291  76.091  1.00  0.00           H  
ATOM    243  CD2 PHE    16      65.838  83.466  76.928  1.00  0.00           C  
ATOM    244  HD2 PHE    16      65.263  83.217  76.048  1.00  0.00           H  
ATOM    245  C   PHE    16      63.321  79.358  78.710  1.00  0.00           C  
ATOM    246  O   PHE    16      62.410  79.863  79.414  1.00  0.00           O  
ATOM    247  N   PHE    17      63.219  78.187  78.058  1.00  0.00           N  
ATOM    248  H   PHE    17      64.055  77.893  77.573  1.00  0.00           H  
ATOM    249  CA  PHE    17      61.969  77.485  78.019  1.00  0.00           C  
ATOM    250  HA  PHE    17      61.278  78.273  77.720  1.00  0.00           H  
ATOM    251  CB  PHE    17      62.068  76.362  76.965  1.00  0.00           C  
ATOM    252  HB2 PHE    17      62.120  76.829  75.982  1.00  0.00           H  
ATOM    253  HB3 PHE    17      63.083  75.982  77.079  1.00  0.00           H  
ATOM    254  CG  PHE    17      60.990  75.292  77.028  1.00  0.00           C  
ATOM    255  CD1 PHE    17      61.327  74.103  77.542  1.00  0.00           C  
ATOM    256  HD1 PHE    17      62.339  73.938  77.880  1.00  0.00           H  
ATOM    257  CE1 PHE    17      60.351  73.165  77.621  1.00  0.00           C  
ATOM    258  HE1 PHE    17      60.657  72.200  77.998  1.00  0.00           H  
ATOM    259  CZ  PHE    17      59.076  73.379  77.142  1.00  0.00           C  
ATOM    260  HZ  PHE    17      58.342  72.588  77.187  1.00  0.00           H  
ATOM    261  CE2 PHE    17      58.733  74.613  76.641  1.00  0.00           C  
ATOM    262  HE2 PHE    17      57.706  74.848  76.403  1.00  0.00           H  
ATOM    263  CD2 PHE    17      59.714  75.570  76.488  1.00  0.00           C  
ATOM    264  HD2 PHE    17      59.527  76.605  76.241  1.00  0.00           H  
ATOM    265  C   PHE    17      61.488  76.966  79.382  1.00  0.00           C  
ATOM    266  O   PHE    17      62.145  76.263  80.066  1.00  0.00           O  
ATOM    267  N   LYS    18      60.209  77.201  79.609  1.00  0.00           N  
ATOM    268  H   LYS    18      59.649  77.729  78.955  1.00  0.00           H  
ATOM    269  CA  LYS    18      59.409  76.504  80.649  1.00  0.00           C  
ATOM    270  HA  LYS    18      59.734  75.467  80.735  1.00  0.00           H  
ATOM    271  CB  LYS    18      59.420  77.238  81.964  1.00  0.00           C  
ATOM    272  HB2 LYS    18      59.166  78.272  81.736  1.00  0.00           H  
ATOM    273  HB3 LYS    18      58.695  76.783  82.639  1.00  0.00           H  
ATOM    274  CG  LYS    18      60.745  77.345  82.749  1.00  0.00           C  
ATOM    275  HG2 LYS    18      61.433  77.844  82.066  1.00  0.00           H  
ATOM    276  HG3 LYS    18      60.442  77.992  83.572  1.00  0.00           H  
ATOM    277  CD  LYS    18      61.302  76.098  83.330  1.00  0.00           C  
ATOM    278  HD2 LYS    18      60.564  75.822  84.084  1.00  0.00           H  
ATOM    279  HD3 LYS    18      61.336  75.317  82.570  1.00  0.00           H  
ATOM    280  CE  LYS    18      62.670  76.325  83.981  1.00  0.00           C  
ATOM    281  HE2 LYS    18      62.672  77.298  84.472  1.00  0.00           H  
ATOM    282  HE3 LYS    18      62.783  75.631  84.814  1.00  0.00           H  
ATOM    283  NZ  LYS    18      63.739  76.133  83.020  1.00  0.00           N  
ATOM    284  HZ1 LYS    18      64.555  76.697  83.211  1.00  0.00           H  
ATOM    285  HZ2 LYS    18      63.991  75.155  83.006  1.00  0.00           H  
ATOM    286  HZ3 LYS    18      63.455  76.484  82.117  1.00  0.00           H  
ATOM    287  C   LYS    18      57.937  76.396  80.204  1.00  0.00           C  
ATOM    288  O   LYS    18      57.164  77.359  80.033  1.00  0.00           O  
ATOM    289  N   LEU    19      57.449  75.156  79.956  1.00  0.00           N  
ATOM    290  H   LEU    19      58.029  74.328  79.956  1.00  0.00           H  
ATOM    291  CA  LEU    19      56.174  74.695  79.519  1.00  0.00           C  
ATOM    292  HA  LEU    19      56.100  74.992  78.473  1.00  0.00           H  
ATOM    293  CB  LEU    19      56.162  73.135  79.602  1.00  0.00           C  
ATOM    294  HB2 LEU    19      57.024  72.756  79.052  1.00  0.00           H  
ATOM    295  HB3 LEU    19      56.079  72.926  80.668  1.00  0.00           H  
ATOM    296  CG  LEU    19      54.967  72.399  79.020  1.00  0.00           C  
ATOM    297  HG  LEU    19      54.097  72.766  79.565  1.00  0.00           H  
ATOM    298  CD1 LEU    19      54.741  72.532  77.499  1.00  0.00           C  
ATOM    299 HD11 LEU    19      54.826  73.600  77.299  1.00  0.00           H  
ATOM    300 HD12 LEU    19      55.538  72.092  76.901  1.00  0.00           H  
ATOM    301 HD13 LEU    19      53.727  72.256  77.209  1.00  0.00           H  
ATOM    302  CD2 LEU    19      55.156  70.914  79.052  1.00  0.00           C  
ATOM    303 HD21 LEU    19      54.245  70.508  78.614  1.00  0.00           H  
ATOM    304 HD22 LEU    19      55.988  70.512  78.475  1.00  0.00           H  
ATOM    305 HD23 LEU    19      55.204  70.536  80.073  1.00  0.00           H  
ATOM    306  C   LEU    19      55.044  75.394  80.277  1.00  0.00           C  
ATOM    307  O   LEU    19      54.220  76.003  79.593  1.00  0.00           O  
ATOM    308  N   ASN    20      55.039  75.412  81.592  1.00  0.00           N  
ATOM    309  H   ASN    20      55.858  74.966  81.979  1.00  0.00           H  
ATOM    310  CA  ASN    20      54.126  76.190  82.352  1.00  0.00           C  
ATOM    311  HA  ASN    20      53.169  76.008  81.863  1.00  0.00           H  
ATOM    312  CB  ASN    20      53.998  75.611  83.752  1.00  0.00           C  
ATOM    313  HB2 ASN    20      53.958  74.536  83.576  1.00  0.00           H  
ATOM    314  HB3 ASN    20      54.929  75.745  84.304  1.00  0.00           H  
ATOM    315  CG  ASN    20      52.811  76.107  84.572  1.00  0.00           C  
ATOM    316  OD1 ASN    20      52.073  77.013  84.258  1.00  0.00           O  
ATOM    317  ND2 ASN    20      52.656  75.484  85.696  1.00  0.00           N  
ATOM    318 HD21 ASN    20      53.359  74.794  85.922  1.00  0.00           H  
ATOM    319 HD22 ASN    20      51.786  75.672  86.172  1.00  0.00           H  
ATOM    320  C   ASN    20      54.417  77.728  82.207  1.00  0.00           C  
ATOM    321  O   ASN    20      55.428  78.284  82.616  1.00  0.00           O  
ATOM    322  N   ASN    21      53.373  78.439  81.779  1.00  0.00           N  
ATOM    323  H   ASN    21      52.552  77.978  81.413  1.00  0.00           H  
ATOM    324  CA  ASN    21      53.344  79.913  81.856  1.00  0.00           C  
ATOM    325  HA  ASN    21      54.281  80.355  81.519  1.00  0.00           H  
ATOM    326  CB  ASN    21      52.146  80.441  80.956  1.00  0.00           C  
ATOM    327  HB2 ASN    21      51.244  79.933  81.297  1.00  0.00           H  
ATOM    328  HB3 ASN    21      51.993  81.494  81.194  1.00  0.00           H  
ATOM    329  CG  ASN    21      52.464  80.217  79.501  1.00  0.00           C  
ATOM    330  OD1 ASN    21      52.039  79.302  78.814  1.00  0.00           O  
ATOM    331  ND2 ASN    21      53.182  81.192  78.911  1.00  0.00           N  
ATOM    332 HD21 ASN    21      53.435  81.066  77.941  1.00  0.00           H  
ATOM    333 HD22 ASN    21      53.677  81.895  79.442  1.00  0.00           H  
ATOM    334  C   ASN    21      53.151  80.469  83.294  1.00  0.00           C  
ATOM    335  O   ASN    21      53.371  81.656  83.438  1.00  0.00           O  
ATOM    336  N   LYS    22      52.911  79.655  84.306  1.00  0.00           N  
ATOM    337  H   LYS    22      52.888  78.704  83.968  1.00  0.00           H  
ATOM    338  CA  LYS    22      52.836  80.010  85.781  1.00  0.00           C  
ATOM    339  HA  LYS    22      52.696  81.091  85.788  1.00  0.00           H  
ATOM    340  CB  LYS    22      51.624  79.418  86.429  1.00  0.00           C  
ATOM    341  HB2 LYS    22      51.650  78.333  86.330  1.00  0.00           H  
ATOM    342  HB3 LYS    22      51.656  79.815  87.444  1.00  0.00           H  
ATOM    343  CG  LYS    22      50.329  79.895  85.802  1.00  0.00           C  
ATOM    344  HG2 LYS    22      50.271  80.959  86.032  1.00  0.00           H  
ATOM    345  HG3 LYS    22      50.226  79.779  84.723  1.00  0.00           H  
ATOM    346  CD  LYS    22      49.078  79.255  86.409  1.00  0.00           C  
ATOM    347  HD2 LYS    22      48.212  79.279  85.748  1.00  0.00           H  
ATOM    348  HD3 LYS    22      49.195  78.221  86.734  1.00  0.00           H  
ATOM    349  CE  LYS    22      48.861  79.924  87.751  1.00  0.00           C  
ATOM    350  HE2 LYS    22      49.661  79.517  88.370  1.00  0.00           H  
ATOM    351  HE3 LYS    22      49.007  81.003  87.690  1.00  0.00           H  
ATOM    352  NZ  LYS    22      47.541  79.561  88.277  1.00  0.00           N  
ATOM    353  HZ1 LYS    22      46.761  79.926  87.749  1.00  0.00           H  
ATOM    354  HZ2 LYS    22      47.421  78.558  88.317  1.00  0.00           H  
ATOM    355  HZ3 LYS    22      47.509  79.879  89.235  1.00  0.00           H  
ATOM    356  C   LYS    22      54.143  79.975  86.579  1.00  0.00           C  
ATOM    357  O   LYS    22      54.212  79.739  87.787  1.00  0.00           O  
ATOM    358  N   SER    23      55.233  79.894  85.800  1.00  0.00           N  
ATOM    359  H   SER    23      55.000  79.899  84.817  1.00  0.00           H  
ATOM    360  CA  SER    23      56.633  79.793  86.216  1.00  0.00           C  
ATOM    361  HA  SER    23      56.693  79.431  87.243  1.00  0.00           H  
ATOM    362  CB  SER    23      57.437  78.844  85.279  1.00  0.00           C  
ATOM    363  HB2 SER    23      58.447  78.883  85.687  1.00  0.00           H  
ATOM    364  HB3 SER    23      57.031  77.833  85.262  1.00  0.00           H  
ATOM    365  OG  SER    23      57.483  79.292  83.945  1.00  0.00           O  
ATOM    366  HG  SER    23      56.757  78.998  83.389  1.00  0.00           H  
ATOM    367  C   SER    23      57.222  81.205  86.201  1.00  0.00           C  
ATOM    368  O   SER    23      56.721  82.105  85.518  1.00  0.00           O  
ATOM    369  N   GLU    24      58.306  81.480  86.881  1.00  0.00           N  
ATOM    370  H   GLU    24      58.872  80.757  87.302  1.00  0.00           H  
ATOM    371  CA  GLU    24      58.842  82.768  87.342  1.00  0.00           C  
ATOM    372  HA  GLU    24      58.087  83.430  86.919  1.00  0.00           H  
ATOM    373  CB  GLU    24      58.671  82.943  88.872  1.00  0.00           C  
ATOM    374  HB2 GLU    24      59.293  82.200  89.371  1.00  0.00           H  
ATOM    375  HB3 GLU    24      59.043  83.934  89.134  1.00  0.00           H  
ATOM    376  CG  GLU    24      57.286  82.808  89.415  1.00  0.00           C  
ATOM    377  HG2 GLU    24      56.750  83.750  89.301  1.00  0.00           H  
ATOM    378  HG3 GLU    24      56.687  82.051  88.909  1.00  0.00           H  
ATOM    379  CD  GLU    24      57.360  82.501  90.876  1.00  0.00           C  
ATOM    380  OE1 GLU    24      58.325  82.878  91.612  1.00  0.00           O  
ATOM    381  OE2 GLU    24      56.375  81.964  91.407  1.00  0.00           O  
ATOM    382  C   GLU    24      60.255  83.136  86.931  1.00  0.00           C  
ATOM    383  O   GLU    24      61.200  82.375  87.205  1.00  0.00           O  
ATOM    384  N   LYS    25      60.411  84.361  86.395  1.00  0.00           N  
ATOM    385  H   LYS    25      59.676  85.044  86.277  1.00  0.00           H  
ATOM    386  CA  LYS    25      61.682  84.812  85.756  1.00  0.00           C  
ATOM    387  HA  LYS    25      61.946  84.085  84.987  1.00  0.00           H  
ATOM    388  CB  LYS    25      61.272  86.096  84.978  1.00  0.00           C  
ATOM    389  HB2 LYS    25      60.800  86.822  85.639  1.00  0.00           H  
ATOM    390  HB3 LYS    25      62.093  86.678  84.562  1.00  0.00           H  
ATOM    391  CG  LYS    25      60.183  85.909  83.826  1.00  0.00           C  
ATOM    392  HG2 LYS    25      59.313  85.282  84.017  1.00  0.00           H  
ATOM    393  HG3 LYS    25      59.753  86.874  83.557  1.00  0.00           H  
ATOM    394  CD  LYS    25      60.842  85.309  82.564  1.00  0.00           C  
ATOM    395  HD2 LYS    25      60.303  85.620  81.669  1.00  0.00           H  
ATOM    396  HD3 LYS    25      61.903  85.515  82.420  1.00  0.00           H  
ATOM    397  CE  LYS    25      60.650  83.840  82.608  1.00  0.00           C  
ATOM    398  HE2 LYS    25      61.217  83.411  83.434  1.00  0.00           H  
ATOM    399  HE3 LYS    25      59.591  83.600  82.696  1.00  0.00           H  
ATOM    400  NZ  LYS    25      61.079  83.216  81.341  1.00  0.00           N  
ATOM    401  HZ1 LYS    25      62.039  83.383  81.079  1.00  0.00           H  
ATOM    402  HZ2 LYS    25      60.959  82.213  81.383  1.00  0.00           H  
ATOM    403  HZ3 LYS    25      60.396  83.548  80.675  1.00  0.00           H  
ATOM    404  C   LYS    25      62.810  85.102  86.771  1.00  0.00           C  
ATOM    405  O   LYS    25      63.985  85.089  86.356  1.00  0.00           O  
ATOM    406  N   ASP    26      62.429  85.352  88.008  1.00  0.00           N  
ATOM    407  H   ASP    26      61.464  85.397  88.303  1.00  0.00           H  
ATOM    408  CA  ASP    26      63.334  85.557  89.158  1.00  0.00           C  
ATOM    409  HA  ASP    26      64.279  85.917  88.751  1.00  0.00           H  
ATOM    410  CB  ASP    26      62.863  86.654  90.116  1.00  0.00           C  
ATOM    411  HB2 ASP    26      62.039  86.403  90.783  1.00  0.00           H  
ATOM    412  HB3 ASP    26      63.696  86.855  90.790  1.00  0.00           H  
ATOM    413  CG  ASP    26      62.610  87.933  89.294  1.00  0.00           C  
ATOM    414  OD1 ASP    26      63.362  88.311  88.377  1.00  0.00           O  
ATOM    415  OD2 ASP    26      61.480  88.446  89.502  1.00  0.00           O  
ATOM    416  C   ASP    26      63.922  84.386  89.852  1.00  0.00           C  
ATOM    417  O   ASP    26      65.063  84.526  90.290  1.00  0.00           O  
ATOM    418  N   LYS    27      63.215  83.291  89.882  1.00  0.00           N  
ATOM    419  H   LYS    27      62.250  83.245  89.586  1.00  0.00           H  
ATOM    420  CA  LYS    27      63.698  81.951  90.408  1.00  0.00           C  
ATOM    421  HA  LYS    27      64.297  82.153  91.296  1.00  0.00           H  
ATOM    422  CB  LYS    27      62.539  80.975  90.778  1.00  0.00           C  
ATOM    423  HB2 LYS    27      61.843  81.142  89.956  1.00  0.00           H  
ATOM    424  HB3 LYS    27      62.889  79.965  90.994  1.00  0.00           H  
ATOM    425  CG  LYS    27      62.000  81.533  92.103  1.00  0.00           C  
ATOM    426  HG2 LYS    27      62.723  81.454  92.915  1.00  0.00           H  
ATOM    427  HG3 LYS    27      61.718  82.586  92.071  1.00  0.00           H  
ATOM    428  CD  LYS    27      60.830  80.686  92.554  1.00  0.00           C  
ATOM    429  HD2 LYS    27      60.044  80.743  91.801  1.00  0.00           H  
ATOM    430  HD3 LYS    27      61.097  79.630  92.519  1.00  0.00           H  
ATOM    431  CE  LYS    27      60.344  81.037  93.976  1.00  0.00           C  
ATOM    432  HE2 LYS    27      59.505  80.385  94.220  1.00  0.00           H  
ATOM    433  HE3 LYS    27      61.154  80.889  94.691  1.00  0.00           H  
ATOM    434  NZ  LYS    27      59.789  82.423  94.037  1.00  0.00           N  
ATOM    435  HZ1 LYS    27      60.514  83.117  93.926  1.00  0.00           H  
ATOM    436  HZ2 LYS    27      59.094  82.433  93.304  1.00  0.00           H  
ATOM    437  HZ3 LYS    27      59.307  82.558  94.915  1.00  0.00           H  
ATOM    438  C   LYS    27      64.632  81.241  89.394  1.00  0.00           C  
ATOM    439  O   LYS    27      64.262  80.369  88.618  1.00  0.00           O  
ATOM    440  N   LYS    28      65.893  81.633  89.266  1.00  0.00           N  
ATOM    441  H   LYS    28      66.212  82.275  89.978  1.00  0.00           H  
ATOM    442  CA  LYS    28      66.954  81.073  88.426  1.00  0.00           C  
ATOM    443  HA  LYS    28      66.490  80.795  87.480  1.00  0.00           H  
ATOM    444  CB  LYS    28      67.920  82.303  88.175  1.00  0.00           C  
ATOM    445  HB2 LYS    28      68.406  82.622  89.097  1.00  0.00           H  
ATOM    446  HB3 LYS    28      68.715  81.913  87.540  1.00  0.00           H  
ATOM    447  CG  LYS    28      67.183  83.426  87.451  1.00  0.00           C  
ATOM    448  HG2 LYS    28      66.900  83.044  86.470  1.00  0.00           H  
ATOM    449  HG3 LYS    28      66.334  83.814  88.015  1.00  0.00           H  
ATOM    450  CD  LYS    28      68.177  84.604  87.186  1.00  0.00           C  
ATOM    451  HD2 LYS    28      68.586  84.828  88.171  1.00  0.00           H  
ATOM    452  HD3 LYS    28      68.885  84.163  86.484  1.00  0.00           H  
ATOM    453  CE  LYS    28      67.542  85.841  86.591  1.00  0.00           C  
ATOM    454  HE2 LYS    28      66.900  85.659  85.729  1.00  0.00           H  
ATOM    455  HE3 LYS    28      66.905  86.310  87.342  1.00  0.00           H  
ATOM    456  NZ  LYS    28      68.487  86.797  86.004  1.00  0.00           N  
ATOM    457  HZ1 LYS    28      69.137  87.242  86.636  1.00  0.00           H  
ATOM    458  HZ2 LYS    28      68.943  86.350  85.223  1.00  0.00           H  
ATOM    459  HZ3 LYS    28      67.998  87.544  85.532  1.00  0.00           H  
ATOM    460  C   LYS    28      67.692  79.915  88.935  1.00  0.00           C  
ATOM    461  O   LYS    28      68.029  79.000  88.167  1.00  0.00           O  
ATOM    462  N   GLU    29      68.062  79.886  90.209  1.00  0.00           N  
ATOM    463  H   GLU    29      67.817  80.768  90.637  1.00  0.00           H  
ATOM    464  CA  GLU    29      68.511  78.729  91.026  1.00  0.00           C  
ATOM    465  HA  GLU    29      69.335  78.196  90.552  1.00  0.00           H  
ATOM    466  CB  GLU    29      69.062  79.314  92.395  1.00  0.00           C  
ATOM    467  HB2 GLU    29      69.934  79.911  92.128  1.00  0.00           H  
ATOM    468  HB3 GLU    29      68.200  79.898  92.718  1.00  0.00           H  
ATOM    469  CG  GLU    29      69.381  78.390  93.577  1.00  0.00           C  
ATOM    470  HG2 GLU    29      69.500  78.878  94.545  1.00  0.00           H  
ATOM    471  HG3 GLU    29      68.568  77.667  93.639  1.00  0.00           H  
ATOM    472  CD  GLU    29      70.651  77.634  93.251  1.00  0.00           C  
ATOM    473  OE1 GLU    29      70.892  77.195  92.052  1.00  0.00           O  
ATOM    474  OE2 GLU    29      71.513  77.504  94.167  1.00  0.00           O  
ATOM    475  C   GLU    29      67.431  77.654  91.189  1.00  0.00           C  
ATOM    476  O   GLU    29      66.219  77.820  91.156  1.00  0.00           O  
ATOM    477  N   LYS    30      68.025  76.496  91.521  1.00  0.00           N  
ATOM    478  H   LYS    30      69.030  76.470  91.616  1.00  0.00           H  
ATOM    479  CA  LYS    30      67.262  75.329  91.983  1.00  0.00           C  
ATOM    480  HA  LYS    30      66.298  75.597  92.416  1.00  0.00           H  
ATOM    481  CB  LYS    30      66.920  74.669  90.660  1.00  0.00           C  
ATOM    482  HB2 LYS    30      66.135  73.930  90.820  1.00  0.00           H  
ATOM    483  HB3 LYS    30      66.387  75.449  90.115  1.00  0.00           H  
ATOM    484  CG  LYS    30      67.992  73.977  89.778  1.00  0.00           C  
ATOM    485  HG2 LYS    30      68.878  74.607  89.703  1.00  0.00           H  
ATOM    486  HG3 LYS    30      68.288  73.010  90.187  1.00  0.00           H  
ATOM    487  CD  LYS    30      67.340  73.702  88.436  1.00  0.00           C  
ATOM    488  HD2 LYS    30      66.434  73.156  88.702  1.00  0.00           H  
ATOM    489  HD3 LYS    30      67.212  74.636  87.890  1.00  0.00           H  
ATOM    490  CE  LYS    30      68.445  72.882  87.630  1.00  0.00           C  
ATOM    491  HE2 LYS    30      69.186  73.583  87.245  1.00  0.00           H  
ATOM    492  HE3 LYS    30      68.837  72.168  88.354  1.00  0.00           H  
ATOM    493  NZ  LYS    30      67.973  72.190  86.463  1.00  0.00           N  
ATOM    494  HZ1 LYS    30      67.237  71.545  86.713  1.00  0.00           H  
ATOM    495  HZ2 LYS    30      67.541  72.799  85.782  1.00  0.00           H  
ATOM    496  HZ3 LYS    30      68.637  71.761  85.834  1.00  0.00           H  
ATOM    497  C   LYS    30      68.018  74.378  92.961  1.00  0.00           C  
ATOM    498  O   LYS    30      69.235  74.409  93.192  1.00  0.00           O  
ATOM    499  N   LYS    31      67.307  73.429  93.595  1.00  0.00           N  
ATOM    500  H   LYS    31      66.386  73.281  93.208  1.00  0.00           H  
ATOM    501  CA  LYS    31      67.837  72.361  94.485  1.00  0.00           C  
ATOM    502  HA  LYS    31      68.461  72.690  95.316  1.00  0.00           H  
ATOM    503  CB  LYS    31      66.653  71.732  95.046  1.00  0.00           C  
ATOM    504  HB2 LYS    31      65.924  71.458  94.283  1.00  0.00           H  
ATOM    505  HB3 LYS    31      66.845  70.743  95.462  1.00  0.00           H  
ATOM    506  CG  LYS    31      65.928  72.512  96.074  1.00  0.00           C  
ATOM    507  HG2 LYS    31      66.544  72.694  96.954  1.00  0.00           H  
ATOM    508  HG3 LYS    31      65.730  73.506  95.673  1.00  0.00           H  
ATOM    509  CD  LYS    31      64.602  71.755  96.478  1.00  0.00           C  
ATOM    510  HD2 LYS    31      64.012  71.601  95.575  1.00  0.00           H  
ATOM    511  HD3 LYS    31      64.947  70.792  96.855  1.00  0.00           H  
ATOM    512  CE  LYS    31      63.754  72.555  97.442  1.00  0.00           C  
ATOM    513  HE2 LYS    31      64.369  72.887  98.278  1.00  0.00           H  
ATOM    514  HE3 LYS    31      63.425  73.445  96.904  1.00  0.00           H  
ATOM    515  NZ  LYS    31      62.668  71.701  97.966  1.00  0.00           N  
ATOM    516  HZ1 LYS    31      62.186  72.294  98.627  1.00  0.00           H  
ATOM    517  HZ2 LYS    31      62.028  71.344  97.271  1.00  0.00           H  
ATOM    518  HZ3 LYS    31      63.047  70.924  98.487  1.00  0.00           H  
ATOM    519  C   LYS    31      68.604  71.388  93.567  1.00  0.00           C  
ATOM    520  O   LYS    31      68.314  71.341  92.376  1.00  0.00           O  
ATOM    521  N   PRO    32      69.592  70.584  94.052  1.00  0.00           N  
ATOM    522  CD  PRO    32      69.978  69.392  93.415  1.00  0.00           C  
ATOM    523  HD2 PRO    32      70.453  69.536  92.445  1.00  0.00           H  
ATOM    524  HD3 PRO    32      69.162  68.674  93.339  1.00  0.00           H  
ATOM    525  CG  PRO    32      70.950  68.680  94.339  1.00  0.00           C  
ATOM    526  HG2 PRO    32      72.007  68.926  94.233  1.00  0.00           H  
ATOM    527  HG3 PRO    32      70.902  67.596  94.230  1.00  0.00           H  
ATOM    528  CB  PRO    32      70.676  69.096  95.761  1.00  0.00           C  
ATOM    529  HB2 PRO    32      71.542  69.092  96.422  1.00  0.00           H  
ATOM    530  HB3 PRO    32      69.884  68.484  96.194  1.00  0.00           H  
ATOM    531  CA  PRO    32      70.134  70.523  95.372  1.00  0.00           C  
ATOM    532  HA  PRO    32      69.300  70.759  96.033  1.00  0.00           H  
ATOM    533  C   PRO    32      71.193  71.591  95.607  1.00  0.00           C  
ATOM    534  O   PRO    32      71.933  71.911  94.735  1.00  0.00           O  
ATOM    535  N   THR    33      71.334  72.052  96.894  1.00  0.00           N  
ATOM    536  H   THR    33      70.631  71.760  97.558  1.00  0.00           H  
ATOM    537  CA  THR    33      72.370  73.018  97.311  1.00  0.00           C  
ATOM    538  HA  THR    33      72.250  73.821  96.583  1.00  0.00           H  
ATOM    539  CB  THR    33      72.049  73.643  98.694  1.00  0.00           C  
ATOM    540  HB  THR    33      72.850  74.284  99.063  1.00  0.00           H  
ATOM    541  CG2 THR    33      70.753  74.442  98.839  1.00  0.00           C  
ATOM    542 HG21 THR    33      70.830  75.280  98.147  1.00  0.00           H  
ATOM    543 HG22 THR    33      69.849  73.926  98.514  1.00  0.00           H  
ATOM    544 HG23 THR    33      70.609  74.801  99.858  1.00  0.00           H  
ATOM    545  OG1 THR    33      71.912  72.567  99.561  1.00  0.00           O  
ATOM    546  HG1 THR    33      71.658  72.900 100.425  1.00  0.00           H  
ATOM    547  C   THR    33      73.779  72.471  97.381  1.00  0.00           C  
ATOM    548  O   THR    33      74.770  73.279  97.486  1.00  0.00           O  
ATOM    549  N   VAL    34      74.021  71.122  97.200  1.00  0.00           N  
ATOM    550  H   VAL    34      73.142  70.625  97.179  1.00  0.00           H  
ATOM    551  CA  VAL    34      75.325  70.463  97.195  1.00  0.00           C  
ATOM    552  HA  VAL    34      75.909  70.780  98.059  1.00  0.00           H  
ATOM    553  CB  VAL    34      75.286  68.922  97.109  1.00  0.00           C  
ATOM    554  HB  VAL    34      74.602  68.528  96.357  1.00  0.00           H  
ATOM    555  CG1 VAL    34      76.628  68.283  96.983  1.00  0.00           C  
ATOM    556 HG11 VAL    34      77.093  68.692  96.086  1.00  0.00           H  
ATOM    557 HG12 VAL    34      77.254  68.730  97.756  1.00  0.00           H  
ATOM    558 HG13 VAL    34      76.541  67.201  97.081  1.00  0.00           H  
ATOM    559  CG2 VAL    34      74.848  68.430  98.523  1.00  0.00           C  
ATOM    560 HG21 VAL    34      73.763  68.511  98.602  1.00  0.00           H  
ATOM    561 HG22 VAL    34      75.090  67.383  98.709  1.00  0.00           H  
ATOM    562 HG23 VAL    34      75.186  69.053  99.350  1.00  0.00           H  
ATOM    563  C   VAL    34      75.983  70.901  95.952  1.00  0.00           C  
ATOM    564  O   VAL    34      75.417  70.650  94.868  1.00  0.00           O  
ATOM    565  N   SER    35      77.106  71.564  96.157  1.00  0.00           N  
ATOM    566  H   SER    35      77.383  71.871  97.078  1.00  0.00           H  
ATOM    567  CA  SER    35      78.014  71.983  94.977  1.00  0.00           C  
ATOM    568  HA  SER    35      77.447  72.548  94.237  1.00  0.00           H  
ATOM    569  CB  SER    35      79.031  72.836  95.660  1.00  0.00           C  
ATOM    570  HB2 SER    35      78.542  73.782  95.892  1.00  0.00           H  
ATOM    571  HB3 SER    35      79.517  72.308  96.481  1.00  0.00           H  
ATOM    572  OG  SER    35      79.965  73.038  94.743  1.00  0.00           O  
ATOM    573  HG  SER    35      80.285  73.937  94.640  1.00  0.00           H  
ATOM    574  C   SER    35      78.655  70.743  94.396  1.00  0.00           C  
ATOM    575  O   SER    35      79.019  69.768  95.116  1.00  0.00           O  
ATOM    576  N   VAL    36      78.859  70.608  93.069  1.00  0.00           N  
ATOM    577  H   VAL    36      78.573  71.396  92.505  1.00  0.00           H  
ATOM    578  CA  VAL    36      79.644  69.558  92.350  1.00  0.00           C  
ATOM    579  HA  VAL    36      79.227  68.578  92.584  1.00  0.00           H  
ATOM    580  CB  VAL    36      79.389  69.665  90.798  1.00  0.00           C  
ATOM    581  HB  VAL    36      78.308  69.721  90.669  1.00  0.00           H  
ATOM    582  CG1 VAL    36      79.979  70.984  90.254  1.00  0.00           C  
ATOM    583 HG11 VAL    36      81.047  70.822  90.108  1.00  0.00           H  
ATOM    584 HG12 VAL    36      79.420  71.296  89.371  1.00  0.00           H  
ATOM    585 HG13 VAL    36      79.932  71.751  91.027  1.00  0.00           H  
ATOM    586  CG2 VAL    36      79.858  68.331  90.175  1.00  0.00           C  
ATOM    587 HG21 VAL    36      79.159  67.599  90.580  1.00  0.00           H  
ATOM    588 HG22 VAL    36      79.800  68.471  89.095  1.00  0.00           H  
ATOM    589 HG23 VAL    36      80.821  67.985  90.551  1.00  0.00           H  
ATOM    590  C   VAL    36      81.204  69.457  92.798  1.00  0.00           C  
ATOM    591  O   VAL    36      81.915  68.476  92.697  1.00  0.00           O  
ATOM    592  N   PHE    37      81.610  70.584  93.457  1.00  0.00           N  
ATOM    593  H   PHE    37      80.928  71.311  93.620  1.00  0.00           H  
ATOM    594  CA  PHE    37      82.950  70.644  94.135  1.00  0.00           C  
ATOM    595  HA  PHE    37      83.728  70.510  93.383  1.00  0.00           H  
ATOM    596  CB  PHE    37      83.150  71.974  94.770  1.00  0.00           C  
ATOM    597  HB2 PHE    37      83.248  72.740  94.001  1.00  0.00           H  
ATOM    598  HB3 PHE    37      82.360  72.147  95.500  1.00  0.00           H  
ATOM    599  CG  PHE    37      84.398  72.044  95.733  1.00  0.00           C  
ATOM    600  CD1 PHE    37      85.592  72.533  95.286  1.00  0.00           C  
ATOM    601  HD1 PHE    37      85.686  72.753  94.233  1.00  0.00           H  
ATOM    602  CE1 PHE    37      86.708  72.851  96.148  1.00  0.00           C  
ATOM    603  HE1 PHE    37      87.621  73.202  95.690  1.00  0.00           H  
ATOM    604  CZ  PHE    37      86.568  72.566  97.499  1.00  0.00           C  
ATOM    605  HZ  PHE    37      87.420  72.647  98.158  1.00  0.00           H  
ATOM    606  CE2 PHE    37      85.391  72.095  98.006  1.00  0.00           C  
ATOM    607  HE2 PHE    37      85.236  71.920  99.060  1.00  0.00           H  
ATOM    608  CD2 PHE    37      84.293  71.926  97.134  1.00  0.00           C  
ATOM    609  HD2 PHE    37      83.419  71.475  97.580  1.00  0.00           H  
ATOM    610  C   PHE    37      83.014  69.524  95.098  1.00  0.00           C  
ATOM    611  O   PHE    37      84.030  68.783  95.070  1.00  0.00           O  
ATOM    612  N   SER    38      81.950  69.223  95.849  1.00  0.00           N  
ATOM    613  H   SER    38      81.172  69.864  95.783  1.00  0.00           H  
ATOM    614  CA  SER    38      81.822  68.077  96.688  1.00  0.00           C  
ATOM    615  HA  SER    38      82.552  68.140  97.494  1.00  0.00           H  
ATOM    616  CB  SER    38      80.495  68.015  97.509  1.00  0.00           C  
ATOM    617  HB2 SER    38      80.222  69.018  97.839  1.00  0.00           H  
ATOM    618  HB3 SER    38      79.703  67.813  96.788  1.00  0.00           H  
ATOM    619  OG  SER    38      80.489  67.102  98.580  1.00  0.00           O  
ATOM    620  HG  SER    38      79.866  66.407  98.357  1.00  0.00           H  
ATOM    621  C   SER    38      82.135  66.669  96.077  1.00  0.00           C  
ATOM    622  O   SER    38      82.716  65.831  96.734  1.00  0.00           O  
ATOM    623  N   MET    39      81.712  66.548  94.788  1.00  0.00           N  
ATOM    624  H   MET    39      81.022  67.218  94.481  1.00  0.00           H  
ATOM    625  CA  MET    39      82.034  65.343  94.015  1.00  0.00           C  
ATOM    626  HA  MET    39      81.913  64.455  94.635  1.00  0.00           H  
ATOM    627  CB  MET    39      81.040  65.212  92.807  1.00  0.00           C  
ATOM    628  HB2 MET    39      80.058  65.072  93.260  1.00  0.00           H  
ATOM    629  HB3 MET    39      81.011  66.055  92.117  1.00  0.00           H  
ATOM    630  CG  MET    39      81.463  63.977  92.038  1.00  0.00           C  
ATOM    631  HG2 MET    39      82.293  64.054  91.336  1.00  0.00           H  
ATOM    632  HG3 MET    39      81.679  63.167  92.735  1.00  0.00           H  
ATOM    633  SD  MET    39      80.067  63.489  91.012  1.00  0.00           S  
ATOM    634  CE  MET    39      79.126  62.552  92.248  1.00  0.00           C  
ATOM    635  HE1 MET    39      79.817  61.905  92.788  1.00  0.00           H  
ATOM    636  HE2 MET    39      78.746  63.264  92.981  1.00  0.00           H  
ATOM    637  HE3 MET    39      78.366  61.849  91.905  1.00  0.00           H  
ATOM    638  C   MET    39      83.517  65.237  93.521  1.00  0.00           C  
ATOM    639  O   MET    39      83.974  64.127  93.288  1.00  0.00           O  
ATOM    640  N   PHE    40      84.331  66.356  93.444  1.00  0.00           N  
ATOM    641  H   PHE    40      83.966  67.276  93.648  1.00  0.00           H  
ATOM    642  CA  PHE    40      85.755  66.399  93.038  1.00  0.00           C  
ATOM    643  HA  PHE    40      85.754  65.757  92.157  1.00  0.00           H  
ATOM    644  CB  PHE    40      86.169  67.861  92.825  1.00  0.00           C  
ATOM    645  HB2 PHE    40      86.047  68.320  93.806  1.00  0.00           H  
ATOM    646  HB3 PHE    40      87.235  67.873  92.597  1.00  0.00           H  
ATOM    647  CG  PHE    40      85.505  68.802  91.888  1.00  0.00           C  
ATOM    648  CD1 PHE    40      85.836  70.164  91.942  1.00  0.00           C  
ATOM    649  HD1 PHE    40      86.497  70.464  92.741  1.00  0.00           H  
ATOM    650  CE1 PHE    40      85.202  71.073  91.059  1.00  0.00           C  
ATOM    651  HE1 PHE    40      85.426  72.129  91.070  1.00  0.00           H  
ATOM    652  CZ  PHE    40      84.249  70.605  90.105  1.00  0.00           C  
ATOM    653  HZ  PHE    40      83.886  71.307  89.369  1.00  0.00           H  
ATOM    654  CE2 PHE    40      83.895  69.249  90.053  1.00  0.00           C  
ATOM    655  HE2 PHE    40      83.128  68.832  89.418  1.00  0.00           H  
ATOM    656  CD2 PHE    40      84.493  68.328  90.899  1.00  0.00           C  
ATOM    657  HD2 PHE    40      84.209  67.286  90.855  1.00  0.00           H  
ATOM    658  C   PHE    40      86.703  65.740  94.081  1.00  0.00           C  
ATOM    659  O   PHE    40      87.846  66.176  94.204  1.00  0.00           O  
ATOM    660  N   ARG    41      86.284  64.758  94.911  1.00  0.00           N  
ATOM    661  H   ARG    41      85.306  64.544  94.771  1.00  0.00           H  
ATOM    662  CA  ARG    41      87.051  64.072  96.001  1.00  0.00           C  
ATOM    663  HA  ARG    41      87.767  64.770  96.435  1.00  0.00           H  
ATOM    664  CB  ARG    41      86.235  63.648  97.176  1.00  0.00           C  
ATOM    665  HB2 ARG    41      86.912  63.360  97.980  1.00  0.00           H  
ATOM    666  HB3 ARG    41      85.728  64.571  97.457  1.00  0.00           H  
ATOM    667  CG  ARG    41      85.245  62.442  96.964  1.00  0.00           C  
ATOM    668  HG2 ARG    41      84.615  62.699  96.113  1.00  0.00           H  
ATOM    669  HG3 ARG    41      85.730  61.477  96.823  1.00  0.00           H  
ATOM    670  CD  ARG    41      84.323  62.245  98.158  1.00  0.00           C  
ATOM    671  HD2 ARG    41      83.761  61.335  97.950  1.00  0.00           H  
ATOM    672  HD3 ARG    41      84.967  62.070  99.019  1.00  0.00           H  
ATOM    673  NE  ARG    41      83.431  63.456  98.326  1.00  0.00           N  
ATOM    674  HE  ARG    41      83.931  64.326  98.207  1.00  0.00           H  
ATOM    675  CZ  ARG    41      82.328  63.464  98.931  1.00  0.00           C  
ATOM    676  NH1 ARG    41      81.728  62.379  99.390  1.00  0.00           N  
ATOM    677 HH11 ARG    41      82.137  61.460  99.302  1.00  0.00           H  
ATOM    678 HH12 ARG    41      81.008  62.475 100.092  1.00  0.00           H  
ATOM    679  NH2 ARG    41      81.810  64.640  99.245  1.00  0.00           N  
ATOM    680 HH21 ARG    41      82.247  65.436  98.803  1.00  0.00           H  
ATOM    681 HH22 ARG    41      80.906  64.717  99.687  1.00  0.00           H  
ATOM    682  C   ARG    41      87.884  62.899  95.573  1.00  0.00           C  
ATOM    683  O   ARG    41      88.773  62.389  96.283  1.00  0.00           O  
ATOM    684  N   TYR    42      87.737  62.442  94.317  1.00  0.00           N  
ATOM    685  H   TYR    42      87.153  63.011  93.721  1.00  0.00           H  
ATOM    686  CA  TYR    42      88.481  61.330  93.667  1.00  0.00           C  
ATOM    687  HA  TYR    42      88.706  60.567  94.412  1.00  0.00           H  
ATOM    688  CB  TYR    42      87.552  60.555  92.695  1.00  0.00           C  
ATOM    689  HB2 TYR    42      87.365  61.185  91.825  1.00  0.00           H  
ATOM    690  HB3 TYR    42      88.105  59.683  92.346  1.00  0.00           H  
ATOM    691  CG  TYR    42      86.296  59.998  93.271  1.00  0.00           C  
ATOM    692  CD1 TYR    42      85.175  60.808  93.619  1.00  0.00           C  
ATOM    693  HD1 TYR    42      85.129  61.822  93.250  1.00  0.00           H  
ATOM    694  CE1 TYR    42      84.040  60.361  94.304  1.00  0.00           C  
ATOM    695  HE1 TYR    42      83.243  61.078  94.432  1.00  0.00           H  
ATOM    696  CZ  TYR    42      84.023  59.079  94.853  1.00  0.00           C  
ATOM    697  OH  TYR    42      82.924  58.701  95.578  1.00  0.00           O  
ATOM    698  HH  TYR    42      83.247  58.078  96.233  1.00  0.00           H  
ATOM    699  CE2 TYR    42      85.145  58.243  94.657  1.00  0.00           C  
ATOM    700  HE2 TYR    42      85.067  57.219  94.991  1.00  0.00           H  
ATOM    701  CD2 TYR    42      86.211  58.688  93.818  1.00  0.00           C  
ATOM    702  HD2 TYR    42      87.056  58.032  93.673  1.00  0.00           H  
ATOM    703  C   TYR    42      89.848  61.682  93.068  1.00  0.00           C  
ATOM    704  O   TYR    42      90.266  61.078  92.086  1.00  0.00           O  
ATOM    705  N   SER    43      90.642  62.658  93.542  1.00  0.00           N  
ATOM    706  H   SER    43      90.350  63.098  94.403  1.00  0.00           H  
ATOM    707  CA  SER    43      91.978  62.974  93.056  1.00  0.00           C  
ATOM    708  HA  SER    43      92.092  62.687  92.010  1.00  0.00           H  
ATOM    709  CB  SER    43      92.244  64.461  93.128  1.00  0.00           C  
ATOM    710  HB2 SER    43      91.333  64.904  92.726  1.00  0.00           H  
ATOM    711  HB3 SER    43      92.462  64.878  94.112  1.00  0.00           H  
ATOM    712  OG  SER    43      93.205  64.845  92.228  1.00  0.00           O  
ATOM    713  HG  SER    43      93.442  65.774  92.254  1.00  0.00           H  
ATOM    714  C   SER    43      92.999  62.180  93.871  1.00  0.00           C  
ATOM    715  O   SER    43      92.666  61.085  94.360  1.00  0.00           O  
ATOM    716  N   ASN    44      94.233  62.673  94.034  1.00  0.00           N  
ATOM    717  H   ASN    44      94.485  63.535  93.571  1.00  0.00           H  
ATOM    718  CA  ASN    44      95.282  62.162  94.877  1.00  0.00           C  
ATOM    719  HA  ASN    44      94.861  61.804  95.817  1.00  0.00           H  
ATOM    720  CB  ASN    44      96.020  60.973  94.094  1.00  0.00           C  
ATOM    721  HB2 ASN    44      96.579  60.422  94.850  1.00  0.00           H  
ATOM    722  HB3 ASN    44      95.345  60.224  93.680  1.00  0.00           H  
ATOM    723  CG  ASN    44      96.879  61.460  92.942  1.00  0.00           C  
ATOM    724  OD1 ASN    44      98.005  61.879  93.197  1.00  0.00           O  
ATOM    725  ND2 ASN    44      96.406  61.478  91.720  1.00  0.00           N  
ATOM    726 HD21 ASN    44      96.932  61.933  90.988  1.00  0.00           H  
ATOM    727 HD22 ASN    44      95.414  61.316  91.618  1.00  0.00           H  
ATOM    728  C   ASN    44      96.218  63.235  95.365  1.00  0.00           C  
ATOM    729  O   ASN    44      96.276  64.356  94.927  1.00  0.00           O  
ATOM    730  N   TRP    45      97.091  62.895  96.314  1.00  0.00           N  
ATOM    731  H   TRP    45      96.873  62.067  96.850  1.00  0.00           H  
ATOM    732  CA  TRP    45      97.895  63.871  97.002  1.00  0.00           C  
ATOM    733  HA  TRP    45      97.333  64.745  97.331  1.00  0.00           H  
ATOM    734  CB  TRP    45      98.512  63.317  98.310  1.00  0.00           C  
ATOM    735  HB2 TRP    45      98.827  64.115  98.983  1.00  0.00           H  
ATOM    736  HB3 TRP    45      97.855  62.604  98.809  1.00  0.00           H  
ATOM    737  CG  TRP    45      99.770  62.442  98.083  1.00  0.00           C  
ATOM    738  CD1 TRP    45      99.744  61.122  97.763  1.00  0.00           C  
ATOM    739  HD1 TRP    45      98.847  60.521  97.773  1.00  0.00           H  
ATOM    740  NE1 TRP    45     101.058  60.643  97.701  1.00  0.00           N  
ATOM    741  HE1 TRP    45     101.289  59.708  97.399  1.00  0.00           H  
ATOM    742  CE2 TRP    45     101.983  61.660  97.847  1.00  0.00           C  
ATOM    743  CZ2 TRP    45     103.320  61.725  97.683  1.00  0.00           C  
ATOM    744  HZ2 TRP    45     103.782  60.816  97.328  1.00  0.00           H  
ATOM    745  CH2 TRP    45     103.967  63.011  97.947  1.00  0.00           C  
ATOM    746  HH2 TRP    45     105.012  63.089  97.685  1.00  0.00           H  
ATOM    747  CZ3 TRP    45     103.167  64.195  98.043  1.00  0.00           C  
ATOM    748  HZ3 TRP    45     103.727  65.119  98.035  1.00  0.00           H  
ATOM    749  CE3 TRP    45     101.801  64.063  98.182  1.00  0.00           C  
ATOM    750  HE3 TRP    45     101.163  64.928  98.080  1.00  0.00           H  
ATOM    751  CD2 TRP    45     101.145  62.839  98.035  1.00  0.00           C  
ATOM    752  C   TRP    45      98.942  64.501  96.076  1.00  0.00           C  
ATOM    753  O   TRP    45      99.325  65.644  96.265  1.00  0.00           O  
ATOM    754  N   LEU    46      99.466  63.793  95.049  1.00  0.00           N  
ATOM    755  H   LEU    46      99.134  62.841  94.973  1.00  0.00           H  
ATOM    756  CA  LEU    46     100.319  64.257  93.917  1.00  0.00           C  
ATOM    757  HA  LEU    46     101.174  64.798  94.324  1.00  0.00           H  
ATOM    758  CB  LEU    46     100.870  63.059  93.083  1.00  0.00           C  
ATOM    759  HB2 LEU    46     100.689  62.178  93.698  1.00  0.00           H  
ATOM    760  HB3 LEU    46     100.331  62.925  92.145  1.00  0.00           H  
ATOM    761  CG  LEU    46     102.404  63.220  92.816  1.00  0.00           C  
ATOM    762  HG  LEU    46     102.505  64.200  92.349  1.00  0.00           H  
ATOM    763  CD1 LEU    46     103.225  62.977  94.074  1.00  0.00           C  
ATOM    764 HD11 LEU    46     104.289  63.032  93.844  1.00  0.00           H  
ATOM    765 HD12 LEU    46     102.975  63.620  94.918  1.00  0.00           H  
ATOM    766 HD13 LEU    46     102.877  62.039  94.507  1.00  0.00           H  
ATOM    767  CD2 LEU    46     102.703  62.117  91.740  1.00  0.00           C  
ATOM    768 HD21 LEU    46     103.687  62.417  91.380  1.00  0.00           H  
ATOM    769 HD22 LEU    46     102.770  61.119  92.175  1.00  0.00           H  
ATOM    770 HD23 LEU    46     102.042  62.275  90.888  1.00  0.00           H  
ATOM    771  C   LEU    46      99.591  65.234  93.040  1.00  0.00           C  
ATOM    772  O   LEU    46     100.140  66.210  92.582  1.00  0.00           O  
ATOM    773  N   ASP    47      98.339  64.932  92.672  1.00  0.00           N  
ATOM    774  H   ASP    47      97.938  64.108  93.097  1.00  0.00           H  
ATOM    775  CA  ASP    47      97.536  65.847  91.801  1.00  0.00           C  
ATOM    776  HA  ASP    47      98.207  66.162  91.002  1.00  0.00           H  
ATOM    777  CB  ASP    47      96.365  65.048  91.096  1.00  0.00           C  
ATOM    778  HB2 ASP    47      95.670  64.606  91.810  1.00  0.00           H  
ATOM    779  HB3 ASP    47      95.709  65.793  90.646  1.00  0.00           H  
ATOM    780  CG  ASP    47      96.805  64.069  90.006  1.00  0.00           C  
ATOM    781  OD1 ASP    47      97.824  63.396  90.115  1.00  0.00           O  
ATOM    782  OD2 ASP    47      96.105  63.948  88.986  1.00  0.00           O  
ATOM    783  C   ASP    47      96.999  67.068  92.639  1.00  0.00           C  
ATOM    784  O   ASP    47      96.966  68.178  92.186  1.00  0.00           O  
ATOM    785  N   LYS    48      96.707  66.800  93.909  1.00  0.00           N  
ATOM    786  H   LYS    48      96.793  65.876  94.308  1.00  0.00           H  
ATOM    787  CA  LYS    48      96.306  67.939  94.840  1.00  0.00           C  
ATOM    788  HA  LYS    48      95.574  68.585  94.356  1.00  0.00           H  
ATOM    789  CB  LYS    48      95.753  67.358  96.143  1.00  0.00           C  
ATOM    790  HB2 LYS    48      96.373  66.622  96.654  1.00  0.00           H  
ATOM    791  HB3 LYS    48      95.606  68.177  96.847  1.00  0.00           H  
ATOM    792  CG  LYS    48      94.373  66.679  96.107  1.00  0.00           C  
ATOM    793  HG2 LYS    48      93.558  67.270  95.691  1.00  0.00           H  
ATOM    794  HG3 LYS    48      94.346  65.836  95.417  1.00  0.00           H  
ATOM    795  CD  LYS    48      94.166  66.049  97.527  1.00  0.00           C  
ATOM    796  HD2 LYS    48      95.045  65.488  97.845  1.00  0.00           H  
ATOM    797  HD3 LYS    48      94.148  66.880  98.232  1.00  0.00           H  
ATOM    798  CE  LYS    48      92.821  65.326  97.640  1.00  0.00           C  
ATOM    799  HE2 LYS    48      92.012  66.037  97.473  1.00  0.00           H  
ATOM    800  HE3 LYS    48      92.783  64.560  96.865  1.00  0.00           H  
ATOM    801  NZ  LYS    48      92.799  64.810  99.024  1.00  0.00           N  
ATOM    802  HZ1 LYS    48      93.612  64.213  99.084  1.00  0.00           H  
ATOM    803  HZ2 LYS    48      92.879  65.626  99.615  1.00  0.00           H  
ATOM    804  HZ3 LYS    48      91.951  64.282  99.173  1.00  0.00           H  
ATOM    805  C   LYS    48      97.492  68.803  95.128  1.00  0.00           C  
ATOM    806  O   LYS    48      97.396  70.089  95.146  1.00  0.00           O  
ATOM    807  N   LEU    49      98.720  68.222  95.310  1.00  0.00           N  
ATOM    808  H   LEU    49      98.806  67.239  95.525  1.00  0.00           H  
ATOM    809  CA  LEU    49      99.948  69.062  95.203  1.00  0.00           C  
ATOM    810  HA  LEU    49      99.851  69.773  96.024  1.00  0.00           H  
ATOM    811  CB  LEU    49     101.210  68.144  95.470  1.00  0.00           C  
ATOM    812  HB2 LEU    49     100.904  67.559  96.337  1.00  0.00           H  
ATOM    813  HB3 LEU    49     101.245  67.419  94.656  1.00  0.00           H  
ATOM    814  CG  LEU    49     102.590  68.770  95.534  1.00  0.00           C  
ATOM    815  HG  LEU    49     102.716  69.219  94.549  1.00  0.00           H  
ATOM    816  CD1 LEU    49     102.715  69.815  96.698  1.00  0.00           C  
ATOM    817 HD11 LEU    49     102.495  69.348  97.659  1.00  0.00           H  
ATOM    818 HD12 LEU    49     103.714  70.219  96.860  1.00  0.00           H  
ATOM    819 HD13 LEU    49     102.020  70.635  96.519  1.00  0.00           H  
ATOM    820  CD2 LEU    49     103.638  67.738  95.860  1.00  0.00           C  
ATOM    821 HD21 LEU    49     104.599  68.172  95.585  1.00  0.00           H  
ATOM    822 HD22 LEU    49     103.590  67.373  96.886  1.00  0.00           H  
ATOM    823 HD23 LEU    49     103.501  66.895  95.183  1.00  0.00           H  
ATOM    824  C   LEU    49     100.122  69.862  93.964  1.00  0.00           C  
ATOM    825  O   LEU    49     100.593  71.042  94.008  1.00  0.00           O  
ATOM    826  N   TYR    50      99.768  69.285  92.846  1.00  0.00           N  
ATOM    827  H   TYR    50      99.318  68.381  92.853  1.00  0.00           H  
ATOM    828  CA  TYR    50      99.815  69.993  91.566  1.00  0.00           C  
ATOM    829  HA  TYR    50     100.778  70.503  91.570  1.00  0.00           H  
ATOM    830  CB  TYR    50      99.893  69.021  90.331  1.00  0.00           C  
ATOM    831  HB2 TYR    50     100.298  68.071  90.678  1.00  0.00           H  
ATOM    832  HB3 TYR    50      98.949  68.857  89.813  1.00  0.00           H  
ATOM    833  CG  TYR    50     100.838  69.418  89.211  1.00  0.00           C  
ATOM    834  CD1 TYR    50     102.001  68.701  89.008  1.00  0.00           C  
ATOM    835  HD1 TYR    50     102.255  67.848  89.619  1.00  0.00           H  
ATOM    836  CE1 TYR    50     102.782  68.889  87.847  1.00  0.00           C  
ATOM    837  HE1 TYR    50     103.600  68.211  87.656  1.00  0.00           H  
ATOM    838  CZ  TYR    50     102.379  69.887  86.939  1.00  0.00           C  
ATOM    839  OH  TYR    50     103.050  70.130  85.743  1.00  0.00           O  
ATOM    840  HH  TYR    50     102.429  70.304  85.032  1.00  0.00           H  
ATOM    841  CE2 TYR    50     101.157  70.466  87.076  1.00  0.00           C  
ATOM    842  HE2 TYR    50     100.852  71.175  86.320  1.00  0.00           H  
ATOM    843  CD2 TYR    50     100.333  70.275  88.208  1.00  0.00           C  
ATOM    844  HD2 TYR    50      99.480  70.913  88.388  1.00  0.00           H  
ATOM    845  C   TYR    50      98.818  71.145  91.333  1.00  0.00           C  
ATOM    846  O   TYR    50      99.077  72.087  90.616  1.00  0.00           O  
ATOM    847  N   MET    51      97.729  71.054  92.115  1.00  0.00           N  
ATOM    848  H   MET    51      97.632  70.099  92.429  1.00  0.00           H  
ATOM    849  CA  MET    51      96.740  72.108  92.083  1.00  0.00           C  
ATOM    850  HA  MET    51      96.337  72.162  91.071  1.00  0.00           H  
ATOM    851  CB  MET    51      95.577  71.684  93.007  1.00  0.00           C  
ATOM    852  HB2 MET    51      95.377  70.614  92.954  1.00  0.00           H  
ATOM    853  HB3 MET    51      95.821  71.962  94.032  1.00  0.00           H  
ATOM    854  CG  MET    51      94.301  72.438  92.729  1.00  0.00           C  
ATOM    855  HG2 MET    51      94.498  73.507  92.809  1.00  0.00           H  
ATOM    856  HG3 MET    51      93.940  72.305  91.709  1.00  0.00           H  
ATOM    857  SD  MET    51      92.961  71.936  93.788  1.00  0.00           S  
ATOM    858  CE  MET    51      93.493  72.935  95.213  1.00  0.00           C  
ATOM    859  HE1 MET    51      93.063  72.595  96.155  1.00  0.00           H  
ATOM    860  HE2 MET    51      94.548  73.201  95.269  1.00  0.00           H  
ATOM    861  HE3 MET    51      93.160  73.965  95.091  1.00  0.00           H  
ATOM    862  C   MET    51      97.219  73.506  92.351  1.00  0.00           C  
ATOM    863  O   MET    51      96.645  74.444  91.835  1.00  0.00           O  
ATOM    864  N   VAL    52      98.242  73.594  93.189  1.00  0.00           N  
ATOM    865  H   VAL    52      98.550  72.716  93.581  1.00  0.00           H  
ATOM    866  CA  VAL    52      98.972  74.774  93.582  1.00  0.00           C  
ATOM    867  HA  VAL    52      98.279  75.548  93.913  1.00  0.00           H  
ATOM    868  CB  VAL    52     100.010  74.573  94.748  1.00  0.00           C  
ATOM    869  HB  VAL    52     100.731  73.880  94.313  1.00  0.00           H  
ATOM    870  CG1 VAL    52     100.688  75.836  95.372  1.00  0.00           C  
ATOM    871 HG11 VAL    52      99.866  76.459  95.726  1.00  0.00           H  
ATOM    872 HG12 VAL    52     101.392  75.556  96.155  1.00  0.00           H  
ATOM    873 HG13 VAL    52     101.356  76.358  94.688  1.00  0.00           H  
ATOM    874  CG2 VAL    52      99.360  73.894  95.946  1.00  0.00           C  
ATOM    875 HG21 VAL    52      98.715  74.633  96.421  1.00  0.00           H  
ATOM    876 HG22 VAL    52      98.918  72.934  95.681  1.00  0.00           H  
ATOM    877 HG23 VAL    52     100.062  73.735  96.765  1.00  0.00           H  
ATOM    878  C   VAL    52      99.699  75.348  92.343  1.00  0.00           C  
ATOM    879  O   VAL    52      99.747  76.498  92.032  1.00  0.00           O  
ATOM    880  N   VAL    53     100.418  74.502  91.561  1.00  0.00           N  
ATOM    881  H   VAL    53     100.260  73.527  91.773  1.00  0.00           H  
ATOM    882  CA  VAL    53     101.062  74.860  90.291  1.00  0.00           C  
ATOM    883  HA  VAL    53     101.776  75.666  90.462  1.00  0.00           H  
ATOM    884  CB  VAL    53     101.834  73.667  89.715  1.00  0.00           C  
ATOM    885  HB  VAL    53     101.320  72.723  89.895  1.00  0.00           H  
ATOM    886  CG1 VAL    53     102.092  73.781  88.210  1.00  0.00           C  
ATOM    887 HG11 VAL    53     101.142  73.662  87.689  1.00  0.00           H  
ATOM    888 HG12 VAL    53     102.563  74.732  87.962  1.00  0.00           H  
ATOM    889 HG13 VAL    53     102.720  72.914  88.000  1.00  0.00           H  
ATOM    890  CG2 VAL    53     103.134  73.457  90.555  1.00  0.00           C  
ATOM    891 HG21 VAL    53     103.380  72.395  90.563  1.00  0.00           H  
ATOM    892 HG22 VAL    53     103.960  74.078  90.208  1.00  0.00           H  
ATOM    893 HG23 VAL    53     102.915  73.527  91.621  1.00  0.00           H  
ATOM    894  C   VAL    53      99.949  75.304  89.320  1.00  0.00           C  
ATOM    895  O   VAL    53     100.130  76.460  88.851  1.00  0.00           O  
ATOM    896  N   GLY    54      98.882  74.558  89.039  1.00  0.00           N  
ATOM    897  H   GLY    54      98.791  73.654  89.479  1.00  0.00           H  
ATOM    898  CA  GLY    54      97.864  74.958  88.069  1.00  0.00           C  
ATOM    899  HA2 GLY    54      98.228  75.098  87.051  1.00  0.00           H  
ATOM    900  HA3 GLY    54      97.193  74.114  87.908  1.00  0.00           H  
ATOM    901  C   GLY    54      97.019  76.192  88.524  1.00  0.00           C  
ATOM    902  O   GLY    54      96.655  77.031  87.680  1.00  0.00           O  
ATOM    903  N   THR    55      96.615  76.323  89.812  1.00  0.00           N  
ATOM    904  H   THR    55      96.749  75.539  90.435  1.00  0.00           H  
ATOM    905  CA  THR    55      95.884  77.526  90.238  1.00  0.00           C  
ATOM    906  HA  THR    55      95.165  77.646  89.428  1.00  0.00           H  
ATOM    907  CB  THR    55      95.277  77.365  91.650  1.00  0.00           C  
ATOM    908  HB  THR    55      94.920  78.337  91.990  1.00  0.00           H  
ATOM    909  CG2 THR    55      94.094  76.432  91.668  1.00  0.00           C  
ATOM    910 HG21 THR    55      94.427  75.414  91.468  1.00  0.00           H  
ATOM    911 HG22 THR    55      93.456  76.598  92.536  1.00  0.00           H  
ATOM    912 HG23 THR    55      93.485  76.557  90.773  1.00  0.00           H  
ATOM    913  OG1 THR    55      96.204  76.880  92.615  1.00  0.00           O  
ATOM    914  HG1 THR    55      96.369  75.950  92.444  1.00  0.00           H  
ATOM    915  C   THR    55      96.745  78.787  90.096  1.00  0.00           C  
ATOM    916  O   THR    55      96.185  79.754  89.656  1.00  0.00           O  
ATOM    917  N   LEU    56      98.069  78.592  90.281  1.00  0.00           N  
ATOM    918  H   LEU    56      98.386  77.689  90.604  1.00  0.00           H  
ATOM    919  CA  LEU    56      98.998  79.720  90.077  1.00  0.00           C  
ATOM    920  HA  LEU    56      98.684  80.617  90.609  1.00  0.00           H  
ATOM    921  CB  LEU    56     100.306  79.433  90.812  1.00  0.00           C  
ATOM    922  HB2 LEU    56     100.160  79.118  91.845  1.00  0.00           H  
ATOM    923  HB3 LEU    56     100.792  78.588  90.324  1.00  0.00           H  
ATOM    924  CG  LEU    56     101.384  80.460  90.770  1.00  0.00           C  
ATOM    925  HG  LEU    56     101.781  80.686  89.780  1.00  0.00           H  
ATOM    926  CD1 LEU    56     100.905  81.780  91.266  1.00  0.00           C  
ATOM    927 HD11 LEU    56     101.749  82.443  91.458  1.00  0.00           H  
ATOM    928 HD12 LEU    56     100.223  82.212  90.534  1.00  0.00           H  
ATOM    929 HD13 LEU    56     100.323  81.661  92.180  1.00  0.00           H  
ATOM    930  CD2 LEU    56     102.521  80.022  91.680  1.00  0.00           C  
ATOM    931 HD21 LEU    56     102.960  79.182  91.141  1.00  0.00           H  
ATOM    932 HD22 LEU    56     103.266  80.818  91.704  1.00  0.00           H  
ATOM    933 HD23 LEU    56     102.121  79.816  92.673  1.00  0.00           H  
ATOM    934  C   LEU    56      99.203  80.058  88.564  1.00  0.00           C  
ATOM    935  O   LEU    56      99.227  81.177  88.106  1.00  0.00           O  
ATOM    936  N   ALA    57      99.407  78.986  87.821  1.00  0.00           N  
ATOM    937  H   ALA    57      99.370  78.034  88.157  1.00  0.00           H  
ATOM    938  CA  ALA    57      99.497  79.172  86.387  1.00  0.00           C  
ATOM    939  HA  ALA    57     100.373  79.796  86.213  1.00  0.00           H  
ATOM    940  CB  ALA    57      99.486  77.757  85.960  1.00  0.00           C  
ATOM    941  HB1 ALA    57      98.497  77.298  85.941  1.00  0.00           H  
ATOM    942  HB2 ALA    57      99.910  77.689  84.958  1.00  0.00           H  
ATOM    943  HB3 ALA    57     100.118  77.055  86.503  1.00  0.00           H  
ATOM    944  C   ALA    57      98.359  79.982  85.747  1.00  0.00           C  
ATOM    945  O   ALA    57      98.594  80.834  84.938  1.00  0.00           O  
ATOM    946  N   ALA    58      97.126  79.628  86.172  1.00  0.00           N  
ATOM    947  H   ALA    58      96.993  78.784  86.711  1.00  0.00           H  
ATOM    948  CA  ALA    58      95.951  80.377  85.755  1.00  0.00           C  
ATOM    949  HA  ALA    58      95.825  80.349  84.673  1.00  0.00           H  
ATOM    950  CB  ALA    58      94.668  79.589  86.242  1.00  0.00           C  
ATOM    951  HB1 ALA    58      94.370  80.061  87.178  1.00  0.00           H  
ATOM    952  HB2 ALA    58      93.910  79.817  85.493  1.00  0.00           H  
ATOM    953  HB3 ALA    58      94.777  78.505  86.293  1.00  0.00           H  
ATOM    954  C   ALA    58      95.994  81.871  86.116  1.00  0.00           C  
ATOM    955  O   ALA    58      95.792  82.744  85.261  1.00  0.00           O  
ATOM    956  N   ILE    59      96.344  82.183  87.355  1.00  0.00           N  
ATOM    957  H   ILE    59      96.499  81.403  87.978  1.00  0.00           H  
ATOM    958  CA  ILE    59      96.532  83.592  87.831  1.00  0.00           C  
ATOM    959  HA  ILE    59      95.585  84.130  87.780  1.00  0.00           H  
ATOM    960  CB  ILE    59      97.039  83.430  89.311  1.00  0.00           C  
ATOM    961  HB  ILE    59      97.786  82.636  89.308  1.00  0.00           H  
ATOM    962  CG2 ILE    59      97.755  84.627  89.961  1.00  0.00           C  
ATOM    963 HG21 ILE    59      98.402  85.114  89.231  1.00  0.00           H  
ATOM    964 HG22 ILE    59      97.104  85.467  90.203  1.00  0.00           H  
ATOM    965 HG23 ILE    59      98.193  84.309  90.907  1.00  0.00           H  
ATOM    966  CG1 ILE    59      95.898  82.870  90.184  1.00  0.00           C  
ATOM    967 HG12 ILE    59      95.259  83.746  90.299  1.00  0.00           H  
ATOM    968 HG13 ILE    59      95.289  82.100  89.709  1.00  0.00           H  
ATOM    969  CD1 ILE    59      96.274  82.265  91.557  1.00  0.00           C  
ATOM    970 HD11 ILE    59      97.282  81.862  91.650  1.00  0.00           H  
ATOM    971 HD12 ILE    59      96.134  83.057  92.293  1.00  0.00           H  
ATOM    972 HD13 ILE    59      95.534  81.501  91.796  1.00  0.00           H  
ATOM    973  C   ILE    59      97.520  84.421  87.019  1.00  0.00           C  
ATOM    974  O   ILE    59      97.223  85.607  86.684  1.00  0.00           O  
ATOM    975  N   ILE    60      98.677  83.839  86.651  1.00  0.00           N  
ATOM    976  H   ILE    60      98.797  82.910  87.030  1.00  0.00           H  
ATOM    977  CA  ILE    60      99.765  84.654  86.046  1.00  0.00           C  
ATOM    978  HA  ILE    60      99.678  85.716  86.277  1.00  0.00           H  
ATOM    979  CB  ILE    60     101.146  84.165  86.571  1.00  0.00           C  
ATOM    980  HB  ILE    60     101.772  84.984  86.219  1.00  0.00           H  
ATOM    981  CG2 ILE    60     101.396  84.205  88.031  1.00  0.00           C  
ATOM    982 HG21 ILE    60     101.210  83.261  88.543  1.00  0.00           H  
ATOM    983 HG22 ILE    60     102.372  84.653  88.216  1.00  0.00           H  
ATOM    984 HG23 ILE    60     100.641  84.786  88.561  1.00  0.00           H  
ATOM    985  CG1 ILE    60     101.628  82.842  85.916  1.00  0.00           C  
ATOM    986 HG12 ILE    60     100.992  82.043  86.298  1.00  0.00           H  
ATOM    987 HG13 ILE    60     101.462  82.964  84.845  1.00  0.00           H  
ATOM    988  CD1 ILE    60     103.098  82.499  86.201  1.00  0.00           C  
ATOM    989 HD11 ILE    60     103.728  83.308  85.833  1.00  0.00           H  
ATOM    990 HD12 ILE    60     103.117  82.231  87.257  1.00  0.00           H  
ATOM    991 HD13 ILE    60     103.400  81.611  85.644  1.00  0.00           H  
ATOM    992  C   ILE    60      99.744  84.723  84.489  1.00  0.00           C  
ATOM    993  O   ILE    60     100.413  85.553  83.765  1.00  0.00           O  
ATOM    994  N   HIE    61      98.936  83.864  83.894  1.00  0.00           N  
ATOM    995  H   HIE    61      98.560  83.083  84.413  1.00  0.00           H  
ATOM    996  CA  HIE    61      98.458  84.007  82.556  1.00  0.00           C  
ATOM    997  HA  HIE    61      99.257  84.186  81.836  1.00  0.00           H  
ATOM    998  CB  HIE    61      97.854  82.652  82.066  1.00  0.00           C  
ATOM    999  HB2 HIE    61      98.650  81.908  82.036  1.00  0.00           H  
ATOM   1000  HB3 HIE    61      97.166  82.350  82.856  1.00  0.00           H  
ATOM   1001  CG  HIE    61      97.131  82.693  80.749  1.00  0.00           C  
ATOM   1002  ND1 HIE    61      97.202  83.726  79.759  1.00  0.00           N  
ATOM   1003  CE1 HIE    61      96.194  83.496  78.909  1.00  0.00           C  
ATOM   1004  HE1 HIE    61      95.882  84.149  78.108  1.00  0.00           H  
ATOM   1005  NE2 HIE    61      95.533  82.436  79.297  1.00  0.00           N  
ATOM   1006  HE2 HIE    61      94.762  82.005  78.809  1.00  0.00           H  
ATOM   1007  CD2 HIE    61      96.036  81.883  80.468  1.00  0.00           C  
ATOM   1008  HD2 HIE    61      95.686  81.016  81.008  1.00  0.00           H  
ATOM   1009  C   HIE    61      97.441  85.184  82.546  1.00  0.00           C  
ATOM   1010  O   HIE    61      97.551  86.053  81.681  1.00  0.00           O  
ATOM   1011  N   GLY    62      96.380  85.122  83.357  1.00  0.00           N  
ATOM   1012  H   GLY    62      96.295  84.394  84.052  1.00  0.00           H  
ATOM   1013  CA  GLY    62      95.209  86.042  83.318  1.00  0.00           C  
ATOM   1014  HA2 GLY    62      94.671  86.091  82.372  1.00  0.00           H  
ATOM   1015  HA3 GLY    62      94.512  85.728  84.095  1.00  0.00           H  
ATOM   1016  C   GLY    62      95.660  87.488  83.699  1.00  0.00           C  
ATOM   1017  O   GLY    62      95.280  88.455  83.087  1.00  0.00           O  
ATOM   1018  N   ALA    63      96.581  87.651  84.672  1.00  0.00           N  
ATOM   1019  H   ALA    63      96.720  86.819  85.228  1.00  0.00           H  
ATOM   1020  CA  ALA    63      97.145  88.920  85.129  1.00  0.00           C  
ATOM   1021  HA  ALA    63      96.324  89.632  85.215  1.00  0.00           H  
ATOM   1022  CB  ALA    63      97.809  88.625  86.490  1.00  0.00           C  
ATOM   1023  HB1 ALA    63      97.127  88.234  87.245  1.00  0.00           H  
ATOM   1024  HB2 ALA    63      98.677  87.986  86.329  1.00  0.00           H  
ATOM   1025  HB3 ALA    63      98.143  89.569  86.921  1.00  0.00           H  
ATOM   1026  C   ALA    63      98.122  89.367  84.063  1.00  0.00           C  
ATOM   1027  O   ALA    63      98.531  90.495  84.165  1.00  0.00           O  
ATOM   1028  N   GLY    64      98.423  88.668  82.933  1.00  0.00           N  
ATOM   1029  H   GLY    64      98.092  87.715  82.979  1.00  0.00           H  
ATOM   1030  CA  GLY    64      99.372  89.076  81.894  1.00  0.00           C  
ATOM   1031  HA2 GLY    64     100.273  89.533  82.302  1.00  0.00           H  
ATOM   1032  HA3 GLY    64      99.591  88.262  81.203  1.00  0.00           H  
ATOM   1033  C   GLY    64      98.818  90.103  80.907  1.00  0.00           C  
ATOM   1034  O   GLY    64      99.580  90.801  80.173  1.00  0.00           O  
ATOM   1035  N   LEU    65      97.510  90.251  80.877  1.00  0.00           N  
ATOM   1036  H   LEU    65      96.951  89.644  81.460  1.00  0.00           H  
ATOM   1037  CA  LEU    65      96.763  91.093  79.977  1.00  0.00           C  
ATOM   1038  HA  LEU    65      97.242  91.068  78.998  1.00  0.00           H  
ATOM   1039  CB  LEU    65      95.349  90.512  79.726  1.00  0.00           C  
ATOM   1040  HB2 LEU    65      95.113  90.035  80.677  1.00  0.00           H  
ATOM   1041  HB3 LEU    65      94.666  91.338  79.530  1.00  0.00           H  
ATOM   1042  CG  LEU    65      95.299  89.374  78.627  1.00  0.00           C  
ATOM   1043  HG  LEU    65      96.191  88.749  78.675  1.00  0.00           H  
ATOM   1044  CD1 LEU    65      94.051  88.470  78.724  1.00  0.00           C  
ATOM   1045 HD11 LEU    65      93.820  88.272  79.771  1.00  0.00           H  
ATOM   1046 HD12 LEU    65      93.174  88.865  78.210  1.00  0.00           H  
ATOM   1047 HD13 LEU    65      94.279  87.548  78.190  1.00  0.00           H  
ATOM   1048  CD2 LEU    65      95.382  90.084  77.309  1.00  0.00           C  
ATOM   1049 HD21 LEU    65      94.828  89.501  76.573  1.00  0.00           H  
ATOM   1050 HD22 LEU    65      94.800  91.005  77.331  1.00  0.00           H  
ATOM   1051 HD23 LEU    65      96.408  90.300  77.009  1.00  0.00           H  
ATOM   1052  C   LEU    65      96.756  92.485  80.489  1.00  0.00           C  
ATOM   1053  O   LEU    65      97.205  93.360  79.763  1.00  0.00           O  
ATOM   1054  N   PRO    66      96.362  92.732  81.788  1.00  0.00           N  
ATOM   1055  CD  PRO    66      95.382  92.020  82.662  1.00  0.00           C  
ATOM   1056  HD2 PRO    66      95.930  91.122  82.946  1.00  0.00           H  
ATOM   1057  HD3 PRO    66      94.543  91.709  82.039  1.00  0.00           H  
ATOM   1058  CG  PRO    66      94.895  92.933  83.758  1.00  0.00           C  
ATOM   1059  HG2 PRO    66      94.544  92.465  84.678  1.00  0.00           H  
ATOM   1060  HG3 PRO    66      94.015  93.413  83.329  1.00  0.00           H  
ATOM   1061  CB  PRO    66      96.035  93.885  83.872  1.00  0.00           C  
ATOM   1062  HB2 PRO    66      96.894  93.540  84.447  1.00  0.00           H  
ATOM   1063  HB3 PRO    66      95.698  94.883  84.155  1.00  0.00           H  
ATOM   1064  CA  PRO    66      96.534  94.082  82.415  1.00  0.00           C  
ATOM   1065  HA  PRO    66      95.891  94.785  81.886  1.00  0.00           H  
ATOM   1066  C   PRO    66      97.982  94.534  82.380  1.00  0.00           C  
ATOM   1067  O   PRO    66      98.273  95.697  82.079  1.00  0.00           O  
ATOM   1068  N   LEU    67      98.914  93.556  82.605  1.00  0.00           N  
ATOM   1069  H   LEU    67      98.541  92.641  82.815  1.00  0.00           H  
ATOM   1070  CA  LEU    67     100.338  93.774  82.482  1.00  0.00           C  
ATOM   1071  HA  LEU    67     100.584  94.668  83.054  1.00  0.00           H  
ATOM   1072  CB  LEU    67     101.066  92.636  83.195  1.00  0.00           C  
ATOM   1073  HB2 LEU    67     100.590  92.350  84.133  1.00  0.00           H  
ATOM   1074  HB3 LEU    67     101.179  91.766  82.549  1.00  0.00           H  
ATOM   1075  CG  LEU    67     102.551  93.061  83.468  1.00  0.00           C  
ATOM   1076  HG  LEU    67     103.076  93.216  82.526  1.00  0.00           H  
ATOM   1077  CD1 LEU    67     102.616  94.220  84.435  1.00  0.00           C  
ATOM   1078 HD11 LEU    67     103.579  94.277  84.943  1.00  0.00           H  
ATOM   1079 HD12 LEU    67     102.617  95.248  84.073  1.00  0.00           H  
ATOM   1080 HD13 LEU    67     101.919  94.043  85.254  1.00  0.00           H  
ATOM   1081  CD2 LEU    67     103.328  91.845  84.136  1.00  0.00           C  
ATOM   1082 HD21 LEU    67     104.410  91.967  84.089  1.00  0.00           H  
ATOM   1083 HD22 LEU    67     103.019  91.593  85.150  1.00  0.00           H  
ATOM   1084 HD23 LEU    67     102.989  90.939  83.632  1.00  0.00           H  
ATOM   1085  C   LEU    67     100.814  94.106  81.018  1.00  0.00           C  
ATOM   1086  O   LEU    67     101.667  95.036  80.847  1.00  0.00           O  
ATOM   1087  N   MET    68     100.250  93.450  80.013  1.00  0.00           N  
ATOM   1088  H   MET    68      99.549  92.772  80.278  1.00  0.00           H  
ATOM   1089  CA  MET    68     100.532  93.833  78.646  1.00  0.00           C  
ATOM   1090  HA  MET    68     101.604  93.924  78.473  1.00  0.00           H  
ATOM   1091  CB  MET    68      99.992  92.772  77.706  1.00  0.00           C  
ATOM   1092  HB2 MET    68     100.389  91.873  78.178  1.00  0.00           H  
ATOM   1093  HB3 MET    68      98.902  92.761  77.723  1.00  0.00           H  
ATOM   1094  CG  MET    68     100.461  92.907  76.199  1.00  0.00           C  
ATOM   1095  HG2 MET    68     100.297  93.908  75.802  1.00  0.00           H  
ATOM   1096  HG3 MET    68     101.539  92.745  76.233  1.00  0.00           H  
ATOM   1097  SD  MET    68      99.730  91.663  75.076  1.00  0.00           S  
ATOM   1098  CE  MET    68      98.004  92.287  74.973  1.00  0.00           C  
ATOM   1099  HE1 MET    68      97.297  91.527  74.640  1.00  0.00           H  
ATOM   1100  HE2 MET    68      97.614  92.632  75.931  1.00  0.00           H  
ATOM   1101  HE3 MET    68      97.861  93.163  74.340  1.00  0.00           H  
ATOM   1102  C   MET    68      99.928  95.217  78.264  1.00  0.00           C  
ATOM   1103  O   MET    68     100.573  96.044  77.588  1.00  0.00           O  
ATOM   1104  N   MET    69      98.773  95.584  78.812  1.00  0.00           N  
ATOM   1105  H   MET    69      98.367  94.851  79.376  1.00  0.00           H  
ATOM   1106  CA  MET    69      98.088  96.855  78.590  1.00  0.00           C  
ATOM   1107  HA  MET    69      98.303  97.042  77.537  1.00  0.00           H  
ATOM   1108  CB  MET    69      96.548  96.696  78.811  1.00  0.00           C  
ATOM   1109  HB2 MET    69      96.274  96.496  79.847  1.00  0.00           H  
ATOM   1110  HB3 MET    69      96.006  97.598  78.526  1.00  0.00           H  
ATOM   1111  CG  MET    69      95.920  95.664  77.836  1.00  0.00           C  
ATOM   1112  HG2 MET    69      96.205  94.627  78.015  1.00  0.00           H  
ATOM   1113  HG3 MET    69      94.866  95.626  78.113  1.00  0.00           H  
ATOM   1114  SD  MET    69      95.973  95.848  76.093  1.00  0.00           S  
ATOM   1115  CE  MET    69      94.828  94.523  75.705  1.00  0.00           C  
ATOM   1116  HE1 MET    69      94.910  94.237  74.656  1.00  0.00           H  
ATOM   1117  HE2 MET    69      95.168  93.694  76.327  1.00  0.00           H  
ATOM   1118  HE3 MET    69      93.774  94.729  75.894  1.00  0.00           H  
ATOM   1119  C   MET    69      98.771  98.051  79.279  1.00  0.00           C  
ATOM   1120  O   MET    69      99.007  99.116  78.688  1.00  0.00           O  
ATOM   1121  N   LEU    70      99.318  97.806  80.470  1.00  0.00           N  
ATOM   1122  H   LEU    70      98.840  97.050  80.938  1.00  0.00           H  
ATOM   1123  CA  LEU    70     100.191  98.686  81.175  1.00  0.00           C  
ATOM   1124  HA  LEU    70      99.695  99.635  81.380  1.00  0.00           H  
ATOM   1125  CB  LEU    70     100.522  98.144  82.588  1.00  0.00           C  
ATOM   1126  HB2 LEU    70      99.661  97.630  83.013  1.00  0.00           H  
ATOM   1127  HB3 LEU    70     101.185  97.291  82.444  1.00  0.00           H  
ATOM   1128  CG  LEU    70     101.118  99.090  83.688  1.00  0.00           C  
ATOM   1129  HG  LEU    70     100.616 100.045  83.535  1.00  0.00           H  
ATOM   1130  CD1 LEU    70     100.976  98.333  85.004  1.00  0.00           C  
ATOM   1131 HD11 LEU    70     101.716  98.657  85.735  1.00  0.00           H  
ATOM   1132 HD12 LEU    70     100.040  98.627  85.479  1.00  0.00           H  
ATOM   1133 HD13 LEU    70     101.030  97.252  84.871  1.00  0.00           H  
ATOM   1134  CD2 LEU    70     102.587  99.524  83.599  1.00  0.00           C  
ATOM   1135 HD21 LEU    70     102.582 100.347  84.313  1.00  0.00           H  
ATOM   1136 HD22 LEU    70     103.397  98.797  83.665  1.00  0.00           H  
ATOM   1137 HD23 LEU    70     102.791 100.013  82.647  1.00  0.00           H  
ATOM   1138  C   LEU    70     101.463  99.053  80.324  1.00  0.00           C  
ATOM   1139  O   LEU    70     101.717 100.262  80.210  1.00  0.00           O  
ATOM   1140  N   VAL    71     102.220  98.037  79.843  1.00  0.00           N  
ATOM   1141  H   VAL    71     101.757  97.143  79.925  1.00  0.00           H  
ATOM   1142  CA  VAL    71     103.485  98.263  79.202  1.00  0.00           C  
ATOM   1143  HA  VAL    71     103.990  99.069  79.736  1.00  0.00           H  
ATOM   1144  CB  VAL    71     104.396  97.048  79.250  1.00  0.00           C  
ATOM   1145  HB  VAL    71     105.332  97.350  78.781  1.00  0.00           H  
ATOM   1146  CG1 VAL    71     104.721  96.553  80.691  1.00  0.00           C  
ATOM   1147 HG11 VAL    71     105.572  95.878  80.602  1.00  0.00           H  
ATOM   1148 HG12 VAL    71     105.010  97.438  81.258  1.00  0.00           H  
ATOM   1149 HG13 VAL    71     103.849  96.034  81.088  1.00  0.00           H  
ATOM   1150  CG2 VAL    71     104.044  95.824  78.367  1.00  0.00           C  
ATOM   1151 HG21 VAL    71     103.895  96.266  77.381  1.00  0.00           H  
ATOM   1152 HG22 VAL    71     104.829  95.073  78.281  1.00  0.00           H  
ATOM   1153 HG23 VAL    71     103.075  95.414  78.651  1.00  0.00           H  
ATOM   1154  C   VAL    71     103.375  98.750  77.773  1.00  0.00           C  
ATOM   1155  O   VAL    71     104.134  99.603  77.345  1.00  0.00           O  
ATOM   1156  N   PHE    72     102.271  98.457  77.064  1.00  0.00           N  
ATOM   1157  H   PHE    72     101.714  97.735  77.497  1.00  0.00           H  
ATOM   1158  CA  PHE    72     101.790  99.161  75.806  1.00  0.00           C  
ATOM   1159  HA  PHE    72     102.535  99.346  75.032  1.00  0.00           H  
ATOM   1160  CB  PHE    72     100.629  98.399  75.221  1.00  0.00           C  
ATOM   1161  HB2 PHE    72     100.993  97.410  74.942  1.00  0.00           H  
ATOM   1162  HB3 PHE    72      99.874  98.121  75.957  1.00  0.00           H  
ATOM   1163  CG  PHE    72     100.125  98.902  73.864  1.00  0.00           C  
ATOM   1164  CD1 PHE    72     101.056  99.185  72.892  1.00  0.00           C  
ATOM   1165  HD1 PHE    72     102.109  98.981  73.022  1.00  0.00           H  
ATOM   1166  CE1 PHE    72     100.577  99.709  71.668  1.00  0.00           C  
ATOM   1167  HE1 PHE    72     101.270  99.900  70.862  1.00  0.00           H  
ATOM   1168  CZ  PHE    72      99.183 100.024  71.463  1.00  0.00           C  
ATOM   1169  HZ  PHE    72      98.893 100.531  70.554  1.00  0.00           H  
ATOM   1170  CE2 PHE    72      98.280  99.790  72.523  1.00  0.00           C  
ATOM   1171  HE2 PHE    72      97.292 100.225  72.487  1.00  0.00           H  
ATOM   1172  CD2 PHE    72      98.773  99.238  73.720  1.00  0.00           C  
ATOM   1173  HD2 PHE    72      98.136  99.028  74.566  1.00  0.00           H  
ATOM   1174  C   PHE    72     101.382 100.624  76.051  1.00  0.00           C  
ATOM   1175  O   PHE    72     101.652 101.459  75.162  1.00  0.00           O  
ATOM   1176  N   GLY    73     100.802 101.054  77.196  1.00  0.00           N  
ATOM   1177  H   GLY    73     100.455 100.325  77.802  1.00  0.00           H  
ATOM   1178  CA  GLY    73     100.595 102.505  77.480  1.00  0.00           C  
ATOM   1179  HA2 GLY    73     100.203 103.106  76.659  1.00  0.00           H  
ATOM   1180  HA3 GLY    73      99.786 102.638  78.198  1.00  0.00           H  
ATOM   1181  C   GLY    73     101.816 103.239  78.000  1.00  0.00           C  
ATOM   1182  O   GLY    73     101.942 104.419  77.715  1.00  0.00           O  
ATOM   1183  N   GLU    74     102.751 102.684  78.641  1.00  0.00           N  
ATOM   1184  H   GLU    74     102.549 101.851  79.175  1.00  0.00           H  
ATOM   1185  CA  GLU    74     104.078 103.325  78.980  1.00  0.00           C  
ATOM   1186  HA  GLU    74     103.855 104.301  79.411  1.00  0.00           H  
ATOM   1187  CB  GLU    74     104.917 102.403  79.928  1.00  0.00           C  
ATOM   1188  HB2 GLU    74     104.309 102.099  80.779  1.00  0.00           H  
ATOM   1189  HB3 GLU    74     105.255 101.549  79.341  1.00  0.00           H  
ATOM   1190  CG  GLU    74     106.169 103.166  80.484  1.00  0.00           C  
ATOM   1191  HG2 GLU    74     106.570 102.555  81.292  1.00  0.00           H  
ATOM   1192  HG3 GLU    74     106.869 103.225  79.651  1.00  0.00           H  
ATOM   1193  CD  GLU    74     105.902 104.559  81.076  1.00  0.00           C  
ATOM   1194  OE1 GLU    74     104.818 104.828  81.605  1.00  0.00           O  
ATOM   1195  OE2 GLU    74     106.841 105.410  81.152  1.00  0.00           O  
ATOM   1196  C   GLU    74     104.833 103.462  77.566  1.00  0.00           C  
ATOM   1197  O   GLU    74     105.634 104.345  77.398  1.00  0.00           O  
ATOM   1198  N   MET    75     104.598 102.551  76.544  1.00  0.00           N  
ATOM   1199  H   MET    75     103.920 101.869  76.853  1.00  0.00           H  
ATOM   1200  CA  MET    75     105.213 102.614  75.205  1.00  0.00           C  
ATOM   1201  HA  MET    75     106.243 102.906  75.410  1.00  0.00           H  
ATOM   1202  CB  MET    75     105.274 101.179  74.609  1.00  0.00           C  
ATOM   1203  HB2 MET    75     105.653 100.596  75.448  1.00  0.00           H  
ATOM   1204  HB3 MET    75     104.302 100.829  74.260  1.00  0.00           H  
ATOM   1205  CG  MET    75     106.167 101.174  73.423  1.00  0.00           C  
ATOM   1206  HG2 MET    75     106.153 100.173  72.991  1.00  0.00           H  
ATOM   1207  HG3 MET    75     105.812 101.902  72.693  1.00  0.00           H  
ATOM   1208  SD  MET    75     108.013 101.481  73.556  1.00  0.00           S  
ATOM   1209  CE  MET    75     108.384 101.668  71.859  1.00  0.00           C  
ATOM   1210  HE1 MET    75     108.425 100.719  71.325  1.00  0.00           H  
ATOM   1211  HE2 MET    75     107.687 102.311  71.321  1.00  0.00           H  
ATOM   1212  HE3 MET    75     109.386 102.096  71.873  1.00  0.00           H  
ATOM   1213  C   MET    75     104.542 103.718  74.385  1.00  0.00           C  
ATOM   1214  O   MET    75     105.274 104.321  73.620  1.00  0.00           O  
ATOM   1215  N   THR    76     103.249 103.943  74.537  1.00  0.00           N  
ATOM   1216  H   THR    76     102.825 103.470  75.323  1.00  0.00           H  
ATOM   1217  CA  THR    76     102.449 104.965  73.837  1.00  0.00           C  
ATOM   1218  HA  THR    76     102.428 104.843  72.754  1.00  0.00           H  
ATOM   1219  CB  THR    76     100.984 104.860  74.215  1.00  0.00           C  
ATOM   1220  HB  THR    76     100.706 104.728  75.260  1.00  0.00           H  
ATOM   1221  CG2 THR    76     100.102 105.989  73.590  1.00  0.00           C  
ATOM   1222 HG21 THR    76     100.269 106.135  72.523  1.00  0.00           H  
ATOM   1223 HG22 THR    76      99.063 105.671  73.679  1.00  0.00           H  
ATOM   1224 HG23 THR    76     100.264 106.963  74.052  1.00  0.00           H  
ATOM   1225  OG1 THR    76     100.621 103.629  73.648  1.00  0.00           O  
ATOM   1226  HG1 THR    76     101.250 102.958  73.922  1.00  0.00           H  
ATOM   1227  C   THR    76     103.026 106.320  74.293  1.00  0.00           C  
ATOM   1228  O   THR    76     103.202 107.184  73.503  1.00  0.00           O  
ATOM   1229  N   ASP    77     103.425 106.535  75.502  1.00  0.00           N  
ATOM   1230  H   ASP    77     103.228 105.787  76.152  1.00  0.00           H  
ATOM   1231  CA  ASP    77     103.974 107.789  75.973  1.00  0.00           C  
ATOM   1232  HA  ASP    77     103.277 108.548  75.617  1.00  0.00           H  
ATOM   1233  CB  ASP    77     104.128 107.902  77.443  1.00  0.00           C  
ATOM   1234  HB2 ASP    77     104.669 107.105  77.953  1.00  0.00           H  
ATOM   1235  HB3 ASP    77     104.760 108.766  77.648  1.00  0.00           H  
ATOM   1236  CG  ASP    77     102.849 108.095  78.265  1.00  0.00           C  
ATOM   1237  OD1 ASP    77     102.780 107.655  79.388  1.00  0.00           O  
ATOM   1238  OD2 ASP    77     102.016 108.962  77.874  1.00  0.00           O  
ATOM   1239  C   ASP    77     105.174 108.169  75.141  1.00  0.00           C  
ATOM   1240  O   ASP    77     105.418 109.313  74.801  1.00  0.00           O  
ATOM   1241  N   ILE    78     106.112 107.201  74.790  1.00  0.00           N  
ATOM   1242  H   ILE    78     105.905 106.281  75.151  1.00  0.00           H  
ATOM   1243  CA  ILE    78     107.394 107.403  74.077  1.00  0.00           C  
ATOM   1244  HA  ILE    78     107.751 108.396  74.349  1.00  0.00           H  
ATOM   1245  CB  ILE    78     108.459 106.498  74.614  1.00  0.00           C  
ATOM   1246  HB  ILE    78     108.472 106.682  75.688  1.00  0.00           H  
ATOM   1247  CG2 ILE    78     108.229 104.989  74.457  1.00  0.00           C  
ATOM   1248 HG21 ILE    78     108.006 104.798  73.407  1.00  0.00           H  
ATOM   1249 HG22 ILE    78     109.087 104.382  74.745  1.00  0.00           H  
ATOM   1250 HG23 ILE    78     107.337 104.772  75.044  1.00  0.00           H  
ATOM   1251  CG1 ILE    78     109.828 106.956  73.970  1.00  0.00           C  
ATOM   1252 HG12 ILE    78     110.270 106.460  73.107  1.00  0.00           H  
ATOM   1253 HG13 ILE    78     109.722 108.023  73.770  1.00  0.00           H  
ATOM   1254  CD1 ILE    78     110.868 106.803  75.043  1.00  0.00           C  
ATOM   1255 HD11 ILE    78     111.779 107.290  74.697  1.00  0.00           H  
ATOM   1256 HD12 ILE    78     110.611 107.155  76.042  1.00  0.00           H  
ATOM   1257 HD13 ILE    78     111.026 105.724  75.059  1.00  0.00           H  
ATOM   1258  C   ILE    78     107.249 107.533  72.558  1.00  0.00           C  
ATOM   1259  O   ILE    78     107.969 108.287  71.898  1.00  0.00           O  
ATOM   1260  N   PHE    79     106.125 106.909  72.040  1.00  0.00           N  
ATOM   1261  H   PHE    79     105.584 106.279  72.614  1.00  0.00           H  
ATOM   1262  CA  PHE    79     105.699 107.166  70.710  1.00  0.00           C  
ATOM   1263  HA  PHE    79     106.621 107.104  70.131  1.00  0.00           H  
ATOM   1264  CB  PHE    79     104.644 106.227  70.228  1.00  0.00           C  
ATOM   1265  HB2 PHE    79     103.868 106.161  70.990  1.00  0.00           H  
ATOM   1266  HB3 PHE    79     104.165 106.772  69.415  1.00  0.00           H  
ATOM   1267  CG  PHE    79     105.058 104.931  69.552  1.00  0.00           C  
ATOM   1268  CD1 PHE    79     105.475 104.952  68.243  1.00  0.00           C  
ATOM   1269  HD1 PHE    79     105.522 105.843  67.634  1.00  0.00           H  
ATOM   1270  CE1 PHE    79     105.911 103.770  67.631  1.00  0.00           C  
ATOM   1271  HE1 PHE    79     106.158 103.811  66.581  1.00  0.00           H  
ATOM   1272  CZ  PHE    79     105.930 102.564  68.317  1.00  0.00           C  
ATOM   1273  HZ  PHE    79     106.399 101.666  67.941  1.00  0.00           H  
ATOM   1274  CE2 PHE    79     105.533 102.530  69.681  1.00  0.00           C  
ATOM   1275  HE2 PHE    79     105.722 101.659  70.290  1.00  0.00           H  
ATOM   1276  CD2 PHE    79     105.076 103.743  70.274  1.00  0.00           C  
ATOM   1277  HD2 PHE    79     104.801 103.743  71.318  1.00  0.00           H  
ATOM   1278  C   PHE    79     105.148 108.619  70.608  1.00  0.00           C  
ATOM   1279  O   PHE    79     105.461 109.352  69.691  1.00  0.00           O  
ATOM   1280  N   ALA    80     104.311 109.074  71.615  1.00  0.00           N  
ATOM   1281  H   ALA    80     104.114 108.480  72.408  1.00  0.00           H  
ATOM   1282  CA  ALA    80     103.752 110.363  71.695  1.00  0.00           C  
ATOM   1283  HA  ALA    80     103.384 110.575  70.691  1.00  0.00           H  
ATOM   1284  CB  ALA    80     102.633 110.409  72.748  1.00  0.00           C  
ATOM   1285  HB1 ALA    80     102.016 109.542  72.510  1.00  0.00           H  
ATOM   1286  HB2 ALA    80     102.924 110.446  73.798  1.00  0.00           H  
ATOM   1287  HB3 ALA    80     102.074 111.338  72.638  1.00  0.00           H  
ATOM   1288  C   ALA    80     104.707 111.535  71.881  1.00  0.00           C  
ATOM   1289  O   ALA    80     104.663 112.575  71.144  1.00  0.00           O  
ATOM   1290  N   ASN    81     105.808 111.252  72.642  1.00  0.00           N  
ATOM   1291  H   ASN    81     105.901 110.352  73.092  1.00  0.00           H  
ATOM   1292  CA  ASN    81     106.921 112.152  72.757  1.00  0.00           C  
ATOM   1293  HA  ASN    81     106.565 113.153  73.001  1.00  0.00           H  
ATOM   1294  CB  ASN    81     108.013 111.664  73.734  1.00  0.00           C  
ATOM   1295  HB2 ASN    81     107.654 111.383  74.724  1.00  0.00           H  
ATOM   1296  HB3 ASN    81     108.478 110.739  73.392  1.00  0.00           H  
ATOM   1297  CG  ASN    81     109.189 112.658  73.975  1.00  0.00           C  
ATOM   1298  OD1 ASN    81     110.408 112.294  73.944  1.00  0.00           O  
ATOM   1299  ND2 ASN    81     108.882 113.884  74.380  1.00  0.00           N  
ATOM   1300 HD21 ASN    81     109.656 114.452  74.694  1.00  0.00           H  
ATOM   1301 HD22 ASN    81     107.946 114.244  74.260  1.00  0.00           H  
ATOM   1302  C   ASN    81     107.586 112.347  71.356  1.00  0.00           C  
ATOM   1303  O   ASN    81     107.621 113.528  70.867  1.00  0.00           O  
ATOM   1304  N   ALA    82     108.173 111.294  70.801  1.00  0.00           N  
ATOM   1305  H   ALA    82     107.924 110.392  71.182  1.00  0.00           H  
ATOM   1306  CA  ALA    82     108.735 111.215  69.423  1.00  0.00           C  
ATOM   1307  HA  ALA    82     109.655 111.798  69.458  1.00  0.00           H  
ATOM   1308  CB  ALA    82     108.907 109.755  69.109  1.00  0.00           C  
ATOM   1309  HB1 ALA    82     107.943 109.249  69.167  1.00  0.00           H  
ATOM   1310  HB2 ALA    82     109.301 109.803  68.094  1.00  0.00           H  
ATOM   1311  HB3 ALA    82     109.576 109.239  69.797  1.00  0.00           H  
ATOM   1312  C   ALA    82     107.868 111.946  68.433  1.00  0.00           C  
ATOM   1313  O   ALA    82     108.429 112.354  67.402  1.00  0.00           O  
ATOM   1314  N   GLY    83     106.582 112.125  68.615  1.00  0.00           N  
ATOM   1315  H   GLY    83     106.197 111.871  69.513  1.00  0.00           H  
ATOM   1316  CA  GLY    83     105.724 112.967  67.790  1.00  0.00           C  
ATOM   1317  HA2 GLY    83     106.010 112.990  66.739  1.00  0.00           H  
ATOM   1318  HA3 GLY    83     104.658 112.739  67.800  1.00  0.00           H  
ATOM   1319  C   GLY    83     105.889 114.422  68.295  1.00  0.00           C  
ATOM   1320  O   GLY    83     106.191 115.272  67.478  1.00  0.00           O  
ATOM   1321  N   ASN    84     105.503 114.717  69.559  1.00  0.00           N  
ATOM   1322  H   ASN    84     105.415 113.959  70.221  1.00  0.00           H  
ATOM   1323  CA  ASN    84     105.460 116.124  70.055  1.00  0.00           C  
ATOM   1324  HA  ASN    84     104.766 116.685  69.429  1.00  0.00           H  
ATOM   1325  CB  ASN    84     104.852 116.160  71.424  1.00  0.00           C  
ATOM   1326  HB2 ASN    84     104.324 115.234  71.650  1.00  0.00           H  
ATOM   1327  HB3 ASN    84     105.619 116.205  72.198  1.00  0.00           H  
ATOM   1328  CG  ASN    84     103.863 117.330  71.649  1.00  0.00           C  
ATOM   1329  OD1 ASN    84     102.700 117.259  71.917  1.00  0.00           O  
ATOM   1330  ND2 ASN    84     104.424 118.516  71.663  1.00  0.00           N  
ATOM   1331 HD21 ASN    84     103.841 119.311  71.881  1.00  0.00           H  
ATOM   1332 HD22 ASN    84     105.396 118.717  71.479  1.00  0.00           H  
ATOM   1333  C   ASN    84     106.799 116.889  70.021  1.00  0.00           C  
ATOM   1334  O   ASN    84     106.824 118.161  70.034  1.00  0.00           O  
ATOM   1335  N   LEU    85     107.982 116.246  70.126  1.00  0.00           N  
ATOM   1336  H   LEU    85     107.936 115.240  70.205  1.00  0.00           H  
ATOM   1337  CA  LEU    85     109.309 116.882  69.850  1.00  0.00           C  
ATOM   1338  HA  LEU    85     109.347 117.929  70.152  1.00  0.00           H  
ATOM   1339  CB  LEU    85     110.345 116.080  70.648  1.00  0.00           C  
ATOM   1340  HB2 LEU    85     110.047 115.085  70.319  1.00  0.00           H  
ATOM   1341  HB3 LEU    85     111.342 116.441  70.396  1.00  0.00           H  
ATOM   1342  CG  LEU    85     110.147 116.199  72.204  1.00  0.00           C  
ATOM   1343  HG  LEU    85     109.259 115.645  72.510  1.00  0.00           H  
ATOM   1344  CD1 LEU    85     111.361 115.478  72.818  1.00  0.00           C  
ATOM   1345 HD11 LEU    85     111.193 115.499  73.895  1.00  0.00           H  
ATOM   1346 HD12 LEU    85     111.420 114.446  72.473  1.00  0.00           H  
ATOM   1347 HD13 LEU    85     112.320 115.949  72.604  1.00  0.00           H  
ATOM   1348  CD2 LEU    85     110.245 117.553  72.848  1.00  0.00           C  
ATOM   1349 HD21 LEU    85     109.427 118.141  72.432  1.00  0.00           H  
ATOM   1350 HD22 LEU    85     109.951 117.527  73.897  1.00  0.00           H  
ATOM   1351 HD23 LEU    85     111.171 118.086  72.635  1.00  0.00           H  
ATOM   1352  C   LEU    85     109.636 116.889  68.362  1.00  0.00           C  
ATOM   1353  O   LEU    85     110.552 117.634  68.104  1.00  0.00           O  
ATOM   1354  N   GLU    86     108.871 116.198  67.510  1.00  0.00           N  
ATOM   1355  H   GLU    86     108.109 115.608  67.813  1.00  0.00           H  
ATOM   1356  CA  GLU    86     108.890 116.499  66.039  1.00  0.00           C  
ATOM   1357  HA  GLU    86     109.842 116.973  65.801  1.00  0.00           H  
ATOM   1358  CB  GLU    86     108.953 115.181  65.226  1.00  0.00           C  
ATOM   1359  HB2 GLU    86     109.825 114.622  65.568  1.00  0.00           H  
ATOM   1360  HB3 GLU    86     108.134 114.520  65.508  1.00  0.00           H  
ATOM   1361  CG  GLU    86     109.092 115.244  63.713  1.00  0.00           C  
ATOM   1362  HG2 GLU    86     109.172 114.240  63.298  1.00  0.00           H  
ATOM   1363  HG3 GLU    86     108.238 115.720  63.230  1.00  0.00           H  
ATOM   1364  CD  GLU    86     110.333 115.989  63.260  1.00  0.00           C  
ATOM   1365  OE1 GLU    86     111.402 116.033  63.954  1.00  0.00           O  
ATOM   1366  OE2 GLU    86     110.193 116.545  62.153  1.00  0.00           O  
ATOM   1367  C   GLU    86     107.855 117.561  65.504  1.00  0.00           C  
ATOM   1368  O   GLU    86     108.128 118.098  64.424  1.00  0.00           O  
ATOM   1369  N   ASP    87     106.832 117.964  66.295  1.00  0.00           N  
ATOM   1370  H   ASP    87     106.705 117.427  67.140  1.00  0.00           H  
ATOM   1371  CA  ASP    87     105.961 119.129  65.810  1.00  0.00           C  
ATOM   1372  HA  ASP    87     105.815 119.113  64.730  1.00  0.00           H  
ATOM   1373  CB  ASP    87     104.569 119.084  66.510  1.00  0.00           C  
ATOM   1374  HB2 ASP    87     104.241 118.047  66.579  1.00  0.00           H  
ATOM   1375  HB3 ASP    87     104.715 119.488  67.512  1.00  0.00           H  
ATOM   1376  CG  ASP    87     103.527 119.923  65.729  1.00  0.00           C  
ATOM   1377  OD1 ASP    87     103.608 119.966  64.481  1.00  0.00           O  
ATOM   1378  OD2 ASP    87     102.517 120.380  66.295  1.00  0.00           O  
ATOM   1379  C   ASP    87     106.613 120.524  66.043  1.00  0.00           C  
ATOM   1380  O   ASP    87     106.324 121.482  65.255  1.00  0.00           O  
ATOM   1381  N   LEU    88     107.544 120.604  67.083  1.00  0.00           N  
ATOM   1382  H   LEU    88     107.815 119.758  67.564  1.00  0.00           H  
ATOM   1383  CA  LEU    88     108.357 121.846  67.253  1.00  0.00           C  
ATOM   1384  HA  LEU    88     108.422 122.355  66.291  1.00  0.00           H  
ATOM   1385  CB  LEU    88     107.635 122.821  68.228  1.00  0.00           C  
ATOM   1386  HB2 LEU    88     106.760 123.208  67.706  1.00  0.00           H  
ATOM   1387  HB3 LEU    88     107.264 122.300  69.110  1.00  0.00           H  
ATOM   1388  CG  LEU    88     108.537 124.012  68.581  1.00  0.00           C  
ATOM   1389  HG  LEU    88     109.537 123.715  68.898  1.00  0.00           H  
ATOM   1390  CD1 LEU    88     108.713 124.947  67.382  1.00  0.00           C  
ATOM   1391 HD11 LEU    88     107.785 125.399  67.030  1.00  0.00           H  
ATOM   1392 HD12 LEU    88     109.317 125.807  67.672  1.00  0.00           H  
ATOM   1393 HD13 LEU    88     109.199 124.423  66.560  1.00  0.00           H  
ATOM   1394  CD2 LEU    88     107.869 124.741  69.736  1.00  0.00           C  
ATOM   1395 HD21 LEU    88     106.815 124.940  69.540  1.00  0.00           H  
ATOM   1396 HD22 LEU    88     108.083 124.205  70.661  1.00  0.00           H  
ATOM   1397 HD23 LEU    88     108.364 125.684  69.967  1.00  0.00           H  
ATOM   1398  C   LEU    88     109.801 121.506  67.619  1.00  0.00           C  
ATOM   1399  O   LEU    88     110.123 121.020  68.726  1.00  0.00           O  
ATOM   1400  N   MET    89     110.759 121.686  66.684  1.00  0.00           N  
ATOM   1401  H   MET    89     110.518 122.107  65.798  1.00  0.00           H  
ATOM   1402  CA  MET    89     112.166 121.436  66.835  1.00  0.00           C  
ATOM   1403  HA  MET    89     112.315 120.378  67.047  1.00  0.00           H  
ATOM   1404  CB  MET    89     112.889 121.788  65.538  1.00  0.00           C  
ATOM   1405  HB2 MET    89     113.844 121.265  65.493  1.00  0.00           H  
ATOM   1406  HB3 MET    89     112.349 121.397  64.675  1.00  0.00           H  
ATOM   1407  CG  MET    89     113.138 123.340  65.385  1.00  0.00           C  
ATOM   1408  HG2 MET    89     112.210 123.894  65.246  1.00  0.00           H  
ATOM   1409  HG3 MET    89     113.726 123.735  66.214  1.00  0.00           H  
ATOM   1410  SD  MET    89     114.220 123.758  64.002  1.00  0.00           S  
ATOM   1411  CE  MET    89     113.381 123.533  62.466  1.00  0.00           C  
ATOM   1412  HE1 MET    89     112.344 123.869  62.485  1.00  0.00           H  
ATOM   1413  HE2 MET    89     113.828 124.142  61.680  1.00  0.00           H  
ATOM   1414  HE3 MET    89     113.422 122.494  62.140  1.00  0.00           H  
ATOM   1415  C   MET    89     112.796 122.162  67.979  1.00  0.00           C  
ATOM   1416  O   MET    89     112.359 123.202  68.399  1.00  0.00           O  
ATOM   1417  N   SER    90     113.979 121.720  68.406  1.00  0.00           N  
ATOM   1418  H   SER    90     114.341 120.810  68.157  1.00  0.00           H  
ATOM   1419  CA  SER    90     114.923 122.409  69.328  1.00  0.00           C  
ATOM   1420  HA  SER    90     115.729 121.726  69.594  1.00  0.00           H  
ATOM   1421  CB  SER    90     115.650 123.600  68.721  1.00  0.00           C  
ATOM   1422  HB2 SER    90     114.944 124.425  68.633  1.00  0.00           H  
ATOM   1423  HB3 SER    90     116.462 123.884  69.390  1.00  0.00           H  
ATOM   1424  OG  SER    90     116.267 123.220  67.477  1.00  0.00           O  
ATOM   1425  HG  SER    90     116.894 122.520  67.674  1.00  0.00           H  
ATOM   1426  C   SER    90     114.384 122.617  70.780  1.00  0.00           C  
ATOM   1427  O   SER    90     115.043 123.202  71.575  1.00  0.00           O  
ATOM   1428  N   ASN    91     113.247 122.022  71.217  1.00  0.00           N  
ATOM   1429  H   ASN    91     112.690 121.512  70.547  1.00  0.00           H  
ATOM   1430  CA  ASN    91     112.450 122.338  72.466  1.00  0.00           C  
ATOM   1431  HA  ASN    91     112.112 123.374  72.483  1.00  0.00           H  
ATOM   1432  CB  ASN    91     111.215 121.397  72.618  1.00  0.00           C  
ATOM   1433  HB2 ASN    91     110.578 121.879  71.877  1.00  0.00           H  
ATOM   1434  HB3 ASN    91     111.471 120.382  72.314  1.00  0.00           H  
ATOM   1435  CG  ASN    91     110.574 121.405  74.041  1.00  0.00           C  
ATOM   1436  OD1 ASN    91     110.858 120.603  74.904  1.00  0.00           O  
ATOM   1437  ND2 ASN    91     109.759 122.319  74.332  1.00  0.00           N  
ATOM   1438 HD21 ASN    91     109.553 122.429  75.315  1.00  0.00           H  
ATOM   1439 HD22 ASN    91     109.577 123.136  73.766  1.00  0.00           H  
ATOM   1440  C   ASN    91     113.342 122.307  73.715  1.00  0.00           C  
ATOM   1441  O   ASN    91     113.325 123.248  74.516  1.00  0.00           O  
ATOM   1442  N   ILE    92     114.223 121.279  73.762  1.00  0.00           N  
ATOM   1443  H   ILE    92     114.285 120.794  72.878  1.00  0.00           H  
ATOM   1444  CA  ILE    92     115.091 120.970  74.947  1.00  0.00           C  
ATOM   1445  HA  ILE    92     114.463 121.344  75.755  1.00  0.00           H  
ATOM   1446  CB  ILE    92     115.410 119.441  75.180  1.00  0.00           C  
ATOM   1447  HB  ILE    92     115.823 118.977  74.284  1.00  0.00           H  
ATOM   1448  CG2 ILE    92     116.384 119.059  76.321  1.00  0.00           C  
ATOM   1449 HG21 ILE    92     116.831 118.099  76.064  1.00  0.00           H  
ATOM   1450 HG22 ILE    92     117.156 119.808  76.498  1.00  0.00           H  
ATOM   1451 HG23 ILE    92     115.776 119.048  77.226  1.00  0.00           H  
ATOM   1452  CG1 ILE    92     114.107 118.616  75.224  1.00  0.00           C  
ATOM   1453 HG12 ILE    92     113.492 118.777  76.110  1.00  0.00           H  
ATOM   1454 HG13 ILE    92     113.477 118.904  74.383  1.00  0.00           H  
ATOM   1455  CD1 ILE    92     114.327 117.147  75.050  1.00  0.00           C  
ATOM   1456 HD11 ILE    92     113.326 116.720  75.120  1.00  0.00           H  
ATOM   1457 HD12 ILE    92     114.780 116.938  74.081  1.00  0.00           H  
ATOM   1458 HD13 ILE    92     114.970 116.756  75.839  1.00  0.00           H  
ATOM   1459  C   ILE    92     116.300 121.855  74.849  1.00  0.00           C  
ATOM   1460  O   ILE    92     116.760 122.429  75.889  1.00  0.00           O  
ATOM   1461  N   THR    93     116.939 121.950  73.658  1.00  0.00           N  
ATOM   1462  H   THR    93     116.414 121.645  72.851  1.00  0.00           H  
ATOM   1463  CA  THR    93     118.057 122.897  73.338  1.00  0.00           C  
ATOM   1464  HA  THR    93     117.799 123.828  73.843  1.00  0.00           H  
ATOM   1465  CB  THR    93     119.328 122.437  73.994  1.00  0.00           C  
ATOM   1466  HB  THR    93     119.219 122.268  75.065  1.00  0.00           H  
ATOM   1467  CG2 THR    93     119.822 121.259  73.361  1.00  0.00           C  
ATOM   1468 HG21 THR    93     120.657 120.846  73.926  1.00  0.00           H  
ATOM   1469 HG22 THR    93     119.146 120.405  73.322  1.00  0.00           H  
ATOM   1470 HG23 THR    93     119.999 121.426  72.298  1.00  0.00           H  
ATOM   1471  OG1 THR    93     120.205 123.525  73.938  1.00  0.00           O  
ATOM   1472  HG1 THR    93     119.901 124.267  74.466  1.00  0.00           H  
ATOM   1473  C   THR    93     118.132 123.159  71.877  1.00  0.00           C  
ATOM   1474  O   THR    93     117.696 122.383  71.040  1.00  0.00           O  
ATOM   1475  N   ASN    94     118.756 124.286  71.514  1.00  0.00           N  
ATOM   1476  H   ASN    94     119.047 124.882  72.276  1.00  0.00           H  
ATOM   1477  CA  ASN    94     119.200 124.605  70.145  1.00  0.00           C  
ATOM   1478  HA  ASN    94     118.414 124.457  69.404  1.00  0.00           H  
ATOM   1479  CB  ASN    94     119.395 126.098  70.131  1.00  0.00           C  
ATOM   1480  HB2 ASN    94     118.521 126.459  70.675  1.00  0.00           H  
ATOM   1481  HB3 ASN    94     120.294 126.436  70.646  1.00  0.00           H  
ATOM   1482  CG  ASN    94     119.319 126.735  68.640  1.00  0.00           C  
ATOM   1483  OD1 ASN    94     118.595 126.301  67.724  1.00  0.00           O  
ATOM   1484  ND2 ASN    94     120.145 127.806  68.501  1.00  0.00           N  
ATOM   1485 HD21 ASN    94     120.759 128.061  69.261  1.00  0.00           H  
ATOM   1486 HD22 ASN    94     120.139 128.380  67.670  1.00  0.00           H  
ATOM   1487  C   ASN    94     120.481 123.843  69.744  1.00  0.00           C  
ATOM   1488  O   ASN    94     120.763 123.691  68.550  1.00  0.00           O  
ATOM   1489  N   ARG    95     121.181 123.261  70.710  1.00  0.00           N  
ATOM   1490  H   ARG    95     120.824 123.300  71.654  1.00  0.00           H  
ATOM   1491  CA  ARG    95     122.516 122.560  70.487  1.00  0.00           C  
ATOM   1492  HA  ARG    95     123.178 123.170  69.872  1.00  0.00           H  
ATOM   1493  CB  ARG    95     123.340 122.427  71.769  1.00  0.00           C  
ATOM   1494  HB2 ARG    95     122.579 122.077  72.466  1.00  0.00           H  
ATOM   1495  HB3 ARG    95     124.197 121.771  71.616  1.00  0.00           H  
ATOM   1496  CG  ARG    95     123.791 123.831  72.274  1.00  0.00           C  
ATOM   1497  HG2 ARG    95     124.551 124.257  71.619  1.00  0.00           H  
ATOM   1498  HG3 ARG    95     122.999 124.575  72.352  1.00  0.00           H  
ATOM   1499  CD  ARG    95     124.466 123.753  73.606  1.00  0.00           C  
ATOM   1500  HD2 ARG    95     125.384 123.167  73.644  1.00  0.00           H  
ATOM   1501  HD3 ARG    95     124.562 124.824  73.784  1.00  0.00           H  
ATOM   1502  NE  ARG    95     123.681 123.170  74.767  1.00  0.00           N  
ATOM   1503  HE  ARG    95     122.676 123.230  74.841  1.00  0.00           H  
ATOM   1504  CZ  ARG    95     124.177 122.859  75.965  1.00  0.00           C  
ATOM   1505  NH1 ARG    95     125.422 122.953  76.192  1.00  0.00           N  
ATOM   1506 HH11 ARG    95     125.847 122.924  77.108  1.00  0.00           H  
ATOM   1507 HH12 ARG    95     126.037 123.350  75.496  1.00  0.00           H  
ATOM   1508  NH2 ARG    95     123.515 122.438  76.998  1.00  0.00           N  
ATOM   1509 HH21 ARG    95     122.518 122.602  76.979  1.00  0.00           H  
ATOM   1510 HH22 ARG    95     124.029 122.400  77.866  1.00  0.00           H  
ATOM   1511  C   ARG    95     122.405 121.234  69.796  1.00  0.00           C  
ATOM   1512  O   ARG    95     121.832 120.265  70.316  1.00  0.00           O  
ATOM   1513  N   SER    96     122.986 121.114  68.576  1.00  0.00           N  
ATOM   1514  H   SER    96     123.601 121.840  68.236  1.00  0.00           H  
ATOM   1515  CA  SER    96     122.776 119.851  67.748  1.00  0.00           C  
ATOM   1516  HA  SER    96     121.714 119.608  67.724  1.00  0.00           H  
ATOM   1517  CB  SER    96     123.217 120.107  66.334  1.00  0.00           C  
ATOM   1518  HB2 SER    96     124.302 120.087  66.235  1.00  0.00           H  
ATOM   1519  HB3 SER    96     122.950 119.238  65.733  1.00  0.00           H  
ATOM   1520  OG  SER    96     122.680 121.377  65.844  1.00  0.00           O  
ATOM   1521  HG  SER    96     123.240 121.687  65.129  1.00  0.00           H  
ATOM   1522  C   SER    96     123.371 118.632  68.366  1.00  0.00           C  
ATOM   1523  O   SER    96     122.757 117.579  68.300  1.00  0.00           O  
ATOM   1524  N   ASP    97     124.479 118.704  69.078  1.00  0.00           N  
ATOM   1525  H   ASP    97     124.938 119.599  68.997  1.00  0.00           H  
ATOM   1526  CA  ASP    97     125.138 117.612  69.652  1.00  0.00           C  
ATOM   1527  HA  ASP    97     125.360 116.929  68.832  1.00  0.00           H  
ATOM   1528  CB  ASP    97     126.574 117.953  70.167  1.00  0.00           C  
ATOM   1529  HB2 ASP    97     126.633 118.593  71.047  1.00  0.00           H  
ATOM   1530  HB3 ASP    97     126.968 116.994  70.504  1.00  0.00           H  
ATOM   1531  CG  ASP    97     127.401 118.510  69.043  1.00  0.00           C  
ATOM   1532  OD1 ASP    97     127.188 119.695  68.660  1.00  0.00           O  
ATOM   1533  OD2 ASP    97     128.309 117.856  68.498  1.00  0.00           O  
ATOM   1534  C   ASP    97     124.300 116.959  70.776  1.00  0.00           C  
ATOM   1535  O   ASP    97     124.431 115.726  70.973  1.00  0.00           O  
ATOM   1536  N   ILE    98     123.394 117.697  71.469  1.00  0.00           N  
ATOM   1537  H   ILE    98     123.128 118.632  71.195  1.00  0.00           H  
ATOM   1538  CA  ILE    98     122.525 117.009  72.417  1.00  0.00           C  
ATOM   1539  HA  ILE    98     123.070 116.185  72.878  1.00  0.00           H  
ATOM   1540  CB  ILE    98     121.947 118.058  73.424  1.00  0.00           C  
ATOM   1541  HB  ILE    98     121.645 118.917  72.825  1.00  0.00           H  
ATOM   1542  CG2 ILE    98     120.750 117.585  74.217  1.00  0.00           C  
ATOM   1543 HG21 ILE    98     120.968 116.713  74.833  1.00  0.00           H  
ATOM   1544 HG22 ILE    98     120.401 118.357  74.903  1.00  0.00           H  
ATOM   1545 HG23 ILE    98     119.964 117.334  73.505  1.00  0.00           H  
ATOM   1546  CG1 ILE    98     123.236 118.332  74.402  1.00  0.00           C  
ATOM   1547 HG12 ILE    98     123.575 117.496  75.013  1.00  0.00           H  
ATOM   1548 HG13 ILE    98     124.075 118.521  73.732  1.00  0.00           H  
ATOM   1549  CD1 ILE    98     123.253 119.625  75.153  1.00  0.00           C  
ATOM   1550 HD11 ILE    98     122.458 119.577  75.897  1.00  0.00           H  
ATOM   1551 HD12 ILE    98     124.199 119.754  75.681  1.00  0.00           H  
ATOM   1552 HD13 ILE    98     123.205 120.430  74.420  1.00  0.00           H  
ATOM   1553  C   ILE    98     121.405 116.328  71.723  1.00  0.00           C  
ATOM   1554  O   ILE    98     120.976 115.207  71.965  1.00  0.00           O  
ATOM   1555  N   ASN    99     120.957 117.120  70.721  1.00  0.00           N  
ATOM   1556  H   ASN    99     121.374 118.008  70.482  1.00  0.00           H  
ATOM   1557  CA  ASN    99     119.696 116.731  70.092  1.00  0.00           C  
ATOM   1558  HA  ASN    99     118.984 116.439  70.864  1.00  0.00           H  
ATOM   1559  CB  ASN    99     119.103 117.837  69.239  1.00  0.00           C  
ATOM   1560  HB2 ASN    99     119.826 118.143  68.483  1.00  0.00           H  
ATOM   1561  HB3 ASN    99     118.170 117.450  68.830  1.00  0.00           H  
ATOM   1562  CG  ASN    99     118.732 118.929  70.151  1.00  0.00           C  
ATOM   1563  OD1 ASN    99     118.649 118.889  71.401  1.00  0.00           O  
ATOM   1564  ND2 ASN    99     118.242 120.048  69.613  1.00  0.00           N  
ATOM   1565 HD21 ASN    99     118.431 120.256  68.643  1.00  0.00           H  
ATOM   1566 HD22 ASN    99     118.135 120.873  70.187  1.00  0.00           H  
ATOM   1567  C   ASN    99     119.832 115.480  69.181  1.00  0.00           C  
ATOM   1568  O   ASN    99     118.801 114.883  68.883  1.00  0.00           O  
ATOM   1569  N   ASP   100     121.003 115.148  68.653  1.00  0.00           N  
ATOM   1570  H   ASP   100     121.755 115.799  68.824  1.00  0.00           H  
ATOM   1571  CA  ASP   100     121.276 113.987  67.799  1.00  0.00           C  
ATOM   1572  HA  ASP   100     120.584 113.862  66.966  1.00  0.00           H  
ATOM   1573  CB  ASP   100     122.706 114.198  67.237  1.00  0.00           C  
ATOM   1574  HB2 ASP   100     123.154 115.182  67.370  1.00  0.00           H  
ATOM   1575  HB3 ASP   100     123.334 113.544  67.843  1.00  0.00           H  
ATOM   1576  CG  ASP   100     122.891 113.838  65.782  1.00  0.00           C  
ATOM   1577  OD1 ASP   100     123.526 112.823  65.521  1.00  0.00           O  
ATOM   1578  OD2 ASP   100     122.367 114.556  64.923  1.00  0.00           O  
ATOM   1579  C   ASP   100     121.239 112.581  68.547  1.00  0.00           C  
ATOM   1580  O   ASP   100     121.163 111.493  67.951  1.00  0.00           O  
ATOM   1581  N   THR   101     121.363 112.567  69.883  1.00  0.00           N  
ATOM   1582  H   THR   101     121.551 113.417  70.396  1.00  0.00           H  
ATOM   1583  CA  THR   101     121.279 111.336  70.645  1.00  0.00           C  
ATOM   1584  HA  THR   101     121.266 110.489  69.959  1.00  0.00           H  
ATOM   1585  CB  THR   101     122.367 111.179  71.635  1.00  0.00           C  
ATOM   1586  HB  THR   101     122.025 110.374  72.285  1.00  0.00           H  
ATOM   1587  CG2 THR   101     123.769 110.755  71.069  1.00  0.00           C  
ATOM   1588 HG21 THR   101     123.547 110.075  70.248  1.00  0.00           H  
ATOM   1589 HG22 THR   101     124.285 111.602  70.616  1.00  0.00           H  
ATOM   1590 HG23 THR   101     124.343 110.242  71.841  1.00  0.00           H  
ATOM   1591  OG1 THR   101     122.679 112.221  72.494  1.00  0.00           O  
ATOM   1592  HG1 THR   101     121.938 112.354  73.090  1.00  0.00           H  
ATOM   1593  C   THR   101     119.806 111.072  71.210  1.00  0.00           C  
ATOM   1594  O   THR   101     119.558 110.230  72.079  1.00  0.00           O  
ATOM   1595  N   GLY   102     118.864 111.902  70.780  1.00  0.00           N  
ATOM   1596  H   GLY   102     118.991 112.430  69.929  1.00  0.00           H  
ATOM   1597  CA  GLY   102     117.578 112.167  71.378  1.00  0.00           C  
ATOM   1598  HA2 GLY   102     117.648 112.064  72.461  1.00  0.00           H  
ATOM   1599  HA3 GLY   102     117.285 113.192  71.154  1.00  0.00           H  
ATOM   1600  C   GLY   102     116.523 111.185  71.015  1.00  0.00           C  
ATOM   1601  O   GLY   102     116.755 109.997  70.760  1.00  0.00           O  
ATOM   1602  N   PHE   103     115.253 111.660  71.084  1.00  0.00           N  
ATOM   1603  H   PHE   103     115.261 112.636  71.342  1.00  0.00           H  
ATOM   1604  CA  PHE   103     114.007 110.755  71.020  1.00  0.00           C  
ATOM   1605  HA  PHE   103     113.987 110.224  71.971  1.00  0.00           H  
ATOM   1606  CB  PHE   103     112.750 111.709  70.944  1.00  0.00           C  
ATOM   1607  HB2 PHE   103     111.888 111.042  70.899  1.00  0.00           H  
ATOM   1608  HB3 PHE   103     112.618 112.423  71.756  1.00  0.00           H  
ATOM   1609  CG  PHE   103     112.779 112.556  69.727  1.00  0.00           C  
ATOM   1610  CD1 PHE   103     113.034 113.907  69.793  1.00  0.00           C  
ATOM   1611  HD1 PHE   103     113.374 114.190  70.777  1.00  0.00           H  
ATOM   1612  CE1 PHE   103     112.830 114.788  68.666  1.00  0.00           C  
ATOM   1613  HE1 PHE   103     112.986 115.851  68.778  1.00  0.00           H  
ATOM   1614  CZ  PHE   103     112.185 114.364  67.501  1.00  0.00           C  
ATOM   1615  HZ  PHE   103     112.037 114.999  66.640  1.00  0.00           H  
ATOM   1616  CE2 PHE   103     111.934 112.960  67.487  1.00  0.00           C  
ATOM   1617  HE2 PHE   103     111.551 112.523  66.577  1.00  0.00           H  
ATOM   1618  CD2 PHE   103     112.084 112.069  68.595  1.00  0.00           C  
ATOM   1619  HD2 PHE   103     111.762 111.041  68.512  1.00  0.00           H  
ATOM   1620  C   PHE   103     113.951 109.659  69.892  1.00  0.00           C  
ATOM   1621  O   PHE   103     113.446 108.594  70.133  1.00  0.00           O  
ATOM   1622  N   PHE   104     114.401 109.942  68.647  1.00  0.00           N  
ATOM   1623  H   PHE   104     114.892 110.824  68.601  1.00  0.00           H  
ATOM   1624  CA  PHE   104     114.461 109.030  67.544  1.00  0.00           C  
ATOM   1625  HA  PHE   104     113.485 108.570  67.385  1.00  0.00           H  
ATOM   1626  CB  PHE   104     114.771 109.763  66.245  1.00  0.00           C  
ATOM   1627  HB2 PHE   104     114.841 109.086  65.394  1.00  0.00           H  
ATOM   1628  HB3 PHE   104     113.896 110.368  66.011  1.00  0.00           H  
ATOM   1629  CG  PHE   104     116.048 110.627  66.275  1.00  0.00           C  
ATOM   1630  CD1 PHE   104     115.937 112.049  66.392  1.00  0.00           C  
ATOM   1631  HD1 PHE   104     114.988 112.502  66.639  1.00  0.00           H  
ATOM   1632  CE1 PHE   104     117.070 112.782  66.263  1.00  0.00           C  
ATOM   1633  HE1 PHE   104     116.962 113.856  66.293  1.00  0.00           H  
ATOM   1634  CZ  PHE   104     118.348 112.180  66.026  1.00  0.00           C  
ATOM   1635  HZ  PHE   104     119.254 112.746  65.865  1.00  0.00           H  
ATOM   1636  CE2 PHE   104     118.478 110.799  65.896  1.00  0.00           C  
ATOM   1637  HE2 PHE   104     119.488 110.449  65.740  1.00  0.00           H  
ATOM   1638  CD2 PHE   104     117.293 109.989  66.002  1.00  0.00           C  
ATOM   1639  HD2 PHE   104     117.345 108.931  65.791  1.00  0.00           H  
ATOM   1640  C   PHE   104     115.467 107.885  67.759  1.00  0.00           C  
ATOM   1641  O   PHE   104     115.388 106.871  67.092  1.00  0.00           O  
ATOM   1642  N   MET   105     116.391 108.030  68.670  1.00  0.00           N  
ATOM   1643  H   MET   105     116.359 108.928  69.132  1.00  0.00           H  
ATOM   1644  CA  MET   105     117.123 106.948  69.331  1.00  0.00           C  
ATOM   1645  HA  MET   105     117.207 106.201  68.542  1.00  0.00           H  
ATOM   1646  CB  MET   105     118.595 107.342  69.644  1.00  0.00           C  
ATOM   1647  HB2 MET   105     118.716 108.359  70.017  1.00  0.00           H  
ATOM   1648  HB3 MET   105     118.985 106.666  70.405  1.00  0.00           H  
ATOM   1649  CG  MET   105     119.497 107.269  68.367  1.00  0.00           C  
ATOM   1650  HG2 MET   105     119.041 106.854  67.468  1.00  0.00           H  
ATOM   1651  HG3 MET   105     119.695 108.299  68.069  1.00  0.00           H  
ATOM   1652  SD  MET   105     121.089 106.304  68.583  1.00  0.00           S  
ATOM   1653  CE  MET   105     121.984 107.660  69.431  1.00  0.00           C  
ATOM   1654  HE1 MET   105     121.489 107.853  70.383  1.00  0.00           H  
ATOM   1655  HE2 MET   105     122.974 107.242  69.614  1.00  0.00           H  
ATOM   1656  HE3 MET   105     122.002 108.570  68.832  1.00  0.00           H  
ATOM   1657  C   MET   105     116.340 106.332  70.507  1.00  0.00           C  
ATOM   1658  O   MET   105     116.434 105.179  70.705  1.00  0.00           O  
ATOM   1659  N   ASN   106     115.648 107.156  71.345  1.00  0.00           N  
ATOM   1660  H   ASN   106     115.725 108.163  71.329  1.00  0.00           H  
ATOM   1661  CA  ASN   106     114.981 106.505  72.488  1.00  0.00           C  
ATOM   1662  HA  ASN   106     115.720 105.870  72.977  1.00  0.00           H  
ATOM   1663  CB  ASN   106     114.431 107.525  73.489  1.00  0.00           C  
ATOM   1664  HB2 ASN   106     113.768 108.230  72.987  1.00  0.00           H  
ATOM   1665  HB3 ASN   106     113.965 106.978  74.309  1.00  0.00           H  
ATOM   1666  CG  ASN   106     115.493 108.442  74.100  1.00  0.00           C  
ATOM   1667  OD1 ASN   106     116.382 108.826  73.308  1.00  0.00           O  
ATOM   1668  ND2 ASN   106     115.585 108.786  75.343  1.00  0.00           N  
ATOM   1669 HD21 ASN   106     116.251 109.514  75.560  1.00  0.00           H  
ATOM   1670 HD22 ASN   106     114.926 108.537  76.067  1.00  0.00           H  
ATOM   1671  C   ASN   106     113.807 105.598  72.246  1.00  0.00           C  
ATOM   1672  O   ASN   106     113.595 104.571  72.894  1.00  0.00           O  
ATOM   1673  N   LEU   107     113.030 105.936  71.234  1.00  0.00           N  
ATOM   1674  H   LEU   107     113.248 106.806  70.770  1.00  0.00           H  
ATOM   1675  CA  LEU   107     111.918 105.178  70.793  1.00  0.00           C  
ATOM   1676  HA  LEU   107     111.262 105.059  71.655  1.00  0.00           H  
ATOM   1677  CB  LEU   107     111.226 106.004  69.731  1.00  0.00           C  
ATOM   1678  HB2 LEU   107     110.922 106.958  70.163  1.00  0.00           H  
ATOM   1679  HB3 LEU   107     111.867 105.993  68.850  1.00  0.00           H  
ATOM   1680  CG  LEU   107     109.866 105.411  69.224  1.00  0.00           C  
ATOM   1681  HG  LEU   107     110.059 104.406  68.847  1.00  0.00           H  
ATOM   1682  CD1 LEU   107     108.845 105.297  70.335  1.00  0.00           C  
ATOM   1683 HD11 LEU   107     107.949 104.785  69.982  1.00  0.00           H  
ATOM   1684 HD12 LEU   107     109.179 104.709  71.190  1.00  0.00           H  
ATOM   1685 HD13 LEU   107     108.439 106.286  70.547  1.00  0.00           H  
ATOM   1686  CD2 LEU   107     109.285 106.165  67.988  1.00  0.00           C  
ATOM   1687 HD21 LEU   107     108.705 107.045  68.266  1.00  0.00           H  
ATOM   1688 HD22 LEU   107     110.072 106.410  67.274  1.00  0.00           H  
ATOM   1689 HD23 LEU   107     108.622 105.392  67.599  1.00  0.00           H  
ATOM   1690  C   LEU   107     112.239 103.751  70.389  1.00  0.00           C  
ATOM   1691  O   LEU   107     111.592 102.804  70.774  1.00  0.00           O  
ATOM   1692  N   GLU   108     113.180 103.539  69.503  1.00  0.00           N  
ATOM   1693  H   GLU   108     113.517 104.389  69.073  1.00  0.00           H  
ATOM   1694  CA  GLU   108     113.792 102.299  69.087  1.00  0.00           C  
ATOM   1695  HA  GLU   108     113.006 101.724  68.598  1.00  0.00           H  
ATOM   1696  CB  GLU   108     114.856 102.593  68.007  1.00  0.00           C  
ATOM   1697  HB2 GLU   108     115.621 103.165  68.532  1.00  0.00           H  
ATOM   1698  HB3 GLU   108     115.171 101.640  67.582  1.00  0.00           H  
ATOM   1699  CG  GLU   108     114.252 103.474  66.855  1.00  0.00           C  
ATOM   1700  HG2 GLU   108     113.276 103.836  67.179  1.00  0.00           H  
ATOM   1701  HG3 GLU   108     114.976 104.233  66.560  1.00  0.00           H  
ATOM   1702  CD  GLU   108     114.028 102.670  65.561  1.00  0.00           C  
ATOM   1703  OE1 GLU   108     114.807 102.915  64.627  1.00  0.00           O  
ATOM   1704  OE2 GLU   108     113.165 101.795  65.547  1.00  0.00           O  
ATOM   1705  C   GLU   108     114.549 101.548  70.164  1.00  0.00           C  
ATOM   1706  O   GLU   108     114.371 100.302  70.286  1.00  0.00           O  
ATOM   1707  N   GLU   109     115.208 102.319  71.113  1.00  0.00           N  
ATOM   1708  H   GLU   109     115.478 103.263  70.876  1.00  0.00           H  
ATOM   1709  CA  GLU   109     115.824 101.667  72.301  1.00  0.00           C  
ATOM   1710  HA  GLU   109     116.461 100.870  71.919  1.00  0.00           H  
ATOM   1711  CB  GLU   109     116.863 102.717  72.818  1.00  0.00           C  
ATOM   1712  HB2 GLU   109     117.497 102.824  71.938  1.00  0.00           H  
ATOM   1713  HB3 GLU   109     116.302 103.641  72.961  1.00  0.00           H  
ATOM   1714  CG  GLU   109     117.665 102.327  74.038  1.00  0.00           C  
ATOM   1715  HG2 GLU   109     118.392 103.076  74.352  1.00  0.00           H  
ATOM   1716  HG3 GLU   109     117.011 102.117  74.885  1.00  0.00           H  
ATOM   1717  CD  GLU   109     118.596 101.104  73.881  1.00  0.00           C  
ATOM   1718  OE1 GLU   109     118.916 100.400  74.852  1.00  0.00           O  
ATOM   1719  OE2 GLU   109     118.988 100.674  72.771  1.00  0.00           O  
ATOM   1720  C   GLU   109     114.772 101.196  73.392  1.00  0.00           C  
ATOM   1721  O   GLU   109     114.866 100.057  73.914  1.00  0.00           O  
ATOM   1722  N   ASP   110     113.691 101.968  73.512  1.00  0.00           N  
ATOM   1723  H   ASP   110     113.694 102.886  73.091  1.00  0.00           H  
ATOM   1724  CA  ASP   110     112.517 101.491  74.333  1.00  0.00           C  
ATOM   1725  HA  ASP   110     112.889 101.031  75.249  1.00  0.00           H  
ATOM   1726  CB  ASP   110     111.534 102.604  74.801  1.00  0.00           C  
ATOM   1727  HB2 ASP   110     111.238 103.310  74.024  1.00  0.00           H  
ATOM   1728  HB3 ASP   110     110.676 102.036  75.160  1.00  0.00           H  
ATOM   1729  CG  ASP   110     111.947 103.201  76.122  1.00  0.00           C  
ATOM   1730  OD1 ASP   110     113.115 103.160  76.521  1.00  0.00           O  
ATOM   1731  OD2 ASP   110     111.063 103.555  76.979  1.00  0.00           O  
ATOM   1732  C   ASP   110     111.660 100.439  73.560  1.00  0.00           C  
ATOM   1733  O   ASP   110     111.199  99.499  74.212  1.00  0.00           O  
ATOM   1734  N   MET   111     111.561 100.433  72.220  1.00  0.00           N  
ATOM   1735  H   MET   111     111.942 101.232  71.735  1.00  0.00           H  
ATOM   1736  CA  MET   111     111.138  99.259  71.469  1.00  0.00           C  
ATOM   1737  HA  MET   111     110.124  99.018  71.790  1.00  0.00           H  
ATOM   1738  CB  MET   111     111.050  99.623  70.008  1.00  0.00           C  
ATOM   1739  HB2 MET   111     110.239 100.342  69.896  1.00  0.00           H  
ATOM   1740  HB3 MET   111     111.977 100.170  69.837  1.00  0.00           H  
ATOM   1741  CG  MET   111     110.922  98.395  69.034  1.00  0.00           C  
ATOM   1742  HG2 MET   111     110.335  97.648  69.568  1.00  0.00           H  
ATOM   1743  HG3 MET   111     110.338  98.711  68.170  1.00  0.00           H  
ATOM   1744  SD  MET   111     112.408  97.598  68.342  1.00  0.00           S  
ATOM   1745  CE  MET   111     112.774  98.778  66.950  1.00  0.00           C  
ATOM   1746  HE1 MET   111     113.085  99.713  67.418  1.00  0.00           H  
ATOM   1747  HE2 MET   111     113.604  98.418  66.342  1.00  0.00           H  
ATOM   1748  HE3 MET   111     111.931  98.831  66.261  1.00  0.00           H  
ATOM   1749  C   MET   111     112.016  98.040  71.715  1.00  0.00           C  
ATOM   1750  O   MET   111     111.455  96.960  71.967  1.00  0.00           O  
ATOM   1751  N   THR   112     113.314  98.124  71.724  1.00  0.00           N  
ATOM   1752  H   THR   112     113.788  98.982  71.483  1.00  0.00           H  
ATOM   1753  CA  THR   112     114.162  96.957  71.984  1.00  0.00           C  
ATOM   1754  HA  THR   112     113.858  96.206  71.255  1.00  0.00           H  
ATOM   1755  CB  THR   112     115.640  97.277  71.762  1.00  0.00           C  
ATOM   1756  HB  THR   112     115.925  97.929  72.588  1.00  0.00           H  
ATOM   1757  CG2 THR   112     116.535  96.050  71.790  1.00  0.00           C  
ATOM   1758 HG21 THR   112     116.778  95.747  72.808  1.00  0.00           H  
ATOM   1759 HG22 THR   112     116.025  95.226  71.291  1.00  0.00           H  
ATOM   1760 HG23 THR   112     117.474  96.303  71.298  1.00  0.00           H  
ATOM   1761  OG1 THR   112     115.865  98.004  70.584  1.00  0.00           O  
ATOM   1762  HG1 THR   112     115.248  98.739  70.544  1.00  0.00           H  
ATOM   1763  C   THR   112     113.861  96.319  73.351  1.00  0.00           C  
ATOM   1764  O   THR   112     113.961  95.093  73.526  1.00  0.00           O  
ATOM   1765  N   ARG   113     113.499  97.190  74.343  1.00  0.00           N  
ATOM   1766  H   ARG   113     113.359  98.176  74.175  1.00  0.00           H  
ATOM   1767  CA  ARG   113     113.095  96.768  75.715  1.00  0.00           C  
ATOM   1768  HA  ARG   113     113.631  95.854  75.971  1.00  0.00           H  
ATOM   1769  CB  ARG   113     113.423  97.970  76.634  1.00  0.00           C  
ATOM   1770  HB2 ARG   113     114.511  98.025  76.592  1.00  0.00           H  
ATOM   1771  HB3 ARG   113     113.060  98.938  76.286  1.00  0.00           H  
ATOM   1772  CG  ARG   113     112.983  97.811  78.055  1.00  0.00           C  
ATOM   1773  HG2 ARG   113     111.905  97.664  78.122  1.00  0.00           H  
ATOM   1774  HG3 ARG   113     113.495  96.905  78.378  1.00  0.00           H  
ATOM   1775  CD  ARG   113     113.378  99.015  78.916  1.00  0.00           C  
ATOM   1776  HD2 ARG   113     113.382  98.702  79.960  1.00  0.00           H  
ATOM   1777  HD3 ARG   113     114.377  99.358  78.645  1.00  0.00           H  
ATOM   1778  NE  ARG   113     112.448 100.097  78.719  1.00  0.00           N  
ATOM   1779  HE  ARG   113     111.913 100.022  77.865  1.00  0.00           H  
ATOM   1780  CZ  ARG   113     111.954 100.980  79.536  1.00  0.00           C  
ATOM   1781  NH1 ARG   113     112.307 100.926  80.797  1.00  0.00           N  
ATOM   1782 HH11 ARG   113     111.913 101.513  81.518  1.00  0.00           H  
ATOM   1783 HH12 ARG   113     112.925 100.194  81.116  1.00  0.00           H  
ATOM   1784  NH2 ARG   113     111.095 101.894  79.308  1.00  0.00           N  
ATOM   1785 HH21 ARG   113     111.032 102.276  78.375  1.00  0.00           H  
ATOM   1786 HH22 ARG   113     110.675 102.352  80.104  1.00  0.00           H  
ATOM   1787  C   ARG   113     111.712  96.275  75.760  1.00  0.00           C  
ATOM   1788  O   ARG   113     111.481  95.349  76.558  1.00  0.00           O  
ATOM   1789  N   TYR   114     110.767  96.798  74.860  1.00  0.00           N  
ATOM   1790  H   TYR   114     111.005  97.664  74.398  1.00  0.00           H  
ATOM   1791  CA  TYR   114     109.453  96.197  74.658  1.00  0.00           C  
ATOM   1792  HA  TYR   114     108.906  95.990  75.578  1.00  0.00           H  
ATOM   1793  CB  TYR   114     108.584  97.272  73.937  1.00  0.00           C  
ATOM   1794  HB2 TYR   114     108.679  98.122  74.612  1.00  0.00           H  
ATOM   1795  HB3 TYR   114     109.104  97.561  73.024  1.00  0.00           H  
ATOM   1796  CG  TYR   114     107.096  96.960  73.713  1.00  0.00           C  
ATOM   1797  CD1 TYR   114     106.081  97.319  74.654  1.00  0.00           C  
ATOM   1798  HD1 TYR   114     106.384  97.723  75.609  1.00  0.00           H  
ATOM   1799  CE1 TYR   114     104.741  97.145  74.269  1.00  0.00           C  
ATOM   1800  HE1 TYR   114     104.017  97.420  75.021  1.00  0.00           H  
ATOM   1801  CZ  TYR   114     104.376  96.563  73.054  1.00  0.00           C  
ATOM   1802  OH  TYR   114     103.116  96.374  72.733  1.00  0.00           O  
ATOM   1803  HH  TYR   114     102.855  95.862  71.964  1.00  0.00           H  
ATOM   1804  CE2 TYR   114     105.397  96.153  72.235  1.00  0.00           C  
ATOM   1805  HE2 TYR   114     105.069  95.812  71.264  1.00  0.00           H  
ATOM   1806  CD2 TYR   114     106.692  96.381  72.485  1.00  0.00           C  
ATOM   1807  HD2 TYR   114     107.442  96.074  71.771  1.00  0.00           H  
ATOM   1808  C   TYR   114     109.581  94.871  73.937  1.00  0.00           C  
ATOM   1809  O   TYR   114     108.879  93.937  74.262  1.00  0.00           O  
ATOM   1810  N   ALA   115     110.544  94.606  73.058  1.00  0.00           N  
ATOM   1811  H   ALA   115     111.124  95.376  72.757  1.00  0.00           H  
ATOM   1812  CA  ALA   115     110.856  93.151  72.641  1.00  0.00           C  
ATOM   1813  HA  ALA   115     109.894  92.838  72.235  1.00  0.00           H  
ATOM   1814  CB  ALA   115     111.898  93.175  71.517  1.00  0.00           C  
ATOM   1815  HB1 ALA   115     111.528  93.854  70.749  1.00  0.00           H  
ATOM   1816  HB2 ALA   115     112.833  93.512  71.965  1.00  0.00           H  
ATOM   1817  HB3 ALA   115     112.053  92.160  71.151  1.00  0.00           H  
ATOM   1818  C   ALA   115     111.442  92.201  73.814  1.00  0.00           C  
ATOM   1819  O   ALA   115     111.185  91.052  73.840  1.00  0.00           O  
ATOM   1820  N   TYR   116     112.218  92.830  74.806  1.00  0.00           N  
ATOM   1821  H   TYR   116     112.333  93.833  74.849  1.00  0.00           H  
ATOM   1822  CA  TYR   116     112.640  92.047  75.943  1.00  0.00           C  
ATOM   1823  HA  TYR   116     113.031  91.086  75.609  1.00  0.00           H  
ATOM   1824  CB  TYR   116     113.772  92.756  76.659  1.00  0.00           C  
ATOM   1825  HB2 TYR   116     114.641  92.498  76.053  1.00  0.00           H  
ATOM   1826  HB3 TYR   116     113.531  93.816  76.582  1.00  0.00           H  
ATOM   1827  CG  TYR   116     114.058  92.455  78.099  1.00  0.00           C  
ATOM   1828  CD1 TYR   116     113.467  93.250  79.128  1.00  0.00           C  
ATOM   1829  HD1 TYR   116     112.908  94.120  78.818  1.00  0.00           H  
ATOM   1830  CE1 TYR   116     113.830  93.141  80.461  1.00  0.00           C  
ATOM   1831  HE1 TYR   116     113.412  93.815  81.195  1.00  0.00           H  
ATOM   1832  CZ  TYR   116     114.716  92.134  80.778  1.00  0.00           C  
ATOM   1833  OH  TYR   116     115.117  91.937  82.036  1.00  0.00           O  
ATOM   1834  HH  TYR   116     114.617  92.385  82.722  1.00  0.00           H  
ATOM   1835  CE2 TYR   116     115.237  91.274  79.826  1.00  0.00           C  
ATOM   1836  HE2 TYR   116     115.896  90.476  80.135  1.00  0.00           H  
ATOM   1837  CD2 TYR   116     114.901  91.416  78.462  1.00  0.00           C  
ATOM   1838  HD2 TYR   116     115.288  90.780  77.680  1.00  0.00           H  
ATOM   1839  C   TYR   116     111.412  91.728  76.867  1.00  0.00           C  
ATOM   1840  O   TYR   116     111.175  90.596  77.197  1.00  0.00           O  
ATOM   1841  N   TYR   117     110.527  92.724  77.032  1.00  0.00           N  
ATOM   1842  H   TYR   117     110.702  93.681  76.762  1.00  0.00           H  
ATOM   1843  CA  TYR   117     109.313  92.481  77.806  1.00  0.00           C  
ATOM   1844  HA  TYR   117     109.600  92.121  78.793  1.00  0.00           H  
ATOM   1845  CB  TYR   117     108.520  93.776  78.000  1.00  0.00           C  
ATOM   1846  HB2 TYR   117     108.134  94.152  77.053  1.00  0.00           H  
ATOM   1847  HB3 TYR   117     107.718  93.575  78.710  1.00  0.00           H  
ATOM   1848  CG  TYR   117     109.171  94.956  78.800  1.00  0.00           C  
ATOM   1849  CD1 TYR   117     109.973  94.678  80.001  1.00  0.00           C  
ATOM   1850  HD1 TYR   117     110.145  93.684  80.387  1.00  0.00           H  
ATOM   1851  CE1 TYR   117     110.364  95.814  80.754  1.00  0.00           C  
ATOM   1852  HE1 TYR   117     110.815  95.659  81.722  1.00  0.00           H  
ATOM   1853  CZ  TYR   117     110.021  97.165  80.467  1.00  0.00           C  
ATOM   1854  OH  TYR   117     110.339  98.167  81.348  1.00  0.00           O  
ATOM   1855  HH  TYR   117     110.455  97.820  82.236  1.00  0.00           H  
ATOM   1856  CE2 TYR   117     109.279  97.395  79.255  1.00  0.00           C  
ATOM   1857  HE2 TYR   117     109.050  98.412  78.974  1.00  0.00           H  
ATOM   1858  CD2 TYR   117     108.817  96.290  78.494  1.00  0.00           C  
ATOM   1859  HD2 TYR   117     108.185  96.465  77.636  1.00  0.00           H  
ATOM   1860  C   TYR   117     108.467  91.332  77.111  1.00  0.00           C  
ATOM   1861  O   TYR   117     107.988  90.452  77.710  1.00  0.00           O  
ATOM   1862  N   TYR   118     108.283  91.376  75.821  1.00  0.00           N  
ATOM   1863  H   TYR   118     108.592  92.191  75.311  1.00  0.00           H  
ATOM   1864  CA  TYR   118     107.729  90.341  75.046  1.00  0.00           C  
ATOM   1865  HA  TYR   118     106.683  90.205  75.322  1.00  0.00           H  
ATOM   1866  CB  TYR   118     107.728  90.853  73.650  1.00  0.00           C  
ATOM   1867  HB2 TYR   118     107.050  91.701  73.552  1.00  0.00           H  
ATOM   1868  HB3 TYR   118     108.736  91.160  73.373  1.00  0.00           H  
ATOM   1869  CG  TYR   118     107.380  89.756  72.601  1.00  0.00           C  
ATOM   1870  CD1 TYR   118     108.304  89.402  71.594  1.00  0.00           C  
ATOM   1871  HD1 TYR   118     109.296  89.810  71.468  1.00  0.00           H  
ATOM   1872  CE1 TYR   118     108.053  88.304  70.774  1.00  0.00           C  
ATOM   1873  HE1 TYR   118     108.779  87.894  70.087  1.00  0.00           H  
ATOM   1874  CZ  TYR   118     106.813  87.553  70.871  1.00  0.00           C  
ATOM   1875  OH  TYR   118     106.739  86.401  70.095  1.00  0.00           O  
ATOM   1876  HH  TYR   118     106.063  85.803  70.422  1.00  0.00           H  
ATOM   1877  CE2 TYR   118     105.787  88.000  71.754  1.00  0.00           C  
ATOM   1878  HE2 TYR   118     104.836  87.490  71.808  1.00  0.00           H  
ATOM   1879  CD2 TYR   118     106.100  89.076  72.616  1.00  0.00           C  
ATOM   1880  HD2 TYR   118     105.337  89.542  73.221  1.00  0.00           H  
ATOM   1881  C   TYR   118     108.382  88.997  75.193  1.00  0.00           C  
ATOM   1882  O   TYR   118     107.618  88.022  75.354  1.00  0.00           O  
ATOM   1883  N   SER   119     109.737  88.954  75.165  1.00  0.00           N  
ATOM   1884  H   SER   119     110.174  89.862  75.222  1.00  0.00           H  
ATOM   1885  CA  SER   119     110.451  87.689  75.486  1.00  0.00           C  
ATOM   1886  HA  SER   119     110.315  87.028  74.630  1.00  0.00           H  
ATOM   1887  CB  SER   119     111.958  87.919  75.435  1.00  0.00           C  
ATOM   1888  HB2 SER   119     112.161  88.270  74.423  1.00  0.00           H  
ATOM   1889  HB3 SER   119     112.183  88.692  76.169  1.00  0.00           H  
ATOM   1890  OG  SER   119     112.659  86.699  75.571  1.00  0.00           O  
ATOM   1891  HG  SER   119     112.566  86.102  74.824  1.00  0.00           H  
ATOM   1892  C   SER   119     110.111  87.005  76.860  1.00  0.00           C  
ATOM   1893  O   SER   119     109.904  85.758  76.956  1.00  0.00           O  
ATOM   1894  N   GLY   120     110.007  87.854  77.920  1.00  0.00           N  
ATOM   1895  H   GLY   120     110.402  88.757  77.699  1.00  0.00           H  
ATOM   1896  CA  GLY   120     109.620  87.277  79.219  1.00  0.00           C  
ATOM   1897  HA2 GLY   120     110.164  86.382  79.523  1.00  0.00           H  
ATOM   1898  HA3 GLY   120     109.885  88.044  79.947  1.00  0.00           H  
ATOM   1899  C   GLY   120     108.113  87.009  79.412  1.00  0.00           C  
ATOM   1900  O   GLY   120     107.804  85.895  79.761  1.00  0.00           O  
ATOM   1901  N   ILE   121     107.250  87.882  78.983  1.00  0.00           N  
ATOM   1902  H   ILE   121     107.621  88.750  78.622  1.00  0.00           H  
ATOM   1903  CA  ILE   121     105.804  87.725  79.142  1.00  0.00           C  
ATOM   1904  HA  ILE   121     105.783  87.347  80.164  1.00  0.00           H  
ATOM   1905  CB  ILE   121     105.069  89.081  79.248  1.00  0.00           C  
ATOM   1906  HB  ILE   121     105.212  89.551  78.275  1.00  0.00           H  
ATOM   1907  CG2 ILE   121     103.562  88.696  79.422  1.00  0.00           C  
ATOM   1908 HG21 ILE   121     103.432  88.421  80.469  1.00  0.00           H  
ATOM   1909 HG22 ILE   121     103.139  89.697  79.331  1.00  0.00           H  
ATOM   1910 HG23 ILE   121     103.194  88.127  78.568  1.00  0.00           H  
ATOM   1911  CG1 ILE   121     105.647  90.000  80.334  1.00  0.00           C  
ATOM   1912 HG12 ILE   121     105.687  89.516  81.310  1.00  0.00           H  
ATOM   1913 HG13 ILE   121     106.662  90.332  80.117  1.00  0.00           H  
ATOM   1914  CD1 ILE   121     104.833  91.271  80.672  1.00  0.00           C  
ATOM   1915 HD11 ILE   121     104.006  90.968  81.314  1.00  0.00           H  
ATOM   1916 HD12 ILE   121     105.464  91.985  81.200  1.00  0.00           H  
ATOM   1917 HD13 ILE   121     104.541  91.881  79.817  1.00  0.00           H  
ATOM   1918  C   ILE   121     105.135  86.708  78.218  1.00  0.00           C  
ATOM   1919  O   ILE   121     104.552  85.752  78.683  1.00  0.00           O  
ATOM   1920  N   GLY   122     105.254  86.929  76.901  1.00  0.00           N  
ATOM   1921  H   GLY   122     105.816  87.732  76.657  1.00  0.00           H  
ATOM   1922  CA  GLY   122     104.808  86.011  75.793  1.00  0.00           C  
ATOM   1923  HA2 GLY   122     103.728  86.157  75.798  1.00  0.00           H  
ATOM   1924  HA3 GLY   122     105.320  86.498  74.964  1.00  0.00           H  
ATOM   1925  C   GLY   122     105.395  84.597  75.906  1.00  0.00           C  
ATOM   1926  O   GLY   122     104.790  83.694  75.324  1.00  0.00           O  
ATOM   1927  N   ALA   123     106.546  84.380  76.483  1.00  0.00           N  
ATOM   1928  H   ALA   123     106.987  85.114  77.018  1.00  0.00           H  
ATOM   1929  CA  ALA   123     106.964  82.995  76.772  1.00  0.00           C  
ATOM   1930  HA  ALA   123     106.615  82.311  75.999  1.00  0.00           H  
ATOM   1931  CB  ALA   123     108.506  82.961  76.768  1.00  0.00           C  
ATOM   1932  HB1 ALA   123     108.970  83.582  76.001  1.00  0.00           H  
ATOM   1933  HB2 ALA   123     108.857  83.332  77.731  1.00  0.00           H  
ATOM   1934  HB3 ALA   123     108.921  81.968  76.595  1.00  0.00           H  
ATOM   1935  C   ALA   123     106.399  82.458  78.049  1.00  0.00           C  
ATOM   1936  O   ALA   123     106.070  81.233  78.224  1.00  0.00           O  
ATOM   1937  N   GLY   124     106.266  83.320  79.072  1.00  0.00           N  
ATOM   1938  H   GLY   124     106.454  84.301  78.921  1.00  0.00           H  
ATOM   1939  CA  GLY   124     105.442  82.922  80.205  1.00  0.00           C  
ATOM   1940  HA2 GLY   124     106.047  82.173  80.717  1.00  0.00           H  
ATOM   1941  HA3 GLY   124     105.372  83.785  80.866  1.00  0.00           H  
ATOM   1942  C   GLY   124     103.989  82.504  79.921  1.00  0.00           C  
ATOM   1943  O   GLY   124     103.541  81.441  80.376  1.00  0.00           O  
ATOM   1944  N   VAL   125     103.261  83.237  79.030  1.00  0.00           N  
ATOM   1945  H   VAL   125     103.552  84.195  78.895  1.00  0.00           H  
ATOM   1946  CA  VAL   125     101.863  82.863  78.851  1.00  0.00           C  
ATOM   1947  HA  VAL   125     101.332  82.733  79.794  1.00  0.00           H  
ATOM   1948  CB  VAL   125     101.018  84.062  78.302  1.00  0.00           C  
ATOM   1949  HB  VAL   125      99.997  83.691  78.217  1.00  0.00           H  
ATOM   1950  CG1 VAL   125     101.211  85.161  79.353  1.00  0.00           C  
ATOM   1951 HG11 VAL   125     100.376  85.855  79.258  1.00  0.00           H  
ATOM   1952 HG12 VAL   125     101.072  84.749  80.352  1.00  0.00           H  
ATOM   1953 HG13 VAL   125     102.096  85.788  79.247  1.00  0.00           H  
ATOM   1954  CG2 VAL   125     101.463  84.550  76.915  1.00  0.00           C  
ATOM   1955 HG21 VAL   125     101.565  83.660  76.293  1.00  0.00           H  
ATOM   1956 HG22 VAL   125     100.787  85.307  76.518  1.00  0.00           H  
ATOM   1957 HG23 VAL   125     102.452  84.992  77.041  1.00  0.00           H  
ATOM   1958  C   VAL   125     101.584  81.635  78.041  1.00  0.00           C  
ATOM   1959  O   VAL   125     100.601  80.983  78.245  1.00  0.00           O  
ATOM   1960  N   LEU   126     102.661  81.247  77.284  1.00  0.00           N  
ATOM   1961  H   LEU   126     103.461  81.862  77.300  1.00  0.00           H  
ATOM   1962  CA  LEU   126     102.696  80.062  76.443  1.00  0.00           C  
ATOM   1963  HA  LEU   126     101.768  79.885  75.900  1.00  0.00           H  
ATOM   1964  CB  LEU   126     104.042  80.272  75.648  1.00  0.00           C  
ATOM   1965  HB2 LEU   126     103.853  81.165  75.052  1.00  0.00           H  
ATOM   1966  HB3 LEU   126     104.903  80.542  76.260  1.00  0.00           H  
ATOM   1967  CG  LEU   126     104.534  79.032  74.841  1.00  0.00           C  
ATOM   1968  HG  LEU   126     104.778  78.287  75.598  1.00  0.00           H  
ATOM   1969  CD1 LEU   126     103.599  78.397  73.747  1.00  0.00           C  
ATOM   1970 HD11 LEU   126     104.068  77.432  73.556  1.00  0.00           H  
ATOM   1971 HD12 LEU   126     102.656  78.204  74.259  1.00  0.00           H  
ATOM   1972 HD13 LEU   126     103.653  79.037  72.866  1.00  0.00           H  
ATOM   1973  CD2 LEU   126     105.813  79.520  74.160  1.00  0.00           C  
ATOM   1974 HD21 LEU   126     106.660  79.501  74.846  1.00  0.00           H  
ATOM   1975 HD22 LEU   126     106.148  78.702  73.523  1.00  0.00           H  
ATOM   1976 HD23 LEU   126     105.612  80.439  73.609  1.00  0.00           H  
ATOM   1977  C   LEU   126     102.807  78.908  77.583  1.00  0.00           C  
ATOM   1978  O   LEU   126     102.077  77.935  77.520  1.00  0.00           O  
ATOM   1979  N   VAL   127     103.754  78.933  78.555  1.00  0.00           N  
ATOM   1980  H   VAL   127     104.322  79.758  78.687  1.00  0.00           H  
ATOM   1981  CA  VAL   127     103.983  77.747  79.498  1.00  0.00           C  
ATOM   1982  HA  VAL   127     103.804  76.793  79.002  1.00  0.00           H  
ATOM   1983  CB  VAL   127     105.393  77.680  80.044  1.00  0.00           C  
ATOM   1984  HB  VAL   127     105.554  76.707  80.507  1.00  0.00           H  
ATOM   1985  CG1 VAL   127     106.325  77.612  78.839  1.00  0.00           C  
ATOM   1986 HG11 VAL   127     105.872  76.810  78.256  1.00  0.00           H  
ATOM   1987 HG12 VAL   127     106.361  78.521  78.239  1.00  0.00           H  
ATOM   1988 HG13 VAL   127     107.302  77.264  79.174  1.00  0.00           H  
ATOM   1989  CG2 VAL   127     105.779  78.926  80.908  1.00  0.00           C  
ATOM   1990 HG21 VAL   127     105.803  79.873  80.369  1.00  0.00           H  
ATOM   1991 HG22 VAL   127     105.134  79.042  81.779  1.00  0.00           H  
ATOM   1992 HG23 VAL   127     106.805  78.865  81.271  1.00  0.00           H  
ATOM   1993  C   VAL   127     102.863  77.714  80.601  1.00  0.00           C  
ATOM   1994  O   VAL   127     102.231  76.707  80.855  1.00  0.00           O  
ATOM   1995  N   ALA   128     102.569  78.843  81.203  1.00  0.00           N  
ATOM   1996  H   ALA   128     103.055  79.664  80.873  1.00  0.00           H  
ATOM   1997  CA  ALA   128     101.531  78.939  82.208  1.00  0.00           C  
ATOM   1998  HA  ALA   128     101.864  78.322  83.043  1.00  0.00           H  
ATOM   1999  CB  ALA   128     101.478  80.385  82.623  1.00  0.00           C  
ATOM   2000  HB1 ALA   128     102.468  80.521  83.057  1.00  0.00           H  
ATOM   2001  HB2 ALA   128     101.260  80.990  81.743  1.00  0.00           H  
ATOM   2002  HB3 ALA   128     100.684  80.612  83.335  1.00  0.00           H  
ATOM   2003  C   ALA   128     100.092  78.546  81.753  1.00  0.00           C  
ATOM   2004  O   ALA   128      99.523  77.715  82.491  1.00  0.00           O  
ATOM   2005  N   ALA   129      99.604  78.788  80.515  1.00  0.00           N  
ATOM   2006  H   ALA   129     100.149  79.416  79.942  1.00  0.00           H  
ATOM   2007  CA  ALA   129      98.433  78.192  79.885  1.00  0.00           C  
ATOM   2008  HA  ALA   129      97.671  78.243  80.663  1.00  0.00           H  
ATOM   2009  CB  ALA   129      98.077  79.127  78.728  1.00  0.00           C  
ATOM   2010  HB1 ALA   129      97.742  80.030  79.240  1.00  0.00           H  
ATOM   2011  HB2 ALA   129      98.990  79.336  78.172  1.00  0.00           H  
ATOM   2012  HB3 ALA   129      97.299  78.698  78.097  1.00  0.00           H  
ATOM   2013  C   ALA   129      98.651  76.714  79.510  1.00  0.00           C  
ATOM   2014  O   ALA   129      97.686  75.885  79.542  1.00  0.00           O  
ATOM   2015  N   TYR   130      99.809  76.285  79.039  1.00  0.00           N  
ATOM   2016  H   TYR   130     100.616  76.891  79.004  1.00  0.00           H  
ATOM   2017  CA  TYR   130     100.006  74.837  78.851  1.00  0.00           C  
ATOM   2018  HA  TYR   130      99.243  74.455  78.173  1.00  0.00           H  
ATOM   2019  CB  TYR   130     101.459  74.524  78.228  1.00  0.00           C  
ATOM   2020  HB2 TYR   130     101.408  75.074  77.288  1.00  0.00           H  
ATOM   2021  HB3 TYR   130     102.151  75.073  78.868  1.00  0.00           H  
ATOM   2022  CG  TYR   130     101.742  73.043  77.988  1.00  0.00           C  
ATOM   2023  CD1 TYR   130     102.111  72.151  79.086  1.00  0.00           C  
ATOM   2024  HD1 TYR   130     102.253  72.556  80.077  1.00  0.00           H  
ATOM   2025  CE1 TYR   130     102.182  70.757  78.875  1.00  0.00           C  
ATOM   2026  HE1 TYR   130     102.435  70.174  79.748  1.00  0.00           H  
ATOM   2027  CZ  TYR   130     102.031  70.221  77.629  1.00  0.00           C  
ATOM   2028  OH  TYR   130     102.085  68.894  77.407  1.00  0.00           O  
ATOM   2029  HH  TYR   130     101.901  68.453  78.240  1.00  0.00           H  
ATOM   2030  CE2 TYR   130     101.711  71.064  76.613  1.00  0.00           C  
ATOM   2031  HE2 TYR   130     101.522  70.562  75.675  1.00  0.00           H  
ATOM   2032  CD2 TYR   130     101.662  72.456  76.762  1.00  0.00           C  
ATOM   2033  HD2 TYR   130     101.438  73.058  75.894  1.00  0.00           H  
ATOM   2034  C   TYR   130      99.798  74.067  80.189  1.00  0.00           C  
ATOM   2035  O   TYR   130      99.125  73.009  80.228  1.00  0.00           O  
ATOM   2036  N   ILE   131     100.407  74.593  81.236  1.00  0.00           N  
ATOM   2037  H   ILE   131     100.982  75.414  81.111  1.00  0.00           H  
ATOM   2038  CA  ILE   131     100.471  73.979  82.503  1.00  0.00           C  
ATOM   2039  HA  ILE   131     100.806  72.946  82.407  1.00  0.00           H  
ATOM   2040  CB  ILE   131     101.695  74.609  83.323  1.00  0.00           C  
ATOM   2041  HB  ILE   131     101.804  75.693  83.293  1.00  0.00           H  
ATOM   2042  CG2 ILE   131     101.436  74.159  84.746  1.00  0.00           C  
ATOM   2043 HG21 ILE   131     102.314  74.196  85.391  1.00  0.00           H  
ATOM   2044 HG22 ILE   131     100.761  74.904  85.168  1.00  0.00           H  
ATOM   2045 HG23 ILE   131     100.951  73.187  84.826  1.00  0.00           H  
ATOM   2046  CG1 ILE   131     103.026  73.961  82.862  1.00  0.00           C  
ATOM   2047 HG12 ILE   131     103.134  72.908  83.122  1.00  0.00           H  
ATOM   2048 HG13 ILE   131     103.149  73.986  81.779  1.00  0.00           H  
ATOM   2049  CD1 ILE   131     104.165  74.873  83.358  1.00  0.00           C  
ATOM   2050 HD11 ILE   131     105.085  74.346  83.106  1.00  0.00           H  
ATOM   2051 HD12 ILE   131     104.254  75.865  82.915  1.00  0.00           H  
ATOM   2052 HD13 ILE   131     103.999  74.914  84.434  1.00  0.00           H  
ATOM   2053  C   ILE   131      99.058  73.958  83.121  1.00  0.00           C  
ATOM   2054  O   ILE   131      98.650  72.922  83.581  1.00  0.00           O  
ATOM   2055  N   GLN   132      98.237  75.002  83.058  1.00  0.00           N  
ATOM   2056  H   GLN   132      98.621  75.881  82.741  1.00  0.00           H  
ATOM   2057  CA  GLN   132      96.821  74.982  83.279  1.00  0.00           C  
ATOM   2058  HA  GLN   132      96.680  74.853  84.352  1.00  0.00           H  
ATOM   2059  CB  GLN   132      96.415  76.400  82.960  1.00  0.00           C  
ATOM   2060  HB2 GLN   132      96.801  77.074  83.724  1.00  0.00           H  
ATOM   2061  HB3 GLN   132      96.892  76.735  82.039  1.00  0.00           H  
ATOM   2062  CG  GLN   132      94.834  76.665  82.740  1.00  0.00           C  
ATOM   2063  HG2 GLN   132      94.404  76.158  81.876  1.00  0.00           H  
ATOM   2064  HG3 GLN   132      94.267  76.241  83.568  1.00  0.00           H  
ATOM   2065  CD  GLN   132      94.488  78.150  82.584  1.00  0.00           C  
ATOM   2066  OE1 GLN   132      95.249  79.137  82.848  1.00  0.00           O  
ATOM   2067  NE2 GLN   132      93.300  78.436  82.334  1.00  0.00           N  
ATOM   2068 HE21 GLN   132      93.061  79.407  82.197  1.00  0.00           H  
ATOM   2069 HE22 GLN   132      92.561  77.802  82.064  1.00  0.00           H  
ATOM   2070  C   GLN   132      95.979  73.947  82.545  1.00  0.00           C  
ATOM   2071  O   GLN   132      95.380  73.062  83.227  1.00  0.00           O  
ATOM   2072  N   VAL   133      96.023  73.794  81.186  1.00  0.00           N  
ATOM   2073  H   VAL   133      96.635  74.292  80.556  1.00  0.00           H  
ATOM   2074  CA  VAL   133      95.153  72.757  80.601  1.00  0.00           C  
ATOM   2075  HA  VAL   133      94.196  72.804  81.121  1.00  0.00           H  
ATOM   2076  CB  VAL   133      94.894  73.303  79.158  1.00  0.00           C  
ATOM   2077  HB  VAL   133      95.871  73.427  78.693  1.00  0.00           H  
ATOM   2078  CG1 VAL   133      94.212  72.335  78.264  1.00  0.00           C  
ATOM   2079 HG11 VAL   133      94.859  71.503  77.985  1.00  0.00           H  
ATOM   2080 HG12 VAL   133      93.263  71.967  78.655  1.00  0.00           H  
ATOM   2081 HG13 VAL   133      93.869  72.859  77.373  1.00  0.00           H  
ATOM   2082  CG2 VAL   133      94.109  74.611  79.376  1.00  0.00           C  
ATOM   2083 HG21 VAL   133      94.748  75.463  79.609  1.00  0.00           H  
ATOM   2084 HG22 VAL   133      93.569  74.882  78.468  1.00  0.00           H  
ATOM   2085 HG23 VAL   133      93.317  74.473  80.112  1.00  0.00           H  
ATOM   2086  C   VAL   133      95.753  71.297  80.770  1.00  0.00           C  
ATOM   2087  O   VAL   133      94.954  70.485  81.181  1.00  0.00           O  
ATOM   2088  N   SER   134      97.063  71.156  80.646  1.00  0.00           N  
ATOM   2089  H   SER   134      97.648  71.948  80.421  1.00  0.00           H  
ATOM   2090  CA  SER   134      97.753  69.923  80.937  1.00  0.00           C  
ATOM   2091  HA  SER   134      97.265  69.073  80.462  1.00  0.00           H  
ATOM   2092  CB  SER   134      99.256  69.962  80.604  1.00  0.00           C  
ATOM   2093  HB2 SER   134      99.708  68.994  80.386  1.00  0.00           H  
ATOM   2094  HB3 SER   134      99.273  70.425  79.618  1.00  0.00           H  
ATOM   2095  OG  SER   134     100.047  70.768  81.418  1.00  0.00           O  
ATOM   2096  HG  SER   134      99.776  71.632  81.097  1.00  0.00           H  
ATOM   2097  C   SER   134      97.568  69.450  82.323  1.00  0.00           C  
ATOM   2098  O   SER   134      97.556  68.246  82.589  1.00  0.00           O  
ATOM   2099  N   PHE   135      97.308  70.350  83.295  1.00  0.00           N  
ATOM   2100  H   PHE   135      97.522  71.330  83.172  1.00  0.00           H  
ATOM   2101  CA  PHE   135      96.901  69.891  84.650  1.00  0.00           C  
ATOM   2102  HA  PHE   135      97.529  69.031  84.879  1.00  0.00           H  
ATOM   2103  CB  PHE   135      97.195  71.034  85.704  1.00  0.00           C  
ATOM   2104  HB2 PHE   135      98.235  71.360  85.699  1.00  0.00           H  
ATOM   2105  HB3 PHE   135      96.681  71.877  85.241  1.00  0.00           H  
ATOM   2106  CG  PHE   135      96.614  70.725  87.146  1.00  0.00           C  
ATOM   2107  CD1 PHE   135      97.003  69.541  87.833  1.00  0.00           C  
ATOM   2108  HD1 PHE   135      97.760  68.864  87.464  1.00  0.00           H  
ATOM   2109  CE1 PHE   135      96.256  69.152  89.018  1.00  0.00           C  
ATOM   2110  HE1 PHE   135      96.441  68.222  89.534  1.00  0.00           H  
ATOM   2111  CZ  PHE   135      95.346  70.078  89.641  1.00  0.00           C  
ATOM   2112  HZ  PHE   135      94.908  69.905  90.613  1.00  0.00           H  
ATOM   2113  CE2 PHE   135      95.053  71.207  88.952  1.00  0.00           C  
ATOM   2114  HE2 PHE   135      94.277  71.842  89.354  1.00  0.00           H  
ATOM   2115  CD2 PHE   135      95.586  71.509  87.730  1.00  0.00           C  
ATOM   2116  HD2 PHE   135      95.153  72.298  87.133  1.00  0.00           H  
ATOM   2117  C   PHE   135      95.454  69.337  84.637  1.00  0.00           C  
ATOM   2118  O   PHE   135      95.171  68.229  84.996  1.00  0.00           O  
ATOM   2119  N   TRP   136      94.552  70.253  84.348  1.00  0.00           N  
ATOM   2120  H   TRP   136      94.862  71.186  84.115  1.00  0.00           H  
ATOM   2121  CA  TRP   136      93.101  70.043  84.482  1.00  0.00           C  
ATOM   2122  HA  TRP   136      92.897  69.556  85.435  1.00  0.00           H  
ATOM   2123  CB  TRP   136      92.285  71.273  84.601  1.00  0.00           C  
ATOM   2124  HB2 TRP   136      92.740  72.009  83.938  1.00  0.00           H  
ATOM   2125  HB3 TRP   136      91.312  70.994  84.197  1.00  0.00           H  
ATOM   2126  CG  TRP   136      92.166  71.969  85.909  1.00  0.00           C  
ATOM   2127  CD1 TRP   136      91.388  71.518  86.944  1.00  0.00           C  
ATOM   2128  HD1 TRP   136      90.843  70.586  86.933  1.00  0.00           H  
ATOM   2129  NE1 TRP   136      91.456  72.306  88.063  1.00  0.00           N  
ATOM   2130  HE1 TRP   136      90.855  72.322  88.875  1.00  0.00           H  
ATOM   2131  CE2 TRP   136      92.181  73.443  87.757  1.00  0.00           C  
ATOM   2132  CZ2 TRP   136      92.413  74.599  88.394  1.00  0.00           C  
ATOM   2133  HZ2 TRP   136      91.995  74.743  89.379  1.00  0.00           H  
ATOM   2134  CH2 TRP   136      93.102  75.681  87.755  1.00  0.00           C  
ATOM   2135  HH2 TRP   136      93.252  76.646  88.216  1.00  0.00           H  
ATOM   2136  CZ3 TRP   136      93.599  75.485  86.436  1.00  0.00           C  
ATOM   2137  HZ3 TRP   136      94.010  76.362  85.958  1.00  0.00           H  
ATOM   2138  CE3 TRP   136      93.406  74.263  85.753  1.00  0.00           C  
ATOM   2139  HE3 TRP   136      93.788  74.204  84.745  1.00  0.00           H  
ATOM   2140  CD2 TRP   136      92.551  73.310  86.324  1.00  0.00           C  
ATOM   2141  C   TRP   136      92.527  69.064  83.565  1.00  0.00           C  
ATOM   2142  O   TRP   136      91.706  68.254  84.071  1.00  0.00           O  
ATOM   2143  N   CYS   137      93.031  68.883  82.376  1.00  0.00           N  
ATOM   2144  H   CYS   137      93.723  69.589  82.170  1.00  0.00           H  
ATOM   2145  CA  CYS   137      92.701  67.808  81.482  1.00  0.00           C  
ATOM   2146  HA  CYS   137      91.631  67.689  81.314  1.00  0.00           H  
ATOM   2147  CB  CYS   137      93.421  67.906  80.119  1.00  0.00           C  
ATOM   2148  HB2 CYS   137      93.241  68.893  79.693  1.00  0.00           H  
ATOM   2149  HB3 CYS   137      94.483  67.885  80.367  1.00  0.00           H  
ATOM   2150  SG  CYS   137      92.997  66.607  78.953  1.00  0.00           S  
ATOM   2151  HG  CYS   137      91.763  67.054  78.701  1.00  0.00           H  
ATOM   2152  C   CYS   137      92.954  66.400  82.125  1.00  0.00           C  
ATOM   2153  O   CYS   137      92.016  65.556  82.202  1.00  0.00           O  
ATOM   2154  N   LEU   138      94.164  66.198  82.725  1.00  0.00           N  
ATOM   2155  H   LEU   138      94.891  66.898  82.755  1.00  0.00           H  
ATOM   2156  CA  LEU   138      94.675  64.963  83.333  1.00  0.00           C  
ATOM   2157  HA  LEU   138      94.375  64.096  82.745  1.00  0.00           H  
ATOM   2158  CB  LEU   138      96.169  65.218  83.226  1.00  0.00           C  
ATOM   2159  HB2 LEU   138      96.545  65.419  82.223  1.00  0.00           H  
ATOM   2160  HB3 LEU   138      96.405  66.135  83.765  1.00  0.00           H  
ATOM   2161  CG  LEU   138      97.001  64.049  83.879  1.00  0.00           C  
ATOM   2162  HG  LEU   138      96.658  63.956  84.909  1.00  0.00           H  
ATOM   2163  CD1 LEU   138      96.916  62.656  83.200  1.00  0.00           C  
ATOM   2164 HD11 LEU   138      96.001  62.242  83.622  1.00  0.00           H  
ATOM   2165 HD12 LEU   138      96.945  62.778  82.117  1.00  0.00           H  
ATOM   2166 HD13 LEU   138      97.758  62.020  83.476  1.00  0.00           H  
ATOM   2167  CD2 LEU   138      98.457  64.417  83.874  1.00  0.00           C  
ATOM   2168 HD21 LEU   138      98.645  65.369  84.371  1.00  0.00           H  
ATOM   2169 HD22 LEU   138      98.996  63.654  84.436  1.00  0.00           H  
ATOM   2170 HD23 LEU   138      98.832  64.403  82.851  1.00  0.00           H  
ATOM   2171  C   LEU   138      94.126  64.687  84.711  1.00  0.00           C  
ATOM   2172  O   LEU   138      93.616  63.580  85.028  1.00  0.00           O  
ATOM   2173  N   ALA   139      94.144  65.742  85.548  1.00  0.00           N  
ATOM   2174  H   ALA   139      94.581  66.613  85.283  1.00  0.00           H  
ATOM   2175  CA  ALA   139      93.269  65.694  86.773  1.00  0.00           C  
ATOM   2176  HA  ALA   139      93.700  64.934  87.424  1.00  0.00           H  
ATOM   2177  CB  ALA   139      93.256  67.011  87.497  1.00  0.00           C  
ATOM   2178  HB1 ALA   139      92.700  67.797  86.986  1.00  0.00           H  
ATOM   2179  HB2 ALA   139      92.770  66.815  88.453  1.00  0.00           H  
ATOM   2180  HB3 ALA   139      94.246  67.331  87.821  1.00  0.00           H  
ATOM   2181  C   ALA   139      91.907  65.181  86.449  1.00  0.00           C  
ATOM   2182  O   ALA   139      91.481  64.194  87.029  1.00  0.00           O  
ATOM   2183  N   ALA   140      91.144  65.885  85.572  1.00  0.00           N  
ATOM   2184  H   ALA   140      91.411  66.797  85.228  1.00  0.00           H  
ATOM   2185  CA  ALA   140      89.720  65.474  85.390  1.00  0.00           C  
ATOM   2186  HA  ALA   140      89.303  65.440  86.396  1.00  0.00           H  
ATOM   2187  CB  ALA   140      88.997  66.580  84.646  1.00  0.00           C  
ATOM   2188  HB1 ALA   140      89.161  67.534  85.146  1.00  0.00           H  
ATOM   2189  HB2 ALA   140      89.389  66.645  83.631  1.00  0.00           H  
ATOM   2190  HB3 ALA   140      87.952  66.287  84.544  1.00  0.00           H  
ATOM   2191  C   ALA   140      89.540  64.095  84.767  1.00  0.00           C  
ATOM   2192  O   ALA   140      88.676  63.386  85.195  1.00  0.00           O  
ATOM   2193  N   GLY   141      90.406  63.703  83.874  1.00  0.00           N  
ATOM   2194  H   GLY   141      91.017  64.420  83.511  1.00  0.00           H  
ATOM   2195  CA  GLY   141      90.544  62.406  83.337  1.00  0.00           C  
ATOM   2196  HA2 GLY   141      89.643  62.150  82.779  1.00  0.00           H  
ATOM   2197  HA3 GLY   141      91.482  62.419  82.783  1.00  0.00           H  
ATOM   2198  C   GLY   141      90.750  61.318  84.330  1.00  0.00           C  
ATOM   2199  O   GLY   141      90.031  60.333  84.310  1.00  0.00           O  
ATOM   2200  N   ARG   142      91.705  61.482  85.243  1.00  0.00           N  
ATOM   2201  H   ARG   142      92.333  62.255  85.075  1.00  0.00           H  
ATOM   2202  CA  ARG   142      91.931  60.608  86.440  1.00  0.00           C  
ATOM   2203  HA  ARG   142      92.113  59.607  86.050  1.00  0.00           H  
ATOM   2204  CB  ARG   142      93.190  61.116  87.206  1.00  0.00           C  
ATOM   2205  HB2 ARG   142      93.120  62.175  87.454  1.00  0.00           H  
ATOM   2206  HB3 ARG   142      93.216  60.549  88.136  1.00  0.00           H  
ATOM   2207  CG  ARG   142      94.498  60.865  86.460  1.00  0.00           C  
ATOM   2208  HG2 ARG   142      94.681  59.799  86.326  1.00  0.00           H  
ATOM   2209  HG3 ARG   142      94.445  61.420  85.523  1.00  0.00           H  
ATOM   2210  CD  ARG   142      95.740  61.402  87.237  1.00  0.00           C  
ATOM   2211  HD2 ARG   142      95.678  62.487  87.312  1.00  0.00           H  
ATOM   2212  HD3 ARG   142      95.835  60.987  88.240  1.00  0.00           H  
ATOM   2213  NE  ARG   142      97.017  61.057  86.502  1.00  0.00           N  
ATOM   2214  HE  ARG   142      96.978  60.226  85.931  1.00  0.00           H  
ATOM   2215  CZ  ARG   142      98.143  61.709  86.510  1.00  0.00           C  
ATOM   2216  NH1 ARG   142      98.338  62.785  87.223  1.00  0.00           N  
ATOM   2217 HH11 ARG   142      97.640  63.077  87.893  1.00  0.00           H  
ATOM   2218 HH12 ARG   142      99.248  63.210  87.126  1.00  0.00           H  
ATOM   2219  NH2 ARG   142      99.081  61.245  85.715  1.00  0.00           N  
ATOM   2220 HH21 ARG   142      98.863  60.537  85.029  1.00  0.00           H  
ATOM   2221 HH22 ARG   142      99.941  61.774  85.765  1.00  0.00           H  
ATOM   2222  C   ARG   142      90.694  60.506  87.388  1.00  0.00           C  
ATOM   2223  O   ARG   142      90.268  59.367  87.714  1.00  0.00           O  
ATOM   2224  N   GLN   143      90.138  61.649  87.747  1.00  0.00           N  
ATOM   2225  H   GLN   143      90.487  62.492  87.315  1.00  0.00           H  
ATOM   2226  CA  GLN   143      88.997  61.709  88.663  1.00  0.00           C  
ATOM   2227  HA  GLN   143      89.291  61.287  89.623  1.00  0.00           H  
ATOM   2228  CB  GLN   143      88.626  63.127  88.917  1.00  0.00           C  
ATOM   2229  HB2 GLN   143      88.705  63.696  87.990  1.00  0.00           H  
ATOM   2230  HB3 GLN   143      87.607  63.236  89.287  1.00  0.00           H  
ATOM   2231  CG  GLN   143      89.452  63.916  89.917  1.00  0.00           C  
ATOM   2232  HG2 GLN   143      90.350  63.349  90.161  1.00  0.00           H  
ATOM   2233  HG3 GLN   143      89.861  64.748  89.343  1.00  0.00           H  
ATOM   2234  CD  GLN   143      88.647  64.482  91.128  1.00  0.00           C  
ATOM   2235  OE1 GLN   143      87.680  63.962  91.690  1.00  0.00           O  
ATOM   2236  NE2 GLN   143      88.940  65.644  91.651  1.00  0.00           N  
ATOM   2237 HE21 GLN   143      89.760  66.194  91.438  1.00  0.00           H  
ATOM   2238 HE22 GLN   143      88.476  65.878  92.517  1.00  0.00           H  
ATOM   2239  C   GLN   143      87.797  61.049  87.960  1.00  0.00           C  
ATOM   2240  O   GLN   143      87.207  60.198  88.588  1.00  0.00           O  
ATOM   2241  N   ILE   144      87.372  61.430  86.748  1.00  0.00           N  
ATOM   2242  H   ILE   144      87.811  62.233  86.321  1.00  0.00           H  
ATOM   2243  CA  ILE   144      86.169  60.785  86.105  1.00  0.00           C  
ATOM   2244  HA  ILE   144      85.318  60.997  86.752  1.00  0.00           H  
ATOM   2245  CB  ILE   144      85.952  61.447  84.696  1.00  0.00           C  
ATOM   2246  HB  ILE   144      86.908  61.495  84.176  1.00  0.00           H  
ATOM   2247  CG2 ILE   144      84.965  60.674  83.754  1.00  0.00           C  
ATOM   2248 HG21 ILE   144      85.368  59.775  83.286  1.00  0.00           H  
ATOM   2249 HG22 ILE   144      84.047  60.453  84.300  1.00  0.00           H  
ATOM   2250 HG23 ILE   144      84.855  61.263  82.844  1.00  0.00           H  
ATOM   2251  CG1 ILE   144      85.404  62.871  84.813  1.00  0.00           C  
ATOM   2252 HG12 ILE   144      86.136  63.367  85.450  1.00  0.00           H  
ATOM   2253 HG13 ILE   144      85.428  63.421  83.872  1.00  0.00           H  
ATOM   2254  CD1 ILE   144      84.039  63.154  85.522  1.00  0.00           C  
ATOM   2255 HD11 ILE   144      83.325  63.636  84.854  1.00  0.00           H  
ATOM   2256 HD12 ILE   144      83.654  62.216  85.921  1.00  0.00           H  
ATOM   2257 HD13 ILE   144      84.239  63.864  86.324  1.00  0.00           H  
ATOM   2258  C   ILE   144      86.254  59.314  85.997  1.00  0.00           C  
ATOM   2259  O   ILE   144      85.229  58.652  86.126  1.00  0.00           O  
ATOM   2260  N   HIE   145      87.466  58.805  85.795  1.00  0.00           N  
ATOM   2261  H   HIE   145      88.322  59.341  85.770  1.00  0.00           H  
ATOM   2262  CA  HIE   145      87.757  57.374  85.691  1.00  0.00           C  
ATOM   2263  HA  HIE   145      87.143  56.948  84.898  1.00  0.00           H  
ATOM   2264  CB  HIE   145      89.264  57.125  85.301  1.00  0.00           C  
ATOM   2265  HB2 HIE   145      89.456  57.701  84.396  1.00  0.00           H  
ATOM   2266  HB3 HIE   145      89.800  57.475  86.183  1.00  0.00           H  
ATOM   2267  CG  HIE   145      89.754  55.679  85.243  1.00  0.00           C  
ATOM   2268  ND1 HIE   145      89.446  54.747  84.238  1.00  0.00           N  
ATOM   2269  CE1 HIE   145      89.688  53.562  84.694  1.00  0.00           C  
ATOM   2270  HE1 HIE   145      89.532  52.636  84.161  1.00  0.00           H  
ATOM   2271  NE2 HIE   145      90.179  53.679  85.923  1.00  0.00           N  
ATOM   2272  HE2 HIE   145      90.572  52.938  86.486  1.00  0.00           H  
ATOM   2273  CD2 HIE   145      90.185  54.990  86.272  1.00  0.00           C  
ATOM   2274  HD2 HIE   145      90.325  55.449  87.240  1.00  0.00           H  
ATOM   2275  C   HIE   145      87.420  56.655  87.049  1.00  0.00           C  
ATOM   2276  O   HIE   145      86.886  55.561  87.060  1.00  0.00           O  
ATOM   2277  N   LYS   146      87.817  57.328  88.153  1.00  0.00           N  
ATOM   2278  H   LYS   146      88.352  58.179  88.050  1.00  0.00           H  
ATOM   2279  CA  LYS   146      87.406  56.989  89.482  1.00  0.00           C  
ATOM   2280  HA  LYS   146      87.544  55.917  89.621  1.00  0.00           H  
ATOM   2281  CB  LYS   146      88.328  57.715  90.603  1.00  0.00           C  
ATOM   2282  HB2 LYS   146      88.259  58.796  90.476  1.00  0.00           H  
ATOM   2283  HB3 LYS   146      87.853  57.506  91.561  1.00  0.00           H  
ATOM   2284  CG  LYS   146      89.747  57.059  90.693  1.00  0.00           C  
ATOM   2285  HG2 LYS   146      89.689  56.076  91.160  1.00  0.00           H  
ATOM   2286  HG3 LYS   146      90.123  56.899  89.683  1.00  0.00           H  
ATOM   2287  CD  LYS   146      90.664  58.085  91.418  1.00  0.00           C  
ATOM   2288  HD2 LYS   146      91.062  58.809  90.707  1.00  0.00           H  
ATOM   2289  HD3 LYS   146      90.066  58.624  92.152  1.00  0.00           H  
ATOM   2290  CE  LYS   146      91.777  57.425  92.258  1.00  0.00           C  
ATOM   2291  HE2 LYS   146      91.446  56.665  92.966  1.00  0.00           H  
ATOM   2292  HE3 LYS   146      92.385  56.855  91.555  1.00  0.00           H  
ATOM   2293  NZ  LYS   146      92.626  58.426  92.953  1.00  0.00           N  
ATOM   2294  HZ1 LYS   146      93.288  57.857  93.460  1.00  0.00           H  
ATOM   2295  HZ2 LYS   146      93.026  59.033  92.252  1.00  0.00           H  
ATOM   2296  HZ3 LYS   146      92.063  58.908  93.639  1.00  0.00           H  
ATOM   2297  C   LYS   146      85.868  57.120  89.658  1.00  0.00           C  
ATOM   2298  O   LYS   146      85.318  56.223  90.308  1.00  0.00           O  
ATOM   2299  N   ILE   147      85.236  58.204  89.277  1.00  0.00           N  
ATOM   2300  H   ILE   147      85.799  58.992  88.990  1.00  0.00           H  
ATOM   2301  CA  ILE   147      83.777  58.425  89.561  1.00  0.00           C  
ATOM   2302  HA  ILE   147      83.556  58.285  90.619  1.00  0.00           H  
ATOM   2303  CB  ILE   147      83.371  59.913  89.381  1.00  0.00           C  
ATOM   2304  HB  ILE   147      83.631  60.230  88.371  1.00  0.00           H  
ATOM   2305  CG2 ILE   147      81.860  60.112  89.425  1.00  0.00           C  
ATOM   2306 HG21 ILE   147      81.403  59.491  90.196  1.00  0.00           H  
ATOM   2307 HG22 ILE   147      81.552  61.157  89.441  1.00  0.00           H  
ATOM   2308 HG23 ILE   147      81.476  59.677  88.503  1.00  0.00           H  
ATOM   2309  CG1 ILE   147      84.056  60.902  90.334  1.00  0.00           C  
ATOM   2310 HG12 ILE   147      83.551  60.849  91.299  1.00  0.00           H  
ATOM   2311 HG13 ILE   147      85.088  60.563  90.415  1.00  0.00           H  
ATOM   2312  CD1 ILE   147      84.120  62.350  89.927  1.00  0.00           C  
ATOM   2313 HD11 ILE   147      84.658  62.421  88.982  1.00  0.00           H  
ATOM   2314 HD12 ILE   147      83.107  62.715  89.755  1.00  0.00           H  
ATOM   2315 HD13 ILE   147      84.637  62.924  90.696  1.00  0.00           H  
ATOM   2316  C   ILE   147      82.967  57.454  88.716  1.00  0.00           C  
ATOM   2317  O   ILE   147      82.085  56.766  89.232  1.00  0.00           O  
ATOM   2318  N   ARG   148      83.040  57.381  87.384  1.00  0.00           N  
ATOM   2319  H   ARG   148      83.531  58.164  86.977  1.00  0.00           H  
ATOM   2320  CA  ARG   148      82.316  56.381  86.521  1.00  0.00           C  
ATOM   2321  HA  ARG   148      81.277  56.689  86.637  1.00  0.00           H  
ATOM   2322  CB  ARG   148      82.768  56.585  85.089  1.00  0.00           C  
ATOM   2323  HB2 ARG   148      82.910  57.616  84.766  1.00  0.00           H  
ATOM   2324  HB3 ARG   148      83.651  55.948  85.037  1.00  0.00           H  
ATOM   2325  CG  ARG   148      81.569  56.036  84.201  1.00  0.00           C  
ATOM   2326  HG2 ARG   148      81.193  55.081  84.567  1.00  0.00           H  
ATOM   2327  HG3 ARG   148      80.764  56.749  84.380  1.00  0.00           H  
ATOM   2328  CD  ARG   148      81.899  55.988  82.697  1.00  0.00           C  
ATOM   2329  HD2 ARG   148      82.509  55.086  82.640  1.00  0.00           H  
ATOM   2330  HD3 ARG   148      80.940  55.945  82.181  1.00  0.00           H  
ATOM   2331  NE  ARG   148      82.713  57.156  82.208  1.00  0.00           N  
ATOM   2332  HE  ARG   148      83.718  57.065  82.178  1.00  0.00           H  
ATOM   2333  CZ  ARG   148      82.250  58.297  81.747  1.00  0.00           C  
ATOM   2334  NH1 ARG   148      80.992  58.727  81.713  1.00  0.00           N  
ATOM   2335 HH11 ARG   148      80.262  58.161  82.122  1.00  0.00           H  
ATOM   2336 HH12 ARG   148      80.697  59.585  81.269  1.00  0.00           H  
ATOM   2337  NH2 ARG   148      83.110  59.035  81.131  1.00  0.00           N  
ATOM   2338 HH21 ARG   148      82.857  59.955  80.799  1.00  0.00           H  
ATOM   2339 HH22 ARG   148      84.055  58.722  80.959  1.00  0.00           H  
ATOM   2340  C   ARG   148      82.464  54.934  87.020  1.00  0.00           C  
ATOM   2341  O   ARG   148      81.424  54.333  87.145  1.00  0.00           O  
ATOM   2342  N   LYS   149      83.606  54.457  87.460  1.00  0.00           N  
ATOM   2343  H   LYS   149      84.465  54.934  87.228  1.00  0.00           H  
ATOM   2344  CA  LYS   149      83.792  53.174  88.237  1.00  0.00           C  
ATOM   2345  HA  LYS   149      83.410  52.401  87.571  1.00  0.00           H  
ATOM   2346  CB  LYS   149      85.281  52.898  88.484  1.00  0.00           C  
ATOM   2347  HB2 LYS   149      85.782  53.270  87.590  1.00  0.00           H  
ATOM   2348  HB3 LYS   149      85.700  53.418  89.345  1.00  0.00           H  
ATOM   2349  CG  LYS   149      85.608  51.317  88.399  1.00  0.00           C  
ATOM   2350  HG2 LYS   149      84.888  50.824  89.052  1.00  0.00           H  
ATOM   2351  HG3 LYS   149      85.421  50.980  87.379  1.00  0.00           H  
ATOM   2352  CD  LYS   149      87.025  50.986  88.953  1.00  0.00           C  
ATOM   2353  HD2 LYS   149      86.974  51.318  89.990  1.00  0.00           H  
ATOM   2354  HD3 LYS   149      87.045  49.902  89.067  1.00  0.00           H  
ATOM   2355  CE  LYS   149      88.124  51.541  88.037  1.00  0.00           C  
ATOM   2356  HE2 LYS   149      88.117  51.045  87.066  1.00  0.00           H  
ATOM   2357  HE3 LYS   149      88.008  52.618  87.916  1.00  0.00           H  
ATOM   2358  NZ  LYS   149      89.439  51.481  88.719  1.00  0.00           N  
ATOM   2359  HZ1 LYS   149      89.421  52.139  89.484  1.00  0.00           H  
ATOM   2360  HZ2 LYS   149      89.648  50.571  89.104  1.00  0.00           H  
ATOM   2361  HZ3 LYS   149      90.203  51.779  88.130  1.00  0.00           H  
ATOM   2362  C   LYS   149      82.954  53.084  89.476  1.00  0.00           C  
ATOM   2363  O   LYS   149      82.294  52.076  89.770  1.00  0.00           O  
ATOM   2364  N   GLN   150      83.081  54.121  90.397  1.00  0.00           N  
ATOM   2365  H   GLN   150      83.741  54.858  90.193  1.00  0.00           H  
ATOM   2366  CA  GLN   150      82.303  54.240  91.641  1.00  0.00           C  
ATOM   2367  HA  GLN   150      82.494  53.280  92.121  1.00  0.00           H  
ATOM   2368  CB  GLN   150      82.867  55.481  92.440  1.00  0.00           C  
ATOM   2369  HB2 GLN   150      83.949  55.546  92.323  1.00  0.00           H  
ATOM   2370  HB3 GLN   150      82.336  56.359  92.072  1.00  0.00           H  
ATOM   2371  CG  GLN   150      82.704  55.237  93.947  1.00  0.00           C  
ATOM   2372  HG2 GLN   150      82.976  56.157  94.465  1.00  0.00           H  
ATOM   2373  HG3 GLN   150      81.663  55.037  94.200  1.00  0.00           H  
ATOM   2374  CD  GLN   150      83.687  54.146  94.427  1.00  0.00           C  
ATOM   2375  OE1 GLN   150      84.682  53.742  93.859  1.00  0.00           O  
ATOM   2376  NE2 GLN   150      83.272  53.589  95.537  1.00  0.00           N  
ATOM   2377 HE21 GLN   150      82.469  53.878  96.077  1.00  0.00           H  
ATOM   2378 HE22 GLN   150      83.777  52.773  95.853  1.00  0.00           H  
ATOM   2379  C   GLN   150      80.803  54.344  91.420  1.00  0.00           C  
ATOM   2380  O   GLN   150      80.070  53.846  92.241  1.00  0.00           O  
ATOM   2381  N   PHE   151      80.360  54.840  90.269  1.00  0.00           N  
ATOM   2382  H   PHE   151      81.074  55.309  89.731  1.00  0.00           H  
ATOM   2383  CA  PHE   151      78.981  54.830  89.796  1.00  0.00           C  
ATOM   2384  HA  PHE   151      78.374  55.215  90.615  1.00  0.00           H  
ATOM   2385  CB  PHE   151      78.727  55.911  88.662  1.00  0.00           C  
ATOM   2386  HB2 PHE   151      79.067  56.861  89.073  1.00  0.00           H  
ATOM   2387  HB3 PHE   151      79.305  55.650  87.775  1.00  0.00           H  
ATOM   2388  CG  PHE   151      77.291  56.200  88.311  1.00  0.00           C  
ATOM   2389  CD1 PHE   151      76.136  55.784  89.036  1.00  0.00           C  
ATOM   2390  HD1 PHE   151      76.212  55.143  89.902  1.00  0.00           H  
ATOM   2391  CE1 PHE   151      74.859  56.202  88.632  1.00  0.00           C  
ATOM   2392  HE1 PHE   151      73.975  55.855  89.146  1.00  0.00           H  
ATOM   2393  CZ  PHE   151      74.703  56.952  87.478  1.00  0.00           C  
ATOM   2394  HZ  PHE   151      73.721  57.211  87.112  1.00  0.00           H  
ATOM   2395  CE2 PHE   151      75.817  57.375  86.707  1.00  0.00           C  
ATOM   2396  HE2 PHE   151      75.731  57.951  85.798  1.00  0.00           H  
ATOM   2397  CD2 PHE   151      77.130  56.982  87.100  1.00  0.00           C  
ATOM   2398  HD2 PHE   151      77.996  57.329  86.556  1.00  0.00           H  
ATOM   2399  C   PHE   151      78.506  53.405  89.402  1.00  0.00           C  
ATOM   2400  O   PHE   151      77.566  52.829  89.922  1.00  0.00           O  
ATOM   2401  N   PHE   152      79.232  52.723  88.431  1.00  0.00           N  
ATOM   2402  H   PHE   152      79.988  53.165  87.927  1.00  0.00           H  
ATOM   2403  CA  PHE   152      78.967  51.360  87.966  1.00  0.00           C  
ATOM   2404  HA  PHE   152      77.982  51.430  87.505  1.00  0.00           H  
ATOM   2405  CB  PHE   152      79.981  50.883  86.953  1.00  0.00           C  
ATOM   2406  HB2 PHE   152      80.260  51.602  86.183  1.00  0.00           H  
ATOM   2407  HB3 PHE   152      80.935  50.681  87.439  1.00  0.00           H  
ATOM   2408  CG  PHE   152      79.520  49.534  86.217  1.00  0.00           C  
ATOM   2409  CD1 PHE   152      78.320  49.533  85.459  1.00  0.00           C  
ATOM   2410  HD1 PHE   152      77.819  50.488  85.415  1.00  0.00           H  
ATOM   2411  CE1 PHE   152      77.794  48.343  85.016  1.00  0.00           C  
ATOM   2412  HE1 PHE   152      76.910  48.287  84.398  1.00  0.00           H  
ATOM   2413  CZ  PHE   152      78.466  47.124  85.228  1.00  0.00           C  
ATOM   2414  HZ  PHE   152      78.066  46.165  84.934  1.00  0.00           H  
ATOM   2415  CE2 PHE   152      79.672  47.141  85.999  1.00  0.00           C  
ATOM   2416  HE2 PHE   152      80.275  46.262  86.176  1.00  0.00           H  
ATOM   2417  CD2 PHE   152      80.250  48.363  86.360  1.00  0.00           C  
ATOM   2418  HD2 PHE   152      81.178  48.348  86.912  1.00  0.00           H  
ATOM   2419  C   PHE   152      78.903  50.365  89.127  1.00  0.00           C  
ATOM   2420  O   PHE   152      77.979  49.542  89.263  1.00  0.00           O  
ATOM   2421  N   HIE   153      79.802  50.524  90.084  1.00  0.00           N  
ATOM   2422  H   HIE   153      80.652  51.021  89.860  1.00  0.00           H  
ATOM   2423  CA  HIE   153      79.888  49.827  91.387  1.00  0.00           C  
ATOM   2424  HA  HIE   153      80.181  48.809  91.131  1.00  0.00           H  
ATOM   2425  CB  HIE   153      81.158  50.314  92.150  1.00  0.00           C  
ATOM   2426  HB2 HIE   153      81.999  49.795  91.690  1.00  0.00           H  
ATOM   2427  HB3 HIE   153      81.231  51.378  91.925  1.00  0.00           H  
ATOM   2428  CG  HIE   153      81.079  50.160  93.697  1.00  0.00           C  
ATOM   2429  ND1 HIE   153      81.282  49.029  94.399  1.00  0.00           N  
ATOM   2430  CE1 HIE   153      80.839  49.254  95.670  1.00  0.00           C  
ATOM   2431  HE1 HIE   153      80.585  48.438  96.330  1.00  0.00           H  
ATOM   2432  NE2 HIE   153      80.503  50.563  95.790  1.00  0.00           N  
ATOM   2433  HE2 HIE   153      79.818  50.805  96.492  1.00  0.00           H  
ATOM   2434  CD2 HIE   153      80.654  51.142  94.556  1.00  0.00           C  
ATOM   2435  HD2 HIE   153      80.419  52.154  94.260  1.00  0.00           H  
ATOM   2436  C   HIE   153      78.632  49.935  92.237  1.00  0.00           C  
ATOM   2437  O   HIE   153      78.165  48.852  92.646  1.00  0.00           O  
ATOM   2438  N   ALA   154      78.138  51.106  92.396  1.00  0.00           N  
ATOM   2439  H   ALA   154      78.743  51.811  92.001  1.00  0.00           H  
ATOM   2440  CA  ALA   154      76.869  51.426  93.044  1.00  0.00           C  
ATOM   2441  HA  ALA   154      76.739  50.913  93.997  1.00  0.00           H  
ATOM   2442  CB  ALA   154      76.723  52.885  93.255  1.00  0.00           C  
ATOM   2443  HB1 ALA   154      77.626  53.217  93.767  1.00  0.00           H  
ATOM   2444  HB2 ALA   154      76.816  53.406  92.302  1.00  0.00           H  
ATOM   2445  HB3 ALA   154      75.822  53.153  93.808  1.00  0.00           H  
ATOM   2446  C   ALA   154      75.643  50.911  92.263  1.00  0.00           C  
ATOM   2447  O   ALA   154      74.658  50.434  92.852  1.00  0.00           O  
ATOM   2448  N   ILE   155      75.762  50.759  90.927  1.00  0.00           N  
ATOM   2449  H   ILE   155      76.602  51.106  90.487  1.00  0.00           H  
ATOM   2450  CA  ILE   155      74.618  50.366  90.082  1.00  0.00           C  
ATOM   2451  HA  ILE   155      73.695  50.831  90.430  1.00  0.00           H  
ATOM   2452  CB  ILE   155      74.701  50.833  88.570  1.00  0.00           C  
ATOM   2453  HB  ILE   155      75.743  50.951  88.273  1.00  0.00           H  
ATOM   2454  CG2 ILE   155      74.047  49.874  87.601  1.00  0.00           C  
ATOM   2455 HG21 ILE   155      73.016  49.700  87.909  1.00  0.00           H  
ATOM   2456 HG22 ILE   155      74.044  50.347  86.618  1.00  0.00           H  
ATOM   2457 HG23 ILE   155      74.581  48.925  87.635  1.00  0.00           H  
ATOM   2458  CG1 ILE   155      74.099  52.257  88.349  1.00  0.00           C  
ATOM   2459 HG12 ILE   155      73.061  52.040  88.098  1.00  0.00           H  
ATOM   2460 HG13 ILE   155      74.192  52.838  89.266  1.00  0.00           H  
ATOM   2461  CD1 ILE   155      74.725  53.063  87.253  1.00  0.00           C  
ATOM   2462 HD11 ILE   155      74.481  52.625  86.285  1.00  0.00           H  
ATOM   2463 HD12 ILE   155      74.384  54.097  87.302  1.00  0.00           H  
ATOM   2464 HD13 ILE   155      75.798  53.116  87.437  1.00  0.00           H  
ATOM   2465  C   ILE   155      74.466  48.855  90.183  1.00  0.00           C  
ATOM   2466  O   ILE   155      73.365  48.358  90.443  1.00  0.00           O  
ATOM   2467  N   MET   156      75.547  48.117  90.265  1.00  0.00           N  
ATOM   2468  H   MET   156      76.326  48.607  89.848  1.00  0.00           H  
ATOM   2469  CA  MET   156      75.581  46.683  90.462  1.00  0.00           C  
ATOM   2470  HA  MET   156      74.677  46.317  89.976  1.00  0.00           H  
ATOM   2471  CB  MET   156      76.934  46.146  89.839  1.00  0.00           C  
ATOM   2472  HB2 MET   156      77.817  46.674  90.199  1.00  0.00           H  
ATOM   2473  HB3 MET   156      77.192  45.149  90.196  1.00  0.00           H  
ATOM   2474  CG  MET   156      76.995  46.221  88.291  1.00  0.00           C  
ATOM   2475  HG2 MET   156      76.588  47.184  87.981  1.00  0.00           H  
ATOM   2476  HG3 MET   156      78.029  46.193  87.945  1.00  0.00           H  
ATOM   2477  SD  MET   156      76.005  44.900  87.627  1.00  0.00           S  
ATOM   2478  CE  MET   156      74.551  45.979  87.150  1.00  0.00           C  
ATOM   2479  HE1 MET   156      74.862  46.877  86.615  1.00  0.00           H  
ATOM   2480  HE2 MET   156      73.826  45.385  86.593  1.00  0.00           H  
ATOM   2481  HE3 MET   156      73.955  46.315  87.998  1.00  0.00           H  
ATOM   2482  C   MET   156      75.272  46.321  91.912  1.00  0.00           C  
ATOM   2483  O   MET   156      75.334  45.137  92.252  1.00  0.00           O  
ATOM   2484  N   ARG   157      75.034  47.337  92.719  1.00  0.00           N  
ATOM   2485  H   ARG   157      75.052  48.304  92.427  1.00  0.00           H  
ATOM   2486  CA  ARG   157      74.761  47.101  94.204  1.00  0.00           C  
ATOM   2487  HA  ARG   157      74.645  46.018  94.246  1.00  0.00           H  
ATOM   2488  CB  ARG   157      75.961  47.590  95.118  1.00  0.00           C  
ATOM   2489  HB2 ARG   157      76.330  48.508  94.662  1.00  0.00           H  
ATOM   2490  HB3 ARG   157      75.580  47.770  96.123  1.00  0.00           H  
ATOM   2491  CG  ARG   157      77.053  46.465  94.997  1.00  0.00           C  
ATOM   2492  HG2 ARG   157      76.755  45.536  95.483  1.00  0.00           H  
ATOM   2493  HG3 ARG   157      77.240  46.309  93.935  1.00  0.00           H  
ATOM   2494  CD  ARG   157      78.342  46.898  95.707  1.00  0.00           C  
ATOM   2495  HD2 ARG   157      78.516  47.894  95.301  1.00  0.00           H  
ATOM   2496  HD3 ARG   157      78.154  47.060  96.768  1.00  0.00           H  
ATOM   2497  NE  ARG   157      79.437  45.923  95.446  1.00  0.00           N  
ATOM   2498  HE  ARG   157      79.641  45.184  96.104  1.00  0.00           H  
ATOM   2499  CZ  ARG   157      80.162  45.837  94.365  1.00  0.00           C  
ATOM   2500  NH1 ARG   157      79.984  46.652  93.316  1.00  0.00           N  
ATOM   2501 HH11 ARG   157      79.329  47.419  93.373  1.00  0.00           H  
ATOM   2502 HH12 ARG   157      80.590  46.591  92.510  1.00  0.00           H  
ATOM   2503  NH2 ARG   157      81.006  44.888  94.188  1.00  0.00           N  
ATOM   2504 HH21 ARG   157      81.218  44.406  95.050  1.00  0.00           H  
ATOM   2505 HH22 ARG   157      81.466  44.710  93.306  1.00  0.00           H  
ATOM   2506  C   ARG   157      73.348  47.706  94.501  1.00  0.00           C  
ATOM   2507  O   ARG   157      73.031  47.824  95.689  1.00  0.00           O  
ATOM   2508  N   GLN   158      72.530  48.081  93.489  1.00  0.00           N  
ATOM   2509  H   GLN   158      72.769  48.023  92.509  1.00  0.00           H  
ATOM   2510  CA  GLN   158      71.115  48.289  93.734  1.00  0.00           C  
ATOM   2511  HA  GLN   158      71.027  48.987  94.567  1.00  0.00           H  
ATOM   2512  CB  GLN   158      70.367  49.052  92.617  1.00  0.00           C  
ATOM   2513  HB2 GLN   158      70.339  48.438  91.717  1.00  0.00           H  
ATOM   2514  HB3 GLN   158      69.345  49.269  92.926  1.00  0.00           H  
ATOM   2515  CG  GLN   158      70.870  50.427  92.210  1.00  0.00           C  
ATOM   2516  HG2 GLN   158      71.818  50.302  91.688  1.00  0.00           H  
ATOM   2517  HG3 GLN   158      70.094  50.773  91.527  1.00  0.00           H  
ATOM   2518  CD  GLN   158      71.081  51.341  93.377  1.00  0.00           C  
ATOM   2519  OE1 GLN   158      70.124  52.037  93.769  1.00  0.00           O  
ATOM   2520  NE2 GLN   158      72.306  51.462  93.806  1.00  0.00           N  
ATOM   2521 HE21 GLN   158      73.055  50.881  93.456  1.00  0.00           H  
ATOM   2522 HE22 GLN   158      72.464  52.280  94.377  1.00  0.00           H  
ATOM   2523  C   GLN   158      70.396  47.000  94.107  1.00  0.00           C  
ATOM   2524  O   GLN   158      70.625  45.876  93.617  1.00  0.00           O  
ATOM   2525  N   GLU   159      69.458  47.236  95.027  1.00  0.00           N  
ATOM   2526  H   GLU   159      69.394  48.181  95.377  1.00  0.00           H  
ATOM   2527  CA  GLU   159      68.473  46.261  95.431  1.00  0.00           C  
ATOM   2528  HA  GLU   159      68.916  45.311  95.729  1.00  0.00           H  
ATOM   2529  CB  GLU   159      67.481  46.744  96.472  1.00  0.00           C  
ATOM   2530  HB2 GLU   159      66.915  47.571  96.044  1.00  0.00           H  
ATOM   2531  HB3 GLU   159      66.972  45.836  96.794  1.00  0.00           H  
ATOM   2532  CG  GLU   159      68.138  47.361  97.780  1.00  0.00           C  
ATOM   2533  HG2 GLU   159      68.668  46.502  98.190  1.00  0.00           H  
ATOM   2534  HG3 GLU   159      68.838  48.184  97.636  1.00  0.00           H  
ATOM   2535  CD  GLU   159      67.006  47.835  98.725  1.00  0.00           C  
ATOM   2536  OE1 GLU   159      66.653  47.191  99.783  1.00  0.00           O  
ATOM   2537  OE2 GLU   159      66.259  48.702  98.321  1.00  0.00           O  
ATOM   2538  C   GLU   159      67.638  45.862  94.204  1.00  0.00           C  
ATOM   2539  O   GLU   159      67.210  46.761  93.448  1.00  0.00           O  
ATOM   2540  N   ILE   160      67.272  44.596  94.097  1.00  0.00           N  
ATOM   2541  H   ILE   160      67.405  44.000  94.902  1.00  0.00           H  
ATOM   2542  CA  ILE   160      66.643  44.025  92.894  1.00  0.00           C  
ATOM   2543  HA  ILE   160      67.199  44.295  91.997  1.00  0.00           H  
ATOM   2544  CB  ILE   160      66.366  42.536  93.137  1.00  0.00           C  
ATOM   2545  HB  ILE   160      65.783  42.484  94.056  1.00  0.00           H  
ATOM   2546  CG2 ILE   160      65.679  41.851  91.906  1.00  0.00           C  
ATOM   2547 HG21 ILE   160      66.327  42.106  91.068  1.00  0.00           H  
ATOM   2548 HG22 ILE   160      65.664  40.761  91.927  1.00  0.00           H  
ATOM   2549 HG23 ILE   160      64.681  42.220  91.670  1.00  0.00           H  
ATOM   2550  CG1 ILE   160      67.609  41.599  93.478  1.00  0.00           C  
ATOM   2551 HG12 ILE   160      67.928  41.954  94.457  1.00  0.00           H  
ATOM   2552 HG13 ILE   160      67.293  40.559  93.566  1.00  0.00           H  
ATOM   2553  CD1 ILE   160      68.734  41.885  92.490  1.00  0.00           C  
ATOM   2554 HD11 ILE   160      69.572  41.228  92.721  1.00  0.00           H  
ATOM   2555 HD12 ILE   160      68.460  41.581  91.481  1.00  0.00           H  
ATOM   2556 HD13 ILE   160      68.981  42.944  92.571  1.00  0.00           H  
ATOM   2557  C   ILE   160      65.253  44.736  92.674  1.00  0.00           C  
ATOM   2558  O   ILE   160      64.878  45.129  91.532  1.00  0.00           O  
ATOM   2559  N   GLY   161      64.539  45.094  93.740  1.00  0.00           N  
ATOM   2560  H   GLY   161      64.749  44.852  94.697  1.00  0.00           H  
ATOM   2561  CA  GLY   161      63.408  46.025  93.698  1.00  0.00           C  
ATOM   2562  HA2 GLY   161      62.498  45.606  93.270  1.00  0.00           H  
ATOM   2563  HA3 GLY   161      63.120  46.335  94.703  1.00  0.00           H  
ATOM   2564  C   GLY   161      63.525  47.364  92.972  1.00  0.00           C  
ATOM   2565  O   GLY   161      62.543  47.822  92.369  1.00  0.00           O  
ATOM   2566  N   TRP   162      64.763  47.956  92.810  1.00  0.00           N  
ATOM   2567  H   TRP   162      65.500  47.413  93.237  1.00  0.00           H  
ATOM   2568  CA  TRP   162      65.030  49.188  92.003  1.00  0.00           C  
ATOM   2569  HA  TRP   162      64.488  50.015  92.461  1.00  0.00           H  
ATOM   2570  CB  TRP   162      66.528  49.602  92.131  1.00  0.00           C  
ATOM   2571  HB2 TRP   162      66.687  49.761  93.197  1.00  0.00           H  
ATOM   2572  HB3 TRP   162      67.226  48.885  91.699  1.00  0.00           H  
ATOM   2573  CG  TRP   162      66.838  50.849  91.406  1.00  0.00           C  
ATOM   2574  CD1 TRP   162      67.554  51.054  90.266  1.00  0.00           C  
ATOM   2575  HD1 TRP   162      67.987  50.256  89.681  1.00  0.00           H  
ATOM   2576  NE1 TRP   162      67.728  52.394  89.990  1.00  0.00           N  
ATOM   2577  HE1 TRP   162      68.338  52.797  89.293  1.00  0.00           H  
ATOM   2578  CE2 TRP   162      67.169  53.190  90.994  1.00  0.00           C  
ATOM   2579  CZ2 TRP   162      67.156  54.558  91.263  1.00  0.00           C  
ATOM   2580  HZ2 TRP   162      67.557  55.340  90.635  1.00  0.00           H  
ATOM   2581  CH2 TRP   162      66.459  55.005  92.415  1.00  0.00           C  
ATOM   2582  HH2 TRP   162      66.474  56.051  92.684  1.00  0.00           H  
ATOM   2583  CZ3 TRP   162      65.815  54.135  93.352  1.00  0.00           C  
ATOM   2584  HZ3 TRP   162      65.524  54.456  94.342  1.00  0.00           H  
ATOM   2585  CE3 TRP   162      65.956  52.800  93.064  1.00  0.00           C  
ATOM   2586  HE3 TRP   162      65.641  52.048  93.772  1.00  0.00           H  
ATOM   2587  CD2 TRP   162      66.563  52.262  91.884  1.00  0.00           C  
ATOM   2588  C   TRP   162      64.710  49.007  90.503  1.00  0.00           C  
ATOM   2589  O   TRP   162      64.176  49.872  89.824  1.00  0.00           O  
ATOM   2590  N   PHE   163      64.994  47.879  89.961  1.00  0.00           N  
ATOM   2591  H   PHE   163      65.624  47.241  90.425  1.00  0.00           H  
ATOM   2592  CA  PHE   163      64.750  47.675  88.553  1.00  0.00           C  
ATOM   2593  HA  PHE   163      65.031  48.528  87.935  1.00  0.00           H  
ATOM   2594  CB  PHE   163      65.654  46.479  88.191  1.00  0.00           C  
ATOM   2595  HB2 PHE   163      65.272  45.529  88.566  1.00  0.00           H  
ATOM   2596  HB3 PHE   163      65.580  46.455  87.104  1.00  0.00           H  
ATOM   2597  CG  PHE   163      67.136  46.754  88.535  1.00  0.00           C  
ATOM   2598  CD1 PHE   163      68.124  47.074  87.568  1.00  0.00           C  
ATOM   2599  HD1 PHE   163      67.773  47.071  86.547  1.00  0.00           H  
ATOM   2600  CE1 PHE   163      69.467  47.295  87.868  1.00  0.00           C  
ATOM   2601  HE1 PHE   163      70.149  47.556  87.072  1.00  0.00           H  
ATOM   2602  CZ  PHE   163      69.888  47.099  89.181  1.00  0.00           C  
ATOM   2603  HZ  PHE   163      70.941  47.246  89.367  1.00  0.00           H  
ATOM   2604  CE2 PHE   163      69.001  46.601  90.160  1.00  0.00           C  
ATOM   2605  HE2 PHE   163      69.305  46.432  91.182  1.00  0.00           H  
ATOM   2606  CD2 PHE   163      67.637  46.486  89.839  1.00  0.00           C  
ATOM   2607  HD2 PHE   163      66.914  46.255  90.607  1.00  0.00           H  
ATOM   2608  C   PHE   163      63.267  47.476  88.143  1.00  0.00           C  
ATOM   2609  O   PHE   163      62.927  47.609  87.006  1.00  0.00           O  
ATOM   2610  N   ASP   164      62.398  47.247  89.178  1.00  0.00           N  
ATOM   2611  H   ASP   164      62.741  47.243  90.128  1.00  0.00           H  
ATOM   2612  CA  ASP   164      60.926  47.199  88.966  1.00  0.00           C  
ATOM   2613  HA  ASP   164      60.767  46.640  88.044  1.00  0.00           H  
ATOM   2614  CB  ASP   164      60.325  46.355  90.187  1.00  0.00           C  
ATOM   2615  HB2 ASP   164      60.711  46.765  91.121  1.00  0.00           H  
ATOM   2616  HB3 ASP   164      59.239  46.429  90.246  1.00  0.00           H  
ATOM   2617  CG  ASP   164      60.667  44.855  90.032  1.00  0.00           C  
ATOM   2618  OD1 ASP   164      61.435  44.422  89.120  1.00  0.00           O  
ATOM   2619  OD2 ASP   164      60.199  44.042  90.850  1.00  0.00           O  
ATOM   2620  C   ASP   164      60.151  48.519  88.818  1.00  0.00           C  
ATOM   2621  O   ASP   164      59.081  48.506  88.207  1.00  0.00           O  
ATOM   2622  N   VAL   165      60.777  49.694  89.193  1.00  0.00           N  
ATOM   2623  H   VAL   165      61.698  49.566  89.587  1.00  0.00           H  
ATOM   2624  CA  VAL   165      60.155  51.029  89.187  1.00  0.00           C  
ATOM   2625  HA  VAL   165      59.202  50.930  88.668  1.00  0.00           H  
ATOM   2626  CB  VAL   165      60.016  51.385  90.698  1.00  0.00           C  
ATOM   2627  HB  VAL   165      59.331  52.232  90.656  1.00  0.00           H  
ATOM   2628  CG1 VAL   165      59.166  50.353  91.503  1.00  0.00           C  
ATOM   2629 HG11 VAL   165      58.310  50.019  90.917  1.00  0.00           H  
ATOM   2630 HG12 VAL   165      59.881  49.580  91.785  1.00  0.00           H  
ATOM   2631 HG13 VAL   165      58.732  50.829  92.382  1.00  0.00           H  
ATOM   2632  CG2 VAL   165      61.336  51.769  91.332  1.00  0.00           C  
ATOM   2633 HG21 VAL   165      62.005  52.542  90.954  1.00  0.00           H  
ATOM   2634 HG22 VAL   165      60.995  52.008  92.340  1.00  0.00           H  
ATOM   2635 HG23 VAL   165      61.992  50.926  91.545  1.00  0.00           H  
ATOM   2636  C   VAL   165      60.995  52.013  88.400  1.00  0.00           C  
ATOM   2637  O   VAL   165      60.537  52.980  87.877  1.00  0.00           O  
ATOM   2638  N   HIE   166      62.320  51.763  88.225  1.00  0.00           N  
ATOM   2639  H   HIE   166      62.730  50.890  88.527  1.00  0.00           H  
ATOM   2640  CA  HIE   166      63.197  52.724  87.582  1.00  0.00           C  
ATOM   2641  HA  HIE   166      62.723  53.687  87.771  1.00  0.00           H  
ATOM   2642  CB  HIE   166      64.642  52.798  88.235  1.00  0.00           C  
ATOM   2643  HB2 HIE   166      64.553  52.667  89.314  1.00  0.00           H  
ATOM   2644  HB3 HIE   166      65.182  51.904  87.924  1.00  0.00           H  
ATOM   2645  CG  HIE   166      65.296  54.043  87.881  1.00  0.00           C  
ATOM   2646  ND1 HIE   166      64.915  55.312  88.341  1.00  0.00           N  
ATOM   2647  CE1 HIE   166      65.470  56.249  87.574  1.00  0.00           C  
ATOM   2648  HE1 HIE   166      65.152  57.279  87.504  1.00  0.00           H  
ATOM   2649  NE2 HIE   166      66.191  55.667  86.559  1.00  0.00           N  
ATOM   2650  HE2 HIE   166      66.569  56.151  85.757  1.00  0.00           H  
ATOM   2651  CD2 HIE   166      66.091  54.259  86.689  1.00  0.00           C  
ATOM   2652  HD2 HIE   166      66.529  53.480  86.083  1.00  0.00           H  
ATOM   2653  C   HIE   166      63.300  52.540  86.110  1.00  0.00           C  
ATOM   2654  O   HIE   166      63.411  51.420  85.652  1.00  0.00           O  
ATOM   2655  N   ASP   167      63.434  53.567  85.329  1.00  0.00           N  
ATOM   2656  H   ASP   167      63.629  54.441  85.797  1.00  0.00           H  
ATOM   2657  CA  ASP   167      63.618  53.431  83.932  1.00  0.00           C  
ATOM   2658  HA  ASP   167      62.843  52.716  83.656  1.00  0.00           H  
ATOM   2659  CB  ASP   167      63.305  54.631  83.095  1.00  0.00           C  
ATOM   2660  HB2 ASP   167      64.221  55.216  83.008  1.00  0.00           H  
ATOM   2661  HB3 ASP   167      63.202  54.234  82.085  1.00  0.00           H  
ATOM   2662  CG  ASP   167      62.047  55.385  83.400  1.00  0.00           C  
ATOM   2663  OD1 ASP   167      61.076  54.838  83.916  1.00  0.00           O  
ATOM   2664  OD2 ASP   167      62.047  56.606  83.101  1.00  0.00           O  
ATOM   2665  C   ASP   167      65.001  52.722  83.503  1.00  0.00           C  
ATOM   2666  O   ASP   167      66.077  53.358  83.543  1.00  0.00           O  
ATOM   2667  N   VAL   168      65.116  51.458  83.133  1.00  0.00           N  
ATOM   2668  H   VAL   168      64.366  50.781  83.141  1.00  0.00           H  
ATOM   2669  CA  VAL   168      66.465  50.720  83.132  1.00  0.00           C  
ATOM   2670  HA  VAL   168      67.128  50.957  83.964  1.00  0.00           H  
ATOM   2671  CB  VAL   168      66.281  49.207  83.425  1.00  0.00           C  
ATOM   2672  HB  VAL   168      65.649  48.865  82.605  1.00  0.00           H  
ATOM   2673  CG1 VAL   168      67.540  48.347  83.361  1.00  0.00           C  
ATOM   2674 HG11 VAL   168      67.951  48.439  82.356  1.00  0.00           H  
ATOM   2675 HG12 VAL   168      68.285  48.593  84.117  1.00  0.00           H  
ATOM   2676 HG13 VAL   168      67.333  47.290  83.529  1.00  0.00           H  
ATOM   2677  CG2 VAL   168      65.676  49.003  84.804  1.00  0.00           C  
ATOM   2678 HG21 VAL   168      64.877  49.691  85.078  1.00  0.00           H  
ATOM   2679 HG22 VAL   168      65.339  47.967  84.789  1.00  0.00           H  
ATOM   2680 HG23 VAL   168      66.496  49.172  85.502  1.00  0.00           H  
ATOM   2681  C   VAL   168      67.262  51.057  81.867  1.00  0.00           C  
ATOM   2682  O   VAL   168      68.551  51.263  81.910  1.00  0.00           O  
ATOM   2683  N   GLY   169      66.639  51.162  80.711  1.00  0.00           N  
ATOM   2684  H   GLY   169      65.642  51.020  80.630  1.00  0.00           H  
ATOM   2685  CA  GLY   169      67.402  51.731  79.584  1.00  0.00           C  
ATOM   2686  HA2 GLY   169      68.269  51.152  79.267  1.00  0.00           H  
ATOM   2687  HA3 GLY   169      66.638  51.816  78.812  1.00  0.00           H  
ATOM   2688  C   GLY   169      67.950  53.118  79.893  1.00  0.00           C  
ATOM   2689  O   GLY   169      69.046  53.434  79.329  1.00  0.00           O  
ATOM   2690  N   GLU   170      67.341  53.845  80.840  1.00  0.00           N  
ATOM   2691  H   GLU   170      66.448  53.463  81.117  1.00  0.00           H  
ATOM   2692  CA  GLU   170      67.770  55.169  81.225  1.00  0.00           C  
ATOM   2693  HA  GLU   170      68.255  55.683  80.395  1.00  0.00           H  
ATOM   2694  CB  GLU   170      66.651  55.968  81.746  1.00  0.00           C  
ATOM   2695  HB2 GLU   170      65.790  55.710  81.130  1.00  0.00           H  
ATOM   2696  HB3 GLU   170      66.462  55.617  82.760  1.00  0.00           H  
ATOM   2697  CG  GLU   170      66.727  57.479  81.937  1.00  0.00           C  
ATOM   2698  HG2 GLU   170      67.794  57.697  81.987  1.00  0.00           H  
ATOM   2699  HG3 GLU   170      66.198  57.910  81.087  1.00  0.00           H  
ATOM   2700  CD  GLU   170      66.076  57.971  83.221  1.00  0.00           C  
ATOM   2701  OE1 GLU   170      65.146  58.843  83.037  1.00  0.00           O  
ATOM   2702  OE2 GLU   170      66.563  57.748  84.378  1.00  0.00           O  
ATOM   2703  C   GLU   170      68.883  55.103  82.248  1.00  0.00           C  
ATOM   2704  O   GLU   170      69.896  55.740  81.992  1.00  0.00           O  
ATOM   2705  N   LEU   171      68.735  54.285  83.324  1.00  0.00           N  
ATOM   2706  H   LEU   171      67.796  53.939  83.466  1.00  0.00           H  
ATOM   2707  CA  LEU   171      69.828  53.855  84.194  1.00  0.00           C  
ATOM   2708  HA  LEU   171      70.066  54.676  84.870  1.00  0.00           H  
ATOM   2709  CB  LEU   171      69.367  52.627  84.932  1.00  0.00           C  
ATOM   2710  HB2 LEU   171      68.325  52.861  85.151  1.00  0.00           H  
ATOM   2711  HB3 LEU   171      69.330  51.780  84.246  1.00  0.00           H  
ATOM   2712  CG  LEU   171      70.194  52.310  86.156  1.00  0.00           C  
ATOM   2713  HG  LEU   171      71.255  52.414  85.928  1.00  0.00           H  
ATOM   2714  CD1 LEU   171      69.762  53.355  87.194  1.00  0.00           C  
ATOM   2715 HD11 LEU   171      68.697  53.271  87.411  1.00  0.00           H  
ATOM   2716 HD12 LEU   171      70.309  53.116  88.106  1.00  0.00           H  
ATOM   2717 HD13 LEU   171      70.025  54.382  86.942  1.00  0.00           H  
ATOM   2718  CD2 LEU   171      69.932  50.920  86.794  1.00  0.00           C  
ATOM   2719 HD21 LEU   171      70.455  50.884  87.750  1.00  0.00           H  
ATOM   2720 HD22 LEU   171      68.853  50.796  86.876  1.00  0.00           H  
ATOM   2721 HD23 LEU   171      70.286  50.133  86.128  1.00  0.00           H  
ATOM   2722  C   LEU   171      71.122  53.496  83.384  1.00  0.00           C  
ATOM   2723  O   LEU   171      72.222  53.925  83.740  1.00  0.00           O  
ATOM   2724  N   ASN   172      70.971  52.794  82.245  1.00  0.00           N  
ATOM   2725  H   ASN   172      70.022  52.610  81.953  1.00  0.00           H  
ATOM   2726  CA  ASN   172      72.097  52.377  81.358  1.00  0.00           C  
ATOM   2727  HA  ASN   172      72.755  51.887  82.076  1.00  0.00           H  
ATOM   2728  CB  ASN   172      71.600  51.271  80.298  1.00  0.00           C  
ATOM   2729  HB2 ASN   172      71.214  50.373  80.781  1.00  0.00           H  
ATOM   2730  HB3 ASN   172      70.817  51.698  79.673  1.00  0.00           H  
ATOM   2731  CG  ASN   172      72.744  50.885  79.401  1.00  0.00           C  
ATOM   2732  OD1 ASN   172      73.893  50.738  79.733  1.00  0.00           O  
ATOM   2733  ND2 ASN   172      72.447  50.741  78.079  1.00  0.00           N  
ATOM   2734 HD21 ASN   172      73.102  50.074  77.697  1.00  0.00           H  
ATOM   2735 HD22 ASN   172      71.492  50.555  77.806  1.00  0.00           H  
ATOM   2736  C   ASN   172      72.714  53.507  80.624  1.00  0.00           C  
ATOM   2737  O   ASN   172      73.877  53.496  80.217  1.00  0.00           O  
ATOM   2738  N   THR   173      71.975  54.643  80.540  1.00  0.00           N  
ATOM   2739  H   THR   173      71.048  54.628  80.942  1.00  0.00           H  
ATOM   2740  CA  THR   173      72.361  55.904  79.804  1.00  0.00           C  
ATOM   2741  HA  THR   173      73.075  55.636  79.025  1.00  0.00           H  
ATOM   2742  CB  THR   173      71.174  56.362  78.977  1.00  0.00           C  
ATOM   2743  HB  THR   173      70.361  56.537  79.682  1.00  0.00           H  
ATOM   2744  CG2 THR   173      71.292  57.772  78.386  1.00  0.00           C  
ATOM   2745 HG21 THR   173      72.167  57.915  77.753  1.00  0.00           H  
ATOM   2746 HG22 THR   173      70.376  57.875  77.805  1.00  0.00           H  
ATOM   2747 HG23 THR   173      71.409  58.571  79.118  1.00  0.00           H  
ATOM   2748  OG1 THR   173      70.689  55.440  78.026  1.00  0.00           O  
ATOM   2749  HG1 THR   173      70.397  54.616  78.423  1.00  0.00           H  
ATOM   2750  C   THR   173      72.981  56.974  80.671  1.00  0.00           C  
ATOM   2751  O   THR   173      73.922  57.700  80.238  1.00  0.00           O  
ATOM   2752  N   ARG   174      72.596  57.011  81.935  1.00  0.00           N  
ATOM   2753  H   ARG   174      71.807  56.444  82.211  1.00  0.00           H  
ATOM   2754  CA  ARG   174      73.141  57.944  82.934  1.00  0.00           C  
ATOM   2755  HA  ARG   174      72.902  58.954  82.599  1.00  0.00           H  
ATOM   2756  CB  ARG   174      72.467  57.815  84.292  1.00  0.00           C  
ATOM   2757  HB2 ARG   174      72.521  56.762  84.568  1.00  0.00           H  
ATOM   2758  HB3 ARG   174      73.065  58.409  84.983  1.00  0.00           H  
ATOM   2759  CG  ARG   174      70.995  58.153  84.390  1.00  0.00           C  
ATOM   2760  HG2 ARG   174      70.812  58.935  83.652  1.00  0.00           H  
ATOM   2761  HG3 ARG   174      70.564  57.239  83.982  1.00  0.00           H  
ATOM   2762  CD  ARG   174      70.344  58.305  85.778  1.00  0.00           C  
ATOM   2763  HD2 ARG   174      70.487  57.430  86.412  1.00  0.00           H  
ATOM   2764  HD3 ARG   174      70.744  59.161  86.321  1.00  0.00           H  
ATOM   2765  NE  ARG   174      68.860  58.563  85.673  1.00  0.00           N  
ATOM   2766  HE  ARG   174      68.399  58.126  84.887  1.00  0.00           H  
ATOM   2767  CZ  ARG   174      68.202  59.241  86.520  1.00  0.00           C  
ATOM   2768  NH1 ARG   174      68.703  59.947  87.517  1.00  0.00           N  
ATOM   2769 HH11 ARG   174      69.673  59.737  87.705  1.00  0.00           H  
ATOM   2770 HH12 ARG   174      68.233  60.490  88.227  1.00  0.00           H  
ATOM   2771  NH2 ARG   174      66.958  59.482  86.303  1.00  0.00           N  
ATOM   2772 HH21 ARG   174      66.512  59.206  85.441  1.00  0.00           H  
ATOM   2773 HH22 ARG   174      66.519  60.038  87.023  1.00  0.00           H  
ATOM   2774  C   ARG   174      74.685  57.890  83.199  1.00  0.00           C  
ATOM   2775  O   ARG   174      75.339  58.905  83.376  1.00  0.00           O  
ATOM   2776  N   LEU   175      75.212  56.673  83.175  1.00  0.00           N  
ATOM   2777  H   LEU   175      74.555  55.914  83.056  1.00  0.00           H  
ATOM   2778  CA  LEU   175      76.629  56.249  83.232  1.00  0.00           C  
ATOM   2779  HA  LEU   175      77.034  56.477  84.218  1.00  0.00           H  
ATOM   2780  CB  LEU   175      76.643  54.760  83.012  1.00  0.00           C  
ATOM   2781  HB2 LEU   175      75.994  54.548  82.162  1.00  0.00           H  
ATOM   2782  HB3 LEU   175      77.659  54.490  82.724  1.00  0.00           H  
ATOM   2783  CG  LEU   175      76.229  53.749  84.173  1.00  0.00           C  
ATOM   2784  HG  LEU   175      75.383  54.156  84.726  1.00  0.00           H  
ATOM   2785  CD1 LEU   175      75.628  52.471  83.609  1.00  0.00           C  
ATOM   2786 HD11 LEU   175      74.816  52.683  82.913  1.00  0.00           H  
ATOM   2787 HD12 LEU   175      76.418  51.890  83.133  1.00  0.00           H  
ATOM   2788 HD13 LEU   175      75.305  51.916  84.489  1.00  0.00           H  
ATOM   2789  CD2 LEU   175      77.381  53.533  85.152  1.00  0.00           C  
ATOM   2790 HD21 LEU   175      77.662  54.491  85.590  1.00  0.00           H  
ATOM   2791 HD22 LEU   175      77.189  52.811  85.945  1.00  0.00           H  
ATOM   2792 HD23 LEU   175      78.116  53.085  84.484  1.00  0.00           H  
ATOM   2793  C   LEU   175      77.550  57.018  82.306  1.00  0.00           C  
ATOM   2794  O   LEU   175      78.749  57.138  82.580  1.00  0.00           O  
ATOM   2795  N   THR   176      76.937  57.537  81.233  1.00  0.00           N  
ATOM   2796  H   THR   176      75.980  57.221  81.171  1.00  0.00           H  
ATOM   2797  CA  THR   176      77.485  58.575  80.339  1.00  0.00           C  
ATOM   2798  HA  THR   176      78.532  58.781  80.560  1.00  0.00           H  
ATOM   2799  CB  THR   176      77.434  58.223  78.799  1.00  0.00           C  
ATOM   2800  HB  THR   176      76.397  58.063  78.504  1.00  0.00           H  
ATOM   2801  CG2 THR   176      78.211  59.191  77.961  1.00  0.00           C  
ATOM   2802 HG21 THR   176      79.278  59.158  78.179  1.00  0.00           H  
ATOM   2803 HG22 THR   176      78.217  58.935  76.902  1.00  0.00           H  
ATOM   2804 HG23 THR   176      77.825  60.207  78.046  1.00  0.00           H  
ATOM   2805  OG1 THR   176      78.212  57.069  78.626  1.00  0.00           O  
ATOM   2806  HG1 THR   176      77.553  56.383  78.754  1.00  0.00           H  
ATOM   2807  C   THR   176      76.801  59.929  80.529  1.00  0.00           C  
ATOM   2808  O   THR   176      77.501  60.917  80.746  1.00  0.00           O  
ATOM   2809  N   ASP   177      75.496  60.017  80.336  1.00  0.00           N  
ATOM   2810  H   ASP   177      74.902  59.230  80.113  1.00  0.00           H  
ATOM   2811  CA  ASP   177      74.837  61.298  80.165  1.00  0.00           C  
ATOM   2812  HA  ASP   177      75.424  61.826  79.414  1.00  0.00           H  
ATOM   2813  CB  ASP   177      73.440  60.989  79.743  1.00  0.00           C  
ATOM   2814  HB2 ASP   177      73.447  60.395  78.829  1.00  0.00           H  
ATOM   2815  HB3 ASP   177      72.793  60.461  80.443  1.00  0.00           H  
ATOM   2816  CG  ASP   177      72.711  62.245  79.313  1.00  0.00           C  
ATOM   2817  OD1 ASP   177      72.850  62.662  78.117  1.00  0.00           O  
ATOM   2818  OD2 ASP   177      71.933  62.825  80.116  1.00  0.00           O  
ATOM   2819  C   ASP   177      74.783  62.244  81.366  1.00  0.00           C  
ATOM   2820  O   ASP   177      74.896  63.427  81.173  1.00  0.00           O  
ATOM   2821  N   ASP   178      74.640  61.640  82.560  1.00  0.00           N  
ATOM   2822  H   ASP   178      74.587  60.631  82.561  1.00  0.00           H  
ATOM   2823  CA  ASP   178      74.734  62.319  83.885  1.00  0.00           C  
ATOM   2824  HA  ASP   178      74.275  63.305  83.815  1.00  0.00           H  
ATOM   2825  CB  ASP   178      73.759  61.641  84.814  1.00  0.00           C  
ATOM   2826  HB2 ASP   178      73.715  60.575  84.589  1.00  0.00           H  
ATOM   2827  HB3 ASP   178      74.076  61.642  85.857  1.00  0.00           H  
ATOM   2828  CG  ASP   178      72.321  62.156  84.727  1.00  0.00           C  
ATOM   2829  OD1 ASP   178      71.539  61.647  85.542  1.00  0.00           O  
ATOM   2830  OD2 ASP   178      71.896  62.958  83.818  1.00  0.00           O  
ATOM   2831  C   ASP   178      76.162  62.461  84.380  1.00  0.00           C  
ATOM   2832  O   ASP   178      76.514  63.457  84.956  1.00  0.00           O  
ATOM   2833  N   VAL   179      77.065  61.570  84.088  1.00  0.00           N  
ATOM   2834  H   VAL   179      76.818  60.821  83.457  1.00  0.00           H  
ATOM   2835  CA  VAL   179      78.514  61.815  84.308  1.00  0.00           C  
ATOM   2836  HA  VAL   179      78.537  62.211  85.324  1.00  0.00           H  
ATOM   2837  CB  VAL   179      79.298  60.489  84.187  1.00  0.00           C  
ATOM   2838  HB  VAL   179      79.012  60.172  83.184  1.00  0.00           H  
ATOM   2839  CG1 VAL   179      80.765  60.731  84.399  1.00  0.00           C  
ATOM   2840 HG11 VAL   179      81.276  59.769  84.443  1.00  0.00           H  
ATOM   2841 HG12 VAL   179      81.223  61.187  83.522  1.00  0.00           H  
ATOM   2842 HG13 VAL   179      81.080  61.277  85.288  1.00  0.00           H  
ATOM   2843  CG2 VAL   179      78.837  59.619  85.376  1.00  0.00           C  
ATOM   2844 HG21 VAL   179      79.146  58.605  85.119  1.00  0.00           H  
ATOM   2845 HG22 VAL   179      79.332  59.982  86.277  1.00  0.00           H  
ATOM   2846 HG23 VAL   179      77.757  59.630  85.522  1.00  0.00           H  
ATOM   2847  C   VAL   179      79.067  62.936  83.377  1.00  0.00           C  
ATOM   2848  O   VAL   179      79.877  63.758  83.836  1.00  0.00           O  
ATOM   2849  N   SER   180      78.567  63.145  82.192  1.00  0.00           N  
ATOM   2850  H   SER   180      77.832  62.499  81.940  1.00  0.00           H  
ATOM   2851  CA  SER   180      78.898  64.253  81.286  1.00  0.00           C  
ATOM   2852  HA  SER   180      79.954  64.224  81.017  1.00  0.00           H  
ATOM   2853  CB  SER   180      78.155  64.120  79.965  1.00  0.00           C  
ATOM   2854  HB2 SER   180      77.091  63.956  80.138  1.00  0.00           H  
ATOM   2855  HB3 SER   180      78.139  65.107  79.501  1.00  0.00           H  
ATOM   2856  OG  SER   180      78.606  63.038  79.162  1.00  0.00           O  
ATOM   2857  HG  SER   180      79.501  63.216  78.863  1.00  0.00           H  
ATOM   2858  C   SER   180      78.553  65.598  81.894  1.00  0.00           C  
ATOM   2859  O   SER   180      79.257  66.567  81.628  1.00  0.00           O  
ATOM   2860  N   LYS   181      77.542  65.683  82.724  1.00  0.00           N  
ATOM   2861  H   LYS   181      76.995  64.886  83.017  1.00  0.00           H  
ATOM   2862  CA  LYS   181      77.302  66.953  83.450  1.00  0.00           C  
ATOM   2863  HA  LYS   181      77.260  67.824  82.796  1.00  0.00           H  
ATOM   2864  CB  LYS   181      75.940  66.824  84.114  1.00  0.00           C  
ATOM   2865  HB2 LYS   181      76.035  66.052  84.877  1.00  0.00           H  
ATOM   2866  HB3 LYS   181      75.735  67.694  84.737  1.00  0.00           H  
ATOM   2867  CG  LYS   181      74.826  66.608  83.091  1.00  0.00           C  
ATOM   2868  HG2 LYS   181      74.868  67.423  82.369  1.00  0.00           H  
ATOM   2869  HG3 LYS   181      74.987  65.675  82.552  1.00  0.00           H  
ATOM   2870  CD  LYS   181      73.420  66.501  83.691  1.00  0.00           C  
ATOM   2871  HD2 LYS   181      73.587  65.786  84.496  1.00  0.00           H  
ATOM   2872  HD3 LYS   181      73.056  67.406  84.177  1.00  0.00           H  
ATOM   2873  CE  LYS   181      72.302  66.057  82.705  1.00  0.00           C  
ATOM   2874  HE2 LYS   181      71.364  65.959  83.252  1.00  0.00           H  
ATOM   2875  HE3 LYS   181      72.169  66.822  81.940  1.00  0.00           H  
ATOM   2876  NZ  LYS   181      72.615  64.771  81.984  1.00  0.00           N  
ATOM   2877  HZ1 LYS   181      73.528  64.561  81.608  1.00  0.00           H  
ATOM   2878  HZ2 LYS   181      72.375  63.914  82.463  1.00  0.00           H  
ATOM   2879  HZ3 LYS   181      72.138  64.574  81.116  1.00  0.00           H  
ATOM   2880  C   LYS   181      78.372  67.440  84.337  1.00  0.00           C  
ATOM   2881  O   LYS   181      78.525  68.637  84.488  1.00  0.00           O  
ATOM   2882  N   ILE   182      79.090  66.583  85.017  1.00  0.00           N  
ATOM   2883  H   ILE   182      78.803  65.616  84.954  1.00  0.00           H  
ATOM   2884  CA  ILE   182      80.314  66.942  85.798  1.00  0.00           C  
ATOM   2885  HA  ILE   182      80.269  67.901  86.315  1.00  0.00           H  
ATOM   2886  CB  ILE   182      80.583  65.814  86.831  1.00  0.00           C  
ATOM   2887  HB  ILE   182      80.912  64.951  86.253  1.00  0.00           H  
ATOM   2888  CG2 ILE   182      81.792  66.173  87.706  1.00  0.00           C  
ATOM   2889 HG21 ILE   182      82.663  65.995  87.075  1.00  0.00           H  
ATOM   2890 HG22 ILE   182      81.809  67.141  88.207  1.00  0.00           H  
ATOM   2891 HG23 ILE   182      81.811  65.385  88.459  1.00  0.00           H  
ATOM   2892  CG1 ILE   182      79.407  65.500  87.785  1.00  0.00           C  
ATOM   2893 HG12 ILE   182      79.613  65.623  88.849  1.00  0.00           H  
ATOM   2894 HG13 ILE   182      78.658  66.248  87.526  1.00  0.00           H  
ATOM   2895  CD1 ILE   182      78.820  64.114  87.622  1.00  0.00           C  
ATOM   2896 HD11 ILE   182      78.328  63.906  86.672  1.00  0.00           H  
ATOM   2897 HD12 ILE   182      79.675  63.442  87.697  1.00  0.00           H  
ATOM   2898 HD13 ILE   182      78.193  63.852  88.474  1.00  0.00           H  
ATOM   2899  C   ILE   182      81.521  67.029  84.813  1.00  0.00           C  
ATOM   2900  O   ILE   182      82.335  67.968  84.930  1.00  0.00           O  
ATOM   2901  N   ASN   183      81.566  66.223  83.744  1.00  0.00           N  
ATOM   2902  H   ASN   183      80.868  65.501  83.636  1.00  0.00           H  
ATOM   2903  CA  ASN   183      82.677  66.111  82.797  1.00  0.00           C  
ATOM   2904  HA  ASN   183      83.607  65.883  83.318  1.00  0.00           H  
ATOM   2905  CB  ASN   183      82.469  64.955  81.877  1.00  0.00           C  
ATOM   2906  HB2 ASN   183      82.167  64.110  82.496  1.00  0.00           H  
ATOM   2907  HB3 ASN   183      81.658  65.224  81.200  1.00  0.00           H  
ATOM   2908  CG  ASN   183      83.675  64.663  81.080  1.00  0.00           C  
ATOM   2909  OD1 ASN   183      84.213  63.555  81.217  1.00  0.00           O  
ATOM   2910  ND2 ASN   183      84.108  65.414  80.060  1.00  0.00           N  
ATOM   2911 HD21 ASN   183      84.938  65.135  79.557  1.00  0.00           H  
ATOM   2912 HD22 ASN   183      83.668  66.309  79.896  1.00  0.00           H  
ATOM   2913  C   ASN   183      82.916  67.453  82.108  1.00  0.00           C  
ATOM   2914  O   ASN   183      84.032  67.845  81.751  1.00  0.00           O  
ATOM   2915  N   GLU   184      81.830  68.230  81.841  1.00  0.00           N  
ATOM   2916  H   GLU   184      80.934  67.791  82.000  1.00  0.00           H  
ATOM   2917  CA  GLU   184      81.762  69.645  81.323  1.00  0.00           C  
ATOM   2918  HA  GLU   184      82.200  69.825  80.341  1.00  0.00           H  
ATOM   2919  CB  GLU   184      80.230  69.849  81.148  1.00  0.00           C  
ATOM   2920  HB2 GLU   184      79.788  69.108  80.482  1.00  0.00           H  
ATOM   2921  HB3 GLU   184      79.818  69.820  82.157  1.00  0.00           H  
ATOM   2922  CG  GLU   184      79.694  71.216  80.733  1.00  0.00           C  
ATOM   2923  HG2 GLU   184      78.649  71.012  80.499  1.00  0.00           H  
ATOM   2924  HG3 GLU   184      79.628  71.851  81.617  1.00  0.00           H  
ATOM   2925  CD  GLU   184      80.449  71.828  79.593  1.00  0.00           C  
ATOM   2926  OE1 GLU   184      80.163  73.092  79.461  1.00  0.00           O  
ATOM   2927  OE2 GLU   184      81.215  71.162  78.873  1.00  0.00           O  
ATOM   2928  C   GLU   184      82.406  70.668  82.276  1.00  0.00           C  
ATOM   2929  O   GLU   184      82.527  71.834  81.904  1.00  0.00           O  
ATOM   2930  N   VAL   185      82.667  70.335  83.619  1.00  0.00           N  
ATOM   2931  H   VAL   185      82.515  69.417  84.012  1.00  0.00           H  
ATOM   2932  CA  VAL   185      83.039  71.427  84.549  1.00  0.00           C  
ATOM   2933  HA  VAL   185      83.440  72.273  83.991  1.00  0.00           H  
ATOM   2934  CB  VAL   185      81.719  71.903  85.318  1.00  0.00           C  
ATOM   2935  HB  VAL   185      81.021  72.224  84.545  1.00  0.00           H  
ATOM   2936  CG1 VAL   185      81.229  70.788  86.231  1.00  0.00           C  
ATOM   2937 HG11 VAL   185      82.044  70.388  86.834  1.00  0.00           H  
ATOM   2938 HG12 VAL   185      80.464  71.136  86.924  1.00  0.00           H  
ATOM   2939 HG13 VAL   185      80.827  69.975  85.626  1.00  0.00           H  
ATOM   2940  CG2 VAL   185      81.978  73.169  86.132  1.00  0.00           C  
ATOM   2941 HG21 VAL   185      81.046  73.711  86.289  1.00  0.00           H  
ATOM   2942 HG22 VAL   185      82.362  73.030  87.142  1.00  0.00           H  
ATOM   2943 HG23 VAL   185      82.646  73.894  85.667  1.00  0.00           H  
ATOM   2944  C   VAL   185      84.214  70.965  85.487  1.00  0.00           C  
ATOM   2945  O   VAL   185      84.751  71.831  86.200  1.00  0.00           O  
ATOM   2946  N   ILE   186      84.542  69.685  85.581  1.00  0.00           N  
ATOM   2947  H   ILE   186      84.121  69.057  84.911  1.00  0.00           H  
ATOM   2948  CA  ILE   186      85.602  69.084  86.495  1.00  0.00           C  
ATOM   2949  HA  ILE   186      85.397  69.590  87.438  1.00  0.00           H  
ATOM   2950  CB  ILE   186      85.315  67.564  86.743  1.00  0.00           C  
ATOM   2951  HB  ILE   186      84.369  67.588  87.283  1.00  0.00           H  
ATOM   2952  CG2 ILE   186      85.155  66.663  85.580  1.00  0.00           C  
ATOM   2953 HG21 ILE   186      86.036  66.089  85.293  1.00  0.00           H  
ATOM   2954 HG22 ILE   186      84.332  65.956  85.486  1.00  0.00           H  
ATOM   2955 HG23 ILE   186      85.009  67.327  84.728  1.00  0.00           H  
ATOM   2956  CG1 ILE   186      86.217  67.030  87.872  1.00  0.00           C  
ATOM   2957 HG12 ILE   186      87.203  66.951  87.413  1.00  0.00           H  
ATOM   2958 HG13 ILE   186      86.286  67.647  88.767  1.00  0.00           H  
ATOM   2959  CD1 ILE   186      85.721  65.733  88.438  1.00  0.00           C  
ATOM   2960 HD11 ILE   186      84.691  65.905  88.750  1.00  0.00           H  
ATOM   2961 HD12 ILE   186      85.798  64.864  87.785  1.00  0.00           H  
ATOM   2962 HD13 ILE   186      86.349  65.306  89.220  1.00  0.00           H  
ATOM   2963  C   ILE   186      87.063  69.492  86.077  1.00  0.00           C  
ATOM   2964  O   ILE   186      87.988  69.280  86.900  1.00  0.00           O  
ATOM   2965  N   GLY   187      87.292  70.103  84.878  1.00  0.00           N  
ATOM   2966  H   GLY   187      86.515  70.403  84.306  1.00  0.00           H  
ATOM   2967  CA  GLY   187      88.647  70.352  84.344  1.00  0.00           C  
ATOM   2968  HA2 GLY   187      89.416  70.193  85.101  1.00  0.00           H  
ATOM   2969  HA3 GLY   187      88.736  69.750  83.440  1.00  0.00           H  
ATOM   2970  C   GLY   187      88.845  71.816  84.074  1.00  0.00           C  
ATOM   2971  O   GLY   187      88.817  72.713  84.936  1.00  0.00           O  
ATOM   2972  N   ASP   188      89.137  72.069  82.812  1.00  0.00           N  
ATOM   2973  H   ASP   188      88.833  71.277  82.265  1.00  0.00           H  
ATOM   2974  CA  ASP   188      89.467  73.350  82.165  1.00  0.00           C  
ATOM   2975  HA  ASP   188      90.508  73.527  82.435  1.00  0.00           H  
ATOM   2976  CB  ASP   188      89.399  73.230  80.654  1.00  0.00           C  
ATOM   2977  HB2 ASP   188      89.733  74.193  80.267  1.00  0.00           H  
ATOM   2978  HB3 ASP   188      90.179  72.557  80.296  1.00  0.00           H  
ATOM   2979  CG  ASP   188      87.959  72.891  80.116  1.00  0.00           C  
ATOM   2980  OD1 ASP   188      87.546  73.551  79.102  1.00  0.00           O  
ATOM   2981  OD2 ASP   188      87.187  72.079  80.593  1.00  0.00           O  
ATOM   2982  C   ASP   188      88.576  74.502  82.646  1.00  0.00           C  
ATOM   2983  O   ASP   188      89.093  75.605  82.646  1.00  0.00           O  
ATOM   2984  N   LYS   189      87.299  74.323  83.015  1.00  0.00           N  
ATOM   2985  H   LYS   189      86.954  73.373  83.017  1.00  0.00           H  
ATOM   2986  CA  LYS   189      86.525  75.450  83.570  1.00  0.00           C  
ATOM   2987  HA  LYS   189      86.440  76.289  82.879  1.00  0.00           H  
ATOM   2988  CB  LYS   189      85.149  74.819  83.875  1.00  0.00           C  
ATOM   2989  HB2 LYS   189      85.282  73.922  84.479  1.00  0.00           H  
ATOM   2990  HB3 LYS   189      84.682  75.609  84.463  1.00  0.00           H  
ATOM   2991  CG  LYS   189      84.205  74.523  82.710  1.00  0.00           C  
ATOM   2992  HG2 LYS   189      84.602  73.625  82.237  1.00  0.00           H  
ATOM   2993  HG3 LYS   189      83.246  74.176  83.094  1.00  0.00           H  
ATOM   2994  CD  LYS   189      83.995  75.650  81.682  1.00  0.00           C  
ATOM   2995  HD2 LYS   189      83.914  76.627  82.159  1.00  0.00           H  
ATOM   2996  HD3 LYS   189      84.890  75.899  81.112  1.00  0.00           H  
ATOM   2997  CE  LYS   189      82.866  75.324  80.769  1.00  0.00           C  
ATOM   2998  HE2 LYS   189      81.983  75.415  81.402  1.00  0.00           H  
ATOM   2999  HE3 LYS   189      82.820  76.124  80.030  1.00  0.00           H  
ATOM   3000  NZ  LYS   189      82.919  74.011  80.034  1.00  0.00           N  
ATOM   3001  HZ1 LYS   189      83.678  74.076  79.371  1.00  0.00           H  
ATOM   3002  HZ2 LYS   189      82.978  73.259  80.706  1.00  0.00           H  
ATOM   3003  HZ3 LYS   189      82.062  73.964  79.503  1.00  0.00           H  
ATOM   3004  C   LYS   189      87.024  76.013  84.859  1.00  0.00           C  
ATOM   3005  O   LYS   189      86.744  77.191  85.147  1.00  0.00           O  
ATOM   3006  N   ILE   190      87.705  75.251  85.638  1.00  0.00           N  
ATOM   3007  H   ILE   190      87.752  74.272  85.395  1.00  0.00           H  
ATOM   3008  CA  ILE   190      88.105  75.820  86.989  1.00  0.00           C  
ATOM   3009  HA  ILE   190      87.288  76.397  87.421  1.00  0.00           H  
ATOM   3010  CB  ILE   190      88.463  74.802  88.021  1.00  0.00           C  
ATOM   3011  HB  ILE   190      89.327  74.236  87.674  1.00  0.00           H  
ATOM   3012  CG2 ILE   190      88.854  75.472  89.331  1.00  0.00           C  
ATOM   3013 HG21 ILE   190      88.033  76.081  89.709  1.00  0.00           H  
ATOM   3014 HG22 ILE   190      89.097  74.719  90.082  1.00  0.00           H  
ATOM   3015 HG23 ILE   190      89.761  76.056  89.171  1.00  0.00           H  
ATOM   3016  CG1 ILE   190      87.281  73.773  88.060  1.00  0.00           C  
ATOM   3017 HG12 ILE   190      86.333  74.246  88.319  1.00  0.00           H  
ATOM   3018 HG13 ILE   190      87.203  73.382  87.046  1.00  0.00           H  
ATOM   3019  CD1 ILE   190      87.518  72.625  89.043  1.00  0.00           C  
ATOM   3020 HD11 ILE   190      87.431  73.044  90.045  1.00  0.00           H  
ATOM   3021 HD12 ILE   190      86.734  71.869  88.987  1.00  0.00           H  
ATOM   3022 HD13 ILE   190      88.497  72.155  88.955  1.00  0.00           H  
ATOM   3023  C   ILE   190      89.312  76.780  86.739  1.00  0.00           C  
ATOM   3024  O   ILE   190      89.401  77.906  87.190  1.00  0.00           O  
ATOM   3025  N   GLY   191      90.165  76.315  85.840  1.00  0.00           N  
ATOM   3026  H   GLY   191      89.939  75.386  85.516  1.00  0.00           H  
ATOM   3027  CA  GLY   191      91.209  77.157  85.200  1.00  0.00           C  
ATOM   3028  HA2 GLY   191      91.994  77.513  85.867  1.00  0.00           H  
ATOM   3029  HA3 GLY   191      91.748  76.605  84.430  1.00  0.00           H  
ATOM   3030  C   GLY   191      90.707  78.499  84.649  1.00  0.00           C  
ATOM   3031  O   GLY   191      91.143  79.552  85.140  1.00  0.00           O  
ATOM   3032  N   MET   192      89.647  78.519  83.797  1.00  0.00           N  
ATOM   3033  H   MET   192      89.601  77.615  83.348  1.00  0.00           H  
ATOM   3034  CA  MET   192      88.862  79.704  83.285  1.00  0.00           C  
ATOM   3035  HA  MET   192      89.609  80.316  82.781  1.00  0.00           H  
ATOM   3036  CB  MET   192      87.721  79.190  82.431  1.00  0.00           C  
ATOM   3037  HB2 MET   192      88.100  78.426  81.752  1.00  0.00           H  
ATOM   3038  HB3 MET   192      86.967  78.721  83.063  1.00  0.00           H  
ATOM   3039  CG  MET   192      87.055  80.173  81.459  1.00  0.00           C  
ATOM   3040  HG2 MET   192      87.093  81.187  81.857  1.00  0.00           H  
ATOM   3041  HG3 MET   192      87.706  80.133  80.586  1.00  0.00           H  
ATOM   3042  SD  MET   192      85.343  79.759  80.992  1.00  0.00           S  
ATOM   3043  CE  MET   192      85.292  80.580  79.361  1.00  0.00           C  
ATOM   3044  HE1 MET   192      85.586  81.629  79.378  1.00  0.00           H  
ATOM   3045  HE2 MET   192      86.058  80.092  78.758  1.00  0.00           H  
ATOM   3046  HE3 MET   192      84.298  80.578  78.914  1.00  0.00           H  
ATOM   3047  C   MET   192      88.355  80.595  84.408  1.00  0.00           C  
ATOM   3048  O   MET   192      88.432  81.793  84.247  1.00  0.00           O  
ATOM   3049  N   PHE   193      87.884  80.019  85.500  1.00  0.00           N  
ATOM   3050  H   PHE   193      87.937  79.013  85.570  1.00  0.00           H  
ATOM   3051  CA  PHE   193      87.559  80.834  86.714  1.00  0.00           C  
ATOM   3052  HA  PHE   193      86.869  81.599  86.359  1.00  0.00           H  
ATOM   3053  CB  PHE   193      86.812  80.031  87.783  1.00  0.00           C  
ATOM   3054  HB2 PHE   193      85.782  79.831  87.487  1.00  0.00           H  
ATOM   3055  HB3 PHE   193      87.246  79.031  87.802  1.00  0.00           H  
ATOM   3056  CG  PHE   193      86.773  80.630  89.192  1.00  0.00           C  
ATOM   3057  CD1 PHE   193      85.858  81.631  89.469  1.00  0.00           C  
ATOM   3058  HD1 PHE   193      85.141  81.983  88.743  1.00  0.00           H  
ATOM   3059  CE1 PHE   193      85.924  82.244  90.664  1.00  0.00           C  
ATOM   3060  HE1 PHE   193      85.171  82.983  90.894  1.00  0.00           H  
ATOM   3061  CZ  PHE   193      86.737  81.797  91.704  1.00  0.00           C  
ATOM   3062  HZ  PHE   193      86.844  82.364  92.616  1.00  0.00           H  
ATOM   3063  CE2 PHE   193      87.531  80.622  91.556  1.00  0.00           C  
ATOM   3064  HE2 PHE   193      88.175  80.247  92.338  1.00  0.00           H  
ATOM   3065  CD2 PHE   193      87.534  80.095  90.275  1.00  0.00           C  
ATOM   3066  HD2 PHE   193      88.262  79.306  90.157  1.00  0.00           H  
ATOM   3067  C   PHE   193      88.691  81.653  87.384  1.00  0.00           C  
ATOM   3068  O   PHE   193      88.521  82.884  87.344  1.00  0.00           O  
ATOM   3069  N   PHE   194      89.782  81.057  87.876  1.00  0.00           N  
ATOM   3070  H   PHE   194      89.795  80.048  87.830  1.00  0.00           H  
ATOM   3071  CA  PHE   194      90.938  81.707  88.499  1.00  0.00           C  
ATOM   3072  HA  PHE   194      90.592  82.191  89.412  1.00  0.00           H  
ATOM   3073  CB  PHE   194      91.981  80.648  88.935  1.00  0.00           C  
ATOM   3074  HB2 PHE   194      92.244  79.957  88.135  1.00  0.00           H  
ATOM   3075  HB3 PHE   194      92.908  81.180  89.147  1.00  0.00           H  
ATOM   3076  CG  PHE   194      91.704  79.966  90.231  1.00  0.00           C  
ATOM   3077  CD1 PHE   194      92.008  80.602  91.463  1.00  0.00           C  
ATOM   3078  HD1 PHE   194      92.608  81.499  91.423  1.00  0.00           H  
ATOM   3079  CE1 PHE   194      91.552  80.106  92.734  1.00  0.00           C  
ATOM   3080  HE1 PHE   194      91.825  80.537  93.686  1.00  0.00           H  
ATOM   3081  CZ  PHE   194      90.891  78.853  92.702  1.00  0.00           C  
ATOM   3082  HZ  PHE   194      90.562  78.477  93.660  1.00  0.00           H  
ATOM   3083  CE2 PHE   194      90.644  78.199  91.457  1.00  0.00           C  
ATOM   3084  HE2 PHE   194      90.112  77.260  91.440  1.00  0.00           H  
ATOM   3085  CD2 PHE   194      91.002  78.742  90.222  1.00  0.00           C  
ATOM   3086  HD2 PHE   194      90.698  78.199  89.339  1.00  0.00           H  
ATOM   3087  C   PHE   194      91.582  82.724  87.569  1.00  0.00           C  
ATOM   3088  O   PHE   194      91.810  83.817  88.136  1.00  0.00           O  
ATOM   3089  N   GLN   195      91.729  82.411  86.255  1.00  0.00           N  
ATOM   3090  H   GLN   195      91.558  81.457  85.972  1.00  0.00           H  
ATOM   3091  CA  GLN   195      92.383  83.210  85.239  1.00  0.00           C  
ATOM   3092  HA  GLN   195      93.344  83.605  85.567  1.00  0.00           H  
ATOM   3093  CB  GLN   195      92.497  82.335  83.960  1.00  0.00           C  
ATOM   3094  HB2 GLN   195      93.084  81.438  84.158  1.00  0.00           H  
ATOM   3095  HB3 GLN   195      91.508  81.933  83.742  1.00  0.00           H  
ATOM   3096  CG  GLN   195      93.064  82.981  82.676  1.00  0.00           C  
ATOM   3097  HG2 GLN   195      92.672  83.998  82.658  1.00  0.00           H  
ATOM   3098  HG3 GLN   195      94.153  82.980  82.634  1.00  0.00           H  
ATOM   3099  CD  GLN   195      92.689  82.177  81.435  1.00  0.00           C  
ATOM   3100  OE1 GLN   195      92.404  81.001  81.411  1.00  0.00           O  
ATOM   3101  NE2 GLN   195      92.494  82.857  80.344  1.00  0.00           N  
ATOM   3102 HE21 GLN   195      92.744  83.834  80.406  1.00  0.00           H  
ATOM   3103 HE22 GLN   195      92.349  82.359  79.477  1.00  0.00           H  
ATOM   3104  C   GLN   195      91.508  84.441  85.046  1.00  0.00           C  
ATOM   3105  O   GLN   195      92.097  85.551  84.889  1.00  0.00           O  
ATOM   3106  N   SER   196      90.177  84.435  84.801  1.00  0.00           N  
ATOM   3107  H   SER   196      89.741  83.529  84.896  1.00  0.00           H  
ATOM   3108  CA  SER   196      89.378  85.583  84.590  1.00  0.00           C  
ATOM   3109  HA  SER   196      89.825  86.150  83.773  1.00  0.00           H  
ATOM   3110  CB  SER   196      88.026  85.011  84.182  1.00  0.00           C  
ATOM   3111  HB2 SER   196      87.745  84.393  85.035  1.00  0.00           H  
ATOM   3112  HB3 SER   196      87.352  85.832  83.937  1.00  0.00           H  
ATOM   3113  OG  SER   196      88.198  84.134  83.066  1.00  0.00           O  
ATOM   3114  HG  SER   196      88.189  83.225  83.375  1.00  0.00           H  
ATOM   3115  C   SER   196      89.254  86.478  85.886  1.00  0.00           C  
ATOM   3116  O   SER   196      89.428  87.669  85.702  1.00  0.00           O  
ATOM   3117  N   MET   197      89.048  85.921  87.078  1.00  0.00           N  
ATOM   3118  H   MET   197      88.983  84.915  87.144  1.00  0.00           H  
ATOM   3119  CA  MET   197      89.118  86.724  88.363  1.00  0.00           C  
ATOM   3120  HA  MET   197      88.430  87.567  88.432  1.00  0.00           H  
ATOM   3121  CB  MET   197      88.818  85.823  89.563  1.00  0.00           C  
ATOM   3122  HB2 MET   197      89.473  84.953  89.621  1.00  0.00           H  
ATOM   3123  HB3 MET   197      88.925  86.440  90.455  1.00  0.00           H  
ATOM   3124  CG  MET   197      87.324  85.268  89.633  1.00  0.00           C  
ATOM   3125  HG2 MET   197      87.349  84.253  89.236  1.00  0.00           H  
ATOM   3126  HG3 MET   197      87.009  85.292  90.676  1.00  0.00           H  
ATOM   3127  SD  MET   197      86.070  86.369  88.811  1.00  0.00           S  
ATOM   3128  CE  MET   197      84.624  85.321  88.863  1.00  0.00           C  
ATOM   3129  HE1 MET   197      83.714  85.821  88.531  1.00  0.00           H  
ATOM   3130  HE2 MET   197      84.601  84.347  88.374  1.00  0.00           H  
ATOM   3131  HE3 MET   197      84.517  85.207  89.942  1.00  0.00           H  
ATOM   3132  C   MET   197      90.453  87.388  88.728  1.00  0.00           C  
ATOM   3133  O   MET   197      90.443  88.500  89.307  1.00  0.00           O  
ATOM   3134  N   ALA   198      91.630  86.791  88.380  1.00  0.00           N  
ATOM   3135  H   ALA   198      91.517  85.852  88.027  1.00  0.00           H  
ATOM   3136  CA  ALA   198      92.883  87.501  88.431  1.00  0.00           C  
ATOM   3137  HA  ALA   198      93.057  87.887  89.436  1.00  0.00           H  
ATOM   3138  CB  ALA   198      93.923  86.479  88.119  1.00  0.00           C  
ATOM   3139  HB1 ALA   198      94.914  86.921  88.221  1.00  0.00           H  
ATOM   3140  HB2 ALA   198      93.927  85.712  88.894  1.00  0.00           H  
ATOM   3141  HB3 ALA   198      93.702  85.983  87.173  1.00  0.00           H  
ATOM   3142  C   ALA   198      92.953  88.695  87.485  1.00  0.00           C  
ATOM   3143  O   ALA   198      93.684  89.625  87.704  1.00  0.00           O  
ATOM   3144  N   THR   199      92.115  88.734  86.428  1.00  0.00           N  
ATOM   3145  H   THR   199      91.490  87.964  86.237  1.00  0.00           H  
ATOM   3146  CA  THR   199      92.121  89.790  85.373  1.00  0.00           C  
ATOM   3147  HA  THR   199      93.128  90.125  85.126  1.00  0.00           H  
ATOM   3148  CB  THR   199      91.604  89.261  84.033  1.00  0.00           C  
ATOM   3149  HB  THR   199      90.556  88.959  84.041  1.00  0.00           H  
ATOM   3150  CG2 THR   199      91.769  90.301  82.925  1.00  0.00           C  
ATOM   3151 HG21 THR   199      92.833  90.420  82.722  1.00  0.00           H  
ATOM   3152 HG22 THR   199      91.170  90.023  82.058  1.00  0.00           H  
ATOM   3153 HG23 THR   199      91.418  91.299  83.188  1.00  0.00           H  
ATOM   3154  OG1 THR   199      92.283  88.022  83.549  1.00  0.00           O  
ATOM   3155  HG1 THR   199      92.117  87.297  84.156  1.00  0.00           H  
ATOM   3156  C   THR   199      91.231  90.916  85.828  1.00  0.00           C  
ATOM   3157  O   THR   199      91.511  92.110  85.616  1.00  0.00           O  
ATOM   3158  N   PHE   200      90.178  90.587  86.567  1.00  0.00           N  
ATOM   3159  H   PHE   200      89.878  89.625  86.635  1.00  0.00           H  
ATOM   3160  CA  PHE   200      89.332  91.583  87.181  1.00  0.00           C  
ATOM   3161  HA  PHE   200      89.029  92.460  86.609  1.00  0.00           H  
ATOM   3162  CB  PHE   200      87.963  90.915  87.556  1.00  0.00           C  
ATOM   3163  HB2 PHE   200      87.169  91.053  86.823  1.00  0.00           H  
ATOM   3164  HB3 PHE   200      88.119  89.853  87.744  1.00  0.00           H  
ATOM   3165  CG  PHE   200      87.434  91.320  88.947  1.00  0.00           C  
ATOM   3166  CD1 PHE   200      86.515  92.426  89.007  1.00  0.00           C  
ATOM   3167  HD1 PHE   200      86.190  93.028  88.172  1.00  0.00           H  
ATOM   3168  CE1 PHE   200      85.984  92.729  90.240  1.00  0.00           C  
ATOM   3169  HE1 PHE   200      85.160  93.423  90.303  1.00  0.00           H  
ATOM   3170  CZ  PHE   200      86.379  92.060  91.404  1.00  0.00           C  
ATOM   3171  HZ  PHE   200      86.074  92.416  92.377  1.00  0.00           H  
ATOM   3172  CE2 PHE   200      87.373  91.122  91.294  1.00  0.00           C  
ATOM   3173  HE2 PHE   200      87.623  90.555  92.179  1.00  0.00           H  
ATOM   3174  CD2 PHE   200      87.834  90.657  90.075  1.00  0.00           C  
ATOM   3175  HD2 PHE   200      88.443  89.767  90.017  1.00  0.00           H  
ATOM   3176  C   PHE   200      89.942  92.245  88.385  1.00  0.00           C  
ATOM   3177  O   PHE   200      89.750  93.439  88.672  1.00  0.00           O  
ATOM   3178  N   PHE   201      90.768  91.481  89.151  1.00  0.00           N  
ATOM   3179  H   PHE   201      90.876  90.496  88.956  1.00  0.00           H  
ATOM   3180  CA  PHE   201      91.468  91.992  90.326  1.00  0.00           C  
ATOM   3181  HA  PHE   201      90.716  92.512  90.921  1.00  0.00           H  
ATOM   3182  CB  PHE   201      91.988  90.844  91.267  1.00  0.00           C  
ATOM   3183  HB2 PHE   201      91.187  90.123  91.431  1.00  0.00           H  
ATOM   3184  HB3 PHE   201      92.802  90.331  90.755  1.00  0.00           H  
ATOM   3185  CG  PHE   201      92.384  91.394  92.606  1.00  0.00           C  
ATOM   3186  CD1 PHE   201      91.356  91.608  93.582  1.00  0.00           C  
ATOM   3187  HD1 PHE   201      90.327  91.323  93.418  1.00  0.00           H  
ATOM   3188  CE1 PHE   201      91.737  92.154  94.784  1.00  0.00           C  
ATOM   3189  HE1 PHE   201      91.022  92.306  95.580  1.00  0.00           H  
ATOM   3190  CZ  PHE   201      93.084  92.455  95.032  1.00  0.00           C  
ATOM   3191  HZ  PHE   201      93.318  92.837  96.015  1.00  0.00           H  
ATOM   3192  CE2 PHE   201      94.139  92.121  94.107  1.00  0.00           C  
ATOM   3193  HE2 PHE   201      95.201  92.231  94.267  1.00  0.00           H  
ATOM   3194  CD2 PHE   201      93.796  91.544  92.905  1.00  0.00           C  
ATOM   3195  HD2 PHE   201      94.507  91.408  92.103  1.00  0.00           H  
ATOM   3196  C   PHE   201      92.605  92.908  89.984  1.00  0.00           C  
ATOM   3197  O   PHE   201      92.810  94.027  90.516  1.00  0.00           O  
ATOM   3198  N   THR   202      93.368  92.452  88.978  1.00  0.00           N  
ATOM   3199  H   THR   202      93.140  91.607  88.474  1.00  0.00           H  
ATOM   3200  CA  THR   202      94.570  93.133  88.550  1.00  0.00           C  
ATOM   3201  HA  THR   202      95.018  93.633  89.409  1.00  0.00           H  
ATOM   3202  CB  THR   202      95.666  92.241  88.003  1.00  0.00           C  
ATOM   3203  HB  THR   202      96.438  92.966  87.748  1.00  0.00           H  
ATOM   3204  CG2 THR   202      96.132  91.304  89.110  1.00  0.00           C  
ATOM   3205 HG21 THR   202      96.791  90.525  88.727  1.00  0.00           H  
ATOM   3206 HG22 THR   202      96.570  91.881  89.925  1.00  0.00           H  
ATOM   3207 HG23 THR   202      95.245  90.748  89.412  1.00  0.00           H  
ATOM   3208  OG1 THR   202      95.280  91.457  86.866  1.00  0.00           O  
ATOM   3209  HG1 THR   202      94.658  90.787  87.157  1.00  0.00           H  
ATOM   3210  C   THR   202      94.263  94.225  87.470  1.00  0.00           C  
ATOM   3211  O   THR   202      94.823  95.271  87.642  1.00  0.00           O  
ATOM   3212  N   GLY   203      93.343  94.084  86.543  1.00  0.00           N  
ATOM   3213  H   GLY   203      92.994  93.145  86.411  1.00  0.00           H  
ATOM   3214  CA  GLY   203      92.780  95.267  85.816  1.00  0.00           C  
ATOM   3215  HA2 GLY   203      93.522  95.611  85.095  1.00  0.00           H  
ATOM   3216  HA3 GLY   203      91.847  95.029  85.303  1.00  0.00           H  
ATOM   3217  C   GLY   203      92.479  96.511  86.616  1.00  0.00           C  
ATOM   3218  O   GLY   203      92.798  97.643  86.212  1.00  0.00           O  
ATOM   3219  N   PHE   204      91.642  96.222  87.767  1.00  0.00           N  
ATOM   3220  H   PHE   204      91.232  95.358  88.090  1.00  0.00           H  
ATOM   3221  CA  PHE   204      91.298  97.345  88.645  1.00  0.00           C  
ATOM   3222  HA  PHE   204      90.922  98.216  88.109  1.00  0.00           H  
ATOM   3223  CB  PHE   204      90.077  96.867  89.546  1.00  0.00           C  
ATOM   3224  HB2 PHE   204      90.367  95.951  90.061  1.00  0.00           H  
ATOM   3225  HB3 PHE   204      89.815  97.606  90.303  1.00  0.00           H  
ATOM   3226  CG  PHE   204      88.789  96.535  88.919  1.00  0.00           C  
ATOM   3227  CD1 PHE   204      87.622  96.405  89.715  1.00  0.00           C  
ATOM   3228  HD1 PHE   204      87.691  96.562  90.781  1.00  0.00           H  
ATOM   3229  CE1 PHE   204      86.362  96.090  89.132  1.00  0.00           C  
ATOM   3230  HE1 PHE   204      85.460  96.040  89.723  1.00  0.00           H  
ATOM   3231  CZ  PHE   204      86.174  95.840  87.804  1.00  0.00           C  
ATOM   3232  HZ  PHE   204      85.219  95.583  87.370  1.00  0.00           H  
ATOM   3233  CE2 PHE   204      87.280  96.039  86.991  1.00  0.00           C  
ATOM   3234  HE2 PHE   204      87.099  96.192  85.937  1.00  0.00           H  
ATOM   3235  CD2 PHE   204      88.540  96.351  87.510  1.00  0.00           C  
ATOM   3236  HD2 PHE   204      89.344  96.394  86.789  1.00  0.00           H  
ATOM   3237  C   PHE   204      92.510  97.971  89.305  1.00  0.00           C  
ATOM   3238  O   PHE   204      92.521  99.190  89.461  1.00  0.00           O  
ATOM   3239  N   ILE   205      93.537  97.176  89.642  1.00  0.00           N  
ATOM   3240  H   ILE   205      93.397  96.200  89.424  1.00  0.00           H  
ATOM   3241  CA  ILE   205      94.753  97.648  90.355  1.00  0.00           C  
ATOM   3242  HA  ILE   205      94.536  98.300  91.201  1.00  0.00           H  
ATOM   3243  CB  ILE   205      95.543  96.439  90.985  1.00  0.00           C  
ATOM   3244  HB  ILE   205      95.380  95.553  90.371  1.00  0.00           H  
ATOM   3245  CG2 ILE   205      97.022  96.641  90.983  1.00  0.00           C  
ATOM   3246 HG21 ILE   205      97.361  96.443  89.967  1.00  0.00           H  
ATOM   3247 HG22 ILE   205      97.283  97.635  91.345  1.00  0.00           H  
ATOM   3248 HG23 ILE   205      97.497  95.880  91.603  1.00  0.00           H  
ATOM   3249  CG1 ILE   205      95.087  96.223  92.383  1.00  0.00           C  
ATOM   3250 HG12 ILE   205      95.564  96.890  93.101  1.00  0.00           H  
ATOM   3251 HG13 ILE   205      94.029  96.441  92.530  1.00  0.00           H  
ATOM   3252  CD1 ILE   205      95.378  94.813  92.909  1.00  0.00           C  
ATOM   3253 HD11 ILE   205      95.051  94.050  92.204  1.00  0.00           H  
ATOM   3254 HD12 ILE   205      96.424  94.661  93.178  1.00  0.00           H  
ATOM   3255 HD13 ILE   205      94.903  94.777  93.890  1.00  0.00           H  
ATOM   3256  C   ILE   205      95.626  98.490  89.438  1.00  0.00           C  
ATOM   3257  O   ILE   205      96.102  99.593  89.815  1.00  0.00           O  
ATOM   3258  N   VAL   206      95.737  98.177  88.143  1.00  0.00           N  
ATOM   3259  H   VAL   206      95.481  97.261  87.803  1.00  0.00           H  
ATOM   3260  CA  VAL   206      96.370  98.983  87.151  1.00  0.00           C  
ATOM   3261  HA  VAL   206      97.336  99.286  87.556  1.00  0.00           H  
ATOM   3262  CB  VAL   206      96.512  98.223  85.830  1.00  0.00           C  
ATOM   3263  HB  VAL   206      95.523  97.908  85.497  1.00  0.00           H  
ATOM   3264  CG1 VAL   206      97.133  99.109  84.775  1.00  0.00           C  
ATOM   3265 HG11 VAL   206      97.051  98.663  83.784  1.00  0.00           H  
ATOM   3266 HG12 VAL   206      96.532  99.989  84.548  1.00  0.00           H  
ATOM   3267 HG13 VAL   206      98.145  99.450  84.994  1.00  0.00           H  
ATOM   3268  CG2 VAL   206      97.414  96.926  86.024  1.00  0.00           C  
ATOM   3269 HG21 VAL   206      97.465  96.227  85.189  1.00  0.00           H  
ATOM   3270 HG22 VAL   206      98.434  97.208  86.285  1.00  0.00           H  
ATOM   3271 HG23 VAL   206      97.118  96.404  86.934  1.00  0.00           H  
ATOM   3272  C   VAL   206      95.588 100.301  86.963  1.00  0.00           C  
ATOM   3273  O   VAL   206      96.169 101.321  86.900  1.00  0.00           O  
ATOM   3274  N   GLY   207      94.272 100.205  87.027  1.00  0.00           N  
ATOM   3275  H   GLY   207      93.776  99.325  87.031  1.00  0.00           H  
ATOM   3276  CA  GLY   207      93.486 101.455  87.098  1.00  0.00           C  
ATOM   3277  HA2 GLY   207      93.708 101.961  86.158  1.00  0.00           H  
ATOM   3278  HA3 GLY   207      92.432 101.206  87.227  1.00  0.00           H  
ATOM   3279  C   GLY   207      93.914 102.305  88.322  1.00  0.00           C  
ATOM   3280  O   GLY   207      94.529 103.357  88.121  1.00  0.00           O  
ATOM   3281  N   PHE   208      93.505 101.870  89.505  1.00  0.00           N  
ATOM   3282  H   PHE   208      93.099 100.949  89.588  1.00  0.00           H  
ATOM   3283  CA  PHE   208      93.799 102.671  90.665  1.00  0.00           C  
ATOM   3284  HA  PHE   208      93.280 103.627  90.592  1.00  0.00           H  
ATOM   3285  CB  PHE   208      93.350 102.076  91.986  1.00  0.00           C  
ATOM   3286  HB2 PHE   208      93.742 101.063  92.070  1.00  0.00           H  
ATOM   3287  HB3 PHE   208      93.786 102.677  92.784  1.00  0.00           H  
ATOM   3288  CG  PHE   208      91.860 101.990  92.185  1.00  0.00           C  
ATOM   3289  CD1 PHE   208      91.036 103.160  92.377  1.00  0.00           C  
ATOM   3290  HD1 PHE   208      91.427 104.162  92.478  1.00  0.00           H  
ATOM   3291  CE1 PHE   208      89.597 102.935  92.420  1.00  0.00           C  
ATOM   3292  HE1 PHE   208      88.960 103.788  92.600  1.00  0.00           H  
ATOM   3293  CZ  PHE   208      89.084 101.646  92.255  1.00  0.00           C  
ATOM   3294  HZ  PHE   208      88.024 101.541  92.075  1.00  0.00           H  
ATOM   3295  CE2 PHE   208      89.908 100.529  91.926  1.00  0.00           C  
ATOM   3296  HE2 PHE   208      89.413  99.576  91.813  1.00  0.00           H  
ATOM   3297  CD2 PHE   208      91.307 100.753  91.958  1.00  0.00           C  
ATOM   3298  HD2 PHE   208      91.907  99.854  91.933  1.00  0.00           H  
ATOM   3299  C   PHE   208      95.371 103.074  90.801  1.00  0.00           C  
ATOM   3300  O   PHE   208      95.516 104.158  91.294  1.00  0.00           O  
ATOM   3301  N   THR   209      96.422 102.258  90.531  1.00  0.00           N  
ATOM   3302  H   THR   209      96.165 101.296  90.364  1.00  0.00           H  
ATOM   3303  CA  THR   209      97.821 102.758  90.515  1.00  0.00           C  
ATOM   3304  HA  THR   209      98.098 103.103  91.511  1.00  0.00           H  
ATOM   3305  CB  THR   209      98.720 101.623  90.057  1.00  0.00           C  
ATOM   3306  HB  THR   209      99.686 102.103  89.898  1.00  0.00           H  
ATOM   3307  CG2 THR   209      98.923 100.509  91.131  1.00  0.00           C  
ATOM   3308 HG21 THR   209      99.197  99.562  90.664  1.00  0.00           H  
ATOM   3309 HG22 THR   209      99.630 100.717  91.935  1.00  0.00           H  
ATOM   3310 HG23 THR   209      97.937 100.397  91.582  1.00  0.00           H  
ATOM   3311  OG1 THR   209      98.315 101.071  88.886  1.00  0.00           O  
ATOM   3312  HG1 THR   209      97.626 100.469  89.175  1.00  0.00           H  
ATOM   3313  C   THR   209      98.003 103.996  89.603  1.00  0.00           C  
ATOM   3314  O   THR   209      98.652 104.949  90.029  1.00  0.00           O  
ATOM   3315  N   ARG   210      97.540 104.034  88.352  1.00  0.00           N  
ATOM   3316  H   ARG   210      96.870 103.306  88.150  1.00  0.00           H  
ATOM   3317  CA  ARG   210      98.030 104.986  87.301  1.00  0.00           C  
ATOM   3318  HA  ARG   210      98.954 105.428  87.673  1.00  0.00           H  
ATOM   3319  CB  ARG   210      98.325 104.108  86.033  1.00  0.00           C  
ATOM   3320  HB2 ARG   210      97.434 103.508  85.851  1.00  0.00           H  
ATOM   3321  HB3 ARG   210      98.554 104.642  85.110  1.00  0.00           H  
ATOM   3322  CG  ARG   210      99.504 103.270  86.361  1.00  0.00           C  
ATOM   3323  HG2 ARG   210     100.341 103.873  86.712  1.00  0.00           H  
ATOM   3324  HG3 ARG   210      99.219 102.632  87.197  1.00  0.00           H  
ATOM   3325  CD  ARG   210      99.970 102.466  85.169  1.00  0.00           C  
ATOM   3326  HD2 ARG   210     100.461 101.590  85.594  1.00  0.00           H  
ATOM   3327  HD3 ARG   210      99.122 101.893  84.795  1.00  0.00           H  
ATOM   3328  NE  ARG   210     100.702 103.319  84.128  1.00  0.00           N  
ATOM   3329  HE  ARG   210     100.148 103.644  83.349  1.00  0.00           H  
ATOM   3330  CZ  ARG   210     101.952 103.597  84.091  1.00  0.00           C  
ATOM   3331  NH1 ARG   210     102.824 103.220  84.928  1.00  0.00           N  
ATOM   3332 HH11 ARG   210     103.728 103.669  84.949  1.00  0.00           H  
ATOM   3333 HH12 ARG   210     102.674 102.587  85.700  1.00  0.00           H  
ATOM   3334  NH2 ARG   210     102.479 104.352  83.204  1.00  0.00           N  
ATOM   3335 HH21 ARG   210     103.471 104.535  83.264  1.00  0.00           H  
ATOM   3336 HH22 ARG   210     101.987 104.763  82.424  1.00  0.00           H  
ATOM   3337  C   ARG   210      97.032 106.095  86.907  1.00  0.00           C  
ATOM   3338  O   ARG   210      97.300 107.027  86.070  1.00  0.00           O  
ATOM   3339  N   GLY   211      95.780 105.996  87.416  1.00  0.00           N  
ATOM   3340  H   GLY   211      95.561 105.192  87.986  1.00  0.00           H  
ATOM   3341  CA  GLY   211      94.665 106.950  87.160  1.00  0.00           C  
ATOM   3342  HA2 GLY   211      94.993 107.988  87.216  1.00  0.00           H  
ATOM   3343  HA3 GLY   211      94.194 106.787  86.191  1.00  0.00           H  
ATOM   3344  C   GLY   211      93.554 106.916  88.310  1.00  0.00           C  
ATOM   3345  O   GLY   211      92.404 106.580  88.066  1.00  0.00           O  
ATOM   3346  N   TRP   212      93.809 107.130  89.598  1.00  0.00           N  
ATOM   3347  H   TRP   212      94.789 107.268  89.800  1.00  0.00           H  
ATOM   3348  CA  TRP   212      92.880 107.042  90.751  1.00  0.00           C  
ATOM   3349  HA  TRP   212      92.490 106.031  90.865  1.00  0.00           H  
ATOM   3350  CB  TRP   212      93.641 107.437  92.042  1.00  0.00           C  
ATOM   3351  HB2 TRP   212      94.581 106.887  91.997  1.00  0.00           H  
ATOM   3352  HB3 TRP   212      93.788 108.512  91.942  1.00  0.00           H  
ATOM   3353  CG  TRP   212      92.878 107.091  93.267  1.00  0.00           C  
ATOM   3354  CD1 TRP   212      92.912 105.930  93.983  1.00  0.00           C  
ATOM   3355  HD1 TRP   212      93.583 105.119  93.740  1.00  0.00           H  
ATOM   3356  NE1 TRP   212      92.140 106.053  95.146  1.00  0.00           N  
ATOM   3357  HE1 TRP   212      92.108 105.314  95.835  1.00  0.00           H  
ATOM   3358  CE2 TRP   212      91.470 107.207  95.168  1.00  0.00           C  
ATOM   3359  CZ2 TRP   212      90.620 107.784  96.074  1.00  0.00           C  
ATOM   3360  HZ2 TRP   212      90.237 107.195  96.894  1.00  0.00           H  
ATOM   3361  CH2 TRP   212      90.130 109.077  95.878  1.00  0.00           C  
ATOM   3362  HH2 TRP   212      89.455 109.498  96.609  1.00  0.00           H  
ATOM   3363  CZ3 TRP   212      90.495 109.697  94.619  1.00  0.00           C  
ATOM   3364  HZ3 TRP   212      90.061 110.655  94.372  1.00  0.00           H  
ATOM   3365  CE3 TRP   212      91.288 109.082  93.721  1.00  0.00           C  
ATOM   3366  HE3 TRP   212      91.469 109.629  92.808  1.00  0.00           H  
ATOM   3367  CD2 TRP   212      91.866 107.866  93.976  1.00  0.00           C  
ATOM   3368  C   TRP   212      91.655 107.838  90.607  1.00  0.00           C  
ATOM   3369  O   TRP   212      90.553 107.331  90.918  1.00  0.00           O  
ATOM   3370  N   LYS   213      91.660 109.091  90.043  1.00  0.00           N  
ATOM   3371  H   LYS   213      92.569 109.530  90.004  1.00  0.00           H  
ATOM   3372  CA  LYS   213      90.381 109.913  89.840  1.00  0.00           C  
ATOM   3373  HA  LYS   213      89.806 109.848  90.765  1.00  0.00           H  
ATOM   3374  CB  LYS   213      90.716 111.412  89.557  1.00  0.00           C  
ATOM   3375  HB2 LYS   213      91.214 111.589  88.604  1.00  0.00           H  
ATOM   3376  HB3 LYS   213      89.770 111.946  89.465  1.00  0.00           H  
ATOM   3377  CG  LYS   213      91.489 112.080  90.727  1.00  0.00           C  
ATOM   3378  HG2 LYS   213      91.008 111.965  91.698  1.00  0.00           H  
ATOM   3379  HG3 LYS   213      92.476 111.626  90.632  1.00  0.00           H  
ATOM   3380  CD  LYS   213      91.650 113.536  90.445  1.00  0.00           C  
ATOM   3381  HD2 LYS   213      92.362 113.624  89.623  1.00  0.00           H  
ATOM   3382  HD3 LYS   213      90.725 113.996  90.099  1.00  0.00           H  
ATOM   3383  CE  LYS   213      92.274 114.272  91.634  1.00  0.00           C  
ATOM   3384  HE2 LYS   213      92.315 115.341  91.424  1.00  0.00           H  
ATOM   3385  HE3 LYS   213      91.612 114.024  92.464  1.00  0.00           H  
ATOM   3386  NZ  LYS   213      93.631 113.860  91.929  1.00  0.00           N  
ATOM   3387  HZ1 LYS   213      94.085 114.382  92.665  1.00  0.00           H  
ATOM   3388  HZ2 LYS   213      93.777 112.884  92.142  1.00  0.00           H  
ATOM   3389  HZ3 LYS   213      94.243 114.032  91.144  1.00  0.00           H  
ATOM   3390  C   LYS   213      89.550 109.367  88.667  1.00  0.00           C  
ATOM   3391  O   LYS   213      88.345 109.422  88.802  1.00  0.00           O  
ATOM   3392  N   LEU   214      90.245 108.698  87.682  1.00  0.00           N  
ATOM   3393  H   LEU   214      91.242 108.589  87.795  1.00  0.00           H  
ATOM   3394  CA  LEU   214      89.665 108.133  86.472  1.00  0.00           C  
ATOM   3395  HA  LEU   214      88.824 108.776  86.217  1.00  0.00           H  
ATOM   3396  CB  LEU   214      90.797 107.981  85.426  1.00  0.00           C  
ATOM   3397  HB2 LEU   214      91.252 108.955  85.250  1.00  0.00           H  
ATOM   3398  HB3 LEU   214      91.655 107.423  85.801  1.00  0.00           H  
ATOM   3399  CG  LEU   214      90.307 107.277  84.100  1.00  0.00           C  
ATOM   3400  HG  LEU   214      89.978 106.277  84.383  1.00  0.00           H  
ATOM   3401  CD1 LEU   214      89.081 107.954  83.526  1.00  0.00           C  
ATOM   3402 HD11 LEU   214      88.952 107.517  82.535  1.00  0.00           H  
ATOM   3403 HD12 LEU   214      88.141 107.781  84.050  1.00  0.00           H  
ATOM   3404 HD13 LEU   214      89.271 109.023  83.433  1.00  0.00           H  
ATOM   3405  CD2 LEU   214      91.344 107.188  82.950  1.00  0.00           C  
ATOM   3406 HD21 LEU   214      91.814 108.161  82.804  1.00  0.00           H  
ATOM   3407 HD22 LEU   214      92.208 106.608  83.274  1.00  0.00           H  
ATOM   3408 HD23 LEU   214      90.984 106.751  82.018  1.00  0.00           H  
ATOM   3409  C   LEU   214      89.051 106.790  86.830  1.00  0.00           C  
ATOM   3410  O   LEU   214      87.891 106.489  86.501  1.00  0.00           O  
ATOM   3411  N   THR   215      89.767 105.840  87.454  1.00  0.00           N  
ATOM   3412  H   THR   215      90.699 106.053  87.778  1.00  0.00           H  
ATOM   3413  CA  THR   215      89.231 104.486  87.813  1.00  0.00           C  
ATOM   3414  HA  THR   215      88.917 103.998  86.890  1.00  0.00           H  
ATOM   3415  CB  THR   215      90.267 103.583  88.519  1.00  0.00           C  
ATOM   3416  HB  THR   215      90.568 103.990  89.484  1.00  0.00           H  
ATOM   3417  CG2 THR   215      89.723 102.156  88.645  1.00  0.00           C  
ATOM   3418 HG21 THR   215      90.571 101.536  88.936  1.00  0.00           H  
ATOM   3419 HG22 THR   215      89.067 102.125  89.515  1.00  0.00           H  
ATOM   3420 HG23 THR   215      89.151 101.824  87.778  1.00  0.00           H  
ATOM   3421  OG1 THR   215      91.450 103.528  87.680  1.00  0.00           O  
ATOM   3422  HG1 THR   215      92.021 104.294  87.777  1.00  0.00           H  
ATOM   3423  C   THR   215      87.947 104.614  88.685  1.00  0.00           C  
ATOM   3424  O   THR   215      86.943 103.908  88.474  1.00  0.00           O  
ATOM   3425  N   LEU   216      87.833 105.627  89.620  1.00  0.00           N  
ATOM   3426  H   LEU   216      88.703 106.118  89.766  1.00  0.00           H  
ATOM   3427  CA  LEU   216      86.678 106.018  90.335  1.00  0.00           C  
ATOM   3428  HA  LEU   216      86.314 105.119  90.834  1.00  0.00           H  
ATOM   3429  CB  LEU   216      87.024 106.930  91.463  1.00  0.00           C  
ATOM   3430  HB2 LEU   216      87.545 107.764  90.995  1.00  0.00           H  
ATOM   3431  HB3 LEU   216      86.098 107.277  91.922  1.00  0.00           H  
ATOM   3432  CG  LEU   216      87.853 106.425  92.638  1.00  0.00           C  
ATOM   3433  HG  LEU   216      88.670 105.863  92.187  1.00  0.00           H  
ATOM   3434  CD1 LEU   216      88.253 107.636  93.475  1.00  0.00           C  
ATOM   3435 HD11 LEU   216      87.382 108.266  93.651  1.00  0.00           H  
ATOM   3436 HD12 LEU   216      88.607 107.240  94.427  1.00  0.00           H  
ATOM   3437 HD13 LEU   216      89.062 108.197  93.006  1.00  0.00           H  
ATOM   3438  CD2 LEU   216      87.008 105.491  93.623  1.00  0.00           C  
ATOM   3439 HD21 LEU   216      86.260 105.004  92.997  1.00  0.00           H  
ATOM   3440 HD22 LEU   216      87.748 104.862  94.118  1.00  0.00           H  
ATOM   3441 HD23 LEU   216      86.480 105.971  94.447  1.00  0.00           H  
ATOM   3442  C   LEU   216      85.482 106.507  89.514  1.00  0.00           C  
ATOM   3443  O   LEU   216      84.345 106.152  89.866  1.00  0.00           O  
ATOM   3444  N   VAL   217      85.723 107.224  88.454  1.00  0.00           N  
ATOM   3445  H   VAL   217      86.647 107.254  88.050  1.00  0.00           H  
ATOM   3446  CA  VAL   217      84.708 107.626  87.480  1.00  0.00           C  
ATOM   3447  HA  VAL   217      83.810 108.022  87.953  1.00  0.00           H  
ATOM   3448  CB  VAL   217      85.301 108.755  86.679  1.00  0.00           C  
ATOM   3449  HB  VAL   217      86.367 108.581  86.530  1.00  0.00           H  
ATOM   3450  CG1 VAL   217      84.606 108.986  85.293  1.00  0.00           C  
ATOM   3451 HG11 VAL   217      84.888 109.969  84.917  1.00  0.00           H  
ATOM   3452 HG12 VAL   217      84.857 108.182  84.602  1.00  0.00           H  
ATOM   3453 HG13 VAL   217      83.523 108.982  85.420  1.00  0.00           H  
ATOM   3454  CG2 VAL   217      85.026 109.997  87.604  1.00  0.00           C  
ATOM   3455 HG21 VAL   217      85.511 109.837  88.567  1.00  0.00           H  
ATOM   3456 HG22 VAL   217      85.514 110.891  87.216  1.00  0.00           H  
ATOM   3457 HG23 VAL   217      83.969 110.254  87.669  1.00  0.00           H  
ATOM   3458  C   VAL   217      84.198 106.442  86.604  1.00  0.00           C  
ATOM   3459  O   VAL   217      82.989 106.363  86.482  1.00  0.00           O  
ATOM   3460  N   ILE   218      85.108 105.680  86.011  1.00  0.00           N  
ATOM   3461  H   ILE   218      86.073 105.912  86.199  1.00  0.00           H  
ATOM   3462  CA  ILE   218      84.821 104.554  85.148  1.00  0.00           C  
ATOM   3463  HA  ILE   218      84.243 104.933  84.305  1.00  0.00           H  
ATOM   3464  CB  ILE   218      86.082 103.932  84.545  1.00  0.00           C  
ATOM   3465  HB  ILE   218      86.846 104.034  85.315  1.00  0.00           H  
ATOM   3466  CG2 ILE   218      85.926 102.417  84.134  1.00  0.00           C  
ATOM   3467 HG21 ILE   218      85.560 101.860  84.997  1.00  0.00           H  
ATOM   3468 HG22 ILE   218      85.055 102.321  83.485  1.00  0.00           H  
ATOM   3469 HG23 ILE   218      86.816 101.948  83.716  1.00  0.00           H  
ATOM   3470  CG1 ILE   218      86.532 104.798  83.400  1.00  0.00           C  
ATOM   3471 HG12 ILE   218      85.839 104.772  82.559  1.00  0.00           H  
ATOM   3472 HG13 ILE   218      86.753 105.804  83.757  1.00  0.00           H  
ATOM   3473  CD1 ILE   218      87.901 104.364  82.850  1.00  0.00           C  
ATOM   3474 HD11 ILE   218      88.599 104.253  83.679  1.00  0.00           H  
ATOM   3475 HD12 ILE   218      87.819 103.605  82.071  1.00  0.00           H  
ATOM   3476 HD13 ILE   218      88.358 105.187  82.301  1.00  0.00           H  
ATOM   3477  C   ILE   218      83.995 103.552  85.867  1.00  0.00           C  
ATOM   3478  O   ILE   218      82.899 103.192  85.430  1.00  0.00           O  
ATOM   3479  N   LEU   219      84.433 103.171  87.104  1.00  0.00           N  
ATOM   3480  H   LEU   219      85.352 103.517  87.341  1.00  0.00           H  
ATOM   3481  CA  LEU   219      83.767 102.209  87.956  1.00  0.00           C  
ATOM   3482  HA  LEU   219      83.369 101.380  87.371  1.00  0.00           H  
ATOM   3483  CB  LEU   219      84.723 101.673  89.044  1.00  0.00           C  
ATOM   3484  HB2 LEU   219      85.214 102.513  89.535  1.00  0.00           H  
ATOM   3485  HB3 LEU   219      84.086 101.218  89.802  1.00  0.00           H  
ATOM   3486  CG  LEU   219      85.680 100.687  88.400  1.00  0.00           C  
ATOM   3487  HG  LEU   219      86.345 101.245  87.741  1.00  0.00           H  
ATOM   3488  CD1 LEU   219      86.486 100.090  89.607  1.00  0.00           C  
ATOM   3489 HD11 LEU   219      87.398  99.682  89.172  1.00  0.00           H  
ATOM   3490 HD12 LEU   219      86.814 100.901  90.257  1.00  0.00           H  
ATOM   3491 HD13 LEU   219      85.965  99.296  90.141  1.00  0.00           H  
ATOM   3492  CD2 LEU   219      85.161  99.481  87.717  1.00  0.00           C  
ATOM   3493 HD21 LEU   219      86.038  98.837  87.648  1.00  0.00           H  
ATOM   3494 HD22 LEU   219      84.324  99.151  88.334  1.00  0.00           H  
ATOM   3495 HD23 LEU   219      84.760  99.729  86.735  1.00  0.00           H  
ATOM   3496  C   LEU   219      82.500 102.756  88.631  1.00  0.00           C  
ATOM   3497  O   LEU   219      81.651 102.018  89.167  1.00  0.00           O  
ATOM   3498  N   ALA   220      82.288 104.048  88.549  1.00  0.00           N  
ATOM   3499  H   ALA   220      82.992 104.619  88.105  1.00  0.00           H  
ATOM   3500  CA  ALA   220      81.031 104.666  89.031  1.00  0.00           C  
ATOM   3501  HA  ALA   220      80.533 104.215  89.889  1.00  0.00           H  
ATOM   3502  CB  ALA   220      81.256 106.093  89.559  1.00  0.00           C  
ATOM   3503  HB1 ALA   220      81.812 106.181  90.492  1.00  0.00           H  
ATOM   3504  HB2 ALA   220      81.852 106.710  88.887  1.00  0.00           H  
ATOM   3505  HB3 ALA   220      80.279 106.563  89.677  1.00  0.00           H  
ATOM   3506  C   ALA   220      79.931 104.579  87.927  1.00  0.00           C  
ATOM   3507  O   ALA   220      78.762 104.668  88.289  1.00  0.00           O  
ATOM   3508  N   ILE   221      80.290 104.513  86.658  1.00  0.00           N  
ATOM   3509  H   ILE   221      81.275 104.486  86.435  1.00  0.00           H  
ATOM   3510  CA  ILE   221      79.241 104.365  85.626  1.00  0.00           C  
ATOM   3511  HA  ILE   221      78.236 104.507  86.023  1.00  0.00           H  
ATOM   3512  CB  ILE   221      79.284 105.487  84.569  1.00  0.00           C  
ATOM   3513  HB  ILE   221      78.470 105.389  83.850  1.00  0.00           H  
ATOM   3514  CG2 ILE   221      78.954 106.935  85.157  1.00  0.00           C  
ATOM   3515 HG21 ILE   221      79.844 107.364  85.616  1.00  0.00           H  
ATOM   3516 HG22 ILE   221      78.685 107.575  84.317  1.00  0.00           H  
ATOM   3517 HG23 ILE   221      78.180 106.916  85.925  1.00  0.00           H  
ATOM   3518  CG1 ILE   221      80.651 105.421  83.764  1.00  0.00           C  
ATOM   3519 HG12 ILE   221      81.534 105.878  84.211  1.00  0.00           H  
ATOM   3520 HG13 ILE   221      80.884 104.395  83.481  1.00  0.00           H  
ATOM   3521  CD1 ILE   221      80.489 106.080  82.394  1.00  0.00           C  
ATOM   3522 HD11 ILE   221      80.092 107.083  82.555  1.00  0.00           H  
ATOM   3523 HD12 ILE   221      81.477 106.144  81.938  1.00  0.00           H  
ATOM   3524 HD13 ILE   221      79.691 105.686  81.765  1.00  0.00           H  
ATOM   3525  C   ILE   221      79.170 102.980  85.032  1.00  0.00           C  
ATOM   3526  O   ILE   221      78.203 102.587  84.405  1.00  0.00           O  
ATOM   3527  N   SER   222      80.270 102.175  85.135  1.00  0.00           N  
ATOM   3528  H   SER   222      81.097 102.561  85.569  1.00  0.00           H  
ATOM   3529  CA  SER   222      80.363 100.941  84.457  1.00  0.00           C  
ATOM   3530  HA  SER   222      80.402 101.178  83.394  1.00  0.00           H  
ATOM   3531  CB  SER   222      81.744 100.276  84.604  1.00  0.00           C  
ATOM   3532  HB2 SER   222      82.549 100.883  84.190  1.00  0.00           H  
ATOM   3533  HB3 SER   222      81.931 100.223  85.677  1.00  0.00           H  
ATOM   3534  OG  SER   222      81.750  98.995  83.987  1.00  0.00           O  
ATOM   3535  HG  SER   222      82.150  98.399  84.624  1.00  0.00           H  
ATOM   3536  C   SER   222      79.195  99.946  84.719  1.00  0.00           C  
ATOM   3537  O   SER   222      78.713  99.284  83.772  1.00  0.00           O  
ATOM   3538  N   PRO   223      78.622  99.918  85.910  1.00  0.00           N  
ATOM   3539  CD  PRO   223      79.227 100.247  87.082  1.00  0.00           C  
ATOM   3540  HD2 PRO   223      78.882 101.180  87.527  1.00  0.00           H  
ATOM   3541  HD3 PRO   223      80.312 100.297  86.992  1.00  0.00           H  
ATOM   3542  CG  PRO   223      78.913  99.066  88.068  1.00  0.00           C  
ATOM   3543  HG2 PRO   223      78.872  99.449  89.087  1.00  0.00           H  
ATOM   3544  HG3 PRO   223      79.626  98.252  87.934  1.00  0.00           H  
ATOM   3545  CB  PRO   223      77.462  98.711  87.631  1.00  0.00           C  
ATOM   3546  HB2 PRO   223      76.777  99.432  88.077  1.00  0.00           H  
ATOM   3547  HB3 PRO   223      77.286  97.674  87.916  1.00  0.00           H  
ATOM   3548  CA  PRO   223      77.453  99.013  86.167  1.00  0.00           C  
ATOM   3549  HA  PRO   223      77.703  98.060  85.700  1.00  0.00           H  
ATOM   3550  C   PRO   223      76.118  99.508  85.606  1.00  0.00           C  
ATOM   3551  O   PRO   223      75.230  98.662  85.519  1.00  0.00           O  
ATOM   3552  N   VAL   224      76.013 100.706  85.022  1.00  0.00           N  
ATOM   3553  H   VAL   224      76.768 101.353  85.201  1.00  0.00           H  
ATOM   3554  CA  VAL   224      74.852 101.147  84.240  1.00  0.00           C  
ATOM   3555  HA  VAL   224      73.976 101.028  84.878  1.00  0.00           H  
ATOM   3556  CB  VAL   224      74.867 102.674  83.832  1.00  0.00           C  
ATOM   3557  HB  VAL   224      75.636 102.798  83.069  1.00  0.00           H  
ATOM   3558  CG1 VAL   224      73.581 103.056  83.099  1.00  0.00           C  
ATOM   3559 HG11 VAL   224      72.777 102.708  83.748  1.00  0.00           H  
ATOM   3560 HG12 VAL   224      73.477 104.134  82.972  1.00  0.00           H  
ATOM   3561 HG13 VAL   224      73.637 102.608  82.107  1.00  0.00           H  
ATOM   3562  CG2 VAL   224      75.058 103.499  85.059  1.00  0.00           C  
ATOM   3563 HG21 VAL   224      74.261 103.287  85.771  1.00  0.00           H  
ATOM   3564 HG22 VAL   224      75.938 103.345  85.684  1.00  0.00           H  
ATOM   3565 HG23 VAL   224      74.915 104.532  84.742  1.00  0.00           H  
ATOM   3566  C   VAL   224      74.476 100.220  83.042  1.00  0.00           C  
ATOM   3567  O   VAL   224      73.376  99.709  82.910  1.00  0.00           O  
ATOM   3568  N   LEU   225      75.424  99.948  82.198  1.00  0.00           N  
ATOM   3569  H   LEU   225      76.364 100.247  82.412  1.00  0.00           H  
ATOM   3570  CA  LEU   225      75.473  98.869  81.228  1.00  0.00           C  
ATOM   3571  HA  LEU   225      74.633  99.122  80.582  1.00  0.00           H  
ATOM   3572  CB  LEU   225      76.750  99.006  80.439  1.00  0.00           C  
ATOM   3573  HB2 LEU   225      76.704  99.892  79.806  1.00  0.00           H  
ATOM   3574  HB3 LEU   225      77.617  99.053  81.099  1.00  0.00           H  
ATOM   3575  CG  LEU   225      76.953  97.730  79.500  1.00  0.00           C  
ATOM   3576  HG  LEU   225      76.841  96.836  80.113  1.00  0.00           H  
ATOM   3577  CD1 LEU   225      75.937  97.804  78.300  1.00  0.00           C  
ATOM   3578 HD11 LEU   225      74.909  97.668  78.634  1.00  0.00           H  
ATOM   3579 HD12 LEU   225      76.022  98.726  77.724  1.00  0.00           H  
ATOM   3580 HD13 LEU   225      76.181  96.939  77.683  1.00  0.00           H  
ATOM   3581  CD2 LEU   225      78.385  97.976  78.918  1.00  0.00           C  
ATOM   3582 HD21 LEU   225      78.475  97.105  78.268  1.00  0.00           H  
ATOM   3583 HD22 LEU   225      78.277  98.941  78.424  1.00  0.00           H  
ATOM   3584 HD23 LEU   225      79.230  97.920  79.604  1.00  0.00           H  
ATOM   3585  C   LEU   225      75.075  97.468  81.716  1.00  0.00           C  
ATOM   3586  O   LEU   225      74.170  96.868  81.117  1.00  0.00           O  
ATOM   3587  N   GLY   226      75.562  97.013  82.863  1.00  0.00           N  
ATOM   3588  H   GLY   226      76.336  97.519  83.269  1.00  0.00           H  
ATOM   3589  CA  GLY   226      75.218  95.691  83.381  1.00  0.00           C  
ATOM   3590  HA2 GLY   226      75.324  94.972  82.569  1.00  0.00           H  
ATOM   3591  HA3 GLY   226      75.893  95.448  84.202  1.00  0.00           H  
ATOM   3592  C   GLY   226      73.856  95.506  83.893  1.00  0.00           C  
ATOM   3593  O   GLY   226      73.180  94.577  83.556  1.00  0.00           O  
ATOM   3594  N   LEU   227      73.378  96.464  84.627  1.00  0.00           N  
ATOM   3595  H   LEU   227      74.066  97.116  84.974  1.00  0.00           H  
ATOM   3596  CA  LEU   227      72.014  96.553  85.139  1.00  0.00           C  
ATOM   3597  HA  LEU   227      71.731  95.593  85.570  1.00  0.00           H  
ATOM   3598  CB  LEU   227      71.856  97.498  86.303  1.00  0.00           C  
ATOM   3599  HB2 LEU   227      72.168  98.507  86.031  1.00  0.00           H  
ATOM   3600  HB3 LEU   227      70.784  97.554  86.491  1.00  0.00           H  
ATOM   3601  CG  LEU   227      72.594  97.067  87.616  1.00  0.00           C  
ATOM   3602  HG  LEU   227      73.596  96.697  87.399  1.00  0.00           H  
ATOM   3603  CD1 LEU   227      72.695  98.349  88.483  1.00  0.00           C  
ATOM   3604 HD11 LEU   227      71.677  98.719  88.600  1.00  0.00           H  
ATOM   3605 HD12 LEU   227      73.162  98.166  89.451  1.00  0.00           H  
ATOM   3606 HD13 LEU   227      73.279  99.156  88.040  1.00  0.00           H  
ATOM   3607  CD2 LEU   227      71.750  95.988  88.340  1.00  0.00           C  
ATOM   3608 HD21 LEU   227      70.743  96.329  88.579  1.00  0.00           H  
ATOM   3609 HD22 LEU   227      71.693  95.059  87.773  1.00  0.00           H  
ATOM   3610 HD23 LEU   227      72.193  95.739  89.305  1.00  0.00           H  
ATOM   3611  C   LEU   227      70.940  96.811  84.098  1.00  0.00           C  
ATOM   3612  O   LEU   227      69.786  96.396  84.234  1.00  0.00           O  
ATOM   3613  N   SER   228      71.454  97.390  82.977  1.00  0.00           N  
ATOM   3614  H   SER   228      72.302  97.932  83.060  1.00  0.00           H  
ATOM   3615  CA  SER   228      70.598  97.475  81.784  1.00  0.00           C  
ATOM   3616  HA  SER   228      69.551  97.720  81.963  1.00  0.00           H  
ATOM   3617  CB  SER   228      71.060  98.594  80.877  1.00  0.00           C  
ATOM   3618  HB2 SER   228      70.866  99.553  81.357  1.00  0.00           H  
ATOM   3619  HB3 SER   228      72.117  98.651  80.618  1.00  0.00           H  
ATOM   3620  OG  SER   228      70.440  98.617  79.666  1.00  0.00           O  
ATOM   3621  HG  SER   228      69.564  98.964  79.850  1.00  0.00           H  
ATOM   3622  C   SER   228      70.517  96.047  81.071  1.00  0.00           C  
ATOM   3623  O   SER   228      69.510  95.750  80.493  1.00  0.00           O  
ATOM   3624  N   ALA   229      71.586  95.315  80.984  1.00  0.00           N  
ATOM   3625  H   ALA   229      72.421  95.772  81.323  1.00  0.00           H  
ATOM   3626  CA  ALA   229      71.655  93.991  80.308  1.00  0.00           C  
ATOM   3627  HA  ALA   229      71.245  94.108  79.304  1.00  0.00           H  
ATOM   3628  CB  ALA   229      73.104  93.506  80.274  1.00  0.00           C  
ATOM   3629  HB1 ALA   229      73.762  94.054  79.599  1.00  0.00           H  
ATOM   3630  HB2 ALA   229      73.529  93.475  81.277  1.00  0.00           H  
ATOM   3631  HB3 ALA   229      73.177  92.501  79.857  1.00  0.00           H  
ATOM   3632  C   ALA   229      70.792  92.977  81.054  1.00  0.00           C  
ATOM   3633  O   ALA   229      70.004  92.270  80.446  1.00  0.00           O  
ATOM   3634  N   ALA   230      70.886  92.946  82.359  1.00  0.00           N  
ATOM   3635  H   ALA   230      71.646  93.483  82.752  1.00  0.00           H  
ATOM   3636  CA  ALA   230      69.941  92.185  83.190  1.00  0.00           C  
ATOM   3637  HA  ALA   230      70.187  91.146  82.973  1.00  0.00           H  
ATOM   3638  CB  ALA   230      70.298  92.485  84.644  1.00  0.00           C  
ATOM   3639  HB1 ALA   230      71.379  92.535  84.771  1.00  0.00           H  
ATOM   3640  HB2 ALA   230      69.941  93.494  84.849  1.00  0.00           H  
ATOM   3641  HB3 ALA   230      69.855  91.714  85.275  1.00  0.00           H  
ATOM   3642  C   ALA   230      68.417  92.404  82.851  1.00  0.00           C  
ATOM   3643  O   ALA   230      67.664  91.482  82.633  1.00  0.00           O  
ATOM   3644  N   VAL   231      67.975  93.664  82.684  1.00  0.00           N  
ATOM   3645  H   VAL   231      68.664  94.401  82.641  1.00  0.00           H  
ATOM   3646  CA  VAL   231      66.587  94.021  82.308  1.00  0.00           C  
ATOM   3647  HA  VAL   231      65.961  93.500  83.033  1.00  0.00           H  
ATOM   3648  CB  VAL   231      66.237  95.532  82.484  1.00  0.00           C  
ATOM   3649  HB  VAL   231      66.942  96.137  81.914  1.00  0.00           H  
ATOM   3650  CG1 VAL   231      64.808  95.704  81.997  1.00  0.00           C  
ATOM   3651 HG11 VAL   231      64.154  94.868  82.245  1.00  0.00           H  
ATOM   3652 HG12 VAL   231      64.358  96.605  82.414  1.00  0.00           H  
ATOM   3653 HG13 VAL   231      64.803  95.678  80.908  1.00  0.00           H  
ATOM   3654  CG2 VAL   231      66.278  95.952  83.897  1.00  0.00           C  
ATOM   3655 HG21 VAL   231      67.248  95.918  84.394  1.00  0.00           H  
ATOM   3656 HG22 VAL   231      65.935  96.986  83.905  1.00  0.00           H  
ATOM   3657 HG23 VAL   231      65.698  95.349  84.595  1.00  0.00           H  
ATOM   3658  C   VAL   231      66.346  93.553  80.876  1.00  0.00           C  
ATOM   3659  O   VAL   231      65.288  92.917  80.674  1.00  0.00           O  
ATOM   3660  N   TRP   232      67.229  93.773  79.918  1.00  0.00           N  
ATOM   3661  H   TRP   232      68.053  94.352  79.995  1.00  0.00           H  
ATOM   3662  CA  TRP   232      67.055  93.269  78.547  1.00  0.00           C  
ATOM   3663  HA  TRP   232      66.144  93.755  78.197  1.00  0.00           H  
ATOM   3664  CB  TRP   232      68.171  93.847  77.576  1.00  0.00           C  
ATOM   3665  HB2 TRP   232      69.143  93.515  77.941  1.00  0.00           H  
ATOM   3666  HB3 TRP   232      68.149  93.258  76.659  1.00  0.00           H  
ATOM   3667  CG  TRP   232      68.138  95.236  77.120  1.00  0.00           C  
ATOM   3668  CD1 TRP   232      69.074  96.180  77.264  1.00  0.00           C  
ATOM   3669  HD1 TRP   232      69.979  95.955  77.808  1.00  0.00           H  
ATOM   3670  NE1 TRP   232      68.642  97.430  76.684  1.00  0.00           N  
ATOM   3671  HE1 TRP   232      69.162  98.294  76.738  1.00  0.00           H  
ATOM   3672  CE2 TRP   232      67.434  97.190  76.023  1.00  0.00           C  
ATOM   3673  CZ2 TRP   232      66.637  97.973  75.120  1.00  0.00           C  
ATOM   3674  HZ2 TRP   232      66.831  99.028  74.997  1.00  0.00           H  
ATOM   3675  CH2 TRP   232      65.448  97.509  74.558  1.00  0.00           C  
ATOM   3676  HH2 TRP   232      64.974  98.182  73.859  1.00  0.00           H  
ATOM   3677  CZ3 TRP   232      65.028  96.186  74.915  1.00  0.00           C  
ATOM   3678  HZ3 TRP   232      64.107  95.816  74.489  1.00  0.00           H  
ATOM   3679  CE3 TRP   232      65.886  95.349  75.655  1.00  0.00           C  
ATOM   3680  HE3 TRP   232      65.560  94.319  75.666  1.00  0.00           H  
ATOM   3681  CD2 TRP   232      67.090  95.845  76.294  1.00  0.00           C  
ATOM   3682  C   TRP   232      66.931  91.745  78.426  1.00  0.00           C  
ATOM   3683  O   TRP   232      65.954  91.154  77.879  1.00  0.00           O  
ATOM   3684  N   ALA   233      67.748  90.975  79.134  1.00  0.00           N  
ATOM   3685  H   ALA   233      68.573  91.436  79.491  1.00  0.00           H  
ATOM   3686  CA  ALA   233      67.467  89.588  79.497  1.00  0.00           C  
ATOM   3687  HA  ALA   233      67.574  89.043  78.559  1.00  0.00           H  
ATOM   3688  CB  ALA   233      68.640  88.958  80.323  1.00  0.00           C  
ATOM   3689  HB1 ALA   233      68.650  87.869  80.285  1.00  0.00           H  
ATOM   3690  HB2 ALA   233      69.586  89.192  79.835  1.00  0.00           H  
ATOM   3691  HB3 ALA   233      68.706  89.271  81.365  1.00  0.00           H  
ATOM   3692  C   ALA   233      66.073  89.207  80.072  1.00  0.00           C  
ATOM   3693  O   ALA   233      65.398  88.320  79.538  1.00  0.00           O  
ATOM   3694  N   LYS   234      65.626  89.786  81.199  1.00  0.00           N  
ATOM   3695  H   LYS   234      66.257  90.419  81.670  1.00  0.00           H  
ATOM   3696  CA  LYS   234      64.340  89.516  81.933  1.00  0.00           C  
ATOM   3697  HA  LYS   234      64.199  88.462  82.172  1.00  0.00           H  
ATOM   3698  CB  LYS   234      64.152  90.377  83.201  1.00  0.00           C  
ATOM   3699  HB2 LYS   234      65.012  90.408  83.870  1.00  0.00           H  
ATOM   3700  HB3 LYS   234      63.947  91.396  82.871  1.00  0.00           H  
ATOM   3701  CG  LYS   234      63.029  89.861  84.015  1.00  0.00           C  
ATOM   3702  HG2 LYS   234      62.110  89.881  83.428  1.00  0.00           H  
ATOM   3703  HG3 LYS   234      63.193  88.793  84.162  1.00  0.00           H  
ATOM   3704  CD  LYS   234      62.720  90.403  85.409  1.00  0.00           C  
ATOM   3705  HD2 LYS   234      63.633  90.310  85.998  1.00  0.00           H  
ATOM   3706  HD3 LYS   234      62.481  91.467  85.426  1.00  0.00           H  
ATOM   3707  CE  LYS   234      61.556  89.528  85.992  1.00  0.00           C  
ATOM   3708  HE2 LYS   234      60.784  89.523  85.222  1.00  0.00           H  
ATOM   3709  HE3 LYS   234      61.892  88.498  86.111  1.00  0.00           H  
ATOM   3710  NZ  LYS   234      61.230  90.107  87.328  1.00  0.00           N  
ATOM   3711  HZ1 LYS   234      62.108  90.450  87.691  1.00  0.00           H  
ATOM   3712  HZ2 LYS   234      60.544  90.839  87.217  1.00  0.00           H  
ATOM   3713  HZ3 LYS   234      60.898  89.386  87.952  1.00  0.00           H  
ATOM   3714  C   LYS   234      63.296  89.761  80.907  1.00  0.00           C  
ATOM   3715  O   LYS   234      62.259  89.181  81.049  1.00  0.00           O  
ATOM   3716  N   ILE   235      63.456  90.670  79.952  1.00  0.00           N  
ATOM   3717  H   ILE   235      64.336  91.163  79.906  1.00  0.00           H  
ATOM   3718  CA  ILE   235      62.444  90.880  78.886  1.00  0.00           C  
ATOM   3719  HA  ILE   235      61.440  90.901  79.309  1.00  0.00           H  
ATOM   3720  CB  ILE   235      62.657  92.263  78.240  1.00  0.00           C  
ATOM   3721  HB  ILE   235      63.652  92.367  77.807  1.00  0.00           H  
ATOM   3722  CG2 ILE   235      61.656  92.401  77.062  1.00  0.00           C  
ATOM   3723 HG21 ILE   235      60.649  92.233  77.446  1.00  0.00           H  
ATOM   3724 HG22 ILE   235      61.771  93.433  76.731  1.00  0.00           H  
ATOM   3725 HG23 ILE   235      61.880  91.697  76.261  1.00  0.00           H  
ATOM   3726  CG1 ILE   235      62.421  93.345  79.262  1.00  0.00           C  
ATOM   3727 HG12 ILE   235      61.338  93.442  79.328  1.00  0.00           H  
ATOM   3728 HG13 ILE   235      62.866  93.083  80.222  1.00  0.00           H  
ATOM   3729  CD1 ILE   235      63.038  94.674  78.956  1.00  0.00           C  
ATOM   3730 HD11 ILE   235      64.119  94.619  78.832  1.00  0.00           H  
ATOM   3731 HD12 ILE   235      62.597  95.129  78.069  1.00  0.00           H  
ATOM   3732 HD13 ILE   235      62.802  95.405  79.730  1.00  0.00           H  
ATOM   3733  C   ILE   235      62.462  89.758  77.893  1.00  0.00           C  
ATOM   3734  O   ILE   235      61.523  88.916  77.868  1.00  0.00           O  
ATOM   3735  N   LEU   236      63.621  89.536  77.221  1.00  0.00           N  
ATOM   3736  H   LEU   236      64.433  90.074  77.487  1.00  0.00           H  
ATOM   3737  CA  LEU   236      63.909  88.552  76.185  1.00  0.00           C  
ATOM   3738  HA  LEU   236      63.121  88.764  75.462  1.00  0.00           H  
ATOM   3739  CB  LEU   236      65.352  88.856  75.515  1.00  0.00           C  
ATOM   3740  HB2 LEU   236      66.114  88.805  76.293  1.00  0.00           H  
ATOM   3741  HB3 LEU   236      65.700  88.120  74.790  1.00  0.00           H  
ATOM   3742  CG  LEU   236      65.353  90.268  74.892  1.00  0.00           C  
ATOM   3743  HG  LEU   236      64.976  91.001  75.605  1.00  0.00           H  
ATOM   3744  CD1 LEU   236      66.777  90.666  74.506  1.00  0.00           C  
ATOM   3745 HD11 LEU   236      66.855  91.664  74.075  1.00  0.00           H  
ATOM   3746 HD12 LEU   236      67.477  90.415  75.304  1.00  0.00           H  
ATOM   3747 HD13 LEU   236      67.096  89.926  73.772  1.00  0.00           H  
ATOM   3748  CD2 LEU   236      64.504  90.369  73.682  1.00  0.00           C  
ATOM   3749 HD21 LEU   236      64.832  89.589  72.996  1.00  0.00           H  
ATOM   3750 HD22 LEU   236      63.482  90.167  74.005  1.00  0.00           H  
ATOM   3751 HD23 LEU   236      64.541  91.332  73.174  1.00  0.00           H  
ATOM   3752  C   LEU   236      63.634  87.025  76.514  1.00  0.00           C  
ATOM   3753  O   LEU   236      63.306  86.145  75.739  1.00  0.00           O  
ATOM   3754  N   SER   237      63.818  86.778  77.847  1.00  0.00           N  
ATOM   3755  H   SER   237      64.238  87.515  78.396  1.00  0.00           H  
ATOM   3756  CA  SER   237      63.406  85.587  78.612  1.00  0.00           C  
ATOM   3757  HA  SER   237      63.934  84.739  78.174  1.00  0.00           H  
ATOM   3758  CB  SER   237      63.976  85.677  80.049  1.00  0.00           C  
ATOM   3759  HB2 SER   237      65.051  85.857  80.054  1.00  0.00           H  
ATOM   3760  HB3 SER   237      63.361  86.379  80.613  1.00  0.00           H  
ATOM   3761  OG  SER   237      63.698  84.373  80.655  1.00  0.00           O  
ATOM   3762  HG  SER   237      63.840  84.400  81.604  1.00  0.00           H  
ATOM   3763  C   SER   237      61.949  85.254  78.536  1.00  0.00           C  
ATOM   3764  O   SER   237      61.637  84.106  78.784  1.00  0.00           O  
ATOM   3765  N   SER   238      61.042  86.148  78.095  1.00  0.00           N  
ATOM   3766  H   SER   238      61.338  86.973  77.593  1.00  0.00           H  
ATOM   3767  CA  SER   238      59.584  85.970  78.164  1.00  0.00           C  
ATOM   3768  HA  SER   238      59.318  85.117  78.789  1.00  0.00           H  
ATOM   3769  CB  SER   238      58.877  87.244  78.670  1.00  0.00           C  
ATOM   3770  HB2 SER   238      57.829  87.044  78.897  1.00  0.00           H  
ATOM   3771  HB3 SER   238      59.317  87.547  79.620  1.00  0.00           H  
ATOM   3772  OG  SER   238      58.963  88.316  77.664  1.00  0.00           O  
ATOM   3773  HG  SER   238      59.830  88.724  77.725  1.00  0.00           H  
ATOM   3774  C   SER   238      58.994  85.603  76.737  1.00  0.00           C  
ATOM   3775  O   SER   238      58.054  84.865  76.732  1.00  0.00           O  
ATOM   3776  N   PHE   239      59.617  85.919  75.589  1.00  0.00           N  
ATOM   3777  H   PHE   239      60.524  86.364  75.584  1.00  0.00           H  
ATOM   3778  CA  PHE   239      58.823  85.999  74.379  1.00  0.00           C  
ATOM   3779  HA  PHE   239      57.872  86.415  74.712  1.00  0.00           H  
ATOM   3780  CB  PHE   239      59.452  86.820  73.250  1.00  0.00           C  
ATOM   3781  HB2 PHE   239      60.276  86.220  72.865  1.00  0.00           H  
ATOM   3782  HB3 PHE   239      58.848  86.810  72.343  1.00  0.00           H  
ATOM   3783  CG  PHE   239      59.813  88.286  73.511  1.00  0.00           C  
ATOM   3784  CD1 PHE   239      60.770  88.764  72.660  1.00  0.00           C  
ATOM   3785  HD1 PHE   239      61.322  88.097  72.015  1.00  0.00           H  
ATOM   3786  CE1 PHE   239      61.108  90.132  72.778  1.00  0.00           C  
ATOM   3787  HE1 PHE   239      61.889  90.564  72.171  1.00  0.00           H  
ATOM   3788  CZ  PHE   239      60.508  90.987  73.712  1.00  0.00           C  
ATOM   3789  HZ  PHE   239      60.905  91.952  73.989  1.00  0.00           H  
ATOM   3790  CE2 PHE   239      59.429  90.476  74.478  1.00  0.00           C  
ATOM   3791  HE2 PHE   239      58.825  91.119  75.101  1.00  0.00           H  
ATOM   3792  CD2 PHE   239      59.081  89.117  74.412  1.00  0.00           C  
ATOM   3793  HD2 PHE   239      58.286  88.686  75.001  1.00  0.00           H  
ATOM   3794  C   PHE   239      58.555  84.538  73.906  1.00  0.00           C  
ATOM   3795  O   PHE   239      57.604  84.358  73.138  1.00  0.00           O  
ATOM   3796  N   THR   240      59.326  83.502  74.288  1.00  0.00           N  
ATOM   3797  H   THR   240      60.181  83.643  74.807  1.00  0.00           H  
ATOM   3798  CA  THR   240      59.056  82.041  73.950  1.00  0.00           C  
ATOM   3799  HA  THR   240      58.678  82.087  72.929  1.00  0.00           H  
ATOM   3800  CB  THR   240      60.280  81.158  73.904  1.00  0.00           C  
ATOM   3801  HB  THR   240      60.718  80.924  74.874  1.00  0.00           H  
ATOM   3802  CG2 THR   240      60.020  79.803  73.242  1.00  0.00           C  
ATOM   3803 HG21 THR   240      59.743  79.881  72.191  1.00  0.00           H  
ATOM   3804 HG22 THR   240      60.857  79.112  73.340  1.00  0.00           H  
ATOM   3805 HG23 THR   240      59.150  79.355  73.722  1.00  0.00           H  
ATOM   3806  OG1 THR   240      61.306  81.820  73.142  1.00  0.00           O  
ATOM   3807  HG1 THR   240      61.640  82.450  73.785  1.00  0.00           H  
ATOM   3808  C   THR   240      57.908  81.501  74.793  1.00  0.00           C  
ATOM   3809  O   THR   240      57.040  80.772  74.259  1.00  0.00           O  
ATOM   3810  N   ASP   241      57.794  82.003  76.025  1.00  0.00           N  
ATOM   3811  H   ASP   241      58.557  82.585  76.339  1.00  0.00           H  
ATOM   3812  CA  ASP   241      56.592  81.786  76.907  1.00  0.00           C  
ATOM   3813  HA  ASP   241      56.567  80.697  76.924  1.00  0.00           H  
ATOM   3814  CB  ASP   241      56.844  82.324  78.395  1.00  0.00           C  
ATOM   3815  HB2 ASP   241      56.682  83.400  78.321  1.00  0.00           H  
ATOM   3816  HB3 ASP   241      56.086  82.075  79.137  1.00  0.00           H  
ATOM   3817  CG  ASP   241      58.233  82.044  78.959  1.00  0.00           C  
ATOM   3818  OD1 ASP   241      58.836  82.883  79.706  1.00  0.00           O  
ATOM   3819  OD2 ASP   241      58.941  81.108  78.535  1.00  0.00           O  
ATOM   3820  C   ASP   241      55.313  82.331  76.394  1.00  0.00           C  
ATOM   3821  O   ASP   241      54.385  81.564  76.238  1.00  0.00           O  
ATOM   3822  N   LYS   242      55.376  83.613  75.943  1.00  0.00           N  
ATOM   3823  H   LYS   242      56.203  84.114  76.235  1.00  0.00           H  
ATOM   3824  CA  LYS   242      54.397  84.365  75.196  1.00  0.00           C  
ATOM   3825  HA  LYS   242      53.497  84.350  75.811  1.00  0.00           H  
ATOM   3826  CB  LYS   242      54.848  85.810  75.001  1.00  0.00           C  
ATOM   3827  HB2 LYS   242      55.808  85.858  74.487  1.00  0.00           H  
ATOM   3828  HB3 LYS   242      54.032  86.290  74.460  1.00  0.00           H  
ATOM   3829  CG  LYS   242      55.020  86.651  76.341  1.00  0.00           C  
ATOM   3830  HG2 LYS   242      55.637  86.120  77.066  1.00  0.00           H  
ATOM   3831  HG3 LYS   242      55.585  87.549  76.092  1.00  0.00           H  
ATOM   3832  CD  LYS   242      53.702  86.960  77.012  1.00  0.00           C  
ATOM   3833  HD2 LYS   242      53.051  87.461  76.296  1.00  0.00           H  
ATOM   3834  HD3 LYS   242      53.306  85.982  77.287  1.00  0.00           H  
ATOM   3835  CE  LYS   242      53.909  87.922  78.256  1.00  0.00           C  
ATOM   3836  HE2 LYS   242      54.778  87.568  78.812  1.00  0.00           H  
ATOM   3837  HE3 LYS   242      54.182  88.943  77.989  1.00  0.00           H  
ATOM   3838  NZ  LYS   242      52.735  88.036  79.120  1.00  0.00           N  
ATOM   3839  HZ1 LYS   242      52.981  88.480  79.994  1.00  0.00           H  
ATOM   3840  HZ2 LYS   242      51.936  88.522  78.738  1.00  0.00           H  
ATOM   3841  HZ3 LYS   242      52.332  87.157  79.412  1.00  0.00           H  
ATOM   3842  C   LYS   242      54.008  83.769  73.883  1.00  0.00           C  
ATOM   3843  O   LYS   242      52.883  83.936  73.393  1.00  0.00           O  
ATOM   3844  N   GLU   243      54.966  83.096  73.253  1.00  0.00           N  
ATOM   3845  H   GLU   243      55.849  82.942  73.717  1.00  0.00           H  
ATOM   3846  CA  GLU   243      54.700  82.442  71.966  1.00  0.00           C  
ATOM   3847  HA  GLU   243      54.063  83.004  71.283  1.00  0.00           H  
ATOM   3848  CB  GLU   243      56.040  82.195  71.179  1.00  0.00           C  
ATOM   3849  HB2 GLU   243      56.609  83.125  71.155  1.00  0.00           H  
ATOM   3850  HB3 GLU   243      56.581  81.449  71.761  1.00  0.00           H  
ATOM   3851  CG  GLU   243      55.838  81.589  69.789  1.00  0.00           C  
ATOM   3852  HG2 GLU   243      56.790  81.156  69.484  1.00  0.00           H  
ATOM   3853  HG3 GLU   243      55.048  80.840  69.829  1.00  0.00           H  
ATOM   3854  CD  GLU   243      55.512  82.601  68.689  1.00  0.00           C  
ATOM   3855  OE1 GLU   243      55.427  82.227  67.494  1.00  0.00           O  
ATOM   3856  OE2 GLU   243      55.471  83.846  68.924  1.00  0.00           O  
ATOM   3857  C   GLU   243      53.883  81.154  72.187  1.00  0.00           C  
ATOM   3858  O   GLU   243      52.838  81.107  71.535  1.00  0.00           O  
ATOM   3859  N   LEU   244      54.258  80.324  73.098  1.00  0.00           N  
ATOM   3860  H   LEU   244      55.049  80.593  73.666  1.00  0.00           H  
ATOM   3861  CA  LEU   244      53.554  79.057  73.348  1.00  0.00           C  
ATOM   3862  HA  LEU   244      53.398  78.576  72.383  1.00  0.00           H  
ATOM   3863  CB  LEU   244      54.510  78.233  74.286  1.00  0.00           C  
ATOM   3864  HB2 LEU   244      55.056  78.920  74.932  1.00  0.00           H  
ATOM   3865  HB3 LEU   244      53.906  77.575  74.911  1.00  0.00           H  
ATOM   3866  CG  LEU   244      55.492  77.290  73.502  1.00  0.00           C  
ATOM   3867  HG  LEU   244      54.930  76.479  73.040  1.00  0.00           H  
ATOM   3868  CD1 LEU   244      56.539  77.926  72.393  1.00  0.00           C  
ATOM   3869 HD11 LEU   244      57.279  78.561  72.879  1.00  0.00           H  
ATOM   3870 HD12 LEU   244      57.121  77.306  71.711  1.00  0.00           H  
ATOM   3871 HD13 LEU   244      55.835  78.405  71.713  1.00  0.00           H  
ATOM   3872  CD2 LEU   244      56.350  76.540  74.572  1.00  0.00           C  
ATOM   3873 HD21 LEU   244      56.922  77.207  75.217  1.00  0.00           H  
ATOM   3874 HD22 LEU   244      55.757  76.038  75.337  1.00  0.00           H  
ATOM   3875 HD23 LEU   244      57.127  75.981  74.052  1.00  0.00           H  
ATOM   3876  C   LEU   244      52.130  79.272  73.960  1.00  0.00           C  
ATOM   3877  O   LEU   244      51.221  78.539  73.658  1.00  0.00           O  
ATOM   3878  N   LEU   245      51.942  80.389  74.657  1.00  0.00           N  
ATOM   3879  H   LEU   245      52.717  80.905  75.048  1.00  0.00           H  
ATOM   3880  CA  LEU   245      50.588  80.797  75.001  1.00  0.00           C  
ATOM   3881  HA  LEU   245      50.037  79.891  75.254  1.00  0.00           H  
ATOM   3882  CB  LEU   245      50.727  81.729  76.285  1.00  0.00           C  
ATOM   3883  HB2 LEU   245      51.402  81.176  76.938  1.00  0.00           H  
ATOM   3884  HB3 LEU   245      51.287  82.586  75.911  1.00  0.00           H  
ATOM   3885  CG  LEU   245      49.337  82.017  76.917  1.00  0.00           C  
ATOM   3886  HG  LEU   245      48.739  82.583  76.202  1.00  0.00           H  
ATOM   3887  CD1 LEU   245      48.610  80.770  77.435  1.00  0.00           C  
ATOM   3888 HD11 LEU   245      47.723  81.013  78.020  1.00  0.00           H  
ATOM   3889 HD12 LEU   245      48.382  80.099  76.607  1.00  0.00           H  
ATOM   3890 HD13 LEU   245      49.235  80.345  78.221  1.00  0.00           H  
ATOM   3891  CD2 LEU   245      49.695  82.941  78.008  1.00  0.00           C  
ATOM   3892 HD21 LEU   245      50.337  82.484  78.762  1.00  0.00           H  
ATOM   3893 HD22 LEU   245      50.195  83.768  77.504  1.00  0.00           H  
ATOM   3894 HD23 LEU   245      48.768  83.261  78.484  1.00  0.00           H  
ATOM   3895  C   LEU   245      49.754  81.422  73.954  1.00  0.00           C  
ATOM   3896  O   LEU   245      48.535  81.205  74.042  1.00  0.00           O  
ATOM   3897  N   ALA   246      50.289  82.117  72.948  1.00  0.00           N  
ATOM   3898  H   ALA   246      51.288  82.262  72.966  1.00  0.00           H  
ATOM   3899  CA  ALA   246      49.497  82.600  71.817  1.00  0.00           C  
ATOM   3900  HA  ALA   246      48.504  82.752  72.240  1.00  0.00           H  
ATOM   3901  CB  ALA   246      50.211  83.905  71.366  1.00  0.00           C  
ATOM   3902  HB1 ALA   246      49.731  84.178  70.426  1.00  0.00           H  
ATOM   3903  HB2 ALA   246      50.074  84.654  72.146  1.00  0.00           H  
ATOM   3904  HB3 ALA   246      51.292  83.774  71.310  1.00  0.00           H  
ATOM   3905  C   ALA   246      49.284  81.594  70.581  1.00  0.00           C  
ATOM   3906  O   ALA   246      48.233  81.646  69.979  1.00  0.00           O  
ATOM   3907  N   TYR   247      50.254  80.736  70.199  1.00  0.00           N  
ATOM   3908  H   TYR   247      51.123  80.748  70.714  1.00  0.00           H  
ATOM   3909  CA  TYR   247      50.181  79.678  69.271  1.00  0.00           C  
ATOM   3910  HA  TYR   247      49.835  80.068  68.314  1.00  0.00           H  
ATOM   3911  CB  TYR   247      51.583  79.187  69.012  1.00  0.00           C  
ATOM   3912  HB2 TYR   247      52.262  80.015  68.808  1.00  0.00           H  
ATOM   3913  HB3 TYR   247      51.913  78.691  69.924  1.00  0.00           H  
ATOM   3914  CG  TYR   247      51.737  78.143  67.911  1.00  0.00           C  
ATOM   3915  CD1 TYR   247      51.496  78.456  66.582  1.00  0.00           C  
ATOM   3916  HD1 TYR   247      51.153  79.449  66.330  1.00  0.00           H  
ATOM   3917  CE1 TYR   247      51.473  77.456  65.526  1.00  0.00           C  
ATOM   3918  HE1 TYR   247      51.195  77.760  64.528  1.00  0.00           H  
ATOM   3919  CZ  TYR   247      51.760  76.105  65.905  1.00  0.00           C  
ATOM   3920  OH  TYR   247      51.801  75.098  65.011  1.00  0.00           O  
ATOM   3921  HH  TYR   247      51.985  74.263  65.447  1.00  0.00           H  
ATOM   3922  CE2 TYR   247      51.994  75.809  67.298  1.00  0.00           C  
ATOM   3923  HE2 TYR   247      52.010  74.779  67.622  1.00  0.00           H  
ATOM   3924  CD2 TYR   247      51.992  76.812  68.256  1.00  0.00           C  
ATOM   3925  HD2 TYR   247      52.212  76.422  69.239  1.00  0.00           H  
ATOM   3926  C   TYR   247      49.201  78.525  69.534  1.00  0.00           C  
ATOM   3927  O   TYR   247      48.916  77.707  68.614  1.00  0.00           O  
ATOM   3928  N   ALA   248      48.713  78.396  70.808  1.00  0.00           N  
ATOM   3929  H   ALA   248      48.810  79.124  71.501  1.00  0.00           H  
ATOM   3930  CA  ALA   248      48.200  77.131  71.316  1.00  0.00           C  
ATOM   3931  HA  ALA   248      49.043  76.446  71.227  1.00  0.00           H  
ATOM   3932  CB  ALA   248      48.004  77.284  72.774  1.00  0.00           C  
ATOM   3933  HB1 ALA   248      47.047  77.803  72.833  1.00  0.00           H  
ATOM   3934  HB2 ALA   248      47.903  76.314  73.262  1.00  0.00           H  
ATOM   3935  HB3 ALA   248      48.769  77.919  73.221  1.00  0.00           H  
ATOM   3936  C   ALA   248      46.985  76.572  70.572  1.00  0.00           C  
ATOM   3937  O   ALA   248      46.905  75.326  70.413  1.00  0.00           O  
ATOM   3938  N   LYS   249      46.113  77.463  70.010  1.00  0.00           N  
ATOM   3939  H   LYS   249      46.342  78.442  70.100  1.00  0.00           H  
ATOM   3940  CA  LYS   249      44.813  77.033  69.381  1.00  0.00           C  
ATOM   3941  HA  LYS   249      44.431  76.152  69.896  1.00  0.00           H  
ATOM   3942  CB  LYS   249      43.666  78.071  69.550  1.00  0.00           C  
ATOM   3943  HB2 LYS   249      43.962  79.035  69.135  1.00  0.00           H  
ATOM   3944  HB3 LYS   249      42.746  77.775  69.046  1.00  0.00           H  
ATOM   3945  CG  LYS   249      43.306  78.225  71.032  1.00  0.00           C  
ATOM   3946  HG2 LYS   249      42.964  77.252  71.385  1.00  0.00           H  
ATOM   3947  HG3 LYS   249      44.194  78.554  71.573  1.00  0.00           H  
ATOM   3948  CD  LYS   249      42.164  79.234  71.264  1.00  0.00           C  
ATOM   3949  HD2 LYS   249      42.472  80.216  70.906  1.00  0.00           H  
ATOM   3950  HD3 LYS   249      41.365  79.053  70.545  1.00  0.00           H  
ATOM   3951  CE  LYS   249      41.564  79.382  72.705  1.00  0.00           C  
ATOM   3952  HE2 LYS   249      40.818  80.176  72.669  1.00  0.00           H  
ATOM   3953  HE3 LYS   249      41.012  78.485  72.985  1.00  0.00           H  
ATOM   3954  NZ  LYS   249      42.618  79.733  73.615  1.00  0.00           N  
ATOM   3955  HZ1 LYS   249      43.281  78.976  73.697  1.00  0.00           H  
ATOM   3956  HZ2 LYS   249      43.203  80.468  73.245  1.00  0.00           H  
ATOM   3957  HZ3 LYS   249      42.275  79.988  74.530  1.00  0.00           H  
ATOM   3958  C   LYS   249      45.077  76.701  67.915  1.00  0.00           C  
ATOM   3959  O   LYS   249      44.438  75.847  67.259  1.00  0.00           O  
ATOM   3960  N   ALA   250      46.067  77.424  67.281  1.00  0.00           N  
ATOM   3961  H   ALA   250      46.467  78.118  67.896  1.00  0.00           H  
ATOM   3962  CA  ALA   250      46.755  77.018  66.097  1.00  0.00           C  
ATOM   3963  HA  ALA   250      46.027  76.841  65.305  1.00  0.00           H  
ATOM   3964  CB  ALA   250      47.574  78.181  65.562  1.00  0.00           C  
ATOM   3965  HB1 ALA   250      47.974  77.798  64.623  1.00  0.00           H  
ATOM   3966  HB2 ALA   250      46.908  79.034  65.434  1.00  0.00           H  
ATOM   3967  HB3 ALA   250      48.408  78.450  66.210  1.00  0.00           H  
ATOM   3968  C   ALA   250      47.571  75.698  66.199  1.00  0.00           C  
ATOM   3969  O   ALA   250      47.401  74.871  65.270  1.00  0.00           O  
ATOM   3970  N   GLY   251      48.337  75.418  67.244  1.00  0.00           N  
ATOM   3971  H   GLY   251      48.470  76.186  67.886  1.00  0.00           H  
ATOM   3972  CA  GLY   251      48.785  74.025  67.508  1.00  0.00           C  
ATOM   3973  HA2 GLY   251      49.324  73.694  66.620  1.00  0.00           H  
ATOM   3974  HA3 GLY   251      49.588  73.980  68.244  1.00  0.00           H  
ATOM   3975  C   GLY   251      47.725  72.987  67.649  1.00  0.00           C  
ATOM   3976  O   GLY   251      47.789  71.846  67.139  1.00  0.00           O  
ATOM   3977  N   ALA   252      46.668  73.356  68.301  1.00  0.00           N  
ATOM   3978  H   ALA   252      46.593  74.297  68.660  1.00  0.00           H  
ATOM   3979  CA  ALA   252      45.504  72.497  68.607  1.00  0.00           C  
ATOM   3980  HA  ALA   252      45.798  71.544  69.048  1.00  0.00           H  
ATOM   3981  CB  ALA   252      44.526  73.209  69.536  1.00  0.00           C  
ATOM   3982  HB1 ALA   252      43.686  72.519  69.620  1.00  0.00           H  
ATOM   3983  HB2 ALA   252      44.843  73.494  70.539  1.00  0.00           H  
ATOM   3984  HB3 ALA   252      44.075  74.066  69.036  1.00  0.00           H  
ATOM   3985  C   ALA   252      44.830  72.084  67.271  1.00  0.00           C  
ATOM   3986  O   ALA   252      44.691  70.854  67.101  1.00  0.00           O  
ATOM   3987  N   VAL   253      44.637  73.055  66.384  1.00  0.00           N  
ATOM   3988  H   VAL   253      44.597  74.023  66.670  1.00  0.00           H  
ATOM   3989  CA  VAL   253      44.111  72.781  65.096  1.00  0.00           C  
ATOM   3990  HA  VAL   253      43.173  72.244  65.238  1.00  0.00           H  
ATOM   3991  CB  VAL   253      43.753  74.080  64.362  1.00  0.00           C  
ATOM   3992  HB  VAL   253      44.595  74.769  64.291  1.00  0.00           H  
ATOM   3993  CG1 VAL   253      43.418  73.824  62.890  1.00  0.00           C  
ATOM   3994 HG11 VAL   253      42.634  73.069  62.826  1.00  0.00           H  
ATOM   3995 HG12 VAL   253      43.049  74.726  62.401  1.00  0.00           H  
ATOM   3996 HG13 VAL   253      44.346  73.533  62.396  1.00  0.00           H  
ATOM   3997  CG2 VAL   253      42.503  74.751  64.932  1.00  0.00           C  
ATOM   3998 HG21 VAL   253      41.714  74.137  64.497  1.00  0.00           H  
ATOM   3999 HG22 VAL   253      42.527  74.678  66.019  1.00  0.00           H  
ATOM   4000 HG23 VAL   253      42.430  75.764  64.535  1.00  0.00           H  
ATOM   4001  C   VAL   253      45.021  71.867  64.304  1.00  0.00           C  
ATOM   4002  O   VAL   253      44.591  70.871  63.765  1.00  0.00           O  
ATOM   4003  N   ALA   254      46.307  72.142  64.195  1.00  0.00           N  
ATOM   4004  H   ALA   254      46.681  72.956  64.663  1.00  0.00           H  
ATOM   4005  CA  ALA   254      47.194  71.210  63.512  1.00  0.00           C  
ATOM   4006  HA  ALA   254      46.761  70.976  62.539  1.00  0.00           H  
ATOM   4007  CB  ALA   254      48.689  71.753  63.488  1.00  0.00           C  
ATOM   4008  HB1 ALA   254      49.053  71.994  64.487  1.00  0.00           H  
ATOM   4009  HB2 ALA   254      49.332  70.975  63.076  1.00  0.00           H  
ATOM   4010  HB3 ALA   254      48.837  72.652  62.889  1.00  0.00           H  
ATOM   4011  C   ALA   254      47.168  69.818  64.128  1.00  0.00           C  
ATOM   4012  O   ALA   254      47.378  68.904  63.355  1.00  0.00           O  
ATOM   4013  N   GLU   255      46.936  69.653  65.479  1.00  0.00           N  
ATOM   4014  H   GLU   255      46.857  70.471  66.066  1.00  0.00           H  
ATOM   4015  CA  GLU   255      47.020  68.304  66.089  1.00  0.00           C  
ATOM   4016  HA  GLU   255      47.796  67.766  65.543  1.00  0.00           H  
ATOM   4017  CB  GLU   255      47.281  68.356  67.646  1.00  0.00           C  
ATOM   4018  HB2 GLU   255      48.224  68.862  67.853  1.00  0.00           H  
ATOM   4019  HB3 GLU   255      46.469  68.946  68.070  1.00  0.00           H  
ATOM   4020  CG  GLU   255      47.069  67.045  68.470  1.00  0.00           C  
ATOM   4021  HG2 GLU   255      46.889  67.172  69.537  1.00  0.00           H  
ATOM   4022  HG3 GLU   255      46.172  66.502  68.172  1.00  0.00           H  
ATOM   4023  CD  GLU   255      48.263  66.104  68.380  1.00  0.00           C  
ATOM   4024  OE1 GLU   255      48.614  65.573  69.427  1.00  0.00           O  
ATOM   4025  OE2 GLU   255      48.865  65.955  67.312  1.00  0.00           O  
ATOM   4026  C   GLU   255      45.687  67.489  65.937  1.00  0.00           C  
ATOM   4027  O   GLU   255      45.725  66.284  65.721  1.00  0.00           O  
ATOM   4028  N   GLU   256      44.491  68.093  65.997  1.00  0.00           N  
ATOM   4029  H   GLU   256      44.453  69.062  66.278  1.00  0.00           H  
ATOM   4030  CA  GLU   256      43.257  67.436  65.622  1.00  0.00           C  
ATOM   4031  HA  GLU   256      43.288  66.512  66.198  1.00  0.00           H  
ATOM   4032  CB  GLU   256      42.200  68.295  66.290  1.00  0.00           C  
ATOM   4033  HB2 GLU   256      41.254  67.767  66.172  1.00  0.00           H  
ATOM   4034  HB3 GLU   256      42.467  68.529  67.321  1.00  0.00           H  
ATOM   4035  CG  GLU   256      41.917  69.564  65.507  1.00  0.00           C  
ATOM   4036  HG2 GLU   256      42.802  70.188  65.635  1.00  0.00           H  
ATOM   4037  HG3 GLU   256      41.799  69.201  64.486  1.00  0.00           H  
ATOM   4038  CD  GLU   256      40.676  70.343  65.963  1.00  0.00           C  
ATOM   4039  OE1 GLU   256      40.195  71.204  65.211  1.00  0.00           O  
ATOM   4040  OE2 GLU   256      40.244  70.152  67.136  1.00  0.00           O  
ATOM   4041  C   GLU   256      43.239  67.180  64.069  1.00  0.00           C  
ATOM   4042  O   GLU   256      42.800  66.134  63.715  1.00  0.00           O  
ATOM   4043  N   VAL   257      43.790  68.059  63.239  1.00  0.00           N  
ATOM   4044  H   VAL   257      44.174  68.902  63.642  1.00  0.00           H  
ATOM   4045  CA  VAL   257      43.546  67.997  61.812  1.00  0.00           C  
ATOM   4046  HA  VAL   257      42.595  67.514  61.584  1.00  0.00           H  
ATOM   4047  CB  VAL   257      43.746  69.386  61.104  1.00  0.00           C  
ATOM   4048  HB  VAL   257      44.571  69.890  61.607  1.00  0.00           H  
ATOM   4049  CG1 VAL   257      44.157  69.211  59.651  1.00  0.00           C  
ATOM   4050 HG11 VAL   257      44.387  70.128  59.108  1.00  0.00           H  
ATOM   4051 HG12 VAL   257      45.165  68.801  59.584  1.00  0.00           H  
ATOM   4052 HG13 VAL   257      43.360  68.586  59.247  1.00  0.00           H  
ATOM   4053  CG2 VAL   257      42.383  70.061  61.283  1.00  0.00           C  
ATOM   4054 HG21 VAL   257      42.279  70.375  62.322  1.00  0.00           H  
ATOM   4055 HG22 VAL   257      42.355  70.972  60.685  1.00  0.00           H  
ATOM   4056 HG23 VAL   257      41.663  69.322  60.931  1.00  0.00           H  
ATOM   4057  C   VAL   257      44.517  66.942  61.360  1.00  0.00           C  
ATOM   4058  O   VAL   257      44.101  66.146  60.559  1.00  0.00           O  
ATOM   4059  N   LEU   258      45.771  66.856  61.826  1.00  0.00           N  
ATOM   4060  H   LEU   258      46.067  67.578  62.467  1.00  0.00           H  
ATOM   4061  CA  LEU   258      46.644  65.749  61.405  1.00  0.00           C  
ATOM   4062  HA  LEU   258      46.604  65.681  60.317  1.00  0.00           H  
ATOM   4063  CB  LEU   258      48.067  66.202  61.802  1.00  0.00           C  
ATOM   4064  HB2 LEU   258      48.446  67.004  61.169  1.00  0.00           H  
ATOM   4065  HB3 LEU   258      48.002  66.454  62.861  1.00  0.00           H  
ATOM   4066  CG  LEU   258      49.196  65.107  61.661  1.00  0.00           C  
ATOM   4067  HG  LEU   258      48.887  64.211  62.198  1.00  0.00           H  
ATOM   4068  CD1 LEU   258      49.387  64.723  60.159  1.00  0.00           C  
ATOM   4069 HD11 LEU   258      50.100  63.903  60.068  1.00  0.00           H  
ATOM   4070 HD12 LEU   258      48.464  64.238  59.839  1.00  0.00           H  
ATOM   4071 HD13 LEU   258      49.647  65.599  59.565  1.00  0.00           H  
ATOM   4072  CD2 LEU   258      50.551  65.563  62.162  1.00  0.00           C  
ATOM   4073 HD21 LEU   258      50.322  65.880  63.179  1.00  0.00           H  
ATOM   4074 HD22 LEU   258      51.161  64.662  62.091  1.00  0.00           H  
ATOM   4075 HD23 LEU   258      50.920  66.437  61.625  1.00  0.00           H  
ATOM   4076  C   LEU   258      46.186  64.430  61.980  1.00  0.00           C  
ATOM   4077  O   LEU   258      46.437  63.427  61.314  1.00  0.00           O  
ATOM   4078  N   ALA   259      45.517  64.354  63.086  1.00  0.00           N  
ATOM   4079  H   ALA   259      45.156  65.178  63.545  1.00  0.00           H  
ATOM   4080  CA  ALA   259      44.890  63.136  63.455  1.00  0.00           C  
ATOM   4081  HA  ALA   259      45.694  62.400  63.447  1.00  0.00           H  
ATOM   4082  CB  ALA   259      44.278  63.362  64.894  1.00  0.00           C  
ATOM   4083  HB1 ALA   259      44.970  63.620  65.696  1.00  0.00           H  
ATOM   4084  HB2 ALA   259      43.419  64.032  64.861  1.00  0.00           H  
ATOM   4085  HB3 ALA   259      43.897  62.409  65.261  1.00  0.00           H  
ATOM   4086  C   ALA   259      43.781  62.662  62.451  1.00  0.00           C  
ATOM   4087  O   ALA   259      43.737  61.520  62.038  1.00  0.00           O  
ATOM   4088  N   ALA   260      42.963  63.640  62.067  1.00  0.00           N  
ATOM   4089  H   ALA   260      43.101  64.499  62.580  1.00  0.00           H  
ATOM   4090  CA  ALA   260      41.794  63.471  61.156  1.00  0.00           C  
ATOM   4091  HA  ALA   260      41.191  62.575  61.306  1.00  0.00           H  
ATOM   4092  CB  ALA   260      40.910  64.653  61.569  1.00  0.00           C  
ATOM   4093  HB1 ALA   260      40.662  64.614  62.630  1.00  0.00           H  
ATOM   4094  HB2 ALA   260      41.435  65.565  61.287  1.00  0.00           H  
ATOM   4095  HB3 ALA   260      39.980  64.510  61.019  1.00  0.00           H  
ATOM   4096  C   ALA   260      42.077  63.454  59.628  1.00  0.00           C  
ATOM   4097  O   ALA   260      41.151  63.526  58.832  1.00  0.00           O  
ATOM   4098  N   ILE   261      43.328  63.347  59.215  1.00  0.00           N  
ATOM   4099  H   ILE   261      44.017  63.031  59.882  1.00  0.00           H  
ATOM   4100  CA  ILE   261      43.853  63.695  57.885  1.00  0.00           C  
ATOM   4101  HA  ILE   261      43.680  64.761  57.737  1.00  0.00           H  
ATOM   4102  CB  ILE   261      45.381  63.551  57.913  1.00  0.00           C  
ATOM   4103  HB  ILE   261      45.647  64.231  58.722  1.00  0.00           H  
ATOM   4104  CG2 ILE   261      45.940  62.079  58.233  1.00  0.00           C  
ATOM   4105 HG21 ILE   261      47.023  62.128  58.342  1.00  0.00           H  
ATOM   4106 HG22 ILE   261      45.568  61.725  59.194  1.00  0.00           H  
ATOM   4107 HG23 ILE   261      45.549  61.421  57.457  1.00  0.00           H  
ATOM   4108  CG1 ILE   261      46.171  64.054  56.623  1.00  0.00           C  
ATOM   4109 HG12 ILE   261      47.241  63.963  56.807  1.00  0.00           H  
ATOM   4110 HG13 ILE   261      45.952  63.300  55.867  1.00  0.00           H  
ATOM   4111  CD1 ILE   261      45.745  65.504  56.112  1.00  0.00           C  
ATOM   4112 HD11 ILE   261      46.288  65.883  55.246  1.00  0.00           H  
ATOM   4113 HD12 ILE   261      44.743  65.533  55.683  1.00  0.00           H  
ATOM   4114 HD13 ILE   261      45.848  66.278  56.873  1.00  0.00           H  
ATOM   4115  C   ILE   261      43.213  62.970  56.716  1.00  0.00           C  
ATOM   4116  O   ILE   261      42.909  63.501  55.680  1.00  0.00           O  
ATOM   4117  N   ARG   262      42.854  61.669  56.969  1.00  0.00           N  
ATOM   4118  H   ARG   262      43.168  61.267  57.841  1.00  0.00           H  
ATOM   4119  CA  ARG   262      42.150  60.828  55.917  1.00  0.00           C  
ATOM   4120  HA  ARG   262      42.574  60.995  54.927  1.00  0.00           H  
ATOM   4121  CB  ARG   262      42.275  59.369  56.322  1.00  0.00           C  
ATOM   4122  HB2 ARG   262      42.118  59.324  57.400  1.00  0.00           H  
ATOM   4123  HB3 ARG   262      41.496  58.802  55.813  1.00  0.00           H  
ATOM   4124  CG  ARG   262      43.748  58.901  56.133  1.00  0.00           C  
ATOM   4125  HG2 ARG   262      43.963  58.585  55.112  1.00  0.00           H  
ATOM   4126  HG3 ARG   262      44.348  59.795  56.304  1.00  0.00           H  
ATOM   4127  CD  ARG   262      44.134  57.695  57.027  1.00  0.00           C  
ATOM   4128  HD2 ARG   262      43.767  57.860  58.040  1.00  0.00           H  
ATOM   4129  HD3 ARG   262      43.811  56.797  56.501  1.00  0.00           H  
ATOM   4130  NE  ARG   262      45.596  57.599  57.181  1.00  0.00           N  
ATOM   4131  HE  ARG   262      46.113  57.058  56.503  1.00  0.00           H  
ATOM   4132  CZ  ARG   262      46.362  58.080  58.189  1.00  0.00           C  
ATOM   4133  NH1 ARG   262      45.918  58.778  59.190  1.00  0.00           N  
ATOM   4134 HH11 ARG   262      44.935  58.915  59.377  1.00  0.00           H  
ATOM   4135 HH12 ARG   262      46.529  59.134  59.911  1.00  0.00           H  
ATOM   4136  NH2 ARG   262      47.630  57.869  58.164  1.00  0.00           N  
ATOM   4137 HH21 ARG   262      48.010  57.188  57.522  1.00  0.00           H  
ATOM   4138 HH22 ARG   262      48.147  58.326  58.902  1.00  0.00           H  
ATOM   4139  C   ARG   262      40.685  61.339  55.803  1.00  0.00           C  
ATOM   4140  O   ARG   262      40.293  61.602  54.690  1.00  0.00           O  
ATOM   4141  N   THR   263      39.984  61.530  56.928  1.00  0.00           N  
ATOM   4142  H   THR   263      40.490  61.413  57.794  1.00  0.00           H  
ATOM   4143  CA  THR   263      38.657  62.107  57.070  1.00  0.00           C  
ATOM   4144  HA  THR   263      38.030  61.457  56.460  1.00  0.00           H  
ATOM   4145  CB  THR   263      38.274  61.972  58.546  1.00  0.00           C  
ATOM   4146  HB  THR   263      39.129  62.271  59.153  1.00  0.00           H  
ATOM   4147  CG2 THR   263      37.111  62.763  58.863  1.00  0.00           C  
ATOM   4148 HG21 THR   263      36.829  62.537  59.892  1.00  0.00           H  
ATOM   4149 HG22 THR   263      37.300  63.835  58.811  1.00  0.00           H  
ATOM   4150 HG23 THR   263      36.286  62.569  58.179  1.00  0.00           H  
ATOM   4151  OG1 THR   263      37.976  60.592  58.683  1.00  0.00           O  
ATOM   4152  HG1 THR   263      38.597  60.029  58.215  1.00  0.00           H  
ATOM   4153  C   THR   263      38.521  63.515  56.526  1.00  0.00           C  
ATOM   4154  O   THR   263      37.516  63.743  55.903  1.00  0.00           O  
ATOM   4155  N   VAL   264      39.471  64.393  56.626  1.00  0.00           N  
ATOM   4156  H   VAL   264      40.344  64.138  57.067  1.00  0.00           H  
ATOM   4157  CA  VAL   264      39.467  65.733  56.056  1.00  0.00           C  
ATOM   4158  HA  VAL   264      38.422  66.029  56.148  1.00  0.00           H  
ATOM   4159  CB  VAL   264      40.477  66.760  56.624  1.00  0.00           C  
ATOM   4160  HB  VAL   264      41.478  66.471  56.305  1.00  0.00           H  
ATOM   4161  CG1 VAL   264      40.361  68.222  56.044  1.00  0.00           C  
ATOM   4162 HG11 VAL   264      40.990  68.830  56.693  1.00  0.00           H  
ATOM   4163 HG12 VAL   264      40.654  68.212  54.994  1.00  0.00           H  
ATOM   4164 HG13 VAL   264      39.358  68.645  56.098  1.00  0.00           H  
ATOM   4165  CG2 VAL   264      40.233  66.965  58.130  1.00  0.00           C  
ATOM   4166 HG21 VAL   264      40.251  66.064  58.744  1.00  0.00           H  
ATOM   4167 HG22 VAL   264      40.957  67.653  58.567  1.00  0.00           H  
ATOM   4168 HG23 VAL   264      39.268  67.449  58.280  1.00  0.00           H  
ATOM   4169  C   VAL   264      39.576  65.718  54.539  1.00  0.00           C  
ATOM   4170  O   VAL   264      38.837  66.396  53.815  1.00  0.00           O  
ATOM   4171  N   ILE   265      40.501  64.939  53.971  1.00  0.00           N  
ATOM   4172  H   ILE   265      41.071  64.307  54.516  1.00  0.00           H  
ATOM   4173  CA  ILE   265      40.723  64.734  52.536  1.00  0.00           C  
ATOM   4174  HA  ILE   265      40.659  65.652  51.951  1.00  0.00           H  
ATOM   4175  CB  ILE   265      42.115  64.059  52.374  1.00  0.00           C  
ATOM   4176  HB  ILE   265      42.266  63.327  53.168  1.00  0.00           H  
ATOM   4177  CG2 ILE   265      42.316  63.334  51.074  1.00  0.00           C  
ATOM   4178 HG21 ILE   265      41.972  63.967  50.256  1.00  0.00           H  
ATOM   4179 HG22 ILE   265      43.324  63.094  50.738  1.00  0.00           H  
ATOM   4180 HG23 ILE   265      41.731  62.415  51.121  1.00  0.00           H  
ATOM   4181  CG1 ILE   265      43.220  65.082  52.691  1.00  0.00           C  
ATOM   4182 HG12 ILE   265      43.175  65.878  51.947  1.00  0.00           H  
ATOM   4183 HG13 ILE   265      42.934  65.576  53.620  1.00  0.00           H  
ATOM   4184  CD1 ILE   265      44.692  64.599  52.758  1.00  0.00           C  
ATOM   4185 HD11 ILE   265      44.787  63.785  53.477  1.00  0.00           H  
ATOM   4186 HD12 ILE   265      44.910  64.335  51.722  1.00  0.00           H  
ATOM   4187 HD13 ILE   265      45.361  65.419  53.020  1.00  0.00           H  
ATOM   4188  C   ILE   265      39.515  63.907  51.929  1.00  0.00           C  
ATOM   4189  O   ILE   265      39.180  64.167  50.771  1.00  0.00           O  
ATOM   4190  N   ALA   266      38.805  63.070  52.743  1.00  0.00           N  
ATOM   4191  H   ALA   266      39.233  62.770  53.608  1.00  0.00           H  
ATOM   4192  CA  ALA   266      37.629  62.385  52.381  1.00  0.00           C  
ATOM   4193  HA  ALA   266      37.728  61.943  51.390  1.00  0.00           H  
ATOM   4194  CB  ALA   266      37.366  61.266  53.365  1.00  0.00           C  
ATOM   4195  HB1 ALA   266      36.424  60.836  53.025  1.00  0.00           H  
ATOM   4196  HB2 ALA   266      38.278  60.670  53.390  1.00  0.00           H  
ATOM   4197  HB3 ALA   266      37.180  61.519  54.409  1.00  0.00           H  
ATOM   4198  C   ALA   266      36.429  63.332  52.445  1.00  0.00           C  
ATOM   4199  O   ALA   266      35.452  63.081  51.718  1.00  0.00           O  
ATOM   4200  N   PHE   267      36.388  64.360  53.309  1.00  0.00           N  
ATOM   4201  H   PHE   267      37.202  64.484  53.893  1.00  0.00           H  
ATOM   4202  CA  PHE   267      35.366  65.435  53.196  1.00  0.00           C  
ATOM   4203  HA  PHE   267      34.360  65.029  53.093  1.00  0.00           H  
ATOM   4204  CB  PHE   267      35.434  66.472  54.446  1.00  0.00           C  
ATOM   4205  HB2 PHE   267      35.008  66.017  55.340  1.00  0.00           H  
ATOM   4206  HB3 PHE   267      36.452  66.695  54.764  1.00  0.00           H  
ATOM   4207  CG  PHE   267      34.609  67.675  54.253  1.00  0.00           C  
ATOM   4208  CD1 PHE   267      33.194  67.615  54.344  1.00  0.00           C  
ATOM   4209  HD1 PHE   267      32.655  66.682  54.414  1.00  0.00           H  
ATOM   4210  CE1 PHE   267      32.435  68.812  54.222  1.00  0.00           C  
ATOM   4211  HE1 PHE   267      31.365  68.670  54.247  1.00  0.00           H  
ATOM   4212  CZ  PHE   267      33.074  70.029  54.028  1.00  0.00           C  
ATOM   4213  HZ  PHE   267      32.490  70.907  53.795  1.00  0.00           H  
ATOM   4214  CE2 PHE   267      34.483  70.025  53.915  1.00  0.00           C  
ATOM   4215  HE2 PHE   267      35.089  70.919  53.896  1.00  0.00           H  
ATOM   4216  CD2 PHE   267      35.240  68.862  54.070  1.00  0.00           C  
ATOM   4217  HD2 PHE   267      36.316  68.953  54.028  1.00  0.00           H  
ATOM   4218  C   PHE   267      35.558  66.217  51.841  1.00  0.00           C  
ATOM   4219  O   PHE   267      34.599  66.696  51.243  1.00  0.00           O  
ATOM   4220  N   GLY   268      36.767  66.384  51.272  1.00  0.00           N  
ATOM   4221  H   GLY   268      37.547  65.913  51.707  1.00  0.00           H  
ATOM   4222  CA  GLY   268      37.047  67.081  49.993  1.00  0.00           C  
ATOM   4223  HA2 GLY   268      38.055  66.853  49.645  1.00  0.00           H  
ATOM   4224  HA3 GLY   268      36.238  66.716  49.362  1.00  0.00           H  
ATOM   4225  C   GLY   268      37.037  68.580  49.886  1.00  0.00           C  
ATOM   4226  O   GLY   268      37.837  69.210  49.184  1.00  0.00           O  
ATOM   4227  N   GLY   269      36.196  69.218  50.730  1.00  0.00           N  
ATOM   4228  H   GLY   269      35.643  68.656  51.361  1.00  0.00           H  
ATOM   4229  CA  GLY   269      36.268  70.683  50.995  1.00  0.00           C  
ATOM   4230  HA2 GLY   269      36.269  71.181  50.025  1.00  0.00           H  
ATOM   4231  HA3 GLY   269      35.253  70.875  51.341  1.00  0.00           H  
ATOM   4232  C   GLY   269      37.453  71.068  51.826  1.00  0.00           C  
ATOM   4233  O   GLY   269      38.005  70.182  52.470  1.00  0.00           O  
ATOM   4234  N   GLN   270      37.847  72.319  51.970  1.00  0.00           N  
ATOM   4235  H   GLN   270      37.321  73.090  51.583  1.00  0.00           H  
ATOM   4236  CA  GLN   270      39.011  72.710  52.831  1.00  0.00           C  
ATOM   4237  HA  GLN   270      38.857  72.059  53.692  1.00  0.00           H  
ATOM   4238  CB  GLN   270      40.303  72.420  52.034  1.00  0.00           C  
ATOM   4239  HB2 GLN   270      41.119  72.835  52.625  1.00  0.00           H  
ATOM   4240  HB3 GLN   270      40.409  71.342  51.913  1.00  0.00           H  
ATOM   4241  CG  GLN   270      40.444  73.008  50.620  1.00  0.00           C  
ATOM   4242  HG2 GLN   270      41.235  72.513  50.056  1.00  0.00           H  
ATOM   4243  HG3 GLN   270      39.492  72.851  50.114  1.00  0.00           H  
ATOM   4244  CD  GLN   270      40.629  74.491  50.613  1.00  0.00           C  
ATOM   4245  OE1 GLN   270      39.664  75.249  50.580  1.00  0.00           O  
ATOM   4246  NE2 GLN   270      41.839  74.996  50.568  1.00  0.00           N  
ATOM   4247 HE21 GLN   270      42.605  74.349  50.446  1.00  0.00           H  
ATOM   4248 HE22 GLN   270      41.860  75.998  50.442  1.00  0.00           H  
ATOM   4249  C   GLN   270      38.859  74.138  53.387  1.00  0.00           C  
ATOM   4250  O   GLN   270      39.717  74.544  54.184  1.00  0.00           O  
ATOM   4251  N   LYS   271      37.810  74.900  52.989  1.00  0.00           N  
ATOM   4252  H   LYS   271      37.024  74.424  52.571  1.00  0.00           H  
ATOM   4253  CA  LYS   271      37.777  76.362  53.190  1.00  0.00           C  
ATOM   4254  HA  LYS   271      38.686  76.775  52.751  1.00  0.00           H  
ATOM   4255  CB  LYS   271      36.522  77.011  52.484  1.00  0.00           C  
ATOM   4256  HB2 LYS   271      36.624  76.983  51.399  1.00  0.00           H  
ATOM   4257  HB3 LYS   271      35.580  76.488  52.650  1.00  0.00           H  
ATOM   4258  CG  LYS   271      36.520  78.576  52.932  1.00  0.00           C  
ATOM   4259  HG2 LYS   271      36.115  78.706  53.936  1.00  0.00           H  
ATOM   4260  HG3 LYS   271      37.569  78.867  52.887  1.00  0.00           H  
ATOM   4261  CD  LYS   271      35.804  79.488  51.941  1.00  0.00           C  
ATOM   4262  HD2 LYS   271      35.964  79.248  50.890  1.00  0.00           H  
ATOM   4263  HD3 LYS   271      34.742  79.247  52.004  1.00  0.00           H  
ATOM   4264  CE  LYS   271      36.002  81.025  52.141  1.00  0.00           C  
ATOM   4265  HE2 LYS   271      35.757  81.306  53.165  1.00  0.00           H  
ATOM   4266  HE3 LYS   271      37.034  81.337  51.978  1.00  0.00           H  
ATOM   4267  NZ  LYS   271      35.075  81.780  51.205  1.00  0.00           N  
ATOM   4268  HZ1 LYS   271      35.168  82.781  51.300  1.00  0.00           H  
ATOM   4269  HZ2 LYS   271      35.178  81.494  50.242  1.00  0.00           H  
ATOM   4270  HZ3 LYS   271      34.116  81.612  51.471  1.00  0.00           H  
ATOM   4271  C   LYS   271      37.795  76.584  54.670  1.00  0.00           C  
ATOM   4272  O   LYS   271      38.662  77.314  55.117  1.00  0.00           O  
ATOM   4273  N   LYS   272      36.825  76.013  55.435  1.00  0.00           N  
ATOM   4274  H   LYS   272      36.148  75.439  54.953  1.00  0.00           H  
ATOM   4275  CA  LYS   272      36.726  76.161  56.867  1.00  0.00           C  
ATOM   4276  HA  LYS   272      36.668  77.238  57.019  1.00  0.00           H  
ATOM   4277  CB  LYS   272      35.473  75.425  57.364  1.00  0.00           C  
ATOM   4278  HB2 LYS   272      34.610  75.807  56.818  1.00  0.00           H  
ATOM   4279  HB3 LYS   272      35.610  74.369  57.133  1.00  0.00           H  
ATOM   4280  CG  LYS   272      35.316  75.344  58.908  1.00  0.00           C  
ATOM   4281  HG2 LYS   272      36.043  74.662  59.350  1.00  0.00           H  
ATOM   4282  HG3 LYS   272      35.349  76.327  59.377  1.00  0.00           H  
ATOM   4283  CD  LYS   272      33.800  74.857  59.139  1.00  0.00           C  
ATOM   4284  HD2 LYS   272      33.565  75.024  60.190  1.00  0.00           H  
ATOM   4285  HD3 LYS   272      33.053  75.382  58.544  1.00  0.00           H  
ATOM   4286  CE  LYS   272      33.788  73.394  58.758  1.00  0.00           C  
ATOM   4287  HE2 LYS   272      32.764  73.067  58.937  1.00  0.00           H  
ATOM   4288  HE3 LYS   272      34.039  73.177  57.720  1.00  0.00           H  
ATOM   4289  NZ  LYS   272      34.676  72.447  59.576  1.00  0.00           N  
ATOM   4290  HZ1 LYS   272      34.595  72.563  60.576  1.00  0.00           H  
ATOM   4291  HZ2 LYS   272      34.597  71.505  59.220  1.00  0.00           H  
ATOM   4292  HZ3 LYS   272      35.637  72.707  59.408  1.00  0.00           H  
ATOM   4293  C   LYS   272      37.975  75.789  57.670  1.00  0.00           C  
ATOM   4294  O   LYS   272      38.480  76.568  58.500  1.00  0.00           O  
ATOM   4295  N   GLU   273      38.569  74.688  57.312  1.00  0.00           N  
ATOM   4296  H   GLU   273      37.974  74.137  56.710  1.00  0.00           H  
ATOM   4297  CA  GLU   273      39.832  74.211  57.913  1.00  0.00           C  
ATOM   4298  HA  GLU   273      39.701  74.034  58.980  1.00  0.00           H  
ATOM   4299  CB  GLU   273      40.235  72.799  57.438  1.00  0.00           C  
ATOM   4300  HB2 GLU   273      40.611  72.873  56.418  1.00  0.00           H  
ATOM   4301  HB3 GLU   273      41.107  72.550  58.042  1.00  0.00           H  
ATOM   4302  CG  GLU   273      39.298  71.626  57.558  1.00  0.00           C  
ATOM   4303  HG2 GLU   273      38.610  71.719  56.718  1.00  0.00           H  
ATOM   4304  HG3 GLU   273      39.741  70.631  57.543  1.00  0.00           H  
ATOM   4305  CD  GLU   273      38.398  71.659  58.830  1.00  0.00           C  
ATOM   4306  OE1 GLU   273      37.213  72.196  58.671  1.00  0.00           O  
ATOM   4307  OE2 GLU   273      38.784  71.127  59.883  1.00  0.00           O  
ATOM   4308  C   GLU   273      41.073  75.115  57.691  1.00  0.00           C  
ATOM   4309  O   GLU   273      41.700  75.478  58.690  1.00  0.00           O  
ATOM   4310  N   LEU   274      41.268  75.552  56.445  1.00  0.00           N  
ATOM   4311  H   LEU   274      40.738  75.214  55.655  1.00  0.00           H  
ATOM   4312  CA  LEU   274      42.392  76.476  56.217  1.00  0.00           C  
ATOM   4313  HA  LEU   274      43.282  76.109  56.728  1.00  0.00           H  
ATOM   4314  CB  LEU   274      42.585  76.472  54.655  1.00  0.00           C  
ATOM   4315  HB2 LEU   274      42.989  75.475  54.482  1.00  0.00           H  
ATOM   4316  HB3 LEU   274      41.629  76.625  54.155  1.00  0.00           H  
ATOM   4317  CG  LEU   274      43.604  77.467  54.126  1.00  0.00           C  
ATOM   4318  HG  LEU   274      43.278  78.496  54.273  1.00  0.00           H  
ATOM   4319  CD1 LEU   274      44.962  77.272  54.775  1.00  0.00           C  
ATOM   4320 HD11 LEU   274      44.905  77.449  55.849  1.00  0.00           H  
ATOM   4321 HD12 LEU   274      45.340  76.257  54.657  1.00  0.00           H  
ATOM   4322 HD13 LEU   274      45.666  77.939  54.276  1.00  0.00           H  
ATOM   4323  CD2 LEU   274      43.734  77.154  52.700  1.00  0.00           C  
ATOM   4324 HD21 LEU   274      42.814  77.262  52.126  1.00  0.00           H  
ATOM   4325 HD22 LEU   274      44.588  77.643  52.230  1.00  0.00           H  
ATOM   4326 HD23 LEU   274      43.918  76.083  52.621  1.00  0.00           H  
ATOM   4327  C   LEU   274      42.080  77.859  56.773  1.00  0.00           C  
ATOM   4328  O   LEU   274      43.075  78.536  57.145  1.00  0.00           O  
ATOM   4329  N   GLU   275      40.827  78.312  56.829  1.00  0.00           N  
ATOM   4330  H   GLU   275      40.087  77.663  56.602  1.00  0.00           H  
ATOM   4331  CA  GLU   275      40.366  79.605  57.349  1.00  0.00           C  
ATOM   4332  HA  GLU   275      41.051  80.381  57.008  1.00  0.00           H  
ATOM   4333  CB  GLU   275      38.834  79.918  56.999  1.00  0.00           C  
ATOM   4334  HB2 GLU   275      38.749  79.948  55.913  1.00  0.00           H  
ATOM   4335  HB3 GLU   275      38.183  79.113  57.339  1.00  0.00           H  
ATOM   4336  CG  GLU   275      38.305  81.238  57.612  1.00  0.00           C  
ATOM   4337  HG2 GLU   275      37.349  81.400  57.115  1.00  0.00           H  
ATOM   4338  HG3 GLU   275      38.144  81.087  58.680  1.00  0.00           H  
ATOM   4339  CD  GLU   275      39.200  82.538  57.492  1.00  0.00           C  
ATOM   4340  OE1 GLU   275      39.877  82.619  56.501  1.00  0.00           O  
ATOM   4341  OE2 GLU   275      39.194  83.368  58.423  1.00  0.00           O  
ATOM   4342  C   GLU   275      40.472  79.594  58.884  1.00  0.00           C  
ATOM   4343  O   GLU   275      41.029  80.552  59.412  1.00  0.00           O  
ATOM   4344  N   ARG   276      40.041  78.543  59.625  1.00  0.00           N  
ATOM   4345  H   ARG   276      39.542  77.832  59.111  1.00  0.00           H  
ATOM   4346  CA  ARG   276      39.977  78.528  61.081  1.00  0.00           C  
ATOM   4347  HA  ARG   276      39.576  79.513  61.320  1.00  0.00           H  
ATOM   4348  CB  ARG   276      38.915  77.524  61.686  1.00  0.00           C  
ATOM   4349  HB2 ARG   276      38.897  77.574  62.775  1.00  0.00           H  
ATOM   4350  HB3 ARG   276      37.880  77.719  61.407  1.00  0.00           H  
ATOM   4351  CG  ARG   276      39.399  76.084  61.451  1.00  0.00           C  
ATOM   4352  HG2 ARG   276      39.836  76.035  60.453  1.00  0.00           H  
ATOM   4353  HG3 ARG   276      40.239  75.825  62.095  1.00  0.00           H  
ATOM   4354  CD  ARG   276      38.327  74.984  61.478  1.00  0.00           C  
ATOM   4355  HD2 ARG   276      37.808  75.319  62.375  1.00  0.00           H  
ATOM   4356  HD3 ARG   276      37.705  75.103  60.591  1.00  0.00           H  
ATOM   4357  NE  ARG   276      38.952  73.647  61.542  1.00  0.00           N  
ATOM   4358  HE  ARG   276      39.248  73.198  60.687  1.00  0.00           H  
ATOM   4359  CZ  ARG   276      39.236  72.890  62.560  1.00  0.00           C  
ATOM   4360  NH1 ARG   276      39.201  73.308  63.766  1.00  0.00           N  
ATOM   4361 HH11 ARG   276      39.032  74.284  63.960  1.00  0.00           H  
ATOM   4362 HH12 ARG   276      39.390  72.736  64.577  1.00  0.00           H  
ATOM   4363  NH2 ARG   276      39.604  71.647  62.431  1.00  0.00           N  
ATOM   4364 HH21 ARG   276      39.639  71.159  61.547  1.00  0.00           H  
ATOM   4365 HH22 ARG   276      39.706  71.177  63.320  1.00  0.00           H  
ATOM   4366  C   ARG   276      41.330  78.538  61.722  1.00  0.00           C  
ATOM   4367  O   ARG   276      41.636  79.361  62.512  1.00  0.00           O  
ATOM   4368  N   TYR   277      42.252  77.667  61.185  1.00  0.00           N  
ATOM   4369  H   TYR   277      41.852  77.124  60.432  1.00  0.00           H  
ATOM   4370  CA  TYR   277      43.673  77.673  61.437  1.00  0.00           C  
ATOM   4371  HA  TYR   277      43.957  77.459  62.468  1.00  0.00           H  
ATOM   4372  CB  TYR   277      44.287  76.667  60.417  1.00  0.00           C  
ATOM   4373  HB2 TYR   277      43.830  75.689  60.565  1.00  0.00           H  
ATOM   4374  HB3 TYR   277      44.017  76.867  59.380  1.00  0.00           H  
ATOM   4375  CG  TYR   277      45.779  76.567  60.498  1.00  0.00           C  
ATOM   4376  CD1 TYR   277      46.434  76.288  61.714  1.00  0.00           C  
ATOM   4377  HD1 TYR   277      45.822  76.027  62.564  1.00  0.00           H  
ATOM   4378  CE1 TYR   277      47.862  76.110  61.744  1.00  0.00           C  
ATOM   4379  HE1 TYR   277      48.410  75.860  62.640  1.00  0.00           H  
ATOM   4380  CZ  TYR   277      48.605  76.601  60.643  1.00  0.00           C  
ATOM   4381  OH  TYR   277      49.919  76.594  60.523  1.00  0.00           O  
ATOM   4382  HH  TYR   277      50.404  76.303  61.299  1.00  0.00           H  
ATOM   4383  CE2 TYR   277      47.893  77.045  59.538  1.00  0.00           C  
ATOM   4384  HE2 TYR   277      48.451  77.427  58.696  1.00  0.00           H  
ATOM   4385  CD2 TYR   277      46.503  77.001  59.380  1.00  0.00           C  
ATOM   4386  HD2 TYR   277      46.033  77.256  58.442  1.00  0.00           H  
ATOM   4387  C   TYR   277      44.241  79.063  61.153  1.00  0.00           C  
ATOM   4388  O   TYR   277      44.992  79.546  61.974  1.00  0.00           O  
ATOM   4389  N   ASN   278      44.048  79.610  59.946  1.00  0.00           N  
ATOM   4390  H   ASN   278      43.499  79.105  59.265  1.00  0.00           H  
ATOM   4391  CA  ASN   278      44.742  80.779  59.569  1.00  0.00           C  
ATOM   4392  HA  ASN   278      45.830  80.751  59.506  1.00  0.00           H  
ATOM   4393  CB  ASN   278      44.347  81.119  58.075  1.00  0.00           C  
ATOM   4394  HB2 ASN   278      44.693  80.355  57.379  1.00  0.00           H  
ATOM   4395  HB3 ASN   278      43.262  81.128  57.974  1.00  0.00           H  
ATOM   4396  CG  ASN   278      44.919  82.451  57.652  1.00  0.00           C  
ATOM   4397  OD1 ASN   278      46.064  82.506  57.331  1.00  0.00           O  
ATOM   4398  ND2 ASN   278      44.187  83.534  57.509  1.00  0.00           N  
ATOM   4399 HD21 ASN   278      44.766  84.360  57.449  1.00  0.00           H  
ATOM   4400 HD22 ASN   278      43.189  83.624  57.636  1.00  0.00           H  
ATOM   4401  C   ASN   278      44.425  81.982  60.384  1.00  0.00           C  
ATOM   4402  O   ASN   278      45.316  82.725  60.794  1.00  0.00           O  
ATOM   4403  N   LYS   279      43.128  82.122  60.797  1.00  0.00           N  
ATOM   4404  H   LYS   279      42.414  81.617  60.293  1.00  0.00           H  
ATOM   4405  CA  LYS   279      42.684  83.097  61.877  1.00  0.00           C  
ATOM   4406  HA  LYS   279      42.943  84.061  61.439  1.00  0.00           H  
ATOM   4407  CB  LYS   279      41.142  82.923  62.128  1.00  0.00           C  
ATOM   4408  HB2 LYS   279      40.649  82.819  61.161  1.00  0.00           H  
ATOM   4409  HB3 LYS   279      41.101  81.995  62.698  1.00  0.00           H  
ATOM   4410  CG  LYS   279      40.578  84.019  63.031  1.00  0.00           C  
ATOM   4411  HG2 LYS   279      39.551  83.720  63.240  1.00  0.00           H  
ATOM   4412  HG3 LYS   279      41.136  84.033  63.968  1.00  0.00           H  
ATOM   4413  CD  LYS   279      40.401  85.410  62.467  1.00  0.00           C  
ATOM   4414  HD2 LYS   279      41.406  85.745  62.208  1.00  0.00           H  
ATOM   4415  HD3 LYS   279      39.727  85.447  61.611  1.00  0.00           H  
ATOM   4416  CE  LYS   279      39.870  86.400  63.461  1.00  0.00           C  
ATOM   4417  HE2 LYS   279      38.937  86.055  63.907  1.00  0.00           H  
ATOM   4418  HE3 LYS   279      40.598  86.520  64.264  1.00  0.00           H  
ATOM   4419  NZ  LYS   279      39.551  87.709  62.909  1.00  0.00           N  
ATOM   4420  HZ1 LYS   279      40.387  88.170  62.580  1.00  0.00           H  
ATOM   4421  HZ2 LYS   279      38.885  87.746  62.150  1.00  0.00           H  
ATOM   4422  HZ3 LYS   279      39.059  88.295  63.569  1.00  0.00           H  
ATOM   4423  C   LYS   279      43.419  82.929  63.171  1.00  0.00           C  
ATOM   4424  O   LYS   279      43.848  83.932  63.743  1.00  0.00           O  
ATOM   4425  N   ASN   280      43.450  81.664  63.671  1.00  0.00           N  
ATOM   4426  H   ASN   280      43.004  80.932  63.137  1.00  0.00           H  
ATOM   4427  CA  ASN   280      44.247  81.294  64.864  1.00  0.00           C  
ATOM   4428  HA  ASN   280      44.046  82.050  65.623  1.00  0.00           H  
ATOM   4429  CB  ASN   280      43.955  79.856  65.228  1.00  0.00           C  
ATOM   4430  HB2 ASN   280      44.036  79.171  64.384  1.00  0.00           H  
ATOM   4431  HB3 ASN   280      44.693  79.589  65.985  1.00  0.00           H  
ATOM   4432  CG  ASN   280      42.660  79.726  65.984  1.00  0.00           C  
ATOM   4433  OD1 ASN   280      42.458  80.126  67.076  1.00  0.00           O  
ATOM   4434  ND2 ASN   280      41.639  79.285  65.354  1.00  0.00           N  
ATOM   4435 HD21 ASN   280      40.706  79.405  65.722  1.00  0.00           H  
ATOM   4436 HD22 ASN   280      41.842  78.948  64.423  1.00  0.00           H  
ATOM   4437  C   ASN   280      45.751  81.538  64.725  1.00  0.00           C  
ATOM   4438  O   ASN   280      46.446  81.840  65.705  1.00  0.00           O  
ATOM   4439  N   LEU   281      46.215  81.454  63.470  1.00  0.00           N  
ATOM   4440  H   LEU   281      45.593  80.938  62.864  1.00  0.00           H  
ATOM   4441  CA  LEU   281      47.645  81.504  63.269  1.00  0.00           C  
ATOM   4442  HA  LEU   281      48.225  81.031  64.062  1.00  0.00           H  
ATOM   4443  CB  LEU   281      47.985  80.703  61.974  1.00  0.00           C  
ATOM   4444  HB2 LEU   281      47.588  79.688  61.943  1.00  0.00           H  
ATOM   4445  HB3 LEU   281      47.367  81.228  61.245  1.00  0.00           H  
ATOM   4446  CG  LEU   281      49.462  80.676  61.528  1.00  0.00           C  
ATOM   4447  HG  LEU   281      49.799  81.701  61.684  1.00  0.00           H  
ATOM   4448  CD1 LEU   281      50.336  79.828  62.420  1.00  0.00           C  
ATOM   4449 HD11 LEU   281      50.115  80.038  63.466  1.00  0.00           H  
ATOM   4450 HD12 LEU   281      50.157  78.778  62.190  1.00  0.00           H  
ATOM   4451 HD13 LEU   281      51.360  80.036  62.110  1.00  0.00           H  
ATOM   4452  CD2 LEU   281      49.725  80.325  60.043  1.00  0.00           C  
ATOM   4453 HD21 LEU   281      50.794  80.356  59.830  1.00  0.00           H  
ATOM   4454 HD22 LEU   281      49.374  79.318  59.815  1.00  0.00           H  
ATOM   4455 HD23 LEU   281      49.308  81.075  59.371  1.00  0.00           H  
ATOM   4456  C   LEU   281      48.156  82.957  63.179  1.00  0.00           C  
ATOM   4457  O   LEU   281      49.195  83.224  63.756  1.00  0.00           O  
ATOM   4458  N   GLU   282      47.392  83.867  62.467  1.00  0.00           N  
ATOM   4459  H   GLU   282      46.567  83.472  62.039  1.00  0.00           H  
ATOM   4460  CA  GLU   282      47.608  85.340  62.588  1.00  0.00           C  
ATOM   4461  HA  GLU   282      48.574  85.690  62.223  1.00  0.00           H  
ATOM   4462  CB  GLU   282      46.518  85.993  61.589  1.00  0.00           C  
ATOM   4463  HB2 GLU   282      45.532  85.541  61.702  1.00  0.00           H  
ATOM   4464  HB3 GLU   282      46.426  87.072  61.713  1.00  0.00           H  
ATOM   4465  CG  GLU   282      46.797  85.698  60.098  1.00  0.00           C  
ATOM   4466  HG2 GLU   282      46.925  84.617  60.031  1.00  0.00           H  
ATOM   4467  HG3 GLU   282      45.953  86.015  59.485  1.00  0.00           H  
ATOM   4468  CD  GLU   282      48.025  86.381  59.549  1.00  0.00           C  
ATOM   4469  OE1 GLU   282      48.434  85.867  58.491  1.00  0.00           O  
ATOM   4470  OE2 GLU   282      48.547  87.302  60.195  1.00  0.00           O  
ATOM   4471  C   GLU   282      47.378  85.882  63.949  1.00  0.00           C  
ATOM   4472  O   GLU   282      48.127  86.733  64.424  1.00  0.00           O  
ATOM   4473  N   GLU   283      46.473  85.368  64.716  1.00  0.00           N  
ATOM   4474  H   GLU   283      45.766  84.774  64.305  1.00  0.00           H  
ATOM   4475  CA  GLU   283      46.270  85.782  66.185  1.00  0.00           C  
ATOM   4476  HA  GLU   283      46.104  86.857  66.257  1.00  0.00           H  
ATOM   4477  CB  GLU   283      45.019  85.059  66.754  1.00  0.00           C  
ATOM   4478  HB2 GLU   283      44.220  85.041  66.014  1.00  0.00           H  
ATOM   4479  HB3 GLU   283      45.264  84.005  66.892  1.00  0.00           H  
ATOM   4480  CG  GLU   283      44.400  85.772  67.988  1.00  0.00           C  
ATOM   4481  HG2 GLU   283      43.494  85.171  68.064  1.00  0.00           H  
ATOM   4482  HG3 GLU   283      45.107  85.798  68.817  1.00  0.00           H  
ATOM   4483  CD  GLU   283      43.937  87.216  67.723  1.00  0.00           C  
ATOM   4484  OE1 GLU   283      43.570  87.616  66.608  1.00  0.00           O  
ATOM   4485  OE2 GLU   283      44.159  87.990  68.682  1.00  0.00           O  
ATOM   4486  C   GLU   283      47.490  85.417  67.067  1.00  0.00           C  
ATOM   4487  O   GLU   283      47.754  86.041  68.067  1.00  0.00           O  
ATOM   4488  N   ALA   284      48.104  84.348  66.618  1.00  0.00           N  
ATOM   4489  H   ALA   284      47.708  83.863  65.825  1.00  0.00           H  
ATOM   4490  CA  ALA   284      49.410  83.974  67.245  1.00  0.00           C  
ATOM   4491  HA  ALA   284      49.368  84.174  68.316  1.00  0.00           H  
ATOM   4492  CB  ALA   284      49.611  82.479  66.978  1.00  0.00           C  
ATOM   4493  HB1 ALA   284      49.877  82.274  65.941  1.00  0.00           H  
ATOM   4494  HB2 ALA   284      50.435  82.157  67.616  1.00  0.00           H  
ATOM   4495  HB3 ALA   284      48.749  81.911  67.329  1.00  0.00           H  
ATOM   4496  C   ALA   284      50.561  84.804  66.747  1.00  0.00           C  
ATOM   4497  O   ALA   284      51.682  84.502  67.177  1.00  0.00           O  
ATOM   4498  N   LYS   285      50.364  85.824  65.877  1.00  0.00           N  
ATOM   4499  H   LYS   285      49.372  85.927  65.714  1.00  0.00           H  
ATOM   4500  CA  LYS   285      51.525  86.695  65.401  1.00  0.00           C  
ATOM   4501  HA  LYS   285      52.257  86.509  66.187  1.00  0.00           H  
ATOM   4502  CB  LYS   285      52.136  86.228  64.048  1.00  0.00           C  
ATOM   4503  HB2 LYS   285      52.050  85.142  64.020  1.00  0.00           H  
ATOM   4504  HB3 LYS   285      51.484  86.546  63.234  1.00  0.00           H  
ATOM   4505  CG  LYS   285      53.592  86.688  63.686  1.00  0.00           C  
ATOM   4506  HG2 LYS   285      53.750  86.204  62.722  1.00  0.00           H  
ATOM   4507  HG3 LYS   285      53.628  87.729  63.364  1.00  0.00           H  
ATOM   4508  CD  LYS   285      54.763  86.409  64.647  1.00  0.00           C  
ATOM   4509  HD2 LYS   285      55.712  86.357  64.112  1.00  0.00           H  
ATOM   4510  HD3 LYS   285      54.853  87.082  65.500  1.00  0.00           H  
ATOM   4511  CE  LYS   285      54.569  84.999  65.204  1.00  0.00           C  
ATOM   4512  HE2 LYS   285      53.607  84.993  65.717  1.00  0.00           H  
ATOM   4513  HE3 LYS   285      54.512  84.270  64.396  1.00  0.00           H  
ATOM   4514  NZ  LYS   285      55.685  84.637  66.098  1.00  0.00           N  
ATOM   4515  HZ1 LYS   285      55.833  85.372  66.776  1.00  0.00           H  
ATOM   4516  HZ2 LYS   285      55.501  83.775  66.592  1.00  0.00           H  
ATOM   4517  HZ3 LYS   285      56.577  84.521  65.639  1.00  0.00           H  
ATOM   4518  C   LYS   285      51.217  88.247  65.392  1.00  0.00           C  
ATOM   4519  O   LYS   285      52.147  88.991  65.384  1.00  0.00           O  
ATOM   4520  N   ARG   286      49.957  88.726  65.456  1.00  0.00           N  
ATOM   4521  H   ARG   286      49.202  88.056  65.497  1.00  0.00           H  
ATOM   4522  CA  ARG   286      49.686  90.196  65.404  1.00  0.00           C  
ATOM   4523  HA  ARG   286      50.083  90.587  64.467  1.00  0.00           H  
ATOM   4524  CB  ARG   286      48.154  90.582  65.344  1.00  0.00           C  
ATOM   4525  HB2 ARG   286      48.020  91.613  65.016  1.00  0.00           H  
ATOM   4526  HB3 ARG   286      47.705  90.019  64.525  1.00  0.00           H  
ATOM   4527  CG  ARG   286      47.373  90.388  66.600  1.00  0.00           C  
ATOM   4528  HG2 ARG   286      47.711  89.425  66.981  1.00  0.00           H  
ATOM   4529  HG3 ARG   286      47.561  91.141  67.367  1.00  0.00           H  
ATOM   4530  CD  ARG   286      45.886  90.606  66.382  1.00  0.00           C  
ATOM   4531  HD2 ARG   286      45.728  91.610  65.989  1.00  0.00           H  
ATOM   4532  HD3 ARG   286      45.662  89.792  65.693  1.00  0.00           H  
ATOM   4533  NE  ARG   286      45.018  90.431  67.549  1.00  0.00           N  
ATOM   4534  HE  ARG   286      44.568  89.533  67.649  1.00  0.00           H  
ATOM   4535  CZ  ARG   286      44.999  91.131  68.642  1.00  0.00           C  
ATOM   4536  NH1 ARG   286      45.511  92.275  68.676  1.00  0.00           N  
ATOM   4537 HH11 ARG   286      46.140  92.755  68.049  1.00  0.00           H  
ATOM   4538 HH12 ARG   286      45.481  92.762  69.561  1.00  0.00           H  
ATOM   4539  NH2 ARG   286      44.433  90.583  69.655  1.00  0.00           N  
ATOM   4540 HH21 ARG   286      44.220  91.060  70.519  1.00  0.00           H  
ATOM   4541 HH22 ARG   286      44.035  89.669  69.487  1.00  0.00           H  
ATOM   4542  C   ARG   286      50.347  90.972  66.460  1.00  0.00           C  
ATOM   4543  O   ARG   286      50.821  92.109  66.319  1.00  0.00           O  
ATOM   4544  N   ILE   287      50.341  90.347  67.646  1.00  0.00           N  
ATOM   4545  H   ILE   287      49.873  89.453  67.615  1.00  0.00           H  
ATOM   4546  CA  ILE   287      50.834  90.783  68.978  1.00  0.00           C  
ATOM   4547  HA  ILE   287      50.743  91.869  68.998  1.00  0.00           H  
ATOM   4548  CB  ILE   287      49.896  90.227  70.094  1.00  0.00           C  
ATOM   4549  HB  ILE   287      50.127  90.796  70.994  1.00  0.00           H  
ATOM   4550  CG2 ILE   287      48.390  90.534  69.887  1.00  0.00           C  
ATOM   4551 HG21 ILE   287      47.882  89.928  69.136  1.00  0.00           H  
ATOM   4552 HG22 ILE   287      47.878  90.443  70.844  1.00  0.00           H  
ATOM   4553 HG23 ILE   287      48.288  91.582  69.605  1.00  0.00           H  
ATOM   4554  CG1 ILE   287      50.081  88.733  70.428  1.00  0.00           C  
ATOM   4555 HG12 ILE   287      50.950  88.478  71.034  1.00  0.00           H  
ATOM   4556 HG13 ILE   287      49.248  88.482  71.085  1.00  0.00           H  
ATOM   4557  CD1 ILE   287      49.894  87.767  69.245  1.00  0.00           C  
ATOM   4558 HD11 ILE   287      50.843  87.637  68.724  1.00  0.00           H  
ATOM   4559 HD12 ILE   287      49.671  86.772  69.628  1.00  0.00           H  
ATOM   4560 HD13 ILE   287      49.174  88.175  68.537  1.00  0.00           H  
ATOM   4561  C   ILE   287      52.326  90.401  69.128  1.00  0.00           C  
ATOM   4562  O   ILE   287      52.926  90.778  70.103  1.00  0.00           O  
ATOM   4563  N   GLY   288      52.945  89.811  68.126  1.00  0.00           N  
ATOM   4564  H   GLY   288      52.399  89.576  67.309  1.00  0.00           H  
ATOM   4565  CA  GLY   288      54.338  89.417  68.327  1.00  0.00           C  
ATOM   4566  HA2 GLY   288      54.562  89.596  69.378  1.00  0.00           H  
ATOM   4567  HA3 GLY   288      54.432  88.351  68.120  1.00  0.00           H  
ATOM   4568  C   GLY   288      55.355  90.205  67.477  1.00  0.00           C  
ATOM   4569  O   GLY   288      56.526  90.226  67.844  1.00  0.00           O  
ATOM   4570  N   ILE   289      54.959  90.825  66.356  1.00  0.00           N  
ATOM   4571  H   ILE   289      54.079  90.529  65.960  1.00  0.00           H  
ATOM   4572  CA  ILE   289      56.103  91.376  65.487  1.00  0.00           C  
ATOM   4573  HA  ILE   289      56.844  90.627  65.209  1.00  0.00           H  
ATOM   4574  CB  ILE   289      55.569  91.994  64.225  1.00  0.00           C  
ATOM   4575  HB  ILE   289      54.811  92.731  64.491  1.00  0.00           H  
ATOM   4576  CG2 ILE   289      56.607  92.710  63.455  1.00  0.00           C  
ATOM   4577 HG21 ILE   289      56.868  93.660  63.922  1.00  0.00           H  
ATOM   4578 HG22 ILE   289      57.463  92.084  63.202  1.00  0.00           H  
ATOM   4579 HG23 ILE   289      56.186  92.936  62.475  1.00  0.00           H  
ATOM   4580  CG1 ILE   289      54.875  91.032  63.209  1.00  0.00           C  
ATOM   4581 HG12 ILE   289      53.992  90.701  63.755  1.00  0.00           H  
ATOM   4582 HG13 ILE   289      54.512  91.477  62.283  1.00  0.00           H  
ATOM   4583  CD1 ILE   289      55.578  89.723  62.858  1.00  0.00           C  
ATOM   4584 HD11 ILE   289      55.621  89.050  63.715  1.00  0.00           H  
ATOM   4585 HD12 ILE   289      54.974  89.289  62.062  1.00  0.00           H  
ATOM   4586 HD13 ILE   289      56.563  89.924  62.436  1.00  0.00           H  
ATOM   4587  C   ILE   289      57.042  92.399  66.202  1.00  0.00           C  
ATOM   4588  O   ILE   289      58.292  92.507  66.049  1.00  0.00           O  
ATOM   4589  N   LYS   290      56.340  93.375  66.821  1.00  0.00           N  
ATOM   4590  H   LYS   290      55.337  93.364  66.703  1.00  0.00           H  
ATOM   4591  CA  LYS   290      56.976  94.392  67.691  1.00  0.00           C  
ATOM   4592  HA  LYS   290      57.620  94.867  66.952  1.00  0.00           H  
ATOM   4593  CB  LYS   290      56.008  95.557  68.164  1.00  0.00           C  
ATOM   4594  HB2 LYS   290      55.501  95.967  67.291  1.00  0.00           H  
ATOM   4595  HB3 LYS   290      55.246  95.088  68.787  1.00  0.00           H  
ATOM   4596  CG  LYS   290      56.664  96.727  68.955  1.00  0.00           C  
ATOM   4597  HG2 LYS   290      57.142  96.335  69.853  1.00  0.00           H  
ATOM   4598  HG3 LYS   290      57.446  97.277  68.432  1.00  0.00           H  
ATOM   4599  CD  LYS   290      55.588  97.722  69.354  1.00  0.00           C  
ATOM   4600  HD2 LYS   290      55.154  98.150  68.450  1.00  0.00           H  
ATOM   4601  HD3 LYS   290      54.732  97.202  69.784  1.00  0.00           H  
ATOM   4602  CE  LYS   290      56.120  98.827  70.271  1.00  0.00           C  
ATOM   4603  HE2 LYS   290      56.623  98.339  71.105  1.00  0.00           H  
ATOM   4604  HE3 LYS   290      56.903  99.323  69.698  1.00  0.00           H  
ATOM   4605  NZ  LYS   290      54.991  99.762  70.680  1.00  0.00           N  
ATOM   4606  HZ1 LYS   290      55.118 100.318  71.514  1.00  0.00           H  
ATOM   4607  HZ2 LYS   290      54.903 100.458  69.953  1.00  0.00           H  
ATOM   4608  HZ3 LYS   290      54.140  99.274  70.922  1.00  0.00           H  
ATOM   4609  C   LYS   290      57.974  93.838  68.796  1.00  0.00           C  
ATOM   4610  O   LYS   290      59.197  94.207  68.802  1.00  0.00           O  
ATOM   4611  N   LYS   291      57.482  92.890  69.558  1.00  0.00           N  
ATOM   4612  H   LYS   291      56.483  92.739  69.557  1.00  0.00           H  
ATOM   4613  CA  LYS   291      58.342  92.035  70.391  1.00  0.00           C  
ATOM   4614  HA  LYS   291      58.811  92.711  71.106  1.00  0.00           H  
ATOM   4615  CB  LYS   291      57.505  91.049  71.176  1.00  0.00           C  
ATOM   4616  HB2 LYS   291      56.781  90.608  70.491  1.00  0.00           H  
ATOM   4617  HB3 LYS   291      58.087  90.219  71.578  1.00  0.00           H  
ATOM   4618  CG  LYS   291      56.863  91.753  72.316  1.00  0.00           C  
ATOM   4619  HG2 LYS   291      57.662  92.191  72.915  1.00  0.00           H  
ATOM   4620  HG3 LYS   291      56.246  92.559  71.920  1.00  0.00           H  
ATOM   4621  CD  LYS   291      55.986  90.917  73.231  1.00  0.00           C  
ATOM   4622  HD2 LYS   291      55.247  90.302  72.717  1.00  0.00           H  
ATOM   4623  HD3 LYS   291      56.638  90.159  73.666  1.00  0.00           H  
ATOM   4624  CE  LYS   291      55.366  91.885  74.220  1.00  0.00           C  
ATOM   4625  HE2 LYS   291      56.171  92.288  74.834  1.00  0.00           H  
ATOM   4626  HE3 LYS   291      54.847  92.652  73.646  1.00  0.00           H  
ATOM   4627  NZ  LYS   291      54.418  91.248  75.203  1.00  0.00           N  
ATOM   4628  HZ1 LYS   291      53.708  90.811  74.633  1.00  0.00           H  
ATOM   4629  HZ2 LYS   291      54.957  90.558  75.708  1.00  0.00           H  
ATOM   4630  HZ3 LYS   291      54.113  91.973  75.836  1.00  0.00           H  
ATOM   4631  C   LYS   291      59.452  91.390  69.588  1.00  0.00           C  
ATOM   4632  O   LYS   291      60.542  91.612  70.004  1.00  0.00           O  
ATOM   4633  N   ALA   292      59.202  90.714  68.516  1.00  0.00           N  
ATOM   4634  H   ALA   292      58.239  90.573  68.244  1.00  0.00           H  
ATOM   4635  CA  ALA   292      60.265  90.067  67.771  1.00  0.00           C  
ATOM   4636  HA  ALA   292      60.768  89.422  68.490  1.00  0.00           H  
ATOM   4637  CB  ALA   292      59.580  89.210  66.755  1.00  0.00           C  
ATOM   4638  HB1 ALA   292      59.029  89.685  65.942  1.00  0.00           H  
ATOM   4639  HB2 ALA   292      60.361  88.645  66.246  1.00  0.00           H  
ATOM   4640  HB3 ALA   292      58.921  88.559  67.329  1.00  0.00           H  
ATOM   4641  C   ALA   292      61.303  91.104  67.221  1.00  0.00           C  
ATOM   4642  O   ALA   292      62.468  90.728  67.285  1.00  0.00           O  
ATOM   4643  N   ILE   293      60.997  92.282  66.704  1.00  0.00           N  
ATOM   4644  H   ILE   293      60.005  92.452  66.620  1.00  0.00           H  
ATOM   4645  CA  ILE   293      61.956  93.323  66.381  1.00  0.00           C  
ATOM   4646  HA  ILE   293      62.580  92.806  65.653  1.00  0.00           H  
ATOM   4647  CB  ILE   293      61.356  94.563  65.701  1.00  0.00           C  
ATOM   4648  HB  ILE   293      62.225  94.969  65.182  1.00  0.00           H  
ATOM   4649  CG2 ILE   293      60.458  94.103  64.554  1.00  0.00           C  
ATOM   4650 HG21 ILE   293      60.475  94.894  63.805  1.00  0.00           H  
ATOM   4651 HG22 ILE   293      60.763  93.281  63.906  1.00  0.00           H  
ATOM   4652 HG23 ILE   293      59.422  93.973  64.867  1.00  0.00           H  
ATOM   4653  CG1 ILE   293      60.734  95.654  66.564  1.00  0.00           C  
ATOM   4654 HG12 ILE   293      59.661  95.513  66.695  1.00  0.00           H  
ATOM   4655 HG13 ILE   293      61.271  95.595  67.510  1.00  0.00           H  
ATOM   4656  CD1 ILE   293      60.932  97.008  65.892  1.00  0.00           C  
ATOM   4657 HD11 ILE   293      61.935  97.108  65.476  1.00  0.00           H  
ATOM   4658 HD12 ILE   293      60.230  97.108  65.064  1.00  0.00           H  
ATOM   4659 HD13 ILE   293      60.792  97.748  66.679  1.00  0.00           H  
ATOM   4660  C   ILE   293      62.835  93.677  67.607  1.00  0.00           C  
ATOM   4661  O   ILE   293      64.056  93.792  67.447  1.00  0.00           O  
ATOM   4662  N   THR   294      62.268  93.760  68.793  1.00  0.00           N  
ATOM   4663  H   THR   294      61.269  93.618  68.820  1.00  0.00           H  
ATOM   4664  CA  THR   294      62.966  94.133  70.114  1.00  0.00           C  
ATOM   4665  HA  THR   294      63.449  95.100  69.981  1.00  0.00           H  
ATOM   4666  CB  THR   294      61.954  94.253  71.288  1.00  0.00           C  
ATOM   4667  HB  THR   294      61.437  93.307  71.449  1.00  0.00           H  
ATOM   4668  CG2 THR   294      62.603  94.705  72.616  1.00  0.00           C  
ATOM   4669 HG21 THR   294      63.149  93.868  73.052  1.00  0.00           H  
ATOM   4670 HG22 THR   294      63.331  95.492  72.423  1.00  0.00           H  
ATOM   4671 HG23 THR   294      61.961  95.197  73.347  1.00  0.00           H  
ATOM   4672  OG1 THR   294      60.969  95.151  71.007  1.00  0.00           O  
ATOM   4673  HG1 THR   294      60.647  94.983  70.118  1.00  0.00           H  
ATOM   4674  C   THR   294      64.109  93.219  70.500  1.00  0.00           C  
ATOM   4675  O   THR   294      65.014  93.568  71.301  1.00  0.00           O  
ATOM   4676  N   ALA   295      64.198  92.048  69.828  1.00  0.00           N  
ATOM   4677  H   ALA   295      63.473  91.656  69.244  1.00  0.00           H  
ATOM   4678  CA  ALA   295      65.411  91.161  69.843  1.00  0.00           C  
ATOM   4679  HA  ALA   295      65.675  91.030  70.892  1.00  0.00           H  
ATOM   4680  CB  ALA   295      65.120  89.805  69.191  1.00  0.00           C  
ATOM   4681  HB1 ALA   295      65.723  88.937  69.458  1.00  0.00           H  
ATOM   4682  HB2 ALA   295      64.112  89.543  69.511  1.00  0.00           H  
ATOM   4683  HB3 ALA   295      65.107  89.854  68.102  1.00  0.00           H  
ATOM   4684  C   ALA   295      66.652  91.740  69.255  1.00  0.00           C  
ATOM   4685  O   ALA   295      67.696  91.591  69.849  1.00  0.00           O  
ATOM   4686  N   ASN   296      66.557  92.509  68.147  1.00  0.00           N  
ATOM   4687  H   ASN   296      65.719  92.589  67.590  1.00  0.00           H  
ATOM   4688  CA  ASN   296      67.595  93.442  67.680  1.00  0.00           C  
ATOM   4689  HA  ASN   296      68.547  92.969  67.921  1.00  0.00           H  
ATOM   4690  CB  ASN   296      67.487  93.735  66.123  1.00  0.00           C  
ATOM   4691  HB2 ASN   296      66.696  94.439  65.862  1.00  0.00           H  
ATOM   4692  HB3 ASN   296      68.300  94.386  65.803  1.00  0.00           H  
ATOM   4693  CG  ASN   296      67.376  92.464  65.328  1.00  0.00           C  
ATOM   4694  OD1 ASN   296      66.363  91.788  65.402  1.00  0.00           O  
ATOM   4695  ND2 ASN   296      68.399  92.251  64.525  1.00  0.00           N  
ATOM   4696 HD21 ASN   296      68.381  91.414  63.959  1.00  0.00           H  
ATOM   4697 HD22 ASN   296      69.167  92.906  64.495  1.00  0.00           H  
ATOM   4698  C   ASN   296      67.629  94.797  68.415  1.00  0.00           C  
ATOM   4699  O   ASN   296      68.740  95.333  68.456  1.00  0.00           O  
ATOM   4700  N   ILE   297      66.555  95.327  69.007  1.00  0.00           N  
ATOM   4701  H   ILE   297      65.647  94.908  68.868  1.00  0.00           H  
ATOM   4702  CA  ILE   297      66.636  96.714  69.507  1.00  0.00           C  
ATOM   4703  HA  ILE   297      67.241  97.208  68.747  1.00  0.00           H  
ATOM   4704  CB  ILE   297      65.292  97.317  69.773  1.00  0.00           C  
ATOM   4705  HB  ILE   297      64.750  96.615  70.405  1.00  0.00           H  
ATOM   4706  CG2 ILE   297      65.534  98.642  70.473  1.00  0.00           C  
ATOM   4707 HG21 ILE   297      66.264  99.168  69.858  1.00  0.00           H  
ATOM   4708 HG22 ILE   297      64.538  99.078  70.557  1.00  0.00           H  
ATOM   4709 HG23 ILE   297      65.872  98.528  71.503  1.00  0.00           H  
ATOM   4710  CG1 ILE   297      64.556  97.486  68.412  1.00  0.00           C  
ATOM   4711 HG12 ILE   297      65.107  98.282  67.911  1.00  0.00           H  
ATOM   4712 HG13 ILE   297      64.582  96.492  67.966  1.00  0.00           H  
ATOM   4713  CD1 ILE   297      63.072  97.859  68.565  1.00  0.00           C  
ATOM   4714 HD11 ILE   297      62.546  97.051  69.073  1.00  0.00           H  
ATOM   4715 HD12 ILE   297      62.935  98.840  69.020  1.00  0.00           H  
ATOM   4716 HD13 ILE   297      62.768  98.034  67.533  1.00  0.00           H  
ATOM   4717  C   ILE   297      67.538  96.702  70.785  1.00  0.00           C  
ATOM   4718  O   ILE   297      68.362  97.513  70.953  1.00  0.00           O  
ATOM   4719  N   SER   298      67.448  95.651  71.670  1.00  0.00           N  
ATOM   4720  H   SER   298      66.699  95.002  71.471  1.00  0.00           H  
ATOM   4721  CA  SER   298      68.376  95.392  72.776  1.00  0.00           C  
ATOM   4722  HA  SER   298      68.213  96.197  73.493  1.00  0.00           H  
ATOM   4723  CB  SER   298      68.061  94.089  73.515  1.00  0.00           C  
ATOM   4724  HB2 SER   298      68.587  94.122  74.469  1.00  0.00           H  
ATOM   4725  HB3 SER   298      66.987  94.136  73.699  1.00  0.00           H  
ATOM   4726  OG  SER   298      68.450  92.978  72.742  1.00  0.00           O  
ATOM   4727  HG  SER   298      67.862  92.866  71.992  1.00  0.00           H  
ATOM   4728  C   SER   298      69.877  95.404  72.337  1.00  0.00           C  
ATOM   4729  O   SER   298      70.731  95.852  73.118  1.00  0.00           O  
ATOM   4730  N   ILE   299      70.280  95.116  71.100  1.00  0.00           N  
ATOM   4731  H   ILE   299      69.643  94.909  70.345  1.00  0.00           H  
ATOM   4732  CA  ILE   299      71.669  95.164  70.766  1.00  0.00           C  
ATOM   4733  HA  ILE   299      72.286  94.956  71.640  1.00  0.00           H  
ATOM   4734  CB  ILE   299      72.034  94.254  69.636  1.00  0.00           C  
ATOM   4735  HB  ILE   299      71.703  94.675  68.687  1.00  0.00           H  
ATOM   4736  CG2 ILE   299      73.590  94.178  69.611  1.00  0.00           C  
ATOM   4737 HG21 ILE   299      73.946  93.184  69.339  1.00  0.00           H  
ATOM   4738 HG22 ILE   299      73.914  94.934  68.896  1.00  0.00           H  
ATOM   4739 HG23 ILE   299      74.078  94.462  70.543  1.00  0.00           H  
ATOM   4740  CG1 ILE   299      71.458  92.771  69.728  1.00  0.00           C  
ATOM   4741 HG12 ILE   299      70.373  92.804  69.621  1.00  0.00           H  
ATOM   4742 HG13 ILE   299      71.863  92.248  68.862  1.00  0.00           H  
ATOM   4743  CD1 ILE   299      71.794  92.053  71.047  1.00  0.00           C  
ATOM   4744 HD11 ILE   299      71.302  92.497  71.913  1.00  0.00           H  
ATOM   4745 HD12 ILE   299      71.516  91.003  70.955  1.00  0.00           H  
ATOM   4746 HD13 ILE   299      72.871  92.039  71.216  1.00  0.00           H  
ATOM   4747  C   ILE   299      72.134  96.558  70.352  1.00  0.00           C  
ATOM   4748  O   ILE   299      73.182  96.996  70.837  1.00  0.00           O  
ATOM   4749  N   GLY   300      71.277  97.295  69.668  1.00  0.00           N  
ATOM   4750  H   GLY   300      70.345  96.913  69.591  1.00  0.00           H  
ATOM   4751  CA  GLY   300      71.492  98.753  69.493  1.00  0.00           C  
ATOM   4752  HA2 GLY   300      72.426  98.929  68.961  1.00  0.00           H  
ATOM   4753  HA3 GLY   300      70.722  99.197  68.863  1.00  0.00           H  
ATOM   4754  C   GLY   300      71.449  99.534  70.823  1.00  0.00           C  
ATOM   4755  O   GLY   300      72.421 100.276  71.150  1.00  0.00           O  
ATOM   4756  N   ALA   301      70.468  99.331  71.674  1.00  0.00           N  
ATOM   4757  H   ALA   301      69.618  98.860  71.399  1.00  0.00           H  
ATOM   4758  CA  ALA   301      70.322 100.051  72.994  1.00  0.00           C  
ATOM   4759  HA  ALA   301      70.162 101.087  72.695  1.00  0.00           H  
ATOM   4760  CB  ALA   301      69.007  99.564  73.555  1.00  0.00           C  
ATOM   4761  HB1 ALA   301      68.106  99.634  72.946  1.00  0.00           H  
ATOM   4762  HB2 ALA   301      69.100  98.638  74.121  1.00  0.00           H  
ATOM   4763  HB3 ALA   301      68.736 100.339  74.273  1.00  0.00           H  
ATOM   4764  C   ALA   301      71.549  99.786  73.900  1.00  0.00           C  
ATOM   4765  O   ALA   301      72.025 100.760  74.504  1.00  0.00           O  
ATOM   4766  N   ALA   302      72.029  98.543  74.077  1.00  0.00           N  
ATOM   4767  H   ALA   302      71.664  97.839  73.451  1.00  0.00           H  
ATOM   4768  CA  ALA   302      73.330  98.233  74.671  1.00  0.00           C  
ATOM   4769  HA  ALA   302      73.313  98.549  75.714  1.00  0.00           H  
ATOM   4770  CB  ALA   302      73.582  96.755  74.762  1.00  0.00           C  
ATOM   4771  HB1 ALA   302      74.514  96.555  75.291  1.00  0.00           H  
ATOM   4772  HB2 ALA   302      72.815  96.277  75.372  1.00  0.00           H  
ATOM   4773  HB3 ALA   302      73.603  96.231  73.807  1.00  0.00           H  
ATOM   4774  C   ALA   302      74.519  98.984  74.014  1.00  0.00           C  
ATOM   4775  O   ALA   302      75.417  99.482  74.666  1.00  0.00           O  
ATOM   4776  N   PHE   303      74.629  98.851  72.662  1.00  0.00           N  
ATOM   4777  H   PHE   303      73.904  98.396  72.126  1.00  0.00           H  
ATOM   4778  CA  PHE   303      75.710  99.457  71.854  1.00  0.00           C  
ATOM   4779  HA  PHE   303      76.670  98.970  72.024  1.00  0.00           H  
ATOM   4780  CB  PHE   303      75.470  99.169  70.360  1.00  0.00           C  
ATOM   4781  HB2 PHE   303      75.147  98.130  70.293  1.00  0.00           H  
ATOM   4782  HB3 PHE   303      74.711  99.823  69.932  1.00  0.00           H  
ATOM   4783  CG  PHE   303      76.724  99.387  69.595  1.00  0.00           C  
ATOM   4784  CD1 PHE   303      77.604  98.315  69.209  1.00  0.00           C  
ATOM   4785  HD1 PHE   303      77.419  97.346  69.648  1.00  0.00           H  
ATOM   4786  CE1 PHE   303      78.760  98.568  68.473  1.00  0.00           C  
ATOM   4787  HE1 PHE   303      79.500  97.797  68.320  1.00  0.00           H  
ATOM   4788  CZ  PHE   303      78.954  99.895  68.022  1.00  0.00           C  
ATOM   4789  HZ  PHE   303      79.820 100.035  67.392  1.00  0.00           H  
ATOM   4790  CE2 PHE   303      78.005 100.889  68.222  1.00  0.00           C  
ATOM   4791  HE2 PHE   303      78.141 101.799  67.656  1.00  0.00           H  
ATOM   4792  CD2 PHE   303      76.825 100.641  68.960  1.00  0.00           C  
ATOM   4793  HD2 PHE   303      76.120 101.424  69.196  1.00  0.00           H  
ATOM   4794  C   PHE   303      75.926 100.988  72.049  1.00  0.00           C  
ATOM   4795  O   PHE   303      77.018 101.483  72.152  1.00  0.00           O  
ATOM   4796  N   LEU   304      74.857 101.767  72.073  1.00  0.00           N  
ATOM   4797  H   LEU   304      73.955 101.331  71.944  1.00  0.00           H  
ATOM   4798  CA  LEU   304      74.854 103.224  72.324  1.00  0.00           C  
ATOM   4799  HA  LEU   304      75.577 103.620  71.612  1.00  0.00           H  
ATOM   4800  CB  LEU   304      73.519 103.934  71.878  1.00  0.00           C  
ATOM   4801  HB2 LEU   304      73.345 103.734  70.820  1.00  0.00           H  
ATOM   4802  HB3 LEU   304      72.764 103.370  72.425  1.00  0.00           H  
ATOM   4803  CG  LEU   304      73.366 105.383  72.301  1.00  0.00           C  
ATOM   4804  HG  LEU   304      73.450 105.367  73.388  1.00  0.00           H  
ATOM   4805  CD1 LEU   304      74.361 106.402  71.748  1.00  0.00           C  
ATOM   4806 HD11 LEU   304      74.232 106.442  70.666  1.00  0.00           H  
ATOM   4807 HD12 LEU   304      74.066 107.413  72.030  1.00  0.00           H  
ATOM   4808 HD13 LEU   304      75.415 106.236  71.968  1.00  0.00           H  
ATOM   4809  CD2 LEU   304      71.913 105.846  71.941  1.00  0.00           C  
ATOM   4810 HD21 LEU   304      71.915 105.578  70.884  1.00  0.00           H  
ATOM   4811 HD22 LEU   304      71.200 105.351  72.601  1.00  0.00           H  
ATOM   4812 HD23 LEU   304      71.783 106.896  72.202  1.00  0.00           H  
ATOM   4813  C   LEU   304      75.354 103.561  73.699  1.00  0.00           C  
ATOM   4814  O   LEU   304      75.896 104.561  73.894  1.00  0.00           O  
ATOM   4815  N   LEU   305      74.960 102.765  74.669  1.00  0.00           N  
ATOM   4816  H   LEU   305      74.339 101.997  74.457  1.00  0.00           H  
ATOM   4817  CA  LEU   305      75.370 102.897  76.093  1.00  0.00           C  
ATOM   4818  HA  LEU   305      75.218 103.940  76.370  1.00  0.00           H  
ATOM   4819  CB  LEU   305      74.384 102.058  76.871  1.00  0.00           C  
ATOM   4820  HB2 LEU   305      73.352 102.404  76.809  1.00  0.00           H  
ATOM   4821  HB3 LEU   305      74.535 101.027  76.551  1.00  0.00           H  
ATOM   4822  CG  LEU   305      74.691 102.017  78.348  1.00  0.00           C  
ATOM   4823  HG  LEU   305      75.637 101.501  78.516  1.00  0.00           H  
ATOM   4824  CD1 LEU   305      74.629 103.478  79.000  1.00  0.00           C  
ATOM   4825 HD11 LEU   305      73.598 103.810  79.120  1.00  0.00           H  
ATOM   4826 HD12 LEU   305      75.107 103.485  79.979  1.00  0.00           H  
ATOM   4827 HD13 LEU   305      75.259 104.094  78.359  1.00  0.00           H  
ATOM   4828  CD2 LEU   305      73.634 101.166  79.022  1.00  0.00           C  
ATOM   4829 HD21 LEU   305      72.640 101.418  78.654  1.00  0.00           H  
ATOM   4830 HD22 LEU   305      73.810 100.115  78.792  1.00  0.00           H  
ATOM   4831 HD23 LEU   305      73.645 101.304  80.103  1.00  0.00           H  
ATOM   4832  C   LEU   305      76.814 102.541  76.339  1.00  0.00           C  
ATOM   4833  O   LEU   305      77.439 103.123  77.203  1.00  0.00           O  
ATOM   4834  N   ILE   306      77.352 101.591  75.586  1.00  0.00           N  
ATOM   4835  H   ILE   306      76.767 101.072  74.946  1.00  0.00           H  
ATOM   4836  CA  ILE   306      78.753 101.284  75.499  1.00  0.00           C  
ATOM   4837  HA  ILE   306      79.190 100.983  76.451  1.00  0.00           H  
ATOM   4838  CB  ILE   306      78.950 100.010  74.663  1.00  0.00           C  
ATOM   4839  HB  ILE   306      78.538 100.219  73.676  1.00  0.00           H  
ATOM   4840  CG2 ILE   306      80.471  99.707  74.422  1.00  0.00           C  
ATOM   4841 HG21 ILE   306      80.609  98.724  73.971  1.00  0.00           H  
ATOM   4842 HG22 ILE   306      81.028 100.389  73.780  1.00  0.00           H  
ATOM   4843 HG23 ILE   306      80.938  99.583  75.399  1.00  0.00           H  
ATOM   4844  CG1 ILE   306      78.305  98.861  75.342  1.00  0.00           C  
ATOM   4845 HG12 ILE   306      79.072  98.588  76.067  1.00  0.00           H  
ATOM   4846 HG13 ILE   306      77.456  99.166  75.954  1.00  0.00           H  
ATOM   4847  CD1 ILE   306      77.934  97.587  74.455  1.00  0.00           C  
ATOM   4848 HD11 ILE   306      78.748  97.288  73.795  1.00  0.00           H  
ATOM   4849 HD12 ILE   306      77.426  96.808  75.024  1.00  0.00           H  
ATOM   4850 HD13 ILE   306      77.122  97.821  73.767  1.00  0.00           H  
ATOM   4851  C   ILE   306      79.605 102.401  74.928  1.00  0.00           C  
ATOM   4852  O   ILE   306      80.508 102.904  75.584  1.00  0.00           O  
ATOM   4853  N   TYR   307      79.148 102.954  73.779  1.00  0.00           N  
ATOM   4854  H   TYR   307      78.405 102.441  73.325  1.00  0.00           H  
ATOM   4855  CA  TYR   307      79.756 104.175  73.148  1.00  0.00           C  
ATOM   4856  HA  TYR   307      80.794 103.946  72.906  1.00  0.00           H  
ATOM   4857  CB  TYR   307      79.079 104.409  71.809  1.00  0.00           C  
ATOM   4858  HB2 TYR   307      78.059 104.028  71.863  1.00  0.00           H  
ATOM   4859  HB3 TYR   307      79.005 105.489  71.686  1.00  0.00           H  
ATOM   4860  CG  TYR   307      79.836 103.730  70.645  1.00  0.00           C  
ATOM   4861  CD1 TYR   307      80.323 104.426  69.459  1.00  0.00           C  
ATOM   4862  HD1 TYR   307      80.191 105.498  69.440  1.00  0.00           H  
ATOM   4863  CE1 TYR   307      80.903 103.711  68.438  1.00  0.00           C  
ATOM   4864  HE1 TYR   307      81.169 104.257  67.545  1.00  0.00           H  
ATOM   4865  CZ  TYR   307      81.320 102.375  68.622  1.00  0.00           C  
ATOM   4866  OH  TYR   307      82.217 101.895  67.716  1.00  0.00           O  
ATOM   4867  HH  TYR   307      82.321 100.941  67.692  1.00  0.00           H  
ATOM   4868  CE2 TYR   307      80.944 101.719  69.776  1.00  0.00           C  
ATOM   4869  HE2 TYR   307      81.325 100.709  69.818  1.00  0.00           H  
ATOM   4870  CD2 TYR   307      80.105 102.407  70.691  1.00  0.00           C  
ATOM   4871  HD2 TYR   307      79.677 101.853  71.514  1.00  0.00           H  
ATOM   4872  C   TYR   307      79.833 105.300  74.182  1.00  0.00           C  
ATOM   4873  O   TYR   307      80.870 105.843  74.463  1.00  0.00           O  
ATOM   4874  N   ALA   308      78.682 105.641  74.777  1.00  0.00           N  
ATOM   4875  H   ALA   308      77.815 105.261  74.426  1.00  0.00           H  
ATOM   4876  CA  ALA   308      78.552 106.561  75.900  1.00  0.00           C  
ATOM   4877  HA  ALA   308      78.898 107.488  75.444  1.00  0.00           H  
ATOM   4878  CB  ALA   308      77.107 106.878  76.235  1.00  0.00           C  
ATOM   4879  HB1 ALA   308      76.582 106.854  75.280  1.00  0.00           H  
ATOM   4880  HB2 ALA   308      76.663 106.099  76.855  1.00  0.00           H  
ATOM   4881  HB3 ALA   308      77.157 107.784  76.838  1.00  0.00           H  
ATOM   4882  C   ALA   308      79.486 106.311  77.104  1.00  0.00           C  
ATOM   4883  O   ALA   308      80.014 107.310  77.629  1.00  0.00           O  
ATOM   4884  N   SER   309      79.620 105.061  77.565  1.00  0.00           N  
ATOM   4885  H   SER   309      78.863 104.514  77.180  1.00  0.00           H  
ATOM   4886  CA  SER   309      80.443 104.729  78.717  1.00  0.00           C  
ATOM   4887  HA  SER   309      80.354 105.538  79.441  1.00  0.00           H  
ATOM   4888  CB  SER   309      79.920 103.453  79.349  1.00  0.00           C  
ATOM   4889  HB2 SER   309      80.373 103.178  80.301  1.00  0.00           H  
ATOM   4890  HB3 SER   309      78.843 103.564  79.475  1.00  0.00           H  
ATOM   4891  OG  SER   309      80.134 102.399  78.361  1.00  0.00           O  
ATOM   4892  HG  SER   309      79.631 102.655  77.585  1.00  0.00           H  
ATOM   4893  C   SER   309      81.951 104.586  78.425  1.00  0.00           C  
ATOM   4894  O   SER   309      82.713 104.878  79.338  1.00  0.00           O  
ATOM   4895  N   TYR   310      82.292 104.560  77.096  1.00  0.00           N  
ATOM   4896  H   TYR   310      81.604 104.229  76.434  1.00  0.00           H  
ATOM   4897  CA  TYR   310      83.638 104.644  76.594  1.00  0.00           C  
ATOM   4898  HA  TYR   310      84.447 104.174  77.153  1.00  0.00           H  
ATOM   4899  CB  TYR   310      83.802 103.912  75.286  1.00  0.00           C  
ATOM   4900  HB2 TYR   310      82.948 104.172  74.660  1.00  0.00           H  
ATOM   4901  HB3 TYR   310      84.658 104.380  74.800  1.00  0.00           H  
ATOM   4902  CG  TYR   310      84.015 102.441  75.355  1.00  0.00           C  
ATOM   4903  CD1 TYR   310      83.211 101.657  76.202  1.00  0.00           C  
ATOM   4904  HD1 TYR   310      82.512 102.037  76.932  1.00  0.00           H  
ATOM   4905  CE1 TYR   310      83.421 100.241  76.200  1.00  0.00           C  
ATOM   4906  HE1 TYR   310      82.868  99.617  76.887  1.00  0.00           H  
ATOM   4907  CZ  TYR   310      84.357  99.642  75.383  1.00  0.00           C  
ATOM   4908  OH  TYR   310      84.613  98.298  75.467  1.00  0.00           O  
ATOM   4909  HH  TYR   310      85.174  98.002  74.746  1.00  0.00           H  
ATOM   4910  CE2 TYR   310      85.006 100.409  74.421  1.00  0.00           C  
ATOM   4911  HE2 TYR   310      85.571  99.918  73.642  1.00  0.00           H  
ATOM   4912  CD2 TYR   310      84.861 101.813  74.423  1.00  0.00           C  
ATOM   4913  HD2 TYR   310      85.412 102.402  73.705  1.00  0.00           H  
ATOM   4914  C   TYR   310      83.995 106.155  76.498  1.00  0.00           C  
ATOM   4915  O   TYR   310      85.090 106.598  76.844  1.00  0.00           O  
ATOM   4916  N   ALA   311      83.091 106.948  75.926  1.00  0.00           N  
ATOM   4917  H   ALA   311      82.176 106.574  75.720  1.00  0.00           H  
ATOM   4918  CA  ALA   311      83.465 108.196  75.359  1.00  0.00           C  
ATOM   4919  HA  ALA   311      84.509 108.181  75.043  1.00  0.00           H  
ATOM   4920  CB  ALA   311      82.628 108.454  74.109  1.00  0.00           C  
ATOM   4921  HB1 ALA   311      82.897 107.702  73.367  1.00  0.00           H  
ATOM   4922  HB2 ALA   311      81.558 108.448  74.315  1.00  0.00           H  
ATOM   4923  HB3 ALA   311      82.878 109.430  73.692  1.00  0.00           H  
ATOM   4924  C   ALA   311      83.347 109.383  76.326  1.00  0.00           C  
ATOM   4925  O   ALA   311      84.341 110.064  76.537  1.00  0.00           O  
ATOM   4926  N   LEU   312      82.294 109.481  77.167  1.00  0.00           N  
ATOM   4927  H   LEU   312      81.557 108.794  77.107  1.00  0.00           H  
ATOM   4928  CA  LEU   312      82.299 110.406  78.316  1.00  0.00           C  
ATOM   4929  HA  LEU   312      82.617 111.388  77.965  1.00  0.00           H  
ATOM   4930  CB  LEU   312      80.901 110.502  79.001  1.00  0.00           C  
ATOM   4931  HB2 LEU   312      80.603 109.473  79.205  1.00  0.00           H  
ATOM   4932  HB3 LEU   312      81.050 111.033  79.941  1.00  0.00           H  
ATOM   4933  CG  LEU   312      79.734 111.229  78.188  1.00  0.00           C  
ATOM   4934  HG  LEU   312      79.569 110.645  77.283  1.00  0.00           H  
ATOM   4935  CD1 LEU   312      78.463 111.231  79.035  1.00  0.00           C  
ATOM   4936 HD11 LEU   312      78.235 110.213  79.350  1.00  0.00           H  
ATOM   4937 HD12 LEU   312      78.628 111.793  79.954  1.00  0.00           H
[truncated: 1,232,451 more chars]
