# Supplementary material for: Screening of Natural Compounds as P-Glycoprotein Inhibitors against Multidrug Resistance
Source: Biomedicines. 2021 Mar 30;9(4):357. doi: 10.3390/biomedicines9040357 (PMC8066904; doi:10.3390/biomedicines9040357)
Supplement: Supplementary file 1 [file biomedicines-09-00357-s001.zip › P-gp_models/cluster_9.pdb]

CRYST1  139.929  139.929  139.929 109.47 109.47 109.47               1
ATOM      1  N   MET     1      77.134  91.833  76.599  1.00  0.00           N  
ATOM      2  H1  MET     1      76.895  91.540  75.663  1.00  0.00           H  
ATOM      3  H2  MET     1      76.966  91.010  77.159  1.00  0.00           H  
ATOM      4  H3  MET     1      76.412  92.511  76.797  1.00  0.00           H  
ATOM      5  CA  MET     1      78.557  92.282  76.504  1.00  0.00           C  
ATOM      6  HA  MET     1      79.051  91.408  76.078  1.00  0.00           H  
ATOM      7  CB  MET     1      78.645  93.461  75.564  1.00  0.00           C  
ATOM      8  HB2 MET     1      77.945  94.238  75.871  1.00  0.00           H  
ATOM      9  HB3 MET     1      79.653  93.875  75.527  1.00  0.00           H  
ATOM     10  CG  MET     1      78.259  93.104  74.134  1.00  0.00           C  
ATOM     11  HG2 MET     1      78.388  93.985  73.505  1.00  0.00           H  
ATOM     12  HG3 MET     1      78.912  92.303  73.786  1.00  0.00           H  
ATOM     13  SD  MET     1      76.522  92.776  73.803  1.00  0.00           S  
ATOM     14  CE  MET     1      75.854  94.513  74.000  1.00  0.00           C  
ATOM     15  HE1 MET     1      74.788  94.447  73.781  1.00  0.00           H  
ATOM     16  HE2 MET     1      75.934  94.791  75.051  1.00  0.00           H  
ATOM     17  HE3 MET     1      76.418  95.145  73.315  1.00  0.00           H  
ATOM     18  C   MET     1      79.118  92.703  77.861  1.00  0.00           C  
ATOM     19  O   MET     1      78.819  93.776  78.334  1.00  0.00           O  
ATOM     20  N   ASP     2      79.791  91.906  78.675  1.00  0.00           N  
ATOM     21  H   ASP     2      79.836  92.267  79.617  1.00  0.00           H  
ATOM     22  CA  ASP     2      80.279  90.540  78.550  1.00  0.00           C  
ATOM     23  HA  ASP     2      80.747  90.389  79.522  1.00  0.00           H  
ATOM     24  CB  ASP     2      79.126  89.542  78.637  1.00  0.00           C  
ATOM     25  HB2 ASP     2      78.684  89.420  77.648  1.00  0.00           H  
ATOM     26  HB3 ASP     2      79.472  88.549  78.923  1.00  0.00           H  
ATOM     27  CG  ASP     2      77.963  89.982  79.511  1.00  0.00           C  
ATOM     28  OD1 ASP     2      78.061  89.753  80.683  1.00  0.00           O  
ATOM     29  OD2 ASP     2      76.976  90.377  78.923  1.00  0.00           O  
ATOM     30  C   ASP     2      81.273  90.189  77.429  1.00  0.00           C  
ATOM     31  O   ASP     2      81.227  90.844  76.406  1.00  0.00           O  
ATOM     32  N   LEU     3      82.170  89.209  77.532  1.00  0.00           N  
ATOM     33  H   LEU     3      82.124  88.609  78.343  1.00  0.00           H  
ATOM     34  CA  LEU     3      82.829  88.512  76.389  1.00  0.00           C  
ATOM     35  HA  LEU     3      82.878  89.179  75.528  1.00  0.00           H  
ATOM     36  CB  LEU     3      84.186  88.105  76.827  1.00  0.00           C  
ATOM     37  HB2 LEU     3      84.080  87.372  77.627  1.00  0.00           H  
ATOM     38  HB3 LEU     3      84.643  87.535  76.018  1.00  0.00           H  
ATOM     39  CG  LEU     3      85.116  89.244  77.306  1.00  0.00           C  
ATOM     40  HG  LEU     3      84.654  89.515  78.255  1.00  0.00           H  
ATOM     41  CD1 LEU     3      86.537  88.706  77.482  1.00  0.00           C  
ATOM     42 HD11 LEU     3      87.092  88.627  76.547  1.00  0.00           H  
ATOM     43 HD12 LEU     3      87.101  89.338  78.169  1.00  0.00           H  
ATOM     44 HD13 LEU     3      86.556  87.685  77.863  1.00  0.00           H  
ATOM     45  CD2 LEU     3      85.097  90.422  76.465  1.00  0.00           C  
ATOM     46 HD21 LEU     3      85.791  91.077  76.993  1.00  0.00           H  
ATOM     47 HD22 LEU     3      85.603  90.157  75.536  1.00  0.00           H  
ATOM     48 HD23 LEU     3      84.091  90.802  76.290  1.00  0.00           H  
ATOM     49  C   LEU     3      82.045  87.194  75.971  1.00  0.00           C  
ATOM     50  O   LEU     3      81.499  86.512  76.827  1.00  0.00           O  
ATOM     51  N   GLU     4      81.982  86.854  74.670  1.00  0.00           N  
ATOM     52  H   GLU     4      81.751  85.893  74.463  1.00  0.00           H  
ATOM     53  CA  GLU     4      82.633  87.479  73.473  1.00  0.00           C  
ATOM     54  HA  GLU     4      83.577  87.890  73.831  1.00  0.00           H  
ATOM     55  CB  GLU     4      83.061  86.386  72.396  1.00  0.00           C  
ATOM     56  HB2 GLU     4      83.743  86.908  71.724  1.00  0.00           H  
ATOM     57  HB3 GLU     4      83.645  85.709  73.019  1.00  0.00           H  
ATOM     58  CG  GLU     4      82.008  85.583  71.531  1.00  0.00           C  
ATOM     59  HG2 GLU     4      81.235  86.229  71.115  1.00  0.00           H  
ATOM     60  HG3 GLU     4      82.640  85.190  70.734  1.00  0.00           H  
ATOM     61  CD  GLU     4      81.295  84.453  72.287  1.00  0.00           C  
ATOM     62  OE1 GLU     4      80.703  83.619  71.542  1.00  0.00           O  
ATOM     63  OE2 GLU     4      81.357  84.326  73.550  1.00  0.00           O  
ATOM     64  C   GLU     4      81.773  88.528  72.827  1.00  0.00           C  
ATOM     65  O   GLU     4      82.184  89.313  72.076  1.00  0.00           O  
ATOM     66  N   GLY     5      80.456  88.598  73.203  1.00  0.00           N  
ATOM     67  H   GLY     5      80.190  88.092  74.036  1.00  0.00           H  
ATOM     68  CA  GLY     5      79.449  89.375  72.430  1.00  0.00           C  
ATOM     69  HA2 GLY     5      79.830  90.369  72.195  1.00  0.00           H  
ATOM     70  HA3 GLY     5      79.385  88.899  71.452  1.00  0.00           H  
ATOM     71  C   GLY     5      78.058  89.517  73.140  1.00  0.00           C  
ATOM     72  O   GLY     5      77.941  89.727  74.364  1.00  0.00           O  
ATOM     73  N   ASP     6      76.919  89.286  72.473  1.00  0.00           N  
ATOM     74  H   ASP     6      76.907  88.985  71.509  1.00  0.00           H  
ATOM     75  CA  ASP     6      75.590  89.010  73.173  1.00  0.00           C  
ATOM     76  HA  ASP     6      75.600  89.628  74.071  1.00  0.00           H  
ATOM     77  CB  ASP     6      74.400  89.486  72.323  1.00  0.00           C  
ATOM     78  HB2 ASP     6      74.309  90.568  72.417  1.00  0.00           H  
ATOM     79  HB3 ASP     6      74.499  89.130  71.298  1.00  0.00           H  
ATOM     80  CG  ASP     6      73.045  88.914  72.715  1.00  0.00           C  
ATOM     81  OD1 ASP     6      72.551  89.132  73.830  1.00  0.00           O  
ATOM     82  OD2 ASP     6      72.324  88.300  71.866  1.00  0.00           O  
ATOM     83  C   ASP     6      75.410  87.568  73.579  1.00  0.00           C  
ATOM     84  O   ASP     6      75.504  86.595  72.792  1.00  0.00           O  
ATOM     85  N   ARG     7      74.962  87.416  74.869  1.00  0.00           N  
ATOM     86  H   ARG     7      74.774  88.222  75.448  1.00  0.00           H  
ATOM     87  CA  ARG     7      74.717  86.112  75.428  1.00  0.00           C  
ATOM     88  HA  ARG     7      75.179  85.362  74.786  1.00  0.00           H  
ATOM     89  CB  ARG     7      75.379  86.053  76.809  1.00  0.00           C  
ATOM     90  HB2 ARG     7      74.854  86.733  77.480  1.00  0.00           H  
ATOM     91  HB3 ARG     7      75.187  85.061  77.217  1.00  0.00           H  
ATOM     92  CG  ARG     7      76.914  86.278  76.697  1.00  0.00           C  
ATOM     93  HG2 ARG     7      77.260  86.132  75.673  1.00  0.00           H  
ATOM     94  HG3 ARG     7      76.977  87.363  76.782  1.00  0.00           H  
ATOM     95  CD  ARG     7      77.658  85.642  77.921  1.00  0.00           C  
ATOM     96  HD2 ARG     7      78.733  85.742  77.772  1.00  0.00           H  
ATOM     97  HD3 ARG     7      77.446  86.078  78.897  1.00  0.00           H  
ATOM     98  NE  ARG     7      77.380  84.174  77.984  1.00  0.00           N  
ATOM     99  HE  ARG     7      77.741  83.626  77.217  1.00  0.00           H  
ATOM    100  CZ  ARG     7      76.835  83.552  79.029  1.00  0.00           C  
ATOM    101  NH1 ARG     7      76.496  84.166  80.125  1.00  0.00           N  
ATOM    102 HH11 ARG     7      76.602  85.165  80.229  1.00  0.00           H  
ATOM    103 HH12 ARG     7      76.169  83.688  80.953  1.00  0.00           H  
ATOM    104  NH2 ARG     7      76.766  82.221  79.035  1.00  0.00           N  
ATOM    105 HH21 ARG     7      77.089  81.688  78.240  1.00  0.00           H  
ATOM    106 HH22 ARG     7      76.696  81.795  79.948  1.00  0.00           H  
ATOM    107  C   ARG     7      73.184  85.791  75.409  1.00  0.00           C  
ATOM    108  O   ARG     7      72.839  84.632  75.695  1.00  0.00           O  
ATOM    109  N   ASN     8      72.267  86.665  75.010  1.00  0.00           N  
ATOM    110  H   ASN     8      72.618  87.550  74.672  1.00  0.00           H  
ATOM    111  CA  ASN     8      70.858  86.386  74.875  1.00  0.00           C  
ATOM    112  HA  ASN     8      70.515  85.823  75.743  1.00  0.00           H  
ATOM    113  CB  ASN     8      69.915  87.554  74.896  1.00  0.00           C  
ATOM    114  HB2 ASN     8      69.982  88.147  73.985  1.00  0.00           H  
ATOM    115  HB3 ASN     8      68.915  87.129  74.986  1.00  0.00           H  
ATOM    116  CG  ASN     8      70.204  88.494  76.038  1.00  0.00           C  
ATOM    117  OD1 ASN     8      70.246  88.130  77.212  1.00  0.00           O  
ATOM    118  ND2 ASN     8      70.750  89.643  75.708  1.00  0.00           N  
ATOM    119 HD21 ASN     8      71.062  90.171  76.511  1.00  0.00           H  
ATOM    120 HD22 ASN     8      71.067  89.797  74.761  1.00  0.00           H  
ATOM    121  C   ASN     8      70.655  85.354  73.677  1.00  0.00           C  
ATOM    122  O   ASN     8      69.971  84.370  73.949  1.00  0.00           O  
ATOM    123  N   GLY     9      71.195  85.621  72.488  1.00  0.00           N  
ATOM    124  H   GLY     9      71.628  86.528  72.383  1.00  0.00           H  
ATOM    125  CA  GLY     9      71.166  84.687  71.357  1.00  0.00           C  
ATOM    126  HA2 GLY     9      70.122  84.574  71.063  1.00  0.00           H  
ATOM    127  HA3 GLY     9      71.641  85.188  70.514  1.00  0.00           H  
ATOM    128  C   GLY     9      71.609  83.212  71.675  1.00  0.00           C  
ATOM    129  O   GLY     9      71.008  82.264  71.106  1.00  0.00           O  
ATOM    130  N   GLY    10      72.540  82.988  72.647  1.00  0.00           N  
ATOM    131  H   GLY    10      72.987  83.817  73.013  1.00  0.00           H  
ATOM    132  CA  GLY    10      72.970  81.701  73.146  1.00  0.00           C  
ATOM    133  HA2 GLY    10      73.164  80.996  72.338  1.00  0.00           H  
ATOM    134  HA3 GLY    10      73.899  81.831  73.701  1.00  0.00           H  
ATOM    135  C   GLY    10      71.957  81.060  74.083  1.00  0.00           C  
ATOM    136  O   GLY    10      71.619  79.858  73.989  1.00  0.00           O  
ATOM    137  N   ALA    11      71.466  81.858  75.021  1.00  0.00           N  
ATOM    138  H   ALA    11      71.647  82.852  75.023  1.00  0.00           H  
ATOM    139  CA  ALA    11      70.576  81.384  76.094  1.00  0.00           C  
ATOM    140  HA  ALA    11      70.950  80.526  76.651  1.00  0.00           H  
ATOM    141  CB  ALA    11      70.626  82.418  77.180  1.00  0.00           C  
ATOM    142  HB1 ALA    11      69.744  82.205  77.784  1.00  0.00           H  
ATOM    143  HB2 ALA    11      71.514  82.408  77.813  1.00  0.00           H  
ATOM    144  HB3 ALA    11      70.423  83.398  76.750  1.00  0.00           H  
ATOM    145  C   ALA    11      69.143  81.197  75.599  1.00  0.00           C  
ATOM    146  O   ALA    11      68.399  80.459  76.251  1.00  0.00           O  
ATOM    147  N   LYS    12      68.799  81.741  74.477  1.00  0.00           N  
ATOM    148  H   LYS    12      69.383  82.420  74.010  1.00  0.00           H  
ATOM    149  CA  LYS    12      67.643  81.398  73.681  1.00  0.00           C  
ATOM    150  HA  LYS    12      66.845  81.464  74.421  1.00  0.00           H  
ATOM    151  CB  LYS    12      67.468  82.477  72.597  1.00  0.00           C  
ATOM    152  HB2 LYS    12      67.611  83.426  73.113  1.00  0.00           H  
ATOM    153  HB3 LYS    12      68.335  82.286  71.965  1.00  0.00           H  
ATOM    154  CG  LYS    12      66.182  82.569  71.680  1.00  0.00           C  
ATOM    155  HG2 LYS    12      66.376  83.315  70.909  1.00  0.00           H  
ATOM    156  HG3 LYS    12      65.967  81.574  71.291  1.00  0.00           H  
ATOM    157  CD  LYS    12      65.060  83.054  72.572  1.00  0.00           C  
ATOM    158  HD2 LYS    12      64.917  82.348  73.390  1.00  0.00           H  
ATOM    159  HD3 LYS    12      65.302  84.043  72.960  1.00  0.00           H  
ATOM    160  CE  LYS    12      63.798  83.125  71.710  1.00  0.00           C  
ATOM    161  HE2 LYS    12      63.486  84.153  71.526  1.00  0.00           H  
ATOM    162  HE3 LYS    12      63.973  82.647  70.747  1.00  0.00           H  
ATOM    163  NZ  LYS    12      62.597  82.444  72.188  1.00  0.00           N  
ATOM    164  HZ1 LYS    12      62.271  82.855  73.051  1.00  0.00           H  
ATOM    165  HZ2 LYS    12      61.963  82.662  71.433  1.00  0.00           H  
ATOM    166  HZ3 LYS    12      62.822  81.467  72.308  1.00  0.00           H  
ATOM    167  C   LYS    12      67.669  79.976  73.169  1.00  0.00           C  
ATOM    168  O   LYS    12      66.593  79.617  72.670  1.00  0.00           O  
ATOM    169  N   LYS    13      68.759  79.191  73.189  1.00  0.00           N  
ATOM    170  H   LYS    13      69.631  79.585  73.513  1.00  0.00           H  
ATOM    171  CA  LYS    13      68.645  77.816  72.746  1.00  0.00           C  
ATOM    172  HA  LYS    13      68.122  77.695  71.797  1.00  0.00           H  
ATOM    173  CB  LYS    13      70.073  77.229  72.567  1.00  0.00           C  
ATOM    174  HB2 LYS    13      70.550  77.324  73.542  1.00  0.00           H  
ATOM    175  HB3 LYS    13      69.925  76.188  72.280  1.00  0.00           H  
ATOM    176  CG  LYS    13      70.704  77.917  71.346  1.00  0.00           C  
ATOM    177  HG2 LYS    13      70.229  77.550  70.437  1.00  0.00           H  
ATOM    178  HG3 LYS    13      70.475  78.983  71.368  1.00  0.00           H  
ATOM    179  CD  LYS    13      72.191  77.660  71.271  1.00  0.00           C  
ATOM    180  HD2 LYS    13      72.728  78.135  72.091  1.00  0.00           H  
ATOM    181  HD3 LYS    13      72.435  76.605  71.143  1.00  0.00           H  
ATOM    182  CE  LYS    13      72.790  78.173  69.952  1.00  0.00           C  
ATOM    183  HE2 LYS    13      72.188  77.804  69.122  1.00  0.00           H  
ATOM    184  HE3 LYS    13      72.533  79.233  69.961  1.00  0.00           H  
ATOM    185  NZ  LYS    13      74.241  78.003  69.865  1.00  0.00           N  
ATOM    186  HZ1 LYS    13      74.655  78.338  70.723  1.00  0.00           H  
ATOM    187  HZ2 LYS    13      74.364  77.018  69.677  1.00  0.00           H  
ATOM    188  HZ3 LYS    13      74.634  78.568  69.126  1.00  0.00           H  
ATOM    189  C   LYS    13      67.829  76.961  73.787  1.00  0.00           C  
ATOM    190  O   LYS    13      66.955  76.121  73.427  1.00  0.00           O  
ATOM    191  N   LYS    14      68.205  77.074  75.128  1.00  0.00           N  
ATOM    192  H   LYS    14      69.011  77.651  75.324  1.00  0.00           H  
ATOM    193  CA  LYS    14      67.518  76.342  76.227  1.00  0.00           C  
ATOM    194  HA  LYS    14      66.561  75.958  75.875  1.00  0.00           H  
ATOM    195  CB  LYS    14      68.400  75.087  76.594  1.00  0.00           C  
ATOM    196  HB2 LYS    14      68.053  74.744  77.569  1.00  0.00           H  
ATOM    197  HB3 LYS    14      68.198  74.316  75.851  1.00  0.00           H  
ATOM    198  CG  LYS    14      69.910  75.480  76.659  1.00  0.00           C  
ATOM    199  HG2 LYS    14      70.335  75.600  75.662  1.00  0.00           H  
ATOM    200  HG3 LYS    14      70.082  76.403  77.214  1.00  0.00           H  
ATOM    201  CD  LYS    14      70.662  74.441  77.508  1.00  0.00           C  
ATOM    202  HD2 LYS    14      70.183  74.520  78.484  1.00  0.00           H  
ATOM    203  HD3 LYS    14      70.470  73.405  77.229  1.00  0.00           H  
ATOM    204  CE  LYS    14      72.186  74.587  77.761  1.00  0.00           C  
ATOM    205  HE2 LYS    14      72.468  73.618  78.173  1.00  0.00           H  
ATOM    206  HE3 LYS    14      72.652  74.778  76.794  1.00  0.00           H  
ATOM    207  NZ  LYS    14      72.513  75.590  78.737  1.00  0.00           N  
ATOM    208  HZ1 LYS    14      73.477  75.894  78.748  1.00  0.00           H  
ATOM    209  HZ2 LYS    14      71.959  76.403  78.510  1.00  0.00           H  
ATOM    210  HZ3 LYS    14      72.302  75.187  79.639  1.00  0.00           H  
ATOM    211  C   LYS    14      67.136  77.194  77.395  1.00  0.00           C  
ATOM    212  O   LYS    14      66.000  77.086  77.822  1.00  0.00           O  
ATOM    213  N   ASN    15      68.110  77.911  78.020  1.00  0.00           N  
ATOM    214  H   ASN    15      68.998  78.002  77.548  1.00  0.00           H  
ATOM    215  CA  ASN    15      67.982  78.708  79.273  1.00  0.00           C  
ATOM    216  HA  ASN    15      67.997  77.955  80.061  1.00  0.00           H  
ATOM    217  CB  ASN    15      69.096  79.720  79.507  1.00  0.00           C  
ATOM    218  HB2 ASN    15      69.134  80.407  78.661  1.00  0.00           H  
ATOM    219  HB3 ASN    15      68.964  80.178  80.486  1.00  0.00           H  
ATOM    220  CG  ASN    15      70.552  79.173  79.501  1.00  0.00           C  
ATOM    221  OD1 ASN    15      70.987  78.179  78.871  1.00  0.00           O  
ATOM    222  ND2 ASN    15      71.373  79.923  80.117  1.00  0.00           N  
ATOM    223 HD21 ASN    15      71.012  80.768  80.536  1.00  0.00           H  
ATOM    224 HD22 ASN    15      72.370  79.831  79.986  1.00  0.00           H  
ATOM    225  C   ASN    15      66.602  79.398  79.368  1.00  0.00           C  
ATOM    226  O   ASN    15      66.040  79.317  80.454  1.00  0.00           O  
ATOM    227  N   PHE    16      66.045  80.038  78.341  1.00  0.00           N  
ATOM    228  H   PHE    16      66.582  79.915  77.495  1.00  0.00           H  
ATOM    229  CA  PHE    16      64.768  80.734  78.194  1.00  0.00           C  
ATOM    230  HA  PHE    16      64.531  81.313  79.087  1.00  0.00           H  
ATOM    231  CB  PHE    16      64.727  81.806  77.099  1.00  0.00           C  
ATOM    232  HB2 PHE    16      64.716  81.247  76.163  1.00  0.00           H  
ATOM    233  HB3 PHE    16      63.826  82.347  77.389  1.00  0.00           H  
ATOM    234  CG  PHE    16      65.855  82.817  77.174  1.00  0.00           C  
ATOM    235  CD1 PHE    16      66.772  82.992  78.234  1.00  0.00           C  
ATOM    236  HD1 PHE    16      66.787  82.383  79.126  1.00  0.00           H  
ATOM    237  CE1 PHE    16      67.762  84.019  78.165  1.00  0.00           C  
ATOM    238  HE1 PHE    16      68.371  84.232  79.031  1.00  0.00           H  
ATOM    239  CZ  PHE    16      67.731  84.886  77.051  1.00  0.00           C  
ATOM    240  HZ  PHE    16      68.489  85.655  77.050  1.00  0.00           H  
ATOM    241  CE2 PHE    16      66.797  84.719  76.031  1.00  0.00           C  
ATOM    242  HE2 PHE    16      66.855  85.409  75.202  1.00  0.00           H  
ATOM    243  CD2 PHE    16      65.861  83.725  76.087  1.00  0.00           C  
ATOM    244  HD2 PHE    16      65.071  83.575  75.366  1.00  0.00           H  
ATOM    245  C   PHE    16      63.493  79.842  78.131  1.00  0.00           C  
ATOM    246  O   PHE    16      62.610  79.961  77.239  1.00  0.00           O  
ATOM    247  N   PHE    17      63.454  78.823  79.032  1.00  0.00           N  
ATOM    248  H   PHE    17      64.168  78.790  79.746  1.00  0.00           H  
ATOM    249  CA  PHE    17      62.372  77.883  79.105  1.00  0.00           C  
ATOM    250  HA  PHE    17      61.470  78.453  78.880  1.00  0.00           H  
ATOM    251  CB  PHE    17      62.514  76.700  78.078  1.00  0.00           C  
ATOM    252  HB2 PHE    17      62.400  77.107  77.073  1.00  0.00           H  
ATOM    253  HB3 PHE    17      63.484  76.223  78.215  1.00  0.00           H  
ATOM    254  CG  PHE    17      61.414  75.636  78.222  1.00  0.00           C  
ATOM    255  CD1 PHE    17      61.566  74.450  78.952  1.00  0.00           C  
ATOM    256  HD1 PHE    17      62.430  74.074  79.480  1.00  0.00           H  
ATOM    257  CE1 PHE    17      60.529  73.478  79.069  1.00  0.00           C  
ATOM    258  HE1 PHE    17      60.767  72.554  79.575  1.00  0.00           H  
ATOM    259  CZ  PHE    17      59.259  73.780  78.553  1.00  0.00           C  
ATOM    260  HZ  PHE    17      58.442  73.169  78.909  1.00  0.00           H  
ATOM    261  CE2 PHE    17      59.081  74.963  77.874  1.00  0.00           C  
ATOM    262  HE2 PHE    17      58.085  75.222  77.547  1.00  0.00           H  
ATOM    263  CD2 PHE    17      60.145  75.878  77.692  1.00  0.00           C  
ATOM    264  HD2 PHE    17      60.044  76.834  77.200  1.00  0.00           H  
ATOM    265  C   PHE    17      62.172  77.284  80.514  1.00  0.00           C  
ATOM    266  O   PHE    17      63.203  77.192  81.170  1.00  0.00           O  
ATOM    267  N   LYS    18      60.913  77.055  80.999  1.00  0.00           N  
ATOM    268  H   LYS    18      60.161  77.491  80.485  1.00  0.00           H  
ATOM    269  CA  LYS    18      60.651  76.126  82.174  1.00  0.00           C  
ATOM    270  HA  LYS    18      61.595  75.640  82.422  1.00  0.00           H  
ATOM    271  CB  LYS    18      60.398  77.021  83.420  1.00  0.00           C  
ATOM    272  HB2 LYS    18      59.509  77.606  83.184  1.00  0.00           H  
ATOM    273  HB3 LYS    18      60.233  76.357  84.268  1.00  0.00           H  
ATOM    274  CG  LYS    18      61.469  78.020  83.894  1.00  0.00           C  
ATOM    275  HG2 LYS    18      62.389  77.439  83.963  1.00  0.00           H  
ATOM    276  HG3 LYS    18      61.681  78.740  83.104  1.00  0.00           H  
ATOM    277  CD  LYS    18      61.251  78.669  85.242  1.00  0.00           C  
ATOM    278  HD2 LYS    18      60.189  78.827  85.429  1.00  0.00           H  
ATOM    279  HD3 LYS    18      61.546  78.005  86.055  1.00  0.00           H  
ATOM    280  CE  LYS    18      62.078  79.914  85.579  1.00  0.00           C  
ATOM    281  HE2 LYS    18      63.152  79.753  85.493  1.00  0.00           H  
ATOM    282  HE3 LYS    18      61.844  80.791  84.974  1.00  0.00           H  
ATOM    283  NZ  LYS    18      61.815  80.212  86.963  1.00  0.00           N  
ATOM    284  HZ1 LYS    18      62.297  81.012  87.348  1.00  0.00           H  
ATOM    285  HZ2 LYS    18      60.831  80.323  87.159  1.00  0.00           H  
ATOM    286  HZ3 LYS    18      62.088  79.465  87.586  1.00  0.00           H  
ATOM    287  C   LYS    18      59.566  75.028  81.896  1.00  0.00           C  
ATOM    288  O   LYS    18      58.501  75.374  81.439  1.00  0.00           O  
ATOM    289  N   LEU    19      59.675  73.826  82.473  1.00  0.00           N  
ATOM    290  H   LEU    19      60.617  73.474  82.563  1.00  0.00           H  
ATOM    291  CA  LEU    19      58.523  73.062  82.914  1.00  0.00           C  
ATOM    292  HA  LEU    19      57.862  73.012  82.050  1.00  0.00           H  
ATOM    293  CB  LEU    19      58.953  71.704  83.397  1.00  0.00           C  
ATOM    294  HB2 LEU    19      59.871  71.814  83.975  1.00  0.00           H  
ATOM    295  HB3 LEU    19      58.115  71.279  83.949  1.00  0.00           H  
ATOM    296  CG  LEU    19      59.322  70.801  82.232  1.00  0.00           C  
ATOM    297  HG  LEU    19      60.198  71.150  81.684  1.00  0.00           H  
ATOM    298  CD1 LEU    19      59.872  69.431  82.657  1.00  0.00           C  
ATOM    299 HD11 LEU    19      59.094  68.705  82.892  1.00  0.00           H  
ATOM    300 HD12 LEU    19      60.429  69.064  81.795  1.00  0.00           H  
ATOM    301 HD13 LEU    19      60.612  69.510  83.453  1.00  0.00           H  
ATOM    302  CD2 LEU    19      58.255  70.436  81.191  1.00  0.00           C  
ATOM    303 HD21 LEU    19      57.962  71.420  80.827  1.00  0.00           H  
ATOM    304 HD22 LEU    19      58.481  69.790  80.343  1.00  0.00           H  
ATOM    305 HD23 LEU    19      57.412  69.978  81.710  1.00  0.00           H  
ATOM    306  C   LEU    19      57.644  73.780  83.920  1.00  0.00           C  
ATOM    307  O   LEU    19      56.395  73.708  83.809  1.00  0.00           O  
ATOM    308  N   ASN    20      58.216  74.614  84.806  1.00  0.00           N  
ATOM    309  H   ASN    20      59.225  74.658  84.788  1.00  0.00           H  
ATOM    310  CA  ASN    20      57.529  75.582  85.666  1.00  0.00           C  
ATOM    311  HA  ASN    20      56.683  75.112  86.167  1.00  0.00           H  
ATOM    312  CB  ASN    20      58.464  76.059  86.785  1.00  0.00           C  
ATOM    313  HB2 ASN    20      59.425  76.346  86.359  1.00  0.00           H  
ATOM    314  HB3 ASN    20      58.014  76.908  87.301  1.00  0.00           H  
ATOM    315  CG  ASN    20      58.728  74.894  87.759  1.00  0.00           C  
ATOM    316  OD1 ASN    20      57.846  74.435  88.493  1.00  0.00           O  
ATOM    317  ND2 ASN    20      59.897  74.324  87.791  1.00  0.00           N  
ATOM    318 HD21 ASN    20      60.617  74.424  87.090  1.00  0.00           H  
ATOM    319 HD22 ASN    20      59.834  73.525  88.405  1.00  0.00           H  
ATOM    320  C   ASN    20      56.988  76.816  84.917  1.00  0.00           C  
ATOM    321  O   ASN    20      57.503  77.893  85.115  1.00  0.00           O  
ATOM    322  N   ASN    21      56.020  76.801  84.062  1.00  0.00           N  
ATOM    323  H   ASN    21      55.608  75.882  83.993  1.00  0.00           H  
ATOM    324  CA  ASN    21      55.601  77.862  83.164  1.00  0.00           C  
ATOM    325  HA  ASN    21      56.513  78.174  82.654  1.00  0.00           H  
ATOM    326  CB  ASN    21      54.666  77.367  82.096  1.00  0.00           C  
ATOM    327  HB2 ASN    21      55.177  76.595  81.520  1.00  0.00           H  
ATOM    328  HB3 ASN    21      53.866  76.865  82.640  1.00  0.00           H  
ATOM    329  CG  ASN    21      54.208  78.512  81.144  1.00  0.00           C  
ATOM    330  OD1 ASN    21      53.188  79.147  81.313  1.00  0.00           O  
ATOM    331  ND2 ASN    21      54.948  78.822  80.174  1.00  0.00           N  
ATOM    332 HD21 ASN    21      54.590  79.614  79.660  1.00  0.00           H  
ATOM    333 HD22 ASN    21      55.616  78.130  79.866  1.00  0.00           H  
ATOM    334  C   ASN    21      54.989  79.107  83.807  1.00  0.00           C  
ATOM    335  O   ASN    21      55.125  80.180  83.307  1.00  0.00           O  
ATOM    336  N   LYS    22      54.301  78.940  84.944  1.00  0.00           N  
ATOM    337  H   LYS    22      54.254  77.953  85.157  1.00  0.00           H  
ATOM    338  CA  LYS    22      53.668  79.924  85.819  1.00  0.00           C  
ATOM    339  HA  LYS    22      53.117  80.628  85.196  1.00  0.00           H  
ATOM    340  CB  LYS    22      52.615  79.272  86.642  1.00  0.00           C  
ATOM    341  HB2 LYS    22      52.009  78.767  85.889  1.00  0.00           H  
ATOM    342  HB3 LYS    22      53.189  78.580  87.259  1.00  0.00           H  
ATOM    343  CG  LYS    22      51.617  80.133  87.492  1.00  0.00           C  
ATOM    344  HG2 LYS    22      51.103  79.421  88.138  1.00  0.00           H  
ATOM    345  HG3 LYS    22      52.136  80.794  88.186  1.00  0.00           H  
ATOM    346  CD  LYS    22      50.583  80.774  86.511  1.00  0.00           C  
ATOM    347  HD2 LYS    22      51.115  81.569  85.989  1.00  0.00           H  
ATOM    348  HD3 LYS    22      50.255  80.087  85.731  1.00  0.00           H  
ATOM    349  CE  LYS    22      49.415  81.438  87.180  1.00  0.00           C  
ATOM    350  HE2 LYS    22      49.029  80.570  87.716  1.00  0.00           H  
ATOM    351  HE3 LYS    22      49.810  82.233  87.812  1.00  0.00           H  
ATOM    352  NZ  LYS    22      48.452  81.908  86.168  1.00  0.00           N  
ATOM    353  HZ1 LYS    22      48.436  81.203  85.445  1.00  0.00           H  
ATOM    354  HZ2 LYS    22      47.506  82.082  86.474  1.00  0.00           H  
ATOM    355  HZ3 LYS    22      48.773  82.763  85.736  1.00  0.00           H  
ATOM    356  C   LYS    22      54.654  80.800  86.704  1.00  0.00           C  
ATOM    357  O   LYS    22      54.281  81.649  87.556  1.00  0.00           O  
ATOM    358  N   SER    23      55.977  80.551  86.699  1.00  0.00           N  
ATOM    359  H   SER    23      56.259  79.909  85.972  1.00  0.00           H  
ATOM    360  CA  SER    23      57.062  81.010  87.603  1.00  0.00           C  
ATOM    361  HA  SER    23      56.833  81.038  88.668  1.00  0.00           H  
ATOM    362  CB  SER    23      58.143  79.970  87.576  1.00  0.00           C  
ATOM    363  HB2 SER    23      57.836  79.083  88.129  1.00  0.00           H  
ATOM    364  HB3 SER    23      58.506  79.710  86.581  1.00  0.00           H  
ATOM    365  OG  SER    23      59.304  80.395  88.136  1.00  0.00           O  
ATOM    366  HG  SER    23      58.980  80.601  89.016  1.00  0.00           H  
ATOM    367  C   SER    23      57.561  82.369  87.131  1.00  0.00           C  
ATOM    368  O   SER    23      57.618  82.554  85.908  1.00  0.00           O  
ATOM    369  N   GLU    24      57.834  83.297  88.033  1.00  0.00           N  
ATOM    370  H   GLU    24      57.663  83.109  89.010  1.00  0.00           H  
ATOM    371  CA  GLU    24      58.317  84.662  87.683  1.00  0.00           C  
ATOM    372  HA  GLU    24      57.706  85.018  86.853  1.00  0.00           H  
ATOM    373  CB  GLU    24      58.090  85.659  88.845  1.00  0.00           C  
ATOM    374  HB2 GLU    24      58.773  85.462  89.671  1.00  0.00           H  
ATOM    375  HB3 GLU    24      58.414  86.671  88.601  1.00  0.00           H  
ATOM    376  CG  GLU    24      56.692  85.691  89.521  1.00  0.00           C  
ATOM    377  HG2 GLU    24      56.581  86.732  89.824  1.00  0.00           H  
ATOM    378  HG3 GLU    24      55.910  85.571  88.771  1.00  0.00           H  
ATOM    379  CD  GLU    24      56.359  84.736  90.670  1.00  0.00           C  
ATOM    380  OE1 GLU    24      56.748  83.562  90.553  1.00  0.00           O  
ATOM    381  OE2 GLU    24      55.765  85.179  91.694  1.00  0.00           O  
ATOM    382  C   GLU    24      59.725  84.655  87.156  1.00  0.00           C  
ATOM    383  O   GLU    24      60.519  83.858  87.630  1.00  0.00           O  
ATOM    384  N   LYS    25      60.108  85.566  86.254  1.00  0.00           N  
ATOM    385  H   LYS    25      59.477  86.212  85.802  1.00  0.00           H  
ATOM    386  CA  LYS    25      61.440  85.726  85.785  1.00  0.00           C  
ATOM    387  HA  LYS    25      61.828  84.709  85.715  1.00  0.00           H  
ATOM    388  CB  LYS    25      61.342  86.385  84.393  1.00  0.00           C  
ATOM    389  HB2 LYS    25      60.859  87.358  84.483  1.00  0.00           H  
ATOM    390  HB3 LYS    25      62.371  86.501  84.052  1.00  0.00           H  
ATOM    391  CG  LYS    25      60.608  85.614  83.262  1.00  0.00           C  
ATOM    392  HG2 LYS    25      59.531  85.606  83.426  1.00  0.00           H  
ATOM    393  HG3 LYS    25      60.827  86.162  82.346  1.00  0.00           H  
ATOM    394  CD  LYS    25      61.099  84.163  83.123  1.00  0.00           C  
ATOM    395  HD2 LYS    25      62.178  84.278  83.024  1.00  0.00           H  
ATOM    396  HD3 LYS    25      60.833  83.598  84.017  1.00  0.00           H  
ATOM    397  CE  LYS    25      60.735  83.514  81.807  1.00  0.00           C  
ATOM    398  HE2 LYS    25      59.666  83.317  81.884  1.00  0.00           H  
ATOM    399  HE3 LYS    25      61.052  84.139  80.972  1.00  0.00           H  
ATOM    400  NZ  LYS    25      61.326  82.187  81.579  1.00  0.00           N  
ATOM    401  HZ1 LYS    25      61.020  81.749  80.722  1.00  0.00           H  
ATOM    402  HZ2 LYS    25      62.299  82.407  81.425  1.00  0.00           H  
ATOM    403  HZ3 LYS    25      61.148  81.596  82.379  1.00  0.00           H  
ATOM    404  C   LYS    25      62.309  86.478  86.843  1.00  0.00           C  
ATOM    405  O   LYS    25      63.510  86.307  86.917  1.00  0.00           O  
ATOM    406  N   ASP    26      61.670  87.252  87.683  1.00  0.00           N  
ATOM    407  H   ASP    26      60.672  87.407  87.686  1.00  0.00           H  
ATOM    408  CA  ASP    26      62.376  88.009  88.738  1.00  0.00           C  
ATOM    409  HA  ASP    26      63.108  88.590  88.178  1.00  0.00           H  
ATOM    410  CB  ASP    26      61.495  88.973  89.536  1.00  0.00           C  
ATOM    411  HB2 ASP    26      60.993  88.412  90.324  1.00  0.00           H  
ATOM    412  HB3 ASP    26      62.102  89.752  89.996  1.00  0.00           H  
ATOM    413  CG  ASP    26      60.495  89.745  88.639  1.00  0.00           C  
ATOM    414  OD1 ASP    26      59.548  89.099  88.079  1.00  0.00           O  
ATOM    415  OD2 ASP    26      60.562  91.027  88.614  1.00  0.00           O  
ATOM    416  C   ASP    26      63.197  87.126  89.655  1.00  0.00           C  
ATOM    417  O   ASP    26      64.337  87.477  89.963  1.00  0.00           O  
ATOM    418  N   LYS    27      62.645  85.950  89.987  1.00  0.00           N  
ATOM    419  H   LYS    27      61.680  85.798  89.731  1.00  0.00           H  
ATOM    420  CA  LYS    27      63.396  84.863  90.661  1.00  0.00           C  
ATOM    421  HA  LYS    27      63.601  85.198  91.678  1.00  0.00           H  
ATOM    422  CB  LYS    27      62.544  83.656  90.878  1.00  0.00           C  
ATOM    423  HB2 LYS    27      62.300  83.201  89.918  1.00  0.00           H  
ATOM    424  HB3 LYS    27      63.176  83.010  91.487  1.00  0.00           H  
ATOM    425  CG  LYS    27      61.195  83.990  91.635  1.00  0.00           C  
ATOM    426  HG2 LYS    27      61.445  84.445  92.593  1.00  0.00           H  
ATOM    427  HG3 LYS    27      60.778  84.810  91.050  1.00  0.00           H  
ATOM    428  CD  LYS    27      60.199  82.804  91.725  1.00  0.00           C  
ATOM    429  HD2 LYS    27      59.729  82.810  90.742  1.00  0.00           H  
ATOM    430  HD3 LYS    27      60.607  81.837  92.019  1.00  0.00           H  
ATOM    431  CE  LYS    27      59.180  83.187  92.774  1.00  0.00           C  
ATOM    432  HE2 LYS    27      59.763  82.938  93.661  1.00  0.00           H  
ATOM    433  HE3 LYS    27      58.966  84.255  92.724  1.00  0.00           H  
ATOM    434  NZ  LYS    27      57.946  82.352  92.585  1.00  0.00           N  
ATOM    435  HZ1 LYS    27      57.431  82.699  91.789  1.00  0.00           H  
ATOM    436  HZ2 LYS    27      58.122  81.414  92.256  1.00  0.00           H  
ATOM    437  HZ3 LYS    27      57.344  82.397  93.395  1.00  0.00           H  
ATOM    438  C   LYS    27      64.765  84.535  90.013  1.00  0.00           C  
ATOM    439  O   LYS    27      64.821  84.244  88.791  1.00  0.00           O  
ATOM    440  N   LYS    28      65.824  84.324  90.816  1.00  0.00           N  
ATOM    441  H   LYS    28      65.690  84.550  91.792  1.00  0.00           H  
ATOM    442  CA  LYS    28      67.200  84.052  90.295  1.00  0.00           C  
ATOM    443  HA  LYS    28      67.010  83.778  89.257  1.00  0.00           H  
ATOM    444  CB  LYS    28      67.977  85.442  90.375  1.00  0.00           C  
ATOM    445  HB2 LYS    28      68.945  85.328  89.888  1.00  0.00           H  
ATOM    446  HB3 LYS    28      67.345  86.182  89.884  1.00  0.00           H  
ATOM    447  CG  LYS    28      68.281  85.840  91.796  1.00  0.00           C  
ATOM    448  HG2 LYS    28      67.346  85.974  92.341  1.00  0.00           H  
ATOM    449  HG3 LYS    28      68.765  85.033  92.345  1.00  0.00           H  
ATOM    450  CD  LYS    28      69.227  87.064  92.037  1.00  0.00           C  
ATOM    451  HD2 LYS    28      70.229  86.886  91.647  1.00  0.00           H  
ATOM    452  HD3 LYS    28      68.763  87.954  91.612  1.00  0.00           H  
ATOM    453  CE  LYS    28      69.403  87.312  93.540  1.00  0.00           C  
ATOM    454  HE2 LYS    28      68.444  87.625  93.951  1.00  0.00           H  
ATOM    455  HE3 LYS    28      69.792  86.424  94.038  1.00  0.00           H  
ATOM    456  NZ  LYS    28      70.464  88.430  93.718  1.00  0.00           N  
ATOM    457  HZ1 LYS    28      70.347  88.899  94.605  1.00  0.00           H  
ATOM    458  HZ2 LYS    28      71.405  88.070  93.656  1.00  0.00           H  
ATOM    459  HZ3 LYS    28      70.284  89.052  92.943  1.00  0.00           H  
ATOM    460  C   LYS    28      68.129  82.932  90.783  1.00  0.00           C  
ATOM    461  O   LYS    28      69.180  82.737  90.113  1.00  0.00           O  
ATOM    462  N   GLU    29      67.805  82.198  91.847  1.00  0.00           N  
ATOM    463  H   GLU    29      66.870  82.446  92.140  1.00  0.00           H  
ATOM    464  CA  GLU    29      68.385  80.930  92.166  1.00  0.00           C  
ATOM    465  HA  GLU    29      68.993  80.601  91.324  1.00  0.00           H  
ATOM    466  CB  GLU    29      69.262  81.160  93.348  1.00  0.00           C  
ATOM    467  HB2 GLU    29      69.984  81.925  93.062  1.00  0.00           H  
ATOM    468  HB3 GLU    29      68.662  81.592  94.148  1.00  0.00           H  
ATOM    469  CG  GLU    29      70.014  79.924  93.855  1.00  0.00           C  
ATOM    470  HG2 GLU    29      70.460  80.222  94.804  1.00  0.00           H  
ATOM    471  HG3 GLU    29      69.234  79.182  94.027  1.00  0.00           H  
ATOM    472  CD  GLU    29      71.074  79.510  92.887  1.00  0.00           C  
ATOM    473  OE1 GLU    29      70.770  78.826  91.897  1.00  0.00           O  
ATOM    474  OE2 GLU    29      72.291  79.660  93.213  1.00  0.00           O  
ATOM    475  C   GLU    29      67.290  79.900  92.400  1.00  0.00           C  
ATOM    476  O   GLU    29      66.155  80.193  92.817  1.00  0.00           O  
ATOM    477  N   LYS    30      67.646  78.577  92.133  1.00  0.00           N  
ATOM    478  H   LYS    30      68.580  78.393  91.796  1.00  0.00           H  
ATOM    479  CA  LYS    30      66.808  77.402  92.339  1.00  0.00           C  
ATOM    480  HA  LYS    30      66.126  77.696  93.137  1.00  0.00           H  
ATOM    481  CB  LYS    30      66.056  77.013  91.062  1.00  0.00           C  
ATOM    482  HB2 LYS    30      65.604  76.025  91.142  1.00  0.00           H  
ATOM    483  HB3 LYS    30      65.223  77.695  90.894  1.00  0.00           H  
ATOM    484  CG  LYS    30      66.811  77.062  89.663  1.00  0.00           C  
ATOM    485  HG2 LYS    30      67.095  78.085  89.417  1.00  0.00           H  
ATOM    486  HG3 LYS    30      67.767  76.539  89.624  1.00  0.00           H  
ATOM    487  CD  LYS    30      65.940  76.354  88.625  1.00  0.00           C  
ATOM    488  HD2 LYS    30      64.925  76.753  88.631  1.00  0.00           H  
ATOM    489  HD3 LYS    30      66.373  76.743  87.703  1.00  0.00           H  
ATOM    490  CE  LYS    30      65.933  74.804  88.777  1.00  0.00           C  
ATOM    491  HE2 LYS    30      66.646  74.458  88.029  1.00  0.00           H  
ATOM    492  HE3 LYS    30      66.261  74.518  89.776  1.00  0.00           H  
ATOM    493  NZ  LYS    30      64.573  74.109  88.557  1.00  0.00           N  
ATOM    494  HZ1 LYS    30      64.614  73.103  88.478  1.00  0.00           H  
ATOM    495  HZ2 LYS    30      63.855  74.442  89.185  1.00  0.00           H  
ATOM    496  HZ3 LYS    30      64.214  74.397  87.658  1.00  0.00           H  
ATOM    497  C   LYS    30      67.708  76.261  92.846  1.00  0.00           C  
ATOM    498  O   LYS    30      68.886  76.158  92.550  1.00  0.00           O  
ATOM    499  N   LYS    31      67.073  75.351  93.549  1.00  0.00           N  
ATOM    500  H   LYS    31      66.081  75.383  93.358  1.00  0.00           H  
ATOM    501  CA  LYS    31      67.635  74.124  94.148  1.00  0.00           C  
ATOM    502  HA  LYS    31      68.596  74.376  94.596  1.00  0.00           H  
ATOM    503  CB  LYS    31      66.732  73.515  95.265  1.00  0.00           C  
ATOM    504  HB2 LYS    31      65.713  73.539  94.879  1.00  0.00           H  
ATOM    505  HB3 LYS    31      67.002  72.489  95.512  1.00  0.00           H  
ATOM    506  CG  LYS    31      66.782  74.447  96.477  1.00  0.00           C  
ATOM    507  HG2 LYS    31      67.803  74.296  96.828  1.00  0.00           H  
ATOM    508  HG3 LYS    31      66.572  75.479  96.197  1.00  0.00           H  
ATOM    509  CD  LYS    31      65.781  73.914  97.556  1.00  0.00           C  
ATOM    510  HD2 LYS    31      65.955  72.843  97.658  1.00  0.00           H  
ATOM    511  HD3 LYS    31      66.088  74.426  98.468  1.00  0.00           H  
ATOM    512  CE  LYS    31      64.352  74.246  97.175  1.00  0.00           C  
ATOM    513  HE2 LYS    31      64.242  75.323  97.299  1.00  0.00           H  
ATOM    514  HE3 LYS    31      64.116  73.797  96.210  1.00  0.00           H  
ATOM    515  NZ  LYS    31      63.387  73.771  98.201  1.00  0.00           N  
ATOM    516  HZ1 LYS    31      62.425  73.932  97.937  1.00  0.00           H  
ATOM    517  HZ2 LYS    31      63.396  72.770  98.333  1.00  0.00           H  
ATOM    518  HZ3 LYS    31      63.570  74.133  99.126  1.00  0.00           H  
ATOM    519  C   LYS    31      67.861  73.116  92.973  1.00  0.00           C  
ATOM    520  O   LYS    31      67.179  73.165  91.925  1.00  0.00           O  
ATOM    521  N   PRO    32      68.707  72.121  93.221  1.00  0.00           N  
ATOM    522  CD  PRO    32      69.210  71.241  92.255  1.00  0.00           C  
ATOM    523  HD2 PRO    32      69.847  71.730  91.518  1.00  0.00           H  
ATOM    524  HD3 PRO    32      68.390  70.685  91.801  1.00  0.00           H  
ATOM    525  CG  PRO    32      70.004  70.106  92.879  1.00  0.00           C  
ATOM    526  HG2 PRO    32      71.035  70.190  92.534  1.00  0.00           H  
ATOM    527  HG3 PRO    32      69.605  69.094  92.811  1.00  0.00           H  
ATOM    528  CB  PRO    32      69.922  70.446  94.385  1.00  0.00           C  
ATOM    529  HB2 PRO    32      70.836  70.219  94.933  1.00  0.00           H  
ATOM    530  HB3 PRO    32      69.222  69.773  94.879  1.00  0.00           H  
ATOM    531  CA  PRO    32      69.557  71.871  94.381  1.00  0.00           C  
ATOM    532  HA  PRO    32      69.087  72.082  95.341  1.00  0.00           H  
ATOM    533  C   PRO    32      70.817  72.750  94.369  1.00  0.00           C  
ATOM    534  O   PRO    32      71.380  73.044  93.363  1.00  0.00           O  
ATOM    535  N   THR    33      71.239  73.211  95.519  1.00  0.00           N  
ATOM    536  H   THR    33      70.938  72.778  96.380  1.00  0.00           H  
ATOM    537  CA  THR    33      72.424  74.117  95.734  1.00  0.00           C  
ATOM    538  HA  THR    33      72.567  74.580  94.758  1.00  0.00           H  
ATOM    539  CB  THR    33      72.083  75.117  96.837  1.00  0.00           C  
ATOM    540  HB  THR    33      72.888  75.837  96.984  1.00  0.00           H  
ATOM    541  CG2 THR    33      70.830  75.835  96.537  1.00  0.00           C  
ATOM    542 HG21 THR    33      70.039  75.121  96.306  1.00  0.00           H  
ATOM    543 HG22 THR    33      70.625  76.582  97.304  1.00  0.00           H  
ATOM    544 HG23 THR    33      70.943  76.459  95.650  1.00  0.00           H  
ATOM    545  OG1 THR    33      71.899  74.484  98.010  1.00  0.00           O  
ATOM    546  HG1 THR    33      72.627  74.817  98.539  1.00  0.00           H  
ATOM    547  C   THR    33      73.716  73.326  96.084  1.00  0.00           C  
ATOM    548  O   THR    33      74.700  73.790  96.669  1.00  0.00           O  
ATOM    549  N   VAL    34      73.793  72.034  95.720  1.00  0.00           N  
ATOM    550  H   VAL    34      73.136  71.605  95.083  1.00  0.00           H  
ATOM    551  CA  VAL    34      74.720  71.074  96.396  1.00  0.00           C  
ATOM    552  HA  VAL    34      74.629  71.203  97.475  1.00  0.00           H  
ATOM    553  CB  VAL    34      74.402  69.683  96.006  1.00  0.00           C  
ATOM    554  HB  VAL    34      75.212  68.983  96.213  1.00  0.00           H  
ATOM    555  CG1 VAL    34      73.190  69.202  96.827  1.00  0.00           C  
ATOM    556 HG11 VAL    34      72.924  68.148  96.740  1.00  0.00           H  
ATOM    557 HG12 VAL    34      73.436  69.387  97.873  1.00  0.00           H  
ATOM    558 HG13 VAL    34      72.354  69.858  96.586  1.00  0.00           H  
ATOM    559  CG2 VAL    34      74.083  69.430  94.563  1.00  0.00           C  
ATOM    560 HG21 VAL    34      73.052  69.687  94.316  1.00  0.00           H  
ATOM    561 HG22 VAL    34      74.670  70.054  93.890  1.00  0.00           H  
ATOM    562 HG23 VAL    34      74.234  68.375  94.333  1.00  0.00           H  
ATOM    563  C   VAL    34      76.207  71.318  96.084  1.00  0.00           C  
ATOM    564  O   VAL    34      76.491  71.850  94.996  1.00  0.00           O  
ATOM    565  N   SER    35      77.168  70.873  96.845  1.00  0.00           N  
ATOM    566  H   SER    35      76.753  70.448  97.662  1.00  0.00           H  
ATOM    567  CA  SER    35      78.573  71.114  96.503  1.00  0.00           C  
ATOM    568  HA  SER    35      78.749  72.083  96.037  1.00  0.00           H  
ATOM    569  CB  SER    35      79.318  71.060  97.845  1.00  0.00           C  
ATOM    570  HB2 SER    35      78.719  71.561  98.606  1.00  0.00           H  
ATOM    571  HB3 SER    35      79.461  70.040  98.201  1.00  0.00           H  
ATOM    572  OG  SER    35      80.485  71.822  97.606  1.00  0.00           O  
ATOM    573  HG  SER    35      80.913  71.909  98.461  1.00  0.00           H  
ATOM    574  C   SER    35      79.102  70.076  95.523  1.00  0.00           C  
ATOM    575  O   SER    35      79.561  69.050  96.001  1.00  0.00           O  
ATOM    576  N   VAL    36      79.078  70.291  94.241  1.00  0.00           N  
ATOM    577  H   VAL    36      78.659  71.136  93.881  1.00  0.00           H  
ATOM    578  CA  VAL    36      79.790  69.481  93.285  1.00  0.00           C  
ATOM    579  HA  VAL    36      79.245  68.545  93.407  1.00  0.00           H  
ATOM    580  CB  VAL    36      79.646  70.043  91.860  1.00  0.00           C  
ATOM    581  HB  VAL    36      80.391  70.834  91.781  1.00  0.00           H  
ATOM    582  CG1 VAL    36      79.960  68.998  90.798  1.00  0.00           C  
ATOM    583 HG11 VAL    36      80.178  69.536  89.876  1.00  0.00           H  
ATOM    584 HG12 VAL    36      80.842  68.408  91.045  1.00  0.00           H  
ATOM    585 HG13 VAL    36      79.101  68.328  90.842  1.00  0.00           H  
ATOM    586  CG2 VAL    36      78.228  70.548  91.557  1.00  0.00           C  
ATOM    587 HG21 VAL    36      78.191  70.999  90.565  1.00  0.00           H  
ATOM    588 HG22 VAL    36      77.411  69.839  91.687  1.00  0.00           H  
ATOM    589 HG23 VAL    36      77.956  71.341  92.254  1.00  0.00           H  
ATOM    590  C   VAL    36      81.215  69.235  93.670  1.00  0.00           C  
ATOM    591  O   VAL    36      81.728  68.162  93.403  1.00  0.00           O  
ATOM    592  N   PHE    37      81.937  70.200  94.280  1.00  0.00           N  
ATOM    593  H   PHE    37      81.637  71.160  94.371  1.00  0.00           H  
ATOM    594  CA  PHE    37      83.295  69.930  94.878  1.00  0.00           C  
ATOM    595  HA  PHE    37      83.978  69.801  94.038  1.00  0.00           H  
ATOM    596  CB  PHE    37      83.814  71.118  95.776  1.00  0.00           C  
ATOM    597  HB2 PHE    37      82.964  71.180  96.455  1.00  0.00           H  
ATOM    598  HB3 PHE    37      84.729  70.877  96.319  1.00  0.00           H  
ATOM    599  CG  PHE    37      83.973  72.359  95.008  1.00  0.00           C  
ATOM    600  CD1 PHE    37      84.815  72.494  93.901  1.00  0.00           C  
ATOM    601  HD1 PHE    37      85.484  71.701  93.600  1.00  0.00           H  
ATOM    602  CE1 PHE    37      84.994  73.730  93.329  1.00  0.00           C  
ATOM    603  HE1 PHE    37      85.775  73.945  92.615  1.00  0.00           H  
ATOM    604  CZ  PHE    37      84.064  74.727  93.672  1.00  0.00           C  
ATOM    605  HZ  PHE    37      84.031  75.601  93.038  1.00  0.00           H  
ATOM    606  CE2 PHE    37      83.151  74.580  94.661  1.00  0.00           C  
ATOM    607  HE2 PHE    37      82.354  75.302  94.758  1.00  0.00           H  
ATOM    608  CD2 PHE    37      83.175  73.404  95.425  1.00  0.00           C  
ATOM    609  HD2 PHE    37      82.500  73.240  96.252  1.00  0.00           H  
ATOM    610  C   PHE    37      83.370  68.643  95.749  1.00  0.00           C  
ATOM    611  O   PHE    37      84.471  68.025  95.700  1.00  0.00           O  
ATOM    612  N   SER    38      82.343  68.273  96.504  1.00  0.00           N  
ATOM    613  H   SER    38      81.529  68.870  96.506  1.00  0.00           H  
ATOM    614  CA  SER    38      82.386  66.900  97.154  1.00  0.00           C  
ATOM    615  HA  SER    38      83.206  66.919  97.872  1.00  0.00           H  
ATOM    616  CB  SER    38      81.067  66.654  97.929  1.00  0.00           C  
ATOM    617  HB2 SER    38      80.774  67.553  98.471  1.00  0.00           H  
ATOM    618  HB3 SER    38      80.258  66.577  97.203  1.00  0.00           H  
ATOM    619  OG  SER    38      81.187  65.491  98.823  1.00  0.00           O  
ATOM    620  HG  SER    38      80.487  65.585  99.473  1.00  0.00           H  
ATOM    621  C   SER    38      82.693  65.711  96.213  1.00  0.00           C  
ATOM    622  O   SER    38      83.283  64.750  96.615  1.00  0.00           O  
ATOM    623  N   MET    39      82.303  65.764  94.940  1.00  0.00           N  
ATOM    624  H   MET    39      81.990  66.660  94.594  1.00  0.00           H  
ATOM    625  CA  MET    39      82.561  64.734  94.011  1.00  0.00           C  
ATOM    626  HA  MET    39      82.485  63.727  94.423  1.00  0.00           H  
ATOM    627  CB  MET    39      81.619  64.910  92.781  1.00  0.00           C  
ATOM    628  HB2 MET    39      80.632  64.954  93.240  1.00  0.00           H  
ATOM    629  HB3 MET    39      81.846  65.786  92.173  1.00  0.00           H  
ATOM    630  CG  MET    39      81.810  63.697  91.902  1.00  0.00           C  
ATOM    631  HG2 MET    39      82.817  63.789  91.494  1.00  0.00           H  
ATOM    632  HG3 MET    39      81.841  62.809  92.533  1.00  0.00           H  
ATOM    633  SD  MET    39      80.577  63.419  90.608  1.00  0.00           S  
ATOM    634  CE  MET    39      79.217  62.501  91.413  1.00  0.00           C  
ATOM    635  HE1 MET    39      78.988  62.741  92.451  1.00  0.00           H  
ATOM    636  HE2 MET    39      78.356  62.818  90.824  1.00  0.00           H  
ATOM    637  HE3 MET    39      79.405  61.428  91.364  1.00  0.00           H  
ATOM    638  C   MET    39      84.054  64.749  93.599  1.00  0.00           C  
ATOM    639  O   MET    39      84.561  63.650  93.309  1.00  0.00           O  
ATOM    640  N   PHE    40      84.751  65.901  93.675  1.00  0.00           N  
ATOM    641  H   PHE    40      84.212  66.671  94.045  1.00  0.00           H  
ATOM    642  CA  PHE    40      86.086  65.953  93.106  1.00  0.00           C  
ATOM    643  HA  PHE    40      86.090  65.271  92.256  1.00  0.00           H  
ATOM    644  CB  PHE    40      86.407  67.368  92.571  1.00  0.00           C  
ATOM    645  HB2 PHE    40      86.543  67.961  93.476  1.00  0.00           H  
ATOM    646  HB3 PHE    40      87.319  67.387  91.975  1.00  0.00           H  
ATOM    647  CG  PHE    40      85.322  68.289  91.953  1.00  0.00           C  
ATOM    648  CD1 PHE    40      85.614  69.632  91.818  1.00  0.00           C  
ATOM    649  HD1 PHE    40      86.488  70.066  92.282  1.00  0.00           H  
ATOM    650  CE1 PHE    40      84.740  70.496  91.218  1.00  0.00           C  
ATOM    651  HE1 PHE    40      84.964  71.551  91.150  1.00  0.00           H  
ATOM    652  CZ  PHE    40      83.647  69.948  90.593  1.00  0.00           C  
ATOM    653  HZ  PHE    40      82.823  70.525  90.199  1.00  0.00           H  
ATOM    654  CE2 PHE    40      83.428  68.596  90.576  1.00  0.00           C  
ATOM    655  HE2 PHE    40      82.630  68.125  90.019  1.00  0.00           H  
ATOM    656  CD2 PHE    40      84.309  67.740  91.256  1.00  0.00           C  
ATOM    657  HD2 PHE    40      84.190  66.685  91.058  1.00  0.00           H  
ATOM    658  C   PHE    40      87.138  65.361  94.071  1.00  0.00           C  
ATOM    659  O   PHE    40      88.298  65.777  94.067  1.00  0.00           O  
ATOM    660  N   ARG    41      86.624  64.571  95.017  1.00  0.00           N  
ATOM    661  H   ARG    41      85.651  64.317  94.924  1.00  0.00           H  
ATOM    662  CA  ARG    41      87.331  63.856  96.147  1.00  0.00           C  
ATOM    663  HA  ARG    41      87.857  64.581  96.768  1.00  0.00           H  
ATOM    664  CB  ARG    41      86.310  63.233  97.022  1.00  0.00           C  
ATOM    665  HB2 ARG    41      86.741  62.890  97.962  1.00  0.00           H  
ATOM    666  HB3 ARG    41      85.589  64.024  97.230  1.00  0.00           H  
ATOM    667  CG  ARG    41      85.648  62.017  96.384  1.00  0.00           C  
ATOM    668  HG2 ARG    41      85.059  62.268  95.502  1.00  0.00           H  
ATOM    669  HG3 ARG    41      86.424  61.302  96.109  1.00  0.00           H  
ATOM    670  CD  ARG    41      84.685  61.421  97.450  1.00  0.00           C  
ATOM    671  HD2 ARG    41      84.402  60.425  97.110  1.00  0.00           H  
ATOM    672  HD3 ARG    41      85.130  61.182  98.415  1.00  0.00           H  
ATOM    673  NE  ARG    41      83.378  62.194  97.639  1.00  0.00           N  
ATOM    674  HE  ARG    41      83.477  63.192  97.517  1.00  0.00           H  
ATOM    675  CZ  ARG    41      82.261  61.740  98.182  1.00  0.00           C  
ATOM    676  NH1 ARG    41      82.083  60.500  98.319  1.00  0.00           N  
ATOM    677 HH11 ARG    41      82.812  59.864  98.029  1.00  0.00           H  
ATOM    678 HH12 ARG    41      81.408  60.284  99.038  1.00  0.00           H  
ATOM    679  NH2 ARG    41      81.294  62.570  98.557  1.00  0.00           N  
ATOM    680 HH21 ARG    41      81.466  63.554  98.409  1.00  0.00           H  
ATOM    681 HH22 ARG    41      80.363  62.224  98.742  1.00  0.00           H  
ATOM    682  C   ARG    41      88.362  62.915  95.629  1.00  0.00           C  
ATOM    683  O   ARG    41      89.333  62.628  96.356  1.00  0.00           O  
ATOM    684  N   TYR    42      88.229  62.367  94.388  1.00  0.00           N  
ATOM    685  H   TYR    42      87.389  62.524  93.849  1.00  0.00           H  
ATOM    686  CA  TYR    42      89.180  61.265  93.979  1.00  0.00           C  
ATOM    687  HA  TYR    42      89.550  60.698  94.833  1.00  0.00           H  
ATOM    688  CB  TYR    42      88.416  60.284  93.094  1.00  0.00           C  
ATOM    689  HB2 TYR    42      88.516  60.601  92.056  1.00  0.00           H  
ATOM    690  HB3 TYR    42      88.897  59.323  93.279  1.00  0.00           H  
ATOM    691  CG  TYR    42      86.902  60.018  93.421  1.00  0.00           C  
ATOM    692  CD1 TYR    42      85.894  60.725  92.789  1.00  0.00           C  
ATOM    693  HD1 TYR    42      86.028  61.420  91.973  1.00  0.00           H  
ATOM    694  CE1 TYR    42      84.608  60.629  93.285  1.00  0.00           C  
ATOM    695  HE1 TYR    42      83.858  61.192  92.750  1.00  0.00           H  
ATOM    696  CZ  TYR    42      84.276  59.822  94.380  1.00  0.00           C  
ATOM    697  OH  TYR    42      83.005  59.805  94.913  1.00  0.00           O  
ATOM    698  HH  TYR    42      82.599  59.039  95.326  1.00  0.00           H  
ATOM    699  CE2 TYR    42      85.269  58.914  94.888  1.00  0.00           C  
ATOM    700  HE2 TYR    42      85.004  58.241  95.690  1.00  0.00           H  
ATOM    701  CD2 TYR    42      86.578  58.991  94.362  1.00  0.00           C  
ATOM    702  HD2 TYR    42      87.396  58.352  94.659  1.00  0.00           H  
ATOM    703  C   TYR    42      90.470  61.697  93.345  1.00  0.00           C  
ATOM    704  O   TYR    42      91.038  60.961  92.518  1.00  0.00           O  
ATOM    705  N   SER    43      90.966  62.892  93.722  1.00  0.00           N  
ATOM    706  H   SER    43      90.601  63.293  94.574  1.00  0.00           H  
ATOM    707  CA  SER    43      92.334  63.433  93.332  1.00  0.00           C  
ATOM    708  HA  SER    43      92.492  63.097  92.307  1.00  0.00           H  
ATOM    709  CB  SER    43      92.329  64.935  93.529  1.00  0.00           C  
ATOM    710  HB2 SER    43      91.433  65.380  93.097  1.00  0.00           H  
ATOM    711  HB3 SER    43      92.351  65.166  94.594  1.00  0.00           H  
ATOM    712  OG  SER    43      93.439  65.530  92.916  1.00  0.00           O  
ATOM    713  HG  SER    43      93.348  66.480  93.018  1.00  0.00           H  
ATOM    714  C   SER    43      93.446  62.885  94.134  1.00  0.00           C  
ATOM    715  O   SER    43      93.341  63.038  95.336  1.00  0.00           O  
ATOM    716  N   ASN    44      94.448  62.198  93.505  1.00  0.00           N  
ATOM    717  H   ASN    44      94.546  62.223  92.500  1.00  0.00           H  
ATOM    718  CA  ASN    44      95.587  61.649  94.297  1.00  0.00           C  
ATOM    719  HA  ASN    44      95.254  61.009  95.113  1.00  0.00           H  
ATOM    720  CB  ASN    44      96.446  60.719  93.333  1.00  0.00           C  
ATOM    721  HB2 ASN    44      95.900  59.817  93.054  1.00  0.00           H  
ATOM    722  HB3 ASN    44      96.718  61.375  92.507  1.00  0.00           H  
ATOM    723  CG  ASN    44      97.751  60.233  93.949  1.00  0.00           C  
ATOM    724  OD1 ASN    44      98.700  60.915  93.882  1.00  0.00           O  
ATOM    725  ND2 ASN    44      97.951  59.073  94.516  1.00  0.00           N  
ATOM    726 HD21 ASN    44      98.883  58.751  94.734  1.00  0.00           H  
ATOM    727 HD22 ASN    44      97.197  58.434  94.727  1.00  0.00           H  
ATOM    728  C   ASN    44      96.396  62.836  94.944  1.00  0.00           C  
ATOM    729  O   ASN    44      96.526  63.886  94.426  1.00  0.00           O  
ATOM    730  N   TRP    45      96.973  62.681  96.087  1.00  0.00           N  
ATOM    731  H   TRP    45      96.867  61.820  96.605  1.00  0.00           H  
ATOM    732  CA  TRP    45      97.828  63.641  96.739  1.00  0.00           C  
ATOM    733  HA  TRP    45      97.206  64.485  97.039  1.00  0.00           H  
ATOM    734  CB  TRP    45      98.214  63.080  98.076  1.00  0.00           C  
ATOM    735  HB2 TRP    45      98.649  63.893  98.658  1.00  0.00           H  
ATOM    736  HB3 TRP    45      97.311  62.829  98.633  1.00  0.00           H  
ATOM    737  CG  TRP    45      99.297  62.016  98.098  1.00  0.00           C  
ATOM    738  CD1 TRP    45      99.198  60.703  97.565  1.00  0.00           C  
ATOM    739  HD1 TRP    45      98.333  60.355  97.019  1.00  0.00           H  
ATOM    740  NE1 TRP    45     100.410  60.103  97.572  1.00  0.00           N  
ATOM    741  HE1 TRP    45     100.580  59.251  97.057  1.00  0.00           H  
ATOM    742  CE2 TRP    45     101.322  60.829  98.228  1.00  0.00           C  
ATOM    743  CZ2 TRP    45     102.682  60.615  98.531  1.00  0.00           C  
ATOM    744  HZ2 TRP    45     103.143  59.659  98.330  1.00  0.00           H  
ATOM    745  CH2 TRP    45     103.335  61.533  99.328  1.00  0.00           C  
ATOM    746  HH2 TRP    45     104.357  61.378  99.640  1.00  0.00           H  
ATOM    747  CZ3 TRP    45     102.721  62.790  99.560  1.00  0.00           C  
ATOM    748  HZ3 TRP    45     103.299  63.489 100.145  1.00  0.00           H  
ATOM    749  CE3 TRP    45     101.386  63.092  99.120  1.00  0.00           C  
ATOM    750  HE3 TRP    45     100.817  63.958  99.425  1.00  0.00           H  
ATOM    751  CD2 TRP    45     100.697  62.136  98.431  1.00  0.00           C  
ATOM    752  C   TRP    45      98.985  64.252  95.924  1.00  0.00           C  
ATOM    753  O   TRP    45      99.469  65.322  96.291  1.00  0.00           O  
ATOM    754  N   LEU    46      99.508  63.519  94.949  1.00  0.00           N  
ATOM    755  H   LEU    46      99.073  62.614  94.841  1.00  0.00           H  
ATOM    756  CA  LEU    46     100.543  63.973  93.971  1.00  0.00           C  
ATOM    757  HA  LEU    46     101.344  64.433  94.549  1.00  0.00           H  
ATOM    758  CB  LEU    46     101.102  62.797  93.176  1.00  0.00           C  
ATOM    759  HB2 LEU    46     100.263  62.298  92.692  1.00  0.00           H  
ATOM    760  HB3 LEU    46     101.781  63.227  92.440  1.00  0.00           H  
ATOM    761  CG  LEU    46     101.900  61.745  94.117  1.00  0.00           C  
ATOM    762  HG  LEU    46     101.203  61.173  94.730  1.00  0.00           H  
ATOM    763  CD1 LEU    46     102.492  60.748  93.149  1.00  0.00           C  
ATOM    764 HD11 LEU    46     103.220  61.179  92.462  1.00  0.00           H  
ATOM    765 HD12 LEU    46     102.864  59.966  93.812  1.00  0.00           H  
ATOM    766 HD13 LEU    46     101.620  60.378  92.609  1.00  0.00           H  
ATOM    767  CD2 LEU    46     103.094  62.400  94.921  1.00  0.00           C  
ATOM    768 HD21 LEU    46     102.787  62.812  95.883  1.00  0.00           H  
ATOM    769 HD22 LEU    46     103.751  61.585  95.223  1.00  0.00           H  
ATOM    770 HD23 LEU    46     103.702  63.054  94.296  1.00  0.00           H  
ATOM    771  C   LEU    46      99.965  64.977  92.925  1.00  0.00           C  
ATOM    772  O   LEU    46     100.608  65.957  92.573  1.00  0.00           O  
ATOM    773  N   ASP    47      98.676  64.874  92.562  1.00  0.00           N  
ATOM    774  H   ASP    47      98.068  64.206  93.014  1.00  0.00           H  
ATOM    775  CA  ASP    47      97.928  65.826  91.669  1.00  0.00           C  
ATOM    776  HA  ASP    47      98.660  66.248  90.980  1.00  0.00           H  
ATOM    777  CB  ASP    47      97.006  65.019  90.806  1.00  0.00           C  
ATOM    778  HB2 ASP    47      96.381  64.463  91.505  1.00  0.00           H  
ATOM    779  HB3 ASP    47      96.350  65.750  90.333  1.00  0.00           H  
ATOM    780  CG  ASP    47      97.633  64.012  89.803  1.00  0.00           C  
ATOM    781  OD1 ASP    47      98.821  64.102  89.548  1.00  0.00           O  
ATOM    782  OD2 ASP    47      96.933  63.279  89.104  1.00  0.00           O  
ATOM    783  C   ASP    47      97.131  67.026  92.455  1.00  0.00           C  
ATOM    784  O   ASP    47      96.970  68.115  91.948  1.00  0.00           O  
ATOM    785  N   LYS    48      96.920  66.776  93.767  1.00  0.00           N  
ATOM    786  H   LYS    48      96.962  65.811  94.062  1.00  0.00           H  
ATOM    787  CA  LYS    48      96.403  67.682  94.827  1.00  0.00           C  
ATOM    788  HA  LYS    48      95.513  68.223  94.505  1.00  0.00           H  
ATOM    789  CB  LYS    48      95.859  66.876  95.990  1.00  0.00           C  
ATOM    790  HB2 LYS    48      95.120  66.133  95.692  1.00  0.00           H  
ATOM    791  HB3 LYS    48      96.759  66.465  96.447  1.00  0.00           H  
ATOM    792  CG  LYS    48      95.264  67.785  97.067  1.00  0.00           C  
ATOM    793  HG2 LYS    48      95.985  68.563  97.316  1.00  0.00           H  
ATOM    794  HG3 LYS    48      94.291  68.105  96.693  1.00  0.00           H  
ATOM    795  CD  LYS    48      94.951  67.098  98.385  1.00  0.00           C  
ATOM    796  HD2 LYS    48      94.320  66.259  98.094  1.00  0.00           H  
ATOM    797  HD3 LYS    48      95.841  66.667  98.844  1.00  0.00           H  
ATOM    798  CE  LYS    48      94.085  67.977  99.293  1.00  0.00           C  
ATOM    799  HE2 LYS    48      94.607  68.870  99.639  1.00  0.00           H  
ATOM    800  HE3 LYS    48      93.302  68.328  98.621  1.00  0.00           H  
ATOM    801  NZ  LYS    48      93.415  67.271 100.390  1.00  0.00           N  
ATOM    802  HZ1 LYS    48      94.054  66.974 101.113  1.00  0.00           H  
ATOM    803  HZ2 LYS    48      92.732  67.891 100.801  1.00  0.00           H  
ATOM    804  HZ3 LYS    48      92.890  66.477 100.050  1.00  0.00           H  
ATOM    805  C   LYS    48      97.479  68.725  95.250  1.00  0.00           C  
ATOM    806  O   LYS    48      97.087  69.871  95.489  1.00  0.00           O  
ATOM    807  N   LEU    49      98.756  68.404  95.174  1.00  0.00           N  
ATOM    808  H   LEU    49      98.909  67.429  94.958  1.00  0.00           H  
ATOM    809  CA  LEU    49      99.854  69.371  95.140  1.00  0.00           C  
ATOM    810  HA  LEU    49      99.796  70.074  95.970  1.00  0.00           H  
ATOM    811  CB  LEU    49     101.215  68.709  95.368  1.00  0.00           C  
ATOM    812  HB2 LEU    49     101.154  68.217  96.339  1.00  0.00           H  
ATOM    813  HB3 LEU    49     101.272  67.884  94.658  1.00  0.00           H  
ATOM    814  CG  LEU    49     102.529  69.523  95.292  1.00  0.00           C  
ATOM    815  HG  LEU    49     102.473  70.110  94.376  1.00  0.00           H  
ATOM    816  CD1 LEU    49     102.708  70.367  96.550  1.00  0.00           C  
ATOM    817 HD11 LEU    49     101.950  71.150  96.583  1.00  0.00           H  
ATOM    818 HD12 LEU    49     102.723  69.639  97.361  1.00  0.00           H  
ATOM    819 HD13 LEU    49     103.674  70.868  96.616  1.00  0.00           H  
ATOM    820  CD2 LEU    49     103.773  68.596  95.193  1.00  0.00           C  
ATOM    821 HD21 LEU    49     103.683  68.080  94.237  1.00  0.00           H  
ATOM    822 HD22 LEU    49     104.638  69.257  95.156  1.00  0.00           H  
ATOM    823 HD23 LEU    49     103.846  67.962  96.077  1.00  0.00           H  
ATOM    824  C   LEU    49      99.786  70.079  93.805  1.00  0.00           C  
ATOM    825  O   LEU    49     100.139  71.282  93.782  1.00  0.00           O  
ATOM    826  N   TYR    50      99.501  69.429  92.679  1.00  0.00           N  
ATOM    827  H   TYR    50      99.099  68.503  92.709  1.00  0.00           H  
ATOM    828  CA  TYR    50      99.707  69.985  91.292  1.00  0.00           C  
ATOM    829  HA  TYR    50     100.682  70.472  91.257  1.00  0.00           H  
ATOM    830  CB  TYR    50      99.747  68.831  90.234  1.00  0.00           C  
ATOM    831  HB2 TYR    50      99.967  67.823  90.584  1.00  0.00           H  
ATOM    832  HB3 TYR    50      98.754  68.829  89.785  1.00  0.00           H  
ATOM    833  CG  TYR    50     100.634  69.087  89.112  1.00  0.00           C  
ATOM    834  CD1 TYR    50     101.937  68.462  89.076  1.00  0.00           C  
ATOM    835  HD1 TYR    50     102.124  67.708  89.827  1.00  0.00           H  
ATOM    836  CE1 TYR    50     102.876  68.823  88.080  1.00  0.00           C  
ATOM    837  HE1 TYR    50     103.858  68.382  87.990  1.00  0.00           H  
ATOM    838  CZ  TYR    50     102.458  69.750  87.080  1.00  0.00           C  
ATOM    839  OH  TYR    50     103.291  70.081  86.075  1.00  0.00           O  
ATOM    840  HH  TYR    50     102.812  70.487  85.349  1.00  0.00           H  
ATOM    841  CE2 TYR    50     101.219  70.411  87.146  1.00  0.00           C  
ATOM    842  HE2 TYR    50     100.953  71.067  86.331  1.00  0.00           H  
ATOM    843  CD2 TYR    50     100.271  70.044  88.133  1.00  0.00           C  
ATOM    844  HD2 TYR    50      99.303  70.514  88.038  1.00  0.00           H  
ATOM    845  C   TYR    50      98.643  71.062  91.022  1.00  0.00           C  
ATOM    846  O   TYR    50      98.903  72.037  90.357  1.00  0.00           O  
ATOM    847  N   MET    51      97.429  70.937  91.634  1.00  0.00           N  
ATOM    848  H   MET    51      97.268  70.149  92.245  1.00  0.00           H  
ATOM    849  CA  MET    51      96.508  72.050  91.694  1.00  0.00           C  
ATOM    850  HA  MET    51      96.165  72.153  90.664  1.00  0.00           H  
ATOM    851  CB  MET    51      95.389  71.602  92.581  1.00  0.00           C  
ATOM    852  HB2 MET    51      95.013  70.705  92.090  1.00  0.00           H  
ATOM    853  HB3 MET    51      95.798  71.429  93.576  1.00  0.00           H  
ATOM    854  CG  MET    51      94.303  72.701  92.756  1.00  0.00           C  
ATOM    855  HG2 MET    51      93.739  72.231  93.562  1.00  0.00           H  
ATOM    856  HG3 MET    51      94.773  73.593  93.170  1.00  0.00           H  
ATOM    857  SD  MET    51      93.190  73.143  91.410  1.00  0.00           S  
ATOM    858  CE  MET    51      92.159  71.690  91.363  1.00  0.00           C  
ATOM    859  HE1 MET    51      92.773  70.868  91.734  1.00  0.00           H  
ATOM    860  HE2 MET    51      91.300  71.836  92.018  1.00  0.00           H  
ATOM    861  HE3 MET    51      91.805  71.525  90.346  1.00  0.00           H  
ATOM    862  C   MET    51      97.063  73.372  92.217  1.00  0.00           C  
ATOM    863  O   MET    51      96.683  74.418  91.705  1.00  0.00           O  
ATOM    864  N   VAL    52      98.144  73.382  93.080  1.00  0.00           N  
ATOM    865  H   VAL    52      98.459  72.523  93.509  1.00  0.00           H  
ATOM    866  CA  VAL    52      98.751  74.660  93.420  1.00  0.00           C  
ATOM    867  HA  VAL    52      97.936  75.349  93.638  1.00  0.00           H  
ATOM    868  CB  VAL    52      99.726  74.588  94.710  1.00  0.00           C  
ATOM    869  HB  VAL    52     100.351  73.695  94.715  1.00  0.00           H  
ATOM    870  CG1 VAL    52     100.637  75.788  94.850  1.00  0.00           C  
ATOM    871 HG11 VAL    52     101.152  75.808  95.811  1.00  0.00           H  
ATOM    872 HG12 VAL    52     101.382  75.754  94.056  1.00  0.00           H  
ATOM    873 HG13 VAL    52     100.052  76.707  94.830  1.00  0.00           H  
ATOM    874  CG2 VAL    52      98.875  74.451  96.038  1.00  0.00           C  
ATOM    875 HG21 VAL    52      98.316  75.384  96.123  1.00  0.00           H  
ATOM    876 HG22 VAL    52      98.022  73.775  95.988  1.00  0.00           H  
ATOM    877 HG23 VAL    52      99.491  74.397  96.935  1.00  0.00           H  
ATOM    878  C   VAL    52      99.474  75.344  92.225  1.00  0.00           C  
ATOM    879  O   VAL    52      99.301  76.560  92.082  1.00  0.00           O  
ATOM    880  N   VAL    53     100.230  74.556  91.490  1.00  0.00           N  
ATOM    881  H   VAL    53     100.178  73.561  91.652  1.00  0.00           H  
ATOM    882  CA  VAL    53     100.844  75.040  90.214  1.00  0.00           C  
ATOM    883  HA  VAL    53     101.501  75.845  90.542  1.00  0.00           H  
ATOM    884  CB  VAL    53     101.781  73.924  89.611  1.00  0.00           C  
ATOM    885  HB  VAL    53     101.156  73.100  89.269  1.00  0.00           H  
ATOM    886  CG1 VAL    53     102.725  74.410  88.543  1.00  0.00           C  
ATOM    887 HG11 VAL    53     103.412  73.598  88.304  1.00  0.00           H  
ATOM    888 HG12 VAL    53     102.186  74.861  87.710  1.00  0.00           H  
ATOM    889 HG13 VAL    53     103.376  75.152  89.006  1.00  0.00           H  
ATOM    890  CG2 VAL    53     102.736  73.415  90.684  1.00  0.00           C  
ATOM    891 HG21 VAL    53     102.292  72.624  91.289  1.00  0.00           H  
ATOM    892 HG22 VAL    53     103.633  72.964  90.259  1.00  0.00           H  
ATOM    893 HG23 VAL    53     103.199  74.226  91.245  1.00  0.00           H  
ATOM    894  C   VAL    53      99.866  75.490  89.174  1.00  0.00           C  
ATOM    895  O   VAL    53     100.040  76.507  88.434  1.00  0.00           O  
ATOM    896  N   GLY    54      98.908  74.587  88.861  1.00  0.00           N  
ATOM    897  H   GLY    54      98.871  73.779  89.465  1.00  0.00           H  
ATOM    898  CA  GLY    54      97.796  74.766  87.946  1.00  0.00           C  
ATOM    899  HA2 GLY    54      98.217  74.957  86.959  1.00  0.00           H  
ATOM    900  HA3 GLY    54      97.109  73.921  87.904  1.00  0.00           H  
ATOM    901  C   GLY    54      97.006  76.101  88.269  1.00  0.00           C  
ATOM    902  O   GLY    54      96.854  76.934  87.417  1.00  0.00           O  
ATOM    903  N   THR    55      96.695  76.437  89.515  1.00  0.00           N  
ATOM    904  H   THR    55      96.917  75.716  90.186  1.00  0.00           H  
ATOM    905  CA  THR    55      96.116  77.726  89.877  1.00  0.00           C  
ATOM    906  HA  THR    55      95.497  78.038  89.036  1.00  0.00           H  
ATOM    907  CB  THR    55      95.307  77.632  91.239  1.00  0.00           C  
ATOM    908  HB  THR    55      94.876  78.581  91.559  1.00  0.00           H  
ATOM    909  CG2 THR    55      94.030  76.843  91.088  1.00  0.00           C  
ATOM    910 HG21 THR    55      93.492  76.845  92.036  1.00  0.00           H  
ATOM    911 HG22 THR    55      93.466  77.387  90.331  1.00  0.00           H  
ATOM    912 HG23 THR    55      94.157  75.814  90.753  1.00  0.00           H  
ATOM    913  OG1 THR    55      96.082  77.000  92.306  1.00  0.00           O  
ATOM    914  HG1 THR    55      96.218  76.072  92.098  1.00  0.00           H  
ATOM    915  C   THR    55      97.020  78.936  90.044  1.00  0.00           C  
ATOM    916  O   THR    55      96.702  79.961  89.436  1.00  0.00           O  
ATOM    917  N   LEU    56      98.239  78.780  90.566  1.00  0.00           N  
ATOM    918  H   LEU    56      98.508  78.023  91.178  1.00  0.00           H  
ATOM    919  CA  LEU    56      99.263  79.800  90.235  1.00  0.00           C  
ATOM    920  HA  LEU    56      99.115  80.779  90.693  1.00  0.00           H  
ATOM    921  CB  LEU    56     100.612  79.213  90.839  1.00  0.00           C  
ATOM    922  HB2 LEU    56     100.544  79.212  91.927  1.00  0.00           H  
ATOM    923  HB3 LEU    56     100.680  78.199  90.446  1.00  0.00           H  
ATOM    924  CG  LEU    56     101.863  79.821  90.323  1.00  0.00           C  
ATOM    925  HG  LEU    56     101.924  79.827  89.235  1.00  0.00           H  
ATOM    926  CD1 LEU    56     102.000  81.310  90.786  1.00  0.00           C  
ATOM    927 HD11 LEU    56     102.755  81.871  90.234  1.00  0.00           H  
ATOM    928 HD12 LEU    56     101.079  81.883  90.679  1.00  0.00           H  
ATOM    929 HD13 LEU    56     102.224  81.347  91.852  1.00  0.00           H  
ATOM    930  CD2 LEU    56     103.133  79.100  90.701  1.00  0.00           C  
ATOM    931 HD21 LEU    56     103.988  79.516  90.169  1.00  0.00           H  
ATOM    932 HD22 LEU    56     103.306  79.180  91.774  1.00  0.00           H  
ATOM    933 HD23 LEU    56     103.046  78.128  90.217  1.00  0.00           H  
ATOM    934  C   LEU    56      99.421  80.152  88.728  1.00  0.00           C  
ATOM    935  O   LEU    56      99.742  81.290  88.350  1.00  0.00           O  
ATOM    936  N   ALA    57      99.413  79.160  87.810  1.00  0.00           N  
ATOM    937  H   ALA    57      99.517  78.209  88.133  1.00  0.00           H  
ATOM    938  CA  ALA    57      99.545  79.311  86.359  1.00  0.00           C  
ATOM    939  HA  ALA    57     100.420  79.954  86.263  1.00  0.00           H  
ATOM    940  CB  ALA    57      99.706  77.925  85.707  1.00  0.00           C  
ATOM    941  HB1 ALA    57      98.824  77.286  85.747  1.00  0.00           H  
ATOM    942  HB2 ALA    57      99.775  78.149  84.642  1.00  0.00           H  
ATOM    943  HB3 ALA    57     100.627  77.477  86.079  1.00  0.00           H  
ATOM    944  C   ALA    57      98.464  80.113  85.713  1.00  0.00           C  
ATOM    945  O   ALA    57      98.809  80.928  84.882  1.00  0.00           O  
ATOM    946  N   ALA    58      97.215  79.887  86.118  1.00  0.00           N  
ATOM    947  H   ALA    58      97.012  79.122  86.746  1.00  0.00           H  
ATOM    948  CA  ALA    58      95.991  80.577  85.686  1.00  0.00           C  
ATOM    949  HA  ALA    58      95.985  80.458  84.603  1.00  0.00           H  
ATOM    950  CB  ALA    58      94.716  79.921  86.261  1.00  0.00           C  
ATOM    951  HB1 ALA    58      93.807  80.414  85.917  1.00  0.00           H  
ATOM    952  HB2 ALA    58      94.531  78.869  86.043  1.00  0.00           H  
ATOM    953  HB3 ALA    58      94.785  79.968  87.347  1.00  0.00           H  
ATOM    954  C   ALA    58      96.045  82.062  86.076  1.00  0.00           C  
ATOM    955  O   ALA    58      95.599  82.946  85.313  1.00  0.00           O  
ATOM    956  N   ILE    59      96.532  82.411  87.280  1.00  0.00           N  
ATOM    957  H   ILE    59      96.782  81.677  87.928  1.00  0.00           H  
ATOM    958  CA  ILE    59      96.461  83.723  87.866  1.00  0.00           C  
ATOM    959  HA  ILE    59      95.478  84.155  87.677  1.00  0.00           H  
ATOM    960  CB  ILE    59      96.658  83.616  89.409  1.00  0.00           C  
ATOM    961  HB  ILE    59      97.530  82.987  89.589  1.00  0.00           H  
ATOM    962  CG2 ILE    59      96.902  85.002  90.053  1.00  0.00           C  
ATOM    963 HG21 ILE    59      97.039  85.023  91.134  1.00  0.00           H  
ATOM    964 HG22 ILE    59      97.752  85.440  89.530  1.00  0.00           H  
ATOM    965 HG23 ILE    59      95.930  85.495  90.028  1.00  0.00           H  
ATOM    966  CG1 ILE    59      95.452  82.917  90.054  1.00  0.00           C  
ATOM    967 HG12 ILE    59      94.533  83.496  89.961  1.00  0.00           H  
ATOM    968 HG13 ILE    59      95.218  81.989  89.531  1.00  0.00           H  
ATOM    969  CD1 ILE    59      95.587  82.541  91.495  1.00  0.00           C  
ATOM    970 HD11 ILE    59      94.899  81.729  91.728  1.00  0.00           H  
ATOM    971 HD12 ILE    59      96.582  82.161  91.726  1.00  0.00           H  
ATOM    972 HD13 ILE    59      95.433  83.414  92.130  1.00  0.00           H  
ATOM    973  C   ILE    59      97.520  84.547  87.126  1.00  0.00           C  
ATOM    974  O   ILE    59      97.209  85.484  86.400  1.00  0.00           O  
ATOM    975  N   ILE    60      98.750  84.066  87.014  1.00  0.00           N  
ATOM    976  H   ILE    60      99.029  83.151  87.337  1.00  0.00           H  
ATOM    977  CA  ILE    60      99.789  84.791  86.266  1.00  0.00           C  
ATOM    978  HA  ILE    60      99.697  85.798  86.672  1.00  0.00           H  
ATOM    979  CB  ILE    60     101.210  84.259  86.788  1.00  0.00           C  
ATOM    980  HB  ILE    60     101.966  84.911  86.351  1.00  0.00           H  
ATOM    981  CG2 ILE    60     101.313  84.380  88.334  1.00  0.00           C  
ATOM    982 HG21 ILE    60     102.316  84.053  88.610  1.00  0.00           H  
ATOM    983 HG22 ILE    60     101.214  85.426  88.625  1.00  0.00           H  
ATOM    984 HG23 ILE    60     100.634  83.704  88.855  1.00  0.00           H  
ATOM    985  CG1 ILE    60     101.604  82.891  86.187  1.00  0.00           C  
ATOM    986 HG12 ILE    60     100.875  82.107  86.390  1.00  0.00           H  
ATOM    987 HG13 ILE    60     101.530  82.997  85.105  1.00  0.00           H  
ATOM    988  CD1 ILE    60     103.064  82.469  86.448  1.00  0.00           C  
ATOM    989 HD11 ILE    60     103.768  83.292  86.322  1.00  0.00           H  
ATOM    990 HD12 ILE    60     103.185  82.052  87.448  1.00  0.00           H  
ATOM    991 HD13 ILE    60     103.233  81.604  85.807  1.00  0.00           H  
ATOM    992  C   ILE    60      99.626  84.846  84.677  1.00  0.00           C  
ATOM    993  O   ILE    60      99.866  85.916  84.057  1.00  0.00           O  
ATOM    994  N   HIE    61      98.988  83.800  84.099  1.00  0.00           N  
ATOM    995  H   HIE    61      98.954  82.898  84.551  1.00  0.00           H  
ATOM    996  CA  HIE    61      98.346  83.879  82.758  1.00  0.00           C  
ATOM    997  HA  HIE    61      99.151  84.209  82.100  1.00  0.00           H  
ATOM    998  CB  HIE    61      97.819  82.579  82.304  1.00  0.00           C  
ATOM    999  HB2 HIE    61      98.666  81.894  82.282  1.00  0.00           H  
ATOM   1000  HB3 HIE    61      97.096  82.272  83.060  1.00  0.00           H  
ATOM   1001  CG  HIE    61      97.262  82.628  80.932  1.00  0.00           C  
ATOM   1002  ND1 HIE    61      97.984  82.801  79.755  1.00  0.00           N  
ATOM   1003  CE1 HIE    61      97.113  82.884  78.743  1.00  0.00           C  
ATOM   1004  HE1 HIE    61      97.361  83.272  77.765  1.00  0.00           H  
ATOM   1005  NE2 HIE    61      95.881  82.938  79.260  1.00  0.00           N  
ATOM   1006  HE2 HIE    61      95.081  83.322  78.777  1.00  0.00           H  
ATOM   1007  CD2 HIE    61      95.914  82.736  80.636  1.00  0.00           C  
ATOM   1008  HD2 HIE    61      95.019  82.721  81.241  1.00  0.00           H  
ATOM   1009  C   HIE    61      97.343  85.138  82.592  1.00  0.00           C  
ATOM   1010  O   HIE    61      97.666  86.050  81.809  1.00  0.00           O  
ATOM   1011  N   GLY    62      96.190  85.146  83.342  1.00  0.00           N  
ATOM   1012  H   GLY    62      96.135  84.309  83.905  1.00  0.00           H  
ATOM   1013  CA  GLY    62      95.109  86.167  83.352  1.00  0.00           C  
ATOM   1014  HA2 GLY    62      94.450  86.225  82.486  1.00  0.00           H  
ATOM   1015  HA3 GLY    62      94.436  85.978  84.188  1.00  0.00           H  
ATOM   1016  C   GLY    62      95.760  87.517  83.629  1.00  0.00           C  
ATOM   1017  O   GLY    62      95.673  88.468  82.848  1.00  0.00           O  
ATOM   1018  N   ALA    63      96.517  87.609  84.722  1.00  0.00           N  
ATOM   1019  H   ALA    63      96.668  86.754  85.238  1.00  0.00           H  
ATOM   1020  CA  ALA    63      97.193  88.847  85.168  1.00  0.00           C  
ATOM   1021  HA  ALA    63      96.501  89.672  85.335  1.00  0.00           H  
ATOM   1022  CB  ALA    63      97.865  88.480  86.540  1.00  0.00           C  
ATOM   1023  HB1 ALA    63      98.418  89.351  86.892  1.00  0.00           H  
ATOM   1024  HB2 ALA    63      97.081  88.170  87.231  1.00  0.00           H  
ATOM   1025  HB3 ALA    63      98.659  87.786  86.264  1.00  0.00           H  
ATOM   1026  C   ALA    63      98.254  89.319  84.099  1.00  0.00           C  
ATOM   1027  O   ALA    63      98.776  90.479  84.176  1.00  0.00           O  
ATOM   1028  N   GLY    64      98.669  88.532  83.141  1.00  0.00           N  
ATOM   1029  H   GLY    64      98.240  87.618  83.102  1.00  0.00           H  
ATOM   1030  CA  GLY    64      99.508  88.795  82.035  1.00  0.00           C  
ATOM   1031  HA2 GLY    64     100.388  89.277  82.462  1.00  0.00           H  
ATOM   1032  HA3 GLY    64      99.851  87.873  81.565  1.00  0.00           H  
ATOM   1033  C   GLY    64      98.786  89.727  81.023  1.00  0.00           C  
ATOM   1034  O   GLY    64      99.442  90.286  80.180  1.00  0.00           O  
ATOM   1035  N   LEU    65      97.446  89.823  81.063  1.00  0.00           N  
ATOM   1036  H   LEU    65      96.926  89.472  81.854  1.00  0.00           H  
ATOM   1037  CA  LEU    65      96.856  90.816  80.169  1.00  0.00           C  
ATOM   1038  HA  LEU    65      97.368  90.980  79.221  1.00  0.00           H  
ATOM   1039  CB  LEU    65      95.426  90.226  79.795  1.00  0.00           C  
ATOM   1040  HB2 LEU    65      95.618  89.263  79.322  1.00  0.00           H  
ATOM   1041  HB3 LEU    65      94.793  90.127  80.677  1.00  0.00           H  
ATOM   1042  CG  LEU    65      94.591  91.074  78.821  1.00  0.00           C  
ATOM   1043  HG  LEU    65      94.324  91.997  79.337  1.00  0.00           H  
ATOM   1044  CD1 LEU    65      95.195  91.470  77.496  1.00  0.00           C  
ATOM   1045 HD11 LEU    65      95.646  90.548  77.128  1.00  0.00           H  
ATOM   1046 HD12 LEU    65      94.450  92.010  76.913  1.00  0.00           H  
ATOM   1047 HD13 LEU    65      95.967  92.236  77.570  1.00  0.00           H  
ATOM   1048  CD2 LEU    65      93.302  90.263  78.632  1.00  0.00           C  
ATOM   1049 HD21 LEU    65      92.712  90.259  79.549  1.00  0.00           H  
ATOM   1050 HD22 LEU    65      92.684  90.785  77.903  1.00  0.00           H  
ATOM   1051 HD23 LEU    65      93.514  89.235  78.338  1.00  0.00           H  
ATOM   1052  C   LEU    65      96.746  92.252  80.746  1.00  0.00           C  
ATOM   1053  O   LEU    65      97.028  93.223  79.970  1.00  0.00           O  
ATOM   1054  N   PRO    66      96.428  92.498  82.016  1.00  0.00           N  
ATOM   1055  CD  PRO    66      95.681  91.664  82.996  1.00  0.00           C  
ATOM   1056  HD2 PRO    66      96.285  91.093  83.701  1.00  0.00           H  
ATOM   1057  HD3 PRO    66      94.977  91.003  82.491  1.00  0.00           H  
ATOM   1058  CG  PRO    66      94.885  92.726  83.687  1.00  0.00           C  
ATOM   1059  HG2 PRO    66      94.534  92.355  84.649  1.00  0.00           H  
ATOM   1060  HG3 PRO    66      94.058  93.061  83.062  1.00  0.00           H  
ATOM   1061  CB  PRO    66      95.856  93.914  83.855  1.00  0.00           C  
ATOM   1062  HB2 PRO    66      96.572  93.871  84.676  1.00  0.00           H  
ATOM   1063  HB3 PRO    66      95.498  94.942  83.925  1.00  0.00           H  
ATOM   1064  CA  PRO    66      96.626  93.868  82.541  1.00  0.00           C  
ATOM   1065  HA  PRO    66      96.107  94.562  81.881  1.00  0.00           H  
ATOM   1066  C   PRO    66      98.031  94.254  82.671  1.00  0.00           C  
ATOM   1067  O   PRO    66      98.296  95.456  82.593  1.00  0.00           O  
ATOM   1068  N   LEU    67      99.040  93.329  82.685  1.00  0.00           N  
ATOM   1069  H   LEU    67      98.761  92.358  82.663  1.00  0.00           H  
ATOM   1070  CA  LEU    67     100.442  93.647  82.522  1.00  0.00           C  
ATOM   1071  HA  LEU    67     100.713  94.460  83.197  1.00  0.00           H  
ATOM   1072  CB  LEU    67     101.331  92.453  82.904  1.00  0.00           C  
ATOM   1073  HB2 LEU    67     101.127  92.524  83.973  1.00  0.00           H  
ATOM   1074  HB3 LEU    67     101.009  91.565  82.361  1.00  0.00           H  
ATOM   1075  CG  LEU    67     102.769  92.519  82.607  1.00  0.00           C  
ATOM   1076  HG  LEU    67     102.917  92.552  81.527  1.00  0.00           H  
ATOM   1077  CD1 LEU    67     103.416  93.750  83.270  1.00  0.00           C  
ATOM   1078 HD11 LEU    67     104.492  93.641  83.136  1.00  0.00           H  
ATOM   1079 HD12 LEU    67     103.215  94.598  82.615  1.00  0.00           H  
ATOM   1080 HD13 LEU    67     103.195  93.888  84.328  1.00  0.00           H  
ATOM   1081  CD2 LEU    67     103.374  91.223  83.195  1.00  0.00           C  
ATOM   1082 HD21 LEU    67     102.899  90.314  82.826  1.00  0.00           H  
ATOM   1083 HD22 LEU    67     104.438  91.108  82.989  1.00  0.00           H  
ATOM   1084 HD23 LEU    67     103.433  91.248  84.283  1.00  0.00           H  
ATOM   1085  C   LEU    67     100.735  94.193  81.081  1.00  0.00           C  
ATOM   1086  O   LEU    67     101.371  95.285  80.882  1.00  0.00           O  
ATOM   1087  N   MET    68     100.169  93.483  80.120  1.00  0.00           N  
ATOM   1088  H   MET    68      99.584  92.705  80.390  1.00  0.00           H  
ATOM   1089  CA  MET    68     100.277  93.855  78.775  1.00  0.00           C  
ATOM   1090  HA  MET    68     101.307  93.947  78.432  1.00  0.00           H  
ATOM   1091  CB  MET    68      99.681  92.731  77.896  1.00  0.00           C  
ATOM   1092  HB2 MET    68     100.257  91.808  77.963  1.00  0.00           H  
ATOM   1093  HB3 MET    68      98.674  92.505  78.245  1.00  0.00           H  
ATOM   1094  CG  MET    68      99.620  93.000  76.383  1.00  0.00           C  
ATOM   1095  HG2 MET    68      98.915  92.219  76.099  1.00  0.00           H  
ATOM   1096  HG3 MET    68      99.208  93.985  76.164  1.00  0.00           H  
ATOM   1097  SD  MET    68     100.994  92.680  75.343  1.00  0.00           S  
ATOM   1098  CE  MET    68     101.570  94.378  75.063  1.00  0.00           C  
ATOM   1099  HE1 MET    68     102.305  94.268  74.265  1.00  0.00           H  
ATOM   1100  HE2 MET    68     100.763  94.948  74.604  1.00  0.00           H  
ATOM   1101  HE3 MET    68     101.849  94.886  75.986  1.00  0.00           H  
ATOM   1102  C   MET    68      99.648  95.222  78.415  1.00  0.00           C  
ATOM   1103  O   MET    68     100.295  95.991  77.712  1.00  0.00           O  
ATOM   1104  N   MET    69      98.411  95.484  78.838  1.00  0.00           N  
ATOM   1105  H   MET    69      98.032  94.822  79.500  1.00  0.00           H  
ATOM   1106  CA  MET    69      97.766  96.775  78.742  1.00  0.00           C  
ATOM   1107  HA  MET    69      97.770  96.984  77.673  1.00  0.00           H  
ATOM   1108  CB  MET    69      96.299  96.712  79.229  1.00  0.00           C  
ATOM   1109  HB2 MET    69      96.332  96.361  80.260  1.00  0.00           H  
ATOM   1110  HB3 MET    69      95.938  97.735  79.337  1.00  0.00           H  
ATOM   1111  CG  MET    69      95.299  95.817  78.414  1.00  0.00           C  
ATOM   1112  HG2 MET    69      95.645  94.784  78.457  1.00  0.00           H  
ATOM   1113  HG3 MET    69      94.364  95.830  78.973  1.00  0.00           H  
ATOM   1114  SD  MET    69      95.138  96.318  76.628  1.00  0.00           S  
ATOM   1115  CE  MET    69      96.472  95.508  75.774  1.00  0.00           C  
ATOM   1116  HE1 MET    69      96.245  95.438  74.710  1.00  0.00           H  
ATOM   1117  HE2 MET    69      97.430  96.022  75.848  1.00  0.00           H  
ATOM   1118  HE3 MET    69      96.498  94.466  76.093  1.00  0.00           H  
ATOM   1119  C   MET    69      98.583  97.901  79.486  1.00  0.00           C  
ATOM   1120  O   MET    69      98.890  98.944  78.900  1.00  0.00           O  
ATOM   1121  N   LEU    70      99.261  97.671  80.618  1.00  0.00           N  
ATOM   1122  H   LEU    70      99.141  96.721  80.940  1.00  0.00           H  
ATOM   1123  CA  LEU    70     100.143  98.677  81.309  1.00  0.00           C  
ATOM   1124  HA  LEU    70      99.495  99.531  81.506  1.00  0.00           H  
ATOM   1125  CB  LEU    70     100.564  98.055  82.652  1.00  0.00           C  
ATOM   1126  HB2 LEU    70      99.616  97.963  83.183  1.00  0.00           H  
ATOM   1127  HB3 LEU    70     100.907  97.034  82.486  1.00  0.00           H  
ATOM   1128  CG  LEU    70     101.556  98.857  83.531  1.00  0.00           C  
ATOM   1129  HG  LEU    70     101.421  99.892  83.216  1.00  0.00           H  
ATOM   1130  CD1 LEU    70     101.173  98.722  85.011  1.00  0.00           C  
ATOM   1131 HD11 LEU    70     100.142  99.057  85.126  1.00  0.00           H  
ATOM   1132 HD12 LEU    70     101.231  97.699  85.382  1.00  0.00           H  
ATOM   1133 HD13 LEU    70     101.766  99.364  85.663  1.00  0.00           H  
ATOM   1134  CD2 LEU    70     102.997  98.372  83.255  1.00  0.00           C  
ATOM   1135 HD21 LEU    70     103.682  98.997  83.827  1.00  0.00           H  
ATOM   1136 HD22 LEU    70     103.101  97.292  83.368  1.00  0.00           H  
ATOM   1137 HD23 LEU    70     103.199  98.517  82.194  1.00  0.00           H  
ATOM   1138  C   LEU    70     101.370  98.985  80.473  1.00  0.00           C  
ATOM   1139  O   LEU    70     101.787 100.135  80.348  1.00  0.00           O  
ATOM   1140  N   VAL    71     102.072  98.041  79.889  1.00  0.00           N  
ATOM   1141  H   VAL    71     101.747  97.085  79.912  1.00  0.00           H  
ATOM   1142  CA  VAL    71     103.413  98.237  79.205  1.00  0.00           C  
ATOM   1143  HA  VAL    71     103.893  99.052  79.746  1.00  0.00           H  
ATOM   1144  CB  VAL    71     104.406  97.053  79.221  1.00  0.00           C  
ATOM   1145  HB  VAL    71     105.348  97.443  78.835  1.00  0.00           H  
ATOM   1146  CG1 VAL    71     104.884  96.633  80.652  1.00  0.00           C  
ATOM   1147 HG11 VAL    71     104.025  96.095  81.052  1.00  0.00           H  
ATOM   1148 HG12 VAL    71     105.737  95.955  80.618  1.00  0.00           H  
ATOM   1149 HG13 VAL    71     105.148  97.532  81.208  1.00  0.00           H  
ATOM   1150  CG2 VAL    71     103.894  95.852  78.398  1.00  0.00           C  
ATOM   1151 HG21 VAL    71     103.173  96.090  77.616  1.00  0.00           H  
ATOM   1152 HG22 VAL    71     104.680  95.227  77.975  1.00  0.00           H  
ATOM   1153 HG23 VAL    71     103.412  95.180  79.108  1.00  0.00           H  
ATOM   1154  C   VAL    71     103.248  98.846  77.806  1.00  0.00           C  
ATOM   1155  O   VAL    71     104.098  99.545  77.240  1.00  0.00           O  
ATOM   1156  N   PHE    72     102.100  98.650  77.161  1.00  0.00           N  
ATOM   1157  H   PHE    72     101.432  98.044  77.614  1.00  0.00           H  
ATOM   1158  CA  PHE    72     101.670  99.200  75.895  1.00  0.00           C  
ATOM   1159  HA  PHE    72     102.403  99.032  75.106  1.00  0.00           H  
ATOM   1160  CB  PHE    72     100.310  98.479  75.532  1.00  0.00           C  
ATOM   1161  HB2 PHE    72     100.460  97.399  75.530  1.00  0.00           H  
ATOM   1162  HB3 PHE    72      99.639  98.773  76.339  1.00  0.00           H  
ATOM   1163  CG  PHE    72      99.679  98.881  74.216  1.00  0.00           C  
ATOM   1164  CD1 PHE    72     100.268  98.460  72.961  1.00  0.00           C  
ATOM   1165  HD1 PHE    72     101.170  97.865  72.973  1.00  0.00           H  
ATOM   1166  CE1 PHE    72      99.761  99.031  71.712  1.00  0.00           C  
ATOM   1167  HE1 PHE    72     100.273  98.814  70.786  1.00  0.00           H  
ATOM   1168  CZ  PHE    72      98.659  99.933  71.767  1.00  0.00           C  
ATOM   1169  HZ  PHE    72      98.246 100.243  70.818  1.00  0.00           H  
ATOM   1170  CE2 PHE    72      98.086 100.250  72.988  1.00  0.00           C  
ATOM   1171  HE2 PHE    72      97.213 100.886  72.975  1.00  0.00           H  
ATOM   1172  CD2 PHE    72      98.588  99.749  74.211  1.00  0.00           C  
ATOM   1173  HD2 PHE    72      98.143 100.092  75.134  1.00  0.00           H  
ATOM   1174  C   PHE    72     101.428 100.744  75.945  1.00  0.00           C  
ATOM   1175  O   PHE    72     101.940 101.535  75.106  1.00  0.00           O  
ATOM   1176  N   GLY    73     100.698 101.129  76.985  1.00  0.00           N  
ATOM   1177  H   GLY    73     100.217 100.491  77.603  1.00  0.00           H  
ATOM   1178  CA  GLY    73     100.518 102.507  77.390  1.00  0.00           C  
ATOM   1179  HA2 GLY    73     100.064 103.199  76.680  1.00  0.00           H  
ATOM   1180  HA3 GLY    73      99.811 102.629  78.210  1.00  0.00           H  
ATOM   1181  C   GLY    73     101.885 103.164  77.683  1.00  0.00           C  
ATOM   1182  O   GLY    73     102.250 104.269  77.181  1.00  0.00           O  
ATOM   1183  N   GLU    74     102.740 102.460  78.437  1.00  0.00           N  
ATOM   1184  H   GLU    74     102.414 101.696  79.012  1.00  0.00           H  
ATOM   1185  CA  GLU    74     104.150 102.971  78.703  1.00  0.00           C  
ATOM   1186  HA  GLU    74     104.136 103.974  79.129  1.00  0.00           H  
ATOM   1187  CB  GLU    74     104.733 102.230  79.876  1.00  0.00           C  
ATOM   1188  HB2 GLU    74     104.006 102.244  80.688  1.00  0.00           H  
ATOM   1189  HB3 GLU    74     105.007 101.216  79.584  1.00  0.00           H  
ATOM   1190  CG  GLU    74     106.072 102.960  80.354  1.00  0.00           C  
ATOM   1191  HG2 GLU    74     106.530 102.275  81.066  1.00  0.00           H  
ATOM   1192  HG3 GLU    74     106.745 103.043  79.500  1.00  0.00           H  
ATOM   1193  CD  GLU    74     105.884 104.352  80.883  1.00  0.00           C  
ATOM   1194  OE1 GLU    74     104.826 104.568  81.514  1.00  0.00           O  
ATOM   1195  OE2 GLU    74     106.722 105.261  80.773  1.00  0.00           O  
ATOM   1196  C   GLU    74     105.049 103.118  77.443  1.00  0.00           C  
ATOM   1197  O   GLU    74     105.855 104.037  77.379  1.00  0.00           O  
ATOM   1198  N   MET    75     104.780 102.317  76.446  1.00  0.00           N  
ATOM   1199  H   MET    75     104.067 101.610  76.554  1.00  0.00           H  
ATOM   1200  CA  MET    75     105.422 102.533  75.134  1.00  0.00           C  
ATOM   1201  HA  MET    75     106.480 102.778  75.222  1.00  0.00           H  
ATOM   1202  CB  MET    75     105.383 101.311  74.280  1.00  0.00           C  
ATOM   1203  HB2 MET    75     105.412 100.410  74.893  1.00  0.00           H  
ATOM   1204  HB3 MET    75     104.413 101.372  73.786  1.00  0.00           H  
ATOM   1205  CG  MET    75     106.506 101.220  73.268  1.00  0.00           C  
ATOM   1206  HG2 MET    75     106.781 102.253  73.052  1.00  0.00           H  
ATOM   1207  HG3 MET    75     107.327 100.761  73.820  1.00  0.00           H  
ATOM   1208  SD  MET    75     106.167 100.177  71.809  1.00  0.00           S  
ATOM   1209  CE  MET    75     107.595 100.404  70.664  1.00  0.00           C  
ATOM   1210  HE1 MET    75     107.464  99.689  69.853  1.00  0.00           H  
ATOM   1211  HE2 MET    75     107.468 101.407  70.258  1.00  0.00           H  
ATOM   1212  HE3 MET    75     108.533 100.400  71.220  1.00  0.00           H  
ATOM   1213  C   MET    75     104.763 103.666  74.336  1.00  0.00           C  
ATOM   1214  O   MET    75     105.475 104.482  73.765  1.00  0.00           O  
ATOM   1215  N   THR    76     103.466 103.861  74.479  1.00  0.00           N  
ATOM   1216  H   THR    76     102.993 103.272  75.149  1.00  0.00           H  
ATOM   1217  CA  THR    76     102.745 105.044  73.873  1.00  0.00           C  
ATOM   1218  HA  THR    76     102.942 105.081  72.802  1.00  0.00           H  
ATOM   1219  CB  THR    76     101.244 105.018  74.254  1.00  0.00           C  
ATOM   1220  HB  THR    76     101.198 105.039  75.343  1.00  0.00           H  
ATOM   1221  CG2 THR    76     100.396 106.105  73.640  1.00  0.00           C  
ATOM   1222 HG21 THR    76     100.634 107.055  74.118  1.00  0.00           H  
ATOM   1223 HG22 THR    76     100.894 106.111  72.670  1.00  0.00           H  
ATOM   1224 HG23 THR    76      99.343 105.833  73.559  1.00  0.00           H  
ATOM   1225  OG1 THR    76     100.675 103.796  73.823  1.00  0.00           O  
ATOM   1226  HG1 THR    76     101.143 103.096  74.284  1.00  0.00           H  
ATOM   1227  C   THR    76     103.319 106.357  74.419  1.00  0.00           C  
ATOM   1228  O   THR    76     103.378 107.382  73.765  1.00  0.00           O  
ATOM   1229  N   ASP    77     103.641 106.401  75.743  1.00  0.00           N  
ATOM   1230  H   ASP    77     103.547 105.509  76.207  1.00  0.00           H  
ATOM   1231  CA  ASP    77     104.356 107.595  76.288  1.00  0.00           C  
ATOM   1232  HA  ASP    77     103.695 108.458  76.211  1.00  0.00           H  
ATOM   1233  CB  ASP    77     104.568 107.343  77.783  1.00  0.00           C  
ATOM   1234  HB2 ASP    77     103.663 106.934  78.232  1.00  0.00           H  
ATOM   1235  HB3 ASP    77     105.418 106.698  78.006  1.00  0.00           H  
ATOM   1236  CG  ASP    77     104.815 108.562  78.551  1.00  0.00           C  
ATOM   1237  OD1 ASP    77     105.914 108.636  79.180  1.00  0.00           O  
ATOM   1238  OD2 ASP    77     104.012 109.498  78.567  1.00  0.00           O  
ATOM   1239  C   ASP    77     105.629 107.930  75.547  1.00  0.00           C  
ATOM   1240  O   ASP    77     105.945 109.082  75.316  1.00  0.00           O  
ATOM   1241  N   ILE    78     106.381 106.943  75.036  1.00  0.00           N  
ATOM   1242  H   ILE    78     105.946 106.052  74.845  1.00  0.00           H  
ATOM   1243  CA  ILE    78     107.675 107.329  74.335  1.00  0.00           C  
ATOM   1244  HA  ILE    78     108.024 108.259  74.783  1.00  0.00           H  
ATOM   1245  CB  ILE    78     108.808 106.321  74.572  1.00  0.00           C  
ATOM   1246  HB  ILE    78     108.834 106.082  75.635  1.00  0.00           H  
ATOM   1247  CG2 ILE    78     108.533 104.988  73.819  1.00  0.00           C  
ATOM   1248 HG21 ILE    78     109.494 104.535  73.574  1.00  0.00           H  
ATOM   1249 HG22 ILE    78     108.040 104.242  74.442  1.00  0.00           H  
ATOM   1250 HG23 ILE    78     108.097 105.195  72.842  1.00  0.00           H  
ATOM   1251  CG1 ILE    78     110.207 106.701  74.232  1.00  0.00           C  
ATOM   1252 HG12 ILE    78     110.919 105.895  74.411  1.00  0.00           H  
ATOM   1253 HG13 ILE    78     110.292 107.056  73.205  1.00  0.00           H  
ATOM   1254  CD1 ILE    78     110.727 107.934  75.057  1.00  0.00           C  
ATOM   1255 HD11 ILE    78     111.786 108.099  74.858  1.00  0.00           H  
ATOM   1256 HD12 ILE    78     110.125 108.773  74.708  1.00  0.00           H  
ATOM   1257 HD13 ILE    78     110.708 107.954  76.146  1.00  0.00           H  
ATOM   1258  C   ILE    78     107.517 107.821  72.848  1.00  0.00           C  
ATOM   1259  O   ILE    78     108.263 108.690  72.426  1.00  0.00           O  
ATOM   1260  N   PHE    79     106.418 107.320  72.198  1.00  0.00           N  
ATOM   1261  H   PHE    79     105.809 106.636  72.626  1.00  0.00           H  
ATOM   1262  CA  PHE    79     105.944 107.629  70.851  1.00  0.00           C  
ATOM   1263  HA  PHE    79     106.722 107.761  70.099  1.00  0.00           H  
ATOM   1264  CB  PHE    79     104.946 106.521  70.426  1.00  0.00           C  
ATOM   1265  HB2 PHE    79     104.117 106.320  71.104  1.00  0.00           H  
ATOM   1266  HB3 PHE    79     104.367 106.984  69.627  1.00  0.00           H  
ATOM   1267  CG  PHE    79     105.483 105.281  69.710  1.00  0.00           C  
ATOM   1268  CD1 PHE    79     106.204 105.476  68.510  1.00  0.00           C  
ATOM   1269  HD1 PHE    79     106.585 106.452  68.249  1.00  0.00           H  
ATOM   1270  CE1 PHE    79     106.597 104.404  67.764  1.00  0.00           C  
ATOM   1271  HE1 PHE    79     107.221 104.551  66.894  1.00  0.00           H  
ATOM   1272  CZ  PHE    79     106.224 103.103  68.228  1.00  0.00           C  
ATOM   1273  HZ  PHE    79     106.390 102.260  67.572  1.00  0.00           H  
ATOM   1274  CE2 PHE    79     105.663 102.926  69.493  1.00  0.00           C  
ATOM   1275  HE2 PHE    79     105.492 101.918  69.842  1.00  0.00           H  
ATOM   1276  CD2 PHE    79     105.325 103.997  70.298  1.00  0.00           C  
ATOM   1277  HD2 PHE    79     104.773 103.880  71.219  1.00  0.00           H  
ATOM   1278  C   PHE    79     105.171 108.956  70.921  1.00  0.00           C  
ATOM   1279  O   PHE    79     105.159 109.674  69.930  1.00  0.00           O  
ATOM   1280  N   ALA    80     104.581 109.370  72.056  1.00  0.00           N  
ATOM   1281  H   ALA    80     104.610 108.750  72.853  1.00  0.00           H  
ATOM   1282  CA  ALA    80     104.069 110.634  72.426  1.00  0.00           C  
ATOM   1283  HA  ALA    80     103.554 111.077  71.574  1.00  0.00           H  
ATOM   1284  CB  ALA    80     103.064 110.465  73.578  1.00  0.00           C  
ATOM   1285  HB1 ALA    80     102.057 110.240  73.225  1.00  0.00           H  
ATOM   1286  HB2 ALA    80     103.558 109.935  74.392  1.00  0.00           H  
ATOM   1287  HB3 ALA    80     102.923 111.465  73.989  1.00  0.00           H  
ATOM   1288  C   ALA    80     105.163 111.674  72.625  1.00  0.00           C  
ATOM   1289  O   ALA    80     104.961 112.808  72.182  1.00  0.00           O  
ATOM   1290  N   ASN    81     106.308 111.346  73.249  1.00  0.00           N  
ATOM   1291  H   ASN    81     106.270 110.418  73.646  1.00  0.00           H  
ATOM   1292  CA  ASN    81     107.468 112.317  73.254  1.00  0.00           C  
ATOM   1293  HA  ASN    81     107.076 113.256  73.644  1.00  0.00           H  
ATOM   1294  CB  ASN    81     108.535 111.838  74.345  1.00  0.00           C  
ATOM   1295  HB2 ASN    81     108.685 110.779  74.133  1.00  0.00           H  
ATOM   1296  HB3 ASN    81     109.455 112.410  74.222  1.00  0.00           H  
ATOM   1297  CG  ASN    81     108.138 112.104  75.848  1.00  0.00           C  
ATOM   1298  OD1 ASN    81     108.467 113.136  76.458  1.00  0.00           O  
ATOM   1299  ND2 ASN    81     107.349 111.251  76.382  1.00  0.00           N  
ATOM   1300 HD21 ASN    81     106.796 111.450  77.203  1.00  0.00           H  
ATOM   1301 HD22 ASN    81     107.135 110.365  75.947  1.00  0.00           H  
ATOM   1302  C   ASN    81     108.152 112.608  71.887  1.00  0.00           C  
ATOM   1303  O   ASN    81     108.449 113.723  71.566  1.00  0.00           O  
ATOM   1304  N   ALA    82     108.241 111.594  71.008  1.00  0.00           N  
ATOM   1305  H   ALA    82     108.006 110.714  71.445  1.00  0.00           H  
ATOM   1306  CA  ALA    82     108.677 111.637  69.629  1.00  0.00           C  
ATOM   1307  HA  ALA    82     109.575 112.255  69.595  1.00  0.00           H  
ATOM   1308  CB  ALA    82     108.988 110.130  69.094  1.00  0.00           C  
ATOM   1309  HB1 ALA    82     109.926 109.731  69.480  1.00  0.00           H  
ATOM   1310  HB2 ALA    82     108.125 109.540  69.401  1.00  0.00           H  
ATOM   1311  HB3 ALA    82     109.077 110.089  68.008  1.00  0.00           H  
ATOM   1312  C   ALA    82     107.809 112.504  68.761  1.00  0.00           C  
ATOM   1313  O   ALA    82     108.303 113.187  67.850  1.00  0.00           O  
ATOM   1314  N   GLY    83     106.522 112.575  69.080  1.00  0.00           N  
ATOM   1315  H   GLY    83     106.130 111.807  69.607  1.00  0.00           H  
ATOM   1316  CA  GLY    83     105.611 113.520  68.442  1.00  0.00           C  
ATOM   1317  HA2 GLY    83     105.663 113.476  67.354  1.00  0.00           H  
ATOM   1318  HA3 GLY    83     104.632 113.322  68.879  1.00  0.00           H  
ATOM   1319  C   GLY    83     105.835 114.995  68.871  1.00  0.00           C  
ATOM   1320  O   GLY    83     105.745 115.910  68.036  1.00  0.00           O  
ATOM   1321  N   ASN    84     106.093 115.256  70.173  1.00  0.00           N  
ATOM   1322  H   ASN    84     106.051 114.456  70.788  1.00  0.00           H  
ATOM   1323  CA  ASN    84     106.194 116.633  70.711  1.00  0.00           C  
ATOM   1324  HA  ASN    84     105.406 117.273  70.314  1.00  0.00           H  
ATOM   1325  CB  ASN    84     105.899 116.641  72.236  1.00  0.00           C  
ATOM   1326  HB2 ASN    84     106.352 115.774  72.716  1.00  0.00           H  
ATOM   1327  HB3 ASN    84     106.292 117.481  72.808  1.00  0.00           H  
ATOM   1328  CG  ASN    84     104.461 116.524  72.644  1.00  0.00           C  
ATOM   1329  OD1 ASN    84     103.810 117.511  72.707  1.00  0.00           O  
ATOM   1330  ND2 ASN    84     103.926 115.391  72.962  1.00  0.00           N  
ATOM   1331 HD21 ASN    84     102.938 115.390  73.172  1.00  0.00           H  
ATOM   1332 HD22 ASN    84     104.447 114.530  72.879  1.00  0.00           H  
ATOM   1333  C   ASN    84     107.555 117.237  70.392  1.00  0.00           C  
ATOM   1334  O   ASN    84     107.680 118.391  69.864  1.00  0.00           O  
ATOM   1335  N   LEU    85     108.654 116.576  70.695  1.00  0.00           N  
ATOM   1336  H   LEU    85     108.625 115.605  70.972  1.00  0.00           H  
ATOM   1337  CA  LEU    85     110.038 117.064  70.542  1.00  0.00           C  
ATOM   1338  HA  LEU    85     110.196 118.001  71.076  1.00  0.00           H  
ATOM   1339  CB  LEU    85     110.881 116.049  71.345  1.00  0.00           C  
ATOM   1340  HB2 LEU    85     110.472 115.049  71.195  1.00  0.00           H  
ATOM   1341  HB3 LEU    85     111.898 116.139  70.964  1.00  0.00           H  
ATOM   1342  CG  LEU    85     111.004 116.265  72.867  1.00  0.00           C  
ATOM   1343  HG  LEU    85     111.456 117.249  72.989  1.00  0.00           H  
ATOM   1344  CD1 LEU    85     109.742 116.132  73.697  1.00  0.00           C  
ATOM   1345 HD11 LEU    85     109.889 116.260  74.769  1.00  0.00           H  
ATOM   1346 HD12 LEU    85     108.993 116.892  73.474  1.00  0.00           H  
ATOM   1347 HD13 LEU    85     109.317 115.128  73.676  1.00  0.00           H  
ATOM   1348  CD2 LEU    85     112.002 115.318  73.494  1.00  0.00           C  
ATOM   1349 HD21 LEU    85     112.127 115.435  74.570  1.00  0.00           H  
ATOM   1350 HD22 LEU    85     111.615 114.306  73.367  1.00  0.00           H  
ATOM   1351 HD23 LEU    85     112.954 115.529  73.007  1.00  0.00           H  
ATOM   1352  C   LEU    85     110.532 117.135  69.099  1.00  0.00           C  
ATOM   1353  O   LEU    85     111.522 117.761  68.845  1.00  0.00           O  
ATOM   1354  N   GLU    86     109.864 116.526  68.108  1.00  0.00           N  
ATOM   1355  H   GLU    86     109.001 116.073  68.373  1.00  0.00           H  
ATOM   1356  CA  GLU    86     110.102 116.755  66.652  1.00  0.00           C  
ATOM   1357  HA  GLU    86     111.177 116.835  66.487  1.00  0.00           H  
ATOM   1358  CB  GLU    86     109.488 115.637  65.770  1.00  0.00           C  
ATOM   1359  HB2 GLU    86     109.999 114.709  66.029  1.00  0.00           H  
ATOM   1360  HB3 GLU    86     108.459 115.391  66.033  1.00  0.00           H  
ATOM   1361  CG  GLU    86     109.459 115.746  64.263  1.00  0.00           C  
ATOM   1362  HG2 GLU    86     109.096 114.805  63.850  1.00  0.00           H  
ATOM   1363  HG3 GLU    86     108.704 116.477  63.973  1.00  0.00           H  
ATOM   1364  CD  GLU    86     110.716 115.993  63.454  1.00  0.00           C  
ATOM   1365  OE1 GLU    86     111.795 115.769  63.998  1.00  0.00           O  
ATOM   1366  OE2 GLU    86     110.555 116.295  62.219  1.00  0.00           O  
ATOM   1367  C   GLU    86     109.400 118.002  66.151  1.00  0.00           C  
ATOM   1368  O   GLU    86     109.961 118.767  65.331  1.00  0.00           O  
ATOM   1369  N   ASP    87     108.174 118.249  66.722  1.00  0.00           N  
ATOM   1370  H   ASP    87     107.731 117.528  67.273  1.00  0.00           H  
ATOM   1371  CA  ASP    87     107.432 119.528  66.481  1.00  0.00           C  
ATOM   1372  HA  ASP    87     107.326 119.641  65.402  1.00  0.00           H  
ATOM   1373  CB  ASP    87     106.042 119.576  67.125  1.00  0.00           C  
ATOM   1374  HB2 ASP    87     105.644 118.564  67.200  1.00  0.00           H  
ATOM   1375  HB3 ASP    87     105.978 119.873  68.172  1.00  0.00           H  
ATOM   1376  CG  ASP    87     105.017 120.399  66.342  1.00  0.00           C  
ATOM   1377  OD1 ASP    87     105.407 121.341  65.568  1.00  0.00           O  
ATOM   1378  OD2 ASP    87     103.755 120.128  66.387  1.00  0.00           O  
ATOM   1379  C   ASP    87     108.208 120.743  67.019  1.00  0.00           C  
ATOM   1380  O   ASP    87     108.593 121.597  66.242  1.00  0.00           O  
ATOM   1381  N   LEU    88     108.589 120.724  68.319  1.00  0.00           N  
ATOM   1382  H   LEU    88     108.366 119.898  68.856  1.00  0.00           H  
ATOM   1383  CA  LEU    88     109.504 121.703  68.873  1.00  0.00           C  
ATOM   1384  HA  LEU    88     110.257 121.968  68.130  1.00  0.00           H  
ATOM   1385  CB  LEU    88     108.651 122.855  69.437  1.00  0.00           C  
ATOM   1386  HB2 LEU    88     108.118 123.355  68.628  1.00  0.00           H  
ATOM   1387  HB3 LEU    88     107.932 122.438  70.142  1.00  0.00           H  
ATOM   1388  CG  LEU    88     109.428 123.884  70.286  1.00  0.00           C  
ATOM   1389  HG  LEU    88     109.840 123.399  71.171  1.00  0.00           H  
ATOM   1390  CD1 LEU    88     110.504 124.479  69.399  1.00  0.00           C  
ATOM   1391 HD11 LEU    88     110.277 124.580  68.337  1.00  0.00           H  
ATOM   1392 HD12 LEU    88     110.892 125.461  69.672  1.00  0.00           H  
ATOM   1393 HD13 LEU    88     111.385 123.838  69.426  1.00  0.00           H  
ATOM   1394  CD2 LEU    88     108.552 124.962  70.764  1.00  0.00           C  
ATOM   1395 HD21 LEU    88     107.624 124.647  71.240  1.00  0.00           H  
ATOM   1396 HD22 LEU    88     109.095 125.604  71.458  1.00  0.00           H  
ATOM   1397 HD23 LEU    88     108.321 125.508  69.850  1.00  0.00           H  
ATOM   1398  C   LEU    88     110.149 121.005  70.075  1.00  0.00           C  
ATOM   1399  O   LEU    88     109.482 120.677  71.077  1.00  0.00           O  
ATOM   1400  N   MET    89     111.495 121.040  70.219  1.00  0.00           N  
ATOM   1401  H   MET    89     112.003 121.345  69.401  1.00  0.00           H  
ATOM   1402  CA  MET    89     112.306 120.713  71.359  1.00  0.00           C  
ATOM   1403  HA  MET    89     111.932 119.791  71.806  1.00  0.00           H  
ATOM   1404  CB  MET    89     113.753 120.547  70.984  1.00  0.00           C  
ATOM   1405  HB2 MET    89     113.890 119.790  70.212  1.00  0.00           H  
ATOM   1406  HB3 MET    89     114.195 121.417  70.499  1.00  0.00           H  
ATOM   1407  CG  MET    89     114.692 120.012  72.116  1.00  0.00           C  
ATOM   1408  HG2 MET    89     115.752 120.157  71.908  1.00  0.00           H  
ATOM   1409  HG3 MET    89     114.398 120.606  72.981  1.00  0.00           H  
ATOM   1410  SD  MET    89     114.575 118.281  72.550  1.00  0.00           S  
ATOM   1411  CE  MET    89     115.427 117.394  71.181  1.00  0.00           C  
ATOM   1412  HE1 MET    89     116.294 118.023  70.981  1.00  0.00           H  
ATOM   1413  HE2 MET    89     115.838 116.487  71.624  1.00  0.00           H  
ATOM   1414  HE3 MET    89     114.738 117.326  70.339  1.00  0.00           H  
ATOM   1415  C   MET    89     112.172 121.692  72.530  1.00  0.00           C  
ATOM   1416  O   MET    89     112.015 122.875  72.235  1.00  0.00           O  
ATOM   1417  N   SER    90     112.211 121.274  73.828  1.00  0.00           N  
ATOM   1418  H   SER    90     112.174 120.274  73.963  1.00  0.00           H  
ATOM   1419  CA  SER    90     112.130 122.148  74.998  1.00  0.00           C  
ATOM   1420  HA  SER    90     112.171 121.459  75.842  1.00  0.00           H  
ATOM   1421  CB  SER    90     113.462 123.025  75.086  1.00  0.00           C  
ATOM   1422  HB2 SER    90     113.274 123.950  74.541  1.00  0.00           H  
ATOM   1423  HB3 SER    90     113.564 123.288  76.139  1.00  0.00           H  
ATOM   1424  OG  SER    90     114.723 122.467  74.651  1.00  0.00           O  
ATOM   1425  HG  SER    90     114.891 121.623  75.076  1.00  0.00           H  
ATOM   1426  C   SER    90     110.904 123.015  75.192  1.00  0.00           C  
ATOM   1427  O   SER    90     110.892 123.945  76.036  1.00  0.00           O  
ATOM   1428  N   ASN    91     109.780 122.629  74.551  1.00  0.00           N  
ATOM   1429  H   ASN    91     109.864 121.750  74.061  1.00  0.00           H  
ATOM   1430  CA  ASN    91     108.495 123.319  74.781  1.00  0.00           C  
ATOM   1431  HA  ASN    91     108.678 124.368  74.548  1.00  0.00           H  
ATOM   1432  CB  ASN    91     107.418 122.749  73.881  1.00  0.00           C  
ATOM   1433  HB2 ASN    91     107.783 122.817  72.857  1.00  0.00           H  
ATOM   1434  HB3 ASN    91     107.268 121.692  74.105  1.00  0.00           H  
ATOM   1435  CG  ASN    91     106.083 123.534  74.000  1.00  0.00           C  
ATOM   1436  OD1 ASN    91     106.024 124.678  73.583  1.00  0.00           O  
ATOM   1437  ND2 ASN    91     104.996 122.899  74.447  1.00  0.00           N  
ATOM   1438 HD21 ASN    91     104.097 123.353  74.525  1.00  0.00           H  
ATOM   1439 HD22 ASN    91     104.921 121.892  74.446  1.00  0.00           H  
ATOM   1440  C   ASN    91     107.911 123.177  76.233  1.00  0.00           C  
ATOM   1441  O   ASN    91     107.220 124.109  76.675  1.00  0.00           O  
ATOM   1442  N   ILE    92     108.461 122.193  77.007  1.00  0.00           N  
ATOM   1443  H   ILE    92     108.932 121.430  76.544  1.00  0.00           H  
ATOM   1444  CA  ILE    92     108.149 121.995  78.427  1.00  0.00           C  
ATOM   1445  HA  ILE    92     107.564 122.878  78.685  1.00  0.00           H  
ATOM   1446  CB  ILE    92     107.093 120.911  78.841  1.00  0.00           C  
ATOM   1447  HB  ILE    92     106.988 120.979  79.923  1.00  0.00           H  
ATOM   1448  CG2 ILE    92     105.739 121.232  78.283  1.00  0.00           C  
ATOM   1449 HG21 ILE    92     105.640 120.922  77.243  1.00  0.00           H  
ATOM   1450 HG22 ILE    92     105.086 120.598  78.883  1.00  0.00           H  
ATOM   1451 HG23 ILE    92     105.468 122.282  78.395  1.00  0.00           H  
ATOM   1452  CG1 ILE    92     107.573 119.432  78.630  1.00  0.00           C  
ATOM   1453 HG12 ILE    92     106.696 118.832  78.386  1.00  0.00           H  
ATOM   1454 HG13 ILE    92     108.304 119.288  77.834  1.00  0.00           H  
ATOM   1455  CD1 ILE    92     108.066 118.630  79.871  1.00  0.00           C  
ATOM   1456 HD11 ILE    92     108.599 117.765  79.476  1.00  0.00           H  
ATOM   1457 HD12 ILE    92     108.624 119.230  80.589  1.00  0.00           H  
ATOM   1458 HD13 ILE    92     107.238 118.126  80.369  1.00  0.00           H  
ATOM   1459  C   ILE    92     109.385 121.880  79.291  1.00  0.00           C  
ATOM   1460  O   ILE    92     109.149 122.036  80.507  1.00  0.00           O  
ATOM   1461  N   THR    93     110.580 121.666  78.776  1.00  0.00           N  
ATOM   1462  H   THR    93     110.689 121.522  77.782  1.00  0.00           H  
ATOM   1463  CA  THR    93     111.764 121.452  79.724  1.00  0.00           C  
ATOM   1464  HA  THR    93     111.611 122.102  80.585  1.00  0.00           H  
ATOM   1465  CB  THR    93     111.816 120.090  80.295  1.00  0.00           C  
ATOM   1466  HB  THR    93     111.015 120.011  81.030  1.00  0.00           H  
ATOM   1467  CG2 THR    93     111.731 118.962  79.335  1.00  0.00           C  
ATOM   1468 HG21 THR    93     112.467 119.002  78.531  1.00  0.00           H  
ATOM   1469 HG22 THR    93     111.837 117.980  79.797  1.00  0.00           H  
ATOM   1470 HG23 THR    93     110.781 119.005  78.802  1.00  0.00           H  
ATOM   1471  OG1 THR    93     113.039 119.930  80.984  1.00  0.00           O  
ATOM   1472  HG1 THR    93     112.877 120.327  81.842  1.00  0.00           H  
ATOM   1473  C   THR    93     113.090 121.840  79.067  1.00  0.00           C  
ATOM   1474  O   THR    93     113.407 121.429  77.949  1.00  0.00           O  
ATOM   1475  N   ASN    94     113.929 122.523  79.851  1.00  0.00           N  
ATOM   1476  H   ASN    94     113.529 122.802  80.735  1.00  0.00           H  
ATOM   1477  CA  ASN    94     115.351 122.884  79.596  1.00  0.00           C  
ATOM   1478  HA  ASN    94     115.350 122.869  78.506  1.00  0.00           H  
ATOM   1479  CB  ASN    94     115.638 124.326  80.083  1.00  0.00           C  
ATOM   1480  HB2 ASN    94     115.647 124.359  81.172  1.00  0.00           H  
ATOM   1481  HB3 ASN    94     116.631 124.545  79.690  1.00  0.00           H  
ATOM   1482  CG  ASN    94     114.633 125.357  79.463  1.00  0.00           C  
ATOM   1483  OD1 ASN    94     113.837 126.033  80.149  1.00  0.00           O  
ATOM   1484  ND2 ASN    94     114.672 125.660  78.176  1.00  0.00           N  
ATOM   1485 HD21 ASN    94     115.352 125.154  77.628  1.00  0.00           H  
ATOM   1486 HD22 ASN    94     114.072 126.369  77.779  1.00  0.00           H  
ATOM   1487  C   ASN    94     116.445 121.906  80.111  1.00  0.00           C  
ATOM   1488  O   ASN    94     117.587 122.182  79.978  1.00  0.00           O  
ATOM   1489  N   ARG    95     116.057 120.768  80.727  1.00  0.00           N  
ATOM   1490  H   ARG    95     115.087 120.552  80.910  1.00  0.00           H  
ATOM   1491  CA  ARG    95     117.003 119.919  81.392  1.00  0.00           C  
ATOM   1492  HA  ARG    95     117.555 120.559  82.080  1.00  0.00           H  
ATOM   1493  CB  ARG    95     116.107 118.945  82.250  1.00  0.00           C  
ATOM   1494  HB2 ARG    95     115.390 119.476  82.876  1.00  0.00           H  
ATOM   1495  HB3 ARG    95     115.596 118.250  81.583  1.00  0.00           H  
ATOM   1496  CG  ARG    95     117.037 118.056  83.164  1.00  0.00           C  
ATOM   1497  HG2 ARG    95     117.876 117.797  82.519  1.00  0.00           H  
ATOM   1498  HG3 ARG    95     117.239 118.637  84.064  1.00  0.00           H  
ATOM   1499  CD  ARG    95     116.267 116.848  83.471  1.00  0.00           C  
ATOM   1500  HD2 ARG    95     116.104 116.277  82.557  1.00  0.00           H  
ATOM   1501  HD3 ARG    95     116.824 116.134  84.078  1.00  0.00           H  
ATOM   1502  NE  ARG    95     114.984 117.178  84.169  1.00  0.00           N  
ATOM   1503  HE  ARG    95     114.195 117.590  83.692  1.00  0.00           H  
ATOM   1504  CZ  ARG    95     114.655 116.885  85.433  1.00  0.00           C  
ATOM   1505  NH1 ARG    95     115.376 116.190  86.241  1.00  0.00           N  
ATOM   1506 HH11 ARG    95     114.979 116.077  87.163  1.00  0.00           H  
ATOM   1507 HH12 ARG    95     116.143 115.636  85.889  1.00  0.00           H  
ATOM   1508  NH2 ARG    95     113.525 117.384  85.874  1.00  0.00           N  
ATOM   1509 HH21 ARG    95     112.904 117.800  85.194  1.00  0.00           H  
ATOM   1510 HH22 ARG    95     113.350 117.621  86.840  1.00  0.00           H  
ATOM   1511  C   ARG    95     117.869 119.269  80.363  1.00  0.00           C  
ATOM   1512  O   ARG    95     117.362 118.780  79.361  1.00  0.00           O  
ATOM   1513  N   SER    96     119.167 119.336  80.570  1.00  0.00           N  
ATOM   1514  H   SER    96     119.493 119.870  81.362  1.00  0.00           H  
ATOM   1515  CA  SER    96     120.213 118.986  79.577  1.00  0.00           C  
ATOM   1516  HA  SER    96     120.028 119.496  78.632  1.00  0.00           H  
ATOM   1517  CB  SER    96     121.581 119.377  80.041  1.00  0.00           C  
ATOM   1518  HB2 SER    96     121.885 118.885  80.965  1.00  0.00           H  
ATOM   1519  HB3 SER    96     122.275 118.922  79.333  1.00  0.00           H  
ATOM   1520  OG  SER    96     121.637 120.777  80.178  1.00  0.00           O  
ATOM   1521  HG  SER    96     122.171 121.149  79.472  1.00  0.00           H  
ATOM   1522  C   SER    96     120.219 117.513  79.229  1.00  0.00           C  
ATOM   1523  O   SER    96     120.534 117.203  78.094  1.00  0.00           O  
ATOM   1524  N   ASP    97     120.014 116.644  80.171  1.00  0.00           N  
ATOM   1525  H   ASP    97     119.789 117.005  81.086  1.00  0.00           H  
ATOM   1526  CA  ASP    97     119.952 115.163  79.977  1.00  0.00           C  
ATOM   1527  HA  ASP    97     120.872 114.802  79.518  1.00  0.00           H  
ATOM   1528  CB  ASP    97     119.759 114.400  81.298  1.00  0.00           C  
ATOM   1529  HB2 ASP    97     119.052 114.963  81.906  1.00  0.00           H  
ATOM   1530  HB3 ASP    97     119.446 113.390  81.034  1.00  0.00           H  
ATOM   1531  CG  ASP    97     120.895 114.198  82.307  1.00  0.00           C  
ATOM   1532  OD1 ASP    97     121.949 114.772  81.997  1.00  0.00           O  
ATOM   1533  OD2 ASP    97     120.703 113.468  83.245  1.00  0.00           O  
ATOM   1534  C   ASP    97     118.822 114.831  79.069  1.00  0.00           C  
ATOM   1535  O   ASP    97     118.868 113.833  78.352  1.00  0.00           O  
ATOM   1536  N   ILE    98     117.710 115.562  78.941  1.00  0.00           N  
ATOM   1537  H   ILE    98     117.737 116.475  79.372  1.00  0.00           H  
ATOM   1538  CA  ILE    98     116.678 115.373  77.875  1.00  0.00           C  
ATOM   1539  HA  ILE    98     116.665 114.306  77.654  1.00  0.00           H  
ATOM   1540  CB  ILE    98     115.277 115.727  78.355  1.00  0.00           C  
ATOM   1541  HB  ILE    98     115.290 116.804  78.522  1.00  0.00           H  
ATOM   1542  CG2 ILE    98     114.232 115.318  77.333  1.00  0.00           C  
ATOM   1543 HG21 ILE    98     114.457 115.783  76.373  1.00  0.00           H  
ATOM   1544 HG22 ILE    98     114.230 114.229  77.301  1.00  0.00           H  
ATOM   1545 HG23 ILE    98     113.282 115.764  77.627  1.00  0.00           H  
ATOM   1546  CG1 ILE    98     114.860 115.139  79.743  1.00  0.00           C  
ATOM   1547 HG12 ILE    98     114.790 114.057  79.627  1.00  0.00           H  
ATOM   1548 HG13 ILE    98     115.652 115.441  80.428  1.00  0.00           H  
ATOM   1549  CD1 ILE    98     113.532 115.656  80.358  1.00  0.00           C  
ATOM   1550 HD11 ILE    98     112.699 115.511  79.669  1.00  0.00           H  
ATOM   1551 HD12 ILE    98     113.304 115.127  81.284  1.00  0.00           H  
ATOM   1552 HD13 ILE    98     113.644 116.718  80.576  1.00  0.00           H  
ATOM   1553  C   ILE    98     117.127 116.070  76.547  1.00  0.00           C  
ATOM   1554  O   ILE    98     116.902 115.587  75.446  1.00  0.00           O  
ATOM   1555  N   ASN    99     117.560 117.296  76.668  1.00  0.00           N  
ATOM   1556  H   ASN    99     117.604 117.712  77.587  1.00  0.00           H  
ATOM   1557  CA  ASN    99     117.654 118.186  75.555  1.00  0.00           C  
ATOM   1558  HA  ASN    99     116.817 118.049  74.870  1.00  0.00           H  
ATOM   1559  CB  ASN    99     117.394 119.645  76.059  1.00  0.00           C  
ATOM   1560  HB2 ASN    99     117.973 120.068  76.879  1.00  0.00           H  
ATOM   1561  HB3 ASN    99     117.555 120.281  75.188  1.00  0.00           H  
ATOM   1562  CG  ASN    99     115.928 119.877  76.429  1.00  0.00           C  
ATOM   1563  OD1 ASN    99     115.012 120.018  75.598  1.00  0.00           O  
ATOM   1564  ND2 ASN    99     115.503 119.717  77.682  1.00  0.00           N  
ATOM   1565 HD21 ASN    99     116.113 119.383  78.414  1.00  0.00           H  
ATOM   1566 HD22 ASN    99     114.545 119.975  77.872  1.00  0.00           H  
ATOM   1567  C   ASN    99     118.890 117.853  74.703  1.00  0.00           C  
ATOM   1568  O   ASN    99     118.732 118.136  73.503  1.00  0.00           O  
ATOM   1569  N   ASP   100     119.998 117.397  75.274  1.00  0.00           N  
ATOM   1570  H   ASP   100     119.976 117.340  76.282  1.00  0.00           H  
ATOM   1571  CA  ASP   100     121.152 116.880  74.559  1.00  0.00           C  
ATOM   1572  HA  ASP   100     121.373 117.482  73.677  1.00  0.00           H  
ATOM   1573  CB  ASP   100     122.432 116.978  75.430  1.00  0.00           C  
ATOM   1574  HB2 ASP   100     122.342 116.381  76.337  1.00  0.00           H  
ATOM   1575  HB3 ASP   100     123.228 116.531  74.834  1.00  0.00           H  
ATOM   1576  CG  ASP   100     122.723 118.364  75.968  1.00  0.00           C  
ATOM   1577  OD1 ASP   100     123.711 118.446  76.746  1.00  0.00           O  
ATOM   1578  OD2 ASP   100     122.036 119.310  75.498  1.00  0.00           O  
ATOM   1579  C   ASP   100     120.921 115.512  73.993  1.00  0.00           C  
ATOM   1580  O   ASP   100     121.760 115.016  73.204  1.00  0.00           O  
ATOM   1581  N   THR   101     119.931 114.675  74.460  1.00  0.00           N  
ATOM   1582  H   THR   101     119.346 115.048  75.194  1.00  0.00           H  
ATOM   1583  CA  THR   101     119.693 113.248  74.003  1.00  0.00           C  
ATOM   1584  HA  THR   101     120.656 112.751  73.886  1.00  0.00           H  
ATOM   1585  CB  THR   101     118.872 112.525  75.053  1.00  0.00           C  
ATOM   1586  HB  THR   101     118.062 113.153  75.424  1.00  0.00           H  
ATOM   1587  CG2 THR   101     118.388 111.162  74.757  1.00  0.00           C  
ATOM   1588 HG21 THR   101     118.202 110.449  75.560  1.00  0.00           H  
ATOM   1589 HG22 THR   101     117.575 111.219  74.034  1.00  0.00           H  
ATOM   1590 HG23 THR   101     119.190 110.644  74.232  1.00  0.00           H  
ATOM   1591  OG1 THR   101     119.738 112.252  76.115  1.00  0.00           O  
ATOM   1592  HG1 THR   101     119.435 112.744  76.881  1.00  0.00           H  
ATOM   1593  C   THR   101     118.916 113.223  72.715  1.00  0.00           C  
ATOM   1594  O   THR   101     118.022 114.043  72.513  1.00  0.00           O  
ATOM   1595  N   GLY   102     119.157 112.246  71.855  1.00  0.00           N  
ATOM   1596  H   GLY   102     119.821 111.549  72.158  1.00  0.00           H  
ATOM   1597  CA  GLY   102     118.389 111.968  70.626  1.00  0.00           C  
ATOM   1598  HA2 GLY   102     118.295 112.888  70.048  1.00  0.00           H  
ATOM   1599  HA3 GLY   102     118.937 111.253  70.012  1.00  0.00           H  
ATOM   1600  C   GLY   102     117.123 111.248  70.990  1.00  0.00           C  
ATOM   1601  O   GLY   102     117.263 110.078  71.296  1.00  0.00           O  
ATOM   1602  N   PHE   103     115.973 111.849  70.987  1.00  0.00           N  
ATOM   1603  H   PHE   103     115.918 112.853  70.885  1.00  0.00           H  
ATOM   1604  CA  PHE   103     114.675 111.176  71.364  1.00  0.00           C  
ATOM   1605  HA  PHE   103     114.719 110.810  72.390  1.00  0.00           H  
ATOM   1606  CB  PHE   103     113.494 112.078  71.319  1.00  0.00           C  
ATOM   1607  HB2 PHE   103     112.603 111.569  71.686  1.00  0.00           H  
ATOM   1608  HB3 PHE   103     113.791 112.835  72.045  1.00  0.00           H  
ATOM   1609  CG  PHE   103     113.201 112.714  69.982  1.00  0.00           C  
ATOM   1610  CD1 PHE   103     113.597 113.994  69.698  1.00  0.00           C  
ATOM   1611  HD1 PHE   103     114.051 114.640  70.435  1.00  0.00           H  
ATOM   1612  CE1 PHE   103     113.288 114.601  68.500  1.00  0.00           C  
ATOM   1613  HE1 PHE   103     113.643 115.615  68.382  1.00  0.00           H  
ATOM   1614  CZ  PHE   103     112.612 113.880  67.542  1.00  0.00           C  
ATOM   1615  HZ  PHE   103     112.404 114.501  66.683  1.00  0.00           H  
ATOM   1616  CE2 PHE   103     112.236 112.553  67.733  1.00  0.00           C  
ATOM   1617  HE2 PHE   103     111.740 112.049  66.917  1.00  0.00           H  
ATOM   1618  CD2 PHE   103     112.539 111.940  68.963  1.00  0.00           C  
ATOM   1619  HD2 PHE   103     112.281 110.892  69.019  1.00  0.00           H  
ATOM   1620  C   PHE   103     114.386 109.904  70.472  1.00  0.00           C  
ATOM   1621  O   PHE   103     113.727 108.937  70.961  1.00  0.00           O  
ATOM   1622  N   PHE   104     114.849 109.909  69.226  1.00  0.00           N  
ATOM   1623  H   PHE   104     115.416 110.712  68.991  1.00  0.00           H  
ATOM   1624  CA  PHE   104     114.869 108.753  68.305  1.00  0.00           C  
ATOM   1625  HA  PHE   104     113.848 108.371  68.311  1.00  0.00           H  
ATOM   1626  CB  PHE   104     115.221 109.168  66.878  1.00  0.00           C  
ATOM   1627  HB2 PHE   104     115.026 108.330  66.209  1.00  0.00           H  
ATOM   1628  HB3 PHE   104     114.418 109.824  66.544  1.00  0.00           H  
ATOM   1629  CG  PHE   104     116.637 109.868  66.631  1.00  0.00           C  
ATOM   1630  CD1 PHE   104     116.841 111.266  66.850  1.00  0.00           C  
ATOM   1631  HD1 PHE   104     116.096 111.922  67.277  1.00  0.00           H  
ATOM   1632  CE1 PHE   104     117.988 111.941  66.445  1.00  0.00           C  
ATOM   1633  HE1 PHE   104     118.019 112.985  66.722  1.00  0.00           H  
ATOM   1634  CZ  PHE   104     118.991 111.254  65.794  1.00  0.00           C  
ATOM   1635  HZ  PHE   104     119.948 111.667  65.510  1.00  0.00           H  
ATOM   1636  CE2 PHE   104     118.813 109.905  65.555  1.00  0.00           C  
ATOM   1637  HE2 PHE   104     119.661 109.458  65.058  1.00  0.00           H  
ATOM   1638  CD2 PHE   104     117.640 109.243  65.897  1.00  0.00           C  
ATOM   1639  HD2 PHE   104     117.513 108.199  65.651  1.00  0.00           H  
ATOM   1640  C   PHE   104     115.721 107.543  68.821  1.00  0.00           C  
ATOM   1641  O   PHE   104     115.434 106.357  68.547  1.00  0.00           O  
ATOM   1642  N   MET   105     116.848 107.764  69.552  1.00  0.00           N  
ATOM   1643  H   MET   105     117.158 108.725  69.568  1.00  0.00           H  
ATOM   1644  CA  MET   105     117.627 106.752  70.264  1.00  0.00           C  
ATOM   1645  HA  MET   105     117.924 105.952  69.584  1.00  0.00           H  
ATOM   1646  CB  MET   105     119.014 107.397  70.654  1.00  0.00           C  
ATOM   1647  HB2 MET   105     118.921 108.247  71.330  1.00  0.00           H  
ATOM   1648  HB3 MET   105     119.622 106.642  71.153  1.00  0.00           H  
ATOM   1649  CG  MET   105     119.692 107.931  69.366  1.00  0.00           C  
ATOM   1650  HG2 MET   105     119.480 107.192  68.593  1.00  0.00           H  
ATOM   1651  HG3 MET   105     119.225 108.880  69.102  1.00  0.00           H  
ATOM   1652  SD  MET   105     121.484 108.020  69.661  1.00  0.00           S  
ATOM   1653  CE  MET   105     121.775 109.560  70.511  1.00  0.00           C  
ATOM   1654  HE1 MET   105     120.874 110.003  70.935  1.00  0.00           H  
ATOM   1655  HE2 MET   105     122.442 109.322  71.340  1.00  0.00           H  
ATOM   1656  HE3 MET   105     122.257 110.338  69.919  1.00  0.00           H  
ATOM   1657  C   MET   105     116.827 106.226  71.399  1.00  0.00           C  
ATOM   1658  O   MET   105     116.960 105.084  71.733  1.00  0.00           O  
ATOM   1659  N   ASN   106     116.086 107.076  72.143  1.00  0.00           N  
ATOM   1660  H   ASN   106     116.099 108.038  71.834  1.00  0.00           H  
ATOM   1661  CA  ASN   106     115.295 106.653  73.314  1.00  0.00           C  
ATOM   1662  HA  ASN   106     115.900 106.066  74.005  1.00  0.00           H  
ATOM   1663  CB  ASN   106     114.899 107.880  74.076  1.00  0.00           C  
ATOM   1664  HB2 ASN   106     114.845 108.774  73.453  1.00  0.00           H  
ATOM   1665  HB3 ASN   106     113.924 107.697  74.526  1.00  0.00           H  
ATOM   1666  CG  ASN   106     115.871 108.248  75.231  1.00  0.00           C  
ATOM   1667  OD1 ASN   106     116.762 107.552  75.576  1.00  0.00           O  
ATOM   1668  ND2 ASN   106     115.833 109.474  75.686  1.00  0.00           N  
ATOM   1669 HD21 ASN   106     116.557 109.786  76.317  1.00  0.00           H  
ATOM   1670 HD22 ASN   106     115.395 110.240  75.193  1.00  0.00           H  
ATOM   1671  C   ASN   106     114.086 105.843  72.909  1.00  0.00           C  
ATOM   1672  O   ASN   106     113.754 104.892  73.601  1.00  0.00           O  
ATOM   1673  N   LEU   107     113.561 106.152  71.737  1.00  0.00           N  
ATOM   1674  H   LEU   107     113.905 106.952  71.226  1.00  0.00           H  
ATOM   1675  CA  LEU   107     112.505 105.429  71.042  1.00  0.00           C  
ATOM   1676  HA  LEU   107     111.642 105.320  71.698  1.00  0.00           H  
ATOM   1677  CB  LEU   107     112.036 106.191  69.712  1.00  0.00           C  
ATOM   1678  HB2 LEU   107     111.739 107.213  69.951  1.00  0.00           H  
ATOM   1679  HB3 LEU   107     112.899 106.219  69.047  1.00  0.00           H  
ATOM   1680  CG  LEU   107     110.855 105.671  69.007  1.00  0.00           C  
ATOM   1681  HG  LEU   107     111.037 104.624  68.768  1.00  0.00           H  
ATOM   1682  CD1 LEU   107     109.523 105.824  69.708  1.00  0.00           C  
ATOM   1683 HD11 LEU   107     109.175 106.857  69.674  1.00  0.00           H  
ATOM   1684 HD12 LEU   107     108.828 105.240  69.104  1.00  0.00           H  
ATOM   1685 HD13 LEU   107     109.550 105.505  70.750  1.00  0.00           H  
ATOM   1686  CD2 LEU   107     110.681 106.224  67.587  1.00  0.00           C  
ATOM   1687 HD21 LEU   107     110.361 107.264  67.511  1.00  0.00           H  
ATOM   1688 HD22 LEU   107     111.627 106.109  67.058  1.00  0.00           H  
ATOM   1689 HD23 LEU   107     109.935 105.642  67.048  1.00  0.00           H  
ATOM   1690  C   LEU   107     112.909 103.974  70.745  1.00  0.00           C  
ATOM   1691  O   LEU   107     112.225 103.018  70.998  1.00  0.00           O  
ATOM   1692  N   GLU   108     114.150 103.847  70.258  1.00  0.00           N  
ATOM   1693  H   GLU   108     114.727 104.645  70.037  1.00  0.00           H  
ATOM   1694  CA  GLU   108     114.656 102.547  69.962  1.00  0.00           C  
ATOM   1695  HA  GLU   108     113.950 102.002  69.335  1.00  0.00           H  
ATOM   1696  CB  GLU   108     115.873 102.581  69.071  1.00  0.00           C  
ATOM   1697  HB2 GLU   108     115.469 102.928  68.120  1.00  0.00           H  
ATOM   1698  HB3 GLU   108     116.588 103.292  69.483  1.00  0.00           H  
ATOM   1699  CG  GLU   108     116.680 101.301  68.767  1.00  0.00           C  
ATOM   1700  HG2 GLU   108     116.877 100.757  69.691  1.00  0.00           H  
ATOM   1701  HG3 GLU   108     116.076 100.682  68.104  1.00  0.00           H  
ATOM   1702  CD  GLU   108     117.975 101.547  68.031  1.00  0.00           C  
ATOM   1703  OE1 GLU   108     118.858 100.656  68.157  1.00  0.00           O  
ATOM   1704  OE2 GLU   108     118.033 102.533  67.223  1.00  0.00           O  
ATOM   1705  C   GLU   108     115.003 101.682  71.248  1.00  0.00           C  
ATOM   1706  O   GLU   108     114.761 100.502  71.272  1.00  0.00           O  
ATOM   1707  N   GLU   109     115.582 102.309  72.262  1.00  0.00           N  
ATOM   1708  H   GLU   109     115.780 103.293  72.145  1.00  0.00           H  
ATOM   1709  CA  GLU   109     115.779 101.624  73.495  1.00  0.00           C  
ATOM   1710  HA  GLU   109     116.374 100.718  73.381  1.00  0.00           H  
ATOM   1711  CB  GLU   109     116.431 102.557  74.501  1.00  0.00           C  
ATOM   1712  HB2 GLU   109     117.296 102.978  73.990  1.00  0.00           H  
ATOM   1713  HB3 GLU   109     115.790 103.396  74.774  1.00  0.00           H  
ATOM   1714  CG  GLU   109     116.867 101.810  75.803  1.00  0.00           C  
ATOM   1715  HG2 GLU   109     116.784 102.515  76.630  1.00  0.00           H  
ATOM   1716  HG3 GLU   109     116.167 100.995  75.987  1.00  0.00           H  
ATOM   1717  CD  GLU   109     118.270 101.212  75.726  1.00  0.00           C  
ATOM   1718  OE1 GLU   109     119.219 101.759  76.226  1.00  0.00           O  
ATOM   1719  OE2 GLU   109     118.437 100.105  75.137  1.00  0.00           O  
ATOM   1720  C   GLU   109     114.433 101.129  74.111  1.00  0.00           C  
ATOM   1721  O   GLU   109     114.268 100.001  74.537  1.00  0.00           O  
ATOM   1722  N   ASP   110     113.420 101.970  74.127  1.00  0.00           N  
ATOM   1723  H   ASP   110     113.523 102.936  73.852  1.00  0.00           H  
ATOM   1724  CA  ASP   110     112.033 101.541  74.564  1.00  0.00           C  
ATOM   1725  HA  ASP   110     112.190 101.044  75.522  1.00  0.00           H  
ATOM   1726  CB  ASP   110     111.027 102.712  74.790  1.00  0.00           C  
ATOM   1727  HB2 ASP   110     111.281 103.468  74.046  1.00  0.00           H  
ATOM   1728  HB3 ASP   110     109.994 102.396  74.643  1.00  0.00           H  
ATOM   1729  CG  ASP   110     111.122 103.222  76.223  1.00  0.00           C  
ATOM   1730  OD1 ASP   110     111.040 102.363  77.135  1.00  0.00           O  
ATOM   1731  OD2 ASP   110     111.360 104.445  76.499  1.00  0.00           O  
ATOM   1732  C   ASP   110     111.479 100.509  73.628  1.00  0.00           C  
ATOM   1733  O   ASP   110     110.690  99.633  74.009  1.00  0.00           O  
ATOM   1734  N   MET   111     111.767 100.519  72.313  1.00  0.00           N  
ATOM   1735  H   MET   111     112.064 101.367  71.854  1.00  0.00           H  
ATOM   1736  CA  MET   111     111.400  99.293  71.444  1.00  0.00           C  
ATOM   1737  HA  MET   111     110.347  99.025  71.536  1.00  0.00           H  
ATOM   1738  CB  MET   111     111.652  99.529  69.966  1.00  0.00           C  
ATOM   1739  HB2 MET   111     111.015 100.370  69.689  1.00  0.00           H  
ATOM   1740  HB3 MET   111     112.704  99.806  69.908  1.00  0.00           H  
ATOM   1741  CG  MET   111     111.411  98.361  68.955  1.00  0.00           C  
ATOM   1742  HG2 MET   111     110.553  97.784  69.301  1.00  0.00           H  
ATOM   1743  HG3 MET   111     111.233  98.753  67.954  1.00  0.00           H  
ATOM   1744  SD  MET   111     112.671  97.148  68.646  1.00  0.00           S  
ATOM   1745  CE  MET   111     114.181  98.133  68.345  1.00  0.00           C  
ATOM   1746  HE1 MET   111     114.598  97.880  67.371  1.00  0.00           H  
ATOM   1747  HE2 MET   111     114.004  99.208  68.392  1.00  0.00           H  
ATOM   1748  HE3 MET   111     114.851  97.839  69.154  1.00  0.00           H  
ATOM   1749  C   MET   111     112.136  97.960  71.874  1.00  0.00           C  
ATOM   1750  O   MET   111     111.643  96.844  72.080  1.00  0.00           O  
ATOM   1751  N   THR   112     113.442  98.134  72.179  1.00  0.00           N  
ATOM   1752  H   THR   112     113.839  99.062  72.142  1.00  0.00           H  
ATOM   1753  CA  THR   112     114.317  97.098  72.768  1.00  0.00           C  
ATOM   1754  HA  THR   112     114.265  96.298  72.029  1.00  0.00           H  
ATOM   1755  CB  THR   112     115.704  97.740  72.805  1.00  0.00           C  
ATOM   1756  HB  THR   112     115.753  98.508  73.577  1.00  0.00           H  
ATOM   1757  CG2 THR   112     116.704  96.561  73.149  1.00  0.00           C  
ATOM   1758 HG21 THR   112     116.410  95.678  72.582  1.00  0.00           H  
ATOM   1759 HG22 THR   112     117.730  96.876  72.958  1.00  0.00           H  
ATOM   1760 HG23 THR   112     116.565  96.188  74.163  1.00  0.00           H  
ATOM   1761  OG1 THR   112     116.099  98.119  71.578  1.00  0.00           O  
ATOM   1762  HG1 THR   112     115.732  98.992  71.423  1.00  0.00           H  
ATOM   1763  C   THR   112     113.857  96.504  74.036  1.00  0.00           C  
ATOM   1764  O   THR   112     113.888  95.282  74.187  1.00  0.00           O  
ATOM   1765  N   ARG   113     113.295  97.299  75.003  1.00  0.00           N  
ATOM   1766  H   ARG   113     113.434  98.279  74.806  1.00  0.00           H  
ATOM   1767  CA  ARG   113     112.582  96.928  76.341  1.00  0.00           C  
ATOM   1768  HA  ARG   113     113.120  96.117  76.833  1.00  0.00           H  
ATOM   1769  CB  ARG   113     112.388  98.213  77.146  1.00  0.00           C  
ATOM   1770  HB2 ARG   113     111.951  98.994  76.524  1.00  0.00           H  
ATOM   1771  HB3 ARG   113     111.676  97.935  77.923  1.00  0.00           H  
ATOM   1772  CG  ARG   113     113.713  98.662  77.735  1.00  0.00           C  
ATOM   1773  HG2 ARG   113     114.306  97.921  78.271  1.00  0.00           H  
ATOM   1774  HG3 ARG   113     114.293  99.134  76.942  1.00  0.00           H  
ATOM   1775  CD  ARG   113     113.359  99.608  78.818  1.00  0.00           C  
ATOM   1776  HD2 ARG   113     112.564  99.262  79.479  1.00  0.00           H  
ATOM   1777  HD3 ARG   113     114.209  99.572  79.499  1.00  0.00           H  
ATOM   1778  NE  ARG   113     113.083 100.935  78.391  1.00  0.00           N  
ATOM   1779  HE  ARG   113     112.167 101.162  78.033  1.00  0.00           H  
ATOM   1780  CZ  ARG   113     113.962 101.924  78.481  1.00  0.00           C  
ATOM   1781  NH1 ARG   113     115.254 101.788  78.744  1.00  0.00           N  
ATOM   1782 HH11 ARG   113     115.876 102.550  78.972  1.00  0.00           H  
ATOM   1783 HH12 ARG   113     115.678 100.884  78.893  1.00  0.00           H  
ATOM   1784  NH2 ARG   113     113.531 103.140  78.306  1.00  0.00           N  
ATOM   1785 HH21 ARG   113     112.555 103.359  78.164  1.00  0.00           H  
ATOM   1786 HH22 ARG   113     114.217 103.877  78.388  1.00  0.00           H  
ATOM   1787  C   ARG   113     111.189  96.348  76.167  1.00  0.00           C  
ATOM   1788  O   ARG   113     110.886  95.373  76.852  1.00  0.00           O  
ATOM   1789  N   TYR   114     110.343  96.871  75.272  1.00  0.00           N  
ATOM   1790  H   TYR   114     110.633  97.716  74.800  1.00  0.00           H  
ATOM   1791  CA  TYR   114     109.120  96.211  74.798  1.00  0.00           C  
ATOM   1792  HA  TYR   114     108.504  96.046  75.682  1.00  0.00           H  
ATOM   1793  CB  TYR   114     108.357  97.189  73.870  1.00  0.00           C  
ATOM   1794  HB2 TYR   114     108.185  98.165  74.322  1.00  0.00           H  
ATOM   1795  HB3 TYR   114     108.967  97.288  72.972  1.00  0.00           H  
ATOM   1796  CG  TYR   114     106.967  96.685  73.590  1.00  0.00           C  
ATOM   1797  CD1 TYR   114     105.929  96.956  74.488  1.00  0.00           C  
ATOM   1798  HD1 TYR   114     106.175  97.520  75.376  1.00  0.00           H  
ATOM   1799  CE1 TYR   114     104.608  96.741  74.108  1.00  0.00           C  
ATOM   1800  HE1 TYR   114     103.704  96.879  74.684  1.00  0.00           H  
ATOM   1801  CZ  TYR   114     104.332  96.207  72.851  1.00  0.00           C  
ATOM   1802  OH  TYR   114     103.113  96.072  72.443  1.00  0.00           O  
ATOM   1803  HH  TYR   114     103.047  95.416  71.746  1.00  0.00           H  
ATOM   1804  CE2 TYR   114     105.344  95.857  71.965  1.00  0.00           C  
ATOM   1805  HE2 TYR   114     105.116  95.437  70.996  1.00  0.00           H  
ATOM   1806  CD2 TYR   114     106.647  95.996  72.406  1.00  0.00           C  
ATOM   1807  HD2 TYR   114     107.443  95.847  71.691  1.00  0.00           H  
ATOM   1808  C   TYR   114     109.344  94.790  74.188  1.00  0.00           C  
ATOM   1809  O   TYR   114     108.524  93.853  74.433  1.00  0.00           O  
ATOM   1810  N   ALA   115     110.435  94.597  73.474  1.00  0.00           N  
ATOM   1811  H   ALA   115     111.081  95.349  73.281  1.00  0.00           H  
ATOM   1812  CA  ALA   115     110.750  93.312  72.947  1.00  0.00           C  
ATOM   1813  HA  ALA   115     109.833  92.894  72.531  1.00  0.00           H  
ATOM   1814  CB  ALA   115     111.735  93.544  71.837  1.00  0.00           C  
ATOM   1815  HB1 ALA   115     112.593  94.081  72.243  1.00  0.00           H  
ATOM   1816  HB2 ALA   115     112.069  92.681  71.261  1.00  0.00           H  
ATOM   1817  HB3 ALA   115     111.168  94.252  71.232  1.00  0.00           H  
ATOM   1818  C   ALA   115     111.354  92.408  74.056  1.00  0.00           C  
ATOM   1819  O   ALA   115     111.160  91.194  73.929  1.00  0.00           O  
ATOM   1820  N   TYR   116     112.124  92.952  74.998  1.00  0.00           N  
ATOM   1821  H   TYR   116     112.443  93.894  74.822  1.00  0.00           H  
ATOM   1822  CA  TYR   116     112.500  92.314  76.236  1.00  0.00           C  
ATOM   1823  HA  TYR   116     113.084  91.429  75.982  1.00  0.00           H  
ATOM   1824  CB  TYR   116     113.419  93.218  76.970  1.00  0.00           C  
ATOM   1825  HB2 TYR   116     114.339  93.313  76.393  1.00  0.00           H  
ATOM   1826  HB3 TYR   116     112.870  94.160  76.982  1.00  0.00           H  
ATOM   1827  CG  TYR   116     113.871  92.852  78.392  1.00  0.00           C  
ATOM   1828  CD1 TYR   116     113.297  93.575  79.445  1.00  0.00           C  
ATOM   1829  HD1 TYR   116     112.573  94.339  79.201  1.00  0.00           H  
ATOM   1830  CE1 TYR   116     113.750  93.345  80.798  1.00  0.00           C  
ATOM   1831  HE1 TYR   116     113.491  93.867  81.708  1.00  0.00           H  
ATOM   1832  CZ  TYR   116     114.603  92.251  81.042  1.00  0.00           C  
ATOM   1833  OH  TYR   116     115.104  92.107  82.263  1.00  0.00           O  
ATOM   1834  HH  TYR   116     115.840  91.491  82.228  1.00  0.00           H  
ATOM   1835  CE2 TYR   116     115.065  91.480  79.983  1.00  0.00           C  
ATOM   1836  HE2 TYR   116     115.785  90.679  80.065  1.00  0.00           H  
ATOM   1837  CD2 TYR   116     114.800  91.812  78.623  1.00  0.00           C  
ATOM   1838  HD2 TYR   116     115.175  91.244  77.785  1.00  0.00           H  
ATOM   1839  C   TYR   116     111.360  91.796  77.131  1.00  0.00           C  
ATOM   1840  O   TYR   116     111.335  90.655  77.538  1.00  0.00           O  
ATOM   1841  N   TYR   117     110.297  92.573  77.356  1.00  0.00           N  
ATOM   1842  H   TYR   117     110.283  93.532  77.042  1.00  0.00           H  
ATOM   1843  CA  TYR   117     109.020  92.030  77.876  1.00  0.00           C  
ATOM   1844  HA  TYR   117     109.126  91.573  78.860  1.00  0.00           H  
ATOM   1845  CB  TYR   117     108.076  93.180  78.098  1.00  0.00           C  
ATOM   1846  HB2 TYR   117     107.703  93.300  77.081  1.00  0.00           H  
ATOM   1847  HB3 TYR   117     107.184  92.844  78.626  1.00  0.00           H  
ATOM   1848  CG  TYR   117     108.555  94.399  78.860  1.00  0.00           C  
ATOM   1849  CD1 TYR   117     109.660  94.407  79.785  1.00  0.00           C  
ATOM   1850  HD1 TYR   117     110.249  93.506  79.877  1.00  0.00           H  
ATOM   1851  CE1 TYR   117     110.124  95.651  80.343  1.00  0.00           C  
ATOM   1852  HE1 TYR   117     110.973  95.736  81.005  1.00  0.00           H  
ATOM   1853  CZ  TYR   117     109.564  96.876  79.822  1.00  0.00           C  
ATOM   1854  OH  TYR   117     110.111  98.105  80.018  1.00  0.00           O  
ATOM   1855  HH  TYR   117     109.482  98.821  79.905  1.00  0.00           H  
ATOM   1856  CE2 TYR   117     108.302  96.800  79.142  1.00  0.00           C  
ATOM   1857  HE2 TYR   117     107.779  97.678  78.792  1.00  0.00           H  
ATOM   1858  CD2 TYR   117     107.814  95.572  78.626  1.00  0.00           C  
ATOM   1859  HD2 TYR   117     106.889  95.493  78.074  1.00  0.00           H  
ATOM   1860  C   TYR   117     108.290  90.973  77.011  1.00  0.00           C  
ATOM   1861  O   TYR   117     107.693  90.094  77.689  1.00  0.00           O  
ATOM   1862  N   TYR   118     108.269  91.065  75.641  1.00  0.00           N  
ATOM   1863  H   TYR   118     108.327  92.015  75.302  1.00  0.00           H  
ATOM   1864  CA  TYR   118     107.594  90.106  74.767  1.00  0.00           C  
ATOM   1865  HA  TYR   118     106.531  90.126  75.005  1.00  0.00           H  
ATOM   1866  CB  TYR   118     107.724  90.596  73.322  1.00  0.00           C  
ATOM   1867  HB2 TYR   118     107.029  91.434  73.267  1.00  0.00           H  
ATOM   1868  HB3 TYR   118     108.753  90.920  73.172  1.00  0.00           H  
ATOM   1869  CG  TYR   118     107.399  89.537  72.284  1.00  0.00           C  
ATOM   1870  CD1 TYR   118     108.317  89.396  71.201  1.00  0.00           C  
ATOM   1871  HD1 TYR   118     109.119  90.119  71.211  1.00  0.00           H  
ATOM   1872  CE1 TYR   118     108.110  88.441  70.166  1.00  0.00           C  
ATOM   1873  HE1 TYR   118     108.739  88.327  69.296  1.00  0.00           H  
ATOM   1874  CZ  TYR   118     106.905  87.613  70.290  1.00  0.00           C  
ATOM   1875  OH  TYR   118     106.701  86.757  69.276  1.00  0.00           O  
ATOM   1876  HH  TYR   118     106.146  86.036  69.584  1.00  0.00           H  
ATOM   1877  CE2 TYR   118     106.060  87.749  71.404  1.00  0.00           C  
ATOM   1878  HE2 TYR   118     105.140  87.184  71.394  1.00  0.00           H  
ATOM   1879  CD2 TYR   118     106.287  88.697  72.393  1.00  0.00           C  
ATOM   1880  HD2 TYR   118     105.556  88.880  73.167  1.00  0.00           H  
ATOM   1881  C   TYR   118     108.172  88.681  75.017  1.00  0.00           C  
ATOM   1882  O   TYR   118     107.437  87.760  75.234  1.00  0.00           O  
ATOM   1883  N   SER   119     109.469  88.601  74.955  1.00  0.00           N  
ATOM   1884  H   SER   119     110.057  89.406  74.794  1.00  0.00           H  
ATOM   1885  CA  SER   119     110.128  87.286  75.291  1.00  0.00           C  
ATOM   1886  HA  SER   119     109.643  86.565  74.633  1.00  0.00           H  
ATOM   1887  CB  SER   119     111.615  87.301  74.957  1.00  0.00           C  
ATOM   1888  HB2 SER   119     112.127  87.998  75.619  1.00  0.00           H  
ATOM   1889  HB3 SER   119     112.046  86.332  75.207  1.00  0.00           H  
ATOM   1890  OG  SER   119     111.693  87.663  73.548  1.00  0.00           O  
ATOM   1891  HG  SER   119     112.160  86.947  73.111  1.00  0.00           H  
ATOM   1892  C   SER   119     109.822  86.800  76.707  1.00  0.00           C  
ATOM   1893  O   SER   119     109.383  85.621  76.780  1.00  0.00           O  
ATOM   1894  N   GLY   120     109.845  87.648  77.736  1.00  0.00           N  
ATOM   1895  H   GLY   120     110.106  88.607  77.561  1.00  0.00           H  
ATOM   1896  CA  GLY   120     109.537  87.257  79.115  1.00  0.00           C  
ATOM   1897  HA2 GLY   120     110.185  86.395  79.272  1.00  0.00           H  
ATOM   1898  HA3 GLY   120     109.849  88.023  79.825  1.00  0.00           H  
ATOM   1899  C   GLY   120     108.093  86.796  79.502  1.00  0.00           C  
ATOM   1900  O   GLY   120     107.872  85.702  79.951  1.00  0.00           O  
ATOM   1901  N   ILE   121     107.158  87.742  79.287  1.00  0.00           N  
ATOM   1902  H   ILE   121     107.384  88.646  78.899  1.00  0.00           H  
ATOM   1903  CA  ILE   121     105.652  87.587  79.422  1.00  0.00           C  
ATOM   1904  HA  ILE   121     105.362  87.232  80.410  1.00  0.00           H  
ATOM   1905  CB  ILE   121     104.861  88.960  79.339  1.00  0.00           C  
ATOM   1906  HB  ILE   121     105.007  89.305  78.316  1.00  0.00           H  
ATOM   1907  CG2 ILE   121     103.391  88.834  79.682  1.00  0.00           C  
ATOM   1908 HG21 ILE   121     102.744  89.606  79.264  1.00  0.00           H  
ATOM   1909 HG22 ILE   121     103.041  87.923  79.197  1.00  0.00           H  
ATOM   1910 HG23 ILE   121     103.278  88.693  80.757  1.00  0.00           H  
ATOM   1911  CG1 ILE   121     105.535  90.030  80.217  1.00  0.00           C  
ATOM   1912 HG12 ILE   121     105.447  89.621  81.224  1.00  0.00           H  
ATOM   1913 HG13 ILE   121     106.585  90.185  79.969  1.00  0.00           H  
ATOM   1914  CD1 ILE   121     104.936  91.472  80.073  1.00  0.00           C  
ATOM   1915 HD11 ILE   121     105.391  92.023  80.896  1.00  0.00           H  
ATOM   1916 HD12 ILE   121     105.220  91.878  79.102  1.00  0.00           H  
ATOM   1917 HD13 ILE   121     103.851  91.485  80.175  1.00  0.00           H  
ATOM   1918  C   ILE   121     105.150  86.622  78.346  1.00  0.00           C  
ATOM   1919  O   ILE   121     104.453  85.715  78.799  1.00  0.00           O  
ATOM   1920  N   GLY   122     105.520  86.800  77.102  1.00  0.00           N  
ATOM   1921  H   GLY   122     106.212  87.497  76.867  1.00  0.00           H  
ATOM   1922  CA  GLY   122     105.061  85.872  75.998  1.00  0.00           C  
ATOM   1923  HA2 GLY   122     103.988  86.055  75.943  1.00  0.00           H  
ATOM   1924  HA3 GLY   122     105.345  86.243  75.013  1.00  0.00           H  
ATOM   1925  C   GLY   122     105.439  84.407  76.259  1.00  0.00           C  
ATOM   1926  O   GLY   122     104.560  83.502  76.245  1.00  0.00           O  
ATOM   1927  N   ALA   123     106.649  84.190  76.746  1.00  0.00           N  
ATOM   1928  H   ALA   123     107.290  84.971  76.735  1.00  0.00           H  
ATOM   1929  CA  ALA   123     107.065  82.820  77.229  1.00  0.00           C  
ATOM   1930  HA  ALA   123     106.843  81.995  76.552  1.00  0.00           H  
ATOM   1931  CB  ALA   123     108.608  82.800  77.319  1.00  0.00           C  
ATOM   1932  HB1 ALA   123     108.936  81.760  77.321  1.00  0.00           H  
ATOM   1933  HB2 ALA   123     108.906  83.328  76.413  1.00  0.00           H  
ATOM   1934  HB3 ALA   123     108.879  83.426  78.169  1.00  0.00           H  
ATOM   1935  C   ALA   123     106.506  82.356  78.577  1.00  0.00           C  
ATOM   1936  O   ALA   123     106.464  81.212  78.942  1.00  0.00           O  
ATOM   1937  N   GLY   124     106.096  83.363  79.393  1.00  0.00           N  
ATOM   1938  H   GLY   124     106.043  84.268  78.947  1.00  0.00           H  
ATOM   1939  CA  GLY   124     105.351  83.171  80.662  1.00  0.00           C  
ATOM   1940  HA2 GLY   124     105.777  82.450  81.359  1.00  0.00           H  
ATOM   1941  HA3 GLY   124     105.458  84.139  81.153  1.00  0.00           H  
ATOM   1942  C   GLY   124     103.888  82.567  80.370  1.00  0.00           C  
ATOM   1943  O   GLY   124     103.421  81.572  80.891  1.00  0.00           O  
ATOM   1944  N   VAL   125     103.153  83.240  79.497  1.00  0.00           N  
ATOM   1945  H   VAL   125     103.434  84.193  79.311  1.00  0.00           H  
ATOM   1946  CA  VAL   125     101.805  82.868  79.014  1.00  0.00           C  
ATOM   1947  HA  VAL   125     101.195  82.561  79.864  1.00  0.00           H  
ATOM   1948  CB  VAL   125     101.104  83.970  78.177  1.00  0.00           C  
ATOM   1949  HB  VAL   125     100.148  83.470  78.024  1.00  0.00           H  
ATOM   1950  CG1 VAL   125     100.676  85.265  78.997  1.00  0.00           C  
ATOM   1951 HG11 VAL   125     101.509  85.954  79.136  1.00  0.00           H  
ATOM   1952 HG12 VAL   125      99.823  85.695  78.472  1.00  0.00           H  
ATOM   1953 HG13 VAL   125     100.333  85.086  80.016  1.00  0.00           H  
ATOM   1954  CG2 VAL   125     101.819  84.520  76.953  1.00  0.00           C  
ATOM   1955 HG21 VAL   125     101.040  85.057  76.412  1.00  0.00           H  
ATOM   1956 HG22 VAL   125     102.761  84.961  77.279  1.00  0.00           H  
ATOM   1957 HG23 VAL   125     102.042  83.671  76.306  1.00  0.00           H  
ATOM   1958  C   VAL   125     101.756  81.600  78.138  1.00  0.00           C  
ATOM   1959  O   VAL   125     100.779  80.892  78.290  1.00  0.00           O  
ATOM   1960  N   LEU   126     102.834  81.318  77.383  1.00  0.00           N  
ATOM   1961  H   LEU   126     103.667  81.878  77.493  1.00  0.00           H  
ATOM   1962  CA  LEU   126     103.000  80.006  76.809  1.00  0.00           C  
ATOM   1963  HA  LEU   126     102.147  79.724  76.191  1.00  0.00           H  
ATOM   1964  CB  LEU   126     104.225  79.904  75.879  1.00  0.00           C  
ATOM   1965  HB2 LEU   126     104.108  80.749  75.200  1.00  0.00           H  
ATOM   1966  HB3 LEU   126     105.070  80.020  76.557  1.00  0.00           H  
ATOM   1967  CG  LEU   126     104.304  78.564  75.129  1.00  0.00           C  
ATOM   1968  HG  LEU   126     103.963  77.672  75.655  1.00  0.00           H  
ATOM   1969  CD1 LEU   126     103.440  78.658  73.827  1.00  0.00           C  
ATOM   1970 HD11 LEU   126     103.737  79.404  73.089  1.00  0.00           H  
ATOM   1971 HD12 LEU   126     103.415  77.637  73.446  1.00  0.00           H  
ATOM   1972 HD13 LEU   126     102.378  78.814  74.016  1.00  0.00           H  
ATOM   1973  CD2 LEU   126     105.734  78.348  74.659  1.00  0.00           C  
ATOM   1974 HD21 LEU   126     106.122  79.198  74.098  1.00  0.00           H  
ATOM   1975 HD22 LEU   126     106.443  78.086  75.444  1.00  0.00           H  
ATOM   1976 HD23 LEU   126     105.697  77.484  73.996  1.00  0.00           H  
ATOM   1977  C   LEU   126     102.994  78.894  77.875  1.00  0.00           C  
ATOM   1978  O   LEU   126     102.167  78.049  77.856  1.00  0.00           O  
ATOM   1979  N   VAL   127     103.977  78.912  78.772  1.00  0.00           N  
ATOM   1980  H   VAL   127     104.600  79.701  78.865  1.00  0.00           H  
ATOM   1981  CA  VAL   127     104.257  77.728  79.646  1.00  0.00           C  
ATOM   1982  HA  VAL   127     104.299  76.871  78.973  1.00  0.00           H  
ATOM   1983  CB  VAL   127     105.587  77.862  80.347  1.00  0.00           C  
ATOM   1984  HB  VAL   127     106.447  78.072  79.711  1.00  0.00           H  
ATOM   1985  CG1 VAL   127     105.689  78.842  81.464  1.00  0.00           C  
ATOM   1986 HG11 VAL   127     105.138  78.413  82.301  1.00  0.00           H  
ATOM   1987 HG12 VAL   127     106.728  79.042  81.726  1.00  0.00           H  
ATOM   1988 HG13 VAL   127     105.093  79.727  81.245  1.00  0.00           H  
ATOM   1989  CG2 VAL   127     105.743  76.466  80.952  1.00  0.00           C  
ATOM   1990 HG21 VAL   127     104.902  76.217  81.599  1.00  0.00           H  
ATOM   1991 HG22 VAL   127     105.715  75.756  80.126  1.00  0.00           H  
ATOM   1992 HG23 VAL   127     106.636  76.361  81.569  1.00  0.00           H  
ATOM   1993  C   VAL   127     103.062  77.556  80.644  1.00  0.00           C  
ATOM   1994  O   VAL   127     102.406  76.482  80.767  1.00  0.00           O  
ATOM   1995  N   ALA   128     102.573  78.691  81.208  1.00  0.00           N  
ATOM   1996  H   ALA   128     103.126  79.521  81.051  1.00  0.00           H  
ATOM   1997  CA  ALA   128     101.377  78.670  82.081  1.00  0.00           C  
ATOM   1998  HA  ALA   128     101.558  77.991  82.914  1.00  0.00           H  
ATOM   1999  CB  ALA   128     101.301  80.045  82.709  1.00  0.00           C  
ATOM   2000  HB1 ALA   128     102.333  80.265  82.984  1.00  0.00           H  
ATOM   2001  HB2 ALA   128     100.902  80.810  82.041  1.00  0.00           H  
ATOM   2002  HB3 ALA   128     100.713  80.127  83.622  1.00  0.00           H  
ATOM   2003  C   ALA   128     100.042  78.204  81.460  1.00  0.00           C  
ATOM   2004  O   ALA   128      99.304  77.559  82.190  1.00  0.00           O  
ATOM   2005  N   ALA   129      99.827  78.388  80.218  1.00  0.00           N  
ATOM   2006  H   ALA   129     100.464  79.020  79.755  1.00  0.00           H  
ATOM   2007  CA  ALA   129      98.649  77.892  79.502  1.00  0.00           C  
ATOM   2008  HA  ALA   129      97.696  78.060  80.004  1.00  0.00           H  
ATOM   2009  CB  ALA   129      98.666  78.678  78.160  1.00  0.00           C  
ATOM   2010  HB1 ALA   129      97.905  78.289  77.483  1.00  0.00           H  
ATOM   2011  HB2 ALA   129      98.379  79.711  78.356  1.00  0.00           H  
ATOM   2012  HB3 ALA   129      99.549  78.583  77.529  1.00  0.00           H  
ATOM   2013  C   ALA   129      98.823  76.412  79.165  1.00  0.00           C  
ATOM   2014  O   ALA   129      97.774  75.760  79.276  1.00  0.00           O  
ATOM   2015  N   TYR   130     100.003  75.903  78.785  1.00  0.00           N  
ATOM   2016  H   TYR   130     100.758  76.566  78.682  1.00  0.00           H  
ATOM   2017  CA  TYR   130     100.271  74.443  78.635  1.00  0.00           C  
ATOM   2018  HA  TYR   130      99.569  74.063  77.893  1.00  0.00           H  
ATOM   2019  CB  TYR   130     101.685  74.267  78.064  1.00  0.00           C  
ATOM   2020  HB2 TYR   130     101.724  74.611  77.031  1.00  0.00           H  
ATOM   2021  HB3 TYR   130     102.434  74.796  78.654  1.00  0.00           H  
ATOM   2022  CG  TYR   130     102.021  72.781  77.937  1.00  0.00           C  
ATOM   2023  CD1 TYR   130     101.878  72.151  76.707  1.00  0.00           C  
ATOM   2024  HD1 TYR   130     101.549  72.752  75.872  1.00  0.00           H  
ATOM   2025  CE1 TYR   130     101.891  70.750  76.595  1.00  0.00           C  
ATOM   2026  HE1 TYR   130     101.555  70.216  75.718  1.00  0.00           H  
ATOM   2027  CZ  TYR   130     102.282  69.979  77.728  1.00  0.00           C  
ATOM   2028  OH  TYR   130     102.424  68.643  77.729  1.00  0.00           O  
ATOM   2029  HH  TYR   130     102.239  68.373  76.827  1.00  0.00           H  
ATOM   2030  CE2 TYR   130     102.496  70.626  78.983  1.00  0.00           C  
ATOM   2031  HE2 TYR   130     102.898  70.046  79.801  1.00  0.00           H  
ATOM   2032  CD2 TYR   130     102.290  71.986  79.069  1.00  0.00           C  
ATOM   2033  HD2 TYR   130     102.328  72.445  80.046  1.00  0.00           H  
ATOM   2034  C   TYR   130     100.055  73.798  80.016  1.00  0.00           C  
ATOM   2035  O   TYR   130      99.316  72.841  80.118  1.00  0.00           O  
ATOM   2036  N   ILE   131     100.536  74.411  81.131  1.00  0.00           N  
ATOM   2037  H   ILE   131     101.166  75.163  80.892  1.00  0.00           H  
ATOM   2038  CA  ILE   131     100.341  73.852  82.469  1.00  0.00           C  
ATOM   2039  HA  ILE   131     100.683  72.821  82.565  1.00  0.00           H  
ATOM   2040  CB  ILE   131     101.075  74.558  83.609  1.00  0.00           C  
ATOM   2041  HB  ILE   131     100.922  75.629  83.476  1.00  0.00           H  
ATOM   2042  CG2 ILE   131     100.578  74.139  84.967  1.00  0.00           C  
ATOM   2043 HG21 ILE   131      99.561  74.510  85.098  1.00  0.00           H  
ATOM   2044 HG22 ILE   131     100.641  73.056  85.077  1.00  0.00           H  
ATOM   2045 HG23 ILE   131     101.175  74.598  85.755  1.00  0.00           H  
ATOM   2046  CG1 ILE   131     102.559  74.267  83.355  1.00  0.00           C  
ATOM   2047 HG12 ILE   131     102.672  73.230  83.672  1.00  0.00           H  
ATOM   2048 HG13 ILE   131     102.845  74.418  82.315  1.00  0.00           H  
ATOM   2049  CD1 ILE   131     103.449  75.051  84.359  1.00  0.00           C  
ATOM   2050 HD11 ILE   131     103.026  76.055  84.399  1.00  0.00           H  
ATOM   2051 HD12 ILE   131     103.167  74.679  85.344  1.00  0.00           H  
ATOM   2052 HD13 ILE   131     104.468  75.053  83.972  1.00  0.00           H  
ATOM   2053  C   ILE   131      98.854  73.634  82.734  1.00  0.00           C  
ATOM   2054  O   ILE   131      98.295  72.578  82.932  1.00  0.00           O  
ATOM   2055  N   GLN   132      98.124  74.738  82.756  1.00  0.00           N  
ATOM   2056  H   GLN   132      98.575  75.574  82.411  1.00  0.00           H  
ATOM   2057  CA  GLN   132      96.676  74.811  83.148  1.00  0.00           C  
ATOM   2058  HA  GLN   132      96.621  74.277  84.097  1.00  0.00           H  
ATOM   2059  CB  GLN   132      96.140  76.233  83.429  1.00  0.00           C  
ATOM   2060  HB2 GLN   132      95.196  76.116  83.961  1.00  0.00           H  
ATOM   2061  HB3 GLN   132      96.831  76.725  84.113  1.00  0.00           H  
ATOM   2062  CG  GLN   132      96.088  77.111  82.171  1.00  0.00           C  
ATOM   2063  HG2 GLN   132      97.011  77.688  82.111  1.00  0.00           H  
ATOM   2064  HG3 GLN   132      95.937  76.477  81.298  1.00  0.00           H  
ATOM   2065  CD  GLN   132      94.838  78.070  82.110  1.00  0.00           C  
ATOM   2066  OE1 GLN   132      93.708  77.666  82.404  1.00  0.00           O  
ATOM   2067  NE2 GLN   132      94.999  79.369  81.839  1.00  0.00           N  
ATOM   2068 HE21 GLN   132      94.156  79.925  81.839  1.00  0.00           H  
ATOM   2069 HE22 GLN   132      95.836  79.672  81.362  1.00  0.00           H  
ATOM   2070  C   GLN   132      95.845  73.781  82.342  1.00  0.00           C  
ATOM   2071  O   GLN   132      95.123  73.014  83.041  1.00  0.00           O  
ATOM   2072  N   VAL   133      96.054  73.634  81.028  1.00  0.00           N  
ATOM   2073  H   VAL   133      96.739  74.258  80.627  1.00  0.00           H  
ATOM   2074  CA  VAL   133      95.206  72.696  80.215  1.00  0.00           C  
ATOM   2075  HA  VAL   133      94.236  72.708  80.711  1.00  0.00           H  
ATOM   2076  CB  VAL   133      94.960  73.188  78.853  1.00  0.00           C  
ATOM   2077  HB  VAL   133      95.859  73.255  78.241  1.00  0.00           H  
ATOM   2078  CG1 VAL   133      93.941  72.219  78.154  1.00  0.00           C  
ATOM   2079 HG11 VAL   133      93.479  72.715  77.300  1.00  0.00           H  
ATOM   2080 HG12 VAL   133      94.518  71.322  77.932  1.00  0.00           H  
ATOM   2081 HG13 VAL   133      93.188  71.901  78.876  1.00  0.00           H  
ATOM   2082  CG2 VAL   133      94.148  74.547  78.912  1.00  0.00           C  
ATOM   2083 HG21 VAL   133      93.658  74.720  77.954  1.00  0.00           H  
ATOM   2084 HG22 VAL   133      93.359  74.555  79.664  1.00  0.00           H  
ATOM   2085 HG23 VAL   133      94.818  75.395  79.051  1.00  0.00           H  
ATOM   2086  C   VAL   133      95.715  71.250  80.270  1.00  0.00           C  
ATOM   2087  O   VAL   133      94.959  70.329  80.516  1.00  0.00           O  
ATOM   2088  N   SER   134      97.040  71.003  80.154  1.00  0.00           N  
ATOM   2089  H   SER   134      97.580  71.849  80.039  1.00  0.00           H  
ATOM   2090  CA  SER   134      97.545  69.649  80.408  1.00  0.00           C  
ATOM   2091  HA  SER   134      97.115  69.028  79.623  1.00  0.00           H  
ATOM   2092  CB  SER   134      99.080  69.614  80.166  1.00  0.00           C  
ATOM   2093  HB2 SER   134      99.383  68.576  80.308  1.00  0.00           H  
ATOM   2094  HB3 SER   134      99.359  69.879  79.146  1.00  0.00           H  
ATOM   2095  OG  SER   134      99.769  70.499  81.098  1.00  0.00           O  
ATOM   2096  HG  SER   134      99.696  71.416  80.823  1.00  0.00           H  
ATOM   2097  C   SER   134      97.201  69.049  81.785  1.00  0.00           C  
ATOM   2098  O   SER   134      96.981  67.823  81.931  1.00  0.00           O  
ATOM   2099  N   PHE   135      97.253  69.906  82.784  1.00  0.00           N  
ATOM   2100  H   PHE   135      97.504  70.867  82.603  1.00  0.00           H  
ATOM   2101  CA  PHE   135      96.710  69.697  84.107  1.00  0.00           C  
ATOM   2102  HA  PHE   135      97.172  68.848  84.611  1.00  0.00           H  
ATOM   2103  CB  PHE   135      97.109  70.824  85.060  1.00  0.00           C  
ATOM   2104  HB2 PHE   135      98.193  70.913  84.992  1.00  0.00           H  
ATOM   2105  HB3 PHE   135      96.705  71.742  84.633  1.00  0.00           H  
ATOM   2106  CG  PHE   135      96.561  70.734  86.522  1.00  0.00           C  
ATOM   2107  CD1 PHE   135      96.904  69.604  87.296  1.00  0.00           C  
ATOM   2108  HD1 PHE   135      97.706  68.986  86.922  1.00  0.00           H  
ATOM   2109  CE1 PHE   135      96.263  69.397  88.502  1.00  0.00           C  
ATOM   2110  HE1 PHE   135      96.602  68.534  89.055  1.00  0.00           H  
ATOM   2111  CZ  PHE   135      95.203  70.207  88.863  1.00  0.00           C  
ATOM   2112  HZ  PHE   135      94.741  70.021  89.821  1.00  0.00           H  
ATOM   2113  CE2 PHE   135      94.934  71.413  88.147  1.00  0.00           C  
ATOM   2114  HE2 PHE   135      94.200  72.064  88.599  1.00  0.00           H  
ATOM   2115  CD2 PHE   135      95.496  71.585  86.880  1.00  0.00           C  
ATOM   2116  HD2 PHE   135      95.184  72.482  86.365  1.00  0.00           H  
ATOM   2117  C   PHE   135      95.188  69.375  84.232  1.00  0.00           C  
ATOM   2118  O   PHE   135      94.881  68.248  84.471  1.00  0.00           O  
ATOM   2119  N   TRP   136      94.366  70.315  83.866  1.00  0.00           N  
ATOM   2120  H   TRP   136      94.763  71.206  83.601  1.00  0.00           H  
ATOM   2121  CA  TRP   136      92.895  70.159  84.035  1.00  0.00           C  
ATOM   2122  HA  TRP   136      92.834  69.839  85.075  1.00  0.00           H  
ATOM   2123  CB  TRP   136      92.098  71.392  84.021  1.00  0.00           C  
ATOM   2124  HB2 TRP   136      92.632  72.035  83.321  1.00  0.00           H  
ATOM   2125  HB3 TRP   136      91.104  71.226  83.606  1.00  0.00           H  
ATOM   2126  CG  TRP   136      91.852  72.143  85.328  1.00  0.00           C  
ATOM   2127  CD1 TRP   136      91.100  71.646  86.326  1.00  0.00           C  
ATOM   2128  HD1 TRP   136      90.471  70.774  86.217  1.00  0.00           H  
ATOM   2129  NE1 TRP   136      91.247  72.371  87.506  1.00  0.00           N  
ATOM   2130  HE1 TRP   136      90.877  72.031  88.382  1.00  0.00           H  
ATOM   2131  CE2 TRP   136      91.928  73.538  87.238  1.00  0.00           C  
ATOM   2132  CZ2 TRP   136      92.284  74.614  88.055  1.00  0.00           C  
ATOM   2133  HZ2 TRP   136      91.928  74.646  89.074  1.00  0.00           H  
ATOM   2134  CH2 TRP   136      93.251  75.526  87.600  1.00  0.00           C  
ATOM   2135  HH2 TRP   136      93.590  76.351  88.209  1.00  0.00           H  
ATOM   2136  CZ3 TRP   136      93.750  75.411  86.283  1.00  0.00           C  
ATOM   2137  HZ3 TRP   136      94.448  76.116  85.855  1.00  0.00           H  
ATOM   2138  CE3 TRP   136      93.295  74.396  85.424  1.00  0.00           C  
ATOM   2139  HE3 TRP   136      93.647  74.441  84.404  1.00  0.00           H  
ATOM   2140  CD2 TRP   136      92.439  73.373  85.907  1.00  0.00           C  
ATOM   2141  C   TRP   136      92.296  69.034  83.188  1.00  0.00           C  
ATOM   2142  O   TRP   136      91.429  68.278  83.523  1.00  0.00           O  
ATOM   2143  N   CYS   137      92.956  68.853  82.037  1.00  0.00           N  
ATOM   2144  H   CYS   137      93.723  69.479  81.834  1.00  0.00           H  
ATOM   2145  CA  CYS   137      92.608  67.749  81.154  1.00  0.00           C  
ATOM   2146  HA  CYS   137      91.535  67.787  80.968  1.00  0.00           H  
ATOM   2147  CB  CYS   137      93.290  67.967  79.785  1.00  0.00           C  
ATOM   2148  HB2 CYS   137      92.902  68.853  79.281  1.00  0.00           H  
ATOM   2149  HB3 CYS   137      94.366  68.056  79.935  1.00  0.00           H  
ATOM   2150  SG  CYS   137      92.982  66.525  78.720  1.00  0.00           S  
ATOM   2151  HG  CYS   137      93.751  65.633  79.351  1.00  0.00           H  
ATOM   2152  C   CYS   137      92.827  66.353  81.792  1.00  0.00           C  
ATOM   2153  O   CYS   137      91.921  65.528  81.905  1.00  0.00           O  
ATOM   2154  N   LEU   138      94.050  66.090  82.278  1.00  0.00           N  
ATOM   2155  H   LEU   138      94.823  66.738  82.236  1.00  0.00           H  
ATOM   2156  CA  LEU   138      94.501  64.862  82.969  1.00  0.00           C  
ATOM   2157  HA  LEU   138      94.153  64.024  82.365  1.00  0.00           H  
ATOM   2158  CB  LEU   138      95.984  64.938  82.992  1.00  0.00           C  
ATOM   2159  HB2 LEU   138      96.370  65.306  82.041  1.00  0.00           H  
ATOM   2160  HB3 LEU   138      96.353  65.745  83.625  1.00  0.00           H  
ATOM   2161  CG  LEU   138      96.608  63.627  83.487  1.00  0.00           C  
ATOM   2162  HG  LEU   138      96.112  63.279  84.393  1.00  0.00           H  
ATOM   2163  CD1 LEU   138      96.550  62.447  82.557  1.00  0.00           C  
ATOM   2164 HD11 LEU   138      95.609  62.423  82.008  1.00  0.00           H  
ATOM   2165 HD12 LEU   138      97.319  62.504  81.786  1.00  0.00           H  
ATOM   2166 HD13 LEU   138      96.680  61.571  83.192  1.00  0.00           H  
ATOM   2167  CD2 LEU   138      98.075  63.734  83.809  1.00  0.00           C  
ATOM   2168 HD21 LEU   138      98.542  62.754  83.713  1.00  0.00           H  
ATOM   2169 HD22 LEU   138      98.550  64.339  83.037  1.00  0.00           H  
ATOM   2170 HD23 LEU   138      98.324  64.104  84.804  1.00  0.00           H  
ATOM   2171  C   LEU   138      93.849  64.710  84.350  1.00  0.00           C  
ATOM   2172  O   LEU   138      93.282  63.662  84.697  1.00  0.00           O  
ATOM   2173  N   ALA   139      93.657  65.782  85.132  1.00  0.00           N  
ATOM   2174  H   ALA   139      94.270  66.547  84.889  1.00  0.00           H  
ATOM   2175  CA  ALA   139      92.856  65.828  86.405  1.00  0.00           C  
ATOM   2176  HA  ALA   139      93.318  65.062  87.027  1.00  0.00           H  
ATOM   2177  CB  ALA   139      93.121  67.154  87.124  1.00  0.00           C  
ATOM   2178  HB1 ALA   139      94.173  67.427  87.203  1.00  0.00           H  
ATOM   2179  HB2 ALA   139      92.694  67.920  86.477  1.00  0.00           H  
ATOM   2180  HB3 ALA   139      92.624  67.150  88.094  1.00  0.00           H  
ATOM   2181  C   ALA   139      91.401  65.469  86.095  1.00  0.00           C  
ATOM   2182  O   ALA   139      90.644  64.818  86.810  1.00  0.00           O  
ATOM   2183  N   ALA   140      90.819  66.009  85.035  1.00  0.00           N  
ATOM   2184  H   ALA   140      91.203  66.829  84.588  1.00  0.00           H  
ATOM   2185  CA  ALA   140      89.454  65.644  84.646  1.00  0.00           C  
ATOM   2186  HA  ALA   140      88.753  65.867  85.450  1.00  0.00           H  
ATOM   2187  CB  ALA   140      88.917  66.563  83.550  1.00  0.00           C  
ATOM   2188  HB1 ALA   140      87.883  66.368  83.268  1.00  0.00           H  
ATOM   2189  HB2 ALA   140      89.041  67.630  83.738  1.00  0.00           H  
ATOM   2190  HB3 ALA   140      89.390  66.263  82.615  1.00  0.00           H  
ATOM   2191  C   ALA   140      89.346  64.207  84.115  1.00  0.00           C  
ATOM   2192  O   ALA   140      88.227  63.686  83.984  1.00  0.00           O  
ATOM   2193  N   GLY   141      90.444  63.608  83.601  1.00  0.00           N  
ATOM   2194  H   GLY   141      91.324  64.095  83.512  1.00  0.00           H  
ATOM   2195  CA  GLY   141      90.439  62.202  83.142  1.00  0.00           C  
ATOM   2196  HA2 GLY   141      89.464  62.066  82.675  1.00  0.00           H  
ATOM   2197  HA3 GLY   141      91.325  62.084  82.519  1.00  0.00           H  
ATOM   2198  C   GLY   141      90.511  61.279  84.348  1.00  0.00           C  
ATOM   2199  O   GLY   141      89.801  60.262  84.362  1.00  0.00           O  
ATOM   2200  N   ARG   142      91.460  61.551  85.275  1.00  0.00           N  
ATOM   2201  H   ARG   142      91.887  62.465  85.225  1.00  0.00           H  
ATOM   2202  CA  ARG   142      91.694  60.637  86.436  1.00  0.00           C  
ATOM   2203  HA  ARG   142      91.864  59.594  86.168  1.00  0.00           H  
ATOM   2204  CB  ARG   142      93.003  60.883  87.270  1.00  0.00           C  
ATOM   2205  HB2 ARG   142      93.098  61.931  87.557  1.00  0.00           H  
ATOM   2206  HB3 ARG   142      93.044  60.241  88.149  1.00  0.00           H  
ATOM   2207  CG  ARG   142      94.218  60.552  86.523  1.00  0.00           C  
ATOM   2208  HG2 ARG   142      94.240  59.476  86.348  1.00  0.00           H  
ATOM   2209  HG3 ARG   142      94.118  61.038  85.552  1.00  0.00           H  
ATOM   2210  CD  ARG   142      95.483  61.033  87.225  1.00  0.00           C  
ATOM   2211  HD2 ARG   142      95.576  62.107  87.066  1.00  0.00           H  
ATOM   2212  HD3 ARG   142      95.594  60.820  88.288  1.00  0.00           H  
ATOM   2213  NE  ARG   142      96.603  60.400  86.542  1.00  0.00           N  
ATOM   2214  HE  ARG   142      96.422  59.583  85.977  1.00  0.00           H  
ATOM   2215  CZ  ARG   142      97.787  61.053  86.357  1.00  0.00           C  
ATOM   2216  NH1 ARG   142      98.166  62.117  87.000  1.00  0.00           N  
ATOM   2217 HH11 ARG   142      97.655  62.446  87.806  1.00  0.00           H  
ATOM   2218 HH12 ARG   142      99.083  62.461  86.753  1.00  0.00           H  
ATOM   2219  NH2 ARG   142      98.732  60.425  85.667  1.00  0.00           N  
ATOM   2220 HH21 ARG   142      98.599  59.519  85.240  1.00  0.00           H  
ATOM   2221 HH22 ARG   142      99.682  60.762  85.726  1.00  0.00           H  
ATOM   2222  C   ARG   142      90.459  60.609  87.366  1.00  0.00           C  
ATOM   2223  O   ARG   142      89.921  59.568  87.719  1.00  0.00           O  
ATOM   2224  N   GLN   143      89.897  61.829  87.662  1.00  0.00           N  
ATOM   2225  H   GLN   143      90.388  62.686  87.452  1.00  0.00           H  
ATOM   2226  CA  GLN   143      88.583  61.958  88.359  1.00  0.00           C  
ATOM   2227  HA  GLN   143      88.793  61.448  89.299  1.00  0.00           H  
ATOM   2228  CB  GLN   143      88.335  63.467  88.715  1.00  0.00           C  
ATOM   2229  HB2 GLN   143      88.195  64.011  87.781  1.00  0.00           H  
ATOM   2230  HB3 GLN   143      87.418  63.608  89.289  1.00  0.00           H  
ATOM   2231  CG  GLN   143      89.549  64.084  89.450  1.00  0.00           C  
ATOM   2232  HG2 GLN   143      90.523  63.701  89.143  1.00  0.00           H  
ATOM   2233  HG3 GLN   143      89.512  65.145  89.204  1.00  0.00           H  
ATOM   2234  CD  GLN   143      89.328  64.100  90.897  1.00  0.00           C  
ATOM   2235  OE1 GLN   143      88.933  63.150  91.527  1.00  0.00           O  
ATOM   2236  NE2 GLN   143      89.527  65.232  91.593  1.00  0.00           N  
ATOM   2237 HE21 GLN   143      89.859  66.039  91.085  1.00  0.00           H  
ATOM   2238 HE22 GLN   143      89.333  65.189  92.583  1.00  0.00           H  
ATOM   2239  C   GLN   143      87.311  61.213  87.796  1.00  0.00           C  
ATOM   2240  O   GLN   143      86.625  60.528  88.542  1.00  0.00           O  
ATOM   2241  N   ILE   144      86.989  61.364  86.506  1.00  0.00           N  
ATOM   2242  H   ILE   144      87.553  61.986  85.945  1.00  0.00           H  
ATOM   2243  CA  ILE   144      85.714  60.934  85.935  1.00  0.00           C  
ATOM   2244  HA  ILE   144      84.992  61.060  86.742  1.00  0.00           H  
ATOM   2245  CB  ILE   144      85.391  61.789  84.646  1.00  0.00           C  
ATOM   2246  HB  ILE   144      86.317  61.843  84.073  1.00  0.00           H  
ATOM   2247  CG2 ILE   144      84.387  61.107  83.819  1.00  0.00           C  
ATOM   2248 HG21 ILE   144      84.810  60.164  83.473  1.00  0.00           H  
ATOM   2249 HG22 ILE   144      83.406  60.935  84.262  1.00  0.00           H  
ATOM   2250 HG23 ILE   144      84.340  61.681  82.893  1.00  0.00           H  
ATOM   2251  CG1 ILE   144      85.048  63.115  85.139  1.00  0.00           C  
ATOM   2252 HG12 ILE   144      85.739  63.545  85.864  1.00  0.00           H  
ATOM   2253 HG13 ILE   144      85.210  63.794  84.302  1.00  0.00           H  
ATOM   2254  CD1 ILE   144      83.602  63.427  85.623  1.00  0.00           C  
ATOM   2255 HD11 ILE   144      83.364  62.694  86.394  1.00  0.00           H  
ATOM   2256 HD12 ILE   144      83.371  64.409  86.034  1.00  0.00           H  
ATOM   2257 HD13 ILE   144      82.956  63.131  84.796  1.00  0.00           H  
ATOM   2258  C   ILE   144      85.723  59.466  85.597  1.00  0.00           C  
ATOM   2259  O   ILE   144      84.815  58.707  85.883  1.00  0.00           O  
ATOM   2260  N   HIE   145      86.908  58.981  85.127  1.00  0.00           N  
ATOM   2261  H   HIE   145      87.668  59.639  85.231  1.00  0.00           H  
ATOM   2262  CA  HIE   145      87.307  57.521  85.019  1.00  0.00           C  
ATOM   2263  HA  HIE   145      86.815  57.062  84.162  1.00  0.00           H  
ATOM   2264  CB  HIE   145      88.823  57.332  84.713  1.00  0.00           C  
ATOM   2265  HB2 HIE   145      89.038  57.835  83.770  1.00  0.00           H  
ATOM   2266  HB3 HIE   145      89.473  57.858  85.413  1.00  0.00           H  
ATOM   2267  CG  HIE   145      89.295  55.868  84.414  1.00  0.00           C  
ATOM   2268  ND1 HIE   145      88.520  54.818  83.831  1.00  0.00           N  
ATOM   2269  CE1 HIE   145      89.389  53.797  83.747  1.00  0.00           C  
ATOM   2270  HE1 HIE   145      89.061  52.804  83.475  1.00  0.00           H  
ATOM   2271  NE2 HIE   145      90.642  54.194  84.067  1.00  0.00           N  
ATOM   2272  HE2 HIE   145      91.470  53.616  84.062  1.00  0.00           H  
ATOM   2273  CD2 HIE   145      90.615  55.459  84.583  1.00  0.00           C  
ATOM   2274  HD2 HIE   145      91.454  56.111  84.778  1.00  0.00           H  
ATOM   2275  C   HIE   145      86.859  56.787  86.318  1.00  0.00           C  
ATOM   2276  O   HIE   145      86.246  55.657  86.238  1.00  0.00           O  
ATOM   2277  N   LYS   146      87.201  57.313  87.523  1.00  0.00           N  
ATOM   2278  H   LYS   146      87.852  58.085  87.501  1.00  0.00           H  
ATOM   2279  CA  LYS   146      86.881  56.677  88.821  1.00  0.00           C  
ATOM   2280  HA  LYS   146      86.987  55.592  88.819  1.00  0.00           H  
ATOM   2281  CB  LYS   146      87.808  57.343  89.880  1.00  0.00           C  
ATOM   2282  HB2 LYS   146      87.572  58.404  89.803  1.00  0.00           H  
ATOM   2283  HB3 LYS   146      87.525  56.931  90.849  1.00  0.00           H  
ATOM   2284  CG  LYS   146      89.277  57.073  89.656  1.00  0.00           C  
ATOM   2285  HG2 LYS   146      89.421  56.009  89.847  1.00  0.00           H  
ATOM   2286  HG3 LYS   146      89.627  57.327  88.655  1.00  0.00           H  
ATOM   2287  CD  LYS   146      90.095  57.889  90.657  1.00  0.00           C  
ATOM   2288  HD2 LYS   146      90.072  58.977  90.590  1.00  0.00           H  
ATOM   2289  HD3 LYS   146      89.748  57.844  91.689  1.00  0.00           H  
ATOM   2290  CE  LYS   146      91.608  57.508  90.594  1.00  0.00           C  
ATOM   2291  HE2 LYS   146      91.908  56.469  90.730  1.00  0.00           H  
ATOM   2292  HE3 LYS   146      91.923  57.830  89.602  1.00  0.00           H  
ATOM   2293  NZ  LYS   146      92.277  58.377  91.555  1.00  0.00           N  
ATOM   2294  HZ1 LYS   146      92.030  58.247  92.526  1.00  0.00           H  
ATOM   2295  HZ2 LYS   146      93.268  58.191  91.508  1.00  0.00           H  
ATOM   2296  HZ3 LYS   146      92.073  59.331  91.292  1.00  0.00           H  
ATOM   2297  C   LYS   146      85.370  56.917  89.305  1.00  0.00           C  
ATOM   2298  O   LYS   146      84.806  56.027  89.918  1.00  0.00           O  
ATOM   2299  N   ILE   147      84.766  58.078  88.989  1.00  0.00           N  
ATOM   2300  H   ILE   147      85.276  58.784  88.479  1.00  0.00           H  
ATOM   2301  CA  ILE   147      83.258  58.344  89.205  1.00  0.00           C  
ATOM   2302  HA  ILE   147      82.995  58.231  90.257  1.00  0.00           H  
ATOM   2303  CB  ILE   147      82.958  59.785  88.736  1.00  0.00           C  
ATOM   2304  HB  ILE   147      83.530  59.987  87.830  1.00  0.00           H  
ATOM   2305  CG2 ILE   147      81.434  60.099  88.547  1.00  0.00           C  
ATOM   2306 HG21 ILE   147      80.900  59.457  87.846  1.00  0.00           H  
ATOM   2307 HG22 ILE   147      80.967  60.112  89.532  1.00  0.00           H  
ATOM   2308 HG23 ILE   147      81.313  61.126  88.201  1.00  0.00           H  
ATOM   2309  CG1 ILE   147      83.568  60.952  89.613  1.00  0.00           C  
ATOM   2310 HG12 ILE   147      82.948  61.081  90.501  1.00  0.00           H  
ATOM   2311 HG13 ILE   147      84.511  60.591  90.022  1.00  0.00           H  
ATOM   2312  CD1 ILE   147      83.904  62.292  89.163  1.00  0.00           C  
ATOM   2313 HD11 ILE   147      83.158  62.670  88.463  1.00  0.00           H  
ATOM   2314 HD12 ILE   147      83.983  63.026  89.966  1.00  0.00           H  
ATOM   2315 HD13 ILE   147      84.795  62.388  88.544  1.00  0.00           H  
ATOM   2316  C   ILE   147      82.410  57.295  88.435  1.00  0.00           C  
ATOM   2317  O   ILE   147      81.498  56.681  88.967  1.00  0.00           O  
ATOM   2318  N   ARG   148      82.755  57.061  87.181  1.00  0.00           N  
ATOM   2319  H   ARG   148      83.577  57.438  86.731  1.00  0.00           H  
ATOM   2320  CA  ARG   148      81.852  56.298  86.295  1.00  0.00           C  
ATOM   2321  HA  ARG   148      80.840  56.689  86.401  1.00  0.00           H  
ATOM   2322  CB  ARG   148      82.295  56.628  84.845  1.00  0.00           C  
ATOM   2323  HB2 ARG   148      82.726  57.620  84.713  1.00  0.00           H  
ATOM   2324  HB3 ARG   148      83.141  55.987  84.599  1.00  0.00           H  
ATOM   2325  CG  ARG   148      81.196  56.483  83.845  1.00  0.00           C  
ATOM   2326  HG2 ARG   148      80.826  55.477  84.046  1.00  0.00           H  
ATOM   2327  HG3 ARG   148      80.462  57.275  83.996  1.00  0.00           H  
ATOM   2328  CD  ARG   148      81.708  56.473  82.351  1.00  0.00           C  
ATOM   2329  HD2 ARG   148      82.272  55.559  82.165  1.00  0.00           H  
ATOM   2330  HD3 ARG   148      80.846  56.343  81.698  1.00  0.00           H  
ATOM   2331  NE  ARG   148      82.410  57.778  82.008  1.00  0.00           N  
ATOM   2332  HE  ARG   148      83.418  57.731  82.022  1.00  0.00           H  
ATOM   2333  CZ  ARG   148      81.985  58.889  81.517  1.00  0.00           C  
ATOM   2334  NH1 ARG   148      80.736  59.123  81.443  1.00  0.00           N  
ATOM   2335 HH11 ARG   148      80.127  58.451  81.888  1.00  0.00           H  
ATOM   2336 HH12 ARG   148      80.352  59.818  80.820  1.00  0.00           H  
ATOM   2337  NH2 ARG   148      82.939  59.679  81.197  1.00  0.00           N  
ATOM   2338 HH21 ARG   148      82.783  60.590  80.790  1.00  0.00           H  
ATOM   2339 HH22 ARG   148      83.931  59.504  81.273  1.00  0.00           H  
ATOM   2340  C   ARG   148      81.813  54.788  86.622  1.00  0.00           C  
ATOM   2341  O   ARG   148      80.761  54.180  86.684  1.00  0.00           O  
ATOM   2342  N   LYS   149      82.996  54.181  86.876  1.00  0.00           N  
ATOM   2343  H   LYS   149      83.788  54.806  86.845  1.00  0.00           H  
ATOM   2344  CA  LYS   149      83.151  52.834  87.501  1.00  0.00           C  
ATOM   2345  HA  LYS   149      82.611  52.129  86.869  1.00  0.00           H  
ATOM   2346  CB  LYS   149      84.675  52.596  87.587  1.00  0.00           C  
ATOM   2347  HB2 LYS   149      85.083  53.378  88.228  1.00  0.00           H  
ATOM   2348  HB3 LYS   149      84.809  51.674  88.153  1.00  0.00           H  
ATOM   2349  CG  LYS   149      85.410  52.439  86.238  1.00  0.00           C  
ATOM   2350  HG2 LYS   149      84.877  51.631  85.738  1.00  0.00           H  
ATOM   2351  HG3 LYS   149      85.441  53.351  85.642  1.00  0.00           H  
ATOM   2352  CD  LYS   149      86.852  51.978  86.517  1.00  0.00           C  
ATOM   2353  HD2 LYS   149      86.844  51.054  87.095  1.00  0.00           H  
ATOM   2354  HD3 LYS   149      87.273  51.745  85.539  1.00  0.00           H  
ATOM   2355  CE  LYS   149      87.794  52.883  87.324  1.00  0.00           C  
ATOM   2356  HE2 LYS   149      87.951  53.778  86.723  1.00  0.00           H  
ATOM   2357  HE3 LYS   149      87.396  53.122  88.310  1.00  0.00           H  
ATOM   2358  NZ  LYS   149      89.062  52.166  87.426  1.00  0.00           N  
ATOM   2359  HZ1 LYS   149      89.601  52.217  86.573  1.00  0.00           H  
ATOM   2360  HZ2 LYS   149      89.650  52.641  88.095  1.00  0.00           H  
ATOM   2361  HZ3 LYS   149      88.913  51.210  87.715  1.00  0.00           H  
ATOM   2362  C   LYS   149      82.482  52.733  88.878  1.00  0.00           C  
ATOM   2363  O   LYS   149      81.599  51.864  88.991  1.00  0.00           O  
ATOM   2364  N   GLN   150      82.693  53.697  89.802  1.00  0.00           N  
ATOM   2365  H   GLN   150      83.290  54.484  89.591  1.00  0.00           H  
ATOM   2366  CA  GLN   150      81.904  53.623  91.053  1.00  0.00           C  
ATOM   2367  HA  GLN   150      81.965  52.584  91.378  1.00  0.00           H  
ATOM   2368  CB  GLN   150      82.500  54.655  92.060  1.00  0.00           C  
ATOM   2369  HB2 GLN   150      82.679  55.595  91.538  1.00  0.00           H  
ATOM   2370  HB3 GLN   150      81.970  54.871  92.988  1.00  0.00           H  
ATOM   2371  CG  GLN   150      83.955  54.263  92.370  1.00  0.00           C  
ATOM   2372  HG2 GLN   150      83.872  53.437  93.077  1.00  0.00           H  
ATOM   2373  HG3 GLN   150      84.495  53.906  91.493  1.00  0.00           H  
ATOM   2374  CD  GLN   150      84.788  55.385  92.972  1.00  0.00           C  
ATOM   2375  OE1 GLN   150      86.045  55.403  92.917  1.00  0.00           O  
ATOM   2376  NE2 GLN   150      84.249  56.408  93.542  1.00  0.00           N  
ATOM   2377 HE21 GLN   150      83.279  56.486  93.815  1.00  0.00           H  
ATOM   2378 HE22 GLN   150      84.951  57.108  93.734  1.00  0.00           H  
ATOM   2379  C   GLN   150      80.382  53.826  91.013  1.00  0.00           C  
ATOM   2380  O   GLN   150      79.691  53.323  91.868  1.00  0.00           O  
ATOM   2381  N   PHE   151      79.826  54.598  90.033  1.00  0.00           N  
ATOM   2382  H   PHE   151      80.404  55.256  89.531  1.00  0.00           H  
ATOM   2383  CA  PHE   151      78.382  54.840  89.803  1.00  0.00           C  
ATOM   2384  HA  PHE   151      77.955  55.034  90.787  1.00  0.00           H  
ATOM   2385  CB  PHE   151      78.196  56.163  89.098  1.00  0.00           C  
ATOM   2386  HB2 PHE   151      78.346  56.961  89.825  1.00  0.00           H  
ATOM   2387  HB3 PHE   151      79.054  56.129  88.427  1.00  0.00           H  
ATOM   2388  CG  PHE   151      76.757  56.378  88.497  1.00  0.00           C  
ATOM   2389  CD1 PHE   151      75.581  56.014  89.115  1.00  0.00           C  
ATOM   2390  HD1 PHE   151      75.672  55.652  90.128  1.00  0.00           H  
ATOM   2391  CE1 PHE   151      74.358  56.370  88.529  1.00  0.00           C  
ATOM   2392  HE1 PHE   151      73.503  56.054  89.107  1.00  0.00           H  
ATOM   2393  CZ  PHE   151      74.182  57.073  87.293  1.00  0.00           C  
ATOM   2394  HZ  PHE   151      73.211  57.283  86.871  1.00  0.00           H  
ATOM   2395  CE2 PHE   151      75.407  57.262  86.610  1.00  0.00           C  
ATOM   2396  HE2 PHE   151      75.354  57.660  85.607  1.00  0.00           H  
ATOM   2397  CD2 PHE   151      76.661  56.939  87.217  1.00  0.00           C  
ATOM   2398  HD2 PHE   151      77.541  57.282  86.693  1.00  0.00           H  
ATOM   2399  C   PHE   151      77.798  53.545  89.096  1.00  0.00           C  
ATOM   2400  O   PHE   151      76.808  52.994  89.559  1.00  0.00           O  
ATOM   2401  N   PHE   152      78.468  52.915  88.134  1.00  0.00           N  
ATOM   2402  H   PHE   152      79.294  53.353  87.751  1.00  0.00           H  
ATOM   2403  CA  PHE   152      78.194  51.534  87.624  1.00  0.00           C  
ATOM   2404  HA  PHE   152      77.181  51.623  87.232  1.00  0.00           H  
ATOM   2405  CB  PHE   152      78.952  51.227  86.344  1.00  0.00           C  
ATOM   2406  HB2 PHE   152      79.032  52.141  85.755  1.00  0.00           H  
ATOM   2407  HB3 PHE   152      79.935  50.880  86.661  1.00  0.00           H  
ATOM   2408  CG  PHE   152      78.322  50.046  85.527  1.00  0.00           C  
ATOM   2409  CD1 PHE   152      77.039  50.127  84.896  1.00  0.00           C  
ATOM   2410  HD1 PHE   152      76.494  51.058  84.855  1.00  0.00           H  
ATOM   2411  CE1 PHE   152      76.612  49.106  84.115  1.00  0.00           C  
ATOM   2412  HE1 PHE   152      75.708  49.175  83.527  1.00  0.00           H  
ATOM   2413  CZ  PHE   152      77.390  47.926  83.994  1.00  0.00           C  
ATOM   2414  HZ  PHE   152      77.040  47.113  83.376  1.00  0.00           H  
ATOM   2415  CE2 PHE   152      78.580  47.747  84.740  1.00  0.00           C  
ATOM   2416  HE2 PHE   152      79.086  46.793  84.714  1.00  0.00           H  
ATOM   2417  CD2 PHE   152      79.009  48.825  85.533  1.00  0.00           C  
ATOM   2418  HD2 PHE   152      79.973  48.651  85.988  1.00  0.00           H  
ATOM   2419  C   PHE   152      78.213  50.341  88.608  1.00  0.00           C  
ATOM   2420  O   PHE   152      77.390  49.435  88.554  1.00  0.00           O  
ATOM   2421  N   HIE   153      79.200  50.345  89.506  1.00  0.00           N  
ATOM   2422  H   HIE   153      79.882  51.087  89.575  1.00  0.00           H  
ATOM   2423  CA  HIE   153      79.204  49.413  90.655  1.00  0.00           C  
ATOM   2424  HA  HIE   153      79.261  48.396  90.266  1.00  0.00           H  
ATOM   2425  CB  HIE   153      80.445  49.798  91.464  1.00  0.00           C  
ATOM   2426  HB2 HIE   153      81.363  49.667  90.891  1.00  0.00           H  
ATOM   2427  HB3 HIE   153      80.362  50.846  91.752  1.00  0.00           H  
ATOM   2428  CG  HIE   153      80.830  48.864  92.598  1.00  0.00           C  
ATOM   2429  ND1 HIE   153      81.350  47.673  92.421  1.00  0.00           N  
ATOM   2430  CE1 HIE   153      81.541  47.166  93.658  1.00  0.00           C  
ATOM   2431  HE1 HIE   153      82.137  46.311  93.943  1.00  0.00           H  
ATOM   2432  NE2 HIE   153      81.080  48.012  94.580  1.00  0.00           N  
ATOM   2433  HE2 HIE   153      81.243  47.864  95.566  1.00  0.00           H  
ATOM   2434  CD2 HIE   153      80.506  49.072  93.877  1.00  0.00           C  
ATOM   2435  HD2 HIE   153      80.045  49.929  94.346  1.00  0.00           H  
ATOM   2436  C   HIE   153      77.903  49.439  91.421  1.00  0.00           C  
ATOM   2437  O   HIE   153      77.377  48.382  91.795  1.00  0.00           O  
ATOM   2438  N   ALA   154      77.366  50.672  91.650  1.00  0.00           N  
ATOM   2439  H   ALA   154      77.758  51.518  91.263  1.00  0.00           H  
ATOM   2440  CA  ALA   154      76.091  50.879  92.315  1.00  0.00           C  
ATOM   2441  HA  ALA   154      76.084  50.290  93.232  1.00  0.00           H  
ATOM   2442  CB  ALA   154      76.004  52.316  92.822  1.00  0.00           C  
ATOM   2443  HB1 ALA   154      75.058  52.440  93.347  1.00  0.00           H  
ATOM   2444  HB2 ALA   154      76.829  52.510  93.508  1.00  0.00           H  
ATOM   2445  HB3 ALA   154      75.921  53.050  92.021  1.00  0.00           H  
ATOM   2446  C   ALA   154      74.858  50.446  91.492  1.00  0.00           C  
ATOM   2447  O   ALA   154      73.921  49.855  92.113  1.00  0.00           O  
ATOM   2448  N   ILE   155      74.767  50.790  90.219  1.00  0.00           N  
ATOM   2449  H   ILE   155      75.585  51.254  89.852  1.00  0.00           H  
ATOM   2450  CA  ILE   155      73.657  50.315  89.355  1.00  0.00           C  
ATOM   2451  HA  ILE   155      72.680  50.665  89.687  1.00  0.00           H  
ATOM   2452  CB  ILE   155      73.809  50.813  87.865  1.00  0.00           C  
ATOM   2453  HB  ILE   155      74.714  50.382  87.436  1.00  0.00           H  
ATOM   2454  CG2 ILE   155      72.597  50.287  86.974  1.00  0.00           C  
ATOM   2455 HG21 ILE   155      71.650  50.662  87.363  1.00  0.00           H  
ATOM   2456 HG22 ILE   155      72.682  50.624  85.941  1.00  0.00           H  
ATOM   2457 HG23 ILE   155      72.590  49.197  86.968  1.00  0.00           H  
ATOM   2458  CG1 ILE   155      73.709  52.402  87.770  1.00  0.00           C  
ATOM   2459 HG12 ILE   155      72.724  52.762  88.068  1.00  0.00           H  
ATOM   2460 HG13 ILE   155      74.395  52.927  88.434  1.00  0.00           H  
ATOM   2461  CD1 ILE   155      74.032  53.036  86.410  1.00  0.00           C  
ATOM   2462 HD11 ILE   155      74.112  54.115  86.549  1.00  0.00           H  
ATOM   2463 HD12 ILE   155      74.966  52.566  86.104  1.00  0.00           H  
ATOM   2464 HD13 ILE   155      73.221  52.853  85.705  1.00  0.00           H  
ATOM   2465  C   ILE   155      73.594  48.762  89.504  1.00  0.00           C  
ATOM   2466  O   ILE   155      72.584  48.172  89.771  1.00  0.00           O  
ATOM   2467  N   MET   156      74.729  48.082  89.342  1.00  0.00           N  
ATOM   2468  H   MET   156      75.497  48.648  89.009  1.00  0.00           H  
ATOM   2469  CA  MET   156      74.933  46.585  89.528  1.00  0.00           C  
ATOM   2470  HA  MET   156      74.303  46.058  88.812  1.00  0.00           H  
ATOM   2471  CB  MET   156      76.390  46.224  89.106  1.00  0.00           C  
ATOM   2472  HB2 MET   156      77.050  46.644  89.865  1.00  0.00           H  
ATOM   2473  HB3 MET   156      76.510  45.147  89.217  1.00  0.00           H  
ATOM   2474  CG  MET   156      76.895  46.585  87.732  1.00  0.00           C  
ATOM   2475  HG2 MET   156      76.700  47.621  87.457  1.00  0.00           H  
ATOM   2476  HG3 MET   156      77.978  46.471  87.709  1.00  0.00           H  
ATOM   2477  SD  MET   156      76.327  45.467  86.431  1.00  0.00           S  
ATOM   2478  CE  MET   156      74.788  46.267  85.951  1.00  0.00           C  
ATOM   2479  HE1 MET   156      74.915  47.268  85.540  1.00  0.00           H  
ATOM   2480  HE2 MET   156      74.371  45.752  85.086  1.00  0.00           H  
ATOM   2481  HE3 MET   156      74.029  46.173  86.728  1.00  0.00           H  
ATOM   2482  C   MET   156      74.660  46.003  90.949  1.00  0.00           C  
ATOM   2483  O   MET   156      74.782  44.847  91.169  1.00  0.00           O  
ATOM   2484  N   ARG   157      74.189  46.875  91.849  1.00  0.00           N  
ATOM   2485  H   ARG   157      74.057  47.836  91.570  1.00  0.00           H  
ATOM   2486  CA  ARG   157      73.822  46.594  93.295  1.00  0.00           C  
ATOM   2487  HA  ARG   157      73.734  45.511  93.376  1.00  0.00           H  
ATOM   2488  CB  ARG   157      75.002  47.089  94.212  1.00  0.00           C  
ATOM   2489  HB2 ARG   157      75.320  48.043  93.791  1.00  0.00           H  
ATOM   2490  HB3 ARG   157      74.658  47.242  95.234  1.00  0.00           H  
ATOM   2491  CG  ARG   157      76.078  46.130  94.380  1.00  0.00           C  
ATOM   2492  HG2 ARG   157      75.723  45.208  94.839  1.00  0.00           H  
ATOM   2493  HG3 ARG   157      76.397  45.900  93.363  1.00  0.00           H  
ATOM   2494  CD  ARG   157      77.262  46.697  95.154  1.00  0.00           C  
ATOM   2495  HD2 ARG   157      77.559  47.672  94.767  1.00  0.00           H  
ATOM   2496  HD3 ARG   157      76.883  46.761  96.174  1.00  0.00           H  
ATOM   2497  NE  ARG   157      78.338  45.732  95.062  1.00  0.00           N  
ATOM   2498  HE  ARG   157      78.598  45.216  95.891  1.00  0.00           H  
ATOM   2499  CZ  ARG   157      78.723  45.194  93.975  1.00  0.00           C  
ATOM   2500  NH1 ARG   157      78.625  45.756  92.809  1.00  0.00           N  
ATOM   2501 HH11 ARG   157      78.206  46.675  92.814  1.00  0.00           H  
ATOM   2502 HH12 ARG   157      78.960  45.268  91.991  1.00  0.00           H  
ATOM   2503  NH2 ARG   157      79.329  44.085  94.031  1.00  0.00           N  
ATOM   2504 HH21 ARG   157      79.241  43.647  94.937  1.00  0.00           H  
ATOM   2505 HH22 ARG   157      79.405  43.609  93.144  1.00  0.00           H  
ATOM   2506  C   ARG   157      72.451  47.115  93.723  1.00  0.00           C  
ATOM   2507  O   ARG   157      72.213  47.238  94.901  1.00  0.00           O  
ATOM   2508  N   GLN   158      71.586  47.450  92.747  1.00  0.00           N  
ATOM   2509  H   GLN   158      71.975  47.309  91.826  1.00  0.00           H  
ATOM   2510  CA  GLN   158      70.203  47.990  92.958  1.00  0.00           C  
ATOM   2511  HA  GLN   158      70.155  48.687  93.795  1.00  0.00           H  
ATOM   2512  CB  GLN   158      69.824  48.801  91.766  1.00  0.00           C  
ATOM   2513  HB2 GLN   158      69.823  48.143  90.898  1.00  0.00           H  
ATOM   2514  HB3 GLN   158      68.861  49.154  92.135  1.00  0.00           H  
ATOM   2515  CG  GLN   158      70.633  50.061  91.520  1.00  0.00           C  
ATOM   2516  HG2 GLN   158      71.663  49.810  91.265  1.00  0.00           H  
ATOM   2517  HG3 GLN   158      70.203  50.629  90.695  1.00  0.00           H  
ATOM   2518  CD  GLN   158      70.657  51.028  92.661  1.00  0.00           C  
ATOM   2519  OE1 GLN   158      69.584  51.617  92.902  1.00  0.00           O  
ATOM   2520  NE2 GLN   158      71.883  51.301  93.168  1.00  0.00           N  
ATOM   2521 HE21 GLN   158      72.702  50.766  92.917  1.00  0.00           H  
ATOM   2522 HE22 GLN   158      72.086  52.151  93.674  1.00  0.00           H  
ATOM   2523  C   GLN   158      69.159  46.809  93.130  1.00  0.00           C  
ATOM   2524  O   GLN   158      69.462  45.648  92.855  1.00  0.00           O  
ATOM   2525  N   GLU   159      67.968  47.086  93.675  1.00  0.00           N  
ATOM   2526  H   GLU   159      67.833  48.073  93.842  1.00  0.00           H  
ATOM   2527  CA  GLU   159      66.846  46.104  93.599  1.00  0.00           C  
ATOM   2528  HA  GLU   159      67.130  45.114  93.957  1.00  0.00           H  
ATOM   2529  CB  GLU   159      65.743  46.487  94.520  1.00  0.00           C  
ATOM   2530  HB2 GLU   159      65.255  47.372  94.111  1.00  0.00           H  
ATOM   2531  HB3 GLU   159      64.955  45.737  94.451  1.00  0.00           H  
ATOM   2532  CG  GLU   159      66.153  46.685  95.975  1.00  0.00           C  
ATOM   2533  HG2 GLU   159      66.849  47.522  96.022  1.00  0.00           H  
ATOM   2534  HG3 GLU   159      65.231  46.943  96.496  1.00  0.00           H  
ATOM   2535  CD  GLU   159      66.761  45.363  96.505  1.00  0.00           C  
ATOM   2536  OE1 GLU   159      67.704  45.286  97.262  1.00  0.00           O  
ATOM   2537  OE2 GLU   159      66.085  44.319  96.279  1.00  0.00           O  
ATOM   2538  C   GLU   159      66.412  45.987  92.151  1.00  0.00           C  
ATOM   2539  O   GLU   159      66.372  46.897  91.406  1.00  0.00           O  
ATOM   2540  N   ILE   160      65.986  44.809  91.769  1.00  0.00           N  
ATOM   2541  H   ILE   160      66.220  43.994  92.317  1.00  0.00           H  
ATOM   2542  CA  ILE   160      65.373  44.489  90.448  1.00  0.00           C  
ATOM   2543  HA  ILE   160      66.197  44.704  89.768  1.00  0.00           H  
ATOM   2544  CB  ILE   160      64.964  42.994  90.350  1.00  0.00           C  
ATOM   2545  HB  ILE   160      64.604  42.703  91.337  1.00  0.00           H  
ATOM   2546  CG2 ILE   160      63.887  42.628  89.370  1.00  0.00           C  
ATOM   2547 HG21 ILE   160      63.770  41.564  89.161  1.00  0.00           H  
ATOM   2548 HG22 ILE   160      62.889  43.032  89.540  1.00  0.00           H  
ATOM   2549 HG23 ILE   160      64.263  42.981  88.410  1.00  0.00           H  
ATOM   2550  CG1 ILE   160      66.274  42.253  90.048  1.00  0.00           C  
ATOM   2551 HG12 ILE   160      66.484  42.477  89.002  1.00  0.00           H  
ATOM   2552 HG13 ILE   160      67.120  42.640  90.614  1.00  0.00           H  
ATOM   2553  CD1 ILE   160      66.204  40.730  90.276  1.00  0.00           C  
ATOM   2554 HD11 ILE   160      67.113  40.131  90.328  1.00  0.00           H  
ATOM   2555 HD12 ILE   160      65.815  40.527  91.274  1.00  0.00           H  
ATOM   2556 HD13 ILE   160      65.545  40.350  89.495  1.00  0.00           H  
ATOM   2557  C   ILE   160      64.195  45.438  90.205  1.00  0.00           C  
ATOM   2558  O   ILE   160      64.044  45.889  89.060  1.00  0.00           O  
ATOM   2559  N   GLY   161      63.509  45.939  91.265  1.00  0.00           N  
ATOM   2560  H   GLY   161      63.752  45.374  92.067  1.00  0.00           H  
ATOM   2561  CA  GLY   161      62.468  46.868  91.146  1.00  0.00           C  
ATOM   2562  HA2 GLY   161      61.844  46.419  90.374  1.00  0.00           H  
ATOM   2563  HA3 GLY   161      61.868  46.861  92.057  1.00  0.00           H  
ATOM   2564  C   GLY   161      62.849  48.309  90.761  1.00  0.00           C  
ATOM   2565  O   GLY   161      62.090  49.028  90.199  1.00  0.00           O  
ATOM   2566  N   TRP   162      64.112  48.571  91.026  1.00  0.00           N  
ATOM   2567  H   TRP   162      64.726  47.805  91.263  1.00  0.00           H  
ATOM   2568  CA  TRP   162      64.750  49.828  90.589  1.00  0.00           C  
ATOM   2569  HA  TRP   162      64.187  50.713  90.886  1.00  0.00           H  
ATOM   2570  CB  TRP   162      66.172  49.994  91.154  1.00  0.00           C  
ATOM   2571  HB2 TRP   162      66.109  50.021  92.242  1.00  0.00           H  
ATOM   2572  HB3 TRP   162      66.856  49.170  90.950  1.00  0.00           H  
ATOM   2573  CG  TRP   162      66.752  51.373  90.855  1.00  0.00           C  
ATOM   2574  CD1 TRP   162      67.678  51.754  89.906  1.00  0.00           C  
ATOM   2575  HD1 TRP   162      68.127  51.056  89.215  1.00  0.00           H  
ATOM   2576  NE1 TRP   162      67.796  53.150  89.881  1.00  0.00           N  
ATOM   2577  HE1 TRP   162      68.365  53.626  89.196  1.00  0.00           H  
ATOM   2578  CE2 TRP   162      66.846  53.677  90.711  1.00  0.00           C  
ATOM   2579  CZ2 TRP   162      66.421  54.995  90.882  1.00  0.00           C  
ATOM   2580  HZ2 TRP   162      67.001  55.751  90.373  1.00  0.00           H  
ATOM   2581  CH2 TRP   162      65.377  55.357  91.806  1.00  0.00           C  
ATOM   2582  HH2 TRP   162      65.127  56.404  91.892  1.00  0.00           H  
ATOM   2583  CZ3 TRP   162      64.833  54.337  92.565  1.00  0.00           C  
ATOM   2584  HZ3 TRP   162      64.086  54.544  93.317  1.00  0.00           H  
ATOM   2585  CE3 TRP   162      65.228  52.991  92.391  1.00  0.00           C  
ATOM   2586  HE3 TRP   162      64.802  52.285  93.089  1.00  0.00           H  
ATOM   2587  CD2 TRP   162      66.196  52.628  91.379  1.00  0.00           C  
ATOM   2588  C   TRP   162      64.716  49.926  89.050  1.00  0.00           C  
ATOM   2589  O   TRP   162      64.229  50.869  88.402  1.00  0.00           O  
ATOM   2590  N   PHE   163      65.051  48.776  88.409  1.00  0.00           N  
ATOM   2591  H   PHE   163      65.075  47.887  88.887  1.00  0.00           H  
ATOM   2592  CA  PHE   163      64.969  48.576  86.946  1.00  0.00           C  
ATOM   2593  HA  PHE   163      65.347  49.470  86.449  1.00  0.00           H  
ATOM   2594  CB  PHE   163      65.706  47.422  86.381  1.00  0.00           C  
ATOM   2595  HB2 PHE   163      65.221  46.535  86.786  1.00  0.00           H  
ATOM   2596  HB3 PHE   163      65.669  47.295  85.299  1.00  0.00           H  
ATOM   2597  CG  PHE   163      67.200  47.370  86.692  1.00  0.00           C  
ATOM   2598  CD1 PHE   163      67.708  46.991  87.915  1.00  0.00           C  
ATOM   2599  HD1 PHE   163      66.981  46.775  88.684  1.00  0.00           H  
ATOM   2600  CE1 PHE   163      69.000  47.115  88.253  1.00  0.00           C  
ATOM   2601  HE1 PHE   163      69.240  46.999  89.300  1.00  0.00           H  
ATOM   2602  CZ  PHE   163      70.016  47.491  87.371  1.00  0.00           C  
ATOM   2603  HZ  PHE   163      71.041  47.617  87.689  1.00  0.00           H  
ATOM   2604  CE2 PHE   163      69.623  47.622  86.026  1.00  0.00           C  
ATOM   2605  HE2 PHE   163      70.318  47.890  85.244  1.00  0.00           H  
ATOM   2606  CD2 PHE   163      68.214  47.643  85.745  1.00  0.00           C  
ATOM   2607  HD2 PHE   163      67.906  47.777  84.718  1.00  0.00           H  
ATOM   2608  C   PHE   163      63.567  48.609  86.308  1.00  0.00           C  
ATOM   2609  O   PHE   163      63.520  48.625  85.120  1.00  0.00           O  
ATOM   2610  N   ASP   164      62.535  48.462  87.102  1.00  0.00           N  
ATOM   2611  H   ASP   164      62.769  48.330  88.075  1.00  0.00           H  
ATOM   2612  CA  ASP   164      61.112  48.509  86.624  1.00  0.00           C  
ATOM   2613  HA  ASP   164      61.139  48.191  85.581  1.00  0.00           H  
ATOM   2614  CB  ASP   164      60.149  47.546  87.415  1.00  0.00           C  
ATOM   2615  HB2 ASP   164      60.131  47.736  88.488  1.00  0.00           H  
ATOM   2616  HB3 ASP   164      59.162  47.809  87.037  1.00  0.00           H  
ATOM   2617  CG  ASP   164      60.392  46.045  87.085  1.00  0.00           C  
ATOM   2618  OD1 ASP   164      61.075  45.694  86.112  1.00  0.00           O  
ATOM   2619  OD2 ASP   164      59.938  45.118  87.864  1.00  0.00           O  
ATOM   2620  C   ASP   164      60.502  49.870  86.737  1.00  0.00           C  
ATOM   2621  O   ASP   164      59.564  50.143  86.086  1.00  0.00           O  
ATOM   2622  N   VAL   165      60.976  50.689  87.677  1.00  0.00           N  
ATOM   2623  H   VAL   165      61.614  50.399  88.405  1.00  0.00           H  
ATOM   2624  CA  VAL   165      60.555  52.101  87.940  1.00  0.00           C  
ATOM   2625  HA  VAL   165      59.535  52.294  87.610  1.00  0.00           H  
ATOM   2626  CB  VAL   165      60.347  52.410  89.417  1.00  0.00           C  
ATOM   2627  HB  VAL   165      59.723  53.301  89.488  1.00  0.00           H  
ATOM   2628  CG1 VAL   165      59.412  51.211  90.034  1.00  0.00           C  
ATOM   2629 HG11 VAL   165      59.170  51.428  91.074  1.00  0.00           H  
ATOM   2630 HG12 VAL   165      58.529  51.112  89.402  1.00  0.00           H  
ATOM   2631 HG13 VAL   165      60.007  50.307  89.903  1.00  0.00           H  
ATOM   2632  CG2 VAL   165      61.660  52.615  90.288  1.00  0.00           C  
ATOM   2633 HG21 VAL   165      62.120  53.575  90.051  1.00  0.00           H  
ATOM   2634 HG22 VAL   165      61.547  52.587  91.372  1.00  0.00           H  
ATOM   2635 HG23 VAL   165      62.275  51.748  90.047  1.00  0.00           H  
ATOM   2636  C   VAL   165      61.401  53.177  87.294  1.00  0.00           C  
ATOM   2637  O   VAL   165      60.835  53.879  86.471  1.00  0.00           O  
ATOM   2638  N   HIE   166      62.709  53.125  87.418  1.00  0.00           N  
ATOM   2639  H   HIE   166      63.006  52.218  87.749  1.00  0.00           H  
ATOM   2640  CA  HIE   166      63.703  54.123  86.809  1.00  0.00           C  
ATOM   2641  HA  HIE   166      63.249  55.113  86.857  1.00  0.00           H  
ATOM   2642  CB  HIE   166      64.996  54.096  87.628  1.00  0.00           C  
ATOM   2643  HB2 HIE   166      64.867  54.397  88.667  1.00  0.00           H  
ATOM   2644  HB3 HIE   166      65.352  53.066  87.597  1.00  0.00           H  
ATOM   2645  CG  HIE   166      66.158  54.984  87.175  1.00  0.00           C  
ATOM   2646  ND1 HIE   166      67.522  54.904  87.543  1.00  0.00           N  
ATOM   2647  CE1 HIE   166      68.195  55.716  86.650  1.00  0.00           C  
ATOM   2648  HE1 HIE   166      69.250  55.923  86.750  1.00  0.00           H  
ATOM   2649  NE2 HIE   166      67.359  56.357  85.871  1.00  0.00           N  
ATOM   2650  HE2 HIE   166      67.671  57.156  85.338  1.00  0.00           H  
ATOM   2651  CD2 HIE   166      66.091  55.927  86.158  1.00  0.00           C  
ATOM   2652  HD2 HIE   166      65.154  56.238  85.721  1.00  0.00           H  
ATOM   2653  C   HIE   166      63.920  53.717  85.291  1.00  0.00           C  
ATOM   2654  O   HIE   166      64.460  52.664  84.997  1.00  0.00           O  
ATOM   2655  N   ASP   167      63.577  54.544  84.355  1.00  0.00           N  
ATOM   2656  H   ASP   167      63.208  55.427  84.679  1.00  0.00           H  
ATOM   2657  CA  ASP   167      63.369  54.144  82.902  1.00  0.00           C  
ATOM   2658  HA  ASP   167      62.675  53.309  82.812  1.00  0.00           H  
ATOM   2659  CB  ASP   167      62.835  55.263  82.084  1.00  0.00           C  
ATOM   2660  HB2 ASP   167      63.686  55.916  81.892  1.00  0.00           H  
ATOM   2661  HB3 ASP   167      62.562  54.903  81.092  1.00  0.00           H  
ATOM   2662  CG  ASP   167      61.694  55.920  82.837  1.00  0.00           C  
ATOM   2663  OD1 ASP   167      60.615  55.296  83.007  1.00  0.00           O  
ATOM   2664  OD2 ASP   167      61.923  57.081  83.242  1.00  0.00           O  
ATOM   2665  C   ASP   167      64.613  53.689  82.162  1.00  0.00           C  
ATOM   2666  O   ASP   167      65.613  54.285  82.240  1.00  0.00           O  
ATOM   2667  N   VAL   168      64.516  52.648  81.273  1.00  0.00           N  
ATOM   2668  H   VAL   168      63.618  52.271  81.006  1.00  0.00           H  
ATOM   2669  CA  VAL   168      65.651  51.793  80.856  1.00  0.00           C  
ATOM   2670  HA  VAL   168      66.243  51.637  81.758  1.00  0.00           H  
ATOM   2671  CB  VAL   168      65.108  50.346  80.505  1.00  0.00           C  
ATOM   2672  HB  VAL   168      64.503  49.987  81.338  1.00  0.00           H  
ATOM   2673  CG1 VAL   168      64.255  50.324  79.197  1.00  0.00           C  
ATOM   2674 HG11 VAL   168      63.910  49.310  78.991  1.00  0.00           H  
ATOM   2675 HG12 VAL   168      63.341  50.917  79.234  1.00  0.00           H  
ATOM   2676 HG13 VAL   168      64.842  50.629  78.331  1.00  0.00           H  
ATOM   2677  CG2 VAL   168      66.133  49.295  80.440  1.00  0.00           C  
ATOM   2678 HG21 VAL   168      66.773  49.356  81.320  1.00  0.00           H  
ATOM   2679 HG22 VAL   168      65.659  48.340  80.214  1.00  0.00           H  
ATOM   2680 HG23 VAL   168      66.869  49.514  79.666  1.00  0.00           H  
ATOM   2681  C   VAL   168      66.653  52.438  79.825  1.00  0.00           C  
ATOM   2682  O   VAL   168      67.742  51.961  79.567  1.00  0.00           O  
ATOM   2683  N   GLY   169      66.186  53.550  79.184  1.00  0.00           N  
ATOM   2684  H   GLY   169      65.194  53.738  79.221  1.00  0.00           H  
ATOM   2685  CA  GLY   169      67.027  54.338  78.250  1.00  0.00           C  
ATOM   2686  HA2 GLY   169      67.811  53.680  77.875  1.00  0.00           H  
ATOM   2687  HA3 GLY   169      66.446  54.681  77.395  1.00  0.00           H  
ATOM   2688  C   GLY   169      67.755  55.534  78.902  1.00  0.00           C  
ATOM   2689  O   GLY   169      68.963  55.612  78.731  1.00  0.00           O  
ATOM   2690  N   GLU   170      67.096  56.126  79.856  1.00  0.00           N  
ATOM   2691  H   GLU   170      66.107  55.928  79.807  1.00  0.00           H  
ATOM   2692  CA  GLU   170      67.606  57.078  80.803  1.00  0.00           C  
ATOM   2693  HA  GLU   170      68.038  57.870  80.192  1.00  0.00           H  
ATOM   2694  CB  GLU   170      66.463  57.746  81.600  1.00  0.00           C  
ATOM   2695  HB2 GLU   170      65.575  58.023  81.032  1.00  0.00           H  
ATOM   2696  HB3 GLU   170      66.136  57.053  82.376  1.00  0.00           H  
ATOM   2697  CG  GLU   170      66.871  58.920  82.428  1.00  0.00           C  
ATOM   2698  HG2 GLU   170      67.759  58.737  83.034  1.00  0.00           H  
ATOM   2699  HG3 GLU   170      67.035  59.773  81.770  1.00  0.00           H  
ATOM   2700  CD  GLU   170      65.741  59.452  83.424  1.00  0.00           C  
ATOM   2701  OE1 GLU   170      64.577  59.599  82.966  1.00  0.00           O  
ATOM   2702  OE2 GLU   170      66.060  59.451  84.656  1.00  0.00           O  
ATOM   2703  C   GLU   170      68.575  56.466  81.729  1.00  0.00           C  
ATOM   2704  O   GLU   170      69.632  56.982  81.898  1.00  0.00           O  
ATOM   2705  N   LEU   171      68.242  55.358  82.435  1.00  0.00           N  
ATOM   2706  H   LEU   171      67.266  55.112  82.354  1.00  0.00           H  
ATOM   2707  CA  LEU   171      69.072  54.650  83.299  1.00  0.00           C  
ATOM   2708  HA  LEU   171      69.312  55.187  84.217  1.00  0.00           H  
ATOM   2709  CB  LEU   171      68.161  53.519  83.875  1.00  0.00           C  
ATOM   2710  HB2 LEU   171      67.371  53.922  84.509  1.00  0.00           H  
ATOM   2711  HB3 LEU   171      67.592  53.093  83.048  1.00  0.00           H  
ATOM   2712  CG  LEU   171      68.848  52.317  84.564  1.00  0.00           C  
ATOM   2713  HG  LEU   171      69.537  51.917  83.820  1.00  0.00           H  
ATOM   2714  CD1 LEU   171      69.639  52.616  85.879  1.00  0.00           C  
ATOM   2715 HD11 LEU   171      70.201  51.762  86.258  1.00  0.00           H  
ATOM   2716 HD12 LEU   171      70.359  53.418  85.714  1.00  0.00           H  
ATOM   2717 HD13 LEU   171      68.906  53.026  86.573  1.00  0.00           H  
ATOM   2718  CD2 LEU   171      67.825  51.244  84.976  1.00  0.00           C  
ATOM   2719 HD21 LEU   171      68.406  50.367  85.261  1.00  0.00           H  
ATOM   2720 HD22 LEU   171      67.237  51.630  85.808  1.00  0.00           H  
ATOM   2721 HD23 LEU   171      67.304  50.984  84.054  1.00  0.00           H  
ATOM   2722  C   LEU   171      70.391  54.223  82.625  1.00  0.00           C  
ATOM   2723  O   LEU   171      71.402  54.178  83.325  1.00  0.00           O  
ATOM   2724  N   ASN   172      70.403  54.033  81.353  1.00  0.00           N  
ATOM   2725  H   ASN   172      69.513  54.026  80.875  1.00  0.00           H  
ATOM   2726  CA  ASN   172      71.579  53.710  80.531  1.00  0.00           C  
ATOM   2727  HA  ASN   172      72.333  53.104  81.033  1.00  0.00           H  
ATOM   2728  CB  ASN   172      71.034  53.062  79.311  1.00  0.00           C  
ATOM   2729  HB2 ASN   172      70.315  52.304  79.621  1.00  0.00           H  
ATOM   2730  HB3 ASN   172      70.611  53.714  78.546  1.00  0.00           H  
ATOM   2731  CG  ASN   172      72.136  52.360  78.564  1.00  0.00           C  
ATOM   2732  OD1 ASN   172      73.216  52.812  78.441  1.00  0.00           O  
ATOM   2733  ND2 ASN   172      71.770  51.280  77.936  1.00  0.00           N  
ATOM   2734 HD21 ASN   172      72.364  50.823  77.259  1.00  0.00           H  
ATOM   2735 HD22 ASN   172      70.764  51.193  77.921  1.00  0.00           H  
ATOM   2736  C   ASN   172      72.291  55.052  80.121  1.00  0.00           C  
ATOM   2737  O   ASN   172      73.490  55.247  80.171  1.00  0.00           O  
ATOM   2738  N   THR   173      71.505  56.024  79.652  1.00  0.00           N  
ATOM   2739  H   THR   173      70.548  55.766  79.456  1.00  0.00           H  
ATOM   2740  CA  THR   173      71.994  57.344  79.185  1.00  0.00           C  
ATOM   2741  HA  THR   173      72.591  57.180  78.288  1.00  0.00           H  
ATOM   2742  CB  THR   173      70.801  58.213  78.682  1.00  0.00           C  
ATOM   2743  HB  THR   173      69.966  58.156  79.381  1.00  0.00           H  
ATOM   2744  CG2 THR   173      71.076  59.670  78.361  1.00  0.00           C  
ATOM   2745 HG21 THR   173      70.249  60.060  77.768  1.00  0.00           H  
ATOM   2746 HG22 THR   173      70.947  60.195  79.307  1.00  0.00           H  
ATOM   2747 HG23 THR   173      72.091  59.902  78.039  1.00  0.00           H  
ATOM   2748  OG1 THR   173      70.321  57.638  77.457  1.00  0.00           O  
ATOM   2749  HG1 THR   173      69.896  56.795  77.635  1.00  0.00           H  
ATOM   2750  C   THR   173      72.748  58.121  80.224  1.00  0.00           C  
ATOM   2751  O   THR   173      73.851  58.570  80.035  1.00  0.00           O  
ATOM   2752  N   ARG   174      72.219  58.042  81.444  1.00  0.00           N  
ATOM   2753  H   ARG   174      71.369  57.536  81.647  1.00  0.00           H  
ATOM   2754  CA  ARG   174      72.750  58.686  82.656  1.00  0.00           C  
ATOM   2755  HA  ARG   174      72.526  59.745  82.532  1.00  0.00           H  
ATOM   2756  CB  ARG   174      71.975  58.201  83.911  1.00  0.00           C  
ATOM   2757  HB2 ARG   174      71.450  57.259  83.756  1.00  0.00           H  
ATOM   2758  HB3 ARG   174      72.668  58.001  84.728  1.00  0.00           H  
ATOM   2759  CG  ARG   174      70.900  59.163  84.358  1.00  0.00           C  
ATOM   2760  HG2 ARG   174      71.325  60.084  84.758  1.00  0.00           H  
ATOM   2761  HG3 ARG   174      70.227  59.351  83.521  1.00  0.00           H  
ATOM   2762  CD  ARG   174      70.036  58.597  85.532  1.00  0.00           C  
ATOM   2763  HD2 ARG   174      69.674  57.632  85.175  1.00  0.00           H  
ATOM   2764  HD3 ARG   174      70.711  58.515  86.383  1.00  0.00           H  
ATOM   2765  NE  ARG   174      68.862  59.388  85.790  1.00  0.00           N  
ATOM   2766  HE  ARG   174      68.057  59.528  85.195  1.00  0.00           H  
ATOM   2767  CZ  ARG   174      68.475  59.537  87.112  1.00  0.00           C  
ATOM   2768  NH1 ARG   174      69.228  59.297  88.159  1.00  0.00           N  
ATOM   2769 HH11 ARG   174      70.231  59.382  88.082  1.00  0.00           H  
ATOM   2770 HH12 ARG   174      68.848  59.275  89.094  1.00  0.00           H  
ATOM   2771  NH2 ARG   174      67.227  59.912  87.249  1.00  0.00           N  
ATOM   2772 HH21 ARG   174      66.672  59.957  86.406  1.00  0.00           H  
ATOM   2773 HH22 ARG   174      66.844  59.822  88.180  1.00  0.00           H  
ATOM   2774  C   ARG   174      74.227  58.508  82.900  1.00  0.00           C  
ATOM   2775  O   ARG   174      74.933  59.357  83.311  1.00  0.00           O  
ATOM   2776  N   LEU   175      74.801  57.332  82.445  1.00  0.00           N  
ATOM   2777  H   LEU   175      74.189  56.841  81.809  1.00  0.00           H  
ATOM   2778  CA  LEU   175      76.194  57.015  82.490  1.00  0.00           C  
ATOM   2779  HA  LEU   175      76.553  57.106  83.515  1.00  0.00           H  
ATOM   2780  CB  LEU   175      76.451  55.482  82.099  1.00  0.00           C  
ATOM   2781  HB2 LEU   175      75.949  55.314  81.147  1.00  0.00           H  
ATOM   2782  HB3 LEU   175      77.498  55.261  81.894  1.00  0.00           H  
ATOM   2783  CG  LEU   175      76.037  54.383  83.156  1.00  0.00           C  
ATOM   2784  HG  LEU   175      75.033  54.752  83.366  1.00  0.00           H  
ATOM   2785  CD1 LEU   175      76.020  53.020  82.540  1.00  0.00           C  
ATOM   2786 HD11 LEU   175      76.965  52.691  82.107  1.00  0.00           H  
ATOM   2787 HD12 LEU   175      75.721  52.342  83.340  1.00  0.00           H  
ATOM   2788 HD13 LEU   175      75.305  52.801  81.747  1.00  0.00           H  
ATOM   2789  CD2 LEU   175      77.012  54.400  84.373  1.00  0.00           C  
ATOM   2790 HD21 LEU   175      76.937  55.298  84.986  1.00  0.00           H  
ATOM   2791 HD22 LEU   175      76.877  53.544  85.035  1.00  0.00           H  
ATOM   2792 HD23 LEU   175      78.020  54.433  83.959  1.00  0.00           H  
ATOM   2793  C   LEU   175      77.211  57.881  81.719  1.00  0.00           C  
ATOM   2794  O   LEU   175      78.410  57.854  81.958  1.00  0.00           O  
ATOM   2795  N   THR   176      76.685  58.689  80.808  1.00  0.00           N  
ATOM   2796  H   THR   176      75.727  58.528  80.532  1.00  0.00           H  
ATOM   2797  CA  THR   176      77.335  59.678  79.916  1.00  0.00           C  
ATOM   2798  HA  THR   176      78.365  59.779  80.258  1.00  0.00           H  
ATOM   2799  CB  THR   176      77.507  59.082  78.492  1.00  0.00           C  
ATOM   2800  HB  THR   176      77.851  59.876  77.829  1.00  0.00           H  
ATOM   2801  CG2 THR   176      78.407  57.885  78.301  1.00  0.00           C  
ATOM   2802 HG21 THR   176      78.147  57.307  77.414  1.00  0.00           H  
ATOM   2803 HG22 THR   176      79.436  58.230  78.195  1.00  0.00           H  
ATOM   2804 HG23 THR   176      78.427  57.285  79.211  1.00  0.00           H  
ATOM   2805  OG1 THR   176      76.272  58.685  77.926  1.00  0.00           O  
ATOM   2806  HG1 THR   176      75.860  59.454  77.524  1.00  0.00           H  
ATOM   2807  C   THR   176      76.671  61.078  79.941  1.00  0.00           C  
ATOM   2808  O   THR   176      77.353  62.098  80.048  1.00  0.00           O  
ATOM   2809  N   ASP   177      75.370  61.124  80.039  1.00  0.00           N  
ATOM   2810  H   ASP   177      74.830  60.271  80.063  1.00  0.00           H  
ATOM   2811  CA  ASP   177      74.646  62.455  79.959  1.00  0.00           C  
ATOM   2812  HA  ASP   177      75.171  63.107  79.260  1.00  0.00           H  
ATOM   2813  CB  ASP   177      73.225  62.388  79.426  1.00  0.00           C  
ATOM   2814  HB2 ASP   177      73.314  62.175  78.360  1.00  0.00           H  
ATOM   2815  HB3 ASP   177      72.729  61.532  79.884  1.00  0.00           H  
ATOM   2816  CG  ASP   177      72.396  63.565  79.655  1.00  0.00           C  
ATOM   2817  OD1 ASP   177      72.825  64.675  79.334  1.00  0.00           O  
ATOM   2818  OD2 ASP   177      71.307  63.469  80.257  1.00  0.00           O  
ATOM   2819  C   ASP   177      74.751  63.203  81.274  1.00  0.00           C  
ATOM   2820  O   ASP   177      75.116  64.360  81.297  1.00  0.00           O  
ATOM   2821  N   ASP   178      74.450  62.634  82.487  1.00  0.00           N  
ATOM   2822  H   ASP   178      74.252  61.644  82.508  1.00  0.00           H  
ATOM   2823  CA  ASP   178      74.666  63.200  83.822  1.00  0.00           C  
ATOM   2824  HA  ASP   178      74.430  64.264  83.781  1.00  0.00           H  
ATOM   2825  CB  ASP   178      73.837  62.472  84.984  1.00  0.00           C  
ATOM   2826  HB2 ASP   178      73.871  61.385  84.908  1.00  0.00           H  
ATOM   2827  HB3 ASP   178      74.242  62.754  85.956  1.00  0.00           H  
ATOM   2828  CG  ASP   178      72.374  62.892  85.042  1.00  0.00           C  
ATOM   2829  OD1 ASP   178      71.784  62.334  86.004  1.00  0.00           O  
ATOM   2830  OD2 ASP   178      71.868  63.787  84.369  1.00  0.00           O  
ATOM   2831  C   ASP   178      76.113  63.373  84.171  1.00  0.00           C  
ATOM   2832  O   ASP   178      76.437  64.281  84.929  1.00  0.00           O  
ATOM   2833  N   VAL   179      77.034  62.576  83.632  1.00  0.00           N  
ATOM   2834  H   VAL   179      76.714  61.935  82.920  1.00  0.00           H  
ATOM   2835  CA  VAL   179      78.419  62.527  84.010  1.00  0.00           C  
ATOM   2836  HA  VAL   179      78.699  62.706  85.048  1.00  0.00           H  
ATOM   2837  CB  VAL   179      79.046  61.144  83.822  1.00  0.00           C  
ATOM   2838  HB  VAL   179      78.987  60.960  82.750  1.00  0.00           H  
ATOM   2839  CG1 VAL   179      80.569  61.129  84.083  1.00  0.00           C  
ATOM   2840 HG11 VAL   179      80.969  60.179  84.437  1.00  0.00           H  
ATOM   2841 HG12 VAL   179      81.168  61.499  83.251  1.00  0.00           H  
ATOM   2842 HG13 VAL   179      80.709  61.778  84.948  1.00  0.00           H  
ATOM   2843  CG2 VAL   179      78.253  60.023  84.518  1.00  0.00           C  
ATOM   2844 HG21 VAL   179      78.432  60.099  85.590  1.00  0.00           H  
ATOM   2845 HG22 VAL   179      77.206  59.969  84.219  1.00  0.00           H  
ATOM   2846 HG23 VAL   179      78.711  59.100  84.163  1.00  0.00           H  
ATOM   2847  C   VAL   179      79.142  63.679  83.257  1.00  0.00           C  
ATOM   2848  O   VAL   179      79.883  64.402  83.868  1.00  0.00           O  
ATOM   2849  N   SER   180      78.772  63.901  82.011  1.00  0.00           N  
ATOM   2850  H   SER   180      78.158  63.277  81.507  1.00  0.00           H  
ATOM   2851  CA  SER   180      79.310  65.010  81.178  1.00  0.00           C  
ATOM   2852  HA  SER   180      80.388  64.856  81.128  1.00  0.00           H  
ATOM   2853  CB  SER   180      78.679  64.969  79.765  1.00  0.00           C  
ATOM   2854  HB2 SER   180      77.597  64.840  79.779  1.00  0.00           H  
ATOM   2855  HB3 SER   180      78.893  65.865  79.182  1.00  0.00           H  
ATOM   2856  OG  SER   180      79.323  63.903  79.059  1.00  0.00           O  
ATOM   2857  HG  SER   180      78.692  63.486  78.469  1.00  0.00           H  
ATOM   2858  C   SER   180      79.043  66.372  81.757  1.00  0.00           C  
ATOM   2859  O   SER   180      79.798  67.320  81.533  1.00  0.00           O  
ATOM   2860  N   LYS   181      77.961  66.606  82.562  1.00  0.00           N  
ATOM   2861  H   LYS   181      77.274  65.868  82.621  1.00  0.00           H  
ATOM   2862  CA  LYS   181      77.668  67.813  83.352  1.00  0.00           C  
ATOM   2863  HA  LYS   181      77.737  68.768  82.830  1.00  0.00           H  
ATOM   2864  CB  LYS   181      76.280  67.686  83.943  1.00  0.00           C  
ATOM   2865  HB2 LYS   181      76.202  66.806  84.583  1.00  0.00           H  
ATOM   2866  HB3 LYS   181      76.062  68.582  84.523  1.00  0.00           H  
ATOM   2867  CG  LYS   181      75.133  67.552  82.890  1.00  0.00           C  
ATOM   2868  HG2 LYS   181      75.138  68.452  82.276  1.00  0.00           H  
ATOM   2869  HG3 LYS   181      75.323  66.718  82.214  1.00  0.00           H  
ATOM   2870  CD  LYS   181      73.733  67.376  83.513  1.00  0.00           C  
ATOM   2871  HD2 LYS   181      73.675  66.559  84.233  1.00  0.00           H  
ATOM   2872  HD3 LYS   181      73.368  68.241  84.065  1.00  0.00           H  
ATOM   2873  CE  LYS   181      72.642  67.104  82.464  1.00  0.00           C  
ATOM   2874  HE2 LYS   181      71.700  67.331  82.964  1.00  0.00           H  
ATOM   2875  HE3 LYS   181      72.833  67.745  81.604  1.00  0.00           H  
ATOM   2876  NZ  LYS   181      72.521  65.629  82.169  1.00  0.00           N  
ATOM   2877  HZ1 LYS   181      72.295  65.071  82.980  1.00  0.00           H  
ATOM   2878  HZ2 LYS   181      71.816  65.533  81.451  1.00  0.00           H  
ATOM   2879  HZ3 LYS   181      73.411  65.409  81.744  1.00  0.00           H  
ATOM   2880  C   LYS   181      78.780  68.023  84.442  1.00  0.00           C  
ATOM   2881  O   LYS   181      79.207  69.161  84.694  1.00  0.00           O  
ATOM   2882  N   ILE   182      79.267  66.942  85.087  1.00  0.00           N  
ATOM   2883  H   ILE   182      78.855  66.051  84.849  1.00  0.00           H  
ATOM   2884  CA  ILE   182      80.474  67.063  85.932  1.00  0.00           C  
ATOM   2885  HA  ILE   182      80.338  67.920  86.591  1.00  0.00           H  
ATOM   2886  CB  ILE   182      80.650  65.776  86.747  1.00  0.00           C  
ATOM   2887  HB  ILE   182      81.080  64.991  86.125  1.00  0.00           H  
ATOM   2888  CG2 ILE   182      81.700  66.029  87.836  1.00  0.00           C  
ATOM   2889 HG21 ILE   182      81.561  66.985  88.339  1.00  0.00           H  
ATOM   2890 HG22 ILE   182      81.824  65.257  88.596  1.00  0.00           H  
ATOM   2891 HG23 ILE   182      82.652  66.017  87.305  1.00  0.00           H  
ATOM   2892  CG1 ILE   182      79.381  65.178  87.470  1.00  0.00           C  
ATOM   2893 HG12 ILE   182      78.690  64.700  86.776  1.00  0.00           H  
ATOM   2894 HG13 ILE   182      79.766  64.388  88.116  1.00  0.00           H  
ATOM   2895  CD1 ILE   182      78.512  66.117  88.280  1.00  0.00           C  
ATOM   2896 HD11 ILE   182      77.573  65.590  88.450  1.00  0.00           H  
ATOM   2897 HD12 ILE   182      79.062  66.345  89.193  1.00  0.00           H  
ATOM   2898 HD13 ILE   182      78.103  66.941  87.695  1.00  0.00           H  
ATOM   2899  C   ILE   182      81.685  67.453  85.104  1.00  0.00           C  
ATOM   2900  O   ILE   182      82.500  68.347  85.395  1.00  0.00           O  
ATOM   2901  N   ASN   183      81.804  66.779  83.986  1.00  0.00           N  
ATOM   2902  H   ASN   183      81.178  66.003  83.820  1.00  0.00           H  
ATOM   2903  CA  ASN   183      83.022  66.822  83.132  1.00  0.00           C  
ATOM   2904  HA  ASN   183      83.856  66.449  83.726  1.00  0.00           H  
ATOM   2905  CB  ASN   183      82.945  65.731  82.041  1.00  0.00           C  
ATOM   2906  HB2 ASN   183      82.588  64.787  82.453  1.00  0.00           H  
ATOM   2907  HB3 ASN   183      82.177  66.017  81.321  1.00  0.00           H  
ATOM   2908  CG  ASN   183      84.253  65.486  81.196  1.00  0.00           C  
ATOM   2909  OD1 ASN   183      85.173  64.893  81.592  1.00  0.00           O  
ATOM   2910  ND2 ASN   183      84.137  65.953  79.938  1.00  0.00           N  
ATOM   2911 HD21 ASN   183      84.756  65.728  79.172  1.00  0.00           H  
ATOM   2912 HD22 ASN   183      83.359  66.510  79.614  1.00  0.00           H  
ATOM   2913  C   ASN   183      83.233  68.311  82.507  1.00  0.00           C  
ATOM   2914  O   ASN   183      84.329  68.829  82.250  1.00  0.00           O  
ATOM   2915  N   GLU   184      82.073  69.001  82.262  1.00  0.00           N  
ATOM   2916  H   GLU   184      81.251  68.443  82.447  1.00  0.00           H  
ATOM   2917  CA  GLU   184      81.933  70.360  81.873  1.00  0.00           C  
ATOM   2918  HA  GLU   184      82.733  70.498  81.145  1.00  0.00           H  
ATOM   2919  CB  GLU   184      80.581  70.641  81.198  1.00  0.00           C  
ATOM   2920  HB2 GLU   184      79.771  70.161  81.747  1.00  0.00           H  
ATOM   2921  HB3 GLU   184      80.452  71.720  81.112  1.00  0.00           H  
ATOM   2922  CG  GLU   184      80.423  70.033  79.836  1.00  0.00           C  
ATOM   2923  HG2 GLU   184      81.006  69.114  79.786  1.00  0.00           H  
ATOM   2924  HG3 GLU   184      79.385  69.730  79.694  1.00  0.00           H  
ATOM   2925  CD  GLU   184      80.796  71.006  78.728  1.00  0.00           C  
ATOM   2926  OE1 GLU   184      80.028  70.966  77.740  1.00  0.00           O  
ATOM   2927  OE2 GLU   184      81.737  71.763  78.905  1.00  0.00           O  
ATOM   2928  C   GLU   184      82.291  71.415  83.001  1.00  0.00           C  
ATOM   2929  O   GLU   184      82.283  72.588  82.740  1.00  0.00           O  
ATOM   2930  N   VAL   185      82.545  70.992  84.176  1.00  0.00           N  
ATOM   2931  H   VAL   185      82.386  69.998  84.256  1.00  0.00           H  
ATOM   2932  CA  VAL   185      83.162  71.839  85.349  1.00  0.00           C  
ATOM   2933  HA  VAL   185      83.314  72.826  84.914  1.00  0.00           H  
ATOM   2934  CB  VAL   185      82.117  72.180  86.464  1.00  0.00           C  
ATOM   2935  HB  VAL   185      81.334  72.641  85.862  1.00  0.00           H  
ATOM   2936  CG1 VAL   185      81.410  71.035  87.114  1.00  0.00           C  
ATOM   2937 HG11 VAL   185      82.159  70.380  87.559  1.00  0.00           H  
ATOM   2938 HG12 VAL   185      80.810  71.435  87.931  1.00  0.00           H  
ATOM   2939 HG13 VAL   185      80.770  70.522  86.396  1.00  0.00           H  
ATOM   2940  CG2 VAL   185      82.704  73.111  87.525  1.00  0.00           C  
ATOM   2941 HG21 VAL   185      83.297  73.869  87.014  1.00  0.00           H  
ATOM   2942 HG22 VAL   185      81.940  73.797  87.891  1.00  0.00           H  
ATOM   2943 HG23 VAL   185      83.277  72.593  88.293  1.00  0.00           H  
ATOM   2944  C   VAL   185      84.469  71.339  85.895  1.00  0.00           C  
ATOM   2945  O   VAL   185      85.292  72.185  86.187  1.00  0.00           O  
ATOM   2946  N   ILE   186      84.655  70.057  85.949  1.00  0.00           N  
ATOM   2947  H   ILE   186      83.886  69.476  85.648  1.00  0.00           H  
ATOM   2948  CA  ILE   186      85.829  69.344  86.647  1.00  0.00           C  
ATOM   2949  HA  ILE   186      86.019  69.879  87.577  1.00  0.00           H  
ATOM   2950  CB  ILE   186      85.509  67.844  86.898  1.00  0.00           C  
ATOM   2951  HB  ILE   186      84.464  67.903  87.200  1.00  0.00           H  
ATOM   2952  CG2 ILE   186      85.611  66.989  85.588  1.00  0.00           C  
ATOM   2953 HG21 ILE   186      84.785  66.277  85.623  1.00  0.00           H  
ATOM   2954 HG22 ILE   186      85.607  67.586  84.676  1.00  0.00           H  
ATOM   2955 HG23 ILE   186      86.404  66.243  85.645  1.00  0.00           H  
ATOM   2956  CG1 ILE   186      86.319  67.329  88.080  1.00  0.00           C  
ATOM   2957 HG12 ILE   186      87.261  66.921  87.711  1.00  0.00           H  
ATOM   2958 HG13 ILE   186      86.340  68.112  88.837  1.00  0.00           H  
ATOM   2959  CD1 ILE   186      85.601  66.124  88.716  1.00  0.00           C  
ATOM   2960 HD11 ILE   186      85.940  65.794  89.698  1.00  0.00           H  
ATOM   2961 HD12 ILE   186      84.536  66.356  88.736  1.00  0.00           H  
ATOM   2962 HD13 ILE   186      85.661  65.253  88.063  1.00  0.00           H  
ATOM   2963  C   ILE   186      87.230  69.571  86.002  1.00  0.00           C  
ATOM   2964  O   ILE   186      88.246  69.275  86.598  1.00  0.00           O  
ATOM   2965  N   GLY   187      87.291  70.024  84.768  1.00  0.00           N  
ATOM   2966  H   GLY   187      86.395  70.084  84.307  1.00  0.00           H  
ATOM   2967  CA  GLY   187      88.450  70.390  83.968  1.00  0.00           C  
ATOM   2968  HA2 GLY   187      89.369  69.969  84.375  1.00  0.00           H  
ATOM   2969  HA3 GLY   187      88.304  69.972  82.972  1.00  0.00           H  
ATOM   2970  C   GLY   187      88.601  71.861  83.962  1.00  0.00           C  
ATOM   2971  O   GLY   187      88.431  72.511  84.992  1.00  0.00           O  
ATOM   2972  N   ASP   188      88.994  72.437  82.857  1.00  0.00           N  
ATOM   2973  H   ASP   188      89.049  72.012  81.942  1.00  0.00           H  
ATOM   2974  CA  ASP   188      89.542  73.845  82.788  1.00  0.00           C  
ATOM   2975  HA  ASP   188      90.280  74.071  83.557  1.00  0.00           H  
ATOM   2976  CB  ASP   188      90.297  74.033  81.418  1.00  0.00           C  
ATOM   2977  HB2 ASP   188      90.730  75.030  81.337  1.00  0.00           H  
ATOM   2978  HB3 ASP   188      91.177  73.400  81.539  1.00  0.00           H  
ATOM   2979  CG  ASP   188      89.624  73.615  80.079  1.00  0.00           C  
ATOM   2980  OD1 ASP   188      88.634  72.863  79.982  1.00  0.00           O  
ATOM   2981  OD2 ASP   188      90.080  74.170  79.045  1.00  0.00           O  
ATOM   2982  C   ASP   188      88.510  74.926  83.035  1.00  0.00           C  
ATOM   2983  O   ASP   188      88.899  76.108  83.232  1.00  0.00           O  
ATOM   2984  N   LYS   189      87.181  74.597  83.214  1.00  0.00           N  
ATOM   2985  H   LYS   189      86.996  73.605  83.268  1.00  0.00           H  
ATOM   2986  CA  LYS   189      86.146  75.445  83.759  1.00  0.00           C  
ATOM   2987  HA  LYS   189      86.113  76.346  83.147  1.00  0.00           H  
ATOM   2988  CB  LYS   189      84.744  74.778  83.755  1.00  0.00           C  
ATOM   2989  HB2 LYS   189      84.739  73.692  83.654  1.00  0.00           H  
ATOM   2990  HB3 LYS   189      84.223  75.133  84.644  1.00  0.00           H  
ATOM   2991  CG  LYS   189      83.974  75.509  82.643  1.00  0.00           C  
ATOM   2992  HG2 LYS   189      82.934  75.213  82.782  1.00  0.00           H  
ATOM   2993  HG3 LYS   189      84.156  76.540  82.947  1.00  0.00           H  
ATOM   2994  CD  LYS   189      84.384  75.363  81.171  1.00  0.00           C  
ATOM   2995  HD2 LYS   189      84.124  76.271  80.627  1.00  0.00           H  
ATOM   2996  HD3 LYS   189      85.453  75.367  80.956  1.00  0.00           H  
ATOM   2997  CE  LYS   189      83.890  74.148  80.301  1.00  0.00           C  
ATOM   2998  HE2 LYS   189      84.175  74.324  79.264  1.00  0.00           H  
ATOM   2999  HE3 LYS   189      84.318  73.216  80.670  1.00  0.00           H  
ATOM   3000  NZ  LYS   189      82.427  73.973  80.325  1.00  0.00           N  
ATOM   3001  HZ1 LYS   189      81.996  73.963  81.239  1.00  0.00           H  
ATOM   3002  HZ2 LYS   189      81.896  74.734  79.926  1.00  0.00           H  
ATOM   3003  HZ3 LYS   189      82.141  73.093  79.919  1.00  0.00           H  
ATOM   3004  C   LYS   189      86.534  75.996  85.144  1.00  0.00           C  
ATOM   3005  O   LYS   189      86.111  77.123  85.390  1.00  0.00           O  
ATOM   3006  N   ILE   190      87.246  75.262  86.017  1.00  0.00           N  
ATOM   3007  H   ILE   190      87.252  74.260  85.890  1.00  0.00           H  
ATOM   3008  CA  ILE   190      87.787  75.838  87.245  1.00  0.00           C  
ATOM   3009  HA  ILE   190      87.090  76.403  87.863  1.00  0.00           H  
ATOM   3010  CB  ILE   190      88.329  74.656  88.133  1.00  0.00           C  
ATOM   3011  HB  ILE   190      89.050  74.103  87.531  1.00  0.00           H  
ATOM   3012  CG2 ILE   190      89.066  75.233  89.369  1.00  0.00           C  
ATOM   3013 HG21 ILE   190      88.394  75.904  89.903  1.00  0.00           H  
ATOM   3014 HG22 ILE   190      89.452  74.468  90.042  1.00  0.00           H  
ATOM   3015 HG23 ILE   190      89.895  75.799  88.942  1.00  0.00           H  
ATOM   3016  CG1 ILE   190      87.277  73.633  88.583  1.00  0.00           C  
ATOM   3017 HG12 ILE   190      86.879  73.058  87.747  1.00  0.00           H  
ATOM   3018 HG13 ILE   190      87.803  72.928  89.226  1.00  0.00           H  
ATOM   3019  CD1 ILE   190      86.102  74.305  89.340  1.00  0.00           C  
ATOM   3020 HD11 ILE   190      86.449  74.819  90.236  1.00  0.00           H  
ATOM   3021 HD12 ILE   190      85.611  74.917  88.584  1.00  0.00           H  
ATOM   3022 HD13 ILE   190      85.540  73.458  89.735  1.00  0.00           H  
ATOM   3023  C   ILE   190      88.983  76.815  86.890  1.00  0.00           C  
ATOM   3024  O   ILE   190      89.064  77.838  87.518  1.00  0.00           O  
ATOM   3025  N   GLY   191      89.785  76.469  85.855  1.00  0.00           N  
ATOM   3026  H   GLY   191      89.736  75.571  85.396  1.00  0.00           H  
ATOM   3027  CA  GLY   191      90.939  77.313  85.393  1.00  0.00           C  
ATOM   3028  HA2 GLY   191      91.542  77.512  86.279  1.00  0.00           H  
ATOM   3029  HA3 GLY   191      91.390  76.662  84.645  1.00  0.00           H  
ATOM   3030  C   GLY   191      90.619  78.633  84.732  1.00  0.00           C  
ATOM   3031  O   GLY   191      91.269  79.665  84.858  1.00  0.00           O  
ATOM   3032  N   MET   192      89.540  78.601  83.975  1.00  0.00           N  
ATOM   3033  H   MET   192      89.231  77.732  83.562  1.00  0.00           H  
ATOM   3034  CA  MET   192      88.792  79.748  83.511  1.00  0.00           C  
ATOM   3035  HA  MET   192      89.455  80.452  83.009  1.00  0.00           H  
ATOM   3036  CB  MET   192      87.597  79.304  82.550  1.00  0.00           C  
ATOM   3037  HB2 MET   192      88.014  78.778  81.691  1.00  0.00           H  
ATOM   3038  HB3 MET   192      87.003  78.620  83.156  1.00  0.00           H  
ATOM   3039  CG  MET   192      86.673  80.374  82.082  1.00  0.00           C  
ATOM   3040  HG2 MET   192      86.253  80.942  82.912  1.00  0.00           H  
ATOM   3041  HG3 MET   192      87.186  81.008  81.359  1.00  0.00           H  
ATOM   3042  SD  MET   192      85.258  79.622  81.273  1.00  0.00           S  
ATOM   3043  CE  MET   192      85.881  79.088  79.694  1.00  0.00           C  
ATOM   3044  HE1 MET   192      85.930  79.926  78.998  1.00  0.00           H  
ATOM   3045  HE2 MET   192      86.906  78.722  79.756  1.00  0.00           H  
ATOM   3046  HE3 MET   192      85.256  78.328  79.227  1.00  0.00           H  
ATOM   3047  C   MET   192      88.273  80.649  84.647  1.00  0.00           C  
ATOM   3048  O   MET   192      88.292  81.866  84.394  1.00  0.00           O  
ATOM   3049  N   PHE   193      87.842  80.186  85.821  1.00  0.00           N  
ATOM   3050  H   PHE   193      87.880  79.186  85.958  1.00  0.00           H  
ATOM   3051  CA  PHE   193      87.402  81.073  86.901  1.00  0.00           C  
ATOM   3052  HA  PHE   193      86.756  81.763  86.357  1.00  0.00           H  
ATOM   3053  CB  PHE   193      86.646  80.168  87.875  1.00  0.00           C  
ATOM   3054  HB2 PHE   193      85.846  79.769  87.252  1.00  0.00           H  
ATOM   3055  HB3 PHE   193      87.268  79.335  88.204  1.00  0.00           H  
ATOM   3056  CG  PHE   193      86.103  80.867  89.134  1.00  0.00           C  
ATOM   3057  CD1 PHE   193      84.782  81.461  89.110  1.00  0.00           C  
ATOM   3058  HD1 PHE   193      84.249  81.511  88.173  1.00  0.00           H  
ATOM   3059  CE1 PHE   193      84.285  82.146  90.229  1.00  0.00           C  
ATOM   3060  HE1 PHE   193      83.313  82.618  90.234  1.00  0.00           H  
ATOM   3061  CZ  PHE   193      85.035  82.118  91.383  1.00  0.00           C  
ATOM   3062  HZ  PHE   193      84.655  82.712  92.201  1.00  0.00           H  
ATOM   3063  CE2 PHE   193      86.332  81.517  91.429  1.00  0.00           C  
ATOM   3064  HE2 PHE   193      86.937  81.630  92.317  1.00  0.00           H  
ATOM   3065  CD2 PHE   193      86.870  80.786  90.334  1.00  0.00           C  
ATOM   3066  HD2 PHE   193      87.860  80.366  90.436  1.00  0.00           H  
ATOM   3067  C   PHE   193      88.620  81.837  87.490  1.00  0.00           C  
ATOM   3068  O   PHE   193      88.650  82.982  87.300  1.00  0.00           O  
ATOM   3069  N   PHE   194      89.719  81.096  87.822  1.00  0.00           N  
ATOM   3070  H   PHE   194      89.730  80.086  87.850  1.00  0.00           H  
ATOM   3071  CA  PHE   194      90.973  81.755  88.188  1.00  0.00           C  
ATOM   3072  HA  PHE   194      90.751  82.437  89.009  1.00  0.00           H  
ATOM   3073  CB  PHE   194      91.957  80.699  88.520  1.00  0.00           C  
ATOM   3074  HB2 PHE   194      91.896  79.947  87.733  1.00  0.00           H  
ATOM   3075  HB3 PHE   194      92.981  81.057  88.420  1.00  0.00           H  
ATOM   3076  CG  PHE   194      91.667  80.086  89.875  1.00  0.00           C  
ATOM   3077  CD1 PHE   194      92.085  80.815  90.992  1.00  0.00           C  
ATOM   3078  HD1 PHE   194      92.628  81.738  90.859  1.00  0.00           H  
ATOM   3079  CE1 PHE   194      92.066  80.194  92.208  1.00  0.00           C  
ATOM   3080  HE1 PHE   194      92.456  80.766  93.038  1.00  0.00           H  
ATOM   3081  CZ  PHE   194      91.450  78.924  92.420  1.00  0.00           C  
ATOM   3082  HZ  PHE   194      91.401  78.544  93.429  1.00  0.00           H  
ATOM   3083  CE2 PHE   194      90.836  78.319  91.315  1.00  0.00           C  
ATOM   3084  HE2 PHE   194      90.396  77.344  91.466  1.00  0.00           H  
ATOM   3085  CD2 PHE   194      90.977  78.848  90.045  1.00  0.00           C  
ATOM   3086  HD2 PHE   194      90.611  78.347  89.161  1.00  0.00           H  
ATOM   3087  C   PHE   194      91.564  82.785  87.196  1.00  0.00           C  
ATOM   3088  O   PHE   194      92.054  83.807  87.714  1.00  0.00           O  
ATOM   3089  N   GLN   195      91.754  82.523  85.856  1.00  0.00           N  
ATOM   3090  H   GLN   195      91.394  81.649  85.499  1.00  0.00           H  
ATOM   3091  CA  GLN   195      92.443  83.543  85.000  1.00  0.00           C  
ATOM   3092  HA  GLN   195      93.299  83.925  85.557  1.00  0.00           H  
ATOM   3093  CB  GLN   195      93.001  82.896  83.700  1.00  0.00           C  
ATOM   3094  HB2 GLN   195      93.725  83.546  83.209  1.00  0.00           H  
ATOM   3095  HB3 GLN   195      93.345  81.874  83.858  1.00  0.00           H  
ATOM   3096  CG  GLN   195      91.789  82.772  82.759  1.00  0.00           C  
ATOM   3097  HG2 GLN   195      91.006  82.269  83.327  1.00  0.00           H  
ATOM   3098  HG3 GLN   195      91.560  83.813  82.530  1.00  0.00           H  
ATOM   3099  CD  GLN   195      91.957  81.951  81.494  1.00  0.00           C  
ATOM   3100  OE1 GLN   195      92.722  81.011  81.381  1.00  0.00           O  
ATOM   3101  NE2 GLN   195      91.209  82.210  80.462  1.00  0.00           N  
ATOM   3102 HE21 GLN   195      90.542  82.967  80.428  1.00  0.00           H  
ATOM   3103 HE22 GLN   195      91.363  81.706  79.600  1.00  0.00           H  
ATOM   3104  C   GLN   195      91.488  84.764  84.820  1.00  0.00           C  
ATOM   3105  O   GLN   195      91.940  85.927  84.876  1.00  0.00           O  
ATOM   3106  N   SER   196      90.172  84.502  84.746  1.00  0.00           N  
ATOM   3107  H   SER   196      89.834  83.551  84.712  1.00  0.00           H  
ATOM   3108  CA  SER   196      89.159  85.552  84.665  1.00  0.00           C  
ATOM   3109  HA  SER   196      89.355  86.216  83.823  1.00  0.00           H  
ATOM   3110  CB  SER   196      87.767  84.886  84.353  1.00  0.00           C  
ATOM   3111  HB2 SER   196      87.413  84.276  85.184  1.00  0.00           H  
ATOM   3112  HB3 SER   196      87.084  85.718  84.180  1.00  0.00           H  
ATOM   3113  OG  SER   196      87.854  83.988  83.209  1.00  0.00           O  
ATOM   3114  HG  SER   196      88.149  83.132  83.531  1.00  0.00           H  
ATOM   3115  C   SER   196      89.206  86.394  85.905  1.00  0.00           C  
ATOM   3116  O   SER   196      89.518  87.564  85.858  1.00  0.00           O  
ATOM   3117  N   MET   197      89.000  85.806  87.117  1.00  0.00           N  
ATOM   3118  H   MET   197      88.761  84.825  87.125  1.00  0.00           H  
ATOM   3119  CA  MET   197      89.143  86.530  88.386  1.00  0.00           C  
ATOM   3120  HA  MET   197      88.395  87.322  88.341  1.00  0.00           H  
ATOM   3121  CB  MET   197      88.828  85.626  89.611  1.00  0.00           C  
ATOM   3122  HB2 MET   197      89.519  84.791  89.728  1.00  0.00           H  
ATOM   3123  HB3 MET   197      88.939  86.223  90.516  1.00  0.00           H  
ATOM   3124  CG  MET   197      87.358  85.036  89.637  1.00  0.00           C  
ATOM   3125  HG2 MET   197      87.207  84.325  88.825  1.00  0.00           H  
ATOM   3126  HG3 MET   197      87.336  84.361  90.492  1.00  0.00           H  
ATOM   3127  SD  MET   197      86.035  86.177  89.677  1.00  0.00           S  
ATOM   3128  CE  MET   197      85.893  86.249  91.498  1.00  0.00           C  
ATOM   3129  HE1 MET   197      85.679  85.271  91.930  1.00  0.00           H  
ATOM   3130  HE2 MET   197      86.764  86.698  91.976  1.00  0.00           H  
ATOM   3131  HE3 MET   197      85.011  86.837  91.752  1.00  0.00           H  
ATOM   3132  C   MET   197      90.518  87.222  88.688  1.00  0.00           C  
ATOM   3133  O   MET   197      90.585  88.267  89.360  1.00  0.00           O  
ATOM   3134  N   ALA   198      91.605  86.674  88.223  1.00  0.00           N  
ATOM   3135  H   ALA   198      91.458  85.733  87.887  1.00  0.00           H  
ATOM   3136  CA  ALA   198      92.900  87.266  88.167  1.00  0.00           C  
ATOM   3137  HA  ALA   198      93.196  87.463  89.197  1.00  0.00           H  
ATOM   3138  CB  ALA   198      93.970  86.225  87.843  1.00  0.00           C  
ATOM   3139  HB1 ALA   198      93.848  85.924  86.803  1.00  0.00           H  
ATOM   3140  HB2 ALA   198      94.937  86.723  87.922  1.00  0.00           H  
ATOM   3141  HB3 ALA   198      94.002  85.391  88.545  1.00  0.00           H  
ATOM   3142  C   ALA   198      93.021  88.592  87.249  1.00  0.00           C  
ATOM   3143  O   ALA   198      93.444  89.639  87.735  1.00  0.00           O  
ATOM   3144  N   THR   199      92.389  88.561  86.020  1.00  0.00           N  
ATOM   3145  H   THR   199      92.034  87.656  85.746  1.00  0.00           H  
ATOM   3146  CA  THR   199      92.197  89.718  85.180  1.00  0.00           C  
ATOM   3147  HA  THR   199      93.181  90.175  85.072  1.00  0.00           H  
ATOM   3148  CB  THR   199      91.660  89.340  83.750  1.00  0.00           C  
ATOM   3149  HB  THR   199      90.595  89.133  83.856  1.00  0.00           H  
ATOM   3150  CG2 THR   199      91.719  90.506  82.709  1.00  0.00           C  
ATOM   3151 HG21 THR   199      92.740  90.642  82.352  1.00  0.00           H  
ATOM   3152 HG22 THR   199      91.295  90.128  81.778  1.00  0.00           H  
ATOM   3153 HG23 THR   199      91.285  91.462  83.001  1.00  0.00           H  
ATOM   3154  OG1 THR   199      92.333  88.174  83.320  1.00  0.00           O  
ATOM   3155  HG1 THR   199      92.302  87.562  84.059  1.00  0.00           H  
ATOM   3156  C   THR   199      91.241  90.732  85.764  1.00  0.00           C  
ATOM   3157  O   THR   199      91.503  91.955  85.663  1.00  0.00           O  
ATOM   3158  N   PHE   200      90.205  90.341  86.449  1.00  0.00           N  
ATOM   3159  H   PHE   200      90.078  89.343  86.532  1.00  0.00           H  
ATOM   3160  CA  PHE   200      89.293  91.267  87.206  1.00  0.00           C  
ATOM   3161  HA  PHE   200      88.930  92.071  86.566  1.00  0.00           H  
ATOM   3162  CB  PHE   200      88.021  90.434  87.599  1.00  0.00           C  
ATOM   3163  HB2 PHE   200      87.459  90.203  86.694  1.00  0.00           H  
ATOM   3164  HB3 PHE   200      88.493  89.559  88.047  1.00  0.00           H  
ATOM   3165  CG  PHE   200      87.123  91.104  88.613  1.00  0.00           C  
ATOM   3166  CD1 PHE   200      86.339  92.181  88.186  1.00  0.00           C  
ATOM   3167  HD1 PHE   200      86.304  92.610  87.196  1.00  0.00           H  
ATOM   3168  CE1 PHE   200      85.648  92.890  89.205  1.00  0.00           C  
ATOM   3169  HE1 PHE   200      85.129  93.802  88.952  1.00  0.00           H  
ATOM   3170  CZ  PHE   200      85.522  92.448  90.495  1.00  0.00           C  
ATOM   3171  HZ  PHE   200      85.039  93.007  91.283  1.00  0.00           H  
ATOM   3172  CE2 PHE   200      86.216  91.333  90.843  1.00  0.00           C  
ATOM   3173  HE2 PHE   200      86.236  91.107  91.898  1.00  0.00           H  
ATOM   3174  CD2 PHE   200      87.061  90.648  89.966  1.00  0.00           C  
ATOM   3175  HD2 PHE   200      87.715  89.842  90.265  1.00  0.00           H  
ATOM   3176  C   PHE   200      89.974  92.018  88.372  1.00  0.00           C  
ATOM   3177  O   PHE   200      89.902  93.249  88.422  1.00  0.00           O  
ATOM   3178  N   PHE   201      90.641  91.331  89.294  1.00  0.00           N  
ATOM   3179  H   PHE   201      90.827  90.339  89.284  1.00  0.00           H  
ATOM   3180  CA  PHE   201      91.238  92.047  90.444  1.00  0.00           C  
ATOM   3181  HA  PHE   201      90.485  92.734  90.829  1.00  0.00           H  
ATOM   3182  CB  PHE   201      91.622  91.103  91.544  1.00  0.00           C  
ATOM   3183  HB2 PHE   201      92.332  90.335  91.235  1.00  0.00           H  
ATOM   3184  HB3 PHE   201      92.124  91.669  92.329  1.00  0.00           H  
ATOM   3185  CG  PHE   201      90.476  90.373  92.236  1.00  0.00           C  
ATOM   3186  CD1 PHE   201      90.551  89.002  92.552  1.00  0.00           C  
ATOM   3187  HD1 PHE   201      91.446  88.446  92.317  1.00  0.00           H  
ATOM   3188  CE1 PHE   201      89.485  88.373  93.156  1.00  0.00           C  
ATOM   3189  HE1 PHE   201      89.579  87.310  93.326  1.00  0.00           H  
ATOM   3190  CZ  PHE   201      88.294  88.960  93.579  1.00  0.00           C  
ATOM   3191  HZ  PHE   201      87.483  88.417  94.042  1.00  0.00           H  
ATOM   3192  CE2 PHE   201      88.304  90.383  93.421  1.00  0.00           C  
ATOM   3193  HE2 PHE   201      87.505  91.049  93.714  1.00  0.00           H  
ATOM   3194  CD2 PHE   201      89.298  91.052  92.656  1.00  0.00           C  
ATOM   3195  HD2 PHE   201      89.298  92.128  92.561  1.00  0.00           H  
ATOM   3196  C   PHE   201      92.521  92.768  90.083  1.00  0.00           C  
ATOM   3197  O   PHE   201      92.828  93.789  90.648  1.00  0.00           O  
ATOM   3198  N   THR   202      93.254  92.207  89.108  1.00  0.00           N  
ATOM   3199  H   THR   202      92.940  91.395  88.596  1.00  0.00           H  
ATOM   3200  CA  THR   202      94.517  92.874  88.700  1.00  0.00           C  
ATOM   3201  HA  THR   202      94.854  93.518  89.512  1.00  0.00           H  
ATOM   3202  CB  THR   202      95.673  92.061  88.194  1.00  0.00           C  
ATOM   3203  HB  THR   202      96.528  92.719  88.037  1.00  0.00           H  
ATOM   3204  CG2 THR   202      96.180  91.038  89.248  1.00  0.00           C  
ATOM   3205 HG21 THR   202      95.494  90.214  89.445  1.00  0.00           H  
ATOM   3206 HG22 THR   202      97.094  90.537  88.929  1.00  0.00           H  
ATOM   3207 HG23 THR   202      96.617  91.586  90.082  1.00  0.00           H  
ATOM   3208  OG1 THR   202      95.384  91.324  86.986  1.00  0.00           O  
ATOM   3209  HG1 THR   202      94.682  90.723  87.243  1.00  0.00           H  
ATOM   3210  C   THR   202      94.207  94.019  87.698  1.00  0.00           C  
ATOM   3211  O   THR   202      94.732  95.136  87.672  1.00  0.00           O  
ATOM   3212  N   GLY   203      93.184  93.803  86.852  1.00  0.00           N  
ATOM   3213  H   GLY   203      92.594  92.985  86.811  1.00  0.00           H  
ATOM   3214  CA  GLY   203      92.831  94.848  85.821  1.00  0.00           C  
ATOM   3215  HA2 GLY   203      93.765  95.164  85.358  1.00  0.00           H  
ATOM   3216  HA3 GLY   203      92.050  94.472  85.160  1.00  0.00           H  
ATOM   3217  C   GLY   203      92.343  96.123  86.523  1.00  0.00           C  
ATOM   3218  O   GLY   203      92.733  97.183  86.102  1.00  0.00           O  
ATOM   3219  N   PHE   204      91.552  96.040  87.611  1.00  0.00           N  
ATOM   3220  H   PHE   204      91.195  95.115  87.800  1.00  0.00           H  
ATOM   3221  CA  PHE   204      91.140  97.230  88.426  1.00  0.00           C  
ATOM   3222  HA  PHE   204      90.618  97.848  87.695  1.00  0.00           H  
ATOM   3223  CB  PHE   204      90.163  96.711  89.490  1.00  0.00           C  
ATOM   3224  HB2 PHE   204      90.529  95.752  89.856  1.00  0.00           H  
ATOM   3225  HB3 PHE   204      90.315  97.385  90.332  1.00  0.00           H  
ATOM   3226  CG  PHE   204      88.724  96.709  89.046  1.00  0.00           C  
ATOM   3227  CD1 PHE   204      87.746  97.019  89.978  1.00  0.00           C  
ATOM   3228  HD1 PHE   204      87.930  97.240  91.019  1.00  0.00           H  
ATOM   3229  CE1 PHE   204      86.385  96.911  89.615  1.00  0.00           C  
ATOM   3230  HE1 PHE   204      85.616  97.191  90.320  1.00  0.00           H  
ATOM   3231  CZ  PHE   204      85.973  96.515  88.357  1.00  0.00           C  
ATOM   3232  HZ  PHE   204      84.952  96.394  88.027  1.00  0.00           H  
ATOM   3233  CE2 PHE   204      86.969  96.207  87.393  1.00  0.00           C  
ATOM   3234  HE2 PHE   204      86.764  96.092  86.338  1.00  0.00           H  
ATOM   3235  CD2 PHE   204      88.349  96.336  87.707  1.00  0.00           C  
ATOM   3236  HD2 PHE   204      89.098  96.092  86.968  1.00  0.00           H  
ATOM   3237  C   PHE   204      92.339  97.922  89.120  1.00  0.00           C  
ATOM   3238  O   PHE   204      92.438  99.133  89.174  1.00  0.00           O  
ATOM   3239  N   ILE   205      93.206  97.149  89.792  1.00  0.00           N  
ATOM   3240  H   ILE   205      93.032  96.154  89.815  1.00  0.00           H  
ATOM   3241  CA  ILE   205      94.447  97.633  90.356  1.00  0.00           C  
ATOM   3242  HA  ILE   205      94.229  98.383  91.115  1.00  0.00           H  
ATOM   3243  CB  ILE   205      95.226  96.456  91.027  1.00  0.00           C  
ATOM   3244  HB  ILE   205      95.358  95.643  90.314  1.00  0.00           H  
ATOM   3245  CG2 ILE   205      96.710  96.822  91.472  1.00  0.00           C  
ATOM   3246 HG21 ILE   205      97.174  96.049  92.084  1.00  0.00           H  
ATOM   3247 HG22 ILE   205      97.266  96.831  90.535  1.00  0.00           H  
ATOM   3248 HG23 ILE   205      96.798  97.798  91.947  1.00  0.00           H  
ATOM   3249  CG1 ILE   205      94.491  95.989  92.313  1.00  0.00           C  
ATOM   3250 HG12 ILE   205      93.477  95.658  92.088  1.00  0.00           H  
ATOM   3251 HG13 ILE   205      94.891  95.096  92.793  1.00  0.00           H  
ATOM   3252  CD1 ILE   205      94.355  96.992  93.457  1.00  0.00           C  
ATOM   3253 HD11 ILE   205      93.899  96.508  94.321  1.00  0.00           H  
ATOM   3254 HD12 ILE   205      95.345  97.356  93.733  1.00  0.00           H  
ATOM   3255 HD13 ILE   205      93.603  97.753  93.249  1.00  0.00           H  
ATOM   3256  C   ILE   205      95.298  98.454  89.337  1.00  0.00           C  
ATOM   3257  O   ILE   205      95.750  99.569  89.639  1.00  0.00           O  
ATOM   3258  N   VAL   206      95.620  97.992  88.099  1.00  0.00           N  
ATOM   3259  H   VAL   206      95.235  97.098  87.831  1.00  0.00           H  
ATOM   3260  CA  VAL   206      96.365  98.777  87.115  1.00  0.00           C  
ATOM   3261  HA  VAL   206      97.351  99.012  87.517  1.00  0.00           H  
ATOM   3262  CB  VAL   206      96.655  98.003  85.776  1.00  0.00           C  
ATOM   3263  HB  VAL   206      95.703  97.509  85.580  1.00  0.00           H  
ATOM   3264  CG1 VAL   206      97.082  98.876  84.624  1.00  0.00           C  
ATOM   3265 HG11 VAL   206      97.220  98.269  83.729  1.00  0.00           H  
ATOM   3266 HG12 VAL   206      96.360  99.668  84.423  1.00  0.00           H  
ATOM   3267 HG13 VAL   206      98.019  99.377  84.864  1.00  0.00           H  
ATOM   3268  CG2 VAL   206      97.799  96.962  86.000  1.00  0.00           C  
ATOM   3269 HG21 VAL   206      97.498  96.192  86.712  1.00  0.00           H  
ATOM   3270 HG22 VAL   206      98.261  96.546  85.105  1.00  0.00           H  
ATOM   3271 HG23 VAL   206      98.579  97.425  86.603  1.00  0.00           H  
ATOM   3272  C   VAL   206      95.648 100.130  86.784  1.00  0.00           C  
ATOM   3273  O   VAL   206      96.302 101.177  86.582  1.00  0.00           O  
ATOM   3274  N   GLY   207      94.309 100.119  86.847  1.00  0.00           N  
ATOM   3275  H   GLY   207      93.810  99.309  87.186  1.00  0.00           H  
ATOM   3276  CA  GLY   207      93.455 101.375  86.825  1.00  0.00           C  
ATOM   3277  HA2 GLY   207      93.703 101.947  85.930  1.00  0.00           H  
ATOM   3278  HA3 GLY   207      92.371 101.265  86.830  1.00  0.00           H  
ATOM   3279  C   GLY   207      93.745 102.335  88.019  1.00  0.00           C  
ATOM   3280  O   GLY   207      94.033 103.517  87.885  1.00  0.00           O  
ATOM   3281  N   PHE   208      93.594 101.797  89.256  1.00  0.00           N  
ATOM   3282  H   PHE   208      93.185 100.874  89.246  1.00  0.00           H  
ATOM   3283  CA  PHE   208      93.683 102.587  90.456  1.00  0.00           C  
ATOM   3284  HA  PHE   208      93.036 103.455  90.327  1.00  0.00           H  
ATOM   3285  CB  PHE   208      93.194 101.731  91.671  1.00  0.00           C  
ATOM   3286  HB2 PHE   208      93.622 100.736  91.549  1.00  0.00           H  
ATOM   3287  HB3 PHE   208      93.586 102.149  92.599  1.00  0.00           H  
ATOM   3288  CG  PHE   208      91.694 101.698  91.665  1.00  0.00           C  
ATOM   3289  CD1 PHE   208      90.908 102.862  91.996  1.00  0.00           C  
ATOM   3290  HD1 PHE   208      91.435 103.796  92.123  1.00  0.00           H  
ATOM   3291  CE1 PHE   208      89.484 102.806  92.157  1.00  0.00           C  
ATOM   3292  HE1 PHE   208      88.860 103.675  92.306  1.00  0.00           H  
ATOM   3293  CZ  PHE   208      88.864 101.553  92.126  1.00  0.00           C  
ATOM   3294  HZ  PHE   208      87.822 101.504  92.406  1.00  0.00           H  
ATOM   3295  CE2 PHE   208      89.647 100.423  91.844  1.00  0.00           C  
ATOM   3296  HE2 PHE   208      89.168  99.456  91.823  1.00  0.00           H  
ATOM   3297  CD2 PHE   208      91.014 100.490  91.603  1.00  0.00           C  
ATOM   3298  HD2 PHE   208      91.552  99.592  91.335  1.00  0.00           H  
ATOM   3299  C   PHE   208      95.119 103.143  90.672  1.00  0.00           C  
ATOM   3300  O   PHE   208      95.231 104.233  91.343  1.00  0.00           O  
ATOM   3301  N   THR   209      96.153 102.469  90.299  1.00  0.00           N  
ATOM   3302  H   THR   209      95.919 101.606  89.828  1.00  0.00           H  
ATOM   3303  CA  THR   209      97.530 102.870  90.444  1.00  0.00           C  
ATOM   3304  HA  THR   209      97.731 103.260  91.441  1.00  0.00           H  
ATOM   3305  CB  THR   209      98.564 101.697  90.260  1.00  0.00           C  
ATOM   3306  HB  THR   209      98.769 101.461  89.216  1.00  0.00           H  
ATOM   3307  CG2 THR   209      99.882 102.082  90.999  1.00  0.00           C  
ATOM   3308 HG21 THR   209      99.995 103.166  91.019  1.00  0.00           H  
ATOM   3309 HG22 THR   209      99.970 101.681  92.009  1.00  0.00           H  
ATOM   3310 HG23 THR   209     100.651 101.595  90.400  1.00  0.00           H  
ATOM   3311  OG1 THR   209      97.993 100.496  90.763  1.00  0.00           O  
ATOM   3312  HG1 THR   209      97.243 100.268  90.208  1.00  0.00           H  
ATOM   3313  C   THR   209      97.910 103.964  89.429  1.00  0.00           C  
ATOM   3314  O   THR   209      98.644 104.837  89.747  1.00  0.00           O  
ATOM   3315  N   ARG   210      97.476 103.828  88.145  1.00  0.00           N  
ATOM   3316  H   ARG   210      97.055 102.971  87.815  1.00  0.00           H  
ATOM   3317  CA  ARG   210      98.058 104.653  87.075  1.00  0.00           C  
ATOM   3318  HA  ARG   210      98.954 105.158  87.436  1.00  0.00           H  
ATOM   3319  CB  ARG   210      98.522 103.807  85.911  1.00  0.00           C  
ATOM   3320  HB2 ARG   210      97.695 103.178  85.581  1.00  0.00           H  
ATOM   3321  HB3 ARG   210      98.828 104.421  85.064  1.00  0.00           H  
ATOM   3322  CG  ARG   210      99.665 102.918  86.409  1.00  0.00           C  
ATOM   3323  HG2 ARG   210     100.393 103.544  86.924  1.00  0.00           H  
ATOM   3324  HG3 ARG   210      99.279 102.167  87.098  1.00  0.00           H  
ATOM   3325  CD  ARG   210     100.312 102.008  85.332  1.00  0.00           C  
ATOM   3326  HD2 ARG   210     101.085 101.461  85.872  1.00  0.00           H  
ATOM   3327  HD3 ARG   210      99.494 101.426  84.907  1.00  0.00           H  
ATOM   3328  NE  ARG   210     100.979 102.760  84.278  1.00  0.00           N  
ATOM   3329  HE  ARG   210     100.342 103.073  83.560  1.00  0.00           H  
ATOM   3330  CZ  ARG   210     102.274 102.874  83.884  1.00  0.00           C  
ATOM   3331  NH1 ARG   210     103.294 102.610  84.600  1.00  0.00           N  
ATOM   3332 HH11 ARG   210     104.170 102.451  84.122  1.00  0.00           H  
ATOM   3333 HH12 ARG   210     103.271 102.483  85.601  1.00  0.00           H  
ATOM   3334  NH2 ARG   210     102.492 103.321  82.650  1.00  0.00           N  
ATOM   3335 HH21 ARG   210     103.429 103.529  82.334  1.00  0.00           H  
ATOM   3336 HH22 ARG   210     101.695 103.694  82.154  1.00  0.00           H  
ATOM   3337  C   ARG   210      97.040 105.741  86.701  1.00  0.00           C  
ATOM   3338  O   ARG   210      97.285 106.642  85.883  1.00  0.00           O  
ATOM   3339  N   GLY   211      95.871 105.777  87.398  1.00  0.00           N  
ATOM   3340  H   GLY   211      95.779 105.086  88.128  1.00  0.00           H  
ATOM   3341  CA  GLY   211      94.888 106.933  87.544  1.00  0.00           C  
ATOM   3342  HA2 GLY   211      95.420 107.845  87.812  1.00  0.00           H  
ATOM   3343  HA3 GLY   211      94.475 107.206  86.573  1.00  0.00           H  
ATOM   3344  C   GLY   211      93.675 106.662  88.502  1.00  0.00           C  
ATOM   3345  O   GLY   211      92.583 106.286  88.069  1.00  0.00           O  
ATOM   3346  N   TRP   212      93.859 106.841  89.802  1.00  0.00           N  
ATOM   3347  H   TRP   212      94.799 107.064  90.095  1.00  0.00           H  
ATOM   3348  CA  TRP   212      92.798 106.690  90.798  1.00  0.00           C  
ATOM   3349  HA  TRP   212      92.493 105.644  90.827  1.00  0.00           H  
ATOM   3350  CB  TRP   212      93.235 107.042  92.256  1.00  0.00           C  
ATOM   3351  HB2 TRP   212      94.066 106.396  92.538  1.00  0.00           H  
ATOM   3352  HB3 TRP   212      93.635 108.056  92.288  1.00  0.00           H  
ATOM   3353  CG  TRP   212      92.172 106.911  93.242  1.00  0.00           C  
ATOM   3354  CD1 TRP   212      92.000 105.749  93.876  1.00  0.00           C  
ATOM   3355  HD1 TRP   212      92.729 104.956  93.801  1.00  0.00           H  
ATOM   3356  NE1 TRP   212      90.854 105.752  94.591  1.00  0.00           N  
ATOM   3357  HE1 TRP   212      90.522 104.954  95.113  1.00  0.00           H  
ATOM   3358  CE2 TRP   212      90.478 107.058  94.771  1.00  0.00           C  
ATOM   3359  CZ2 TRP   212      89.485 107.616  95.604  1.00  0.00           C  
ATOM   3360  HZ2 TRP   212      88.899 107.018  96.286  1.00  0.00           H  
ATOM   3361  CH2 TRP   212      89.186 108.977  95.388  1.00  0.00           C  
ATOM   3362  HH2 TRP   212      88.449 109.461  96.012  1.00  0.00           H  
ATOM   3363  CZ3 TRP   212      89.825 109.766  94.433  1.00  0.00           C  
ATOM   3364  HZ3 TRP   212      89.508 110.781  94.244  1.00  0.00           H  
ATOM   3365  CE3 TRP   212      90.908 109.222  93.766  1.00  0.00           C  
ATOM   3366  HE3 TRP   212      91.559 109.748  93.085  1.00  0.00           H  
ATOM   3367  CD2 TRP   212      91.180 107.817  93.816  1.00  0.00           C  
ATOM   3368  C   TRP   212      91.511 107.538  90.491  1.00  0.00           C  
ATOM   3369  O   TRP   212      90.362 107.029  90.428  1.00  0.00           O  
ATOM   3370  N   LYS   213      91.756 108.757  90.098  1.00  0.00           N  
ATOM   3371  H   LYS   213      92.710 109.071  89.988  1.00  0.00           H  
ATOM   3372  CA  LYS   213      90.723 109.786  89.891  1.00  0.00           C  
ATOM   3373  HA  LYS   213      89.924 109.658  90.621  1.00  0.00           H  
ATOM   3374  CB  LYS   213      91.442 111.157  89.867  1.00  0.00           C  
ATOM   3375  HB2 LYS   213      92.266 111.044  90.572  1.00  0.00           H  
ATOM   3376  HB3 LYS   213      91.957 111.328  88.922  1.00  0.00           H  
ATOM   3377  CG  LYS   213      90.650 112.335  90.317  1.00  0.00           C  
ATOM   3378  HG2 LYS   213      89.657 112.252  89.875  1.00  0.00           H  
ATOM   3379  HG3 LYS   213      90.445 112.257  91.385  1.00  0.00           H  
ATOM   3380  CD  LYS   213      91.288 113.729  90.106  1.00  0.00           C  
ATOM   3381  HD2 LYS   213      92.279 113.764  90.559  1.00  0.00           H  
ATOM   3382  HD3 LYS   213      91.530 113.948  89.066  1.00  0.00           H  
ATOM   3383  CE  LYS   213      90.515 114.917  90.620  1.00  0.00           C  
ATOM   3384  HE2 LYS   213      89.667 115.138  89.972  1.00  0.00           H  
ATOM   3385  HE3 LYS   213      90.146 114.655  91.611  1.00  0.00           H  
ATOM   3386  NZ  LYS   213      91.436 116.058  90.697  1.00  0.00           N  
ATOM   3387  HZ1 LYS   213      92.127 116.006  91.433  1.00  0.00           H  
ATOM   3388  HZ2 LYS   213      91.935 115.993  89.821  1.00  0.00           H  
ATOM   3389  HZ3 LYS   213      91.067 116.998  90.704  1.00  0.00           H  
ATOM   3390  C   LYS   213      89.964 109.570  88.532  1.00  0.00           C  
ATOM   3391  O   LYS   213      88.830 110.014  88.354  1.00  0.00           O  
ATOM   3392  N   LEU   214      90.522 108.676  87.638  1.00  0.00           N  
ATOM   3393  H   LEU   214      91.287 108.070  87.900  1.00  0.00           H  
ATOM   3394  CA  LEU   214      89.930 108.299  86.413  1.00  0.00           C  
ATOM   3395  HA  LEU   214      89.255 109.062  86.024  1.00  0.00           H  
ATOM   3396  CB  LEU   214      91.091 108.128  85.339  1.00  0.00           C  
ATOM   3397  HB2 LEU   214      91.637 109.059  85.185  1.00  0.00           H  
ATOM   3398  HB3 LEU   214      91.792 107.375  85.698  1.00  0.00           H  
ATOM   3399  CG  LEU   214      90.609 107.746  83.929  1.00  0.00           C  
ATOM   3400  HG  LEU   214      90.179 106.746  83.976  1.00  0.00           H  
ATOM   3401  CD1 LEU   214      89.591 108.777  83.434  1.00  0.00           C  
ATOM   3402 HD11 LEU   214      89.411 108.633  82.369  1.00  0.00           H  
ATOM   3403 HD12 LEU   214      88.614 108.649  83.900  1.00  0.00           H  
ATOM   3404 HD13 LEU   214      89.904 109.812  83.572  1.00  0.00           H  
ATOM   3405  CD2 LEU   214      91.829 107.561  82.883  1.00  0.00           C  
ATOM   3406 HD21 LEU   214      92.643 106.896  83.173  1.00  0.00           H  
ATOM   3407 HD22 LEU   214      91.409 107.301  81.912  1.00  0.00           H  
ATOM   3408 HD23 LEU   214      92.232 108.574  82.882  1.00  0.00           H  
ATOM   3409  C   LEU   214      89.042 107.035  86.805  1.00  0.00           C  
ATOM   3410  O   LEU   214      87.814 107.036  86.569  1.00  0.00           O  
ATOM   3411  N   THR   215      89.676 105.955  87.357  1.00  0.00           N  
ATOM   3412  H   THR   215      90.684 105.972  87.422  1.00  0.00           H  
ATOM   3413  CA  THR   215      89.045 104.714  87.701  1.00  0.00           C  
ATOM   3414  HA  THR   215      88.653 104.121  86.875  1.00  0.00           H  
ATOM   3415  CB  THR   215      90.045 103.886  88.535  1.00  0.00           C  
ATOM   3416  HB  THR   215      90.377 104.405  89.434  1.00  0.00           H  
ATOM   3417  CG2 THR   215      89.464 102.533  88.889  1.00  0.00           C  
ATOM   3418 HG21 THR   215      88.652 102.602  89.614  1.00  0.00           H  
ATOM   3419 HG22 THR   215      89.040 102.085  87.991  1.00  0.00           H  
ATOM   3420 HG23 THR   215      90.171 101.828  89.327  1.00  0.00           H  
ATOM   3421  OG1 THR   215      91.160 103.666  87.747  1.00  0.00           O  
ATOM   3422  HG1 THR   215      91.861 104.283  87.971  1.00  0.00           H  
ATOM   3423  C   THR   215      87.761 104.843  88.473  1.00  0.00           C  
ATOM   3424  O   THR   215      86.814 104.102  88.223  1.00  0.00           O  
ATOM   3425  N   LEU   216      87.708 105.769  89.440  1.00  0.00           N  
ATOM   3426  H   LEU   216      88.580 106.136  89.794  1.00  0.00           H  
ATOM   3427  CA  LEU   216      86.543 106.232  90.229  1.00  0.00           C  
ATOM   3428  HA  LEU   216      86.288 105.509  91.003  1.00  0.00           H  
ATOM   3429  CB  LEU   216      87.076 107.499  91.020  1.00  0.00           C  
ATOM   3430  HB2 LEU   216      87.917 107.169  91.630  1.00  0.00           H  
ATOM   3431  HB3 LEU   216      87.547 108.139  90.274  1.00  0.00           H  
ATOM   3432  CG  LEU   216      86.037 108.257  91.855  1.00  0.00           C  
ATOM   3433  HG  LEU   216      85.068 108.276  91.356  1.00  0.00           H  
ATOM   3434  CD1 LEU   216      85.909 107.542  93.180  1.00  0.00           C  
ATOM   3435 HD11 LEU   216      85.972 106.470  92.998  1.00  0.00           H  
ATOM   3436 HD12 LEU   216      86.733 107.847  93.824  1.00  0.00           H  
ATOM   3437 HD13 LEU   216      84.984 107.838  93.676  1.00  0.00           H  
ATOM   3438  CD2 LEU   216      86.474 109.708  92.199  1.00  0.00           C  
ATOM   3439 HD21 LEU   216      86.154 110.298  91.339  1.00  0.00           H  
ATOM   3440 HD22 LEU   216      85.938 110.103  93.062  1.00  0.00           H  
ATOM   3441 HD23 LEU   216      87.558 109.717  92.314  1.00  0.00           H  
ATOM   3442  C   LEU   216      85.250 106.583  89.376  1.00  0.00           C  
ATOM   3443  O   LEU   216      84.148 106.136  89.798  1.00  0.00           O  
ATOM   3444  N   VAL   217      85.414 107.173  88.216  1.00  0.00           N  
ATOM   3445  H   VAL   217      86.335 107.436  87.896  1.00  0.00           H  
ATOM   3446  CA  VAL   217      84.304 107.468  87.261  1.00  0.00           C  
ATOM   3447  HA  VAL   217      83.375 107.714  87.775  1.00  0.00           H  
ATOM   3448  CB  VAL   217      84.786 108.649  86.378  1.00  0.00           C  
ATOM   3449  HB  VAL   217      85.745 108.378  85.936  1.00  0.00           H  
ATOM   3450  CG1 VAL   217      83.772 109.099  85.279  1.00  0.00           C  
ATOM   3451 HG11 VAL   217      83.348 108.254  84.736  1.00  0.00           H  
ATOM   3452 HG12 VAL   217      83.007 109.767  85.675  1.00  0.00           H  
ATOM   3453 HG13 VAL   217      84.240 109.676  84.482  1.00  0.00           H  
ATOM   3454  CG2 VAL   217      85.297 109.844  87.140  1.00  0.00           C  
ATOM   3455 HG21 VAL   217      85.177 110.712  86.491  1.00  0.00           H  
ATOM   3456 HG22 VAL   217      84.806 110.011  88.098  1.00  0.00           H  
ATOM   3457 HG23 VAL   217      86.367 109.771  87.332  1.00  0.00           H  
ATOM   3458  C   VAL   217      84.060 106.175  86.419  1.00  0.00           C  
ATOM   3459  O   VAL   217      82.886 105.904  86.284  1.00  0.00           O  
ATOM   3460  N   ILE   218      85.042 105.457  85.908  1.00  0.00           N  
ATOM   3461  H   ILE   218      86.011 105.691  86.067  1.00  0.00           H  
ATOM   3462  CA  ILE   218      84.729 104.262  85.061  1.00  0.00           C  
ATOM   3463  HA  ILE   218      84.157 104.618  84.205  1.00  0.00           H  
ATOM   3464  CB  ILE   218      86.040 103.645  84.608  1.00  0.00           C  
ATOM   3465  HB  ILE   218      86.577 103.392  85.522  1.00  0.00           H  
ATOM   3466  CG2 ILE   218      85.826 102.316  83.883  1.00  0.00           C  
ATOM   3467 HG21 ILE   218      85.432 101.531  84.528  1.00  0.00           H  
ATOM   3468 HG22 ILE   218      85.307 102.426  82.931  1.00  0.00           H  
ATOM   3469 HG23 ILE   218      86.815 102.071  83.498  1.00  0.00           H  
ATOM   3470  CG1 ILE   218      86.926 104.502  83.715  1.00  0.00           C  
ATOM   3471 HG12 ILE   218      86.409 104.569  82.758  1.00  0.00           H  
ATOM   3472 HG13 ILE   218      87.076 105.526  84.059  1.00  0.00           H  
ATOM   3473  CD1 ILE   218      88.344 103.983  83.533  1.00  0.00           C  
ATOM   3474 HD11 ILE   218      88.940 104.809  83.147  1.00  0.00           H  
ATOM   3475 HD12 ILE   218      88.814 103.830  84.504  1.00  0.00           H  
ATOM   3476 HD13 ILE   218      88.487 103.116  82.888  1.00  0.00           H  
ATOM   3477  C   ILE   218      83.787 103.228  85.835  1.00  0.00           C  
ATOM   3478  O   ILE   218      82.772 102.814  85.292  1.00  0.00           O  
ATOM   3479  N   LEU   219      84.146 103.040  87.109  1.00  0.00           N  
ATOM   3480  H   LEU   219      84.900 103.573  87.518  1.00  0.00           H  
ATOM   3481  CA  LEU   219      83.523 102.130  87.998  1.00  0.00           C  
ATOM   3482  HA  LEU   219      83.090 101.291  87.454  1.00  0.00           H  
ATOM   3483  CB  LEU   219      84.499 101.628  89.061  1.00  0.00           C  
ATOM   3484  HB2 LEU   219      84.781 102.412  89.764  1.00  0.00           H  
ATOM   3485  HB3 LEU   219      84.002 100.901  89.703  1.00  0.00           H  
ATOM   3486  CG  LEU   219      85.807 100.974  88.542  1.00  0.00           C  
ATOM   3487  HG  LEU   219      86.442 101.612  87.927  1.00  0.00           H  
ATOM   3488  CD1 LEU   219      86.706 100.622  89.748  1.00  0.00           C  
ATOM   3489 HD11 LEU   219      87.644 100.207  89.381  1.00  0.00           H  
ATOM   3490 HD12 LEU   219      86.817 101.575  90.266  1.00  0.00           H  
ATOM   3491 HD13 LEU   219      86.193  99.931  90.417  1.00  0.00           H  
ATOM   3492  CD2 LEU   219      85.364  99.722  87.824  1.00  0.00           C  
ATOM   3493 HD21 LEU   219      84.741  99.095  88.462  1.00  0.00           H  
ATOM   3494 HD22 LEU   219      84.864  99.833  86.862  1.00  0.00           H  
ATOM   3495 HD23 LEU   219      86.248  99.149  87.542  1.00  0.00           H  
ATOM   3496  C   LEU   219      82.214 102.705  88.616  1.00  0.00           C  
ATOM   3497  O   LEU   219      81.379 101.900  89.029  1.00  0.00           O  
ATOM   3498  N   ALA   220      81.914 103.995  88.674  1.00  0.00           N  
ATOM   3499  H   ALA   220      82.537 104.698  88.303  1.00  0.00           H  
ATOM   3500  CA  ALA   220      80.597 104.500  88.993  1.00  0.00           C  
ATOM   3501  HA  ALA   220      80.248 104.023  89.909  1.00  0.00           H  
ATOM   3502  CB  ALA   220      80.655 105.971  89.202  1.00  0.00           C  
ATOM   3503  HB1 ALA   220      81.157 106.390  88.330  1.00  0.00           H  
ATOM   3504  HB2 ALA   220      79.604 106.259  89.220  1.00  0.00           H  
ATOM   3505  HB3 ALA   220      81.175 106.140  90.145  1.00  0.00           H  
ATOM   3506  C   ALA   220      79.626 104.153  87.825  1.00  0.00           C  
ATOM   3507  O   ALA   220      78.419 103.887  88.038  1.00  0.00           O  
ATOM   3508  N   ILE   221      80.067 104.232  86.580  1.00  0.00           N  
ATOM   3509  H   ILE   221      80.979 104.639  86.429  1.00  0.00           H  
ATOM   3510  CA  ILE   221      79.140 104.031  85.417  1.00  0.00           C  
ATOM   3511  HA  ILE   221      78.123 104.284  85.718  1.00  0.00           H  
ATOM   3512  CB  ILE   221      79.552 105.059  84.307  1.00  0.00           C  
ATOM   3513  HB  ILE   221      78.955 104.914  83.407  1.00  0.00           H  
ATOM   3514  CG2 ILE   221      79.206 106.466  84.690  1.00  0.00           C  
ATOM   3515 HG21 ILE   221      79.884 106.863  85.444  1.00  0.00           H  
ATOM   3516 HG22 ILE   221      79.285 107.196  83.884  1.00  0.00           H  
ATOM   3517 HG23 ILE   221      78.186 106.445  85.073  1.00  0.00           H  
ATOM   3518  CG1 ILE   221      81.018 104.914  83.658  1.00  0.00           C  
ATOM   3519 HG12 ILE   221      81.821 105.325  84.270  1.00  0.00           H  
ATOM   3520 HG13 ILE   221      81.195 103.872  83.394  1.00  0.00           H  
ATOM   3521  CD1 ILE   221      81.239 105.586  82.266  1.00  0.00           C  
ATOM   3522 HD11 ILE   221      80.582 105.145  81.516  1.00  0.00           H  
ATOM   3523 HD12 ILE   221      80.988 106.645  82.321  1.00  0.00           H  
ATOM   3524 HD13 ILE   221      82.286 105.477  81.983  1.00  0.00           H  
ATOM   3525  C   ILE   221      79.104 102.556  84.919  1.00  0.00           C  
ATOM   3526  O   ILE   221      78.069 102.062  84.393  1.00  0.00           O  
ATOM   3527  N   SER   222      80.208 101.767  85.131  1.00  0.00           N  
ATOM   3528  H   SER   222      80.951 102.239  85.627  1.00  0.00           H  
ATOM   3529  CA  SER   222      80.271 100.337  84.694  1.00  0.00           C  
ATOM   3530  HA  SER   222      80.253 100.475  83.613  1.00  0.00           H  
ATOM   3531  CB  SER   222      81.680  99.803  84.942  1.00  0.00           C  
ATOM   3532  HB2 SER   222      82.357 100.398  84.329  1.00  0.00           H  
ATOM   3533  HB3 SER   222      81.919 100.019  85.983  1.00  0.00           H  
ATOM   3534  OG  SER   222      81.949  98.509  84.504  1.00  0.00           O  
ATOM   3535  HG  SER   222      81.920  98.531  83.545  1.00  0.00           H  
ATOM   3536  C   SER   222      79.038  99.484  85.139  1.00  0.00           C  
ATOM   3537  O   SER   222      78.449  98.844  84.278  1.00  0.00           O  
ATOM   3538  N   PRO   223      78.469  99.703  86.320  1.00  0.00           N  
ATOM   3539  CD  PRO   223      78.999 100.441  87.508  1.00  0.00           C  
ATOM   3540  HD2 PRO   223      78.743 101.496  87.405  1.00  0.00           H  
ATOM   3541  HD3 PRO   223      80.074 100.297  87.618  1.00  0.00           H  
ATOM   3542  CG  PRO   223      78.404  99.783  88.727  1.00  0.00           C  
ATOM   3543  HG2 PRO   223      78.230 100.581  89.448  1.00  0.00           H  
ATOM   3544  HG3 PRO   223      79.052  98.994  89.109  1.00  0.00           H  
ATOM   3545  CB  PRO   223      77.070  99.263  88.234  1.00  0.00           C  
ATOM   3546  HB2 PRO   223      76.369 100.098  88.258  1.00  0.00           H  
ATOM   3547  HB3 PRO   223      76.709  98.455  88.870  1.00  0.00           H  
ATOM   3548  CA  PRO   223      77.343  98.847  86.749  1.00  0.00           C  
ATOM   3549  HA  PRO   223      77.616  97.792  86.710  1.00  0.00           H  
ATOM   3550  C   PRO   223      76.009  99.073  85.942  1.00  0.00           C  
ATOM   3551  O   PRO   223      75.152  98.220  85.897  1.00  0.00           O  
ATOM   3552  N   VAL   224      75.864 100.266  85.402  1.00  0.00           N  
ATOM   3553  H   VAL   224      76.682 100.856  85.457  1.00  0.00           H  
ATOM   3554  CA  VAL   224      74.721 100.783  84.690  1.00  0.00           C  
ATOM   3555  HA  VAL   224      73.843 100.678  85.327  1.00  0.00           H  
ATOM   3556  CB  VAL   224      74.928 102.286  84.367  1.00  0.00           C  
ATOM   3557  HB  VAL   224      75.728 102.385  83.634  1.00  0.00           H  
ATOM   3558  CG1 VAL   224      73.716 102.821  83.689  1.00  0.00           C  
ATOM   3559 HG11 VAL   224      73.932 103.838  83.360  1.00  0.00           H  
ATOM   3560 HG12 VAL   224      73.429 102.153  82.876  1.00  0.00           H  
ATOM   3561 HG13 VAL   224      72.865 102.964  84.355  1.00  0.00           H  
ATOM   3562  CG2 VAL   224      75.166 103.142  85.625  1.00  0.00           C  
ATOM   3563 HG21 VAL   224      76.218 102.959  85.842  1.00  0.00           H  
ATOM   3564 HG22 VAL   224      74.851 104.143  85.328  1.00  0.00           H  
ATOM   3565 HG23 VAL   224      74.547 102.907  86.490  1.00  0.00           H  
ATOM   3566  C   VAL   224      74.519 100.015  83.428  1.00  0.00           C  
ATOM   3567  O   VAL   224      73.430  99.479  83.254  1.00  0.00           O  
ATOM   3568  N   LEU   225      75.624  99.741  82.664  1.00  0.00           N  
ATOM   3569  H   LEU   225      76.496 100.071  83.052  1.00  0.00           H  
ATOM   3570  CA  LEU   225      75.607  98.823  81.505  1.00  0.00           C  
ATOM   3571  HA  LEU   225      74.869  99.300  80.860  1.00  0.00           H  
ATOM   3572  CB  LEU   225      76.946  98.623  80.785  1.00  0.00           C  
ATOM   3573  HB2 LEU   225      77.731  98.492  81.530  1.00  0.00           H  
ATOM   3574  HB3 LEU   225      76.832  97.677  80.256  1.00  0.00           H  
ATOM   3575  CG  LEU   225      77.329  99.775  79.828  1.00  0.00           C  
ATOM   3576  HG  LEU   225      76.575  99.915  79.053  1.00  0.00           H  
ATOM   3577  CD1 LEU   225      77.521 101.094  80.430  1.00  0.00           C  
ATOM   3578 HD11 LEU   225      78.270 101.004  81.217  1.00  0.00           H  
ATOM   3579 HD12 LEU   225      77.842 101.887  79.754  1.00  0.00           H  
ATOM   3580 HD13 LEU   225      76.555 101.431  80.806  1.00  0.00           H  
ATOM   3581  CD2 LEU   225      78.678  99.547  79.159  1.00  0.00           C  
ATOM   3582 HD21 LEU   225      79.473  99.443  79.897  1.00  0.00           H  
ATOM   3583 HD22 LEU   225      78.661  98.609  78.603  1.00  0.00           H  
ATOM   3584 HD23 LEU   225      78.844 100.395  78.495  1.00  0.00           H  
ATOM   3585  C   LEU   225      75.047  97.454  81.895  1.00  0.00           C  
ATOM   3586  O   LEU   225      74.119  96.895  81.319  1.00  0.00           O  
ATOM   3587  N   GLY   226      75.464  96.992  83.067  1.00  0.00           N  
ATOM   3588  H   GLY   226      75.999  97.658  83.607  1.00  0.00           H  
ATOM   3589  CA  GLY   226      75.103  95.665  83.643  1.00  0.00           C  
ATOM   3590  HA2 GLY   226      75.422  94.898  82.937  1.00  0.00           H  
ATOM   3591  HA3 GLY   226      75.701  95.536  84.545  1.00  0.00           H  
ATOM   3592  C   GLY   226      73.655  95.520  84.047  1.00  0.00           C  
ATOM   3593  O   GLY   226      73.032  94.441  83.816  1.00  0.00           O  
ATOM   3594  N   LEU   227      73.095  96.542  84.699  1.00  0.00           N  
ATOM   3595  H   LEU   227      73.705  97.327  84.878  1.00  0.00           H  
ATOM   3596  CA  LEU   227      71.697  96.540  85.163  1.00  0.00           C  
ATOM   3597  HA  LEU   227      71.548  95.524  85.527  1.00  0.00           H  
ATOM   3598  CB  LEU   227      71.387  97.571  86.270  1.00  0.00           C  
ATOM   3599  HB2 LEU   227      71.910  97.309  87.190  1.00  0.00           H  
ATOM   3600  HB3 LEU   227      71.615  98.597  85.981  1.00  0.00           H  
ATOM   3601  CG  LEU   227      69.900  97.654  86.735  1.00  0.00           C  
ATOM   3602  HG  LEU   227      69.207  97.936  85.942  1.00  0.00           H  
ATOM   3603  CD1 LEU   227      69.371  96.268  87.139  1.00  0.00           C  
ATOM   3604 HD11 LEU   227      69.773  95.943  88.099  1.00  0.00           H  
ATOM   3605 HD12 LEU   227      68.285  96.302  87.224  1.00  0.00           H  
ATOM   3606 HD13 LEU   227      69.738  95.421  86.560  1.00  0.00           H  
ATOM   3607  CD2 LEU   227      69.605  98.545  87.968  1.00  0.00           C  
ATOM   3608 HD21 LEU   227      69.722  99.545  87.550  1.00  0.00           H  
ATOM   3609 HD22 LEU   227      68.544  98.440  88.196  1.00  0.00           H  
ATOM   3610 HD23 LEU   227      70.313  98.433  88.789  1.00  0.00           H  
ATOM   3611  C   LEU   227      70.733  96.714  83.977  1.00  0.00           C  
ATOM   3612  O   LEU   227      69.749  96.001  83.893  1.00  0.00           O  
ATOM   3613  N   SER   228      71.140  97.480  82.952  1.00  0.00           N  
ATOM   3614  H   SER   228      72.072  97.865  83.014  1.00  0.00           H  
ATOM   3615  CA  SER   228      70.408  97.516  81.582  1.00  0.00           C  
ATOM   3616  HA  SER   228      69.380  97.821  81.778  1.00  0.00           H  
ATOM   3617  CB  SER   228      71.015  98.548  80.689  1.00  0.00           C  
ATOM   3618  HB2 SER   228      70.924  99.530  81.152  1.00  0.00           H  
ATOM   3619  HB3 SER   228      72.073  98.287  80.658  1.00  0.00           H  
ATOM   3620  OG  SER   228      70.459  98.512  79.396  1.00  0.00           O  
ATOM   3621  HG  SER   228      69.952  99.327  79.428  1.00  0.00           H  
ATOM   3622  C   SER   228      70.441  96.133  80.914  1.00  0.00           C  
ATOM   3623  O   SER   228      69.420  95.557  80.597  1.00  0.00           O  
ATOM   3624  N   ALA   229      71.624  95.555  80.768  1.00  0.00           N  
ATOM   3625  H   ALA   229      72.379  96.160  81.058  1.00  0.00           H  
ATOM   3626  CA  ALA   229      72.001  94.306  80.114  1.00  0.00           C  
ATOM   3627  HA  ALA   229      71.878  94.312  79.031  1.00  0.00           H  
ATOM   3628  CB  ALA   229      73.521  94.013  80.211  1.00  0.00           C  
ATOM   3629  HB1 ALA   229      73.815  93.809  81.241  1.00  0.00           H  
ATOM   3630  HB2 ALA   229      73.689  93.089  79.659  1.00  0.00           H  
ATOM   3631  HB3 ALA   229      74.089  94.809  79.729  1.00  0.00           H  
ATOM   3632  C   ALA   229      71.106  93.180  80.750  1.00  0.00           C  
ATOM   3633  O   ALA   229      70.467  92.378  80.055  1.00  0.00           O  
ATOM   3634  N   ALA   230      70.982  93.060  82.084  1.00  0.00           N  
ATOM   3635  H   ALA   230      71.537  93.680  82.657  1.00  0.00           H  
ATOM   3636  CA  ALA   230      70.148  92.052  82.779  1.00  0.00           C  
ATOM   3637  HA  ALA   230      70.348  91.043  82.420  1.00  0.00           H  
ATOM   3638  CB  ALA   230      70.539  91.971  84.238  1.00  0.00           C  
ATOM   3639  HB1 ALA   230      70.547  92.941  84.736  1.00  0.00           H  
ATOM   3640  HB2 ALA   230      69.760  91.396  84.738  1.00  0.00           H  
ATOM   3641  HB3 ALA   230      71.480  91.443  84.394  1.00  0.00           H  
ATOM   3642  C   ALA   230      68.690  92.280  82.639  1.00  0.00           C  
ATOM   3643  O   ALA   230      67.942  91.305  82.454  1.00  0.00           O  
ATOM   3644  N   VAL   231      68.173  93.500  82.625  1.00  0.00           N  
ATOM   3645  H   VAL   231      68.747  94.322  82.750  1.00  0.00           H  
ATOM   3646  CA  VAL   231      66.738  93.783  82.336  1.00  0.00           C  
ATOM   3647  HA  VAL   231      66.173  93.141  83.013  1.00  0.00           H  
ATOM   3648  CB  VAL   231      66.391  95.233  82.680  1.00  0.00           C  
ATOM   3649  HB  VAL   231      67.023  95.935  82.136  1.00  0.00           H  
ATOM   3650  CG1 VAL   231      64.995  95.632  82.321  1.00  0.00           C  
ATOM   3651 HG11 VAL   231      64.276  94.947  82.771  1.00  0.00           H  
ATOM   3652 HG12 VAL   231      64.819  96.591  82.807  1.00  0.00           H  
ATOM   3653 HG13 VAL   231      64.950  95.593  81.233  1.00  0.00           H  
ATOM   3654  CG2 VAL   231      66.461  95.506  84.169  1.00  0.00           C  
ATOM   3655 HG21 VAL   231      65.645  95.086  84.757  1.00  0.00           H  
ATOM   3656 HG22 VAL   231      67.379  95.050  84.539  1.00  0.00           H  
ATOM   3657 HG23 VAL   231      66.479  96.587  84.305  1.00  0.00           H  
ATOM   3658  C   VAL   231      66.440  93.439  80.910  1.00  0.00           C  
ATOM   3659  O   VAL   231      65.358  92.930  80.537  1.00  0.00           O  
ATOM   3660  N   TRP   232      67.332  93.797  80.014  1.00  0.00           N  
ATOM   3661  H   TRP   232      68.132  94.342  80.301  1.00  0.00           H  
ATOM   3662  CA  TRP   232      67.174  93.359  78.648  1.00  0.00           C  
ATOM   3663  HA  TRP   232      66.193  93.724  78.343  1.00  0.00           H  
ATOM   3664  CB  TRP   232      68.231  93.918  77.688  1.00  0.00           C  
ATOM   3665  HB2 TRP   232      69.231  93.812  78.108  1.00  0.00           H  
ATOM   3666  HB3 TRP   232      68.326  93.215  76.861  1.00  0.00           H  
ATOM   3667  CG  TRP   232      68.034  95.283  77.156  1.00  0.00           C  
ATOM   3668  CD1 TRP   232      69.028  96.220  77.155  1.00  0.00           C  
ATOM   3669  HD1 TRP   232      70.005  96.023  77.571  1.00  0.00           H  
ATOM   3670  NE1 TRP   232      68.588  97.385  76.613  1.00  0.00           N  
ATOM   3671  HE1 TRP   232      69.140  98.200  76.840  1.00  0.00           H  
ATOM   3672  CE2 TRP   232      67.210  97.275  76.331  1.00  0.00           C  
ATOM   3673  CZ2 TRP   232      66.303  98.197  75.881  1.00  0.00           C  
ATOM   3674  HZ2 TRP   232      66.633  99.221  75.782  1.00  0.00           H  
ATOM   3675  CH2 TRP   232      64.897  97.841  75.608  1.00  0.00           C  
ATOM   3676  HH2 TRP   232      64.212  98.629  75.333  1.00  0.00           H  
ATOM   3677  CZ3 TRP   232      64.551  96.501  75.875  1.00  0.00           C  
ATOM   3678  HZ3 TRP   232      63.556  96.166  75.622  1.00  0.00           H  
ATOM   3679  CE3 TRP   232      65.540  95.599  76.370  1.00  0.00           C  
ATOM   3680  HE3 TRP   232      65.237  94.563  76.391  1.00  0.00           H  
ATOM   3681  CD2 TRP   232      66.869  95.938  76.607  1.00  0.00           C  
ATOM   3682  C   TRP   232      67.007  91.843  78.503  1.00  0.00           C  
ATOM   3683  O   TRP   232      66.059  91.263  77.949  1.00  0.00           O  
ATOM   3684  N   ALA   233      67.944  91.162  79.182  1.00  0.00           N  
ATOM   3685  H   ALA   233      68.614  91.649  79.760  1.00  0.00           H  
ATOM   3686  CA  ALA   233      68.023  89.700  79.295  1.00  0.00           C  
ATOM   3687  HA  ALA   233      68.104  89.247  78.307  1.00  0.00           H  
ATOM   3688  CB  ALA   233      69.386  89.223  79.847  1.00  0.00           C  
ATOM   3689  HB1 ALA   233      70.206  89.620  79.249  1.00  0.00           H  
ATOM   3690  HB2 ALA   233      69.566  89.581  80.861  1.00  0.00           H  
ATOM   3691  HB3 ALA   233      69.318  88.135  79.877  1.00  0.00           H  
ATOM   3692  C   ALA   233      66.694  88.984  79.863  1.00  0.00           C  
ATOM   3693  O   ALA   233      66.097  88.179  79.111  1.00  0.00           O  
ATOM   3694  N   LYS   234      66.205  89.497  80.996  1.00  0.00           N  
ATOM   3695  H   LYS   234      66.761  90.198  81.464  1.00  0.00           H  
ATOM   3696  CA  LYS   234      64.903  89.256  81.594  1.00  0.00           C  
ATOM   3697  HA  LYS   234      64.805  88.171  81.629  1.00  0.00           H  
ATOM   3698  CB  LYS   234      64.776  89.815  83.013  1.00  0.00           C  
ATOM   3699  HB2 LYS   234      65.148  89.091  83.739  1.00  0.00           H  
ATOM   3700  HB3 LYS   234      65.521  90.609  83.052  1.00  0.00           H  
ATOM   3701  CG  LYS   234      63.443  90.458  83.398  1.00  0.00           C  
ATOM   3702  HG2 LYS   234      63.169  91.333  82.808  1.00  0.00           H  
ATOM   3703  HG3 LYS   234      62.624  89.746  83.298  1.00  0.00           H  
ATOM   3704  CD  LYS   234      63.563  90.906  84.800  1.00  0.00           C  
ATOM   3705  HD2 LYS   234      63.923  90.057  85.382  1.00  0.00           H  
ATOM   3706  HD3 LYS   234      64.379  91.612  84.954  1.00  0.00           H  
ATOM   3707  CE  LYS   234      62.246  91.445  85.399  1.00  0.00           C  
ATOM   3708  HE2 LYS   234      61.896  92.165  84.660  1.00  0.00           H  
ATOM   3709  HE3 LYS   234      61.581  90.589  85.513  1.00  0.00           H  
ATOM   3710  NZ  LYS   234      62.373  92.048  86.698  1.00  0.00           N  
ATOM   3711  HZ1 LYS   234      63.180  91.741  87.223  1.00  0.00           H  
ATOM   3712  HZ2 LYS   234      62.449  93.053  86.629  1.00  0.00           H  
ATOM   3713  HZ3 LYS   234      61.560  91.926  87.285  1.00  0.00           H  
ATOM   3714  C   LYS   234      63.700  89.528  80.679  1.00  0.00           C  
ATOM   3715  O   LYS   234      62.953  88.606  80.378  1.00  0.00           O  
ATOM   3716  N   ILE   235      63.586  90.699  80.066  1.00  0.00           N  
ATOM   3717  H   ILE   235      64.179  91.449  80.391  1.00  0.00           H  
ATOM   3718  CA  ILE   235      62.604  90.947  78.967  1.00  0.00           C  
ATOM   3719  HA  ILE   235      61.606  90.870  79.400  1.00  0.00           H  
ATOM   3720  CB  ILE   235      62.807  92.369  78.445  1.00  0.00           C  
ATOM   3721  HB  ILE   235      63.867  92.575  78.592  1.00  0.00           H  
ATOM   3722  CG2 ILE   235      62.634  92.540  76.941  1.00  0.00           C  
ATOM   3723 HG21 ILE   235      62.736  93.588  76.658  1.00  0.00           H  
ATOM   3724 HG22 ILE   235      63.329  91.904  76.392  1.00  0.00           H  
ATOM   3725 HG23 ILE   235      61.591  92.333  76.701  1.00  0.00           H  
ATOM   3726  CG1 ILE   235      61.955  93.413  79.180  1.00  0.00           C  
ATOM   3727 HG12 ILE   235      60.908  93.386  78.878  1.00  0.00           H  
ATOM   3728 HG13 ILE   235      61.862  93.186  80.242  1.00  0.00           H  
ATOM   3729  CD1 ILE   235      62.323  94.889  78.994  1.00  0.00           C  
ATOM   3730 HD11 ILE   235      63.352  95.052  79.316  1.00  0.00           H  
ATOM   3731 HD12 ILE   235      62.056  95.123  77.964  1.00  0.00           H  
ATOM   3732 HD13 ILE   235      61.829  95.689  79.545  1.00  0.00           H  
ATOM   3733  C   ILE   235      62.612  89.873  77.826  1.00  0.00           C  
ATOM   3734  O   ILE   235      61.546  89.465  77.407  1.00  0.00           O  
ATOM   3735  N   LEU   236      63.748  89.385  77.300  1.00  0.00           N  
ATOM   3736  H   LEU   236      64.643  89.602  77.714  1.00  0.00           H  
ATOM   3737  CA  LEU   236      63.711  88.457  76.169  1.00  0.00           C  
ATOM   3738  HA  LEU   236      62.972  88.777  75.435  1.00  0.00           H  
ATOM   3739  CB  LEU   236      65.124  88.575  75.497  1.00  0.00           C  
ATOM   3740  HB2 LEU   236      65.898  88.203  76.168  1.00  0.00           H  
ATOM   3741  HB3 LEU   236      65.039  87.820  74.715  1.00  0.00           H  
ATOM   3742  CG  LEU   236      65.367  89.881  74.785  1.00  0.00           C  
ATOM   3743  HG  LEU   236      65.286  90.705  75.494  1.00  0.00           H  
ATOM   3744  CD1 LEU   236      66.691  89.885  74.031  1.00  0.00           C  
ATOM   3745 HD11 LEU   236      66.713  88.986  73.416  1.00  0.00           H  
ATOM   3746 HD12 LEU   236      66.807  90.749  73.376  1.00  0.00           H  
ATOM   3747 HD13 LEU   236      67.501  89.960  74.757  1.00  0.00           H  
ATOM   3748  CD2 LEU   236      64.252  90.069  73.741  1.00  0.00           C  
ATOM   3749 HD21 LEU   236      63.348  90.459  74.210  1.00  0.00           H  
ATOM   3750 HD22 LEU   236      64.473  90.849  73.013  1.00  0.00           H  
ATOM   3751 HD23 LEU   236      64.050  89.122  73.242  1.00  0.00           H  
ATOM   3752  C   LEU   236      63.304  87.036  76.716  1.00  0.00           C  
ATOM   3753  O   LEU   236      62.740  86.257  75.956  1.00  0.00           O  
ATOM   3754  N   SER   237      63.576  86.715  77.983  1.00  0.00           N  
ATOM   3755  H   SER   237      64.156  87.349  78.515  1.00  0.00           H  
ATOM   3756  CA  SER   237      63.114  85.489  78.728  1.00  0.00           C  
ATOM   3757  HA  SER   237      63.238  84.630  78.069  1.00  0.00           H  
ATOM   3758  CB  SER   237      63.857  85.331  80.014  1.00  0.00           C  
ATOM   3759  HB2 SER   237      64.845  85.639  79.673  1.00  0.00           H  
ATOM   3760  HB3 SER   237      63.540  85.970  80.839  1.00  0.00           H  
ATOM   3761  OG  SER   237      63.907  83.962  80.353  1.00  0.00           O  
ATOM   3762  HG  SER   237      64.786  83.753  80.679  1.00  0.00           H  
ATOM   3763  C   SER   237      61.630  85.623  78.980  1.00  0.00           C  
ATOM   3764  O   SER   237      60.908  84.645  78.851  1.00  0.00           O  
ATOM   3765  N   SER   238      61.111  86.806  79.162  1.00  0.00           N  
ATOM   3766  H   SER   238      61.744  87.593  79.144  1.00  0.00           H  
ATOM   3767  CA  SER   238      59.641  87.080  79.425  1.00  0.00           C  
ATOM   3768  HA  SER   238      59.097  86.400  80.080  1.00  0.00           H  
ATOM   3769  CB  SER   238      59.545  88.464  80.122  1.00  0.00           C  
ATOM   3770  HB2 SER   238      60.031  88.456  81.097  1.00  0.00           H  
ATOM   3771  HB3 SER   238      60.044  89.181  79.469  1.00  0.00           H  
ATOM   3772  OG  SER   238      58.222  88.842  80.211  1.00  0.00           O  
ATOM   3773  HG  SER   238      57.948  88.603  81.099  1.00  0.00           H  
ATOM   3774  C   SER   238      58.867  87.026  78.098  1.00  0.00           C  
ATOM   3775  O   SER   238      57.781  86.501  77.932  1.00  0.00           O  
ATOM   3776  N   PHE   239      59.539  87.541  77.073  1.00  0.00           N  
ATOM   3777  H   PHE   239      60.257  88.219  77.286  1.00  0.00           H  
ATOM   3778  CA  PHE   239      58.929  87.541  75.731  1.00  0.00           C  
ATOM   3779  HA  PHE   239      57.925  87.954  75.819  1.00  0.00           H  
ATOM   3780  CB  PHE   239      59.709  88.471  74.797  1.00  0.00           C  
ATOM   3781  HB2 PHE   239      60.768  88.214  74.761  1.00  0.00           H  
ATOM   3782  HB3 PHE   239      59.354  88.398  73.769  1.00  0.00           H  
ATOM   3783  CG  PHE   239      59.592  89.963  75.198  1.00  0.00           C  
ATOM   3784  CD1 PHE   239      58.872  90.461  76.267  1.00  0.00           C  
ATOM   3785  HD1 PHE   239      58.274  89.820  76.898  1.00  0.00           H  
ATOM   3786  CE1 PHE   239      58.698  91.824  76.471  1.00  0.00           C  
ATOM   3787  HE1 PHE   239      58.141  92.206  77.313  1.00  0.00           H  
ATOM   3788  CZ  PHE   239      59.194  92.740  75.524  1.00  0.00           C  
ATOM   3789  HZ  PHE   239      58.968  93.781  75.701  1.00  0.00           H  
ATOM   3790  CE2 PHE   239      59.963  92.295  74.460  1.00  0.00           C  
ATOM   3791  HE2 PHE   239      60.321  92.932  73.665  1.00  0.00           H  
ATOM   3792  CD2 PHE   239      60.097  90.861  74.277  1.00  0.00           C  
ATOM   3793  HD2 PHE   239      60.603  90.532  73.382  1.00  0.00           H  
ATOM   3794  C   PHE   239      58.834  86.166  75.132  1.00  0.00           C  
ATOM   3795  O   PHE   239      58.006  85.908  74.288  1.00  0.00           O  
ATOM   3796  N   THR   240      59.777  85.249  75.496  1.00  0.00           N  
ATOM   3797  H   THR   240      60.414  85.542  76.223  1.00  0.00           H  
ATOM   3798  CA  THR   240      59.798  83.821  75.065  1.00  0.00           C  
ATOM   3799  HA  THR   240      59.670  83.812  73.983  1.00  0.00           H  
ATOM   3800  CB  THR   240      61.113  83.217  75.474  1.00  0.00           C  
ATOM   3801  HB  THR   240      61.288  83.371  76.538  1.00  0.00           H  
ATOM   3802  CG2 THR   240      61.156  81.755  75.112  1.00  0.00           C  
ATOM   3803 HG21 THR   240      62.126  81.271  75.221  1.00  0.00           H  
ATOM   3804 HG22 THR   240      60.533  81.203  75.815  1.00  0.00           H  
ATOM   3805 HG23 THR   240      60.778  81.554  74.110  1.00  0.00           H  
ATOM   3806  OG1 THR   240      62.226  83.797  74.828  1.00  0.00           O  
ATOM   3807  HG1 THR   240      62.453  84.504  75.436  1.00  0.00           H  
ATOM   3808  C   THR   240      58.577  83.010  75.533  1.00  0.00           C  
ATOM   3809  O   THR   240      58.071  82.172  74.831  1.00  0.00           O  
ATOM   3810  N   ASP   241      58.073  83.319  76.722  1.00  0.00           N  
ATOM   3811  H   ASP   241      58.618  83.931  77.313  1.00  0.00           H  
ATOM   3812  CA  ASP   241      56.846  82.734  77.215  1.00  0.00           C  
ATOM   3813  HA  ASP   241      56.831  81.647  77.128  1.00  0.00           H  
ATOM   3814  CB  ASP   241      56.858  83.043  78.750  1.00  0.00           C  
ATOM   3815  HB2 ASP   241      57.166  84.074  78.924  1.00  0.00           H  
ATOM   3816  HB3 ASP   241      55.849  83.044  79.162  1.00  0.00           H  
ATOM   3817  CG  ASP   241      57.695  82.089  79.546  1.00  0.00           C  
ATOM   3818  OD1 ASP   241      58.517  81.291  78.994  1.00  0.00           O  
ATOM   3819  OD2 ASP   241      57.571  82.204  80.824  1.00  0.00           O  
ATOM   3820  C   ASP   241      55.678  83.483  76.559  1.00  0.00           C  
ATOM   3821  O   ASP   241      54.584  82.835  76.417  1.00  0.00           O  
ATOM   3822  N   LYS   242      55.776  84.804  76.206  1.00  0.00           N  
ATOM   3823  H   LYS   242      56.667  85.255  76.357  1.00  0.00           H  
ATOM   3824  CA  LYS   242      54.702  85.566  75.542  1.00  0.00           C  
ATOM   3825  HA  LYS   242      53.850  85.289  76.163  1.00  0.00           H  
ATOM   3826  CB  LYS   242      54.881  87.133  75.599  1.00  0.00           C  
ATOM   3827  HB2 LYS   242      55.288  87.405  76.573  1.00  0.00           H  
ATOM   3828  HB3 LYS   242      55.607  87.403  74.832  1.00  0.00           H  
ATOM   3829  CG  LYS   242      53.659  88.002  75.166  1.00  0.00           C  
ATOM   3830  HG2 LYS   242      53.892  89.065  75.219  1.00  0.00           H  
ATOM   3831  HG3 LYS   242      53.275  87.773  74.173  1.00  0.00           H  
ATOM   3832  CD  LYS   242      52.537  87.809  76.196  1.00  0.00           C  
ATOM   3833  HD2 LYS   242      52.203  86.771  76.190  1.00  0.00           H  
ATOM   3834  HD3 LYS   242      52.942  88.119  77.159  1.00  0.00           H  
ATOM   3835  CE  LYS   242      51.304  88.649  75.974  1.00  0.00           C  
ATOM   3836  HE2 LYS   242      51.118  88.338  74.946  1.00  0.00           H  
ATOM   3837  HE3 LYS   242      50.595  88.276  76.714  1.00  0.00           H  
ATOM   3838  NZ  LYS   242      51.581  90.089  76.090  1.00  0.00           N  
ATOM   3839  HZ1 LYS   242      52.123  90.413  75.302  1.00  0.00           H  
ATOM   3840  HZ2 LYS   242      50.780  90.667  76.299  1.00  0.00           H  
ATOM   3841  HZ3 LYS   242      52.169  90.236  76.898  1.00  0.00           H  
ATOM   3842  C   LYS   242      54.488  85.032  74.056  1.00  0.00           C  
ATOM   3843  O   LYS   242      53.416  84.951  73.569  1.00  0.00           O  
ATOM   3844  N   GLU   243      55.561  84.613  73.370  1.00  0.00           N  
ATOM   3845  H   GLU   243      56.471  84.828  73.754  1.00  0.00           H  
ATOM   3846  CA  GLU   243      55.409  83.973  72.041  1.00  0.00           C  
ATOM   3847  HA  GLU   243      54.757  84.572  71.406  1.00  0.00           H  
ATOM   3848  CB  GLU   243      56.718  83.989  71.311  1.00  0.00           C  
ATOM   3849  HB2 GLU   243      57.134  84.996  71.292  1.00  0.00           H  
ATOM   3850  HB3 GLU   243      57.430  83.340  71.823  1.00  0.00           H  
ATOM   3851  CG  GLU   243      56.745  83.467  69.834  1.00  0.00           C  
ATOM   3852  HG2 GLU   243      57.666  83.777  69.341  1.00  0.00           H  
ATOM   3853  HG3 GLU   243      56.686  82.381  69.907  1.00  0.00           H  
ATOM   3854  CD  GLU   243      55.583  84.004  68.974  1.00  0.00           C  
ATOM   3855  OE1 GLU   243      55.281  85.193  69.176  1.00  0.00           O  
ATOM   3856  OE2 GLU   243      54.989  83.386  68.043  1.00  0.00           O  
ATOM   3857  C   GLU   243      54.772  82.568  72.214  1.00  0.00           C  
ATOM   3858  O   GLU   243      54.339  81.996  71.200  1.00  0.00           O  
ATOM   3859  N   LEU   244      55.003  81.961  73.427  1.00  0.00           N  
ATOM   3860  H   LEU   244      55.482  82.461  74.162  1.00  0.00           H  
ATOM   3861  CA  LEU   244      54.416  80.663  73.755  1.00  0.00           C  
ATOM   3862  HA  LEU   244      54.531  80.002  72.896  1.00  0.00           H  
ATOM   3863  CB  LEU   244      55.200  79.976  74.884  1.00  0.00           C  
ATOM   3864  HB2 LEU   244      56.254  80.252  74.873  1.00  0.00           H  
ATOM   3865  HB3 LEU   244      54.822  80.384  75.822  1.00  0.00           H  
ATOM   3866  CG  LEU   244      55.137  78.393  75.039  1.00  0.00           C  
ATOM   3867  HG  LEU   244      54.106  78.115  74.822  1.00  0.00           H  
ATOM   3868  CD1 LEU   244      55.985  77.612  74.040  1.00  0.00           C  
ATOM   3869 HD11 LEU   244      57.024  77.934  74.109  1.00  0.00           H  
ATOM   3870 HD12 LEU   244      55.811  76.537  74.095  1.00  0.00           H  
ATOM   3871 HD13 LEU   244      55.567  77.884  73.071  1.00  0.00           H  
ATOM   3872  CD2 LEU   244      55.559  77.915  76.459  1.00  0.00           C  
ATOM   3873 HD21 LEU   244      56.632  78.014  76.621  1.00  0.00           H  
ATOM   3874 HD22 LEU   244      54.987  78.322  77.293  1.00  0.00           H  
ATOM   3875 HD23 LEU   244      55.459  76.831  76.512  1.00  0.00           H  
ATOM   3876  C   LEU   244      52.900  80.741  74.033  1.00  0.00           C  
ATOM   3877  O   LEU   244      52.120  80.068  73.355  1.00  0.00           O  
ATOM   3878  N   LEU   245      52.457  81.701  74.846  1.00  0.00           N  
ATOM   3879  H   LEU   245      53.142  82.151  75.436  1.00  0.00           H  
ATOM   3880  CA  LEU   245      51.027  82.084  75.011  1.00  0.00           C  
ATOM   3881  HA  LEU   245      50.455  81.207  75.314  1.00  0.00           H  
ATOM   3882  CB  LEU   245      50.967  83.134  76.165  1.00  0.00           C  
ATOM   3883  HB2 LEU   245      51.245  82.713  77.131  1.00  0.00           H  
ATOM   3884  HB3 LEU   245      51.694  83.926  75.984  1.00  0.00           H  
ATOM   3885  CG  LEU   245      49.684  83.948  76.363  1.00  0.00           C  
ATOM   3886  HG  LEU   245      49.478  84.411  75.398  1.00  0.00           H  
ATOM   3887  CD1 LEU   245      48.569  82.959  76.661  1.00  0.00           C  
ATOM   3888 HD11 LEU   245      48.380  82.373  75.762  1.00  0.00           H  
ATOM   3889 HD12 LEU   245      48.975  82.278  77.409  1.00  0.00           H  
ATOM   3890 HD13 LEU   245      47.724  83.514  77.068  1.00  0.00           H  
ATOM   3891  CD2 LEU   245      49.752  84.913  77.543  1.00  0.00           C  
ATOM   3892 HD21 LEU   245      50.505  85.691  77.415  1.00  0.00           H  
ATOM   3893 HD22 LEU   245      48.826  85.403  77.844  1.00  0.00           H  
ATOM   3894 HD23 LEU   245      50.066  84.406  78.456  1.00  0.00           H  
ATOM   3895  C   LEU   245      50.408  82.582  73.685  1.00  0.00           C  
ATOM   3896  O   LEU   245      49.256  82.229  73.359  1.00  0.00           O  
ATOM   3897  N   ALA   246      51.146  83.477  72.960  1.00  0.00           N  
ATOM   3898  H   ALA   246      51.969  83.830  73.427  1.00  0.00           H  
ATOM   3899  CA  ALA   246      50.589  83.978  71.709  1.00  0.00           C  
ATOM   3900  HA  ALA   246      49.629  84.423  71.967  1.00  0.00           H  
ATOM   3901  CB  ALA   246      51.498  85.000  71.063  1.00  0.00           C  
ATOM   3902  HB1 ALA   246      52.509  84.640  70.873  1.00  0.00           H  
ATOM   3903  HB2 ALA   246      51.044  85.286  70.114  1.00  0.00           H  
ATOM   3904  HB3 ALA   246      51.493  85.797  71.807  1.00  0.00           H  
ATOM   3905  C   ALA   246      50.305  82.889  70.669  1.00  0.00           C  
ATOM   3906  O   ALA   246      49.214  82.761  70.097  1.00  0.00           O  
ATOM   3907  N   TYR   247      51.300  82.114  70.402  1.00  0.00           N  
ATOM   3908  H   TYR   247      52.199  82.244  70.844  1.00  0.00           H  
ATOM   3909  CA  TYR   247      51.275  80.939  69.522  1.00  0.00           C  
ATOM   3910  HA  TYR   247      51.181  81.342  68.514  1.00  0.00           H  
ATOM   3911  CB  TYR   247      52.665  80.349  69.400  1.00  0.00           C  
ATOM   3912  HB2 TYR   247      53.380  81.129  69.143  1.00  0.00           H  
ATOM   3913  HB3 TYR   247      52.956  79.964  70.377  1.00  0.00           H  
ATOM   3914  CG  TYR   247      52.880  79.181  68.443  1.00  0.00           C  
ATOM   3915  CD1 TYR   247      52.483  79.299  67.052  1.00  0.00           C  
ATOM   3916  HD1 TYR   247      51.988  80.190  66.696  1.00  0.00           H  
ATOM   3917  CE1 TYR   247      52.363  78.138  66.254  1.00  0.00           C  
ATOM   3918  HE1 TYR   247      51.742  78.111  65.371  1.00  0.00           H  
ATOM   3919  CZ  TYR   247      52.886  76.947  66.666  1.00  0.00           C  
ATOM   3920  OH  TYR   247      52.819  75.817  65.869  1.00  0.00           O  
ATOM   3921  HH  TYR   247      53.155  75.061  66.356  1.00  0.00           H  
ATOM   3922  CE2 TYR   247      53.413  76.843  67.999  1.00  0.00           C  
ATOM   3923  HE2 TYR   247      53.953  75.956  68.294  1.00  0.00           H  
ATOM   3924  CD2 TYR   247      53.380  77.937  68.904  1.00  0.00           C  
ATOM   3925  HD2 TYR   247      53.781  77.800  69.898  1.00  0.00           H  
ATOM   3926  C   TYR   247      50.269  79.815  69.783  1.00  0.00           C  
ATOM   3927  O   TYR   247      49.773  79.086  68.886  1.00  0.00           O  
ATOM   3928  N   ALA   248      49.836  79.623  71.045  1.00  0.00           N  
ATOM   3929  H   ALA   248      50.540  80.061  71.622  1.00  0.00           H  
ATOM   3930  CA  ALA   248      49.050  78.417  71.466  1.00  0.00           C  
ATOM   3931  HA  ALA   248      49.503  77.464  71.194  1.00  0.00           H  
ATOM   3932  CB  ALA   248      48.849  78.557  72.942  1.00  0.00           C  
ATOM   3933  HB1 ALA   248      48.207  79.403  73.186  1.00  0.00           H  
ATOM   3934  HB2 ALA   248      48.380  77.616  73.229  1.00  0.00           H  
ATOM   3935  HB3 ALA   248      49.795  78.788  73.432  1.00  0.00           H  
ATOM   3936  C   ALA   248      47.689  78.327  70.728  1.00  0.00           C  
ATOM   3937  O   ALA   248      47.144  77.241  70.511  1.00  0.00           O  
ATOM   3938  N   LYS   249      47.175  79.462  70.316  1.00  0.00           N  
ATOM   3939  H   LYS   249      47.681  80.295  70.579  1.00  0.00           H  
ATOM   3940  CA  LYS   249      45.935  79.524  69.543  1.00  0.00           C  
ATOM   3941  HA  LYS   249      45.159  79.082  70.168  1.00  0.00           H  
ATOM   3942  CB  LYS   249      45.755  81.011  69.295  1.00  0.00           C  
ATOM   3943  HB2 LYS   249      45.779  81.583  70.223  1.00  0.00           H  
ATOM   3944  HB3 LYS   249      46.645  81.362  68.773  1.00  0.00           H  
ATOM   3945  CG  LYS   249      44.481  81.474  68.493  1.00  0.00           C  
ATOM   3946  HG2 LYS   249      44.491  82.561  68.582  1.00  0.00           H  
ATOM   3947  HG3 LYS   249      44.544  81.143  67.457  1.00  0.00           H  
ATOM   3948  CD  LYS   249      43.183  80.814  69.113  1.00  0.00           C  
ATOM   3949  HD2 LYS   249      43.210  79.737  68.944  1.00  0.00           H  
ATOM   3950  HD3 LYS   249      43.026  81.209  70.117  1.00  0.00           H  
ATOM   3951  CE  LYS   249      41.914  81.247  68.260  1.00  0.00           C  
ATOM   3952  HE2 LYS   249      42.195  81.842  67.390  1.00  0.00           H  
ATOM   3953  HE3 LYS   249      41.411  80.358  67.879  1.00  0.00           H  
ATOM   3954  NZ  LYS   249      40.867  82.048  68.972  1.00  0.00           N  
ATOM   3955  HZ1 LYS   249      40.202  82.247  68.238  1.00  0.00           H  
ATOM   3956  HZ2 LYS   249      40.444  81.415  69.636  1.00  0.00           H  
ATOM   3957  HZ3 LYS   249      41.289  82.899  69.316  1.00  0.00           H  
ATOM   3958  C   LYS   249      46.063  78.724  68.263  1.00  0.00           C  
ATOM   3959  O   LYS   249      45.085  78.447  67.643  1.00  0.00           O  
ATOM   3960  N   ALA   250      47.274  78.526  67.709  1.00  0.00           N  
ATOM   3961  H   ALA   250      48.081  78.857  68.219  1.00  0.00           H  
ATOM   3962  CA  ALA   250      47.402  78.037  66.367  1.00  0.00           C  
ATOM   3963  HA  ALA   250      46.404  78.100  65.932  1.00  0.00           H  
ATOM   3964  CB  ALA   250      48.340  78.995  65.635  1.00  0.00           C  
ATOM   3965  HB1 ALA   250      49.180  79.148  66.313  1.00  0.00           H  
ATOM   3966  HB2 ALA   250      48.559  78.528  64.674  1.00  0.00           H  
ATOM   3967  HB3 ALA   250      47.891  79.978  65.494  1.00  0.00           H  
ATOM   3968  C   ALA   250      47.932  76.649  66.538  1.00  0.00           C  
ATOM   3969  O   ALA   250      47.514  75.720  65.815  1.00  0.00           O  
ATOM   3970  N   GLY   251      48.792  76.379  67.506  1.00  0.00           N  
ATOM   3971  H   GLY   251      49.035  77.039  68.232  1.00  0.00           H  
ATOM   3972  CA  GLY   251      49.242  75.005  67.839  1.00  0.00           C  
ATOM   3973  HA2 GLY   251      49.685  74.472  66.998  1.00  0.00           H  
ATOM   3974  HA3 GLY   251      49.924  75.243  68.655  1.00  0.00           H  
ATOM   3975  C   GLY   251      48.192  74.084  68.352  1.00  0.00           C  
ATOM   3976  O   GLY   251      48.242  72.903  68.012  1.00  0.00           O  
ATOM   3977  N   ALA   252      47.126  74.516  69.055  1.00  0.00           N  
ATOM   3978  H   ALA   252      47.137  75.440  69.463  1.00  0.00           H  
ATOM   3979  CA  ALA   252      45.910  73.775  69.422  1.00  0.00           C  
ATOM   3980  HA  ALA   252      46.177  73.033  70.174  1.00  0.00           H  
ATOM   3981  CB  ALA   252      44.950  74.763  70.131  1.00  0.00           C  
ATOM   3982  HB1 ALA   252      43.998  74.338  70.450  1.00  0.00           H  
ATOM   3983  HB2 ALA   252      45.430  75.128  71.038  1.00  0.00           H  
ATOM   3984  HB3 ALA   252      44.821  75.623  69.474  1.00  0.00           H  
ATOM   3985  C   ALA   252      45.251  73.158  68.243  1.00  0.00           C  
ATOM   3986  O   ALA   252      44.791  71.994  68.220  1.00  0.00           O  
ATOM   3987  N   VAL   253      45.175  73.914  67.106  1.00  0.00           N  
ATOM   3988  H   VAL   253      45.876  74.633  66.992  1.00  0.00           H  
ATOM   3989  CA  VAL   253      44.666  73.507  65.826  1.00  0.00           C  
ATOM   3990  HA  VAL   253      43.741  72.970  66.037  1.00  0.00           H  
ATOM   3991  CB  VAL   253      44.403  74.761  64.909  1.00  0.00           C  
ATOM   3992  HB  VAL   253      45.332  75.242  64.600  1.00  0.00           H  
ATOM   3993  CG1 VAL   253      43.886  74.214  63.536  1.00  0.00           C  
ATOM   3994 HG11 VAL   253      43.595  75.051  62.900  1.00  0.00           H  
ATOM   3995 HG12 VAL   253      44.651  73.724  62.934  1.00  0.00           H  
ATOM   3996 HG13 VAL   253      42.954  73.662  63.654  1.00  0.00           H  
ATOM   3997  CG2 VAL   253      43.492  75.826  65.426  1.00  0.00           C  
ATOM   3998 HG21 VAL   253      42.539  75.465  65.814  1.00  0.00           H  
ATOM   3999 HG22 VAL   253      43.870  76.253  66.355  1.00  0.00           H  
ATOM   4000 HG23 VAL   253      43.222  76.548  64.655  1.00  0.00           H  
ATOM   4001  C   VAL   253      45.532  72.485  65.061  1.00  0.00           C  
ATOM   4002  O   VAL   253      45.104  71.414  64.703  1.00  0.00           O  
ATOM   4003  N   ALA   254      46.829  72.708  65.052  1.00  0.00           N  
ATOM   4004  H   ALA   254      47.141  73.634  65.309  1.00  0.00           H  
ATOM   4005  CA  ALA   254      47.820  71.707  64.500  1.00  0.00           C  
ATOM   4006  HA  ALA   254      47.586  71.394  63.482  1.00  0.00           H  
ATOM   4007  CB  ALA   254      49.166  72.378  64.357  1.00  0.00           C  
ATOM   4008  HB1 ALA   254      49.581  72.527  65.354  1.00  0.00           H  
ATOM   4009  HB2 ALA   254      49.798  71.707  63.775  1.00  0.00           H  
ATOM   4010  HB3 ALA   254      49.060  73.283  63.759  1.00  0.00           H  
ATOM   4011  C   ALA   254      47.904  70.442  65.348  1.00  0.00           C  
ATOM   4012  O   ALA   254      48.078  69.364  64.844  1.00  0.00           O  
ATOM   4013  N   GLU   255      47.804  70.592  66.667  1.00  0.00           N  
ATOM   4014  H   GLU   255      47.771  71.555  66.971  1.00  0.00           H  
ATOM   4015  CA  GLU   255      47.807  69.571  67.708  1.00  0.00           C  
ATOM   4016  HA  GLU   255      48.750  69.041  67.575  1.00  0.00           H  
ATOM   4017  CB  GLU   255      47.762  70.150  69.099  1.00  0.00           C  
ATOM   4018  HB2 GLU   255      48.674  70.735  69.219  1.00  0.00           H  
ATOM   4019  HB3 GLU   255      47.012  70.939  69.059  1.00  0.00           H  
ATOM   4020  CG  GLU   255      47.559  69.250  70.297  1.00  0.00           C  
ATOM   4021  HG2 GLU   255      46.565  68.810  70.221  1.00  0.00           H  
ATOM   4022  HG3 GLU   255      48.259  68.417  70.224  1.00  0.00           H  
ATOM   4023  CD  GLU   255      47.845  69.974  71.655  1.00  0.00           C  
ATOM   4024  OE1 GLU   255      48.606  69.539  72.506  1.00  0.00           O  
ATOM   4025  OE2 GLU   255      47.163  70.994  71.859  1.00  0.00           O  
ATOM   4026  C   GLU   255      46.627  68.630  67.503  1.00  0.00           C  
ATOM   4027  O   GLU   255      46.814  67.424  67.598  1.00  0.00           O  
ATOM   4028  N   GLU   256      45.436  69.147  67.133  1.00  0.00           N  
ATOM   4029  H   GLU   256      45.253  70.135  67.032  1.00  0.00           H  
ATOM   4030  CA  GLU   256      44.239  68.381  67.037  1.00  0.00           C  
ATOM   4031  HA  GLU   256      44.381  67.544  67.721  1.00  0.00           H  
ATOM   4032  CB  GLU   256      43.007  69.222  67.374  1.00  0.00           C  
ATOM   4033  HB2 GLU   256      42.930  69.170  68.460  1.00  0.00           H  
ATOM   4034  HB3 GLU   256      43.076  70.244  67.001  1.00  0.00           H  
ATOM   4035  CG  GLU   256      41.698  68.688  66.817  1.00  0.00           C  
ATOM   4036  HG2 GLU   256      41.705  68.471  65.748  1.00  0.00           H  
ATOM   4037  HG3 GLU   256      41.614  67.751  67.368  1.00  0.00           H  
ATOM   4038  CD  GLU   256      40.637  69.765  67.051  1.00  0.00           C  
ATOM   4039  OE1 GLU   256      40.487  70.739  66.280  1.00  0.00           O  
ATOM   4040  OE2 GLU   256      40.072  69.599  68.155  1.00  0.00           O  
ATOM   4041  C   GLU   256      44.042  67.749  65.672  1.00  0.00           C  
ATOM   4042  O   GLU   256      43.759  66.531  65.744  1.00  0.00           O  
ATOM   4043  N   VAL   257      44.437  68.366  64.549  1.00  0.00           N  
ATOM   4044  H   VAL   257      44.879  69.257  64.726  1.00  0.00           H  
ATOM   4045  CA  VAL   257      44.493  67.871  63.177  1.00  0.00           C  
ATOM   4046  HA  VAL   257      43.628  67.265  62.907  1.00  0.00           H  
ATOM   4047  CB  VAL   257      44.588  69.017  62.163  1.00  0.00           C  
ATOM   4048  HB  VAL   257      45.510  69.522  62.451  1.00  0.00           H  
ATOM   4049  CG1 VAL   257      44.744  68.607  60.744  1.00  0.00           C  
ATOM   4050 HG11 VAL   257      44.743  69.494  60.112  1.00  0.00           H  
ATOM   4051 HG12 VAL   257      45.725  68.137  60.662  1.00  0.00           H  
ATOM   4052 HG13 VAL   257      43.972  67.866  60.536  1.00  0.00           H  
ATOM   4053  CG2 VAL   257      43.317  69.978  62.334  1.00  0.00           C  
ATOM   4054 HG21 VAL   257      43.527  70.645  63.170  1.00  0.00           H  
ATOM   4055 HG22 VAL   257      43.380  70.574  61.423  1.00  0.00           H  
ATOM   4056 HG23 VAL   257      42.344  69.489  62.319  1.00  0.00           H  
ATOM   4057  C   VAL   257      45.577  66.789  63.085  1.00  0.00           C  
ATOM   4058  O   VAL   257      45.404  65.703  62.423  1.00  0.00           O  
ATOM   4059  N   LEU   258      46.729  66.891  63.756  1.00  0.00           N  
ATOM   4060  H   LEU   258      46.881  67.761  64.246  1.00  0.00           H  
ATOM   4061  CA  LEU   258      47.826  65.868  63.580  1.00  0.00           C  
ATOM   4062  HA  LEU   258      47.855  65.632  62.516  1.00  0.00           H  
ATOM   4063  CB  LEU   258      49.180  66.459  64.017  1.00  0.00           C  
ATOM   4064  HB2 LEU   258      49.309  67.535  63.900  1.00  0.00           H  
ATOM   4065  HB3 LEU   258      49.197  66.326  65.098  1.00  0.00           H  
ATOM   4066  CG  LEU   258      50.455  65.724  63.466  1.00  0.00           C  
ATOM   4067  HG  LEU   258      50.432  64.646  63.309  1.00  0.00           H  
ATOM   4068  CD1 LEU   258      50.789  66.239  62.072  1.00  0.00           C  
ATOM   4069 HD11 LEU   258      51.576  65.608  61.659  1.00  0.00           H  
ATOM   4070 HD12 LEU   258      49.888  66.229  61.459  1.00  0.00           H  
ATOM   4071 HD13 LEU   258      51.105  67.278  62.155  1.00  0.00           H  
ATOM   4072  CD2 LEU   258      51.705  66.083  64.271  1.00  0.00           C  
ATOM   4073 HD21 LEU   258      52.511  65.524  63.796  1.00  0.00           H  
ATOM   4074 HD22 LEU   258      51.973  67.137  64.339  1.00  0.00           H  
ATOM   4075 HD23 LEU   258      51.688  65.634  65.264  1.00  0.00           H  
ATOM   4076  C   LEU   258      47.389  64.556  64.352  1.00  0.00           C  
ATOM   4077  O   LEU   258      47.900  63.551  63.944  1.00  0.00           O  
ATOM   4078  N   ALA   259      46.543  64.580  65.349  1.00  0.00           N  
ATOM   4079  H   ALA   259      46.107  65.463  65.573  1.00  0.00           H  
ATOM   4080  CA  ALA   259      46.018  63.348  65.952  1.00  0.00           C  
ATOM   4081  HA  ALA   259      46.772  62.561  65.914  1.00  0.00           H  
ATOM   4082  CB  ALA   259      45.464  63.542  67.357  1.00  0.00           C  
ATOM   4083  HB1 ALA   259      45.030  62.573  67.607  1.00  0.00           H  
ATOM   4084  HB2 ALA   259      46.297  63.598  68.057  1.00  0.00           H  
ATOM   4085  HB3 ALA   259      44.751  64.360  67.458  1.00  0.00           H  
ATOM   4086  C   ALA   259      44.856  62.809  65.041  1.00  0.00           C  
ATOM   4087  O   ALA   259      44.748  61.600  64.896  1.00  0.00           O  
ATOM   4088  N   ALA   260      43.972  63.670  64.631  1.00  0.00           N  
ATOM   4089  H   ALA   260      44.124  64.647  64.838  1.00  0.00           H  
ATOM   4090  CA  ALA   260      42.748  63.347  63.944  1.00  0.00           C  
ATOM   4091  HA  ALA   260      42.416  62.353  64.246  1.00  0.00           H  
ATOM   4092  CB  ALA   260      41.736  64.394  64.450  1.00  0.00           C  
ATOM   4093  HB1 ALA   260      40.771  63.914  64.287  1.00  0.00           H  
ATOM   4094  HB2 ALA   260      41.833  64.460  65.534  1.00  0.00           H  
ATOM   4095  HB3 ALA   260      41.858  65.388  64.020  1.00  0.00           H  
ATOM   4096  C   ALA   260      42.931  63.301  62.422  1.00  0.00           C  
ATOM   4097  O   ALA   260      41.872  63.164  61.896  1.00  0.00           O  
ATOM   4098  N   ILE   261      44.130  63.292  61.775  1.00  0.00           N  
ATOM   4099  H   ILE   261      44.950  63.391  62.357  1.00  0.00           H  
ATOM   4100  CA  ILE   261      44.279  63.708  60.415  1.00  0.00           C  
ATOM   4101  HA  ILE   261      43.759  64.661  60.327  1.00  0.00           H  
ATOM   4102  CB  ILE   261      45.756  63.745  59.910  1.00  0.00           C  
ATOM   4103  HB  ILE   261      46.392  64.362  60.545  1.00  0.00           H  
ATOM   4104  CG2 ILE   261      46.395  62.323  60.001  1.00  0.00           C  
ATOM   4105 HG21 ILE   261      47.477  62.444  59.945  1.00  0.00           H  
ATOM   4106 HG22 ILE   261      46.172  61.930  60.993  1.00  0.00           H  
ATOM   4107 HG23 ILE   261      46.096  61.684  59.170  1.00  0.00           H  
ATOM   4108  CG1 ILE   261      45.954  64.257  58.477  1.00  0.00           C  
ATOM   4109 HG12 ILE   261      47.001  64.141  58.195  1.00  0.00           H  
ATOM   4110 HG13 ILE   261      45.406  63.647  57.758  1.00  0.00           H  
ATOM   4111  CD1 ILE   261      45.684  65.715  58.287  1.00  0.00           C  
ATOM   4112 HD11 ILE   261      44.625  65.961  58.362  1.00  0.00           H  
ATOM   4113 HD12 ILE   261      46.149  66.390  59.006  1.00  0.00           H  
ATOM   4114 HD13 ILE   261      45.911  66.064  57.279  1.00  0.00           H  
ATOM   4115  C   ILE   261      43.500  62.773  59.399  1.00  0.00           C  
ATOM   4116  O   ILE   261      43.069  63.246  58.384  1.00  0.00           O  
ATOM   4117  N   ARG   262      43.316  61.470  59.767  1.00  0.00           N  
ATOM   4118  H   ARG   262      43.741  61.115  60.612  1.00  0.00           H  
ATOM   4119  CA  ARG   262      42.578  60.612  58.839  1.00  0.00           C  
ATOM   4120  HA  ARG   262      42.883  60.747  57.801  1.00  0.00           H  
ATOM   4121  CB  ARG   262      42.799  59.124  59.289  1.00  0.00           C  
ATOM   4122  HB2 ARG   262      43.836  58.970  59.589  1.00  0.00           H  
ATOM   4123  HB3 ARG   262      42.232  59.060  60.217  1.00  0.00           H  
ATOM   4124  CG  ARG   262      42.445  58.049  58.247  1.00  0.00           C  
ATOM   4125  HG2 ARG   262      41.517  58.409  57.803  1.00  0.00           H  
ATOM   4126  HG3 ARG   262      43.269  58.136  57.539  1.00  0.00           H  
ATOM   4127  CD  ARG   262      42.460  56.612  58.668  1.00  0.00           C  
ATOM   4128  HD2 ARG   262      41.491  56.425  59.131  1.00  0.00           H  
ATOM   4129  HD3 ARG   262      42.555  55.969  57.792  1.00  0.00           H  
ATOM   4130  NE  ARG   262      43.625  56.290  59.573  1.00  0.00           N  
ATOM   4131  HE  ARG   262      44.522  56.087  59.156  1.00  0.00           H  
ATOM   4132  CZ  ARG   262      43.701  56.385  60.869  1.00  0.00           C  
ATOM   4133  NH1 ARG   262      42.695  56.415  61.680  1.00  0.00           N  
ATOM   4134 HH11 ARG   262      41.803  56.747  61.343  1.00  0.00           H  
ATOM   4135 HH12 ARG   262      42.847  56.489  62.676  1.00  0.00           H  
ATOM   4136  NH2 ARG   262      44.910  56.326  61.395  1.00  0.00           N  
ATOM   4137 HH21 ARG   262      45.679  56.047  60.803  1.00  0.00           H  
ATOM   4138 HH22 ARG   262      45.109  56.358  62.385  1.00  0.00           H  
ATOM   4139  C   ARG   262      41.087  61.003  58.863  1.00  0.00           C  
ATOM   4140  O   ARG   262      40.474  60.929  57.776  1.00  0.00           O  
ATOM   4141  N   THR   263      40.517  61.456  59.947  1.00  0.00           N  
ATOM   4142  H   THR   263      41.086  61.387  60.778  1.00  0.00           H  
ATOM   4143  CA  THR   263      39.157  61.923  60.081  1.00  0.00           C  
ATOM   4144  HA  THR   263      38.505  61.162  59.651  1.00  0.00           H  
ATOM   4145  CB  THR   263      38.845  61.993  61.585  1.00  0.00           C  
ATOM   4146  HB  THR   263      39.425  62.847  61.936  1.00  0.00           H  
ATOM   4147  CG2 THR   263      37.341  62.297  61.879  1.00  0.00           C  
ATOM   4148 HG21 THR   263      37.190  62.433  62.949  1.00  0.00           H  
ATOM   4149 HG22 THR   263      37.055  63.203  61.346  1.00  0.00           H  
ATOM   4150 HG23 THR   263      36.696  61.479  61.557  1.00  0.00           H  
ATOM   4151  OG1 THR   263      38.985  60.795  62.280  1.00  0.00           O  
ATOM   4152  HG1 THR   263      39.884  60.670  62.593  1.00  0.00           H  
ATOM   4153  C   THR   263      38.977  63.253  59.443  1.00  0.00           C  
ATOM   4154  O   THR   263      37.948  63.505  58.802  1.00  0.00           O  
ATOM   4155  N   VAL   264      39.941  64.083  59.482  1.00  0.00           N  
ATOM   4156  H   VAL   264      40.754  63.817  60.018  1.00  0.00           H  
ATOM   4157  CA  VAL   264      39.931  65.397  58.768  1.00  0.00           C  
ATOM   4158  HA  VAL   264      39.016  65.905  59.072  1.00  0.00           H  
ATOM   4159  CB  VAL   264      41.033  66.316  59.227  1.00  0.00           C  
ATOM   4160  HB  VAL   264      42.015  66.011  58.865  1.00  0.00           H  
ATOM   4161  CG1 VAL   264      40.968  67.674  58.695  1.00  0.00           C  
ATOM   4162 HG11 VAL   264      41.913  68.136  58.982  1.00  0.00           H  
ATOM   4163 HG12 VAL   264      40.837  67.673  57.613  1.00  0.00           H  
ATOM   4164 HG13 VAL   264      40.178  68.276  59.145  1.00  0.00           H  
ATOM   4165  CG2 VAL   264      41.092  66.394  60.780  1.00  0.00           C  
ATOM   4166 HG21 VAL   264      40.166  66.847  61.133  1.00  0.00           H  
ATOM   4167 HG22 VAL   264      41.291  65.403  61.189  1.00  0.00           H  
ATOM   4168 HG23 VAL   264      41.839  67.156  61.004  1.00  0.00           H  
ATOM   4169  C   VAL   264      39.982  65.229  57.204  1.00  0.00           C  
ATOM   4170  O   VAL   264      39.397  65.976  56.449  1.00  0.00           O  
ATOM   4171  N   ILE   265      40.646  64.114  56.749  1.00  0.00           N  
ATOM   4172  H   ILE   265      41.323  63.677  57.359  1.00  0.00           H  
ATOM   4173  CA  ILE   265      40.713  63.889  55.328  1.00  0.00           C  
ATOM   4174  HA  ILE   265      40.800  64.863  54.848  1.00  0.00           H  
ATOM   4175  CB  ILE   265      42.058  63.131  54.984  1.00  0.00           C  
ATOM   4176  HB  ILE   265      42.200  62.458  55.830  1.00  0.00           H  
ATOM   4177  CG2 ILE   265      42.107  62.468  53.600  1.00  0.00           C  
ATOM   4178 HG21 ILE   265      43.061  61.952  53.497  1.00  0.00           H  
ATOM   4179 HG22 ILE   265      41.206  61.858  53.541  1.00  0.00           H  
ATOM   4180 HG23 ILE   265      42.051  63.105  52.717  1.00  0.00           H  
ATOM   4181  CG1 ILE   265      43.250  64.158  55.094  1.00  0.00           C  
ATOM   4182 HG12 ILE   265      43.191  64.728  54.167  1.00  0.00           H  
ATOM   4183 HG13 ILE   265      43.133  64.776  55.984  1.00  0.00           H  
ATOM   4184  CD1 ILE   265      44.675  63.498  55.201  1.00  0.00           C  
ATOM   4185 HD11 ILE   265      44.906  63.007  54.256  1.00  0.00           H  
ATOM   4186 HD12 ILE   265      45.538  64.133  55.402  1.00  0.00           H  
ATOM   4187 HD13 ILE   265      44.564  62.719  55.955  1.00  0.00           H  
ATOM   4188  C   ILE   265      39.489  63.162  54.819  1.00  0.00           C  
ATOM   4189  O   ILE   265      38.960  63.406  53.707  1.00  0.00           O  
ATOM   4190  N   ALA   266      38.936  62.243  55.663  1.00  0.00           N  
ATOM   4191  H   ALA   266      39.511  62.091  56.479  1.00  0.00           H  
ATOM   4192  CA  ALA   266      37.577  61.630  55.594  1.00  0.00           C  
ATOM   4193  HA  ALA   266      37.452  61.127  54.636  1.00  0.00           H  
ATOM   4194  CB  ALA   266      37.503  60.591  56.629  1.00  0.00           C  
ATOM   4195  HB1 ALA   266      37.922  61.017  57.540  1.00  0.00           H  
ATOM   4196  HB2 ALA   266      36.489  60.389  56.973  1.00  0.00           H  
ATOM   4197  HB3 ALA   266      38.006  59.664  56.352  1.00  0.00           H  
ATOM   4198  C   ALA   266      36.444  62.654  55.651  1.00  0.00           C  
ATOM   4199  O   ALA   266      35.441  62.589  54.939  1.00  0.00           O  
ATOM   4200  N   PHE   267      36.554  63.804  56.294  1.00  0.00           N  
ATOM   4201  H   PHE   267      37.307  63.856  56.965  1.00  0.00           H  
ATOM   4202  CA  PHE   267      35.625  64.930  56.077  1.00  0.00           C  
ATOM   4203  HA  PHE   267      34.634  64.476  56.109  1.00  0.00           H  
ATOM   4204  CB  PHE   267      35.837  66.050  57.143  1.00  0.00           C  
ATOM   4205  HB2 PHE   267      35.379  65.607  58.028  1.00  0.00           H  
ATOM   4206  HB3 PHE   267      36.866  66.176  57.477  1.00  0.00           H  
ATOM   4207  CG  PHE   267      35.247  67.405  56.933  1.00  0.00           C  
ATOM   4208  CD1 PHE   267      33.938  67.633  56.595  1.00  0.00           C  
ATOM   4209  HD1 PHE   267      33.137  66.910  56.556  1.00  0.00           H  
ATOM   4210  CE1 PHE   267      33.419  68.847  56.271  1.00  0.00           C  
ATOM   4211  HE1 PHE   267      32.376  68.881  55.992  1.00  0.00           H  
ATOM   4212  CZ  PHE   267      34.300  69.943  56.149  1.00  0.00           C  
ATOM   4213  HZ  PHE   267      33.866  70.885  55.847  1.00  0.00           H  
ATOM   4214  CE2 PHE   267      35.685  69.779  56.438  1.00  0.00           C  
ATOM   4215  HE2 PHE   267      36.322  70.626  56.226  1.00  0.00           H  
ATOM   4216  CD2 PHE   267      36.160  68.519  56.870  1.00  0.00           C  
ATOM   4217  HD2 PHE   267      37.212  68.343  57.037  1.00  0.00           H  
ATOM   4218  C   PHE   267      35.661  65.602  54.646  1.00  0.00           C  
ATOM   4219  O   PHE   267      34.623  66.082  54.178  1.00  0.00           O  
ATOM   4220  N   GLY   268      36.803  65.507  53.952  1.00  0.00           N  
ATOM   4221  H   GLY   268      37.700  65.198  54.298  1.00  0.00           H  
ATOM   4222  CA  GLY   268      36.870  65.881  52.478  1.00  0.00           C  
ATOM   4223  HA2 GLY   268      37.658  65.336  51.959  1.00  0.00           H  
ATOM   4224  HA3 GLY   268      35.949  65.459  52.076  1.00  0.00           H  
ATOM   4225  C   GLY   268      36.922  67.387  52.152  1.00  0.00           C  
ATOM   4226  O   GLY   268      37.147  67.652  50.978  1.00  0.00           O  
ATOM   4227  N   GLY   269      36.672  68.299  53.072  1.00  0.00           N  
ATOM   4228  H   GLY   269      36.593  67.977  54.026  1.00  0.00           H  
ATOM   4229  CA  GLY   269      36.864  69.727  52.851  1.00  0.00           C  
ATOM   4230  HA2 GLY   269      36.933  69.926  51.781  1.00  0.00           H  
ATOM   4231  HA3 GLY   269      36.036  70.348  53.194  1.00  0.00           H  
ATOM   4232  C   GLY   269      38.244  70.118  53.503  1.00  0.00           C  
ATOM   4233  O   GLY   269      38.435  70.063  54.707  1.00  0.00           O  
ATOM   4234  N   GLN   270      39.244  70.463  52.691  1.00  0.00           N  
ATOM   4235  H   GLN   270      39.136  70.234  51.713  1.00  0.00           H  
ATOM   4236  CA  GLN   270      40.600  70.890  53.111  1.00  0.00           C  
ATOM   4237  HA  GLN   270      40.767  70.462  54.099  1.00  0.00           H  
ATOM   4238  CB  GLN   270      41.605  70.428  52.018  1.00  0.00           C  
ATOM   4239  HB2 GLN   270      41.413  70.797  51.011  1.00  0.00           H  
ATOM   4240  HB3 GLN   270      42.570  70.805  52.356  1.00  0.00           H  
ATOM   4241  CG  GLN   270      41.638  68.875  52.013  1.00  0.00           C  
ATOM   4242  HG2 GLN   270      41.847  68.479  53.007  1.00  0.00           H  
ATOM   4243  HG3 GLN   270      40.688  68.455  51.684  1.00  0.00           H  
ATOM   4244  CD  GLN   270      42.776  68.332  51.122  1.00  0.00           C  
ATOM   4245  OE1 GLN   270      43.868  68.943  50.965  1.00  0.00           O  
ATOM   4246  NE2 GLN   270      42.586  67.214  50.530  1.00  0.00           N  
ATOM   4247 HE21 GLN   270      41.797  66.691  50.880  1.00  0.00           H  
ATOM   4248 HE22 GLN   270      43.179  67.030  49.733  1.00  0.00           H  
ATOM   4249  C   GLN   270      40.660  72.418  53.210  1.00  0.00           C  
ATOM   4250  O   GLN   270      41.537  73.029  53.908  1.00  0.00           O  
ATOM   4251  N   LYS   271      39.814  73.153  52.479  1.00  0.00           N  
ATOM   4252  H   LYS   271      39.172  72.730  51.824  1.00  0.00           H  
ATOM   4253  CA  LYS   271      39.845  74.606  52.513  1.00  0.00           C  
ATOM   4254  HA  LYS   271      40.862  74.979  52.391  1.00  0.00           H  
ATOM   4255  CB  LYS   271      39.099  75.196  51.408  1.00  0.00           C  
ATOM   4256  HB2 LYS   271      38.051  75.258  51.700  1.00  0.00           H  
ATOM   4257  HB3 LYS   271      39.433  76.231  51.330  1.00  0.00           H  
ATOM   4258  CG  LYS   271      39.398  74.666  49.976  1.00  0.00           C  
ATOM   4259  HG2 LYS   271      40.340  74.118  49.943  1.00  0.00           H  
ATOM   4260  HG3 LYS   271      38.736  73.820  49.791  1.00  0.00           H  
ATOM   4261  CD  LYS   271      39.531  75.618  48.773  1.00  0.00           C  
ATOM   4262  HD2 LYS   271      38.960  76.541  48.872  1.00  0.00           H  
ATOM   4263  HD3 LYS   271      40.561  75.967  48.842  1.00  0.00           H  
ATOM   4264  CE  LYS   271      39.437  75.059  47.408  1.00  0.00           C  
ATOM   4265  HE2 LYS   271      40.149  75.555  46.747  1.00  0.00           H  
ATOM   4266  HE3 LYS   271      39.687  74.012  47.578  1.00  0.00           H  
ATOM   4267  NZ  LYS   271      38.146  75.198  46.759  1.00  0.00           N  
ATOM   4268  HZ1 LYS   271      38.114  74.645  45.914  1.00  0.00           H  
ATOM   4269  HZ2 LYS   271      37.403  74.930  47.388  1.00  0.00           H  
ATOM   4270  HZ3 LYS   271      38.076  76.203  46.690  1.00  0.00           H  
ATOM   4271  C   LYS   271      39.435  75.138  53.865  1.00  0.00           C  
ATOM   4272  O   LYS   271      40.047  76.131  54.397  1.00  0.00           O  
ATOM   4273  N   LYS   272      38.367  74.575  54.481  1.00  0.00           N  
ATOM   4274  H   LYS   272      37.959  73.790  53.995  1.00  0.00           H  
ATOM   4275  CA  LYS   272      37.693  74.920  55.774  1.00  0.00           C  
ATOM   4276  HA  LYS   272      37.319  75.943  55.821  1.00  0.00           H  
ATOM   4277  CB  LYS   272      36.442  74.020  55.878  1.00  0.00           C  
ATOM   4278  HB2 LYS   272      35.845  74.198  54.984  1.00  0.00           H  
ATOM   4279  HB3 LYS   272      36.820  73.010  56.035  1.00  0.00           H  
ATOM   4280  CG  LYS   272      35.561  74.260  57.106  1.00  0.00           C  
ATOM   4281  HG2 LYS   272      36.094  73.949  58.005  1.00  0.00           H  
ATOM   4282  HG3 LYS   272      35.374  75.334  57.115  1.00  0.00           H  
ATOM   4283  CD  LYS   272      34.309  73.425  57.046  1.00  0.00           C  
ATOM   4284  HD2 LYS   272      33.833  73.438  56.065  1.00  0.00           H  
ATOM   4285  HD3 LYS   272      34.470  72.392  57.351  1.00  0.00           H  
ATOM   4286  CE  LYS   272      33.302  73.873  58.103  1.00  0.00           C  
ATOM   4287  HE2 LYS   272      32.996  74.901  57.908  1.00  0.00           H  
ATOM   4288  HE3 LYS   272      32.530  73.104  58.061  1.00  0.00           H  
ATOM   4289  NZ  LYS   272      33.890  73.674  59.442  1.00  0.00           N  
ATOM   4290  HZ1 LYS   272      34.199  74.552  59.834  1.00  0.00           H  
ATOM   4291  HZ2 LYS   272      33.292  73.498  60.236  1.00  0.00           H  
ATOM   4292  HZ3 LYS   272      34.484  72.864  59.544  1.00  0.00           H  
ATOM   4293  C   LYS   272      38.592  74.760  56.987  1.00  0.00           C  
ATOM   4294  O   LYS   272      38.751  75.681  57.770  1.00  0.00           O  
ATOM   4295  N   GLU   273      39.430  73.745  56.965  1.00  0.00           N  
ATOM   4296  H   GLU   273      39.357  73.070  56.218  1.00  0.00           H  
ATOM   4297  CA  GLU   273      40.491  73.559  57.922  1.00  0.00           C  
ATOM   4298  HA  GLU   273      40.156  73.893  58.904  1.00  0.00           H  
ATOM   4299  CB  GLU   273      40.906  72.140  57.859  1.00  0.00           C  
ATOM   4300  HB2 GLU   273      41.206  71.921  56.834  1.00  0.00           H  
ATOM   4301  HB3 GLU   273      41.627  72.072  58.674  1.00  0.00           H  
ATOM   4302  CG  GLU   273      39.806  71.205  58.223  1.00  0.00           C  
ATOM   4303  HG2 GLU   273      38.995  71.345  57.508  1.00  0.00           H  
ATOM   4304  HG3 GLU   273      40.116  70.162  58.165  1.00  0.00           H  
ATOM   4305  CD  GLU   273      39.308  71.369  59.621  1.00  0.00           C  
ATOM   4306  OE1 GLU   273      38.687  72.427  59.934  1.00  0.00           O  
ATOM   4307  OE2 GLU   273      39.648  70.545  60.541  1.00  0.00           O  
ATOM   4308  C   GLU   273      41.661  74.525  57.723  1.00  0.00           C  
ATOM   4309  O   GLU   273      42.267  74.939  58.678  1.00  0.00           O  
ATOM   4310  N   LEU   274      42.031  74.858  56.447  1.00  0.00           N  
ATOM   4311  H   LEU   274      41.619  74.394  55.650  1.00  0.00           H  
ATOM   4312  CA  LEU   274      43.131  75.730  56.190  1.00  0.00           C  
ATOM   4313  HA  LEU   274      43.986  75.552  56.842  1.00  0.00           H  
ATOM   4314  CB  LEU   274      43.618  75.468  54.765  1.00  0.00           C  
ATOM   4315  HB2 LEU   274      43.986  74.449  54.649  1.00  0.00           H  
ATOM   4316  HB3 LEU   274      42.757  75.665  54.126  1.00  0.00           H  
ATOM   4317  CG  LEU   274      44.712  76.410  54.313  1.00  0.00           C  
ATOM   4318  HG  LEU   274      44.330  77.427  54.402  1.00  0.00           H  
ATOM   4319  CD1 LEU   274      46.058  76.255  55.127  1.00  0.00           C  
ATOM   4320 HD11 LEU   274      45.800  76.573  56.137  1.00  0.00           H  
ATOM   4321 HD12 LEU   274      46.305  75.199  55.018  1.00  0.00           H  
ATOM   4322 HD13 LEU   274      46.870  76.857  54.716  1.00  0.00           H  
ATOM   4323  CD2 LEU   274      44.822  76.177  52.803  1.00  0.00           C  
ATOM   4324 HD21 LEU   274      43.886  76.616  52.458  1.00  0.00           H  
ATOM   4325 HD22 LEU   274      45.696  76.751  52.496  1.00  0.00           H  
ATOM   4326 HD23 LEU   274      45.113  75.147  52.596  1.00  0.00           H  
ATOM   4327  C   LEU   274      42.659  77.141  56.528  1.00  0.00           C  
ATOM   4328  O   LEU   274      43.469  77.979  56.917  1.00  0.00           O  
ATOM   4329  N   GLU   275      41.405  77.574  56.373  1.00  0.00           N  
ATOM   4330  H   GLU   275      40.898  76.916  55.799  1.00  0.00           H  
ATOM   4331  CA  GLU   275      40.889  78.873  56.846  1.00  0.00           C  
ATOM   4332  HA  GLU   275      41.563  79.673  56.540  1.00  0.00           H  
ATOM   4333  CB  GLU   275      39.541  79.045  56.181  1.00  0.00           C  
ATOM   4334  HB2 GLU   275      39.612  79.161  55.099  1.00  0.00           H  
ATOM   4335  HB3 GLU   275      38.958  78.155  56.415  1.00  0.00           H  
ATOM   4336  CG  GLU   275      38.714  80.280  56.749  1.00  0.00           C  
ATOM   4337  HG2 GLU   275      37.750  80.259  56.240  1.00  0.00           H  
ATOM   4338  HG3 GLU   275      38.448  80.109  57.792  1.00  0.00           H  
ATOM   4339  CD  GLU   275      39.441  81.585  56.548  1.00  0.00           C  
ATOM   4340  OE1 GLU   275      40.209  81.731  55.539  1.00  0.00           O  
ATOM   4341  OE2 GLU   275      39.100  82.612  57.202  1.00  0.00           O  
ATOM   4342  C   GLU   275      40.833  79.028  58.391  1.00  0.00           C  
ATOM   4343  O   GLU   275      41.452  80.001  58.865  1.00  0.00           O  
ATOM   4344  N   ARG   276      40.290  78.091  59.165  1.00  0.00           N  
ATOM   4345  H   ARG   276      39.972  77.214  58.778  1.00  0.00           H  
ATOM   4346  CA  ARG   276      40.626  78.085  60.640  1.00  0.00           C  
ATOM   4347  HA  ARG   276      40.344  79.099  60.924  1.00  0.00           H  
ATOM   4348  CB  ARG   276      39.742  77.061  61.354  1.00  0.00           C  
ATOM   4349  HB2 ARG   276      39.543  77.553  62.306  1.00  0.00           H  
ATOM   4350  HB3 ARG   276      38.821  76.944  60.783  1.00  0.00           H  
ATOM   4351  CG  ARG   276      40.392  75.706  61.576  1.00  0.00           C  
ATOM   4352  HG2 ARG   276      40.563  75.272  60.591  1.00  0.00           H  
ATOM   4353  HG3 ARG   276      41.396  75.846  61.977  1.00  0.00           H  
ATOM   4354  CD  ARG   276      39.483  74.819  62.429  1.00  0.00           C  
ATOM   4355  HD2 ARG   276      39.376  75.303  63.400  1.00  0.00           H  
ATOM   4356  HD3 ARG   276      38.526  74.757  61.911  1.00  0.00           H  
ATOM   4357  NE  ARG   276      39.946  73.419  62.316  1.00  0.00           N  
ATOM   4358  HE  ARG   276      39.766  72.958  61.436  1.00  0.00           H  
ATOM   4359  CZ  ARG   276      40.285  72.676  63.364  1.00  0.00           C  
ATOM   4360  NH1 ARG   276      40.356  73.066  64.611  1.00  0.00           N  
ATOM   4361 HH11 ARG   276      40.047  74.021  64.730  1.00  0.00           H  
ATOM   4362 HH12 ARG   276      40.332  72.310  65.279  1.00  0.00           H  
ATOM   4363  NH2 ARG   276      40.613  71.473  63.094  1.00  0.00           N  
ATOM   4364 HH21 ARG   276      40.287  71.133  62.200  1.00  0.00           H  
ATOM   4365 HH22 ARG   276      40.802  70.937  63.929  1.00  0.00           H  
ATOM   4366  C   ARG   276      42.122  78.154  60.973  1.00  0.00           C  
ATOM   4367  O   ARG   276      42.474  79.113  61.704  1.00  0.00           O  
ATOM   4368  N   TYR   277      42.981  77.354  60.295  1.00  0.00           N  
ATOM   4369  H   TYR   277      42.751  76.747  59.521  1.00  0.00           H  
ATOM   4370  CA  TYR   277      44.389  77.482  60.683  1.00  0.00           C  
ATOM   4371  HA  TYR   277      44.415  77.429  61.771  1.00  0.00           H  
ATOM   4372  CB  TYR   277      45.294  76.354  60.102  1.00  0.00           C  
ATOM   4373  HB2 TYR   277      44.946  75.403  60.505  1.00  0.00           H  
ATOM   4374  HB3 TYR   277      45.235  76.253  59.018  1.00  0.00           H  
ATOM   4375  CG  TYR   277      46.783  76.498  60.477  1.00  0.00           C  
ATOM   4376  CD1 TYR   277      47.293  76.025  61.711  1.00  0.00           C  
ATOM   4377  HD1 TYR   277      46.593  75.646  62.441  1.00  0.00           H  
ATOM   4378  CE1 TYR   277      48.678  75.944  61.952  1.00  0.00           C  
ATOM   4379  HE1 TYR   277      49.012  75.620  62.927  1.00  0.00           H  
ATOM   4380  CZ  TYR   277      49.546  76.492  61.014  1.00  0.00           C  
ATOM   4381  OH  TYR   277      50.824  76.490  61.225  1.00  0.00           O  
ATOM   4382  HH  TYR   277      51.068  76.246  62.121  1.00  0.00           H  
ATOM   4383  CE2 TYR   277      49.043  76.936  59.824  1.00  0.00           C  
ATOM   4384  HE2 TYR   277      49.741  77.352  59.112  1.00  0.00           H  
ATOM   4385  CD2 TYR   277      47.687  76.962  59.511  1.00  0.00           C  
ATOM   4386  HD2 TYR   277      47.298  77.256  58.547  1.00  0.00           H  
ATOM   4387  C   TYR   277      44.973  78.837  60.354  1.00  0.00           C  
ATOM   4388  O   TYR   277      45.691  79.408  61.211  1.00  0.00           O  
ATOM   4389  N   ASN   278      44.694  79.449  59.166  1.00  0.00           N  
ATOM   4390  H   ASN   278      44.098  78.964  58.511  1.00  0.00           H  
ATOM   4391  CA  ASN   278      45.288  80.736  58.833  1.00  0.00           C  
ATOM   4392  HA  ASN   278      46.355  80.702  59.052  1.00  0.00           H  
ATOM   4393  CB  ASN   278      45.181  80.999  57.297  1.00  0.00           C  
ATOM   4394  HB2 ASN   278      45.640  80.148  56.793  1.00  0.00           H  
ATOM   4395  HB3 ASN   278      44.125  81.218  57.134  1.00  0.00           H  
ATOM   4396  CG  ASN   278      46.075  82.084  56.876  1.00  0.00           C  
ATOM   4397  OD1 ASN   278      47.285  81.865  56.803  1.00  0.00           O  
ATOM   4398  ND2 ASN   278      45.484  83.267  56.827  1.00  0.00           N  
ATOM   4399 HD21 ASN   278      46.031  84.111  56.742  1.00  0.00           H  
ATOM   4400 HD22 ASN   278      44.489  83.288  56.656  1.00  0.00           H  
ATOM   4401  C   ASN   278      44.725  81.895  59.640  1.00  0.00           C  
ATOM   4402  O   ASN   278      45.574  82.622  60.178  1.00  0.00           O  
ATOM   4403  N   LYS   279      43.369  81.920  59.924  1.00  0.00           N  
ATOM   4404  H   LYS   279      42.758  81.222  59.526  1.00  0.00           H  
ATOM   4405  CA  LYS   279      42.789  82.931  60.852  1.00  0.00           C  
ATOM   4406  HA  LYS   279      43.066  83.879  60.391  1.00  0.00           H  
ATOM   4407  CB  LYS   279      41.323  82.752  61.068  1.00  0.00           C  
ATOM   4408  HB2 LYS   279      40.788  82.495  60.154  1.00  0.00           H  
ATOM   4409  HB3 LYS   279      41.212  81.876  61.706  1.00  0.00           H  
ATOM   4410  CG  LYS   279      40.616  83.949  61.735  1.00  0.00           C  
ATOM   4411  HG2 LYS   279      41.001  84.098  62.744  1.00  0.00           H  
ATOM   4412  HG3 LYS   279      40.874  84.886  61.240  1.00  0.00           H  
ATOM   4413  CD  LYS   279      39.030  83.728  61.852  1.00  0.00           C  
ATOM   4414  HD2 LYS   279      38.603  83.258  60.966  1.00  0.00           H  
ATOM   4415  HD3 LYS   279      38.998  82.971  62.635  1.00  0.00           H  
ATOM   4416  CE  LYS   279      38.215  84.805  62.492  1.00  0.00           C  
ATOM   4417  HE2 LYS   279      37.272  84.424  62.884  1.00  0.00           H  
ATOM   4418  HE3 LYS   279      38.746  85.138  63.384  1.00  0.00           H  
ATOM   4419  NZ  LYS   279      37.964  85.950  61.583  1.00  0.00           N  
ATOM   4420  HZ1 LYS   279      38.847  86.398  61.386  1.00  0.00           H  
ATOM   4421  HZ2 LYS   279      37.635  85.633  60.683  1.00  0.00           H  
ATOM   4422  HZ3 LYS   279      37.414  86.708  61.963  1.00  0.00           H  
ATOM   4423  C   LYS   279      43.579  82.939  62.151  1.00  0.00           C  
ATOM   4424  O   LYS   279      43.857  83.915  62.770  1.00  0.00           O  
ATOM   4425  N   ASN   280      44.077  81.744  62.470  1.00  0.00           N  
ATOM   4426  H   ASN   280      43.991  80.886  61.944  1.00  0.00           H  
ATOM   4427  CA  ASN   280      44.622  81.611  63.778  1.00  0.00           C  
ATOM   4428  HA  ASN   280      44.152  82.273  64.505  1.00  0.00           H  
ATOM   4429  CB  ASN   280      44.360  80.164  64.364  1.00  0.00           C  
ATOM   4430  HB2 ASN   280      44.764  79.385  63.718  1.00  0.00           H  
ATOM   4431  HB3 ASN   280      44.940  80.012  65.274  1.00  0.00           H  
ATOM   4432  CG  ASN   280      42.993  79.842  64.820  1.00  0.00           C  
ATOM   4433  OD1 ASN   280      42.057  80.367  64.265  1.00  0.00           O  
ATOM   4434  ND2 ASN   280      42.716  79.250  65.966  1.00  0.00           N  
ATOM   4435 HD21 ASN   280      41.713  79.335  66.050  1.00  0.00           H  
ATOM   4436 HD22 ASN   280      43.427  78.735  66.465  1.00  0.00           H  
ATOM   4437  C   ASN   280      46.136  81.869  63.732  1.00  0.00           C  
ATOM   4438  O   ASN   280      46.613  82.554  64.602  1.00  0.00           O  
ATOM   4439  N   LEU   281      46.807  81.445  62.697  1.00  0.00           N  
ATOM   4440  H   LEU   281      46.288  80.810  62.108  1.00  0.00           H  
ATOM   4441  CA  LEU   281      48.226  81.776  62.554  1.00  0.00           C  
ATOM   4442  HA  LEU   281      48.812  81.334  63.360  1.00  0.00           H  
ATOM   4443  CB  LEU   281      48.581  81.081  61.233  1.00  0.00           C  
ATOM   4444  HB2 LEU   281      48.230  80.049  61.230  1.00  0.00           H  
ATOM   4445  HB3 LEU   281      47.969  81.557  60.467  1.00  0.00           H  
ATOM   4446  CG  LEU   281      50.085  80.959  60.927  1.00  0.00           C  
ATOM   4447  HG  LEU   281      50.455  81.914  61.300  1.00  0.00           H  
ATOM   4448  CD1 LEU   281      50.780  79.895  61.765  1.00  0.00           C  
ATOM   4449 HD11 LEU   281      50.149  79.008  61.812  1.00  0.00           H  
ATOM   4450 HD12 LEU   281      51.739  79.650  61.306  1.00  0.00           H  
ATOM   4451 HD13 LEU   281      50.979  80.215  62.787  1.00  0.00           H  
ATOM   4452  CD2 LEU   281      50.375  80.817  59.416  1.00  0.00           C  
ATOM   4453 HD21 LEU   281      49.839  79.967  58.992  1.00  0.00           H  
ATOM   4454 HD22 LEU   281      49.990  81.706  58.916  1.00  0.00           H  
ATOM   4455 HD23 LEU   281      51.438  80.852  59.178  1.00  0.00           H  
ATOM   4456  C   LEU   281      48.425  83.353  62.461  1.00  0.00           C  
ATOM   4457  O   LEU   281      49.459  83.852  62.960  1.00  0.00           O  
ATOM   4458  N   GLU   282      47.447  84.068  61.910  1.00  0.00           N  
ATOM   4459  H   GLU   282      46.574  83.614  61.685  1.00  0.00           H  
ATOM   4460  CA  GLU   282      47.358  85.544  61.872  1.00  0.00           C  
ATOM   4461  HA  GLU   282      48.349  85.953  61.678  1.00  0.00           H  
ATOM   4462  CB  GLU   282      46.364  86.015  60.830  1.00  0.00           C  
ATOM   4463  HB2 GLU   282      45.456  85.466  61.078  1.00  0.00           H  
ATOM   4464  HB3 GLU   282      46.115  87.057  61.027  1.00  0.00           H  
ATOM   4465  CG  GLU   282      46.744  85.768  59.363  1.00  0.00           C  
ATOM   4466  HG2 GLU   282      46.961  84.705  59.249  1.00  0.00           H  
ATOM   4467  HG3 GLU   282      45.919  86.049  58.708  1.00  0.00           H  
ATOM   4468  CD  GLU   282      47.941  86.519  58.888  1.00  0.00           C  
ATOM   4469  OE1 GLU   282      48.496  87.336  59.695  1.00  0.00           O  
ATOM   4470  OE2 GLU   282      48.276  86.304  57.707  1.00  0.00           O  
ATOM   4471  C   GLU   282      46.911  86.036  63.282  1.00  0.00           C  
ATOM   4472  O   GLU   282      47.586  87.019  63.817  1.00  0.00           O  
ATOM   4473  N   GLU   283      45.927  85.497  63.954  1.00  0.00           N  
ATOM   4474  H   GLU   283      45.344  84.829  63.469  1.00  0.00           H  
ATOM   4475  CA  GLU   283      45.656  85.992  65.316  1.00  0.00           C  
ATOM   4476  HA  GLU   283      45.455  87.057  65.202  1.00  0.00           H  
ATOM   4477  CB  GLU   283      44.329  85.314  65.739  1.00  0.00           C  
ATOM   4478  HB2 GLU   283      43.551  85.474  64.993  1.00  0.00           H  
ATOM   4479  HB3 GLU   283      44.547  84.249  65.807  1.00  0.00           H  
ATOM   4480  CG  GLU   283      43.674  85.716  67.099  1.00  0.00           C  
ATOM   4481  HG2 GLU   283      42.735  85.184  67.246  1.00  0.00           H  
ATOM   4482  HG3 GLU   283      44.410  85.595  67.894  1.00  0.00           H  
ATOM   4483  CD  GLU   283      43.196  87.200  67.180  1.00  0.00           C  
ATOM   4484  OE1 GLU   283      42.254  87.437  67.927  1.00  0.00           O  
ATOM   4485  OE2 GLU   283      43.741  88.136  66.552  1.00  0.00           O  
ATOM   4486  C   GLU   283      46.812  85.771  66.314  1.00  0.00           C  
ATOM   4487  O   GLU   283      47.041  86.618  67.204  1.00  0.00           O  
ATOM   4488  N   ALA   284      47.556  84.658  66.193  1.00  0.00           N  
ATOM   4489  H   ALA   284      47.302  84.001  65.470  1.00  0.00           H  
ATOM   4490  CA  ALA   284      48.874  84.405  66.840  1.00  0.00           C  
ATOM   4491  HA  ALA   284      48.680  84.693  67.874  1.00  0.00           H  
ATOM   4492  CB  ALA   284      49.162  82.884  66.880  1.00  0.00           C  
ATOM   4493  HB1 ALA   284      49.151  82.484  65.866  1.00  0.00           H  
ATOM   4494  HB2 ALA   284      50.086  82.515  67.325  1.00  0.00           H  
ATOM   4495  HB3 ALA   284      48.356  82.353  67.389  1.00  0.00           H  
ATOM   4496  C   ALA   284      50.065  85.259  66.514  1.00  0.00           C  
ATOM   4497  O   ALA   284      51.130  84.986  67.063  1.00  0.00           O  
ATOM   4498  N   LYS   285      49.938  86.291  65.672  1.00  0.00           N  
ATOM   4499  H   LYS   285      49.147  86.452  65.065  1.00  0.00           H  
ATOM   4500  CA  LYS   285      51.058  87.304  65.379  1.00  0.00           C  
ATOM   4501  HA  LYS   285      51.648  87.241  66.294  1.00  0.00           H  
ATOM   4502  CB  LYS   285      51.713  86.806  64.104  1.00  0.00           C  
ATOM   4503  HB2 LYS   285      51.760  85.719  64.053  1.00  0.00           H  
ATOM   4504  HB3 LYS   285      51.042  87.209  63.345  1.00  0.00           H  
ATOM   4505  CG  LYS   285      53.107  87.351  63.699  1.00  0.00           C  
ATOM   4506  HG2 LYS   285      53.314  86.880  62.738  1.00  0.00           H  
ATOM   4507  HG3 LYS   285      53.131  88.424  63.511  1.00  0.00           H  
ATOM   4508  CD  LYS   285      54.168  87.070  64.692  1.00  0.00           C  
ATOM   4509  HD2 LYS   285      55.066  87.107  64.075  1.00  0.00           H  
ATOM   4510  HD3 LYS   285      54.158  87.776  65.523  1.00  0.00           H  
ATOM   4511  CE  LYS   285      54.236  85.611  65.264  1.00  0.00           C  
ATOM   4512  HE2 LYS   285      53.267  85.529  65.758  1.00  0.00           H  
ATOM   4513  HE3 LYS   285      54.147  84.905  64.438  1.00  0.00           H  
ATOM   4514  NZ  LYS   285      55.427  85.253  66.073  1.00  0.00           N  
ATOM   4515  HZ1 LYS   285      55.484  84.244  66.066  1.00  0.00           H  
ATOM   4516  HZ2 LYS   285      56.289  85.649  65.726  1.00  0.00           H  
ATOM   4517  HZ3 LYS   285      55.350  85.636  67.004  1.00  0.00           H  
ATOM   4518  C   LYS   285      50.622  88.768  65.393  1.00  0.00           C  
ATOM   4519  O   LYS   285      51.490  89.598  65.348  1.00  0.00           O  
ATOM   4520  N   ARG   286      49.320  89.057  65.653  1.00  0.00           N  
ATOM   4521  H   ARG   286      48.760  88.219  65.721  1.00  0.00           H  
ATOM   4522  CA  ARG   286      48.610  90.377  65.718  1.00  0.00           C  
ATOM   4523  HA  ARG   286      48.518  90.654  64.668  1.00  0.00           H  
ATOM   4524  CB  ARG   286      47.166  90.206  66.286  1.00  0.00           C  
ATOM   4525  HB2 ARG   286      46.796  91.224  66.165  1.00  0.00           H  
ATOM   4526  HB3 ARG   286      46.571  89.519  65.684  1.00  0.00           H  
ATOM   4527  CG  ARG   286      47.075  89.844  67.794  1.00  0.00           C  
ATOM   4528  HG2 ARG   286      46.765  88.808  67.933  1.00  0.00           H  
ATOM   4529  HG3 ARG   286      47.982  90.169  68.303  1.00  0.00           H  
ATOM   4530  CD  ARG   286      45.923  90.777  68.256  1.00  0.00           C  
ATOM   4531  HD2 ARG   286      45.829  90.710  69.340  1.00  0.00           H  
ATOM   4532  HD3 ARG   286      46.148  91.841  68.174  1.00  0.00           H  
ATOM   4533  NE  ARG   286      44.624  90.466  67.666  1.00  0.00           N  
ATOM   4534  HE  ARG   286      44.517  89.494  67.412  1.00  0.00           H  
ATOM   4535  CZ  ARG   286      43.587  91.249  67.711  1.00  0.00           C  
ATOM   4536  NH1 ARG   286      43.601  92.551  68.061  1.00  0.00           N  
ATOM   4537 HH11 ARG   286      44.421  93.071  68.341  1.00  0.00           H  
ATOM   4538 HH12 ARG   286      42.747  93.083  68.148  1.00  0.00           H  
ATOM   4539  NH2 ARG   286      42.423  90.775  67.273  1.00  0.00           N  
ATOM   4540 HH21 ARG   286      41.638  91.410  67.231  1.00  0.00           H  
ATOM   4541 HH22 ARG   286      42.407  89.822  66.939  1.00  0.00           H  
ATOM   4542  C   ARG   286      49.416  91.481  66.412  1.00  0.00           C  
ATOM   4543  O   ARG   286      49.107  92.584  66.032  1.00  0.00           O  
ATOM   4544  N   ILE   287      50.277  91.295  67.398  1.00  0.00           N  
ATOM   4545  H   ILE   287      50.481  90.351  67.696  1.00  0.00           H  
ATOM   4546  CA  ILE   287      51.049  92.367  68.072  1.00  0.00           C  
ATOM   4547  HA  ILE   287      51.150  93.326  67.565  1.00  0.00           H  
ATOM   4548  CB  ILE   287      50.252  92.729  69.373  1.00  0.00           C  
ATOM   4549  HB  ILE   287      50.667  93.533  69.980  1.00  0.00           H  
ATOM   4550  CG2 ILE   287      48.815  93.152  69.018  1.00  0.00           C  
ATOM   4551 HG21 ILE   287      48.183  92.393  68.557  1.00  0.00           H  
ATOM   4552 HG22 ILE   287      48.263  93.706  69.777  1.00  0.00           H  
ATOM   4553 HG23 ILE   287      48.781  93.935  68.260  1.00  0.00           H  
ATOM   4554  CG1 ILE   287      50.134  91.512  70.344  1.00  0.00           C  
ATOM   4555 HG12 ILE   287      49.337  90.781  70.209  1.00  0.00           H  
ATOM   4556 HG13 ILE   287      51.111  91.045  70.219  1.00  0.00           H  
ATOM   4557  CD1 ILE   287      50.033  91.937  71.813  1.00  0.00           C  
ATOM   4558 HD11 ILE   287      49.047  92.331  72.058  1.00  0.00           H  
ATOM   4559 HD12 ILE   287      50.174  91.092  72.487  1.00  0.00           H  
ATOM   4560 HD13 ILE   287      50.709  92.697  72.206  1.00  0.00           H  
ATOM   4561  C   ILE   287      52.556  92.007  68.319  1.00  0.00           C  
ATOM   4562  O   ILE   287      53.279  92.570  69.157  1.00  0.00           O  
ATOM   4563  N   GLY   288      52.914  90.872  67.732  1.00  0.00           N  
ATOM   4564  H   GLY   288      52.220  90.479  67.111  1.00  0.00           H  
ATOM   4565  CA  GLY   288      54.036  90.060  68.156  1.00  0.00           C  
ATOM   4566  HA2 GLY   288      54.220  90.163  69.225  1.00  0.00           H  
ATOM   4567  HA3 GLY   288      53.841  88.990  68.095  1.00  0.00           H  
ATOM   4568  C   GLY   288      55.326  90.470  67.409  1.00  0.00           C  
ATOM   4569  O   GLY   288      56.366  90.317  67.988  1.00  0.00           O  
ATOM   4570  N   ILE   289      55.295  91.242  66.308  1.00  0.00           N  
ATOM   4571  H   ILE   289      54.360  91.392  65.956  1.00  0.00           H  
ATOM   4572  CA  ILE   289      56.470  91.796  65.626  1.00  0.00           C  
ATOM   4573  HA  ILE   289      57.122  90.938  65.459  1.00  0.00           H  
ATOM   4574  CB  ILE   289      55.966  92.257  64.242  1.00  0.00           C  
ATOM   4575  HB  ILE   289      54.991  92.666  64.506  1.00  0.00           H  
ATOM   4576  CG2 ILE   289      56.934  93.324  63.587  1.00  0.00           C  
ATOM   4577 HG21 ILE   289      56.908  94.293  64.084  1.00  0.00           H  
ATOM   4578 HG22 ILE   289      57.927  92.896  63.448  1.00  0.00           H  
ATOM   4579 HG23 ILE   289      56.514  93.506  62.598  1.00  0.00           H  
ATOM   4580  CG1 ILE   289      55.851  91.039  63.350  1.00  0.00           C  
ATOM   4581 HG12 ILE   289      56.874  90.671  63.281  1.00  0.00           H  
ATOM   4582 HG13 ILE   289      55.271  90.243  63.818  1.00  0.00           H  
ATOM   4583  CD1 ILE   289      55.190  91.243  61.999  1.00  0.00           C  
ATOM   4584 HD11 ILE   289      55.963  91.427  61.253  1.00  0.00           H  
ATOM   4585 HD12 ILE   289      54.681  90.309  61.761  1.00  0.00           H  
ATOM   4586 HD13 ILE   289      54.525  92.102  61.910  1.00  0.00           H  
ATOM   4587  C   ILE   289      57.085  92.895  66.504  1.00  0.00           C  
ATOM   4588  O   ILE   289      58.331  92.933  66.599  1.00  0.00           O  
ATOM   4589  N   LYS   290      56.264  93.637  67.295  1.00  0.00           N  
ATOM   4590  H   LYS   290      55.281  93.699  67.070  1.00  0.00           H  
ATOM   4591  CA  LYS   290      56.707  94.495  68.368  1.00  0.00           C  
ATOM   4592  HA  LYS   290      57.573  95.039  67.989  1.00  0.00           H  
ATOM   4593  CB  LYS   290      55.496  95.387  68.742  1.00  0.00           C  
ATOM   4594  HB2 LYS   290      54.964  95.573  67.808  1.00  0.00           H  
ATOM   4595  HB3 LYS   290      54.878  94.812  69.431  1.00  0.00           H  
ATOM   4596  CG  LYS   290      55.900  96.693  69.450  1.00  0.00           C  
ATOM   4597  HG2 LYS   290      55.193  97.093  70.177  1.00  0.00           H  
ATOM   4598  HG3 LYS   290      56.822  96.630  70.028  1.00  0.00           H  
ATOM   4599  CD  LYS   290      56.095  97.836  68.468  1.00  0.00           C  
ATOM   4600  HD2 LYS   290      56.635  97.482  67.590  1.00  0.00           H  
ATOM   4601  HD3 LYS   290      55.130  98.227  68.145  1.00  0.00           H  
ATOM   4602  CE  LYS   290      56.818  99.042  69.080  1.00  0.00           C  
ATOM   4603  HE2 LYS   290      56.389  99.285  70.052  1.00  0.00           H  
ATOM   4604  HE3 LYS   290      57.845  98.727  69.264  1.00  0.00           H  
ATOM   4605  NZ  LYS   290      56.711 100.216  68.251  1.00  0.00           N  
ATOM   4606  HZ1 LYS   290      57.100 101.096  68.557  1.00  0.00           H  
ATOM   4607  HZ2 LYS   290      57.088  99.881  67.376  1.00  0.00           H  
ATOM   4608  HZ3 LYS   290      55.781 100.494  67.972  1.00  0.00           H  
ATOM   4609  C   LYS   290      57.296  93.802  69.618  1.00  0.00           C  
ATOM   4610  O   LYS   290      58.080  94.372  70.368  1.00  0.00           O  
ATOM   4611  N   LYS   291      57.001  92.488  69.832  1.00  0.00           N  
ATOM   4612  H   LYS   291      56.445  91.971  69.166  1.00  0.00           H  
ATOM   4613  CA  LYS   291      57.783  91.662  70.830  1.00  0.00           C  
ATOM   4614  HA  LYS   291      58.026  92.316  71.667  1.00  0.00           H  
ATOM   4615  CB  LYS   291      56.973  90.508  71.432  1.00  0.00           C  
ATOM   4616  HB2 LYS   291      56.428  90.074  70.593  1.00  0.00           H  
ATOM   4617  HB3 LYS   291      57.619  89.723  71.825  1.00  0.00           H  
ATOM   4618  CG  LYS   291      55.903  90.919  72.424  1.00  0.00           C  
ATOM   4619  HG2 LYS   291      55.342  91.663  71.858  1.00  0.00           H  
ATOM   4620  HG3 LYS   291      55.185  90.106  72.524  1.00  0.00           H  
ATOM   4621  CD  LYS   291      56.434  91.303  73.777  1.00  0.00           C  
ATOM   4622  HD2 LYS   291      57.021  90.492  74.210  1.00  0.00           H  
ATOM   4623  HD3 LYS   291      57.063  92.187  73.673  1.00  0.00           H  
ATOM   4624  CE  LYS   291      55.400  91.673  74.837  1.00  0.00           C  
ATOM   4625  HE2 LYS   291      54.666  90.871  74.916  1.00  0.00           H  
ATOM   4626  HE3 LYS   291      55.888  91.874  75.791  1.00  0.00           H  
ATOM   4627  NZ  LYS   291      54.638  92.868  74.415  1.00  0.00           N  
ATOM   4628  HZ1 LYS   291      54.100  92.756  73.567  1.00  0.00           H  
ATOM   4629  HZ2 LYS   291      54.033  93.115  75.186  1.00  0.00           H  
ATOM   4630  HZ3 LYS   291      55.225  93.632  74.114  1.00  0.00           H  
ATOM   4631  C   LYS   291      59.060  91.125  70.228  1.00  0.00           C  
ATOM   4632  O   LYS   291      60.087  90.845  70.907  1.00  0.00           O  
ATOM   4633  N   ALA   292      59.118  90.864  68.947  1.00  0.00           N  
ATOM   4634  H   ALA   292      58.183  90.944  68.573  1.00  0.00           H  
ATOM   4635  CA  ALA   292      60.087  90.353  67.949  1.00  0.00           C  
ATOM   4636  HA  ALA   292      60.383  89.383  68.349  1.00  0.00           H  
ATOM   4637  CB  ALA   292      59.463  90.010  66.497  1.00  0.00           C  
ATOM   4638  HB1 ALA   292      58.503  89.505  66.600  1.00  0.00           H  
ATOM   4639  HB2 ALA   292      59.424  90.756  65.703  1.00  0.00           H  
ATOM   4640  HB3 ALA   292      60.012  89.238  65.959  1.00  0.00           H  
ATOM   4641  C   ALA   292      61.414  91.185  67.869  1.00  0.00           C  
ATOM   4642  O   ALA   292      62.471  90.600  68.048  1.00  0.00           O  
ATOM   4643  N   ILE   293      61.284  92.408  67.376  1.00  0.00           N  
ATOM   4644  H   ILE   293      60.367  92.748  67.127  1.00  0.00           H  
ATOM   4645  CA  ILE   293      62.451  93.226  66.963  1.00  0.00           C  
ATOM   4646  HA  ILE   293      63.252  92.639  66.513  1.00  0.00           H  
ATOM   4647  CB  ILE   293      62.207  94.224  65.834  1.00  0.00           C  
ATOM   4648  HB  ILE   293      63.189  94.670  65.682  1.00  0.00           H  
ATOM   4649  CG2 ILE   293      61.565  93.465  64.585  1.00  0.00           C  
ATOM   4650 HG21 ILE   293      62.195  92.625  64.292  1.00  0.00           H  
ATOM   4651 HG22 ILE   293      60.618  93.003  64.863  1.00  0.00           H  
ATOM   4652 HG23 ILE   293      61.426  94.171  63.767  1.00  0.00           H  
ATOM   4653  CG1 ILE   293      61.276  95.352  66.260  1.00  0.00           C  
ATOM   4654 HG12 ILE   293      60.248  95.010  66.378  1.00  0.00           H  
ATOM   4655 HG13 ILE   293      61.610  95.758  67.215  1.00  0.00           H  
ATOM   4656  CD1 ILE   293      61.360  96.480  65.209  1.00  0.00           C  
ATOM   4657 HD11 ILE   293      60.848  97.360  65.597  1.00  0.00           H  
ATOM   4658 HD12 ILE   293      62.387  96.671  64.898  1.00  0.00           H  
ATOM   4659 HD13 ILE   293      60.794  96.166  64.333  1.00  0.00           H  
ATOM   4660  C   ILE   293      63.108  93.917  68.205  1.00  0.00           C  
ATOM   4661  O   ILE   293      64.209  94.446  68.112  1.00  0.00           O  
ATOM   4662  N   THR   294      62.506  93.883  69.394  1.00  0.00           N  
ATOM   4663  H   THR   294      61.505  93.750  69.387  1.00  0.00           H  
ATOM   4664  CA  THR   294      63.197  94.119  70.637  1.00  0.00           C  
ATOM   4665  HA  THR   294      63.603  95.128  70.570  1.00  0.00           H  
ATOM   4666  CB  THR   294      62.226  93.935  71.813  1.00  0.00           C  
ATOM   4667  HB  THR   294      61.659  93.005  71.753  1.00  0.00           H  
ATOM   4668  CG2 THR   294      62.909  94.176  73.150  1.00  0.00           C  
ATOM   4669 HG21 THR   294      63.538  95.058  73.275  1.00  0.00           H  
ATOM   4670 HG22 THR   294      62.183  94.333  73.948  1.00  0.00           H  
ATOM   4671 HG23 THR   294      63.417  93.256  73.439  1.00  0.00           H  
ATOM   4672  OG1 THR   294      61.307  94.909  71.757  1.00  0.00           O  
ATOM   4673  HG1 THR   294      61.831  95.613  72.148  1.00  0.00           H  
ATOM   4674  C   THR   294      64.476  93.214  70.804  1.00  0.00           C  
ATOM   4675  O   THR   294      65.500  93.665  71.359  1.00  0.00           O  
ATOM   4676  N   ALA   295      64.529  92.048  70.101  1.00  0.00           N  
ATOM   4677  H   ALA   295      63.665  91.722  69.692  1.00  0.00           H  
ATOM   4678  CA  ALA   295      65.692  91.177  70.139  1.00  0.00           C  
ATOM   4679  HA  ALA   295      65.985  90.899  71.151  1.00  0.00           H  
ATOM   4680  CB  ALA   295      65.241  89.842  69.495  1.00  0.00           C  
ATOM   4681  HB1 ALA   295      65.962  89.078  69.784  1.00  0.00           H  
ATOM   4682  HB2 ALA   295      64.352  89.387  69.930  1.00  0.00           H  
ATOM   4683  HB3 ALA   295      65.052  89.973  68.429  1.00  0.00           H  
ATOM   4684  C   ALA   295      66.875  91.919  69.387  1.00  0.00           C  
ATOM   4685  O   ALA   295      68.005  91.586  69.649  1.00  0.00           O  
ATOM   4686  N   ASN   296      66.641  92.884  68.511  1.00  0.00           N  
ATOM   4687  H   ASN   296      65.680  93.177  68.409  1.00  0.00           H  
ATOM   4688  CA  ASN   296      67.704  93.579  67.700  1.00  0.00           C  
ATOM   4689  HA  ASN   296      68.632  93.017  67.804  1.00  0.00           H  
ATOM   4690  CB  ASN   296      67.206  93.676  66.179  1.00  0.00           C  
ATOM   4691  HB2 ASN   296      66.342  94.340  66.204  1.00  0.00           H  
ATOM   4692  HB3 ASN   296      67.973  94.089  65.523  1.00  0.00           H  
ATOM   4693  CG  ASN   296      66.823  92.362  65.642  1.00  0.00           C  
ATOM   4694  OD1 ASN   296      65.738  91.824  65.892  1.00  0.00           O  
ATOM   4695  ND2 ASN   296      67.608  91.678  64.803  1.00  0.00           N  
ATOM   4696 HD21 ASN   296      67.257  90.770  64.532  1.00  0.00           H  
ATOM   4697 HD22 ASN   296      68.553  91.973  64.605  1.00  0.00           H  
ATOM   4698  C   ASN   296      67.938  94.968  68.329  1.00  0.00           C  
ATOM   4699  O   ASN   296      69.089  95.538  68.458  1.00  0.00           O  
ATOM   4700  N   ILE   297      66.824  95.623  68.763  1.00  0.00           N  
ATOM   4701  H   ILE   297      65.936  95.150  68.678  1.00  0.00           H  
ATOM   4702  CA  ILE   297      66.873  96.964  69.403  1.00  0.00           C  
ATOM   4703  HA  ILE   297      67.388  97.652  68.733  1.00  0.00           H  
ATOM   4704  CB  ILE   297      65.459  97.584  69.592  1.00  0.00           C  
ATOM   4705  HB  ILE   297      64.932  96.886  70.242  1.00  0.00           H  
ATOM   4706  CG2 ILE   297      65.569  99.010  70.169  1.00  0.00           C  
ATOM   4707 HG21 ILE   297      66.138  99.050  71.099  1.00  0.00           H  
ATOM   4708 HG22 ILE   297      66.005  99.734  69.481  1.00  0.00           H  
ATOM   4709 HG23 ILE   297      64.637  99.519  70.416  1.00  0.00           H  
ATOM   4710  CG1 ILE   297      64.718  97.736  68.246  1.00  0.00           C  
ATOM   4711 HG12 ILE   297      65.302  98.463  67.680  1.00  0.00           H  
ATOM   4712 HG13 ILE   297      64.886  96.828  67.668  1.00  0.00           H  
ATOM   4713  CD1 ILE   297      63.248  98.108  68.248  1.00  0.00           C  
ATOM   4714 HD11 ILE   297      62.536  97.453  68.750  1.00  0.00           H  
ATOM   4715 HD12 ILE   297      63.216  99.107  68.683  1.00  0.00           H  
ATOM   4716 HD13 ILE   297      62.882  98.182  67.223  1.00  0.00           H  
ATOM   4717  C   ILE   297      67.624  96.927  70.719  1.00  0.00           C  
ATOM   4718  O   ILE   297      68.335  97.883  71.022  1.00  0.00           O  
ATOM   4719  N   SER   298      67.362  95.926  71.560  1.00  0.00           N  
ATOM   4720  H   SER   298      66.686  95.200  71.372  1.00  0.00           H  
ATOM   4721  CA  SER   298      68.109  95.757  72.853  1.00  0.00           C  
ATOM   4722  HA  SER   298      67.936  96.616  73.501  1.00  0.00           H  
ATOM   4723  CB  SER   298      67.656  94.476  73.685  1.00  0.00           C  
ATOM   4724  HB2 SER   298      68.255  94.209  74.555  1.00  0.00           H  
ATOM   4725  HB3 SER   298      66.643  94.637  74.053  1.00  0.00           H  
ATOM   4726  OG  SER   298      67.773  93.266  72.842  1.00  0.00           O  
ATOM   4727  HG  SER   298      67.038  93.245  72.225  1.00  0.00           H  
ATOM   4728  C   SER   298      69.613  95.736  72.625  1.00  0.00           C  
ATOM   4729  O   SER   298      70.244  96.065  73.538  1.00  0.00           O  
ATOM   4730  N   ILE   299      70.001  95.176  71.501  1.00  0.00           N  
ATOM   4731  H   ILE   299      69.413  94.717  70.820  1.00  0.00           H  
ATOM   4732  CA  ILE   299      71.454  95.162  71.146  1.00  0.00           C  
ATOM   4733  HA  ILE   299      71.997  94.839  72.035  1.00  0.00           H  
ATOM   4734  CB  ILE   299      71.861  94.107  70.027  1.00  0.00           C  
ATOM   4735  HB  ILE   299      71.723  94.596  69.063  1.00  0.00           H  
ATOM   4736  CG2 ILE   299      73.388  93.867  70.019  1.00  0.00           C  
ATOM   4737 HG21 ILE   299      73.606  93.347  69.087  1.00  0.00           H  
ATOM   4738 HG22 ILE   299      73.985  94.779  70.041  1.00  0.00           H  
ATOM   4739 HG23 ILE   299      73.754  93.206  70.804  1.00  0.00           H  
ATOM   4740  CG1 ILE   299      71.132  92.782  70.157  1.00  0.00           C  
ATOM   4741 HG12 ILE   299      71.316  92.402  71.162  1.00  0.00           H  
ATOM   4742 HG13 ILE   299      70.049  92.891  70.216  1.00  0.00           H  
ATOM   4743  CD1 ILE   299      71.494  91.756  69.135  1.00  0.00           C  
ATOM   4744 HD11 ILE   299      71.664  92.131  68.127  1.00  0.00           H  
ATOM   4745 HD12 ILE   299      72.437  91.302  69.440  1.00  0.00           H  
ATOM   4746 HD13 ILE   299      70.769  90.951  69.015  1.00  0.00           H  
ATOM   4747  C   ILE   299      71.970  96.471  70.640  1.00  0.00           C  
ATOM   4748  O   ILE   299      73.118  96.788  70.939  1.00  0.00           O  
ATOM   4749  N   GLY   300      71.125  97.371  70.095  1.00  0.00           N  
ATOM   4750  H   GLY   300      70.146  97.194  69.922  1.00  0.00           H  
ATOM   4751  CA  GLY   300      71.543  98.734  69.714  1.00  0.00           C  
ATOM   4752  HA2 GLY   300      72.576  98.741  69.365  1.00  0.00           H  
ATOM   4753  HA3 GLY   300      70.856  98.927  68.890  1.00  0.00           H  
ATOM   4754  C   GLY   300      71.487  99.802  70.801  1.00  0.00           C  
ATOM   4755  O   GLY   300      72.419 100.541  70.867  1.00  0.00           O  
ATOM   4756  N   ALA   301      70.552  99.702  71.760  1.00  0.00           N  
ATOM   4757  H   ALA   301      69.867  98.971  71.630  1.00  0.00           H  
ATOM   4758  CA  ALA   301      70.534 100.506  72.947  1.00  0.00           C  
ATOM   4759  HA  ALA   301      70.700 101.567  72.764  1.00  0.00           H  
ATOM   4760  CB  ALA   301      69.162 100.329  73.613  1.00  0.00           C  
ATOM   4761  HB1 ALA   301      68.951  99.359  74.063  1.00  0.00           H  
ATOM   4762  HB2 ALA   301      69.015 101.213  74.233  1.00  0.00           H  
ATOM   4763  HB3 ALA   301      68.491 100.311  72.754  1.00  0.00           H  
ATOM   4764  C   ALA   301      71.679 100.090  73.901  1.00  0.00           C  
ATOM   4765  O   ALA   301      72.357 100.932  74.510  1.00  0.00           O  
ATOM   4766  N   ALA   302      72.005  98.796  73.952  1.00  0.00           N  
ATOM   4767  H   ALA   302      71.407  98.105  73.522  1.00  0.00           H  
ATOM   4768  CA  ALA   302      73.213  98.340  74.575  1.00  0.00           C  
ATOM   4769  HA  ALA   302      73.259  98.693  75.605  1.00  0.00           H  
ATOM   4770  CB  ALA   302      73.240  96.850  74.517  1.00  0.00           C  
ATOM   4771  HB1 ALA   302      72.313  96.520  74.987  1.00  0.00           H  
ATOM   4772  HB2 ALA   302      73.231  96.453  73.501  1.00  0.00           H  
ATOM   4773  HB3 ALA   302      74.136  96.531  75.048  1.00  0.00           H  
ATOM   4774  C   ALA   302      74.522  98.839  73.932  1.00  0.00           C  
ATOM   4775  O   ALA   302      75.354  99.410  74.635  1.00  0.00           O  
ATOM   4776  N   PHE   303      74.611  98.751  72.628  1.00  0.00           N  
ATOM   4777  H   PHE   303      73.954  98.208  72.086  1.00  0.00           H  
ATOM   4778  CA  PHE   303      75.735  99.425  71.904  1.00  0.00           C  
ATOM   4779  HA  PHE   303      76.687  99.023  72.252  1.00  0.00           H  
ATOM   4780  CB  PHE   303      75.860  99.136  70.390  1.00  0.00           C  
ATOM   4781  HB2 PHE   303      74.859  99.257  69.976  1.00  0.00           H  
ATOM   4782  HB3 PHE   303      76.476  99.904  69.922  1.00  0.00           H  
ATOM   4783  CG  PHE   303      76.460  97.788  69.998  1.00  0.00           C  
ATOM   4784  CD1 PHE   303      75.709  96.788  69.330  1.00  0.00           C  
ATOM   4785  HD1 PHE   303      74.720  96.979  68.940  1.00  0.00           H  
ATOM   4786  CE1 PHE   303      76.287  95.531  69.055  1.00  0.00           C  
ATOM   4787  HE1 PHE   303      75.698  94.769  68.566  1.00  0.00           H  
ATOM   4788  CZ  PHE   303      77.656  95.365  69.385  1.00  0.00           C  
ATOM   4789  HZ  PHE   303      78.168  94.453  69.115  1.00  0.00           H  
ATOM   4790  CE2 PHE   303      78.405  96.354  70.078  1.00  0.00           C  
ATOM   4791  HE2 PHE   303      79.446  96.166  70.295  1.00  0.00           H  
ATOM   4792  CD2 PHE   303      77.785  97.544  70.412  1.00  0.00           C  
ATOM   4793  HD2 PHE   303      78.396  98.219  70.994  1.00  0.00           H  
ATOM   4794  C   PHE   303      75.857 100.928  72.116  1.00  0.00           C  
ATOM   4795  O   PHE   303      76.936 101.470  72.087  1.00  0.00           O  
ATOM   4796  N   LEU   304      74.775 101.723  72.188  1.00  0.00           N  
ATOM   4797  H   LEU   304      73.934 101.204  71.979  1.00  0.00           H  
ATOM   4798  CA  LEU   304      74.683 103.125  72.392  1.00  0.00           C  
ATOM   4799  HA  LEU   304      75.335 103.643  71.690  1.00  0.00           H  
ATOM   4800  CB  LEU   304      73.227 103.566  72.149  1.00  0.00           C  
ATOM   4801  HB2 LEU   304      72.973 103.421  71.099  1.00  0.00           H  
ATOM   4802  HB3 LEU   304      72.522 102.962  72.720  1.00  0.00           H  
ATOM   4803  CG  LEU   304      72.943 104.999  72.552  1.00  0.00           C  
ATOM   4804  HG  LEU   304      72.982 105.127  73.634  1.00  0.00           H  
ATOM   4805  CD1 LEU   304      73.956 106.038  72.038  1.00  0.00           C  
ATOM   4806 HD11 LEU   304      73.930 106.278  70.975  1.00  0.00           H  
ATOM   4807 HD12 LEU   304      73.624 106.984  72.465  1.00  0.00           H  
ATOM   4808 HD13 LEU   304      74.983 105.800  72.317  1.00  0.00           H  
ATOM   4809  CD2 LEU   304      71.525 105.320  71.998  1.00  0.00           C  
ATOM   4810 HD21 LEU   304      71.576 105.425  70.914  1.00  0.00           H  
ATOM   4811 HD22 LEU   304      70.791 104.561  72.268  1.00  0.00           H  
ATOM   4812 HD23 LEU   304      71.237 106.277  72.433  1.00  0.00           H  
ATOM   4813  C   LEU   304      75.266 103.405  73.801  1.00  0.00           C  
ATOM   4814  O   LEU   304      76.188 104.194  73.849  1.00  0.00           O  
ATOM   4815  N   LEU   305      74.811 102.734  74.848  1.00  0.00           N  
ATOM   4816  H   LEU   305      74.050 102.084  74.708  1.00  0.00           H  
ATOM   4817  CA  LEU   305      75.350 102.906  76.164  1.00  0.00           C  
ATOM   4818  HA  LEU   305      75.353 103.985  76.320  1.00  0.00           H  
ATOM   4819  CB  LEU   305      74.351 102.248  77.179  1.00  0.00           C  
ATOM   4820  HB2 LEU   305      73.313 102.526  76.997  1.00  0.00           H  
ATOM   4821  HB3 LEU   305      74.271 101.168  77.061  1.00  0.00           H  
ATOM   4822  CG  LEU   305      74.596 102.629  78.616  1.00  0.00           C  
ATOM   4823  HG  LEU   305      75.635 102.471  78.903  1.00  0.00           H  
ATOM   4824  CD1 LEU   305      74.557 104.222  78.863  1.00  0.00           C  
ATOM   4825 HD11 LEU   305      74.560 104.230  79.953  1.00  0.00           H  
ATOM   4826 HD12 LEU   305      75.395 104.702  78.359  1.00  0.00           H  
ATOM   4827 HD13 LEU   305      73.586 104.589  78.530  1.00  0.00           H  
ATOM   4828  CD2 LEU   305      73.542 101.988  79.488  1.00  0.00           C  
ATOM   4829 HD21 LEU   305      73.681 102.378  80.496  1.00  0.00           H  
ATOM   4830 HD22 LEU   305      72.544 102.251  79.136  1.00  0.00           H  
ATOM   4831 HD23 LEU   305      73.621 100.902  79.545  1.00  0.00           H  
ATOM   4832  C   LEU   305      76.827 102.359  76.325  1.00  0.00           C  
ATOM   4833  O   LEU   305      77.565 102.980  77.058  1.00  0.00           O  
ATOM   4834  N   ILE   306      77.230 101.478  75.457  1.00  0.00           N  
ATOM   4835  H   ILE   306      76.499 100.944  75.009  1.00  0.00           H  
ATOM   4836  CA  ILE   306      78.621 101.108  75.373  1.00  0.00           C  
ATOM   4837  HA  ILE   306      78.974 100.880  76.379  1.00  0.00           H  
ATOM   4838  CB  ILE   306      78.755  99.775  74.498  1.00  0.00           C  
ATOM   4839  HB  ILE   306      77.942  99.774  73.771  1.00  0.00           H  
ATOM   4840  CG2 ILE   306      80.034  99.573  73.820  1.00  0.00           C  
ATOM   4841 HG21 ILE   306      80.852  99.711  74.528  1.00  0.00           H  
ATOM   4842 HG22 ILE   306      80.050  98.599  73.331  1.00  0.00           H  
ATOM   4843 HG23 ILE   306      80.123 100.254  72.974  1.00  0.00           H  
ATOM   4844  CG1 ILE   306      78.594  98.565  75.460  1.00  0.00           C  
ATOM   4845 HG12 ILE   306      79.464  98.462  76.108  1.00  0.00           H  
ATOM   4846 HG13 ILE   306      77.862  98.886  76.201  1.00  0.00           H  
ATOM   4847  CD1 ILE   306      78.099  97.228  74.922  1.00  0.00           C  
ATOM   4848 HD11 ILE   306      77.781  96.744  75.846  1.00  0.00           H  
ATOM   4849 HD12 ILE   306      77.185  97.285  74.332  1.00  0.00           H  
ATOM   4850 HD13 ILE   306      78.897  96.658  74.448  1.00  0.00           H  
ATOM   4851  C   ILE   306      79.455 102.328  74.855  1.00  0.00           C  
ATOM   4852  O   ILE   306      80.297 102.905  75.578  1.00  0.00           O  
ATOM   4853  N   TYR   307      79.167 102.913  73.660  1.00  0.00           N  
ATOM   4854  H   TYR   307      78.601 102.327  73.063  1.00  0.00           H  
ATOM   4855  CA  TYR   307      79.895 104.088  73.090  1.00  0.00           C  
ATOM   4856  HA  TYR   307      80.967 103.892  73.083  1.00  0.00           H  
ATOM   4857  CB  TYR   307      79.522 104.424  71.612  1.00  0.00           C  
ATOM   4858  HB2 TYR   307      78.448 104.608  71.643  1.00  0.00           H  
ATOM   4859  HB3 TYR   307      80.034 105.335  71.302  1.00  0.00           H  
ATOM   4860  CG  TYR   307      79.896 103.388  70.578  1.00  0.00           C  
ATOM   4861  CD1 TYR   307      78.894 102.637  69.838  1.00  0.00           C  
ATOM   4862  HD1 TYR   307      77.852 102.886  69.974  1.00  0.00           H  
ATOM   4863  CE1 TYR   307      79.285 101.679  68.928  1.00  0.00           C  
ATOM   4864  HE1 TYR   307      78.508 101.237  68.322  1.00  0.00           H  
ATOM   4865  CZ  TYR   307      80.657 101.375  68.665  1.00  0.00           C  
ATOM   4866  OH  TYR   307      80.963 100.385  67.751  1.00  0.00           O  
ATOM   4867  HH  TYR   307      81.852 100.028  67.813  1.00  0.00           H  
ATOM   4868  CE2 TYR   307      81.630 102.044  69.427  1.00  0.00           C  
ATOM   4869  HE2 TYR   307      82.659 101.756  69.274  1.00  0.00           H  
ATOM   4870  CD2 TYR   307      81.312 103.095  70.337  1.00  0.00           C  
ATOM   4871  HD2 TYR   307      82.117 103.555  70.891  1.00  0.00           H  
ATOM   4872  C   TYR   307      79.799 105.256  74.018  1.00  0.00           C  
ATOM   4873  O   TYR   307      80.781 106.032  74.140  1.00  0.00           O  
ATOM   4874  N   ALA   308      78.678 105.421  74.664  1.00  0.00           N  
ATOM   4875  H   ALA   308      77.935 104.787  74.407  1.00  0.00           H  
ATOM   4876  CA  ALA   308      78.554 106.567  75.632  1.00  0.00           C  
ATOM   4877  HA  ALA   308      78.741 107.514  75.126  1.00  0.00           H  
ATOM   4878  CB  ALA   308      77.150 106.398  76.101  1.00  0.00           C  
ATOM   4879  HB1 ALA   308      77.107 105.551  76.785  1.00  0.00           H  
ATOM   4880  HB2 ALA   308      76.896 107.309  76.642  1.00  0.00           H  
ATOM   4881  HB3 ALA   308      76.359 106.351  75.353  1.00  0.00           H  
ATOM   4882  C   ALA   308      79.539 106.403  76.821  1.00  0.00           C  
ATOM   4883  O   ALA   308      80.216 107.363  77.158  1.00  0.00           O  
ATOM   4884  N   SER   309      79.568 105.237  77.454  1.00  0.00           N  
ATOM   4885  H   SER   309      78.936 104.492  77.199  1.00  0.00           H  
ATOM   4886  CA  SER   309      80.381 105.048  78.653  1.00  0.00           C  
ATOM   4887  HA  SER   309      80.179 105.831  79.384  1.00  0.00           H  
ATOM   4888  CB  SER   309      80.032 103.750  79.264  1.00  0.00           C  
ATOM   4889  HB2 SER   309      80.822 103.543  79.985  1.00  0.00           H  
ATOM   4890  HB3 SER   309      79.181 103.887  79.931  1.00  0.00           H  
ATOM   4891  OG  SER   309      79.882 102.681  78.389  1.00  0.00           O  
ATOM   4892  HG  SER   309      79.123 102.758  77.807  1.00  0.00           H  
ATOM   4893  C   SER   309      81.871 105.112  78.263  1.00  0.00           C  
ATOM   4894  O   SER   309      82.653 105.608  79.073  1.00  0.00           O  
ATOM   4895  N   TYR   310      82.184 104.717  77.062  1.00  0.00           N  
ATOM   4896  H   TYR   310      81.401 104.306  76.574  1.00  0.00           H  
ATOM   4897  CA  TYR   310      83.526 104.843  76.564  1.00  0.00           C  
ATOM   4898  HA  TYR   310      84.106 104.344  77.341  1.00  0.00           H  
ATOM   4899  CB  TYR   310      83.633 103.982  75.267  1.00  0.00           C  
ATOM   4900  HB2 TYR   310      82.870 104.415  74.620  1.00  0.00           H  
ATOM   4901  HB3 TYR   310      84.552 104.307  74.781  1.00  0.00           H  
ATOM   4902  CG  TYR   310      83.694 102.510  75.328  1.00  0.00           C  
ATOM   4903  CD1 TYR   310      83.397 101.778  76.530  1.00  0.00           C  
ATOM   4904  HD1 TYR   310      83.268 102.231  77.502  1.00  0.00           H  
ATOM   4905  CE1 TYR   310      83.354 100.403  76.502  1.00  0.00           C  
ATOM   4906  HE1 TYR   310      83.226  99.772  77.369  1.00  0.00           H  
ATOM   4907  CZ  TYR   310      83.618  99.752  75.227  1.00  0.00           C  
ATOM   4908  OH  TYR   310      83.637  98.447  75.253  1.00  0.00           O  
ATOM   4909  HH  TYR   310      82.963  98.003  74.733  1.00  0.00           H  
ATOM   4910  CE2 TYR   310      83.798 100.499  74.025  1.00  0.00           C  
ATOM   4911  HE2 TYR   310      83.801 100.074  73.032  1.00  0.00           H  
ATOM   4912  CD2 TYR   310      83.774 101.888  74.042  1.00  0.00           C  
ATOM   4913  HD2 TYR   310      83.628 102.410  73.108  1.00  0.00           H  
ATOM   4914  C   TYR   310      83.943 106.320  76.307  1.00  0.00           C  
ATOM   4915  O   TYR   310      85.046 106.779  76.679  1.00  0.00           O  
ATOM   4916  N   ALA   311      83.078 107.109  75.649  1.00  0.00           N  
ATOM   4917  H   ALA   311      82.289 106.603  75.274  1.00  0.00           H  
ATOM   4918  CA  ALA   311      83.166 108.530  75.139  1.00  0.00           C  
ATOM   4919  HA  ALA   311      84.079 108.560  74.544  1.00  0.00           H  
ATOM   4920  CB  ALA   311      81.919 108.858  74.224  1.00  0.00           C  
ATOM   4921  HB1 ALA   311      81.860 108.144  73.403  1.00  0.00           H  
ATOM   4922  HB2 ALA   311      80.968 108.800  74.754  1.00  0.00           H  
ATOM   4923  HB3 ALA   311      81.957 109.865  73.810  1.00  0.00           H  
ATOM   4924  C   ALA   311      83.237 109.510  76.224  1.00  0.00           C  
ATOM   4925  O   ALA   311      84.175 110.339  76.281  1.00  0.00           O  
ATOM   4926  N   LEU   312      82.339 109.467  77.256  1.00  0.00           N  
ATOM   4927  H   LEU   312      81.488 108.928  77.184  1.00  0.00           H  
ATOM   4928  CA  LEU   312      82.380 110.375  78.362  1.00  0.00           C  
ATOM   4929  HA  LEU   312      82.642 111.371  78.003  1.00  0.00           H  
ATOM   4930  CB  LEU   312      80.952 110.474  79.062  1.00  0.00           C  
ATOM   4931  HB2 LEU   312      80.601 109.487  79.365  1.00  0.00           H  
ATOM   4932  HB3 LEU   312      81.119 110.868  80.065  1.00  0.00           H  
ATOM   4933  CG  LEU   312      79.750 111.138  78.465  1.00  0.00           C  
ATOM   4934  HG  LEU   312      78.877 111.089  79.115  1.00  0.00           H  
ATOM   4935  CD1 LEU   312      80.196 112.530  78.114  1.00  0.00           C  
ATOM   4936 HD11 LEU   312      80.994 112.536  77.372  1.00  0.00           H  
ATOM   4937 HD12 LEU   312      79.364 113.040  77.628  1.00  0.00           H
[truncated: 1,232,451 more chars]
