# Supplementary material for: Screening of Natural Compounds as P-Glycoprotein Inhibitors against Multidrug Resistance
Source: Biomedicines. 2021 Mar 30;9(4):357. doi: 10.3390/biomedicines9040357 (PMC8066904; doi:10.3390/biomedicines9040357)
Supplement: Supplementary file 1 [file biomedicines-09-00357-s001.zip › P-gp_models/Equil.MD.pdb]

ATOM      1  N   MET     1      79.075  93.720  75.198  1.00  0.00           N  
ATOM      2  CA  MET     1      79.264  92.522  75.982  1.00  0.00           C  
ATOM      3  C   MET     1      78.027  92.070  76.718  1.00  0.00           C  
ATOM      4  O   MET     1      77.635  92.694  77.631  1.00  0.00           O  
ATOM      5  CB  MET     1      80.566  92.611  76.839  1.00  0.00           C  
ATOM      6  CG  MET     1      80.504  93.691  77.811  1.00  0.00           C  
ATOM      7  SD  MET     1      82.081  94.043  78.617  1.00  0.00           S  
ATOM      8  CE  MET     1      81.590  95.285  79.857  1.00  0.00           C  
ATOM      9  HA  MET     1      79.408  91.726  75.252  1.00  0.00           H  
ATOM     10  HB2 MET     1      80.706  91.653  77.337  1.00  0.00           H  
ATOM     11  HB3 MET     1      81.438  92.702  76.191  1.00  0.00           H  
ATOM     12  HG2 MET     1      80.129  94.638  77.421  1.00  0.00           H  
ATOM     13  HG3 MET     1      79.839  93.372  78.614  1.00  0.00           H  
ATOM     14  HE1 MET     1      82.397  95.636  80.499  1.00  0.00           H  
ATOM     15  HE2 MET     1      81.234  96.157  79.307  1.00  0.00           H  
ATOM     16  HE3 MET     1      80.816  94.908  80.526  1.00  0.00           H  
ATOM     17  H1  MET     1      79.365  94.526  75.733  1.00  0.00           H  
ATOM     18  H2  MET     1      79.429  93.617  74.257  1.00  0.00           H  
ATOM     19  H3  MET     1      78.083  93.908  75.165  1.00  0.00           H  
ATOM     20  N   ASP     2      77.207  91.070  76.355  1.00  0.00           N  
ATOM     21  CA  ASP     2      77.355  89.998  75.371  1.00  0.00           C  
ATOM     22  C   ASP     2      78.570  89.041  75.521  1.00  0.00           C  
ATOM     23  O   ASP     2      79.637  89.513  75.932  1.00  0.00           O  
ATOM     24  CB  ASP     2      77.211  90.728  74.057  1.00  0.00           C  
ATOM     25  CG  ASP     2      76.266  91.852  73.883  1.00  0.00           C  
ATOM     26  OD1 ASP     2      76.618  92.949  73.342  1.00  0.00           O  
ATOM     27  OD2 ASP     2      75.160  91.741  74.422  1.00  0.00           O1-
ATOM     28  H   ASP     2      76.450  90.962  77.014  1.00  0.00           H  
ATOM     29  HA  ASP     2      76.439  89.433  75.544  1.00  0.00           H  
ATOM     30  HB2 ASP     2      78.205  90.918  73.652  1.00  0.00           H  
ATOM     31  HB3 ASP     2      76.886  89.924  73.396  1.00  0.00           H  
ATOM     32  N   LEU     3      78.450  87.800  75.082  1.00  0.00           N  
ATOM     33  CA  LEU     3      79.361  86.683  75.368  1.00  0.00           C  
ATOM     34  C   LEU     3      79.568  85.780  74.141  1.00  0.00           C  
ATOM     35  O   LEU     3      79.068  84.651  74.049  1.00  0.00           O  
ATOM     36  CB  LEU     3      78.635  85.842  76.501  1.00  0.00           C  
ATOM     37  CG  LEU     3      78.509  86.462  77.921  1.00  0.00           C  
ATOM     38  CD1 LEU     3      77.102  87.012  78.097  1.00  0.00           C  
ATOM     39  CD2 LEU     3      78.832  85.461  79.059  1.00  0.00           C  
ATOM     40  H   LEU     3      77.524  87.619  74.719  1.00  0.00           H  
ATOM     41  HA  LEU     3      80.314  87.058  75.746  1.00  0.00           H  
ATOM     42  HB2 LEU     3      77.682  85.420  76.183  1.00  0.00           H  
ATOM     43  HB3 LEU     3      79.229  84.933  76.606  1.00  0.00           H  
ATOM     44  HG  LEU     3      79.268  87.235  78.045  1.00  0.00           H  
ATOM     45 HD11 LEU     3      76.840  87.799  77.390  1.00  0.00           H  
ATOM     46 HD12 LEU     3      76.346  86.247  77.921  1.00  0.00           H  
ATOM     47 HD13 LEU     3      76.988  87.337  79.130  1.00  0.00           H  
ATOM     48 HD21 LEU     3      79.782  84.943  78.926  1.00  0.00           H  
ATOM     49 HD22 LEU     3      78.872  86.011  79.999  1.00  0.00           H  
ATOM     50 HD23 LEU     3      78.061  84.692  79.030  1.00  0.00           H  
ATOM     51  N   GLU     4      80.162  86.219  73.053  1.00  0.00           N  
ATOM     52  CA  GLU     4      80.714  87.497  72.728  1.00  0.00           C  
ATOM     53  C   GLU     4      79.700  88.179  71.764  1.00  0.00           C  
ATOM     54  O   GLU     4      79.812  89.401  71.544  1.00  0.00           O  
ATOM     55  CB  GLU     4      82.109  87.510  72.160  1.00  0.00           C  
ATOM     56  CG  GLU     4      83.075  86.436  72.696  1.00  0.00           C  
ATOM     57  CD  GLU     4      82.606  85.080  72.387  1.00  0.00           C  
ATOM     58  OE1 GLU     4      82.036  84.818  71.313  1.00  0.00           O  
ATOM     59  OE2 GLU     4      82.747  84.205  73.250  1.00  0.00           O1-
ATOM     60  H   GLU     4      80.287  85.496  72.360  1.00  0.00           H  
ATOM     61  HA  GLU     4      80.772  88.134  73.611  1.00  0.00           H  
ATOM     62  HB2 GLU     4      82.086  87.438  71.073  1.00  0.00           H  
ATOM     63  HB3 GLU     4      82.618  88.455  72.349  1.00  0.00           H  
ATOM     64  HG2 GLU     4      84.079  86.630  72.321  1.00  0.00           H  
ATOM     65  HG3 GLU     4      83.192  86.583  73.770  1.00  0.00           H  
ATOM     66  N   GLY     5      78.755  87.456  71.212  1.00  0.00           N  
ATOM     67  CA  GLY     5      77.469  87.987  70.631  1.00  0.00           C  
ATOM     68  C   GLY     5      76.368  87.680  71.652  1.00  0.00           C  
ATOM     69  O   GLY     5      76.592  87.547  72.827  1.00  0.00           O  
ATOM     70  H   GLY     5      78.802  86.448  71.253  1.00  0.00           H  
ATOM     71  HA2 GLY     5      77.503  89.076  70.593  1.00  0.00           H  
ATOM     72  HA3 GLY     5      77.168  87.690  69.626  1.00  0.00           H  
ATOM     73  N   ASP     6      75.121  87.857  71.235  1.00  0.00           N  
ATOM     74  CA  ASP     6      73.946  87.894  72.075  1.00  0.00           C  
ATOM     75  C   ASP     6      73.604  86.469  72.257  1.00  0.00           C  
ATOM     76  O   ASP     6      72.722  85.859  71.643  1.00  0.00           O  
ATOM     77  CB  ASP     6      72.823  88.694  71.414  1.00  0.00           C  
ATOM     78  CG  ASP     6      72.508  88.436  69.898  1.00  0.00           C  
ATOM     79  OD1 ASP     6      73.463  88.032  69.158  1.00  0.00           O  
ATOM     80  OD2 ASP     6      71.319  88.452  69.525  1.00  0.00           O1-
ATOM     81  H   ASP     6      74.907  88.084  70.274  1.00  0.00           H  
ATOM     82  HA  ASP     6      74.122  88.323  73.061  1.00  0.00           H  
ATOM     83  HB2 ASP     6      71.936  88.469  72.006  1.00  0.00           H  
ATOM     84  HB3 ASP     6      73.061  89.755  71.492  1.00  0.00           H  
ATOM     85  N   ARG     7      74.245  85.893  73.218  1.00  0.00           N  
ATOM     86  CA  ARG     7      74.059  84.547  73.704  1.00  0.00           C  
ATOM     87  C   ARG     7      72.627  84.278  74.252  1.00  0.00           C  
ATOM     88  O   ARG     7      71.959  83.320  73.792  1.00  0.00           O  
ATOM     89  CB  ARG     7      75.087  84.227  74.850  1.00  0.00           C  
ATOM     90  CG  ARG     7      75.214  82.701  75.139  1.00  0.00           C  
ATOM     91  CD  ARG     7      76.288  82.530  76.256  1.00  0.00           C  
ATOM     92  NE  ARG     7      76.512  81.097  76.648  1.00  0.00           N  
ATOM     93  CZ  ARG     7      76.060  80.481  77.743  1.00  0.00           C  
ATOM     94  NH1 ARG     7      75.171  81.014  78.530  1.00  0.00           N1+
ATOM     95  NH2 ARG     7      76.291  79.231  78.004  1.00  0.00           N  
ATOM     96  H   ARG     7      74.901  86.520  73.661  1.00  0.00           H  
ATOM     97  HA  ARG     7      74.226  83.898  72.844  1.00  0.00           H  
ATOM     98  HB2 ARG     7      76.050  84.591  74.494  1.00  0.00           H  
ATOM     99  HB3 ARG     7      74.882  84.768  75.775  1.00  0.00           H  
ATOM    100  HG2 ARG     7      74.270  82.255  75.453  1.00  0.00           H  
ATOM    101  HG3 ARG     7      75.466  82.201  74.204  1.00  0.00           H  
ATOM    102  HD2 ARG     7      77.217  82.927  75.847  1.00  0.00           H  
ATOM    103  HD3 ARG     7      76.005  83.164  77.096  1.00  0.00           H  
ATOM    104  HE  ARG     7      77.253  80.589  76.187  1.00  0.00           H  
ATOM    105 HH11 ARG     7      74.719  81.850  78.186  1.00  0.00           H  
ATOM    106 HH12 ARG     7      74.661  80.496  79.231  1.00  0.00           H  
ATOM    107 HH21 ARG     7      76.792  78.645  77.351  1.00  0.00           H  
ATOM    108 HH22 ARG     7      75.753  78.776  78.727  1.00  0.00           H  
ATOM    109  N   ASN     8      72.048  85.193  74.939  1.00  0.00           N  
ATOM    110  CA  ASN     8      70.618  85.095  75.340  1.00  0.00           C  
ATOM    111  C   ASN     8      69.660  85.180  74.146  1.00  0.00           C  
ATOM    112  O   ASN     8      68.654  84.525  74.174  1.00  0.00           O  
ATOM    113  CB  ASN     8      70.182  86.102  76.430  1.00  0.00           C  
ATOM    114  CG  ASN     8      70.668  85.685  77.803  1.00  0.00           C  
ATOM    115  ND2 ASN     8      69.806  85.492  78.778  1.00  0.00           N  
ATOM    116  OD1 ASN     8      71.855  85.745  78.163  1.00  0.00           O  
ATOM    117  H   ASN     8      72.619  85.959  75.268  1.00  0.00           H  
ATOM    118  HA  ASN     8      70.551  84.166  75.906  1.00  0.00           H  
ATOM    119  HB2 ASN     8      70.565  87.077  76.129  1.00  0.00           H  
ATOM    120  HB3 ASN     8      69.094  86.150  76.451  1.00  0.00           H  
ATOM    121 HD21 ASN     8      70.272  85.084  79.576  1.00  0.00           H  
ATOM    122 HD22 ASN     8      68.814  85.447  78.597  1.00  0.00           H  
ATOM    123  N   GLY     9      69.928  85.921  73.092  1.00  0.00           N  
ATOM    124  CA  GLY     9      69.183  85.836  71.830  1.00  0.00           C  
ATOM    125  C   GLY     9      69.122  84.469  71.153  1.00  0.00           C  
ATOM    126  O   GLY     9      68.184  84.109  70.481  1.00  0.00           O  
ATOM    127  H   GLY     9      70.646  86.632  73.089  1.00  0.00           H  
ATOM    128  HA2 GLY     9      68.201  86.301  71.910  1.00  0.00           H  
ATOM    129  HA3 GLY     9      69.753  86.516  71.197  1.00  0.00           H  
ATOM    130  N   GLY    10      70.189  83.699  71.297  1.00  0.00           N  
ATOM    131  CA  GLY    10      70.356  82.345  70.709  1.00  0.00           C  
ATOM    132  C   GLY    10      69.520  81.197  71.347  1.00  0.00           C  
ATOM    133  O   GLY    10      69.223  80.155  70.726  1.00  0.00           O  
ATOM    134  H   GLY    10      70.962  84.112  71.800  1.00  0.00           H  
ATOM    135  HA2 GLY    10      70.107  82.363  69.648  1.00  0.00           H  
ATOM    136  HA3 GLY    10      71.419  82.113  70.766  1.00  0.00           H  
ATOM    137  N   ALA    11      69.056  81.424  72.619  1.00  0.00           N  
ATOM    138  CA  ALA    11      68.142  80.635  73.469  1.00  0.00           C  
ATOM    139  C   ALA    11      66.827  80.240  72.814  1.00  0.00           C  
ATOM    140  O   ALA    11      66.494  79.083  73.104  1.00  0.00           O  
ATOM    141  CB  ALA    11      67.829  81.372  74.825  1.00  0.00           C  
ATOM    142  H   ALA    11      69.324  82.330  72.979  1.00  0.00           H  
ATOM    143  HA  ALA    11      68.753  79.780  73.755  1.00  0.00           H  
ATOM    144  HB1 ALA    11      68.771  81.720  75.248  1.00  0.00           H  
ATOM    145  HB2 ALA    11      67.229  82.239  74.550  1.00  0.00           H  
ATOM    146  HB3 ALA    11      67.261  80.680  75.449  1.00  0.00           H  
ATOM    147  N   LYS    12      66.190  80.973  71.913  1.00  0.00           N  
ATOM    148  CA  LYS    12      64.902  80.601  71.230  1.00  0.00           C  
ATOM    149  C   LYS    12      64.926  79.598  70.082  1.00  0.00           C  
ATOM    150  O   LYS    12      63.856  79.062  69.759  1.00  0.00           O  
ATOM    151  CB  LYS    12      64.172  81.930  70.926  1.00  0.00           C  
ATOM    152  CG  LYS    12      64.907  82.597  69.792  1.00  0.00           C  
ATOM    153  CD  LYS    12      64.342  83.968  69.409  1.00  0.00           C  
ATOM    154  CE  LYS    12      65.304  84.717  68.429  1.00  0.00           C  
ATOM    155  NZ  LYS    12      64.603  85.836  67.780  1.00  0.00           N1+
ATOM    156  H   LYS    12      66.531  81.923  71.869  1.00  0.00           H  
ATOM    157  HA  LYS    12      64.279  80.088  71.962  1.00  0.00           H  
ATOM    158  HB2 LYS    12      63.147  81.832  70.567  1.00  0.00           H  
ATOM    159  HB3 LYS    12      64.087  82.609  71.774  1.00  0.00           H  
ATOM    160  HG2 LYS    12      65.903  82.860  70.149  1.00  0.00           H  
ATOM    161  HG3 LYS    12      64.961  82.080  68.834  1.00  0.00           H  
ATOM    162  HD2 LYS    12      63.325  83.863  69.032  1.00  0.00           H  
ATOM    163  HD3 LYS    12      64.234  84.486  70.363  1.00  0.00           H  
ATOM    164  HE2 LYS    12      66.238  84.960  68.935  1.00  0.00           H  
ATOM    165  HE3 LYS    12      65.606  84.009  67.657  1.00  0.00           H  
ATOM    166  HZ1 LYS    12      65.180  86.331  67.116  1.00  0.00           H  
ATOM    167  HZ2 LYS    12      63.811  85.553  67.222  1.00  0.00           H  
ATOM    168  HZ3 LYS    12      64.234  86.494  68.452  1.00  0.00           H  
ATOM    169  N   LYS    13      66.112  79.343  69.550  1.00  0.00           N  
ATOM    170  CA  LYS    13      66.237  78.738  68.181  1.00  0.00           C  
ATOM    171  C   LYS    13      65.832  77.239  68.169  1.00  0.00           C  
ATOM    172  O   LYS    13      65.183  76.858  67.190  1.00  0.00           O  
ATOM    173  CB  LYS    13      67.605  78.906  67.622  1.00  0.00           C  
ATOM    174  CG  LYS    13      67.705  78.704  66.133  1.00  0.00           C  
ATOM    175  CD  LYS    13      69.063  78.909  65.621  1.00  0.00           C  
ATOM    176  CE  LYS    13      69.987  77.730  66.008  1.00  0.00           C  
ATOM    177  NZ  LYS    13      71.334  77.928  65.382  1.00  0.00           N1+
ATOM    178  H   LYS    13      66.885  79.916  69.855  1.00  0.00           H  
ATOM    179  HA  LYS    13      65.598  79.323  67.520  1.00  0.00           H  
ATOM    180  HB2 LYS    13      67.978  79.852  68.013  1.00  0.00           H  
ATOM    181  HB3 LYS    13      68.217  78.167  68.139  1.00  0.00           H  
ATOM    182  HG2 LYS    13      67.347  77.730  65.797  1.00  0.00           H  
ATOM    183  HG3 LYS    13      67.004  79.439  65.738  1.00  0.00           H  
ATOM    184  HD2 LYS    13      69.051  78.978  64.533  1.00  0.00           H  
ATOM    185  HD3 LYS    13      69.462  79.820  66.065  1.00  0.00           H  
ATOM    186  HE2 LYS    13      70.127  77.632  67.084  1.00  0.00           H  
ATOM    187  HE3 LYS    13      69.488  76.867  65.566  1.00  0.00           H  
ATOM    188  HZ1 LYS    13      72.067  77.368  65.793  1.00  0.00           H  
ATOM    189  HZ2 LYS    13      71.335  77.627  64.418  1.00  0.00           H  
ATOM    190  HZ3 LYS    13      71.700  78.862  65.499  1.00  0.00           H  
ATOM    191  N   LYS    14      66.189  76.439  69.181  1.00  0.00           N  
ATOM    192  CA  LYS    14      65.638  75.044  69.539  1.00  0.00           C  
ATOM    193  C   LYS    14      65.780  74.620  71.058  1.00  0.00           C  
ATOM    194  O   LYS    14      65.042  73.733  71.482  1.00  0.00           O  
ATOM    195  CB  LYS    14      66.213  73.910  68.628  1.00  0.00           C  
ATOM    196  CG  LYS    14      67.668  73.561  69.035  1.00  0.00           C  
ATOM    197  CD  LYS    14      68.476  72.870  67.967  1.00  0.00           C  
ATOM    198  CE  LYS    14      69.975  72.880  68.384  1.00  0.00           C  
ATOM    199  NZ  LYS    14      70.338  71.842  69.403  1.00  0.00           N1+
ATOM    200  H   LYS    14      66.887  76.851  69.784  1.00  0.00           H  
ATOM    201  HA  LYS    14      64.595  75.148  69.239  1.00  0.00           H  
ATOM    202  HB2 LYS    14      65.606  73.005  68.656  1.00  0.00           H  
ATOM    203  HB3 LYS    14      66.290  74.318  67.621  1.00  0.00           H  
ATOM    204  HG2 LYS    14      68.212  74.467  69.300  1.00  0.00           H  
ATOM    205  HG3 LYS    14      67.723  72.885  69.890  1.00  0.00           H  
ATOM    206  HD2 LYS    14      68.144  71.835  67.876  1.00  0.00           H  
ATOM    207  HD3 LYS    14      68.409  73.350  66.991  1.00  0.00           H  
ATOM    208  HE2 LYS    14      70.501  72.674  67.451  1.00  0.00           H  
ATOM    209  HE3 LYS    14      70.041  73.932  68.660  1.00  0.00           H  
ATOM    210  HZ1 LYS    14      71.335  71.819  69.564  1.00  0.00           H  
ATOM    211  HZ2 LYS    14      69.916  72.085  70.288  1.00  0.00           H  
ATOM    212  HZ3 LYS    14      69.861  70.967  69.237  1.00  0.00           H  
ATOM    213  N   ASN    15      66.778  75.196  71.766  1.00  0.00           N  
ATOM    214  CA  ASN    15      67.157  74.615  73.004  1.00  0.00           C  
ATOM    215  C   ASN    15      66.160  74.712  74.200  1.00  0.00           C  
ATOM    216  O   ASN    15      66.005  73.734  74.968  1.00  0.00           O  
ATOM    217  CB  ASN    15      68.554  75.144  73.299  1.00  0.00           C  
ATOM    218  CG  ASN    15      69.603  74.681  72.336  1.00  0.00           C  
ATOM    219  ND2 ASN    15      70.267  73.592  72.616  1.00  0.00           N  
ATOM    220  OD1 ASN    15      69.776  75.256  71.284  1.00  0.00           O  
ATOM    221  H   ASN    15      67.387  75.832  71.271  1.00  0.00           H  
ATOM    222  HA  ASN    15      67.253  73.535  72.903  1.00  0.00           H  
ATOM    223  HB2 ASN    15      68.657  76.226  73.213  1.00  0.00           H  
ATOM    224  HB3 ASN    15      68.829  74.941  74.333  1.00  0.00           H  
ATOM    225 HD21 ASN    15      70.150  73.201  73.540  1.00  0.00           H  
ATOM    226 HD22 ASN    15      71.049  73.277  72.060  1.00  0.00           H  
ATOM    227  N   PHE    16      65.481  75.832  74.265  1.00  0.00           N  
ATOM    228  CA  PHE    16      64.419  76.091  75.244  1.00  0.00           C  
ATOM    229  C   PHE    16      63.288  76.844  74.555  1.00  0.00           C  
ATOM    230  O   PHE    16      63.489  77.908  73.993  1.00  0.00           O  
ATOM    231  CB  PHE    16      65.012  76.934  76.382  1.00  0.00           C  
ATOM    232  CG  PHE    16      66.129  76.179  77.210  1.00  0.00           C  
ATOM    233  CD1 PHE    16      65.791  75.208  78.247  1.00  0.00           C  
ATOM    234  CD2 PHE    16      67.426  76.503  76.846  1.00  0.00           C  
ATOM    235  CE1 PHE    16      66.782  74.595  78.877  1.00  0.00           C  
ATOM    236  CE2 PHE    16      68.444  75.953  77.611  1.00  0.00           C  
ATOM    237  CZ  PHE    16      68.128  75.025  78.637  1.00  0.00           C  
ATOM    238  H   PHE    16      65.642  76.471  73.498  1.00  0.00           H  
ATOM    239  HA  PHE    16      64.072  75.194  75.758  1.00  0.00           H  
ATOM    240  HB2 PHE    16      65.416  77.882  76.030  1.00  0.00           H  
ATOM    241  HB3 PHE    16      64.117  77.056  76.991  1.00  0.00           H  
ATOM    242  HD1 PHE    16      64.730  75.198  78.447  1.00  0.00           H  
ATOM    243  HD2 PHE    16      67.659  77.258  76.110  1.00  0.00           H  
ATOM    244  HE1 PHE    16      66.669  73.785  79.582  1.00  0.00           H  
ATOM    245  HE2 PHE    16      69.495  76.170  77.487  1.00  0.00           H  
ATOM    246  HZ  PHE    16      68.949  74.606  79.200  1.00  0.00           H  
ATOM    247  N   PHE    17      62.103  76.196  74.581  1.00  0.00           N  
ATOM    248  CA  PHE    17      60.815  76.794  74.200  1.00  0.00           C  
ATOM    249  C   PHE    17      59.711  76.199  74.984  1.00  0.00           C  
ATOM    250  O   PHE    17      59.830  75.142  75.505  1.00  0.00           O  
ATOM    251  CB  PHE    17      60.719  76.734  72.648  1.00  0.00           C  
ATOM    252  CG  PHE    17      60.681  75.379  71.931  1.00  0.00           C  
ATOM    253  CD1 PHE    17      61.834  74.875  71.328  1.00  0.00           C  
ATOM    254  CD2 PHE    17      59.502  74.606  71.864  1.00  0.00           C  
ATOM    255  CE1 PHE    17      61.813  73.608  70.757  1.00  0.00           C  
ATOM    256  CE2 PHE    17      59.482  73.396  71.148  1.00  0.00           C  
ATOM    257  CZ  PHE    17      60.632  72.933  70.554  1.00  0.00           C  
ATOM    258  H   PHE    17      61.993  75.322  75.078  1.00  0.00           H  
ATOM    259  HA  PHE    17      60.859  77.848  74.474  1.00  0.00           H  
ATOM    260  HB2 PHE    17      59.750  77.129  72.342  1.00  0.00           H  
ATOM    261  HB3 PHE    17      61.495  77.356  72.202  1.00  0.00           H  
ATOM    262  HD1 PHE    17      62.715  75.496  71.266  1.00  0.00           H  
ATOM    263  HD2 PHE    17      58.580  74.984  72.282  1.00  0.00           H  
ATOM    264  HE1 PHE    17      62.693  73.143  70.339  1.00  0.00           H  
ATOM    265  HE2 PHE    17      58.557  72.851  71.035  1.00  0.00           H  
ATOM    266  HZ  PHE    17      60.551  72.003  70.012  1.00  0.00           H  
ATOM    267  N   LYS    18      58.585  76.877  75.140  1.00  0.00           N  
ATOM    268  CA  LYS    18      57.439  76.541  76.005  1.00  0.00           C  
ATOM    269  C   LYS    18      56.032  76.968  75.372  1.00  0.00           C  
ATOM    270  O   LYS    18      55.661  78.131  75.391  1.00  0.00           O  
ATOM    271  CB  LYS    18      57.551  77.157  77.432  1.00  0.00           C  
ATOM    272  CG  LYS    18      58.584  76.501  78.368  1.00  0.00           C  
ATOM    273  CD  LYS    18      58.245  75.016  78.809  1.00  0.00           C  
ATOM    274  CE  LYS    18      59.458  74.674  79.593  1.00  0.00           C  
ATOM    275  NZ  LYS    18      59.302  73.437  80.447  1.00  0.00           N1+
ATOM    276  H   LYS    18      58.513  77.720  74.588  1.00  0.00           H  
ATOM    277  HA  LYS    18      57.374  75.471  76.206  1.00  0.00           H  
ATOM    278  HB2 LYS    18      57.755  78.227  77.394  1.00  0.00           H  
ATOM    279  HB3 LYS    18      56.564  76.994  77.864  1.00  0.00           H  
ATOM    280  HG2 LYS    18      59.579  76.450  77.927  1.00  0.00           H  
ATOM    281  HG3 LYS    18      58.723  76.951  79.350  1.00  0.00           H  
ATOM    282  HD2 LYS    18      57.330  74.993  79.400  1.00  0.00           H  
ATOM    283  HD3 LYS    18      58.171  74.454  77.878  1.00  0.00           H  
ATOM    284  HE2 LYS    18      60.340  74.635  78.953  1.00  0.00           H  
ATOM    285  HE3 LYS    18      59.483  75.520  80.279  1.00  0.00           H  
ATOM    286  HZ1 LYS    18      58.414  73.486  80.926  1.00  0.00           H  
ATOM    287  HZ2 LYS    18      59.359  72.539  79.987  1.00  0.00           H  
ATOM    288  HZ3 LYS    18      59.926  73.392  81.239  1.00  0.00           H  
ATOM    289  N   LEU    19      55.197  76.016  74.912  1.00  0.00           N  
ATOM    290  CA  LEU    19      53.819  76.341  74.439  1.00  0.00           C  
ATOM    291  C   LEU    19      52.994  76.889  75.612  1.00  0.00           C  
ATOM    292  O   LEU    19      51.968  77.555  75.421  1.00  0.00           O  
ATOM    293  CB  LEU    19      53.114  75.039  73.999  1.00  0.00           C  
ATOM    294  CG  LEU    19      53.688  74.275  72.751  1.00  0.00           C  
ATOM    295  CD1 LEU    19      53.013  72.950  72.360  1.00  0.00           C  
ATOM    296  CD2 LEU    19      54.085  75.081  71.514  1.00  0.00           C  
ATOM    297  H   LEU    19      55.570  75.084  75.029  1.00  0.00           H  
ATOM    298  HA  LEU    19      53.822  77.158  73.716  1.00  0.00           H  
ATOM    299  HB2 LEU    19      53.046  74.318  74.814  1.00  0.00           H  
ATOM    300  HB3 LEU    19      52.070  75.234  73.748  1.00  0.00           H  
ATOM    301  HG  LEU    19      54.669  73.989  73.129  1.00  0.00           H  
ATOM    302 HD11 LEU    19      51.973  73.032  72.676  1.00  0.00           H  
ATOM    303 HD12 LEU    19      53.130  72.721  71.301  1.00  0.00           H  
ATOM    304 HD13 LEU    19      53.489  72.130  72.899  1.00  0.00           H  
ATOM    305 HD21 LEU    19      54.613  74.368  70.880  1.00  0.00           H  
ATOM    306 HD22 LEU    19      53.170  75.497  71.092  1.00  0.00           H  
ATOM    307 HD23 LEU    19      54.772  75.899  71.734  1.00  0.00           H  
ATOM    308  N   ASN    20      53.357  76.554  76.840  1.00  0.00           N  
ATOM    309  CA  ASN    20      52.895  77.168  78.130  1.00  0.00           C  
ATOM    310  C   ASN    20      53.626  78.425  78.716  1.00  0.00           C  
ATOM    311  O   ASN    20      53.454  78.734  79.855  1.00  0.00           O  
ATOM    312  CB  ASN    20      52.682  76.106  79.305  1.00  0.00           C  
ATOM    313  CG  ASN    20      51.862  74.911  78.857  1.00  0.00           C  
ATOM    314  ND2 ASN    20      52.344  73.750  78.753  1.00  0.00           N  
ATOM    315  OD1 ASN    20      50.724  75.039  78.491  1.00  0.00           O  
ATOM    316  H   ASN    20      54.068  75.837  76.800  1.00  0.00           H  
ATOM    317  HA  ASN    20      51.906  77.577  77.924  1.00  0.00           H  
ATOM    318  HB2 ASN    20      53.630  75.640  79.574  1.00  0.00           H  
ATOM    319  HB3 ASN    20      52.143  76.497  80.168  1.00  0.00           H  
ATOM    320 HD21 ASN    20      53.267  73.470  79.054  1.00  0.00           H  
ATOM    321 HD22 ASN    20      51.827  73.045  78.248  1.00  0.00           H  
ATOM    322  N   ASN    21      54.353  79.209  77.910  1.00  0.00           N  
ATOM    323  CA  ASN    21      54.961  80.576  78.094  1.00  0.00           C  
ATOM    324  C   ASN    21      56.003  80.675  79.281  1.00  0.00           C  
ATOM    325  O   ASN    21      56.781  81.626  79.212  1.00  0.00           O  
ATOM    326  CB  ASN    21      53.977  81.779  78.010  1.00  0.00           C  
ATOM    327  CG  ASN    21      53.883  82.679  79.209  1.00  0.00           C  
ATOM    328  ND2 ASN    21      53.356  82.210  80.321  1.00  0.00           N  
ATOM    329  OD1 ASN    21      54.259  83.844  79.157  1.00  0.00           O  
ATOM    330  H   ASN    21      54.513  78.820  76.993  1.00  0.00           H  
ATOM    331  HA  ASN    21      55.564  80.665  77.191  1.00  0.00           H  
ATOM    332  HB2 ASN    21      54.265  82.486  77.232  1.00  0.00           H  
ATOM    333  HB3 ASN    21      52.950  81.418  77.967  1.00  0.00           H  
ATOM    334 HD21 ASN    21      53.210  82.793  81.133  1.00  0.00           H  
ATOM    335 HD22 ASN    21      52.909  81.305  80.280  1.00  0.00           H  
ATOM    336  N   LYS    22      56.007  79.848  80.340  1.00  0.00           N  
ATOM    337  CA  LYS    22      56.886  79.918  81.506  1.00  0.00           C  
ATOM    338  C   LYS    22      58.339  79.472  81.257  1.00  0.00           C  
ATOM    339  O   LYS    22      58.733  78.319  81.343  1.00  0.00           O  
ATOM    340  CB  LYS    22      56.314  79.051  82.673  1.00  0.00           C  
ATOM    341  CG  LYS    22      55.126  79.811  83.232  1.00  0.00           C  
ATOM    342  CD  LYS    22      54.352  78.889  84.145  1.00  0.00           C  
ATOM    343  CE  LYS    22      53.451  77.922  83.411  1.00  0.00           C  
ATOM    344  NZ  LYS    22      53.191  76.750  84.187  1.00  0.00           N1+
ATOM    345  H   LYS    22      55.213  79.227  80.400  1.00  0.00           H  
ATOM    346  HA  LYS    22      56.938  80.969  81.790  1.00  0.00           H  
ATOM    347  HB2 LYS    22      55.956  78.098  82.283  1.00  0.00           H  
ATOM    348  HB3 LYS    22      57.019  78.725  83.439  1.00  0.00           H  
ATOM    349  HG2 LYS    22      55.518  80.568  83.913  1.00  0.00           H  
ATOM    350  HG3 LYS    22      54.465  80.243  82.481  1.00  0.00           H  
ATOM    351  HD2 LYS    22      55.061  78.340  84.766  1.00  0.00           H  
ATOM    352  HD3 LYS    22      53.743  79.539  84.774  1.00  0.00           H  
ATOM    353  HE2 LYS    22      52.537  78.420  83.088  1.00  0.00           H  
ATOM    354  HE3 LYS    22      53.871  77.712  82.428  1.00  0.00           H  
ATOM    355  HZ1 LYS    22      52.561  76.090  83.754  1.00  0.00           H  
ATOM    356  HZ2 LYS    22      54.062  76.238  84.206  1.00  0.00           H  
ATOM    357  HZ3 LYS    22      52.790  77.057  85.061  1.00  0.00           H  
ATOM    358  N   SER    23      59.148  80.368  80.775  1.00  0.00           N  
ATOM    359  CA  SER    23      60.394  80.083  80.039  1.00  0.00           C  
ATOM    360  C   SER    23      61.443  79.601  81.132  1.00  0.00           C  
ATOM    361  O   SER    23      61.365  79.935  82.297  1.00  0.00           O  
ATOM    362  CB  SER    23      60.920  81.381  79.360  1.00  0.00           C  
ATOM    363  OG  SER    23      61.866  80.904  78.440  1.00  0.00           O  
ATOM    364  H   SER    23      58.704  81.273  80.716  1.00  0.00           H  
ATOM    365  HA  SER    23      60.060  79.437  79.227  1.00  0.00           H  
ATOM    366  HB2 SER    23      60.106  81.902  78.857  1.00  0.00           H  
ATOM    367  HB3 SER    23      61.360  82.052  80.098  1.00  0.00           H  
ATOM    368  HG  SER    23      61.653  81.437  77.672  1.00  0.00           H  
ATOM    369  N   GLU    24      62.321  78.726  80.715  1.00  0.00           N  
ATOM    370  CA  GLU    24      63.176  77.990  81.634  1.00  0.00           C  
ATOM    371  C   GLU    24      64.492  77.773  80.968  1.00  0.00           C  
ATOM    372  O   GLU    24      64.602  77.533  79.795  1.00  0.00           O  
ATOM    373  CB  GLU    24      62.354  76.646  82.026  1.00  0.00           C  
ATOM    374  CG  GLU    24      63.097  75.598  82.894  1.00  0.00           C  
ATOM    375  CD  GLU    24      62.189  74.406  83.127  1.00  0.00           C  
ATOM    376  OE1 GLU    24      61.667  73.828  82.118  1.00  0.00           O  
ATOM    377  OE2 GLU    24      61.863  74.080  84.332  1.00  0.00           O1-
ATOM    378  H   GLU    24      62.197  78.329  79.795  1.00  0.00           H  
ATOM    379  HA  GLU    24      63.331  78.562  82.549  1.00  0.00           H  
ATOM    380  HB2 GLU    24      61.608  77.060  82.702  1.00  0.00           H  
ATOM    381  HB3 GLU    24      61.902  76.091  81.203  1.00  0.00           H  
ATOM    382  HG2 GLU    24      64.024  75.248  82.439  1.00  0.00           H  
ATOM    383  HG3 GLU    24      63.351  76.043  83.856  1.00  0.00           H  
ATOM    384  N   LYS    25      65.578  77.586  81.761  1.00  0.00           N  
ATOM    385  CA  LYS    25      66.944  77.330  81.234  1.00  0.00           C  
ATOM    386  C   LYS    25      67.641  76.250  82.138  1.00  0.00           C  
ATOM    387  O   LYS    25      68.832  75.855  81.881  1.00  0.00           O  
ATOM    388  CB  LYS    25      67.760  78.604  81.221  1.00  0.00           C  
ATOM    389  CG  LYS    25      67.178  79.822  80.445  1.00  0.00           C  
ATOM    390  CD  LYS    25      67.005  79.447  78.918  1.00  0.00           C  
ATOM    391  CE  LYS    25      66.166  80.560  78.243  1.00  0.00           C  
ATOM    392  NZ  LYS    25      64.729  80.539  78.698  1.00  0.00           N1+
ATOM    393  H   LYS    25      65.486  77.854  82.730  1.00  0.00           H  
ATOM    394  HA  LYS    25      66.939  76.920  80.224  1.00  0.00           H  
ATOM    395  HB2 LYS    25      67.922  78.919  82.252  1.00  0.00           H  
ATOM    396  HB3 LYS    25      68.717  78.384  80.747  1.00  0.00           H  
ATOM    397  HG2 LYS    25      66.259  80.142  80.936  1.00  0.00           H  
ATOM    398  HG3 LYS    25      67.916  80.601  80.633  1.00  0.00           H  
ATOM    399  HD2 LYS    25      68.007  79.471  78.491  1.00  0.00           H  
ATOM    400  HD3 LYS    25      66.650  78.434  78.726  1.00  0.00           H  
ATOM    401  HE2 LYS    25      66.582  81.565  78.314  1.00  0.00           H  
ATOM    402  HE3 LYS    25      66.248  80.355  77.176  1.00  0.00           H  
ATOM    403  HZ1 LYS    25      64.703  80.693  79.695  1.00  0.00           H  
ATOM    404  HZ2 LYS    25      64.164  81.247  78.251  1.00  0.00           H  
ATOM    405  HZ3 LYS    25      64.303  79.628  78.601  1.00  0.00           H  
ATOM    406  N   ASP    26      66.998  75.797  83.192  1.00  0.00           N  
ATOM    407  CA  ASP    26      67.579  74.863  84.205  1.00  0.00           C  
ATOM    408  C   ASP    26      66.521  73.829  84.590  1.00  0.00           C  
ATOM    409  O   ASP    26      65.995  73.830  85.731  1.00  0.00           O  
ATOM    410  CB  ASP    26      68.044  75.620  85.451  1.00  0.00           C  
ATOM    411  CG  ASP    26      67.161  76.572  86.200  1.00  0.00           C  
ATOM    412  OD1 ASP    26      67.454  76.694  87.386  1.00  0.00           O  
ATOM    413  OD2 ASP    26      66.182  77.127  85.646  1.00  0.00           O1-
ATOM    414  H   ASP    26      66.135  76.242  83.465  1.00  0.00           H  
ATOM    415  HA  ASP    26      68.464  74.340  83.845  1.00  0.00           H  
ATOM    416  HB2 ASP    26      68.262  74.787  86.118  1.00  0.00           H  
ATOM    417  HB3 ASP    26      68.943  76.177  85.184  1.00  0.00           H  
ATOM    418  N   LYS    27      65.985  73.104  83.625  1.00  0.00           N  
ATOM    419  CA  LYS    27      64.927  72.123  83.775  1.00  0.00           C  
ATOM    420  C   LYS    27      65.209  71.011  84.792  1.00  0.00           C  
ATOM    421  O   LYS    27      64.397  70.659  85.677  1.00  0.00           O  
ATOM    422  CB  LYS    27      64.791  71.524  82.377  1.00  0.00           C  
ATOM    423  CG  LYS    27      63.633  70.605  82.379  1.00  0.00           C  
ATOM    424  CD  LYS    27      62.952  70.198  81.054  1.00  0.00           C  
ATOM    425  CE  LYS    27      64.031  69.378  80.198  1.00  0.00           C  
ATOM    426  NZ  LYS    27      63.503  69.085  78.849  1.00  0.00           N1+
ATOM    427  H   LYS    27      66.150  73.307  82.650  1.00  0.00           H  
ATOM    428  HA  LYS    27      63.951  72.535  84.031  1.00  0.00           H  
ATOM    429  HB2 LYS    27      64.534  72.247  81.603  1.00  0.00           H  
ATOM    430  HB3 LYS    27      65.669  70.932  82.115  1.00  0.00           H  
ATOM    431  HG2 LYS    27      63.912  69.707  82.931  1.00  0.00           H  
ATOM    432  HG3 LYS    27      62.784  70.977  82.953  1.00  0.00           H  
ATOM    433  HD2 LYS    27      62.061  69.580  81.158  1.00  0.00           H  
ATOM    434  HD3 LYS    27      62.689  71.100  80.501  1.00  0.00           H  
ATOM    435  HE2 LYS    27      64.970  69.931  80.226  1.00  0.00           H  
ATOM    436  HE3 LYS    27      64.233  68.451  80.737  1.00  0.00           H  
ATOM    437  HZ1 LYS    27      62.972  68.226  78.878  1.00  0.00           H  
ATOM    438  HZ2 LYS    27      63.126  69.851  78.310  1.00  0.00           H  
ATOM    439  HZ3 LYS    27      64.230  68.763  78.227  1.00  0.00           H  
ATOM    440  N   LYS    28      66.432  70.456  84.658  1.00  0.00           N  
ATOM    441  CA  LYS    28      67.075  69.449  85.530  1.00  0.00           C  
ATOM    442  C   LYS    28      67.606  69.902  86.919  1.00  0.00           C  
ATOM    443  O   LYS    28      68.249  69.100  87.635  1.00  0.00           O  
ATOM    444  CB  LYS    28      68.201  68.732  84.740  1.00  0.00           C  
ATOM    445  CG  LYS    28      68.571  67.344  85.237  1.00  0.00           C  
ATOM    446  CD  LYS    28      69.120  66.494  84.138  1.00  0.00           C  
ATOM    447  CE  LYS    28      69.536  65.197  84.727  1.00  0.00           C  
ATOM    448  NZ  LYS    28      70.161  64.260  83.818  1.00  0.00           N1+
ATOM    449  H   LYS    28      66.977  70.879  83.920  1.00  0.00           H  
ATOM    450  HA  LYS    28      66.258  68.743  85.682  1.00  0.00           H  
ATOM    451  HB2 LYS    28      67.858  68.604  83.714  1.00  0.00           H  
ATOM    452  HB3 LYS    28      69.075  69.383  84.718  1.00  0.00           H  
ATOM    453  HG2 LYS    28      69.400  67.378  85.945  1.00  0.00           H  
ATOM    454  HG3 LYS    28      67.697  66.879  85.691  1.00  0.00           H  
ATOM    455  HD2 LYS    28      68.287  66.362  83.448  1.00  0.00           H  
ATOM    456  HD3 LYS    28      70.000  66.833  83.591  1.00  0.00           H  
ATOM    457  HE2 LYS    28      70.255  65.461  85.503  1.00  0.00           H  
ATOM    458  HE3 LYS    28      68.671  64.706  85.172  1.00  0.00           H  
ATOM    459  HZ1 LYS    28      71.008  64.564  83.362  1.00  0.00           H  
ATOM    460  HZ2 LYS    28      70.351  63.342  84.192  1.00  0.00           H  
ATOM    461  HZ3 LYS    28      69.536  64.096  83.042  1.00  0.00           H  
ATOM    462  N   GLU    29      67.379  71.259  87.300  1.00  0.00           N  
ATOM    463  CA  GLU    29      67.967  71.762  88.561  1.00  0.00           C  
ATOM    464  C   GLU    29      67.638  71.009  89.890  1.00  0.00           C  
ATOM    465  O   GLU    29      66.449  70.759  90.110  1.00  0.00           O  
ATOM    466  CB  GLU    29      67.512  73.240  88.792  1.00  0.00           C  
ATOM    467  CG  GLU    29      67.888  73.875  90.148  1.00  0.00           C  
ATOM    468  CD  GLU    29      69.371  74.120  90.418  1.00  0.00           C  
ATOM    469  OE1 GLU    29      69.831  75.215  90.738  1.00  0.00           O  
ATOM    470  OE2 GLU    29      70.127  73.137  90.158  1.00  0.00           O1-
ATOM    471  H   GLU    29      66.821  71.824  86.675  1.00  0.00           H  
ATOM    472  HA  GLU    29      69.038  71.581  88.479  1.00  0.00           H  
ATOM    473  HB2 GLU    29      67.963  73.907  88.057  1.00  0.00           H  
ATOM    474  HB3 GLU    29      66.438  73.249  88.607  1.00  0.00           H  
ATOM    475  HG2 GLU    29      67.428  74.859  90.242  1.00  0.00           H  
ATOM    476  HG3 GLU    29      67.397  73.358  90.973  1.00  0.00           H  
ATOM    477  N   LYS    30      68.595  70.708  90.717  1.00  0.00           N  
ATOM    478  CA  LYS    30      68.438  69.877  91.941  1.00  0.00           C  
ATOM    479  C   LYS    30      68.950  70.733  93.088  1.00  0.00           C  
ATOM    480  O   LYS    30      70.083  71.189  93.071  1.00  0.00           O  
ATOM    481  CB  LYS    30      69.135  68.507  91.935  1.00  0.00           C  
ATOM    482  CG  LYS    30      68.505  67.412  91.009  1.00  0.00           C  
ATOM    483  CD  LYS    30      67.091  66.975  91.315  1.00  0.00           C  
ATOM    484  CE  LYS    30      66.561  65.939  90.283  1.00  0.00           C  
ATOM    485  NZ  LYS    30      66.397  66.390  88.835  1.00  0.00           N1+
ATOM    486  H   LYS    30      69.485  71.131  90.492  1.00  0.00           H  
ATOM    487  HA  LYS    30      67.385  69.687  92.146  1.00  0.00           H  
ATOM    488  HB2 LYS    30      70.118  68.753  91.532  1.00  0.00           H  
ATOM    489  HB3 LYS    30      69.189  68.060  92.928  1.00  0.00           H  
ATOM    490  HG2 LYS    30      68.625  67.680  89.959  1.00  0.00           H  
ATOM    491  HG3 LYS    30      69.043  66.467  91.079  1.00  0.00           H  
ATOM    492  HD2 LYS    30      67.027  66.422  92.253  1.00  0.00           H  
ATOM    493  HD3 LYS    30      66.381  67.800  91.357  1.00  0.00           H  
ATOM    494  HE2 LYS    30      67.165  65.036  90.199  1.00  0.00           H  
ATOM    495  HE3 LYS    30      65.622  65.523  90.649  1.00  0.00           H  
ATOM    496  HZ1 LYS    30      65.908  67.270  88.902  1.00  0.00           H  
ATOM    497  HZ2 LYS    30      67.321  66.419  88.428  1.00  0.00           H  
ATOM    498  HZ3 LYS    30      65.934  65.613  88.382  1.00  0.00           H  
ATOM    499  N   LYS    31      68.188  70.810  94.182  1.00  0.00           N  
ATOM    500  CA  LYS    31      68.524  71.526  95.349  1.00  0.00           C  
ATOM    501  C   LYS    31      69.207  70.835  96.538  1.00  0.00           C  
ATOM    502  O   LYS    31      68.965  69.680  96.718  1.00  0.00           O  
ATOM    503  CB  LYS    31      67.308  72.300  95.784  1.00  0.00           C  
ATOM    504  CG  LYS    31      66.987  73.627  94.985  1.00  0.00           C  
ATOM    505  CD  LYS    31      66.016  74.556  95.780  1.00  0.00           C  
ATOM    506  CE  LYS    31      65.188  75.355  94.690  1.00  0.00           C  
ATOM    507  NZ  LYS    31      65.731  76.646  94.237  1.00  0.00           N1+
ATOM    508  H   LYS    31      67.271  70.393  94.258  1.00  0.00           H  
ATOM    509  HA  LYS    31      69.203  72.307  95.005  1.00  0.00           H  
ATOM    510  HB2 LYS    31      66.433  71.659  95.665  1.00  0.00           H  
ATOM    511  HB3 LYS    31      67.341  72.712  96.793  1.00  0.00           H  
ATOM    512  HG2 LYS    31      67.896  74.166  94.718  1.00  0.00           H  
ATOM    513  HG3 LYS    31      66.560  73.351  94.021  1.00  0.00           H  
ATOM    514  HD2 LYS    31      65.359  74.107  96.524  1.00  0.00           H  
ATOM    515  HD3 LYS    31      66.655  75.217  96.365  1.00  0.00           H  
ATOM    516  HE2 LYS    31      65.022  74.726  93.816  1.00  0.00           H  
ATOM    517  HE3 LYS    31      64.193  75.498  95.109  1.00  0.00           H  
ATOM    518  HZ1 LYS    31      65.181  77.012  93.473  1.00  0.00           H  
ATOM    519  HZ2 LYS    31      65.760  77.423  94.882  1.00  0.00           H  
ATOM    520  HZ3 LYS    31      66.643  76.373  93.899  1.00  0.00           H  
ATOM    521  N   PRO    32      70.052  71.478  97.305  1.00  0.00           N  
ATOM    522  CA  PRO    32      70.490  72.838  97.276  1.00  0.00           C  
ATOM    523  C   PRO    32      71.714  73.112  96.474  1.00  0.00           C  
ATOM    524  O   PRO    32      72.275  72.117  96.039  1.00  0.00           O  
ATOM    525  CB  PRO    32      70.727  73.292  98.726  1.00  0.00           C  
ATOM    526  CG  PRO    32      71.224  72.006  99.405  1.00  0.00           C  
ATOM    527  CD  PRO    32      70.713  70.886  98.472  1.00  0.00           C  
ATOM    528  HA  PRO    32      69.725  73.497  96.867  1.00  0.00           H  
ATOM    529  HB2 PRO    32      71.482  74.074  98.796  1.00  0.00           H  
ATOM    530  HB3 PRO    32      69.777  73.656  99.116  1.00  0.00           H  
ATOM    531  HG2 PRO    32      72.307  71.882  99.426  1.00  0.00           H  
ATOM    532  HG3 PRO    32      70.898  71.880 100.438  1.00  0.00           H  
ATOM    533  HD2 PRO    32      71.583  70.288  98.200  1.00  0.00           H  
ATOM    534  HD3 PRO    32      69.987  70.264  98.996  1.00  0.00           H  
ATOM    535  N   THR    33      72.159  74.359  96.143  1.00  0.00           N  
ATOM    536  CA  THR    33      73.557  74.591  95.773  1.00  0.00           C  
ATOM    537  C   THR    33      74.519  74.022  96.761  1.00  0.00           C  
ATOM    538  O   THR    33      74.415  74.385  97.897  1.00  0.00           O  
ATOM    539  CB  THR    33      73.818  76.065  95.643  1.00  0.00           C  
ATOM    540  CG2 THR    33      75.251  76.534  95.284  1.00  0.00           C  
ATOM    541  OG1 THR    33      72.860  76.647  94.753  1.00  0.00           O  
ATOM    542  H   THR    33      71.516  75.122  96.298  1.00  0.00           H  
ATOM    543  HA  THR    33      73.795  74.238  94.769  1.00  0.00           H  
ATOM    544  HB  THR    33      73.567  76.579  96.570  1.00  0.00           H  
ATOM    545  HG1 THR    33      72.538  77.391  95.268  1.00  0.00           H  
ATOM    546 HG21 THR    33      75.184  77.595  95.042  1.00  0.00           H  
ATOM    547 HG22 THR    33      76.044  76.296  95.994  1.00  0.00           H  
ATOM    548 HG23 THR    33      75.591  76.062  94.362  1.00  0.00           H  
ATOM    549  N   VAL    34      75.437  73.168  96.393  1.00  0.00           N  
ATOM    550  CA  VAL    34      76.573  72.462  97.085  1.00  0.00           C  
ATOM    551  C   VAL    34      77.848  72.729  96.354  1.00  0.00           C  
ATOM    552  O   VAL    34      77.881  73.237  95.240  1.00  0.00           O  
ATOM    553  CB  VAL    34      76.319  70.992  97.210  1.00  0.00           C  
ATOM    554  CG1 VAL    34      75.056  70.655  98.067  1.00  0.00           C  
ATOM    555  CG2 VAL    34      76.226  70.239  95.860  1.00  0.00           C  
ATOM    556  H   VAL    34      75.503  73.080  95.389  1.00  0.00           H  
ATOM    557  HA  VAL    34      76.880  72.824  98.067  1.00  0.00           H  
ATOM    558  HB  VAL    34      77.082  70.417  97.734  1.00  0.00           H  
ATOM    559 HG11 VAL    34      75.019  69.666  98.524  1.00  0.00           H  
ATOM    560 HG12 VAL    34      74.972  71.330  98.919  1.00  0.00           H  
ATOM    561 HG13 VAL    34      74.196  70.725  97.399  1.00  0.00           H  
ATOM    562 HG21 VAL    34      77.145  70.362  95.288  1.00  0.00           H  
ATOM    563 HG22 VAL    34      76.126  69.175  96.074  1.00  0.00           H  
ATOM    564 HG23 VAL    34      75.336  70.660  95.395  1.00  0.00           H  
ATOM    565  N   SER    35      78.958  72.366  96.918  1.00  0.00           N  
ATOM    566  CA  SER    35      80.261  72.280  96.303  1.00  0.00           C  
ATOM    567  C   SER    35      80.487  71.045  95.446  1.00  0.00           C  
ATOM    568  O   SER    35      79.723  70.036  95.592  1.00  0.00           O  
ATOM    569  CB  SER    35      81.262  72.351  97.460  1.00  0.00           C  
ATOM    570  OG  SER    35      82.621  72.409  97.092  1.00  0.00           O  
ATOM    571  H   SER    35      78.887  71.851  97.785  1.00  0.00           H  
ATOM    572  HA  SER    35      80.402  73.199  95.732  1.00  0.00           H  
ATOM    573  HB2 SER    35      80.957  73.278  97.945  1.00  0.00           H  
ATOM    574  HB3 SER    35      81.197  71.421  98.024  1.00  0.00           H  
ATOM    575  HG  SER    35      82.836  73.293  96.782  1.00  0.00           H  
ATOM    576  N   VAL    36      81.400  71.097  94.426  1.00  0.00           N  
ATOM    577  CA  VAL    36      81.841  69.894  93.607  1.00  0.00           C  
ATOM    578  C   VAL    36      83.190  69.241  93.972  1.00  0.00           C  
ATOM    579  O   VAL    36      83.311  68.028  93.785  1.00  0.00           O  
ATOM    580  CB  VAL    36      81.920  70.220  92.052  1.00  0.00           C  
ATOM    581  CG1 VAL    36      80.428  70.203  91.587  1.00  0.00           C  
ATOM    582  CG2 VAL    36      82.570  71.574  91.719  1.00  0.00           C  
ATOM    583  H   VAL    36      81.935  71.950  94.348  1.00  0.00           H  
ATOM    584  HA  VAL    36      81.074  69.120  93.619  1.00  0.00           H  
ATOM    585  HB  VAL    36      82.538  69.548  91.457  1.00  0.00           H  
ATOM    586 HG11 VAL    36      80.354  70.270  90.501  1.00  0.00           H  
ATOM    587 HG12 VAL    36      79.965  69.265  91.896  1.00  0.00           H  
ATOM    588 HG13 VAL    36      79.817  71.023  91.964  1.00  0.00           H  
ATOM    589 HG21 VAL    36      83.607  71.544  92.055  1.00  0.00           H  
ATOM    590 HG22 VAL    36      82.531  71.797  90.653  1.00  0.00           H  
ATOM    591 HG23 VAL    36      82.127  72.421  92.243  1.00  0.00           H  
ATOM    592  N   PHE    37      84.080  69.948  94.601  1.00  0.00           N  
ATOM    593  CA  PHE    37      85.394  69.403  94.922  1.00  0.00           C  
ATOM    594  C   PHE    37      85.413  68.124  95.841  1.00  0.00           C  
ATOM    595  O   PHE    37      86.376  67.365  95.815  1.00  0.00           O  
ATOM    596  CB  PHE    37      86.297  70.567  95.396  1.00  0.00           C  
ATOM    597  CG  PHE    37      86.786  71.599  94.397  1.00  0.00           C  
ATOM    598  CD1 PHE    37      86.066  72.785  94.233  1.00  0.00           C  
ATOM    599  CD2 PHE    37      87.981  71.390  93.650  1.00  0.00           C  
ATOM    600  CE1 PHE    37      86.494  73.765  93.342  1.00  0.00           C  
ATOM    601  CE2 PHE    37      88.514  72.454  92.873  1.00  0.00           C  
ATOM    602  CZ  PHE    37      87.725  73.541  92.659  1.00  0.00           C  
ATOM    603  H   PHE    37      83.927  70.940  94.718  1.00  0.00           H  
ATOM    604  HA  PHE    37      85.780  68.993  93.989  1.00  0.00           H  
ATOM    605  HB2 PHE    37      85.792  71.155  96.163  1.00  0.00           H  
ATOM    606  HB3 PHE    37      87.122  70.028  95.862  1.00  0.00           H  
ATOM    607  HD1 PHE    37      85.085  72.929  94.660  1.00  0.00           H  
ATOM    608  HD2 PHE    37      88.595  70.522  93.838  1.00  0.00           H  
ATOM    609  HE1 PHE    37      85.973  74.703  93.218  1.00  0.00           H  
ATOM    610  HE2 PHE    37      89.483  72.391  92.401  1.00  0.00           H  
ATOM    611  HZ  PHE    37      88.007  74.451  92.153  1.00  0.00           H  
ATOM    612  N   SER    38      84.283  67.769  96.506  1.00  0.00           N  
ATOM    613  CA  SER    38      83.867  66.589  97.235  1.00  0.00           C  
ATOM    614  C   SER    38      83.633  65.375  96.413  1.00  0.00           C  
ATOM    615  O   SER    38      84.273  64.331  96.733  1.00  0.00           O  
ATOM    616  CB  SER    38      82.593  66.949  98.021  1.00  0.00           C  
ATOM    617  OG  SER    38      81.724  67.625  97.137  1.00  0.00           O  
ATOM    618  H   SER    38      83.619  68.530  96.492  1.00  0.00           H  
ATOM    619  HA  SER    38      84.702  66.403  97.911  1.00  0.00           H  
ATOM    620  HB2 SER    38      82.276  66.051  98.549  1.00  0.00           H  
ATOM    621  HB3 SER    38      82.970  67.595  98.814  1.00  0.00           H  
ATOM    622  HG  SER    38      80.898  67.867  97.561  1.00  0.00           H  
ATOM    623  N   MET    39      82.968  65.500  95.231  1.00  0.00           N  
ATOM    624  CA  MET    39      83.059  64.537  94.165  1.00  0.00           C  
ATOM    625  C   MET    39      84.389  64.369  93.493  1.00  0.00           C  
ATOM    626  O   MET    39      84.683  63.303  93.012  1.00  0.00           O  
ATOM    627  CB  MET    39      82.004  65.001  93.111  1.00  0.00           C  
ATOM    628  CG  MET    39      81.902  64.165  91.822  1.00  0.00           C  
ATOM    629  SD  MET    39      80.752  62.740  91.771  1.00  0.00           S  
ATOM    630  CE  MET    39      81.690  61.422  92.510  1.00  0.00           C  
ATOM    631  H   MET    39      82.510  66.370  95.000  1.00  0.00           H  
ATOM    632  HA  MET    39      82.754  63.585  94.599  1.00  0.00           H  
ATOM    633  HB2 MET    39      81.028  65.034  93.595  1.00  0.00           H  
ATOM    634  HB3 MET    39      82.343  65.997  92.825  1.00  0.00           H  
ATOM    635  HG2 MET    39      81.741  64.808  90.957  1.00  0.00           H  
ATOM    636  HG3 MET    39      82.878  63.846  91.455  1.00  0.00           H  
ATOM    637  HE1 MET    39      82.080  61.735  93.478  1.00  0.00           H  
ATOM    638  HE2 MET    39      81.158  60.486  92.680  1.00  0.00           H  
ATOM    639  HE3 MET    39      82.578  61.286  91.891  1.00  0.00           H  
ATOM    640  N   PHE    40      85.240  65.328  93.534  1.00  0.00           N  
ATOM    641  CA  PHE    40      86.584  65.320  93.063  1.00  0.00           C  
ATOM    642  C   PHE    40      87.605  64.400  93.821  1.00  0.00           C  
ATOM    643  O   PHE    40      88.852  64.624  93.906  1.00  0.00           O  
ATOM    644  CB  PHE    40      87.163  66.663  92.692  1.00  0.00           C  
ATOM    645  CG  PHE    40      86.484  67.571  91.638  1.00  0.00           C  
ATOM    646  CD1 PHE    40      85.354  67.227  90.868  1.00  0.00           C  
ATOM    647  CD2 PHE    40      86.978  68.847  91.540  1.00  0.00           C  
ATOM    648  CE1 PHE    40      84.673  68.181  90.078  1.00  0.00           C  
ATOM    649  CE2 PHE    40      86.303  69.789  90.765  1.00  0.00           C  
ATOM    650  CZ  PHE    40      85.230  69.418  89.962  1.00  0.00           C  
ATOM    651  H   PHE    40      85.025  66.220  93.955  1.00  0.00           H  
ATOM    652  HA  PHE    40      86.561  64.735  92.144  1.00  0.00           H  
ATOM    653  HB2 PHE    40      87.376  67.207  93.613  1.00  0.00           H  
ATOM    654  HB3 PHE    40      88.165  66.522  92.287  1.00  0.00           H  
ATOM    655  HD1 PHE    40      84.893  66.252  90.925  1.00  0.00           H  
ATOM    656  HD2 PHE    40      87.793  69.156  92.178  1.00  0.00           H  
ATOM    657  HE1 PHE    40      83.807  67.960  89.471  1.00  0.00           H  
ATOM    658  HE2 PHE    40      86.533  70.843  90.813  1.00  0.00           H  
ATOM    659  HZ  PHE    40      84.810  70.174  89.315  1.00  0.00           H  
ATOM    660  N   ARG    41      87.094  63.382  94.546  1.00  0.00           N  
ATOM    661  CA  ARG    41      87.782  62.544  95.467  1.00  0.00           C  
ATOM    662  C   ARG    41      89.017  61.833  94.933  1.00  0.00           C  
ATOM    663  O   ARG    41      89.934  61.572  95.660  1.00  0.00           O  
ATOM    664  CB  ARG    41      86.682  61.617  96.028  1.00  0.00           C  
ATOM    665  CG  ARG    41      87.270  60.899  97.256  1.00  0.00           C  
ATOM    666  CD  ARG    41      86.401  59.939  98.041  1.00  0.00           C  
ATOM    667  NE  ARG    41      85.513  60.682  98.906  1.00  0.00           N  
ATOM    668  CZ  ARG    41      84.327  60.298  99.395  1.00  0.00           C  
ATOM    669  NH1 ARG    41      83.718  59.183  99.171  1.00  0.00           N1+
ATOM    670  NH2 ARG    41      83.685  61.125 100.125  1.00  0.00           N  
ATOM    671  H   ARG    41      86.087  63.303  94.537  1.00  0.00           H  
ATOM    672  HA  ARG    41      88.153  63.185  96.266  1.00  0.00           H  
ATOM    673  HB2 ARG    41      85.828  62.197  96.378  1.00  0.00           H  
ATOM    674  HB3 ARG    41      86.365  60.945  95.230  1.00  0.00           H  
ATOM    675  HG2 ARG    41      88.174  60.384  96.932  1.00  0.00           H  
ATOM    676  HG3 ARG    41      87.698  61.691  97.871  1.00  0.00           H  
ATOM    677  HD2 ARG    41      85.885  59.423  97.233  1.00  0.00           H  
ATOM    678  HD3 ARG    41      86.954  59.154  98.558  1.00  0.00           H  
ATOM    679  HE  ARG    41      85.614  61.668  99.100  1.00  0.00           H  
ATOM    680 HH11 ARG    41      84.029  58.561  98.437  1.00  0.00           H  
ATOM    681 HH12 ARG    41      82.883  58.855  99.635  1.00  0.00           H  
ATOM    682 HH21 ARG    41      84.191  61.946 100.430  1.00  0.00           H  
ATOM    683 HH22 ARG    41      82.754  60.922 100.459  1.00  0.00           H  
ATOM    684  N   TYR    42      89.102  61.564  93.611  1.00  0.00           N  
ATOM    685  CA  TYR    42      90.089  60.677  92.930  1.00  0.00           C  
ATOM    686  C   TYR    42      91.274  61.413  92.197  1.00  0.00           C  
ATOM    687  O   TYR    42      91.996  60.842  91.398  1.00  0.00           O  
ATOM    688  CB  TYR    42      89.285  59.704  92.061  1.00  0.00           C  
ATOM    689  CG  TYR    42      87.937  59.114  92.515  1.00  0.00           C  
ATOM    690  CD1 TYR    42      86.774  59.851  92.245  1.00  0.00           C  
ATOM    691  CD2 TYR    42      88.034  58.146  93.492  1.00  0.00           C  
ATOM    692  CE1 TYR    42      85.616  59.539  93.033  1.00  0.00           C  
ATOM    693  CE2 TYR    42      86.844  57.885  94.289  1.00  0.00           C  
ATOM    694  CZ  TYR    42      85.662  58.547  94.023  1.00  0.00           C  
ATOM    695  OH  TYR    42      84.594  58.302  94.885  1.00  0.00           O  
ATOM    696  H   TYR    42      88.289  61.665  93.022  1.00  0.00           H  
ATOM    697  HA  TYR    42      90.573  60.010  93.643  1.00  0.00           H  
ATOM    698  HB2 TYR    42      89.031  60.284  91.174  1.00  0.00           H  
ATOM    699  HB3 TYR    42      89.972  58.917  91.749  1.00  0.00           H  
ATOM    700  HD1 TYR    42      86.763  60.667  91.538  1.00  0.00           H  
ATOM    701  HD2 TYR    42      89.008  57.709  93.660  1.00  0.00           H  
ATOM    702  HE1 TYR    42      84.729  60.156  93.026  1.00  0.00           H  
ATOM    703  HE2 TYR    42      86.904  57.196  95.119  1.00  0.00           H  
ATOM    704  HH  TYR    42      84.781  57.671  95.584  1.00  0.00           H  
ATOM    705  N   SER    43      91.546  62.639  92.589  1.00  0.00           N  
ATOM    706  CA  SER    43      92.936  63.197  92.684  1.00  0.00           C  
ATOM    707  C   SER    43      93.785  62.520  93.755  1.00  0.00           C  
ATOM    708  O   SER    43      93.559  62.615  94.964  1.00  0.00           O  
ATOM    709  CB  SER    43      92.865  64.695  92.913  1.00  0.00           C  
ATOM    710  OG  SER    43      92.083  64.978  94.042  1.00  0.00           O  
ATOM    711  H   SER    43      90.858  63.011  93.227  1.00  0.00           H  
ATOM    712  HA  SER    43      93.460  63.102  91.733  1.00  0.00           H  
ATOM    713  HB2 SER    43      93.901  65.022  93.006  1.00  0.00           H  
ATOM    714  HB3 SER    43      92.550  65.257  92.033  1.00  0.00           H  
ATOM    715  HG  SER    43      91.858  65.908  94.128  1.00  0.00           H  
ATOM    716  N   ASN    44      94.758  61.750  93.320  1.00  0.00           N  
ATOM    717  CA  ASN    44      95.712  61.165  94.148  1.00  0.00           C  
ATOM    718  C   ASN    44      96.830  62.234  94.503  1.00  0.00           C  
ATOM    719  O   ASN    44      96.877  63.261  93.805  1.00  0.00           O  
ATOM    720  CB  ASN    44      96.292  59.911  93.460  1.00  0.00           C  
ATOM    721  CG  ASN    44      95.222  58.866  93.112  1.00  0.00           C  
ATOM    722  ND2 ASN    44      95.622  57.787  92.572  1.00  0.00           N  
ATOM    723  OD1 ASN    44      94.063  58.919  93.459  1.00  0.00           O  
ATOM    724  H   ASN    44      94.964  61.774  92.332  1.00  0.00           H  
ATOM    725  HA  ASN    44      95.162  60.814  95.020  1.00  0.00           H  
ATOM    726  HB2 ASN    44      96.813  60.145  92.532  1.00  0.00           H  
ATOM    727  HB3 ASN    44      97.032  59.420  94.092  1.00  0.00           H  
ATOM    728 HD21 ASN    44      95.143  56.907  92.705  1.00  0.00           H  
ATOM    729 HD22 ASN    44      96.615  57.651  92.449  1.00  0.00           H  
ATOM    730  N   TRP    45      97.699  61.940  95.451  1.00  0.00           N  
ATOM    731  CA  TRP    45      98.763  62.809  96.000  1.00  0.00           C  
ATOM    732  C   TRP    45      99.492  63.766  94.943  1.00  0.00           C  
ATOM    733  O   TRP    45      99.418  64.979  94.972  1.00  0.00           O  
ATOM    734  CB  TRP    45      99.640  61.974  96.930  1.00  0.00           C  
ATOM    735  CG  TRP    45     100.953  62.618  97.387  1.00  0.00           C  
ATOM    736  CD1 TRP    45     100.973  63.743  98.210  1.00  0.00           C  
ATOM    737  CD2 TRP    45     102.329  62.380  96.998  1.00  0.00           C  
ATOM    738  CE2 TRP    45     103.134  63.475  97.527  1.00  0.00           C  
ATOM    739  CE3 TRP    45     102.952  61.397  96.200  1.00  0.00           C  
ATOM    740  NE1 TRP    45     102.242  64.237  98.256  1.00  0.00           N  
ATOM    741  CZ2 TRP    45     104.536  63.433  97.349  1.00  0.00           C  
ATOM    742  CZ3 TRP    45     104.361  61.362  96.134  1.00  0.00           C  
ATOM    743  CH2 TRP    45     105.153  62.349  96.736  1.00  0.00           C  
ATOM    744  H   TRP    45      97.533  61.087  95.964  1.00  0.00           H  
ATOM    745  HA  TRP    45      98.375  63.555  96.693  1.00  0.00           H  
ATOM    746  HB2 TRP    45      99.077  61.712  97.826  1.00  0.00           H  
ATOM    747  HB3 TRP    45      99.972  61.105  96.363  1.00  0.00           H  
ATOM    748  HD1 TRP    45     100.120  64.267  98.616  1.00  0.00           H  
ATOM    749  HE1 TRP    45     102.515  65.089  98.724  1.00  0.00           H  
ATOM    750  HE3 TRP    45     102.374  60.620  95.722  1.00  0.00           H  
ATOM    751  HZ2 TRP    45     105.099  64.235  97.804  1.00  0.00           H  
ATOM    752  HZ3 TRP    45     104.813  60.600  95.517  1.00  0.00           H  
ATOM    753  HH2 TRP    45     106.228  62.383  96.645  1.00  0.00           H  
ATOM    754  N   LEU    46     100.018  63.138  93.852  1.00  0.00           N  
ATOM    755  CA  LEU    46     100.714  63.863  92.814  1.00  0.00           C  
ATOM    756  C   LEU    46      99.756  64.636  91.885  1.00  0.00           C  
ATOM    757  O   LEU    46     100.040  65.810  91.668  1.00  0.00           O  
ATOM    758  CB  LEU    46     101.542  62.923  91.947  1.00  0.00           C  
ATOM    759  CG  LEU    46     102.792  62.487  92.769  1.00  0.00           C  
ATOM    760  CD1 LEU    46     103.277  61.170  92.451  1.00  0.00           C  
ATOM    761  CD2 LEU    46     103.973  63.420  92.644  1.00  0.00           C  
ATOM    762  H   LEU    46     100.036  62.129  93.790  1.00  0.00           H  
ATOM    763  HA  LEU    46     101.359  64.578  93.328  1.00  0.00           H  
ATOM    764  HB2 LEU    46     100.918  62.091  91.622  1.00  0.00           H  
ATOM    765  HB3 LEU    46     101.875  63.420  91.036  1.00  0.00           H  
ATOM    766  HG  LEU    46     102.493  62.489  93.817  1.00  0.00           H  
ATOM    767 HD11 LEU    46     103.575  61.201  91.404  1.00  0.00           H  
ATOM    768 HD12 LEU    46     103.989  60.651  93.094  1.00  0.00           H  
ATOM    769 HD13 LEU    46     102.461  60.449  92.383  1.00  0.00           H  
ATOM    770 HD21 LEU    46     104.715  63.097  93.375  1.00  0.00           H  
ATOM    771 HD22 LEU    46     104.352  63.493  91.625  1.00  0.00           H  
ATOM    772 HD23 LEU    46     103.707  64.411  93.012  1.00  0.00           H  
ATOM    773  N   ASP    47      98.536  64.150  91.618  1.00  0.00           N  
ATOM    774  CA  ASP    47      97.495  65.004  90.888  1.00  0.00           C  
ATOM    775  C   ASP    47      97.107  66.300  91.683  1.00  0.00           C  
ATOM    776  O   ASP    47      96.905  67.329  91.093  1.00  0.00           O  
ATOM    777  CB  ASP    47      96.263  64.263  90.643  1.00  0.00           C  
ATOM    778  CG  ASP    47      96.255  62.879  90.043  1.00  0.00           C  
ATOM    779  OD1 ASP    47      97.093  62.538  89.138  1.00  0.00           O  
ATOM    780  OD2 ASP    47      95.510  62.021  90.609  1.00  0.00           O1-
ATOM    781  H   ASP    47      98.254  63.242  91.961  1.00  0.00           H  
ATOM    782  HA  ASP    47      97.981  65.292  89.956  1.00  0.00           H  
ATOM    783  HB2 ASP    47      95.779  64.303  91.619  1.00  0.00           H  
ATOM    784  HB3 ASP    47      95.715  64.888  89.939  1.00  0.00           H  
ATOM    785  N   LYS    48      97.092  66.289  93.055  1.00  0.00           N  
ATOM    786  CA  LYS    48      96.777  67.410  93.902  1.00  0.00           C  
ATOM    787  C   LYS    48      97.978  68.382  93.911  1.00  0.00           C  
ATOM    788  O   LYS    48      97.687  69.528  93.561  1.00  0.00           O  
ATOM    789  CB  LYS    48      96.518  66.967  95.365  1.00  0.00           C  
ATOM    790  CG  LYS    48      95.080  66.275  95.441  1.00  0.00           C  
ATOM    791  CD  LYS    48      94.643  65.856  96.943  1.00  0.00           C  
ATOM    792  CE  LYS    48      95.316  64.490  97.282  1.00  0.00           C  
ATOM    793  NZ  LYS    48      95.243  64.199  98.691  1.00  0.00           N1+
ATOM    794  H   LYS    48      97.219  65.369  93.451  1.00  0.00           H  
ATOM    795  HA  LYS    48      95.889  67.956  93.587  1.00  0.00           H  
ATOM    796  HB2 LYS    48      97.341  66.346  95.718  1.00  0.00           H  
ATOM    797  HB3 LYS    48      96.467  67.876  95.966  1.00  0.00           H  
ATOM    798  HG2 LYS    48      94.331  67.049  95.274  1.00  0.00           H  
ATOM    799  HG3 LYS    48      94.851  65.375  94.869  1.00  0.00           H  
ATOM    800  HD2 LYS    48      94.841  66.729  97.565  1.00  0.00           H  
ATOM    801  HD3 LYS    48      93.573  65.664  96.859  1.00  0.00           H  
ATOM    802  HE2 LYS    48      94.769  63.699  96.769  1.00  0.00           H  
ATOM    803  HE3 LYS    48      96.318  64.609  96.870  1.00  0.00           H  
ATOM    804  HZ1 LYS    48      95.436  63.232  98.904  1.00  0.00           H  
ATOM    805  HZ2 LYS    48      95.699  64.872  99.290  1.00  0.00           H  
ATOM    806  HZ3 LYS    48      94.304  64.452  98.967  1.00  0.00           H  
ATOM    807  N   LEU    49      99.214  67.969  94.137  1.00  0.00           N  
ATOM    808  CA  LEU    49     100.459  68.774  93.948  1.00  0.00           C  
ATOM    809  C   LEU    49     100.456  69.301  92.462  1.00  0.00           C  
ATOM    810  O   LEU    49     100.920  70.434  92.257  1.00  0.00           O  
ATOM    811  CB  LEU    49     101.755  67.957  94.259  1.00  0.00           C  
ATOM    812  CG  LEU    49     101.953  67.535  95.680  1.00  0.00           C  
ATOM    813  CD1 LEU    49     103.050  66.526  95.790  1.00  0.00           C  
ATOM    814  CD2 LEU    49     102.285  68.681  96.623  1.00  0.00           C  
ATOM    815  H   LEU    49      99.326  66.968  94.198  1.00  0.00           H  
ATOM    816  HA  LEU    49     100.405  69.652  94.591  1.00  0.00           H  
ATOM    817  HB2 LEU    49     101.837  67.099  93.592  1.00  0.00           H  
ATOM    818  HB3 LEU    49     102.603  68.582  93.977  1.00  0.00           H  
ATOM    819  HG  LEU    49     101.065  67.043  96.079  1.00  0.00           H  
ATOM    820 HD11 LEU    49     103.946  66.897  95.291  1.00  0.00           H  
ATOM    821 HD12 LEU    49     103.387  66.354  96.813  1.00  0.00           H  
ATOM    822 HD13 LEU    49     102.797  65.562  95.352  1.00  0.00           H  
ATOM    823 HD21 LEU    49     103.221  69.162  96.337  1.00  0.00           H  
ATOM    824 HD22 LEU    49     101.481  69.417  96.633  1.00  0.00           H  
ATOM    825 HD23 LEU    49     102.448  68.343  97.646  1.00  0.00           H  
ATOM    826  N   TYR    50      99.868  68.588  91.509  1.00  0.00           N  
ATOM    827  CA  TYR    50      99.820  69.108  90.102  1.00  0.00           C  
ATOM    828  C   TYR    50      98.759  70.183  89.853  1.00  0.00           C  
ATOM    829  O   TYR    50      99.009  71.129  89.120  1.00  0.00           O  
ATOM    830  CB  TYR    50      99.732  67.893  89.136  1.00  0.00           C  
ATOM    831  CG  TYR    50     100.016  68.155  87.693  1.00  0.00           C  
ATOM    832  CD1 TYR    50     100.905  69.165  87.254  1.00  0.00           C  
ATOM    833  CD2 TYR    50      99.559  67.224  86.771  1.00  0.00           C  
ATOM    834  CE1 TYR    50     101.077  69.308  85.810  1.00  0.00           C  
ATOM    835  CE2 TYR    50      99.685  67.426  85.385  1.00  0.00           C  
ATOM    836  CZ  TYR    50     100.486  68.494  84.879  1.00  0.00           C  
ATOM    837  OH  TYR    50     100.747  68.596  83.563  1.00  0.00           O  
ATOM    838  H   TYR    50      99.810  67.579  91.522  1.00  0.00           H  
ATOM    839  HA  TYR    50     100.794  69.540  89.867  1.00  0.00           H  
ATOM    840  HB2 TYR    50     100.427  67.075  89.322  1.00  0.00           H  
ATOM    841  HB3 TYR    50      98.760  67.403  89.185  1.00  0.00           H  
ATOM    842  HD1 TYR    50     101.443  69.798  87.945  1.00  0.00           H  
ATOM    843  HD2 TYR    50      98.837  66.479  87.070  1.00  0.00           H  
ATOM    844  HE1 TYR    50     101.807  69.998  85.411  1.00  0.00           H  
ATOM    845  HE2 TYR    50      99.187  66.702  84.757  1.00  0.00           H  
ATOM    846  HH  TYR    50     101.169  69.434  83.355  1.00  0.00           H  
ATOM    847  N   MET    51      97.613  70.133  90.624  1.00  0.00           N  
ATOM    848  CA  MET    51      96.621  71.239  90.558  1.00  0.00           C  
ATOM    849  C   MET    51      97.218  72.550  90.951  1.00  0.00           C  
ATOM    850  O   MET    51      96.812  73.617  90.526  1.00  0.00           O  
ATOM    851  CB  MET    51      95.354  70.939  91.496  1.00  0.00           C  
ATOM    852  CG  MET    51      94.217  71.941  91.059  1.00  0.00           C  
ATOM    853  SD  MET    51      92.467  71.792  91.610  1.00  0.00           S  
ATOM    854  CE  MET    51      92.100  70.451  90.476  1.00  0.00           C  
ATOM    855  H   MET    51      97.396  69.270  91.101  1.00  0.00           H  
ATOM    856  HA  MET    51      96.176  71.349  89.568  1.00  0.00           H  
ATOM    857  HB2 MET    51      95.088  69.895  91.332  1.00  0.00           H  
ATOM    858  HB3 MET    51      95.555  71.018  92.564  1.00  0.00           H  
ATOM    859  HG2 MET    51      94.571  72.906  91.420  1.00  0.00           H  
ATOM    860  HG3 MET    51      94.173  71.981  89.970  1.00  0.00           H  
ATOM    861  HE1 MET    51      91.067  70.154  90.663  1.00  0.00           H  
ATOM    862  HE2 MET    51      92.238  70.831  89.463  1.00  0.00           H  
ATOM    863  HE3 MET    51      92.819  69.646  90.621  1.00  0.00           H  
ATOM    864  N   VAL    52      98.165  72.517  91.932  1.00  0.00           N  
ATOM    865  CA  VAL    52      98.772  73.868  92.380  1.00  0.00           C  
ATOM    866  C   VAL    52      99.529  74.475  91.202  1.00  0.00           C  
ATOM    867  O   VAL    52      99.350  75.687  91.032  1.00  0.00           O  
ATOM    868  CB  VAL    52      99.577  73.702  93.724  1.00  0.00           C  
ATOM    869  CG1 VAL    52      99.814  75.117  94.313  1.00  0.00           C  
ATOM    870  CG2 VAL    52      98.834  72.893  94.727  1.00  0.00           C  
ATOM    871  H   VAL    52      98.487  71.633  92.299  1.00  0.00           H  
ATOM    872  HA  VAL    52      97.940  74.545  92.574  1.00  0.00           H  
ATOM    873  HB  VAL    52     100.567  73.282  93.543  1.00  0.00           H  
ATOM    874 HG11 VAL    52     100.302  75.858  93.679  1.00  0.00           H  
ATOM    875 HG12 VAL    52      98.790  75.439  94.498  1.00  0.00           H  
ATOM    876 HG13 VAL    52     100.338  74.937  95.252  1.00  0.00           H  
ATOM    877 HG21 VAL    52      98.718  71.882  94.334  1.00  0.00           H  
ATOM    878 HG22 VAL    52      99.527  72.711  95.549  1.00  0.00           H  
ATOM    879 HG23 VAL    52      97.920  73.443  94.945  1.00  0.00           H  
ATOM    880  N   VAL    53     100.169  73.678  90.342  1.00  0.00           N  
ATOM    881  CA  VAL    53     100.993  74.097  89.134  1.00  0.00           C  
ATOM    882  C   VAL    53      99.956  74.655  88.186  1.00  0.00           C  
ATOM    883  O   VAL    53     100.094  75.745  87.628  1.00  0.00           O  
ATOM    884  CB  VAL    53     101.864  73.013  88.464  1.00  0.00           C  
ATOM    885  CG1 VAL    53     102.376  73.362  87.093  1.00  0.00           C  
ATOM    886  CG2 VAL    53     103.054  72.761  89.438  1.00  0.00           C  
ATOM    887  H   VAL    53     100.263  72.702  90.583  1.00  0.00           H  
ATOM    888  HA  VAL    53     101.642  74.948  89.337  1.00  0.00           H  
ATOM    889  HB  VAL    53     101.353  72.050  88.425  1.00  0.00           H  
ATOM    890 HG11 VAL    53     102.857  74.340  87.061  1.00  0.00           H  
ATOM    891 HG12 VAL    53     103.055  72.590  86.730  1.00  0.00           H  
ATOM    892 HG13 VAL    53     101.480  73.473  86.483  1.00  0.00           H  
ATOM    893 HG21 VAL    53     103.646  71.955  89.004  1.00  0.00           H  
ATOM    894 HG22 VAL    53     103.671  73.659  89.438  1.00  0.00           H  
ATOM    895 HG23 VAL    53     102.687  72.479  90.425  1.00  0.00           H  
ATOM    896  N   GLY    54      98.832  73.929  87.935  1.00  0.00           N  
ATOM    897  CA  GLY    54      97.843  74.315  86.932  1.00  0.00           C  
ATOM    898  C   GLY    54      97.108  75.570  87.399  1.00  0.00           C  
ATOM    899  O   GLY    54      96.856  76.442  86.549  1.00  0.00           O  
ATOM    900  H   GLY    54      98.765  73.033  88.397  1.00  0.00           H  
ATOM    901  HA2 GLY    54      98.410  74.512  86.022  1.00  0.00           H  
ATOM    902  HA3 GLY    54      97.087  73.533  86.885  1.00  0.00           H  
ATOM    903  N   THR    55      96.859  75.759  88.690  1.00  0.00           N  
ATOM    904  CA  THR    55      96.116  76.942  89.190  1.00  0.00           C  
ATOM    905  C   THR    55      96.983  78.166  89.165  1.00  0.00           C  
ATOM    906  O   THR    55      96.469  79.176  88.669  1.00  0.00           O  
ATOM    907  CB  THR    55      95.489  76.727  90.529  1.00  0.00           C  
ATOM    908  CG2 THR    55      94.250  75.836  90.503  1.00  0.00           C  
ATOM    909  OG1 THR    55      96.400  76.223  91.451  1.00  0.00           O  
ATOM    910  H   THR    55      97.144  75.096  89.396  1.00  0.00           H  
ATOM    911  HA  THR    55      95.281  77.093  88.504  1.00  0.00           H  
ATOM    912  HB  THR    55      95.265  77.740  90.864  1.00  0.00           H  
ATOM    913  HG1 THR    55      96.400  75.289  91.231  1.00  0.00           H  
ATOM    914 HG21 THR    55      93.449  76.134  89.828  1.00  0.00           H  
ATOM    915 HG22 THR    55      94.445  74.829  90.135  1.00  0.00           H  
ATOM    916 HG23 THR    55      93.719  75.817  91.454  1.00  0.00           H  
ATOM    917  N   LEU    56      98.339  78.118  89.381  1.00  0.00           N  
ATOM    918  CA  LEU    56      99.417  79.125  89.234  1.00  0.00           C  
ATOM    919  C   LEU    56      99.547  79.629  87.764  1.00  0.00           C  
ATOM    920  O   LEU    56      99.580  80.825  87.507  1.00  0.00           O  
ATOM    921  CB  LEU    56     100.686  78.452  89.663  1.00  0.00           C  
ATOM    922  CG  LEU    56     102.053  79.115  89.267  1.00  0.00           C  
ATOM    923  CD1 LEU    56     102.322  80.457  89.868  1.00  0.00           C  
ATOM    924  CD2 LEU    56     103.215  78.156  89.578  1.00  0.00           C  
ATOM    925  H   LEU    56      98.654  77.201  89.664  1.00  0.00           H  
ATOM    926  HA  LEU    56      99.227  79.975  89.889  1.00  0.00           H  
ATOM    927  HB2 LEU    56     100.653  78.534  90.749  1.00  0.00           H  
ATOM    928  HB3 LEU    56     100.658  77.375  89.495  1.00  0.00           H  
ATOM    929  HG  LEU    56     102.092  79.391  88.213  1.00  0.00           H  
ATOM    930 HD11 LEU    56     101.622  81.195  89.476  1.00  0.00           H  
ATOM    931 HD12 LEU    56     102.206  80.448  90.952  1.00  0.00           H  
ATOM    932 HD13 LEU    56     103.351  80.794  89.744  1.00  0.00           H  
ATOM    933 HD21 LEU    56     103.178  77.888  90.633  1.00  0.00           H  
ATOM    934 HD22 LEU    56     102.947  77.205  89.115  1.00  0.00           H  
ATOM    935 HD23 LEU    56     104.123  78.621  89.195  1.00  0.00           H  
ATOM    936  N   ALA    57      99.568  78.742  86.784  1.00  0.00           N  
ATOM    937  CA  ALA    57      99.664  79.114  85.358  1.00  0.00           C  
ATOM    938  C   ALA    57      98.436  79.968  84.927  1.00  0.00           C  
ATOM    939  O   ALA    57      98.687  81.051  84.395  1.00  0.00           O  
ATOM    940  CB  ALA    57      99.778  77.852  84.510  1.00  0.00           C  
ATOM    941  H   ALA    57      99.357  77.794  87.059  1.00  0.00           H  
ATOM    942  HA  ALA    57     100.557  79.728  85.241  1.00  0.00           H  
ATOM    943  HB1 ALA    57      99.790  78.120  83.453  1.00  0.00           H  
ATOM    944  HB2 ALA    57     100.607  77.238  84.861  1.00  0.00           H  
ATOM    945  HB3 ALA    57      98.862  77.263  84.547  1.00  0.00           H  
ATOM    946  N   ALA    58      97.240  79.529  85.382  1.00  0.00           N  
ATOM    947  CA  ALA    58      96.027  80.206  84.972  1.00  0.00           C  
ATOM    948  C   ALA    58      96.166  81.698  85.429  1.00  0.00           C  
ATOM    949  O   ALA    58      95.726  82.664  84.753  1.00  0.00           O  
ATOM    950  CB  ALA    58      94.775  79.387  85.427  1.00  0.00           C  
ATOM    951  H   ALA    58      97.188  78.720  85.984  1.00  0.00           H  
ATOM    952  HA  ALA    58      95.987  80.324  83.888  1.00  0.00           H  
ATOM    953  HB1 ALA    58      94.721  79.366  86.516  1.00  0.00           H  
ATOM    954  HB2 ALA    58      93.797  79.792  85.164  1.00  0.00           H  
ATOM    955  HB3 ALA    58      94.822  78.348  85.102  1.00  0.00           H  
ATOM    956  N   ILE    59      96.647  81.897  86.680  1.00  0.00           N  
ATOM    957  CA  ILE    59      96.689  83.200  87.326  1.00  0.00           C  
ATOM    958  C   ILE    59      97.690  84.084  86.541  1.00  0.00           C  
ATOM    959  O   ILE    59      97.259  85.201  86.242  1.00  0.00           O  
ATOM    960  CB  ILE    59      96.891  83.141  88.861  1.00  0.00           C  
ATOM    961  CG1 ILE    59      95.597  82.713  89.493  1.00  0.00           C  
ATOM    962  CG2 ILE    59      97.436  84.377  89.496  1.00  0.00           C  
ATOM    963  CD1 ILE    59      95.623  82.391  90.953  1.00  0.00           C  
ATOM    964  H   ILE    59      97.173  81.074  86.942  1.00  0.00           H  
ATOM    965  HA  ILE    59      95.709  83.670  87.251  1.00  0.00           H  
ATOM    966  HB  ILE    59      97.615  82.361  89.095  1.00  0.00           H  
ATOM    967 HG12 ILE    59      94.874  83.517  89.354  1.00  0.00           H  
ATOM    968 HG13 ILE    59      95.312  81.780  89.006  1.00  0.00           H  
ATOM    969 HG21 ILE    59      97.724  84.183  90.529  1.00  0.00           H  
ATOM    970 HG22 ILE    59      98.324  84.775  89.007  1.00  0.00           H  
ATOM    971 HG23 ILE    59      96.708  85.189  89.479  1.00  0.00           H  
ATOM    972 HD11 ILE    59      96.610  82.006  91.211  1.00  0.00           H  
ATOM    973 HD12 ILE    59      95.416  83.245  91.597  1.00  0.00           H  
ATOM    974 HD13 ILE    59      94.822  81.660  91.063  1.00  0.00           H  
ATOM    975  N   ILE    60      98.901  83.644  86.108  1.00  0.00           N  
ATOM    976  CA  ILE    60      99.877  84.474  85.465  1.00  0.00           C  
ATOM    977  C   ILE    60      99.768  84.701  83.972  1.00  0.00           C  
ATOM    978  O   ILE    60     100.238  85.703  83.356  1.00  0.00           O  
ATOM    979  CB  ILE    60     101.328  84.009  85.812  1.00  0.00           C  
ATOM    980  CG1 ILE    60     101.824  82.769  85.017  1.00  0.00           C  
ATOM    981  CG2 ILE    60     101.545  83.996  87.307  1.00  0.00           C  
ATOM    982  CD1 ILE    60     103.087  82.131  85.572  1.00  0.00           C  
ATOM    983  H   ILE    60      99.213  82.751  86.464  1.00  0.00           H  
ATOM    984  HA  ILE    60      99.662  85.459  85.880  1.00  0.00           H  
ATOM    985  HB  ILE    60     101.977  84.856  85.584  1.00  0.00           H  
ATOM    986 HG12 ILE    60     100.995  82.061  85.015  1.00  0.00           H  
ATOM    987 HG13 ILE    60     101.954  83.214  84.031  1.00  0.00           H  
ATOM    988 HG21 ILE    60     101.185  83.046  87.702  1.00  0.00           H  
ATOM    989 HG22 ILE    60     102.600  84.097  87.562  1.00  0.00           H  
ATOM    990 HG23 ILE    60     101.141  84.909  87.744  1.00  0.00           H  
ATOM    991 HD11 ILE    60     103.446  81.458  84.794  1.00  0.00           H  
ATOM    992 HD12 ILE    60     103.856  82.904  85.566  1.00  0.00           H  
ATOM    993 HD13 ILE    60     102.905  81.784  86.589  1.00  0.00           H  
ATOM    994  N   HIE    61      98.927  83.842  83.281  1.00  0.00           N  
ATOM    995  CA  HIE    61      98.366  84.156  82.038  1.00  0.00           C  
ATOM    996  C   HIE    61      97.221  85.222  82.112  1.00  0.00           C  
ATOM    997  O   HIE    61      97.267  86.174  81.376  1.00  0.00           O  
ATOM    998  CB  HIE    61      97.944  82.836  81.326  1.00  0.00           C  
ATOM    999  CG  HIE    61      97.202  83.048  80.017  1.00  0.00           C  
ATOM   1000  CD2 HIE    61      97.633  82.755  78.748  1.00  0.00           C  
ATOM   1001  ND1 HIE    61      95.935  83.621  79.985  1.00  0.00           N  
ATOM   1002  CE1 HIE    61      95.627  83.629  78.680  1.00  0.00           C  
ATOM   1003  NE2 HIE    61      96.621  83.127  77.896  1.00  0.00           N  
ATOM   1004  H   HIE    61      98.470  83.123  83.824  1.00  0.00           H  
ATOM   1005  HA  HIE    61      99.056  84.729  81.420  1.00  0.00           H  
ATOM   1006  HB2 HIE    61      98.839  82.243  81.134  1.00  0.00           H  
ATOM   1007  HB3 HIE    61      97.369  82.255  82.047  1.00  0.00           H  
ATOM   1008  HD2 HIE    61      98.511  82.168  78.525  1.00  0.00           H  
ATOM   1009  HE1 HIE    61      94.730  84.130  78.347  1.00  0.00           H  
ATOM   1010  HE2 HIE    61      96.528  83.041  76.895  1.00  0.00           H  
ATOM   1011  N   GLY    62      96.293  85.058  83.023  1.00  0.00           N  
ATOM   1012  CA  GLY    62      95.210  86.004  83.229  1.00  0.00           C  
ATOM   1013  C   GLY    62      95.660  87.439  83.568  1.00  0.00           C  
ATOM   1014  O   GLY    62      95.400  88.445  82.931  1.00  0.00           O  
ATOM   1015  H   GLY    62      96.327  84.182  83.526  1.00  0.00           H  
ATOM   1016  HA2 GLY    62      94.656  86.008  82.291  1.00  0.00           H  
ATOM   1017  HA3 GLY    62      94.571  85.567  83.997  1.00  0.00           H  
ATOM   1018  N   ALA    63      96.680  87.439  84.413  1.00  0.00           N  
ATOM   1019  CA  ALA    63      97.394  88.676  84.819  1.00  0.00           C  
ATOM   1020  C   ALA    63      98.265  89.229  83.657  1.00  0.00           C  
ATOM   1021  O   ALA    63      98.702  90.386  83.699  1.00  0.00           O  
ATOM   1022  CB  ALA    63      98.311  88.452  86.076  1.00  0.00           C  
ATOM   1023  H   ALA    63      96.849  86.528  84.814  1.00  0.00           H  
ATOM   1024  HA  ALA    63      96.583  89.338  85.121  1.00  0.00           H  
ATOM   1025  HB1 ALA    63      98.925  87.554  86.029  1.00  0.00           H  
ATOM   1026  HB2 ALA    63      99.016  89.269  86.231  1.00  0.00           H  
ATOM   1027  HB3 ALA    63      97.701  88.444  86.979  1.00  0.00           H  
ATOM   1028  N   GLY    64      98.487  88.547  82.554  1.00  0.00           N  
ATOM   1029  CA  GLY    64      99.258  89.180  81.432  1.00  0.00           C  
ATOM   1030  C   GLY    64      98.450  90.304  80.782  1.00  0.00           C  
ATOM   1031  O   GLY    64      99.072  91.225  80.252  1.00  0.00           O  
ATOM   1032  H   GLY    64      98.025  87.687  82.295  1.00  0.00           H  
ATOM   1033  HA2 GLY    64     100.140  89.716  81.785  1.00  0.00           H  
ATOM   1034  HA3 GLY    64      99.338  88.380  80.696  1.00  0.00           H  
ATOM   1035  N   LEU    65      97.072  90.200  80.675  1.00  0.00           N  
ATOM   1036  CA  LEU    65      96.324  91.101  79.834  1.00  0.00           C  
ATOM   1037  C   LEU    65      96.457  92.605  80.276  1.00  0.00           C  
ATOM   1038  O   LEU    65      96.738  93.479  79.435  1.00  0.00           O  
ATOM   1039  CB  LEU    65      94.853  90.681  79.754  1.00  0.00           C  
ATOM   1040  CG  LEU    65      94.456  89.523  78.848  1.00  0.00           C  
ATOM   1041  CD1 LEU    65      94.482  88.161  79.617  1.00  0.00           C  
ATOM   1042  CD2 LEU    65      93.021  89.752  78.435  1.00  0.00           C  
ATOM   1043  H   LEU    65      96.568  89.450  81.126  1.00  0.00           H  
ATOM   1044  HA  LEU    65      96.744  91.147  78.830  1.00  0.00           H  
ATOM   1045  HB2 LEU    65      94.495  90.347  80.728  1.00  0.00           H  
ATOM   1046  HB3 LEU    65      94.289  91.547  79.408  1.00  0.00           H  
ATOM   1047  HG  LEU    65      95.042  89.430  77.934  1.00  0.00           H  
ATOM   1048 HD11 LEU    65      93.879  88.317  80.511  1.00  0.00           H  
ATOM   1049 HD12 LEU    65      94.002  87.468  78.925  1.00  0.00           H  
ATOM   1050 HD13 LEU    65      95.449  87.776  79.940  1.00  0.00           H  
ATOM   1051 HD21 LEU    65      92.787  88.959  77.726  1.00  0.00           H  
ATOM   1052 HD22 LEU    65      92.407  89.714  79.335  1.00  0.00           H  
ATOM   1053 HD23 LEU    65      92.847  90.726  77.978  1.00  0.00           H  
ATOM   1054  N   PRO    66      96.308  92.915  81.588  1.00  0.00           N  
ATOM   1055  CA  PRO    66      96.552  94.254  82.016  1.00  0.00           C  
ATOM   1056  C   PRO    66      98.099  94.647  82.053  1.00  0.00           C  
ATOM   1057  O   PRO    66      98.386  95.827  81.843  1.00  0.00           O  
ATOM   1058  CB  PRO    66      95.957  94.379  83.389  1.00  0.00           C  
ATOM   1059  CG  PRO    66      95.893  93.019  84.051  1.00  0.00           C  
ATOM   1060  CD  PRO    66      95.786  92.145  82.780  1.00  0.00           C  
ATOM   1061  HA  PRO    66      96.125  95.027  81.377  1.00  0.00           H  
ATOM   1062  HB2 PRO    66      96.386  95.176  83.996  1.00  0.00           H  
ATOM   1063  HB3 PRO    66      94.901  94.637  83.314  1.00  0.00           H  
ATOM   1064  HG2 PRO    66      96.842  92.825  84.550  1.00  0.00           H  
ATOM   1065  HG3 PRO    66      95.049  92.892  84.729  1.00  0.00           H  
ATOM   1066  HD2 PRO    66      96.335  91.230  82.998  1.00  0.00           H  
ATOM   1067  HD3 PRO    66      94.711  91.982  82.693  1.00  0.00           H  
ATOM   1068  N   LEU    67      98.963  93.690  82.220  1.00  0.00           N  
ATOM   1069  CA  LEU    67     100.438  93.934  82.106  1.00  0.00           C  
ATOM   1070  C   LEU    67     100.763  94.484  80.666  1.00  0.00           C  
ATOM   1071  O   LEU    67     101.583  95.423  80.584  1.00  0.00           O  
ATOM   1072  CB  LEU    67     101.211  92.737  82.600  1.00  0.00           C  
ATOM   1073  CG  LEU    67     102.690  92.970  82.556  1.00  0.00           C  
ATOM   1074  CD1 LEU    67     103.177  94.001  83.496  1.00  0.00           C  
ATOM   1075  CD2 LEU    67     103.423  91.611  82.712  1.00  0.00           C  
ATOM   1076  H   LEU    67      98.685  92.736  82.398  1.00  0.00           H  
ATOM   1077  HA  LEU    67     100.708  94.745  82.784  1.00  0.00           H  
ATOM   1078  HB2 LEU    67     100.836  92.536  83.604  1.00  0.00           H  
ATOM   1079  HB3 LEU    67     100.924  91.899  81.964  1.00  0.00           H  
ATOM   1080  HG  LEU    67     102.891  93.243  81.520  1.00  0.00           H  
ATOM   1081 HD11 LEU    67     103.372  93.589  84.486  1.00  0.00           H  
ATOM   1082 HD12 LEU    67     104.134  94.300  83.070  1.00  0.00           H  
ATOM   1083 HD13 LEU    67     102.550  94.891  83.548  1.00  0.00           H  
ATOM   1084 HD21 LEU    67     104.488  91.759  82.539  1.00  0.00           H  
ATOM   1085 HD22 LEU    67     103.313  91.097  83.667  1.00  0.00           H  
ATOM   1086 HD23 LEU    67     103.134  91.002  81.855  1.00  0.00           H  
ATOM   1087  N   MET    68     100.222  93.792  79.645  1.00  0.00           N  
ATOM   1088  CA  MET    68     100.362  94.091  78.289  1.00  0.00           C  
ATOM   1089  C   MET    68      99.924  95.538  78.106  1.00  0.00           C  
ATOM   1090  O   MET    68     100.592  96.268  77.345  1.00  0.00           O  
ATOM   1091  CB  MET    68      99.656  93.116  77.376  1.00  0.00           C  
ATOM   1092  CG  MET    68      99.816  93.502  75.930  1.00  0.00           C  
ATOM   1093  SD  MET    68     101.360  92.943  75.173  1.00  0.00           S  
ATOM   1094  CE  MET    68     102.324  94.500  75.030  1.00  0.00           C  
ATOM   1095  H   MET    68      99.556  93.060  79.848  1.00  0.00           H  
ATOM   1096  HA  MET    68     101.371  94.181  77.889  1.00  0.00           H  
ATOM   1097  HB2 MET    68     100.014  92.088  77.416  1.00  0.00           H  
ATOM   1098  HB3 MET    68      98.614  93.039  77.688  1.00  0.00           H  
ATOM   1099  HG2 MET    68      98.946  93.157  75.372  1.00  0.00           H  
ATOM   1100  HG3 MET    68      99.699  94.581  75.827  1.00  0.00           H  
ATOM   1101  HE1 MET    68     101.827  95.279  74.451  1.00  0.00           H  
ATOM   1102  HE2 MET    68     102.461  94.918  76.027  1.00  0.00           H  
ATOM   1103  HE3 MET    68     103.296  94.395  74.548  1.00  0.00           H  
ATOM   1104  N   MET    69      98.799  95.979  78.719  1.00  0.00           N  
ATOM   1105  CA  MET    69      98.273  97.356  78.555  1.00  0.00           C  
ATOM   1106  C   MET    69      99.181  98.358  79.344  1.00  0.00           C  
ATOM   1107  O   MET    69      99.490  99.417  78.828  1.00  0.00           O  
ATOM   1108  CB  MET    69      96.822  97.435  78.990  1.00  0.00           C  
ATOM   1109  CG  MET    69      95.880  96.671  78.003  1.00  0.00           C  
ATOM   1110  SD  MET    69      96.206  96.901  76.234  1.00  0.00           S  
ATOM   1111  CE  MET    69      96.633  95.179  75.808  1.00  0.00           C  
ATOM   1112  H   MET    69      98.193  95.286  79.133  1.00  0.00           H  
ATOM   1113  HA  MET    69      98.338  97.646  77.506  1.00  0.00           H  
ATOM   1114  HB2 MET    69      96.654  97.062  80.000  1.00  0.00           H  
ATOM   1115  HB3 MET    69      96.602  98.502  79.021  1.00  0.00           H  
ATOM   1116  HG2 MET    69      95.796  95.603  78.200  1.00  0.00           H  
ATOM   1117  HG3 MET    69      94.972  97.120  78.406  1.00  0.00           H  
ATOM   1118  HE1 MET    69      96.722  94.546  76.690  1.00  0.00           H  
ATOM   1119  HE2 MET    69      95.762  94.839  75.247  1.00  0.00           H  
ATOM   1120  HE3 MET    69      97.461  95.184  75.099  1.00  0.00           H  
ATOM   1121  N   LEU    70      99.874  97.970  80.409  1.00  0.00           N  
ATOM   1122  CA  LEU    70     100.852  98.765  81.234  1.00  0.00           C  
ATOM   1123  C   LEU    70     102.264  99.052  80.578  1.00  0.00           C  
ATOM   1124  O   LEU    70     102.775 100.106  80.739  1.00  0.00           O  
ATOM   1125  CB  LEU    70     100.977  98.065  82.667  1.00  0.00           C  
ATOM   1126  CG  LEU    70     101.882  98.818  83.671  1.00  0.00           C  
ATOM   1127  CD1 LEU    70     101.187  98.881  85.034  1.00  0.00           C  
ATOM   1128  CD2 LEU    70     103.280  98.200  83.823  1.00  0.00           C  
ATOM   1129  H   LEU    70      99.674  97.074  80.831  1.00  0.00           H  
ATOM   1130  HA  LEU    70     100.460  99.757  81.459  1.00  0.00           H  
ATOM   1131  HB2 LEU    70      99.988  97.950  83.112  1.00  0.00           H  
ATOM   1132  HB3 LEU    70     101.294  97.024  82.593  1.00  0.00           H  
ATOM   1133  HG  LEU    70     102.060  99.831  83.310  1.00  0.00           H  
ATOM   1134 HD11 LEU    70     100.294  99.505  85.034  1.00  0.00           H  
ATOM   1135 HD12 LEU    70     101.003  97.824  85.224  1.00  0.00           H  
ATOM   1136 HD13 LEU    70     101.851  99.258  85.812  1.00  0.00           H  
ATOM   1137 HD21 LEU    70     103.794  98.247  82.863  1.00  0.00           H  
ATOM   1138 HD22 LEU    70     103.844  98.705  84.608  1.00  0.00           H  
ATOM   1139 HD23 LEU    70     103.191  97.143  84.072  1.00  0.00           H  
ATOM   1140  N   VAL    71     102.826  98.086  79.892  1.00  0.00           N  
ATOM   1141  CA  VAL    71     104.044  98.278  79.091  1.00  0.00           C  
ATOM   1142  C   VAL    71     103.722  98.920  77.704  1.00  0.00           C  
ATOM   1143  O   VAL    71     104.531  99.689  77.232  1.00  0.00           O  
ATOM   1144  CB  VAL    71     104.827  96.958  78.969  1.00  0.00           C  
ATOM   1145  CG1 VAL    71     105.500  96.568  80.286  1.00  0.00           C  
ATOM   1146  CG2 VAL    71     104.073  95.760  78.324  1.00  0.00           C  
ATOM   1147  H   VAL    71     102.410  97.170  79.972  1.00  0.00           H  
ATOM   1148  HA  VAL    71     104.719  98.988  79.570  1.00  0.00           H  
ATOM   1149  HB  VAL    71     105.690  97.213  78.355  1.00  0.00           H  
ATOM   1150 HG11 VAL    71     106.003  95.664  79.942  1.00  0.00           H  
ATOM   1151 HG12 VAL    71     106.189  97.356  80.585  1.00  0.00           H  
ATOM   1152 HG13 VAL    71     104.799  96.302  81.078  1.00  0.00           H  
ATOM   1153 HG21 VAL    71     103.404  95.385  79.100  1.00  0.00           H  
ATOM   1154 HG22 VAL    71     103.387  96.111  77.554  1.00  0.00           H  
ATOM   1155 HG23 VAL    71     104.771  95.040  77.900  1.00  0.00           H  
ATOM   1156  N   PHE    72     102.550  98.660  77.096  1.00  0.00           N  
ATOM   1157  CA  PHE    72     102.156  99.258  75.827  1.00  0.00           C  
ATOM   1158  C   PHE    72     101.749 100.712  75.951  1.00  0.00           C  
ATOM   1159  O   PHE    72     102.280 101.547  75.270  1.00  0.00           O  
ATOM   1160  CB  PHE    72     100.993  98.393  75.277  1.00  0.00           C  
ATOM   1161  CG  PHE    72     100.230  98.960  74.132  1.00  0.00           C  
ATOM   1162  CD1 PHE    72     100.831  99.600  73.048  1.00  0.00           C  
ATOM   1163  CD2 PHE    72      98.824  98.729  74.147  1.00  0.00           C  
ATOM   1164  CE1 PHE    72     100.008 100.009  71.959  1.00  0.00           C  
ATOM   1165  CE2 PHE    72      98.029  99.107  73.045  1.00  0.00           C  
ATOM   1166  CZ  PHE    72      98.585  99.793  71.968  1.00  0.00           C  
ATOM   1167  H   PHE    72     101.869  98.053  77.529  1.00  0.00           H  
ATOM   1168  HA  PHE    72     103.010  99.272  75.151  1.00  0.00           H  
ATOM   1169  HB2 PHE    72     101.232  97.347  75.083  1.00  0.00           H  
ATOM   1170  HB3 PHE    72     100.298  98.295  76.111  1.00  0.00           H  
ATOM   1171  HD1 PHE    72     101.897  99.711  73.183  1.00  0.00           H  
ATOM   1172  HD2 PHE    72      98.315  98.379  75.034  1.00  0.00           H  
ATOM   1173  HE1 PHE    72     100.465 100.529  71.130  1.00  0.00           H  
ATOM   1174  HE2 PHE    72      96.972  98.890  73.078  1.00  0.00           H  
ATOM   1175  HZ  PHE    72      98.031 100.201  71.136  1.00  0.00           H  
ATOM   1176  N   GLY    73     100.977 101.122  76.920  1.00  0.00           N  
ATOM   1177  CA  GLY    73     100.534 102.457  77.248  1.00  0.00           C  
ATOM   1178  C   GLY    73     101.661 103.361  77.781  1.00  0.00           C  
ATOM   1179  O   GLY    73     101.752 104.564  77.366  1.00  0.00           O  
ATOM   1180  H   GLY    73     100.780 100.386  77.583  1.00  0.00           H  
ATOM   1181  HA2 GLY    73      99.910 102.899  76.471  1.00  0.00           H  
ATOM   1182  HA3 GLY    73      99.835 102.408  78.081  1.00  0.00           H  
ATOM   1183  N   GLU    74     102.776 102.798  78.328  1.00  0.00           N  
ATOM   1184  CA  GLU    74     104.030 103.593  78.568  1.00  0.00           C  
ATOM   1185  C   GLU    74     104.863 103.770  77.301  1.00  0.00           C  
ATOM   1186  O   GLU    74     105.329 104.912  77.154  1.00  0.00           O  
ATOM   1187  CB  GLU    74     104.800 102.893  79.701  1.00  0.00           C  
ATOM   1188  CG  GLU    74     106.020 103.581  80.320  1.00  0.00           C  
ATOM   1189  CD  GLU    74     106.122 103.570  81.839  1.00  0.00           C  
ATOM   1190  OE1 GLU    74     105.073 103.818  82.453  1.00  0.00           O  
ATOM   1191  OE2 GLU    74     107.187 103.486  82.484  1.00  0.00           O1-
ATOM   1192  H   GLU    74     102.831 101.802  78.487  1.00  0.00           H  
ATOM   1193  HA  GLU    74     103.629 104.586  78.768  1.00  0.00           H  
ATOM   1194  HB2 GLU    74     104.020 102.734  80.446  1.00  0.00           H  
ATOM   1195  HB3 GLU    74     105.143 101.931  79.320  1.00  0.00           H  
ATOM   1196  HG2 GLU    74     106.928 103.260  79.810  1.00  0.00           H  
ATOM   1197  HG3 GLU    74     105.873 104.636  80.089  1.00  0.00           H  
ATOM   1198  N   MET    75     104.902 102.749  76.463  1.00  0.00           N  
ATOM   1199  CA  MET    75     105.440 102.864  75.075  1.00  0.00           C  
ATOM   1200  C   MET    75     104.586 103.858  74.163  1.00  0.00           C  
ATOM   1201  O   MET    75     105.178 104.531  73.317  1.00  0.00           O  
ATOM   1202  CB  MET    75     105.640 101.437  74.429  1.00  0.00           C  
ATOM   1203  CG  MET    75     106.396 101.437  73.120  1.00  0.00           C  
ATOM   1204  SD  MET    75     108.201 101.564  73.340  1.00  0.00           S  
ATOM   1205  CE  MET    75     108.584 101.404  71.586  1.00  0.00           C  
ATOM   1206  H   MET    75     104.209 102.055  76.709  1.00  0.00           H  
ATOM   1207  HA  MET    75     106.389 103.362  75.275  1.00  0.00           H  
ATOM   1208  HB2 MET    75     106.319 100.918  75.104  1.00  0.00           H  
ATOM   1209  HB3 MET    75     104.668 100.957  74.311  1.00  0.00           H  
ATOM   1210  HG2 MET    75     106.109 100.487  72.672  1.00  0.00           H  
ATOM   1211  HG3 MET    75     106.115 102.293  72.506  1.00  0.00           H  
ATOM   1212  HE1 MET    75     108.042 102.084  70.929  1.00  0.00           H  
ATOM   1213  HE2 MET    75     109.659 101.490  71.431  1.00  0.00           H  
ATOM   1214  HE3 MET    75     108.302 100.373  71.375  1.00  0.00           H  
ATOM   1215  N   THR    76     103.300 103.961  74.398  1.00  0.00           N  
ATOM   1216  CA  THR    76     102.397 104.941  73.756  1.00  0.00           C  
ATOM   1217  C   THR    76     102.780 106.376  74.258  1.00  0.00           C  
ATOM   1218  O   THR    76     103.015 107.267  73.412  1.00  0.00           O  
ATOM   1219  CB  THR    76     100.943 104.541  73.937  1.00  0.00           C  
ATOM   1220  CG2 THR    76      99.935 105.591  73.405  1.00  0.00           C  
ATOM   1221  OG1 THR    76     100.616 103.177  73.517  1.00  0.00           O  
ATOM   1222  H   THR    76     102.952 103.371  75.141  1.00  0.00           H  
ATOM   1223  HA  THR    76     102.492 104.875  72.672  1.00  0.00           H  
ATOM   1224  HB  THR    76     100.816 104.468  75.017  1.00  0.00           H  
ATOM   1225  HG1 THR    76     101.250 102.549  73.871  1.00  0.00           H  
ATOM   1226 HG21 THR    76      98.947 105.137  73.338  1.00  0.00           H  
ATOM   1227 HG22 THR    76      99.928 106.397  74.139  1.00  0.00           H  
ATOM   1228 HG23 THR    76     100.293 105.973  72.448  1.00  0.00           H  
ATOM   1229  N   ASP    77     103.079 106.609  75.567  1.00  0.00           N  
ATOM   1230  CA  ASP    77     103.617 107.927  75.987  1.00  0.00           C  
ATOM   1231  C   ASP    77     105.072 108.245  75.430  1.00  0.00           C  
ATOM   1232  O   ASP    77     105.451 109.337  75.201  1.00  0.00           O  
ATOM   1233  CB  ASP    77     103.653 108.033  77.507  1.00  0.00           C  
ATOM   1234  CG  ASP    77     104.295 109.287  78.039  1.00  0.00           C  
ATOM   1235  OD1 ASP    77     105.407 109.133  78.444  1.00  0.00           O  
ATOM   1236  OD2 ASP    77     103.604 110.370  77.983  1.00  0.00           O1-
ATOM   1237  H   ASP    77     102.896 105.860  76.220  1.00  0.00           H  
ATOM   1238  HA  ASP    77     103.139 108.855  75.672  1.00  0.00           H  
ATOM   1239  HB2 ASP    77     102.616 107.997  77.843  1.00  0.00           H  
ATOM   1240  HB3 ASP    77     104.136 107.172  77.972  1.00  0.00           H  
ATOM   1241  N   ILE    78     105.842 107.201  75.097  1.00  0.00           N  
ATOM   1242  CA  ILE    78     107.182 107.343  74.475  1.00  0.00           C  
ATOM   1243  C   ILE    78     107.103 107.750  72.977  1.00  0.00           C  
ATOM   1244  O   ILE    78     107.859 108.651  72.596  1.00  0.00           O  
ATOM   1245  CB  ILE    78     107.960 106.039  74.767  1.00  0.00           C  
ATOM   1246  CG1 ILE    78     108.444 106.151  76.230  1.00  0.00           C  
ATOM   1247  CG2 ILE    78     109.150 105.863  73.841  1.00  0.00           C  
ATOM   1248  CD1 ILE    78     108.671 104.808  76.809  1.00  0.00           C  
ATOM   1249  H   ILE    78     105.542 106.247  75.238  1.00  0.00           H  
ATOM   1250  HA  ILE    78     107.703 108.222  74.855  1.00  0.00           H  
ATOM   1251  HB  ILE    78     107.324 105.163  74.643  1.00  0.00           H  
ATOM   1252 HG12 ILE    78     109.362 106.731  76.319  1.00  0.00           H  
ATOM   1253 HG13 ILE    78     107.701 106.618  76.878  1.00  0.00           H  
ATOM   1254 HG21 ILE    78     109.678 104.919  73.983  1.00  0.00           H  
ATOM   1255 HG22 ILE    78     108.767 105.975  72.827  1.00  0.00           H  
ATOM   1256 HG23 ILE    78     109.848 106.696  73.924  1.00  0.00           H  
ATOM   1257 HD11 ILE    78     107.726 104.267  76.837  1.00  0.00           H  
ATOM   1258 HD12 ILE    78     109.326 104.127  76.265  1.00  0.00           H  
ATOM   1259 HD13 ILE    78     108.989 104.886  77.849  1.00  0.00           H  
ATOM   1260  N   PHE    79     106.043 107.244  72.261  1.00  0.00           N  
ATOM   1261  CA  PHE    79     105.801 107.768  70.891  1.00  0.00           C  
ATOM   1262  C   PHE    79     105.110 109.135  70.898  1.00  0.00           C  
ATOM   1263  O   PHE    79     105.501 109.941  70.064  1.00  0.00           O  
ATOM   1264  CB  PHE    79     104.896 106.721  70.144  1.00  0.00           C  
ATOM   1265  CG  PHE    79     105.477 105.372  69.856  1.00  0.00           C  
ATOM   1266  CD1 PHE    79     106.500 105.298  68.886  1.00  0.00           C  
ATOM   1267  CD2 PHE    79     104.815 104.198  70.312  1.00  0.00           C  
ATOM   1268  CE1 PHE    79     106.959 104.045  68.368  1.00  0.00           C  
ATOM   1269  CE2 PHE    79     105.179 102.972  69.680  1.00  0.00           C  
ATOM   1270  CZ  PHE    79     106.287 102.883  68.812  1.00  0.00           C  
ATOM   1271  H   PHE    79     105.491 106.484  72.631  1.00  0.00           H  
ATOM   1272  HA  PHE    79     106.773 107.831  70.402  1.00  0.00           H  
ATOM   1273  HB2 PHE    79     104.009 106.440  70.711  1.00  0.00           H  
ATOM   1274  HB3 PHE    79     104.637 107.268  69.237  1.00  0.00           H  
ATOM   1275  HD1 PHE    79     106.813 106.188  68.361  1.00  0.00           H  
ATOM   1276  HD2 PHE    79     103.850 104.296  70.788  1.00  0.00           H  
ATOM   1277  HE1 PHE    79     107.757 103.935  67.648  1.00  0.00           H  
ATOM   1278  HE2 PHE    79     104.687 102.053  69.961  1.00  0.00           H  
ATOM   1279  HZ  PHE    79     106.603 101.906  68.480  1.00  0.00           H  
ATOM   1280  N   ALA    80     104.252 109.376  71.834  1.00  0.00           N  
ATOM   1281  CA  ALA    80     103.601 110.690  71.917  1.00  0.00           C  
ATOM   1282  C   ALA    80     104.601 111.835  72.040  1.00  0.00           C  
ATOM   1283  O   ALA    80     104.658 112.696  71.121  1.00  0.00           O  
ATOM   1284  CB  ALA    80     102.664 110.746  73.106  1.00  0.00           C  
ATOM   1285  H   ALA    80     103.989 108.685  72.523  1.00  0.00           H  
ATOM   1286  HA  ALA    80     103.020 110.906  71.020  1.00  0.00           H  
ATOM   1287  HB1 ALA    80     101.925 111.541  73.006  1.00  0.00           H  
ATOM   1288  HB2 ALA    80     102.002 109.880  73.105  1.00  0.00           H  
ATOM   1289  HB3 ALA    80     103.173 110.869  74.061  1.00  0.00           H  
ATOM   1290  N   ASN    81     105.496 111.710  72.955  1.00  0.00           N  
ATOM   1291  CA  ASN    81     106.759 112.476  73.222  1.00  0.00           C  
ATOM   1292  C   ASN    81     107.604 112.509  71.970  1.00  0.00           C  
ATOM   1293  O   ASN    81     108.168 113.569  71.709  1.00  0.00           O  
ATOM   1294  CB  ASN    81     107.609 111.831  74.347  1.00  0.00           C  
ATOM   1295  CG  ASN    81     107.214 112.396  75.716  1.00  0.00           C  
ATOM   1296  ND2 ASN    81     106.594 111.614  76.525  1.00  0.00           N  
ATOM   1297  OD1 ASN    81     107.387 113.562  76.026  1.00  0.00           O  
ATOM   1298  H   ASN    81     105.415 111.016  73.685  1.00  0.00           H  
ATOM   1299  HA  ASN    81     106.477 113.497  73.476  1.00  0.00           H  
ATOM   1300  HB2 ASN    81     107.455 110.754  74.294  1.00  0.00           H  
ATOM   1301  HB3 ASN    81     108.618 112.243  74.371  1.00  0.00           H  
ATOM   1302 HD21 ASN    81     106.165 111.985  77.360  1.00  0.00           H  
ATOM   1303 HD22 ASN    81     106.456 110.647  76.266  1.00  0.00           H  
ATOM   1304  N   ALA    82     107.823 111.444  71.183  1.00  0.00           N  
ATOM   1305  CA  ALA    82     108.672 111.552  69.961  1.00  0.00           C  
ATOM   1306  C   ALA    82     107.973 112.546  69.062  1.00  0.00           C  
ATOM   1307  O   ALA    82     108.670 113.333  68.491  1.00  0.00           O  
ATOM   1308  CB  ALA    82     108.758 110.182  69.355  1.00  0.00           C  
ATOM   1309  H   ALA    82     107.479 110.521  71.411  1.00  0.00           H  
ATOM   1310  HA  ALA    82     109.628 111.983  70.260  1.00  0.00           H  
ATOM   1311  HB1 ALA    82     107.766 109.780  69.154  1.00  0.00           H  
ATOM   1312  HB2 ALA    82     109.421 110.166  68.490  1.00  0.00           H  
ATOM   1313  HB3 ALA    82     109.202 109.550  70.125  1.00  0.00           H  
ATOM   1314  N   GLY    83     106.689 112.373  68.936  1.00  0.00           N  
ATOM   1315  CA  GLY    83     105.878 113.414  68.271  1.00  0.00           C  
ATOM   1316  C   GLY    83     106.151 114.875  68.737  1.00  0.00           C  
ATOM   1317  O   GLY    83     106.499 115.746  67.943  1.00  0.00           O  
ATOM   1318  H   GLY    83     106.211 111.693  69.510  1.00  0.00           H  
ATOM   1319  HA2 GLY    83     105.974 113.308  67.190  1.00  0.00           H  
ATOM   1320  HA3 GLY    83     104.817 113.234  68.442  1.00  0.00           H  
ATOM   1321  N   ASN    84     105.984 115.122  70.012  1.00  0.00           N  
ATOM   1322  CA  ASN    84     106.188 116.465  70.636  1.00  0.00           C  
ATOM   1323  C   ASN    84     107.572 116.965  70.341  1.00  0.00           C  
ATOM   1324  O   ASN    84     107.637 118.087  69.879  1.00  0.00           O  
ATOM   1325  CB  ASN    84     105.906 116.385  72.141  1.00  0.00           C  
ATOM   1326  CG  ASN    84     104.387 116.264  72.451  1.00  0.00           C  
ATOM   1327  ND2 ASN    84     103.790 115.049  72.466  1.00  0.00           N  
ATOM   1328  OD1 ASN    84     103.720 117.278  72.723  1.00  0.00           O  
ATOM   1329  H   ASN    84     105.802 114.322  70.601  1.00  0.00           H  
ATOM   1330  HA  ASN    84     105.512 117.171  70.154  1.00  0.00           H  
ATOM   1331  HB2 ASN    84     106.452 115.512  72.498  1.00  0.00           H  
ATOM   1332  HB3 ASN    84     106.158 117.353  72.574  1.00  0.00           H  
ATOM   1333 HD21 ASN    84     102.807 114.941  72.671  1.00  0.00           H  
ATOM   1334 HD22 ASN    84     104.307 114.288  72.050  1.00  0.00           H  
ATOM   1335  N   LEU    85     108.555 116.079  70.448  1.00  0.00           N  
ATOM   1336  CA  LEU    85     109.932 116.419  70.297  1.00  0.00           C  
ATOM   1337  C   LEU    85     110.274 116.666  68.833  1.00  0.00           C  
ATOM   1338  O   LEU    85     111.080 117.576  68.561  1.00  0.00           O  
ATOM   1339  CB  LEU    85     110.907 115.373  70.890  1.00  0.00           C  
ATOM   1340  CG  LEU    85     110.800 115.215  72.415  1.00  0.00           C  
ATOM   1341  CD1 LEU    85     111.142 113.811  72.946  1.00  0.00           C  
ATOM   1342  CD2 LEU    85     111.572 116.292  73.198  1.00  0.00           C  
ATOM   1343  H   LEU    85     108.265 115.140  70.679  1.00  0.00           H  
ATOM   1344  HA  LEU    85     110.023 117.402  70.760  1.00  0.00           H  
ATOM   1345  HB2 LEU    85     110.819 114.439  70.335  1.00  0.00           H  
ATOM   1346  HB3 LEU    85     111.892 115.717  70.572  1.00  0.00           H  
ATOM   1347  HG  LEU    85     109.740 115.404  72.584  1.00  0.00           H  
ATOM   1348 HD11 LEU    85     110.408 113.039  72.717  1.00  0.00           H  
ATOM   1349 HD12 LEU    85     112.085 113.530  72.476  1.00  0.00           H  
ATOM   1350 HD13 LEU    85     111.268 113.671  74.020  1.00  0.00           H  
ATOM   1351 HD21 LEU    85     111.348 116.153  74.256  1.00  0.00           H  
ATOM   1352 HD22 LEU    85     112.628 116.386  72.950  1.00  0.00           H  
ATOM   1353 HD23 LEU    85     111.101 117.270  73.089  1.00  0.00           H  
ATOM   1354  N   GLU    86     109.582 116.003  67.921  1.00  0.00           N  
ATOM   1355  CA  GLU    86     109.729 116.232  66.471  1.00  0.00           C  
ATOM   1356  C   GLU    86     108.998 117.544  66.038  1.00  0.00           C  
ATOM   1357  O   GLU    86     109.465 118.292  65.192  1.00  0.00           O  
ATOM   1358  CB  GLU    86     109.268 114.930  65.737  1.00  0.00           C  
ATOM   1359  CG  GLU    86     109.165 115.071  64.160  1.00  0.00           C  
ATOM   1360  CD  GLU    86     110.447 115.658  63.524  1.00  0.00           C  
ATOM   1361  OE1 GLU    86     111.555 115.420  64.099  1.00  0.00           O  
ATOM   1362  OE2 GLU    86     110.446 116.300  62.436  1.00  0.00           O1-
ATOM   1363  H   GLU    86     108.857 115.405  68.292  1.00  0.00           H  
ATOM   1364  HA  GLU    86     110.779 116.424  66.250  1.00  0.00           H  
ATOM   1365  HB2 GLU    86     109.894 114.054  65.906  1.00  0.00           H  
ATOM   1366  HB3 GLU    86     108.258 114.763  66.113  1.00  0.00           H  
ATOM   1367  HG2 GLU    86     108.942 114.142  63.636  1.00  0.00           H  
ATOM   1368  HG3 GLU    86     108.392 115.797  63.901  1.00  0.00           H  
ATOM   1369  N   ASP    87     107.829 117.836  66.533  1.00  0.00           N  
ATOM   1370  CA  ASP    87     107.038 119.015  66.234  1.00  0.00           C  
ATOM   1371  C   ASP    87     107.674 120.405  66.591  1.00  0.00           C  
ATOM   1372  O   ASP    87     107.382 121.460  66.015  1.00  0.00           O  
ATOM   1373  CB  ASP    87     105.695 119.000  67.039  1.00  0.00           C  
ATOM   1374  CG  ASP    87     104.592 119.844  66.426  1.00  0.00           C  
ATOM   1375  OD1 ASP    87     104.546 119.969  65.224  1.00  0.00           O  
ATOM   1376  OD2 ASP    87     103.446 119.953  67.049  1.00  0.00           O1-
ATOM   1377  H   ASP    87     107.481 117.231  67.263  1.00  0.00           H  
ATOM   1378  HA  ASP    87     106.790 119.037  65.172  1.00  0.00           H  
ATOM   1379  HB2 ASP    87     105.315 117.978  67.041  1.00  0.00           H  
ATOM   1380  HB3 ASP    87     105.782 119.284  68.087  1.00  0.00           H  
ATOM   1381  N   LEU    88     108.698 120.347  67.430  1.00  0.00           N  
ATOM   1382  CA  LEU    88     109.665 121.507  67.638  1.00  0.00           C  
ATOM   1383  C   LEU    88     110.575 121.772  66.480  1.00  0.00           C  
ATOM   1384  O   LEU    88     111.275 122.840  66.568  1.00  0.00           O  
ATOM   1385  CB  LEU    88     110.559 121.282  68.889  1.00  0.00           C  
ATOM   1386  CG  LEU    88     109.752 121.355  70.177  1.00  0.00           C  
ATOM   1387  CD1 LEU    88     110.505 120.716  71.400  1.00  0.00           C  
ATOM   1388  CD2 LEU    88     109.280 122.727  70.588  1.00  0.00           C  
ATOM   1389  H   LEU    88     108.784 119.517  68.001  1.00  0.00           H  
ATOM   1390  HA  LEU    88     109.084 122.421  67.758  1.00  0.00           H  
ATOM   1391  HB2 LEU    88     111.000 120.285  68.891  1.00  0.00           H  
ATOM   1392  HB3 LEU    88     111.390 121.987  68.929  1.00  0.00           H  
ATOM   1393  HG  LEU    88     108.857 120.758  69.998  1.00  0.00           H  
ATOM   1394 HD11 LEU    88     110.614 119.635  71.328  1.00  0.00           H  
ATOM   1395 HD12 LEU    88     111.523 121.099  71.469  1.00  0.00           H  
ATOM   1396 HD13 LEU    88     109.942 120.933  72.308  1.00  0.00           H  
ATOM   1397 HD21 LEU    88     108.728 123.103  69.727  1.00  0.00           H  
ATOM   1398 HD22 LEU    88     108.556 122.765  71.403  1.00  0.00           H  
ATOM   1399 HD23 LEU    88     110.084 123.388  70.912  1.00  0.00           H  
ATOM   1400  N   MET    89     110.554 120.929  65.451  1.00  0.00           N  
ATOM   1401  CA  MET    89     111.026 121.187  64.096  1.00  0.00           C  
ATOM   1402  C   MET    89     112.415 121.739  63.853  1.00  0.00           C  
ATOM   1403  O   MET    89     112.683 122.251  62.785  1.00  0.00           O  
ATOM   1404  CB  MET    89     109.981 121.948  63.195  1.00  0.00           C  
ATOM   1405  CG  MET    89     109.873 123.425  63.642  1.00  0.00           C  
ATOM   1406  SD  MET    89     109.272 124.561  62.441  1.00  0.00           S  
ATOM   1407  CE  MET    89     110.418 124.568  60.965  1.00  0.00           C  
ATOM   1408  H   MET    89     109.897 120.164  65.504  1.00  0.00           H  
ATOM   1409  HA  MET    89     111.189 120.188  63.694  1.00  0.00           H  
ATOM   1410  HB2 MET    89     110.311 121.912  62.157  1.00  0.00           H  
ATOM   1411  HB3 MET    89     109.036 121.408  63.268  1.00  0.00           H  
ATOM   1412  HG2 MET    89     109.252 123.377  64.537  1.00  0.00           H  
ATOM   1413  HG3 MET    89     110.771 123.897  64.041  1.00  0.00           H  
ATOM   1414  HE1 MET    89     110.176 125.444  60.364  1.00  0.00           H  
ATOM   1415  HE2 MET    89     111.457 124.523  61.291  1.00  0.00           H  
ATOM   1416  HE3 MET    89     110.156 123.691  60.375  1.00  0.00           H  
ATOM   1417  N   SER    90     113.324 121.619  64.804  1.00  0.00           N  
ATOM   1418  CA  SER    90     114.498 122.521  64.931  1.00  0.00           C  
ATOM   1419  C   SER    90     114.235 124.029  64.768  1.00  0.00           C  
ATOM   1420  O   SER    90     114.973 124.737  64.130  1.00  0.00           O  
ATOM   1421  CB  SER    90     115.663 122.092  63.944  1.00  0.00           C  
ATOM   1422  OG  SER    90     116.392 120.925  64.290  1.00  0.00           O  
ATOM   1423  H   SER    90     113.007 121.199  65.666  1.00  0.00           H  
ATOM   1424  HA  SER    90     114.828 122.400  65.963  1.00  0.00           H  
ATOM   1425  HB2 SER    90     115.419 122.174  62.885  1.00  0.00           H  
ATOM   1426  HB3 SER    90     116.481 122.763  64.205  1.00  0.00           H  
ATOM   1427  HG  SER    90     115.971 120.205  63.815  1.00  0.00           H  
ATOM   1428  N   ASN    91     113.143 124.561  65.305  1.00  0.00           N  
ATOM   1429  CA  ASN    91     112.862 126.040  65.323  1.00  0.00           C  
ATOM   1430  C   ASN    91     113.913 126.809  66.237  1.00  0.00           C  
ATOM   1431  O   ASN    91     113.965 128.024  66.042  1.00  0.00           O  
ATOM   1432  CB  ASN    91     111.410 126.429  65.898  1.00  0.00           C  
ATOM   1433  CG  ASN    91     111.383 126.313  67.426  1.00  0.00           C  
ATOM   1434  ND2 ASN    91     111.261 125.243  68.166  1.00  0.00           N  
ATOM   1435  OD1 ASN    91     111.478 127.369  68.058  1.00  0.00           O  
ATOM   1436  H   ASN    91     112.447 124.007  65.782  1.00  0.00           H  
ATOM   1437  HA  ASN    91     112.895 126.364  64.283  1.00  0.00           H  
ATOM   1438  HB2 ASN    91     111.252 127.414  65.459  1.00  0.00           H  
ATOM   1439  HB3 ASN    91     110.626 125.789  65.496  1.00  0.00           H  
ATOM   1440 HD21 ASN    91     111.328 125.318  69.172  1.00  0.00           H  
ATOM   1441 HD22 ASN    91     110.903 124.397  67.748  1.00  0.00           H  
ATOM   1442  N   ILE    92     114.714 126.197  67.118  1.00  0.00           N  
ATOM   1443  CA  ILE    92     115.714 126.893  67.947  1.00  0.00           C  
ATOM   1444  C   ILE    92     116.902 125.894  68.237  1.00  0.00           C  
ATOM   1445  O   ILE    92     118.055 126.287  68.407  1.00  0.00           O  
ATOM   1446  CB  ILE    92     115.104 127.418  69.228  1.00  0.00           C  
ATOM   1447  CG1 ILE    92     116.098 128.260  70.126  1.00  0.00           C  
ATOM   1448  CG2 ILE    92     114.484 126.310  70.102  1.00  0.00           C  
ATOM   1449  CD1 ILE    92     116.724 129.471  69.400  1.00  0.00           C  
ATOM   1450  H   ILE    92     114.555 125.200  67.121  1.00  0.00           H  
ATOM   1451  HA  ILE    92     116.048 127.706  67.302  1.00  0.00           H  
ATOM   1452  HB  ILE    92     114.281 128.086  68.973  1.00  0.00           H  
ATOM   1453 HG12 ILE    92     115.479 128.575  70.967  1.00  0.00           H  
ATOM   1454 HG13 ILE    92     116.936 127.631  70.424  1.00  0.00           H  
ATOM   1455 HG21 ILE    92     114.164 125.490  69.458  1.00  0.00           H  
ATOM   1456 HG22 ILE    92     115.273 125.795  70.650  1.00  0.00           H  
ATOM   1457 HG23 ILE    92     113.827 126.723  70.868  1.00  0.00           H  
ATOM   1458 HD11 ILE    92     117.299 129.158  68.528  1.00  0.00           H  
ATOM   1459 HD12 ILE    92     115.950 130.131  69.009  1.00  0.00           H  
ATOM   1460 HD13 ILE    92     117.276 130.151  70.047  1.00  0.00           H  
ATOM   1461  N   THR    93     116.669 124.598  68.366  1.00  0.00           N  
ATOM   1462  CA  THR    93     117.665 123.561  68.714  1.00  0.00           C  
ATOM   1463  C   THR    93     118.717 123.144  67.603  1.00  0.00           C  
ATOM   1464  O   THR    93     118.704 122.030  67.093  1.00  0.00           O  
ATOM   1465  CB  THR    93     116.894 122.341  69.322  1.00  0.00           C  
ATOM   1466  CG2 THR    93     116.047 122.743  70.584  1.00  0.00           C  
ATOM   1467  OG1 THR    93     115.993 121.745  68.427  1.00  0.00           O  
ATOM   1468  H   THR    93     115.693 124.365  68.487  1.00  0.00           H  
ATOM   1469  HA  THR    93     118.210 123.939  69.578  1.00  0.00           H  
ATOM   1470  HB  THR    93     117.613 121.594  69.660  1.00  0.00           H  
ATOM   1471  HG1 THR    93     116.449 121.207  67.774  1.00  0.00           H  
ATOM   1472 HG21 THR    93     115.796 121.853  71.161  1.00  0.00           H  
ATOM   1473 HG22 THR    93     116.806 123.105  71.278  1.00  0.00           H  
ATOM   1474 HG23 THR    93     115.201 123.413  70.429  1.00  0.00           H  
ATOM   1475  N   ASN    94     119.695 124.045  67.358  1.00  0.00           N  
ATOM   1476  CA  ASN    94     120.712 124.042  66.313  1.00  0.00           C  
ATOM   1477  C   ASN    94     121.525 122.827  66.067  1.00  0.00           C  
ATOM   1478  O   ASN    94     121.985 122.471  64.971  1.00  0.00           O  
ATOM   1479  CB  ASN    94     121.711 125.250  66.258  1.00  0.00           C  
ATOM   1480  CG  ASN    94     122.569 125.428  67.522  1.00  0.00           C  
ATOM   1481  ND2 ASN    94     123.848 125.300  67.369  1.00  0.00           N  
ATOM   1482  OD1 ASN    94     122.037 125.678  68.624  1.00  0.00           O  
ATOM   1483  H   ASN    94     119.603 124.870  67.935  1.00  0.00           H  
ATOM   1484  HA  ASN    94     120.273 124.063  65.316  1.00  0.00           H  
ATOM   1485  HB2 ASN    94     122.424 125.088  65.449  1.00  0.00           H  
ATOM   1486  HB3 ASN    94     121.198 126.188  66.050  1.00  0.00           H  
ATOM   1487 HD21 ASN    94     124.280 125.226  66.458  1.00  0.00           H  
ATOM   1488 HD22 ASN    94     124.443 125.146  68.171  1.00  0.00           H  
ATOM   1489  N   ARG    95     121.791 121.967  67.111  1.00  0.00           N  
ATOM   1490  CA  ARG    95     122.629 120.733  67.044  1.00  0.00           C  
ATOM   1491  C   ARG    95     121.801 119.592  66.442  1.00  0.00           C  
ATOM   1492  O   ARG    95     121.932 118.439  66.950  1.00  0.00           O  
ATOM   1493  CB  ARG    95     123.363 120.451  68.390  1.00  0.00           C  
ATOM   1494  CG  ARG    95     124.134 121.563  69.101  1.00  0.00           C  
ATOM   1495  CD  ARG    95     124.868 121.022  70.281  1.00  0.00           C  
ATOM   1496  NE  ARG    95     123.990 120.492  71.368  1.00  0.00           N  
ATOM   1497  CZ  ARG    95     123.187 121.175  72.166  1.00  0.00           C  
ATOM   1498  NH1 ARG    95     123.125 122.465  72.281  1.00  0.00           N1+
ATOM   1499  NH2 ARG    95     122.315 120.532  72.916  1.00  0.00           N  
ATOM   1500  H   ARG    95     121.313 122.102  67.990  1.00  0.00           H  
ATOM   1501  HA  ARG    95     123.391 121.030  66.323  1.00  0.00           H  
ATOM   1502  HB2 ARG    95     122.600 120.098  69.084  1.00  0.00           H  
ATOM   1503  HB3 ARG    95     124.042 119.622  68.195  1.00  0.00           H  
ATOM   1504  HG2 ARG    95     124.867 122.057  68.465  1.00  0.00           H  
ATOM   1505  HG3 ARG    95     123.430 122.322  69.444  1.00  0.00           H  
ATOM   1506  HD2 ARG    95     125.549 120.236  69.955  1.00  0.00           H  
ATOM   1507  HD3 ARG    95     125.477 121.805  70.732  1.00  0.00           H  
ATOM   1508  HE  ARG    95     123.937 119.493  71.501  1.00  0.00           H  
ATOM   1509 HH11 ARG    95     122.385 122.853  72.849  1.00  0.00           H  
ATOM   1510 HH12 ARG    95     123.914 123.033  72.006  1.00  0.00           H  
ATOM   1511 HH21 ARG    95     122.370 119.526  72.853  1.00  0.00           H  
ATOM   1512 HH22 ARG    95     121.393 120.936  72.830  1.00  0.00           H  
ATOM   1513  N   SER    96     121.029 119.779  65.356  1.00  0.00           N  
ATOM   1514  CA  SER    96     120.054 118.935  64.730  1.00  0.00           C  
ATOM   1515  C   SER    96     120.573 117.509  64.481  1.00  0.00           C  
ATOM   1516  O   SER    96     119.853 116.515  64.603  1.00  0.00           O  
ATOM   1517  CB  SER    96     119.603 119.576  63.395  1.00  0.00           C  
ATOM   1518  OG  SER    96     119.272 120.972  63.465  1.00  0.00           O  
ATOM   1519  H   SER    96     121.057 120.714  64.975  1.00  0.00           H  
ATOM   1520  HA  SER    96     119.240 118.895  65.454  1.00  0.00           H  
ATOM   1521  HB2 SER    96     120.414 119.356  62.699  1.00  0.00           H  
ATOM   1522  HB3 SER    96     118.709 119.008  63.140  1.00  0.00           H  
ATOM   1523  HG  SER    96     118.324 121.030  63.603  1.00  0.00           H  
ATOM   1524  N   ASP    97     121.850 117.375  64.177  1.00  0.00           N  
ATOM   1525  CA  ASP    97     122.381 116.062  63.851  1.00  0.00           C  
ATOM   1526  C   ASP    97     122.652 115.250  65.101  1.00  0.00           C  
ATOM   1527  O   ASP    97     122.272 114.108  65.286  1.00  0.00           O  
ATOM   1528  CB  ASP    97     123.689 116.242  63.013  1.00  0.00           C  
ATOM   1529  CG  ASP    97     124.832 117.180  63.511  1.00  0.00           C  
ATOM   1530  OD1 ASP    97     124.687 117.848  64.554  1.00  0.00           O  
ATOM   1531  OD2 ASP    97     125.960 117.128  62.975  1.00  0.00           O1-
ATOM   1532  H   ASP    97     122.455 118.181  64.247  1.00  0.00           H  
ATOM   1533  HA  ASP    97     121.661 115.537  63.225  1.00  0.00           H  
ATOM   1534  HB2 ASP    97     124.130 115.262  62.823  1.00  0.00           H  
ATOM   1535  HB3 ASP    97     123.354 116.709  62.087  1.00  0.00           H  
ATOM   1536  N   ILE    98     123.197 115.895  66.089  1.00  0.00           N  
ATOM   1537  CA  ILE    98     123.394 115.270  67.401  1.00  0.00           C  
ATOM   1538  C   ILE    98     122.070 115.024  68.120  1.00  0.00           C  
ATOM   1539  O   ILE    98     121.887 114.115  68.958  1.00  0.00           O  
ATOM   1540  CB  ILE    98     124.221 116.286  68.255  1.00  0.00           C  
ATOM   1541  CG1 ILE    98     125.584 116.583  67.711  1.00  0.00           C  
ATOM   1542  CG2 ILE    98     124.382 115.851  69.716  1.00  0.00           C  
ATOM   1543  CD1 ILE    98     126.616 115.452  67.770  1.00  0.00           C  
ATOM   1544  H   ILE    98     123.511 116.850  65.992  1.00  0.00           H  
ATOM   1545  HA  ILE    98     123.951 114.344  67.255  1.00  0.00           H  
ATOM   1546  HB  ILE    98     123.643 117.205  68.341  1.00  0.00           H  
ATOM   1547 HG12 ILE    98     125.607 116.805  66.644  1.00  0.00           H  
ATOM   1548 HG13 ILE    98     125.959 117.500  68.165  1.00  0.00           H  
ATOM   1549 HG21 ILE    98     125.068 116.483  70.280  1.00  0.00           H  
ATOM   1550 HG22 ILE    98     123.390 115.912  70.164  1.00  0.00           H  
ATOM   1551 HG23 ILE    98     124.894 114.889  69.698  1.00  0.00           H  
ATOM   1552 HD11 ILE    98     126.920 115.145  68.771  1.00  0.00           H  
ATOM   1553 HD12 ILE    98     126.254 114.549  67.279  1.00  0.00           H  
ATOM   1554 HD13 ILE    98     127.494 115.764  67.206  1.00  0.00           H  
ATOM   1555  N   ASN    99     121.074 115.856  67.822  1.00  0.00           N  
ATOM   1556  CA  ASN    99     119.735 115.707  68.383  1.00  0.00           C  
ATOM   1557  C   ASN    99     118.996 114.468  67.753  1.00  0.00           C  
ATOM   1558  O   ASN    99     118.593 113.628  68.511  1.00  0.00           O  
ATOM   1559  CB  ASN    99     118.994 116.912  68.277  1.00  0.00           C  
ATOM   1560  CG  ASN    99     119.724 118.071  68.933  1.00  0.00           C  
ATOM   1561  ND2 ASN    99     119.324 119.315  68.614  1.00  0.00           N  
ATOM   1562  OD1 ASN    99     120.562 117.954  69.869  1.00  0.00           O  
ATOM   1563  H   ASN    99     121.212 116.453  67.018  1.00  0.00           H  
ATOM   1564  HA  ASN    99     119.822 115.482  69.446  1.00  0.00           H  
ATOM   1565  HB2 ASN    99     118.843 117.291  67.265  1.00  0.00           H  
ATOM   1566  HB3 ASN    99     117.977 116.804  68.654  1.00  0.00           H  
ATOM   1567 HD21 ASN    99     118.506 119.546  68.067  1.00  0.00           H  
ATOM   1568 HD22 ASN    99     119.880 120.096  68.935  1.00  0.00           H  
ATOM   1569  N   ASP   100     118.887 114.408  66.384  1.00  0.00           N  
ATOM   1570  CA  ASP   100     118.185 113.344  65.669  1.00  0.00           C  
ATOM   1571  C   ASP   100     118.942 112.032  65.864  1.00  0.00           C  
ATOM   1572  O   ASP   100     118.316 110.942  65.975  1.00  0.00           O  
ATOM   1573  CB  ASP   100     118.112 113.822  64.097  1.00  0.00           C  
ATOM   1574  CG  ASP   100     117.168 115.006  63.792  1.00  0.00           C  
ATOM   1575  OD1 ASP   100     116.196 115.141  64.605  1.00  0.00           O  
ATOM   1576  OD2 ASP   100     117.077 115.482  62.649  1.00  0.00           O1-
ATOM   1577  H   ASP   100     119.266 115.217  65.912  1.00  0.00           H  
ATOM   1578  HA  ASP   100     117.209 113.247  66.147  1.00  0.00           H  
ATOM   1579  HB2 ASP   100     119.118 114.001  63.718  1.00  0.00           H  
ATOM   1580  HB3 ASP   100     117.680 112.973  63.566  1.00  0.00           H  
ATOM   1581  N   THR   101     120.292 112.002  66.014  1.00  0.00           N  
ATOM   1582  CA  THR   101     121.094 110.788  66.318  1.00  0.00           C  
ATOM   1583  C   THR   101     120.941 110.394  67.811  1.00  0.00           C  
ATOM   1584  O   THR   101     120.750 109.237  68.132  1.00  0.00           O  
ATOM   1585  CB  THR   101     122.541 110.885  65.904  1.00  0.00           C  
ATOM   1586  CG2 THR   101     122.676 111.084  64.402  1.00  0.00           C  
ATOM   1587  OG1 THR   101     123.175 111.939  66.558  1.00  0.00           O  
ATOM   1588  H   THR   101     120.707 112.922  65.978  1.00  0.00           H  
ATOM   1589  HA  THR   101     120.642 109.991  65.730  1.00  0.00           H  
ATOM   1590  HB  THR   101     122.996 109.936  66.186  1.00  0.00           H  
ATOM   1591  HG1 THR   101     122.892 112.760  66.149  1.00  0.00           H  
ATOM   1592 HG21 THR   101     122.305 110.174  63.932  1.00  0.00           H  
ATOM   1593 HG22 THR   101     122.225 111.937  63.895  1.00  0.00           H  
ATOM   1594 HG23 THR   101     123.732 110.944  64.169  1.00  0.00           H  
ATOM   1595  N   GLY   102     120.849 111.380  68.714  1.00  0.00           N  
ATOM   1596  CA  GLY   102     120.466 111.168  70.160  1.00  0.00           C  
ATOM   1597  C   GLY   102     119.193 110.372  70.379  1.00  0.00           C  
ATOM   1598  O   GLY   102     119.125 109.337  71.099  1.00  0.00           O  
ATOM   1599  H   GLY   102     120.804 112.313  68.331  1.00  0.00           H  
ATOM   1600  HA2 GLY   102     121.283 110.606  70.612  1.00  0.00           H  
ATOM   1601  HA3 GLY   102     120.475 112.147  70.639  1.00  0.00           H  
ATOM   1602  N   PHE   103     118.128 110.846  69.630  1.00  0.00           N  
ATOM   1603  CA  PHE   103     116.829 110.145  69.671  1.00  0.00           C  
ATOM   1604  C   PHE   103     116.750 108.845  68.894  1.00  0.00           C  
ATOM   1605  O   PHE   103     116.092 107.877  69.330  1.00  0.00           O  
ATOM   1606  CB  PHE   103     115.850 111.208  69.119  1.00  0.00           C  
ATOM   1607  CG  PHE   103     114.492 110.572  68.753  1.00  0.00           C  
ATOM   1608  CD1 PHE   103     113.526 110.372  69.699  1.00  0.00           C  
ATOM   1609  CD2 PHE   103     114.270 110.015  67.433  1.00  0.00           C  
ATOM   1610  CE1 PHE   103     112.268 109.824  69.413  1.00  0.00           C  
ATOM   1611  CE2 PHE   103     113.104 109.222  67.135  1.00  0.00           C  
ATOM   1612  CZ  PHE   103     112.107 109.223  68.157  1.00  0.00           C  
ATOM   1613  H   PHE   103     118.116 111.667  69.042  1.00  0.00           H  
ATOM   1614  HA  PHE   103     116.521 110.017  70.709  1.00  0.00           H  
ATOM   1615  HB2 PHE   103     115.654 111.975  69.868  1.00  0.00           H  
ATOM   1616  HB3 PHE   103     116.301 111.507  68.174  1.00  0.00           H  
ATOM   1617  HD1 PHE   103     113.700 110.699  70.714  1.00  0.00           H  
ATOM   1618  HD2 PHE   103     115.065 110.003  66.703  1.00  0.00           H  
ATOM   1619  HE1 PHE   103     111.502 109.788  70.173  1.00  0.00           H  
ATOM   1620  HE2 PHE   103     112.890 108.797  66.165  1.00  0.00           H  
ATOM   1621  HZ  PHE   103     111.206 108.652  67.989  1.00  0.00           H  
ATOM   1622  N   PHE   104     117.581 108.703  67.841  1.00  0.00           N  
ATOM   1623  CA  PHE   104     117.875 107.368  67.262  1.00  0.00           C  
ATOM   1624  C   PHE   104     118.434 106.378  68.268  1.00  0.00           C  
ATOM   1625  O   PHE   104     117.814 105.313  68.378  1.00  0.00           O  
ATOM   1626  CB  PHE   104     118.785 107.475  65.951  1.00  0.00           C  
ATOM   1627  CG  PHE   104     119.305 106.235  65.423  1.00  0.00           C  
ATOM   1628  CD1 PHE   104     118.547 105.092  65.111  1.00  0.00           C  
ATOM   1629  CD2 PHE   104     120.722 106.130  65.127  1.00  0.00           C  
ATOM   1630  CE1 PHE   104     119.029 103.847  64.654  1.00  0.00           C  
ATOM   1631  CE2 PHE   104     121.259 104.863  64.876  1.00  0.00           C  
ATOM   1632  CZ  PHE   104     120.452 103.748  64.701  1.00  0.00           C  
ATOM   1633  H   PHE   104     118.002 109.514  67.412  1.00  0.00           H  
ATOM   1634  HA  PHE   104     116.880 107.023  66.980  1.00  0.00           H  
ATOM   1635  HB2 PHE   104     118.267 107.951  65.118  1.00  0.00           H  
ATOM   1636  HB3 PHE   104     119.611 108.126  66.238  1.00  0.00           H  
ATOM   1637  HD1 PHE   104     117.530 105.187  65.459  1.00  0.00           H  
ATOM   1638  HD2 PHE   104     121.308 107.030  65.241  1.00  0.00           H  
ATOM   1639  HE1 PHE   104     118.398 102.990  64.467  1.00  0.00           H  
ATOM   1640  HE2 PHE   104     122.309 104.709  64.674  1.00  0.00           H  
ATOM   1641  HZ  PHE   104     120.950 102.815  64.479  1.00  0.00           H  
ATOM   1642  N   MET   105     119.433 106.740  69.023  1.00  0.00           N  
ATOM   1643  CA  MET   105     120.074 105.743  69.947  1.00  0.00           C  
ATOM   1644  C   MET   105     119.097 105.518  71.089  1.00  0.00           C  
ATOM   1645  O   MET   105     119.097 104.436  71.662  1.00  0.00           O  
ATOM   1646  CB  MET   105     121.350 106.484  70.542  1.00  0.00           C  
ATOM   1647  CG  MET   105     122.490 106.577  69.569  1.00  0.00           C  
ATOM   1648  SD  MET   105     123.962 107.306  70.237  1.00  0.00           S  
ATOM   1649  CE  MET   105     124.395 106.236  71.562  1.00  0.00           C  
ATOM   1650  H   MET   105     119.862 107.634  68.833  1.00  0.00           H  
ATOM   1651  HA  MET   105     120.397 104.790  69.529  1.00  0.00           H  
ATOM   1652  HB2 MET   105     121.227 107.485  70.956  1.00  0.00           H  
ATOM   1653  HB3 MET   105     121.699 105.858  71.362  1.00  0.00           H  
ATOM   1654  HG2 MET   105     122.825 105.583  69.274  1.00  0.00           H  
ATOM   1655  HG3 MET   105     122.255 107.213  68.715  1.00  0.00           H  
ATOM   1656  HE1 MET   105     123.533 106.210  72.229  1.00  0.00           H  
ATOM   1657  HE2 MET   105     124.670 105.229  71.249  1.00  0.00           H  
ATOM   1658  HE3 MET   105     125.154 106.684  72.205  1.00  0.00           H  
ATOM   1659  N   ASN   106     118.359 106.535  71.566  1.00  0.00           N  
ATOM   1660  CA  ASN   106     117.343 106.321  72.657  1.00  0.00           C  
ATOM   1661  C   ASN   106     116.158 105.377  72.271  1.00  0.00           C  
ATOM   1662  O   ASN   106     115.900 104.427  72.989  1.00  0.00           O  
ATOM   1663  CB  ASN   106     116.805 107.718  72.942  1.00  0.00           C  
ATOM   1664  CG  ASN   106     117.776 108.698  73.622  1.00  0.00           C  
ATOM   1665  ND2 ASN   106     117.394 109.944  73.944  1.00  0.00           N  
ATOM   1666  OD1 ASN   106     118.927 108.367  73.817  1.00  0.00           O  
ATOM   1667  H   ASN   106     118.518 107.474  71.228  1.00  0.00           H  
ATOM   1668  HA  ASN   106     117.866 105.890  73.511  1.00  0.00           H  
ATOM   1669  HB2 ASN   106     116.618 108.187  71.976  1.00  0.00           H  
ATOM   1670  HB3 ASN   106     115.952 107.622  73.615  1.00  0.00           H  
ATOM   1671 HD21 ASN   106     118.092 110.511  74.406  1.00  0.00           H  
ATOM   1672 HD22 ASN   106     116.448 110.268  73.807  1.00  0.00           H  
ATOM   1673  N   LEU   107     115.536 105.614  71.117  1.00  0.00           N  
ATOM   1674  CA  LEU   107     114.359 104.775  70.578  1.00  0.00           C  
ATOM   1675  C   LEU   107     114.824 103.349  70.254  1.00  0.00           C  
ATOM   1676  O   LEU   107     114.063 102.412  70.328  1.00  0.00           O  
ATOM   1677  CB  LEU   107     113.931 105.497  69.347  1.00  0.00           C  
ATOM   1678  CG  LEU   107     112.937 104.624  68.525  1.00  0.00           C  
ATOM   1679  CD1 LEU   107     111.565 104.775  69.177  1.00  0.00           C  
ATOM   1680  CD2 LEU   107     112.728 105.150  67.059  1.00  0.00           C  
ATOM   1681  H   LEU   107     115.751 106.388  70.505  1.00  0.00           H  
ATOM   1682  HA  LEU   107     113.539 104.878  71.288  1.00  0.00           H  
ATOM   1683  HB2 LEU   107     113.557 106.475  69.647  1.00  0.00           H  
ATOM   1684  HB3 LEU   107     114.808 105.648  68.716  1.00  0.00           H  
ATOM   1685  HG  LEU   107     113.095 103.550  68.443  1.00  0.00           H  
ATOM   1686 HD11 LEU   107     110.964 103.945  68.806  1.00  0.00           H  
ATOM   1687 HD12 LEU   107     111.625 104.543  70.240  1.00  0.00           H  
ATOM   1688 HD13 LEU   107     111.047 105.700  68.925  1.00  0.00           H  
ATOM   1689 HD21 LEU   107     111.980 104.500  66.605  1.00  0.00           H  
ATOM   1690 HD22 LEU   107     112.356 106.174  67.032  1.00  0.00           H  
ATOM   1691 HD23 LEU   107     113.675 105.001  66.541  1.00  0.00           H  
ATOM   1692  N   GLU   108     116.106 103.214  69.909  1.00  0.00           N  
ATOM   1693  CA  GLU   108     116.752 101.958  69.697  1.00  0.00           C  
ATOM   1694  C   GLU   108     116.582 101.122  70.976  1.00  0.00           C  
ATOM   1695  O   GLU   108     116.089  99.995  71.013  1.00  0.00           O  
ATOM   1696  CB  GLU   108     118.282 102.173  69.366  1.00  0.00           C  
ATOM   1697  CG  GLU   108     118.892 100.902  68.785  1.00  0.00           C  
ATOM   1698  CD  GLU   108     120.309 101.029  68.289  1.00  0.00           C  
ATOM   1699  OE1 GLU   108     120.812 100.062  67.634  1.00  0.00           O  
ATOM   1700  OE2 GLU   108     121.044 102.008  68.583  1.00  0.00           O1-
ATOM   1701  H   GLU   108     116.570 104.085  69.697  1.00  0.00           H  
ATOM   1702  HA  GLU   108     116.363 101.484  68.796  1.00  0.00           H  
ATOM   1703  HB2 GLU   108     118.437 103.047  68.732  1.00  0.00           H  
ATOM   1704  HB3 GLU   108     118.788 102.345  70.316  1.00  0.00           H  
ATOM   1705  HG2 GLU   108     118.858 100.155  69.578  1.00  0.00           H  
ATOM   1706  HG3 GLU   108     118.200 100.527  68.032  1.00  0.00           H  
ATOM   1707  N   GLU   109     116.872 101.723  72.168  1.00  0.00           N  
ATOM   1708  CA  GLU   109     116.686 101.210  73.542  1.00  0.00           C  
ATOM   1709  C   GLU   109     115.171 101.123  73.836  1.00  0.00           C  
ATOM   1710  O   GLU   109     114.766 100.011  74.243  1.00  0.00           O  
ATOM   1711  CB  GLU   109     117.329 102.015  74.628  1.00  0.00           C  
ATOM   1712  CG  GLU   109     118.835 101.876  74.536  1.00  0.00           C  
ATOM   1713  CD  GLU   109     119.489 100.713  75.375  1.00  0.00           C  
ATOM   1714  OE1 GLU   109     120.134 101.056  76.406  1.00  0.00           O  
ATOM   1715  OE2 GLU   109     119.145  99.477  75.231  1.00  0.00           O1-
ATOM   1716  H   GLU   109     117.157 102.690  72.107  1.00  0.00           H  
ATOM   1717  HA  GLU   109     116.973 100.159  73.577  1.00  0.00           H  
ATOM   1718  HB2 GLU   109     117.128 103.085  74.561  1.00  0.00           H  
ATOM   1719  HB3 GLU   109     116.943 101.721  75.604  1.00  0.00           H  
ATOM   1720  HG2 GLU   109     119.186 101.788  73.508  1.00  0.00           H  
ATOM   1721  HG3 GLU   109     119.253 102.765  75.010  1.00  0.00           H  
ATOM   1722  N   ASP   110     114.297 102.057  73.653  1.00  0.00           N  
ATOM   1723  CA  ASP   110     112.779 101.831  73.947  1.00  0.00           C  
ATOM   1724  C   ASP   110     112.160 100.646  73.179  1.00  0.00           C  
ATOM   1725  O   ASP   110     111.383  99.924  73.648  1.00  0.00           O  
ATOM   1726  CB  ASP   110     112.016 103.104  73.640  1.00  0.00           C  
ATOM   1727  CG  ASP   110     112.543 104.334  74.431  1.00  0.00           C  
ATOM   1728  OD1 ASP   110     112.991 104.135  75.565  1.00  0.00           O  
ATOM   1729  OD2 ASP   110     112.644 105.482  73.875  1.00  0.00           O1-
ATOM   1730  H   ASP   110     114.549 102.948  73.249  1.00  0.00           H  
ATOM   1731  HA  ASP   110     112.711 101.586  75.007  1.00  0.00           H  
ATOM   1732  HB2 ASP   110     112.070 103.411  72.596  1.00  0.00           H  
ATOM   1733  HB3 ASP   110     110.967 103.004  73.921  1.00  0.00           H  
ATOM   1734  N   MET   111     112.566 100.461  71.936  1.00  0.00           N  
ATOM   1735  CA  MET   111     112.158  99.355  71.059  1.00  0.00           C  
ATOM   1736  C   MET   111     112.692  98.070  71.632  1.00  0.00           C  
ATOM   1737  O   MET   111     111.897  97.143  71.712  1.00  0.00           O  
ATOM   1738  CB  MET   111     112.831  99.616  69.699  1.00  0.00           C  
ATOM   1739  CG  MET   111     112.455  98.483  68.634  1.00  0.00           C  
ATOM   1740  SD  MET   111     112.677  98.845  66.848  1.00  0.00           S  
ATOM   1741  CE  MET   111     114.168  99.851  66.844  1.00  0.00           C  
ATOM   1742  H   MET   111     113.285 101.105  71.640  1.00  0.00           H  
ATOM   1743  HA  MET   111     111.068  99.335  71.022  1.00  0.00           H  
ATOM   1744  HB2 MET   111     112.573 100.619  69.360  1.00  0.00           H  
ATOM   1745  HB3 MET   111     113.902  99.642  69.899  1.00  0.00           H  
ATOM   1746  HG2 MET   111     113.136  97.648  68.801  1.00  0.00           H  
ATOM   1747  HG3 MET   111     111.462  98.065  68.802  1.00  0.00           H  
ATOM   1748  HE1 MET   111     114.266 100.588  67.641  1.00  0.00           H  
ATOM   1749  HE2 MET   111     115.047  99.228  66.678  1.00  0.00           H  
ATOM   1750  HE3 MET   111     114.016 100.357  65.890  1.00  0.00           H  
ATOM   1751  N   THR   112     113.968  97.991  71.923  1.00  0.00           N  
ATOM   1752  CA  THR   112     114.595  96.808  72.426  1.00  0.00           C  
ATOM   1753  C   THR   112     114.125  96.361  73.813  1.00  0.00           C  
ATOM   1754  O   THR   112     113.924  95.182  74.115  1.00  0.00           O  
ATOM   1755  CB  THR   112     116.079  97.093  72.529  1.00  0.00           C  
ATOM   1756  CG2 THR   112     117.078  96.063  73.063  1.00  0.00           C  
ATOM   1757  OG1 THR   112     116.606  97.388  71.212  1.00  0.00           O  
ATOM   1758  H   THR   112     114.604  98.702  71.591  1.00  0.00           H  
ATOM   1759  HA  THR   112     114.514  95.954  71.754  1.00  0.00           H  
ATOM   1760  HB  THR   112     116.182  98.042  73.054  1.00  0.00           H  
ATOM   1761  HG1 THR   112     116.620  98.345  71.133  1.00  0.00           H  
ATOM   1762 HG21 THR   112     116.950  95.132  72.509  1.00  0.00           H  
ATOM   1763 HG22 THR   112     118.136  96.266  72.890  1.00  0.00           H  
ATOM   1764 HG23 THR   112     116.925  95.897  74.129  1.00  0.00           H  
ATOM   1765  N   ARG   113     113.689  97.369  74.636  1.00  0.00           N  
ATOM   1766  CA  ARG   113     112.816  97.139  75.844  1.00  0.00           C  
ATOM   1767  C   ARG   113     111.426  96.571  75.511  1.00  0.00           C  
ATOM   1768  O   ARG   113     111.026  95.621  76.186  1.00  0.00           O  
ATOM   1769  CB  ARG   113     112.668  98.413  76.679  1.00  0.00           C  
ATOM   1770  CG  ARG   113     113.602  98.538  77.899  1.00  0.00           C  
ATOM   1771  CD  ARG   113     113.184  99.803  78.690  1.00  0.00           C  
ATOM   1772  NE  ARG   113     113.565 101.052  77.965  1.00  0.00           N  
ATOM   1773  CZ  ARG   113     114.737 101.688  77.986  1.00  0.00           C  
ATOM   1774  NH1 ARG   113     115.790 101.355  78.655  1.00  0.00           N1+
ATOM   1775  NH2 ARG   113     114.938 102.736  77.213  1.00  0.00           N  
ATOM   1776  H   ARG   113     113.916  98.287  74.281  1.00  0.00           H  
ATOM   1777  HA  ARG   113     113.258  96.346  76.447  1.00  0.00           H  
ATOM   1778  HB2 ARG   113     112.816  99.266  76.019  1.00  0.00           H  
ATOM   1779  HB3 ARG   113     111.639  98.440  77.037  1.00  0.00           H  
ATOM   1780  HG2 ARG   113     113.600  97.618  78.485  1.00  0.00           H  
ATOM   1781  HG3 ARG   113     114.599  98.760  77.517  1.00  0.00           H  
ATOM   1782  HD2 ARG   113     112.132  99.892  78.958  1.00  0.00           H  
ATOM   1783  HD3 ARG   113     113.662  99.865  79.667  1.00  0.00           H  
ATOM   1784  HE  ARG   113     112.808 101.349  77.367  1.00  0.00           H  
ATOM   1785 HH11 ARG   113     116.681 101.803  78.495  1.00  0.00           H  
ATOM   1786 HH12 ARG   113     115.741 100.593  79.317  1.00  0.00           H  
ATOM   1787 HH21 ARG   113     114.215 102.978  76.550  1.00  0.00           H  
ATOM   1788 HH22 ARG   113     115.599 103.445  77.497  1.00  0.00           H  
ATOM   1789  N   TYR   114     110.769  97.045  74.457  1.00  0.00           N  
ATOM   1790  CA  TYR   114     109.345  96.561  74.187  1.00  0.00           C  
ATOM   1791  C   TYR   114     109.442  95.104  73.690  1.00  0.00           C  
ATOM   1792  O   TYR   114     108.684  94.264  74.188  1.00  0.00           O  
ATOM   1793  CB  TYR   114     108.746  97.587  73.159  1.00  0.00           C  
ATOM   1794  CG  TYR   114     107.284  97.295  72.833  1.00  0.00           C  
ATOM   1795  CD1 TYR   114     106.338  97.555  73.888  1.00  0.00           C  
ATOM   1796  CD2 TYR   114     106.795  96.819  71.539  1.00  0.00           C  
ATOM   1797  CE1 TYR   114     104.986  97.278  73.651  1.00  0.00           C  
ATOM   1798  CE2 TYR   114     105.488  96.438  71.415  1.00  0.00           C  
ATOM   1799  CZ  TYR   114     104.544  96.652  72.471  1.00  0.00           C  
ATOM   1800  OH  TYR   114     103.267  96.316  72.344  1.00  0.00           O  
ATOM   1801  H   TYR   114     111.143  97.865  73.998  1.00  0.00           H  
ATOM   1802  HA  TYR   114     108.887  96.551  75.176  1.00  0.00           H  
ATOM   1803  HB2 TYR   114     108.892  98.573  73.601  1.00  0.00           H  
ATOM   1804  HB3 TYR   114     109.319  97.544  72.233  1.00  0.00           H  
ATOM   1805  HD1 TYR   114     106.655  97.828  74.884  1.00  0.00           H  
ATOM   1806  HD2 TYR   114     107.481  96.488  70.774  1.00  0.00           H  
ATOM   1807  HE1 TYR   114     104.278  97.458  74.446  1.00  0.00           H  
ATOM   1808  HE2 TYR   114     105.066  96.113  70.475  1.00  0.00           H  
ATOM   1809  HH  TYR   114     102.999  95.996  71.479  1.00  0.00           H  
ATOM   1810  N   ALA   115     110.438  94.836  72.882  1.00  0.00           N  
ATOM   1811  CA  ALA   115     110.706  93.474  72.415  1.00  0.00           C  
ATOM   1812  C   ALA   115     111.172  92.603  73.603  1.00  0.00           C  
ATOM   1813  O   ALA   115     110.864  91.385  73.751  1.00  0.00           O  
ATOM   1814  CB  ALA   115     111.768  93.549  71.377  1.00  0.00           C  
ATOM   1815  H   ALA   115     111.151  95.545  72.781  1.00  0.00           H  
ATOM   1816  HA  ALA   115     109.763  93.179  71.955  1.00  0.00           H  
ATOM   1817  HB1 ALA   115     112.710  93.799  71.865  1.00  0.00           H  
ATOM   1818  HB2 ALA   115     111.800  92.597  70.846  1.00  0.00           H  
ATOM   1819  HB3 ALA   115     111.559  94.348  70.667  1.00  0.00           H  
ATOM   1820  N   TYR   116     111.881  93.154  74.622  1.00  0.00           N  
ATOM   1821  CA  TYR   116     112.314  92.451  75.840  1.00  0.00           C  
ATOM   1822  C   TYR   116     111.151  91.984  76.715  1.00  0.00           C  
ATOM   1823  O   TYR   116     111.209  90.837  77.185  1.00  0.00           O  
ATOM   1824  CB  TYR   116     113.290  93.280  76.640  1.00  0.00           C  
ATOM   1825  CG  TYR   116     113.769  92.638  77.943  1.00  0.00           C  
ATOM   1826  CD1 TYR   116     114.612  91.538  77.929  1.00  0.00           C  
ATOM   1827  CD2 TYR   116     113.292  93.178  79.168  1.00  0.00           C  
ATOM   1828  CE1 TYR   116     115.126  91.023  79.124  1.00  0.00           C  
ATOM   1829  CE2 TYR   116     113.715  92.644  80.421  1.00  0.00           C  
ATOM   1830  CZ  TYR   116     114.706  91.616  80.360  1.00  0.00           C  
ATOM   1831  OH  TYR   116     115.202  91.231  81.510  1.00  0.00           O  
ATOM   1832  H   TYR   116     112.249  94.075  74.434  1.00  0.00           H  
ATOM   1833  HA  TYR   116     112.820  91.542  75.513  1.00  0.00           H  
ATOM   1834  HB2 TYR   116     114.099  93.598  75.983  1.00  0.00           H  
ATOM   1835  HB3 TYR   116     112.806  94.194  76.987  1.00  0.00           H  
ATOM   1836  HD1 TYR   116     114.992  91.190  76.979  1.00  0.00           H  
ATOM   1837  HD2 TYR   116     112.641  94.040  79.155  1.00  0.00           H  
ATOM   1838  HE1 TYR   116     115.901  90.282  79.251  1.00  0.00           H  
ATOM   1839  HE2 TYR   116     113.391  93.080  81.355  1.00  0.00           H  
ATOM   1840  HH  TYR   116     115.040  91.856  82.222  1.00  0.00           H  
ATOM   1841  N   TYR   117     110.165  92.887  77.000  1.00  0.00           N  
ATOM   1842  CA  TYR   117     108.958  92.493  77.593  1.00  0.00           C  
ATOM   1843  C   TYR   117     108.199  91.541  76.690  1.00  0.00           C  
ATOM   1844  O   TYR   117     107.518  90.691  77.237  1.00  0.00           O  
ATOM   1845  CB  TYR   117     108.166  93.740  77.827  1.00  0.00           C  
ATOM   1846  CG  TYR   117     108.748  94.749  78.709  1.00  0.00           C  
ATOM   1847  CD1 TYR   117     109.611  94.384  79.827  1.00  0.00           C  
ATOM   1848  CD2 TYR   117     108.717  96.093  78.288  1.00  0.00           C  
ATOM   1849  CE1 TYR   117     110.321  95.420  80.478  1.00  0.00           C  
ATOM   1850  CE2 TYR   117     109.451  97.101  78.980  1.00  0.00           C  
ATOM   1851  CZ  TYR   117     110.323  96.756  80.036  1.00  0.00           C  
ATOM   1852  OH  TYR   117     111.022  97.776  80.672  1.00  0.00           O  
ATOM   1853  H   TYR   117     110.335  93.786  76.574  1.00  0.00           H  
ATOM   1854  HA  TYR   117     109.224  91.937  78.491  1.00  0.00           H  
ATOM   1855  HB2 TYR   117     107.852  94.140  76.863  1.00  0.00           H  
ATOM   1856  HB3 TYR   117     107.276  93.404  78.359  1.00  0.00           H  
ATOM   1857  HD1 TYR   117     109.628  93.371  80.200  1.00  0.00           H  
ATOM   1858  HD2 TYR   117     108.177  96.367  77.393  1.00  0.00           H  
ATOM   1859  HE1 TYR   117     110.959  95.134  81.301  1.00  0.00           H  
ATOM   1860  HE2 TYR   117     109.402  98.117  78.618  1.00  0.00           H  
ATOM   1861  HH  TYR   117     111.514  97.446  81.427  1.00  0.00           H  
ATOM   1862  N   TYR   118     108.335  91.529  75.343  1.00  0.00           N  
ATOM   1863  CA  TYR   118     107.749  90.529  74.455  1.00  0.00           C  
ATOM   1864  C   TYR   118     108.407  89.127  74.719  1.00  0.00           C  
ATOM   1865  O   TYR   118     107.630  88.290  75.196  1.00  0.00           O  
ATOM   1866  CB  TYR   118     107.820  90.858  72.934  1.00  0.00           C  
ATOM   1867  CG  TYR   118     107.795  89.692  71.988  1.00  0.00           C  
ATOM   1868  CD1 TYR   118     108.910  89.410  71.117  1.00  0.00           C  
ATOM   1869  CD2 TYR   118     106.782  88.737  72.082  1.00  0.00           C  
ATOM   1870  CE1 TYR   118     108.917  88.298  70.248  1.00  0.00           C  
ATOM   1871  CE2 TYR   118     106.769  87.616  71.227  1.00  0.00           C  
ATOM   1872  CZ  TYR   118     107.803  87.431  70.298  1.00  0.00           C  
ATOM   1873  OH  TYR   118     107.657  86.348  69.470  1.00  0.00           O  
ATOM   1874  H   TYR   118     108.926  92.232  74.924  1.00  0.00           H  
ATOM   1875  HA  TYR   118     106.688  90.380  74.651  1.00  0.00           H  
ATOM   1876  HB2 TYR   118     107.035  91.589  72.738  1.00  0.00           H  
ATOM   1877  HB3 TYR   118     108.765  91.353  72.710  1.00  0.00           H  
ATOM   1878  HD1 TYR   118     109.758  90.077  71.058  1.00  0.00           H  
ATOM   1879  HD2 TYR   118     105.987  88.845  72.805  1.00  0.00           H  
ATOM   1880  HE1 TYR   118     109.726  88.151  69.548  1.00  0.00           H  
ATOM   1881  HE2 TYR   118     105.916  86.963  71.108  1.00  0.00           H  
ATOM   1882  HH  TYR   118     108.224  86.404  68.697  1.00  0.00           H  
ATOM   1883  N   SER   119     109.718  88.896  74.640  1.00  0.00           N  
ATOM   1884  CA  SER   119     110.439  87.624  74.855  1.00  0.00           C  
ATOM   1885  C   SER   119     110.264  87.122  76.338  1.00  0.00           C  
ATOM   1886  O   SER   119     110.338  85.932  76.582  1.00  0.00           O  
ATOM   1887  CB  SER   119     111.955  87.799  74.641  1.00  0.00           C  
ATOM   1888  OG  SER   119     112.120  88.197  73.252  1.00  0.00           O  
ATOM   1889  H   SER   119     110.276  89.654  74.279  1.00  0.00           H  
ATOM   1890  HA  SER   119     110.194  86.714  74.307  1.00  0.00           H  
ATOM   1891  HB2 SER   119     112.442  88.533  75.283  1.00  0.00           H  
ATOM   1892  HB3 SER   119     112.478  86.843  74.658  1.00  0.00           H  
ATOM   1893  HG  SER   119     113.070  88.296  73.153  1.00  0.00           H  
ATOM   1894  N   GLY   120     110.017  88.013  77.249  1.00  0.00           N  
ATOM   1895  CA  GLY   120     109.723  87.789  78.619  1.00  0.00           C  
ATOM   1896  C   GLY   120     108.327  87.212  78.854  1.00  0.00           C  
ATOM   1897  O   GLY   120     108.104  86.030  79.126  1.00  0.00           O  
ATOM   1898  H   GLY   120     110.037  88.928  76.820  1.00  0.00           H  
ATOM   1899  HA2 GLY   120     110.447  87.219  79.202  1.00  0.00           H  
ATOM   1900  HA3 GLY   120     109.744  88.763  79.106  1.00  0.00           H  
ATOM   1901  N   ILE   121     107.359  88.118  78.616  1.00  0.00           N  
ATOM   1902  CA  ILE   121     105.892  88.022  78.832  1.00  0.00           C  
ATOM   1903  C   ILE   121     105.153  87.095  77.818  1.00  0.00           C  
ATOM   1904  O   ILE   121     104.407  86.171  78.260  1.00  0.00           O  
ATOM   1905  CB  ILE   121     105.158  89.413  79.025  1.00  0.00           C  
ATOM   1906  CG1 ILE   121     105.664  90.313  80.161  1.00  0.00           C  
ATOM   1907  CG2 ILE   121     103.694  89.224  79.342  1.00  0.00           C  
ATOM   1908  CD1 ILE   121     105.525  91.882  79.946  1.00  0.00           C  
ATOM   1909  H   ILE   121     107.599  88.994  78.173  1.00  0.00           H  
ATOM   1910  HA  ILE   121     105.781  87.628  79.843  1.00  0.00           H  
ATOM   1911  HB  ILE   121     105.233  89.958  78.084  1.00  0.00           H  
ATOM   1912 HG12 ILE   121     105.218  90.032  81.116  1.00  0.00           H  
ATOM   1913 HG13 ILE   121     106.708  90.039  80.317  1.00  0.00           H  
ATOM   1914 HG21 ILE   121     103.625  88.749  80.320  1.00  0.00           H  
ATOM   1915 HG22 ILE   121     103.107  90.139  79.268  1.00  0.00           H  
ATOM   1916 HG23 ILE   121     103.147  88.593  78.640  1.00  0.00           H  
ATOM   1917 HD11 ILE   121     106.305  92.431  80.476  1.00  0.00           H  
ATOM   1918 HD12 ILE   121     105.638  92.052  78.875  1.00  0.00           H  
ATOM   1919 HD13 ILE   121     104.578  92.310  80.273  1.00  0.00           H  
ATOM   1920  N   GLY   122     105.439  87.166  76.542  1.00  0.00           N  
ATOM   1921  CA  GLY   122     105.003  86.235  75.505  1.00  0.00           C  
ATOM   1922  C   GLY   122     105.391  84.757  75.686  1.00  0.00           C  
ATOM   1923  O   GLY   122     104.542  83.856  75.545  1.00  0.00           O  
ATOM   1924  H   GLY   122     106.085  87.899  76.283  1.00  0.00           H  
ATOM   1925  HA2 GLY   122     103.943  86.404  75.316  1.00  0.00           H  
ATOM   1926  HA3 GLY   122     105.521  86.562  74.603  1.00  0.00           H  
ATOM   1927  N   ALA   123     106.627  84.543  76.060  1.00  0.00           N  
ATOM   1928  CA  ALA   123     107.049  83.135  76.249  1.00  0.00           C  
ATOM   1929  C   ALA   123     106.335  82.678  77.559  1.00  0.00           C  
ATOM   1930  O   ALA   123     105.877  81.583  77.741  1.00  0.00           O  
ATOM   1931  CB  ALA   123     108.559  82.969  76.243  1.00  0.00           C  
ATOM   1932  H   ALA   123     107.225  85.332  76.260  1.00  0.00           H  
ATOM   1933  HA  ALA   123     106.631  82.573  75.414  1.00  0.00           H  
ATOM   1934  HB1 ALA   123     108.807  81.925  76.432  1.00  0.00           H  
ATOM   1935  HB2 ALA   123     108.920  83.300  75.269  1.00  0.00           H  
ATOM   1936  HB3 ALA   123     108.969  83.698  76.943  1.00  0.00           H  
ATOM   1937  N   GLY   124     106.198  83.479  78.599  1.00  0.00           N  
ATOM   1938  CA  GLY   124     105.619  83.170  79.924  1.00  0.00           C  
ATOM   1939  C   GLY   124     104.119  82.780  79.963  1.00  0.00           C  
ATOM   1940  O   GLY   124     103.636  81.898  80.702  1.00  0.00           O  
ATOM   1941  H   GLY   124     106.725  84.341  78.586  1.00  0.00           H  
ATOM   1942  HA2 GLY   124     106.195  82.371  80.392  1.00  0.00           H  
ATOM   1943  HA3 GLY   124     105.824  84.067  80.508  1.00  0.00           H  
ATOM   1944  N   VAL   125     103.342  83.443  79.078  1.00  0.00           N  
ATOM   1945  CA  VAL   125     101.942  83.007  78.734  1.00  0.00           C  
ATOM   1946  C   VAL   125     101.910  81.726  77.967  1.00  0.00           C  
ATOM   1947  O   VAL   125     100.944  80.975  78.088  1.00  0.00           O  
ATOM   1948  CB  VAL   125     101.128  84.100  78.071  1.00  0.00           C  
ATOM   1949  CG1 VAL   125     101.047  85.422  78.949  1.00  0.00           C  
ATOM   1950  CG2 VAL   125     101.690  84.483  76.700  1.00  0.00           C  
ATOM   1951  H   VAL   125     103.735  84.292  78.700  1.00  0.00           H  
ATOM   1952  HA  VAL   125     101.498  82.863  79.719  1.00  0.00           H  
ATOM   1953  HB  VAL   125     100.180  83.594  77.893  1.00  0.00           H  
ATOM   1954 HG11 VAL   125     100.684  85.204  79.953  1.00  0.00           H  
ATOM   1955 HG12 VAL   125     102.019  85.887  79.113  1.00  0.00           H  
ATOM   1956 HG13 VAL   125     100.401  86.186  78.519  1.00  0.00           H  
ATOM   1957 HG21 VAL   125     100.895  85.000  76.162  1.00  0.00           H  
ATOM   1958 HG22 VAL   125     102.595  85.083  76.786  1.00  0.00           H  
ATOM   1959 HG23 VAL   125     101.960  83.658  76.040  1.00  0.00           H  
ATOM   1960  N   LEU   126     102.911  81.413  77.177  1.00  0.00           N  
ATOM   1961  CA  LEU   126     102.980  80.171  76.441  1.00  0.00           C  
ATOM   1962  C   LEU   126     103.253  78.893  77.263  1.00  0.00           C  
ATOM   1963  O   LEU   126     102.569  77.867  77.066  1.00  0.00           O  
ATOM   1964  CB  LEU   126     103.954  80.368  75.275  1.00  0.00           C  
ATOM   1965  CG  LEU   126     104.277  79.088  74.566  1.00  0.00           C  
ATOM   1966  CD1 LEU   126     104.457  79.340  73.083  1.00  0.00           C  
ATOM   1967  CD2 LEU   126     105.534  78.319  74.981  1.00  0.00           C  
ATOM   1968  H   LEU   126     103.567  82.146  76.944  1.00  0.00           H  
ATOM   1969  HA  LEU   126     102.041  80.021  75.907  1.00  0.00           H  
ATOM   1970  HB2 LEU   126     103.547  81.073  74.550  1.00  0.00           H  
ATOM   1971  HB3 LEU   126     104.878  80.825  75.628  1.00  0.00           H  
ATOM   1972  HG  LEU   126     103.376  78.476  74.607  1.00  0.00           H  
ATOM   1973 HD11 LEU   126     105.252  80.056  72.877  1.00  0.00           H  
ATOM   1974 HD12 LEU   126     104.689  78.388  72.605  1.00  0.00           H  
ATOM   1975 HD13 LEU   126     103.539  79.692  72.612  1.00  0.00           H  
ATOM   1976 HD21 LEU   126     105.585  77.288  74.631  1.00  0.00           H  
ATOM   1977 HD22 LEU   126     106.380  78.899  74.610  1.00  0.00           H  
ATOM   1978 HD23 LEU   126     105.571  78.190  76.063  1.00  0.00           H  
ATOM   1979  N   VAL   127     104.193  78.985  78.239  1.00  0.00           N  
ATOM   1980  CA  VAL   127     104.497  77.933  79.232  1.00  0.00           C  
ATOM   1981  C   VAL   127     103.241  77.763  80.050  1.00  0.00           C  
ATOM   1982  O   VAL   127     102.844  76.591  80.273  1.00  0.00           O  
ATOM   1983  CB  VAL   127     105.726  78.073  80.148  1.00  0.00           C  
ATOM   1984  CG1 VAL   127     107.013  77.780  79.380  1.00  0.00           C  
ATOM   1985  CG2 VAL   127     105.656  79.437  80.907  1.00  0.00           C  
ATOM   1986  H   VAL   127     104.714  79.849  78.290  1.00  0.00           H  
ATOM   1987  HA  VAL   127     104.689  77.003  78.698  1.00  0.00           H  
ATOM   1988  HB  VAL   127     105.508  77.307  80.893  1.00  0.00           H  
ATOM   1989 HG11 VAL   127     107.123  76.701  79.262  1.00  0.00           H  
ATOM   1990 HG12 VAL   127     106.869  78.149  78.364  1.00  0.00           H  
ATOM   1991 HG13 VAL   127     107.879  78.193  79.898  1.00  0.00           H  
ATOM   1992 HG21 VAL   127     106.435  79.462  81.670  1.00  0.00           H  
ATOM   1993 HG22 VAL   127     105.738  80.279  80.220  1.00  0.00           H  
ATOM   1994 HG23 VAL   127     104.754  79.546  81.509  1.00  0.00           H  
ATOM   1995  N   ALA   128     102.608  78.847  80.496  1.00  0.00           N  
ATOM   1996  CA  ALA   128     101.367  78.854  81.330  1.00  0.00           C  
ATOM   1997  C   ALA   128     100.211  78.268  80.459  1.00  0.00           C  
ATOM   1998  O   ALA   128      99.582  77.326  80.956  1.00  0.00           O  
ATOM   1999  CB  ALA   128     101.103  80.301  81.847  1.00  0.00           C  
ATOM   2000  H   ALA   128     102.861  79.718  80.054  1.00  0.00           H  
ATOM   2001  HA  ALA   128     101.543  78.192  82.177  1.00  0.00           H  
ATOM   2002  HB1 ALA   128     100.338  80.374  82.619  1.00  0.00           H  
ATOM   2003  HB2 ALA   128     101.953  80.714  82.393  1.00  0.00           H  
ATOM   2004  HB3 ALA   128     100.792  80.909  80.997  1.00  0.00           H  
ATOM   2005  N   ALA   129     100.003  78.691  79.206  1.00  0.00           N  
ATOM   2006  CA  ALA   129      98.866  78.231  78.390  1.00  0.00           C  
ATOM   2007  C   ALA   129      98.991  76.726  78.186  1.00  0.00           C  
ATOM   2008  O   ALA   129      97.991  75.987  78.265  1.00  0.00           O  
ATOM   2009  CB  ALA   129      98.922  78.998  77.021  1.00  0.00           C  
ATOM   2010  H   ALA   129     100.554  79.504  78.968  1.00  0.00           H  
ATOM   2011  HA  ALA   129      97.922  78.259  78.935  1.00  0.00           H  
ATOM   2012  HB1 ALA   129      98.763  80.051  77.255  1.00  0.00           H  
ATOM   2013  HB2 ALA   129      99.904  78.913  76.557  1.00  0.00           H  
ATOM   2014  HB3 ALA   129      98.193  78.591  76.320  1.00  0.00           H  
ATOM   2015  N   TYR   130     100.212  76.298  77.773  1.00  0.00           N  
ATOM   2016  CA  TYR   130     100.498  74.894  77.697  1.00  0.00           C  
ATOM   2017  C   TYR   130     100.153  74.171  79.057  1.00  0.00           C  
ATOM   2018  O   TYR   130      99.387  73.255  78.998  1.00  0.00           O  
ATOM   2019  CB  TYR   130     101.913  74.574  77.213  1.00  0.00           C  
ATOM   2020  CG  TYR   130     102.198  73.106  76.930  1.00  0.00           C  
ATOM   2021  CD1 TYR   130     102.610  72.320  78.021  1.00  0.00           C  
ATOM   2022  CD2 TYR   130     102.068  72.543  75.636  1.00  0.00           C  
ATOM   2023  CE1 TYR   130     102.905  70.966  77.858  1.00  0.00           C  
ATOM   2024  CE2 TYR   130     102.221  71.175  75.513  1.00  0.00           C  
ATOM   2025  CZ  TYR   130     102.640  70.360  76.580  1.00  0.00           C  
ATOM   2026  OH  TYR   130     102.861  69.010  76.394  1.00  0.00           O  
ATOM   2027  H   TYR   130     100.894  77.011  77.560  1.00  0.00           H  
ATOM   2028  HA  TYR   130      99.900  74.445  76.903  1.00  0.00           H  
ATOM   2029  HB2 TYR   130     102.202  75.129  76.320  1.00  0.00           H  
ATOM   2030  HB3 TYR   130     102.576  74.883  78.019  1.00  0.00           H  
ATOM   2031  HD1 TYR   130     102.769  72.709  79.016  1.00  0.00           H  
ATOM   2032  HD2 TYR   130     101.821  73.143  74.774  1.00  0.00           H  
ATOM   2033  HE1 TYR   130     103.385  70.472  78.689  1.00  0.00           H  
ATOM   2034  HE2 TYR   130     102.012  70.714  74.558  1.00  0.00           H  
ATOM   2035  HH  TYR   130     103.162  68.553  77.182  1.00  0.00           H  
ATOM   2036  N   ILE   131     100.736  74.716  80.152  1.00  0.00           N  
ATOM   2037  CA  ILE   131     100.621  74.014  81.435  1.00  0.00           C  
ATOM   2038  C   ILE   131      99.109  73.854  81.781  1.00  0.00           C  
ATOM   2039  O   ILE   131      98.750  72.728  82.195  1.00  0.00           O  
ATOM   2040  CB  ILE   131     101.519  74.694  82.460  1.00  0.00           C  
ATOM   2041  CG1 ILE   131     102.956  74.316  82.309  1.00  0.00           C  
ATOM   2042  CG2 ILE   131     101.182  74.343  83.900  1.00  0.00           C  
ATOM   2043  CD1 ILE   131     103.969  75.189  83.159  1.00  0.00           C  
ATOM   2044  H   ILE   131     101.200  75.604  80.024  1.00  0.00           H  
ATOM   2045  HA  ILE   131     100.939  72.986  81.262  1.00  0.00           H  
ATOM   2046  HB  ILE   131     101.300  75.753  82.327  1.00  0.00           H  
ATOM   2047 HG12 ILE   131     103.201  73.270  82.490  1.00  0.00           H  
ATOM   2048 HG13 ILE   131     103.193  74.538  81.269  1.00  0.00           H  
ATOM   2049 HG21 ILE   131     101.749  74.811  84.704  1.00  0.00           H  
ATOM   2050 HG22 ILE   131     100.198  74.779  84.061  1.00  0.00           H  
ATOM   2051 HG23 ILE   131     101.177  73.261  84.032  1.00  0.00           H  
ATOM   2052 HD11 ILE   131     104.464  74.466  83.807  1.00  0.00           H  
ATOM   2053 HD12 ILE   131     104.634  75.679  82.447  1.00  0.00           H  
ATOM   2054 HD13 ILE   131     103.469  75.976  83.723  1.00  0.00           H  
ATOM   2055  N   GLN   132      98.251  74.876  81.697  1.00  0.00           N  
ATOM   2056  CA  GLN   132      96.888  74.935  82.127  1.00  0.00           C  
ATOM   2057  C   GLN   132      96.164  73.754  81.443  1.00  0.00           C  
ATOM   2058  O   GLN   132      95.603  72.917  82.115  1.00  0.00           O  
ATOM   2059  CB  GLN   132      96.385  76.255  81.647  1.00  0.00           C  
ATOM   2060  CG  GLN   132      94.950  76.606  81.953  1.00  0.00           C  
ATOM   2061  CD  GLN   132      94.630  78.106  81.737  1.00  0.00           C  
ATOM   2062  NE2 GLN   132      93.378  78.391  81.549  1.00  0.00           N  
ATOM   2063  OE1 GLN   132      95.511  78.982  81.833  1.00  0.00           O  
ATOM   2064  H   GLN   132      98.655  75.697  81.271  1.00  0.00           H  
ATOM   2065  HA  GLN   132      96.789  74.835  83.208  1.00  0.00           H  
ATOM   2066  HB2 GLN   132      97.010  76.995  82.146  1.00  0.00           H  
ATOM   2067  HB3 GLN   132      96.449  76.384  80.566  1.00  0.00           H  
ATOM   2068  HG2 GLN   132      94.310  75.969  81.342  1.00  0.00           H  
ATOM   2069  HG3 GLN   132      94.740  76.311  82.980  1.00  0.00           H  
ATOM   2070 HE21 GLN   132      92.963  79.275  81.290  1.00  0.00           H  
ATOM   2071 HE22 GLN   132      92.842  77.538  81.482  1.00  0.00           H  
ATOM   2072  N   VAL   133      96.153  73.804  80.115  1.00  0.00           N  
ATOM   2073  CA  VAL   133      95.217  73.014  79.333  1.00  0.00           C  
ATOM   2074  C   VAL   133      95.682  71.522  79.383  1.00  0.00           C  
ATOM   2075  O   VAL   133      94.887  70.635  79.430  1.00  0.00           O  
ATOM   2076  CB  VAL   133      95.002  73.635  77.957  1.00  0.00           C  
ATOM   2077  CG1 VAL   133      95.996  73.249  76.971  1.00  0.00           C  
ATOM   2078  CG2 VAL   133      93.645  73.135  77.405  1.00  0.00           C  
ATOM   2079  H   VAL   133      96.674  74.576  79.724  1.00  0.00           H  
ATOM   2080  HA  VAL   133      94.258  72.988  79.854  1.00  0.00           H  
ATOM   2081  HB  VAL   133      95.044  74.717  78.067  1.00  0.00           H  
ATOM   2082 HG11 VAL   133      95.988  72.210  76.641  1.00  0.00           H  
ATOM   2083 HG12 VAL   133      95.861  73.796  76.037  1.00  0.00           H  
ATOM   2084 HG13 VAL   133      97.018  73.332  77.338  1.00  0.00           H  
ATOM   2085 HG21 VAL   133      93.466  73.634  76.453  1.00  0.00           H  
ATOM   2086 HG22 VAL   133      93.662  72.075  77.151  1.00  0.00           H  
ATOM   2087 HG23 VAL   133      92.939  73.269  78.223  1.00  0.00           H  
ATOM   2088  N   SER   134      97.039  71.338  79.419  1.00  0.00           N  
ATOM   2089  CA  SER   134      97.585  70.003  79.474  1.00  0.00           C  
ATOM   2090  C   SER   134      97.331  69.384  80.853  1.00  0.00           C  
ATOM   2091  O   SER   134      96.758  68.275  80.903  1.00  0.00           O  
ATOM   2092  CB  SER   134      99.057  70.056  79.179  1.00  0.00           C  
ATOM   2093  OG  SER   134      99.838  70.814  80.051  1.00  0.00           O  
ATOM   2094  H   SER   134      97.597  72.179  79.453  1.00  0.00           H  
ATOM   2095  HA  SER   134      96.915  69.414  78.848  1.00  0.00           H  
ATOM   2096  HB2 SER   134      99.434  69.034  79.208  1.00  0.00           H  
ATOM   2097  HB3 SER   134      99.220  70.401  78.158  1.00  0.00           H  
ATOM   2098  HG  SER   134      99.684  71.709  79.739  1.00  0.00           H  
ATOM   2099  N   PHE   135      97.570  70.034  81.980  1.00  0.00           N  
ATOM   2100  CA  PHE   135      96.904  69.761  83.288  1.00  0.00           C  
ATOM   2101  C   PHE   135      95.389  69.324  83.156  1.00  0.00           C  
ATOM   2102  O   PHE   135      95.029  68.211  83.369  1.00  0.00           O  
ATOM   2103  CB  PHE   135      97.238  70.829  84.396  1.00  0.00           C  
ATOM   2104  CG  PHE   135      96.532  70.527  85.734  1.00  0.00           C  
ATOM   2105  CD1 PHE   135      96.944  69.436  86.509  1.00  0.00           C  
ATOM   2106  CD2 PHE   135      95.387  71.250  86.105  1.00  0.00           C  
ATOM   2107  CE1 PHE   135      96.167  69.069  87.648  1.00  0.00           C  
ATOM   2108  CE2 PHE   135      94.553  70.763  87.079  1.00  0.00           C  
ATOM   2109  CZ  PHE   135      94.960  69.786  87.916  1.00  0.00           C  
ATOM   2110  H   PHE   135      98.050  70.923  81.977  1.00  0.00           H  
ATOM   2111  HA  PHE   135      97.495  68.919  83.647  1.00  0.00           H  
ATOM   2112  HB2 PHE   135      98.316  70.943  84.510  1.00  0.00           H  
ATOM   2113  HB3 PHE   135      96.977  71.864  84.173  1.00  0.00           H  
ATOM   2114  HD1 PHE   135      97.742  68.776  86.200  1.00  0.00           H  
ATOM   2115  HD2 PHE   135      95.164  72.180  85.603  1.00  0.00           H  
ATOM   2116  HE1 PHE   135      96.518  68.216  88.209  1.00  0.00           H  
ATOM   2117  HE2 PHE   135      93.673  71.333  87.336  1.00  0.00           H  
ATOM   2118  HZ  PHE   135      94.353  69.373  88.709  1.00  0.00           H  
ATOM   2119  N   TRP   136      94.511  70.282  82.833  1.00  0.00           N  
ATOM   2120  CA  TRP   136      93.036  70.166  83.088  1.00  0.00           C  
ATOM   2121  C   TRP   136      92.486  69.038  82.275  1.00  0.00           C  
ATOM   2122  O   TRP   136      91.473  68.387  82.707  1.00  0.00           O  
ATOM   2123  CB  TRP   136      92.263  71.480  82.869  1.00  0.00           C  
ATOM   2124  CG  TRP   136      91.893  72.118  84.197  1.00  0.00           C  
ATOM   2125  CD1 TRP   136      91.252  71.498  85.214  1.00  0.00           C  
ATOM   2126  CD2 TRP   136      92.461  73.314  84.862  1.00  0.00           C  
ATOM   2127  CE2 TRP   136      92.025  73.344  86.222  1.00  0.00           C  
ATOM   2128  CE3 TRP   136      93.434  74.181  84.515  1.00  0.00           C  
ATOM   2129  NE1 TRP   136      91.241  72.262  86.367  1.00  0.00           N  
ATOM   2130  CZ2 TRP   136      92.513  74.297  87.131  1.00  0.00           C  
ATOM   2131  CZ3 TRP   136      93.839  75.251  85.315  1.00  0.00           C  
ATOM   2132  CH2 TRP   136      93.435  75.302  86.656  1.00  0.00           C  
ATOM   2133  H   TRP   136      94.949  71.116  82.470  1.00  0.00           H  
ATOM   2134  HA  TRP   136      92.815  69.950  84.133  1.00  0.00           H  
ATOM   2135  HB2 TRP   136      92.892  72.161  82.294  1.00  0.00           H  
ATOM   2136  HB3 TRP   136      91.342  71.236  82.341  1.00  0.00           H  
ATOM   2137  HD1 TRP   136      90.904  70.481  85.121  1.00  0.00           H  
ATOM   2138  HE1 TRP   136      90.812  71.886  87.200  1.00  0.00           H  
ATOM   2139  HE3 TRP   136      93.841  74.076  83.519  1.00  0.00           H  
ATOM   2140  HZ2 TRP   136      92.121  74.283  88.137  1.00  0.00           H  
ATOM   2141  HZ3 TRP   136      94.607  75.922  84.963  1.00  0.00           H  
ATOM   2142  HH2 TRP   136      93.794  76.113  87.272  1.00  0.00           H  
ATOM   2143  N   CYS   137      93.023  68.703  81.078  1.00  0.00           N  
ATOM   2144  CA  CYS   137      92.766  67.529  80.219  1.00  0.00           C  
ATOM   2145  C   CYS   137      93.192  66.233  80.866  1.00  0.00           C  
ATOM   2146  O   CYS   137      92.420  65.265  80.775  1.00  0.00           O  
ATOM   2147  CB  CYS   137      93.491  67.665  78.917  1.00  0.00           C  
ATOM   2148  SG  CYS   137      93.350  66.144  77.883  1.00  0.00           S  
ATOM   2149  H   CYS   137      93.736  69.382  80.852  1.00  0.00           H  
ATOM   2150  HA  CYS   137      91.703  67.397  80.020  1.00  0.00           H  
ATOM   2151  HB2 CYS   137      93.013  68.402  78.271  1.00  0.00           H  
ATOM   2152  HB3 CYS   137      94.568  67.829  78.935  1.00  0.00           H  
ATOM   2153  HG  CYS   137      92.018  66.230  77.857  1.00  0.00           H  
ATOM   2154  N   LEU   138      94.461  66.056  81.437  1.00  0.00           N  
ATOM   2155  CA  LEU   138      94.977  64.835  81.995  1.00  0.00           C  
ATOM   2156  C   LEU   138      94.337  64.442  83.340  1.00  0.00           C  
ATOM   2157  O   LEU   138      94.042  63.276  83.632  1.00  0.00           O  
ATOM   2158  CB  LEU   138      96.463  65.094  82.301  1.00  0.00           C  
ATOM   2159  CG  LEU   138      97.224  63.799  82.727  1.00  0.00           C  
ATOM   2160  CD1 LEU   138      97.510  62.818  81.626  1.00  0.00           C  
ATOM   2161  CD2 LEU   138      98.656  64.177  83.102  1.00  0.00           C  
ATOM   2162  H   LEU   138      95.084  66.850  81.430  1.00  0.00           H  
ATOM   2163  HA  LEU   138      94.921  64.004  81.292  1.00  0.00           H  
ATOM   2164  HB2 LEU   138      97.025  65.353  81.403  1.00  0.00           H  
ATOM   2165  HB3 LEU   138      96.533  65.792  83.135  1.00  0.00           H  
ATOM   2166  HG  LEU   138      96.692  63.422  83.600  1.00  0.00           H  
ATOM   2167 HD11 LEU   138      97.926  61.881  81.997  1.00  0.00           H  
ATOM   2168 HD12 LEU   138      96.617  62.526  81.075  1.00  0.00           H  
ATOM   2169 HD13 LEU   138      98.245  63.272  80.961  1.00  0.00           H  
ATOM   2170 HD21 LEU   138      99.007  64.777  82.263  1.00  0.00           H  
ATOM   2171 HD22 LEU   138      98.682  64.723  84.045  1.00  0.00           H  
ATOM   2172 HD23 LEU   138      99.324  63.326  83.234  1.00  0.00           H  
ATOM   2173  N   ALA   139      94.264  65.422  84.196  1.00  0.00           N  
ATOM   2174  CA  ALA   139      93.554  65.306  85.494  1.00  0.00           C  
ATOM   2175  C   ALA   139      92.105  64.820  85.344  1.00  0.00           C  
ATOM   2176  O   ALA   139      91.741  63.804  85.844  1.00  0.00           O  
ATOM   2177  CB  ALA   139      93.611  66.644  86.238  1.00  0.00           C  
ATOM   2178  H   ALA   139      94.603  66.324  83.893  1.00  0.00           H  
ATOM   2179  HA  ALA   139      94.055  64.552  86.101  1.00  0.00           H  
ATOM   2180  HB1 ALA   139      94.640  66.804  86.558  1.00  0.00           H  
ATOM   2181  HB2 ALA   139      93.423  67.566  85.688  1.00  0.00           H  
ATOM   2182  HB3 ALA   139      93.055  66.489  87.163  1.00  0.00           H  
ATOM   2183  N   ALA   140      91.290  65.447  84.435  1.00  0.00           N  
ATOM   2184  CA  ALA   140      89.985  65.027  83.912  1.00  0.00           C  
ATOM   2185  C   ALA   140      90.029  63.554  83.392  1.00  0.00           C  
ATOM   2186  O   ALA   140      89.167  62.843  83.827  1.00  0.00           O  
ATOM   2187  CB  ALA   140      89.538  65.910  82.777  1.00  0.00           C  
ATOM   2188  H   ALA   140      91.722  66.200  83.919  1.00  0.00           H  
ATOM   2189  HA  ALA   140      89.283  65.029  84.746  1.00  0.00           H  
ATOM   2190  HB1 ALA   140      89.256  66.880  83.185  1.00  0.00           H  
ATOM   2191  HB2 ALA   140      90.208  65.949  81.918  1.00  0.00           H  
ATOM   2192  HB3 ALA   140      88.586  65.496  82.445  1.00  0.00           H  
ATOM   2193  N   GLY   141      90.938  63.216  82.489  1.00  0.00           N  
ATOM   2194  CA  GLY   141      91.154  61.813  81.944  1.00  0.00           C  
ATOM   2195  C   GLY   141      91.394  60.736  83.058  1.00  0.00           C  
ATOM   2196  O   GLY   141      90.911  59.605  82.959  1.00  0.00           O  
ATOM   2197  H   GLY   141      91.649  63.878  82.211  1.00  0.00           H  
ATOM   2198  HA2 GLY   141      90.325  61.397  81.373  1.00  0.00           H  
ATOM   2199  HA3 GLY   141      92.055  61.884  81.335  1.00  0.00           H  
ATOM   2200  N   ARG   142      92.031  61.075  84.209  1.00  0.00           N  
ATOM   2201  CA  ARG   142      92.300  60.099  85.300  1.00  0.00           C  
ATOM   2202  C   ARG   142      91.146  60.070  86.277  1.00  0.00           C  
ATOM   2203  O   ARG   142      90.528  59.028  86.589  1.00  0.00           O  
ATOM   2204  CB  ARG   142      93.493  60.534  86.130  1.00  0.00           C  
ATOM   2205  CG  ARG   142      94.800  60.232  85.368  1.00  0.00           C  
ATOM   2206  CD  ARG   142      95.914  60.983  86.108  1.00  0.00           C  
ATOM   2207  NE  ARG   142      97.194  60.740  85.476  1.00  0.00           N  
ATOM   2208  CZ  ARG   142      98.351  61.220  85.848  1.00  0.00           C  
ATOM   2209  NH1 ARG   142      98.606  61.932  86.916  1.00  0.00           N1+
ATOM   2210  NH2 ARG   142      99.346  60.989  85.058  1.00  0.00           N  
ATOM   2211  H   ARG   142      92.457  61.989  84.145  1.00  0.00           H  
ATOM   2212  HA  ARG   142      92.487  59.061  85.024  1.00  0.00           H  
ATOM   2213  HB2 ARG   142      93.430  61.570  86.463  1.00  0.00           H  
ATOM   2214  HB3 ARG   142      93.507  59.924  87.032  1.00  0.00           H  
ATOM   2215  HG2 ARG   142      95.034  59.168  85.325  1.00  0.00           H  
ATOM   2216  HG3 ARG   142      94.634  60.658  84.378  1.00  0.00           H  
ATOM   2217  HD2 ARG   142      95.745  62.054  86.002  1.00  0.00           H  
ATOM   2218  HD3 ARG   142      95.929  60.686  87.156  1.00  0.00           H  
ATOM   2219  HE  ARG   142      97.114  60.281  84.580  1.00  0.00           H  
ATOM   2220 HH11 ARG   142      97.921  61.969  87.657  1.00  0.00           H  
ATOM   2221 HH12 ARG   142      99.515  62.318  87.132  1.00  0.00           H  
ATOM   2222 HH21 ARG   142      99.156  60.388  84.270  1.00  0.00           H  
ATOM   2223 HH22 ARG   142     100.307  61.263  85.208  1.00  0.00           H  
ATOM   2224  N   GLN   143      90.657  61.269  86.681  1.00  0.00           N  
ATOM   2225  CA  GLN   143      89.555  61.463  87.631  1.00  0.00           C  
ATOM   2226  C   GLN   143      88.246  60.896  87.123  1.00  0.00           C  
ATOM   2227  O   GLN   143      87.636  60.126  87.913  1.00  0.00           O  
ATOM   2228  CB  GLN   143      89.251  62.962  87.848  1.00  0.00           C  
ATOM   2229  CG  GLN   143      90.206  63.621  88.843  1.00  0.00           C  
ATOM   2230  CD  GLN   143      89.527  63.909  90.229  1.00  0.00           C  
ATOM   2231  NE2 GLN   143      89.863  64.888  91.011  1.00  0.00           N  
ATOM   2232  OE1 GLN   143      88.606  63.219  90.660  1.00  0.00           O  
ATOM   2233  H   GLN   143      91.246  62.019  86.350  1.00  0.00           H  
ATOM   2234  HA  GLN   143      89.863  61.104  88.613  1.00  0.00           H  
ATOM   2235  HB2 GLN   143      89.467  63.483  86.916  1.00  0.00           H  
ATOM   2236  HB3 GLN   143      88.225  63.004  88.216  1.00  0.00           H  
ATOM   2237  HG2 GLN   143      91.113  63.084  89.121  1.00  0.00           H  
ATOM   2238  HG3 GLN   143      90.633  64.516  88.388  1.00  0.00           H  
ATOM   2239 HE21 GLN   143      90.598  65.454  90.612  1.00  0.00           H  
ATOM   2240 HE22 GLN   143      89.544  64.864  91.969  1.00  0.00           H  
ATOM   2241  N   ILE   144      87.814  61.256  85.859  1.00  0.00           N  
ATOM   2242  CA  ILE   144      86.613  60.632  85.386  1.00  0.00           C  
ATOM   2243  C   ILE   144      86.674  59.126  85.207  1.00  0.00           C  
ATOM   2244  O   ILE   144      85.716  58.486  85.708  1.00  0.00           O  
ATOM   2245  CB  ILE   144      86.145  61.405  84.110  1.00  0.00           C  
ATOM   2246  CG1 ILE   144      85.844  62.887  84.392  1.00  0.00           C  
ATOM   2247  CG2 ILE   144      84.919  60.759  83.431  1.00  0.00           C  
ATOM   2248  CD1 ILE   144      84.665  63.180  85.249  1.00  0.00           C  
ATOM   2249  H   ILE   144      88.338  61.930  85.319  1.00  0.00           H  
ATOM   2250  HA  ILE   144      85.871  60.943  86.120  1.00  0.00           H  
ATOM   2251  HB  ILE   144      86.977  61.414  83.405  1.00  0.00           H  
ATOM   2252 HG12 ILE   144      86.735  63.335  84.832  1.00  0.00           H  
ATOM   2253 HG13 ILE   144      85.715  63.399  83.438  1.00  0.00           H  
ATOM   2254 HG21 ILE   144      84.177  60.606  84.214  1.00  0.00           H  
ATOM   2255 HG22 ILE   144      84.686  61.447  82.618  1.00  0.00           H  
ATOM   2256 HG23 ILE   144      85.151  59.765  83.050  1.00  0.00           H  
ATOM   2257 HD11 ILE   144      84.541  62.411  86.010  1.00  0.00           H  
ATOM   2258 HD12 ILE   144      84.744  64.140  85.760  1.00  0.00           H  
ATOM   2259 HD13 ILE   144      83.780  63.267  84.619  1.00  0.00           H  
ATOM   2260  N   HIE   145      87.784  58.500  84.661  1.00  0.00           N  
ATOM   2261  CA  HIE   145      87.873  57.064  84.580  1.00  0.00           C  
ATOM   2262  C   HIE   145      87.545  56.402  85.918  1.00  0.00           C  
ATOM   2263  O   HIE   145      86.677  55.529  85.941  1.00  0.00           O  
ATOM   2264  CB  HIE   145      89.227  56.707  84.043  1.00  0.00           C  
ATOM   2265  CG  HIE   145      89.418  55.233  83.789  1.00  0.00           C  
ATOM   2266  CD2 HIE   145      90.606  54.547  83.884  1.00  0.00           C  
ATOM   2267  ND1 HIE   145      88.457  54.345  83.272  1.00  0.00           N  
ATOM   2268  CE1 HIE   145      89.047  53.151  83.220  1.00  0.00           C  
ATOM   2269  NE2 HIE   145      90.274  53.211  83.691  1.00  0.00           N  
ATOM   2270  H   HIE   145      88.459  59.164  84.309  1.00  0.00           H  
ATOM   2271  HA  HIE   145      87.050  56.818  83.909  1.00  0.00           H  
ATOM   2272  HB2 HIE   145      89.357  57.239  83.100  1.00  0.00           H  
ATOM   2273  HB3 HIE   145      90.001  57.093  84.707  1.00  0.00           H  
ATOM   2274  HD2 HIE   145      91.558  54.899  84.253  1.00  0.00           H  
ATOM   2275  HE1 HIE   145      88.575  52.197  83.033  1.00  0.00           H  
ATOM   2276  HE2 HIE   145      90.818  52.383  83.888  1.00  0.00           H  
ATOM   2277  N   LYS   146      88.157  56.885  86.986  1.00  0.00           N  
ATOM   2278  CA  LYS   146      88.012  56.571  88.411  1.00  0.00           C  
ATOM   2279  C   LYS   146      86.663  56.844  89.055  1.00  0.00           C  
ATOM   2280  O   LYS   146      86.091  56.067  89.819  1.00  0.00           O  
ATOM   2281  CB  LYS   146      89.188  57.055  89.198  1.00  0.00           C  
ATOM   2282  CG  LYS   146      90.564  56.476  88.790  1.00  0.00           C  
ATOM   2283  CD  LYS   146      91.701  57.231  89.522  1.00  0.00           C  
ATOM   2284  CE  LYS   146      93.078  56.623  89.177  1.00  0.00           C  
ATOM   2285  NZ  LYS   146      94.143  57.044  90.114  1.00  0.00           N1+
ATOM   2286  H   LYS   146      88.942  57.488  86.783  1.00  0.00           H  
ATOM   2287  HA  LYS   146      87.982  55.486  88.312  1.00  0.00           H  
ATOM   2288  HB2 LYS   146      89.098  58.137  89.094  1.00  0.00           H  
ATOM   2289  HB3 LYS   146      88.980  56.844  90.247  1.00  0.00           H  
ATOM   2290  HG2 LYS   146      90.705  55.443  89.109  1.00  0.00           H  
ATOM   2291  HG3 LYS   146      90.744  56.484  87.714  1.00  0.00           H  
ATOM   2292  HD2 LYS   146      91.682  58.281  89.227  1.00  0.00           H  
ATOM   2293  HD3 LYS   146      91.449  57.093  90.573  1.00  0.00           H  
ATOM   2294  HE2 LYS   146      93.119  55.536  89.224  1.00  0.00           H  
ATOM   2295  HE3 LYS   146      93.288  56.919  88.149  1.00  0.00           H  
ATOM   2296  HZ1 LYS   146      94.949  56.436  90.056  1.00  0.00           H  
ATOM   2297  HZ2 LYS   146      94.430  57.993  89.919  1.00  0.00           H  
ATOM   2298  HZ3 LYS   146      93.922  56.994  91.098  1.00  0.00           H  
ATOM   2299  N   ILE   147      86.028  57.964  88.687  1.00  0.00           N  
ATOM   2300  CA  ILE   147      84.661  58.303  89.037  1.00  0.00           C  
ATOM   2301  C   ILE   147      83.755  57.252  88.494  1.00  0.00           C  
ATOM   2302  O   ILE   147      83.144  56.567  89.328  1.00  0.00           O  
ATOM   2303  CB  ILE   147      84.270  59.749  88.592  1.00  0.00           C  
ATOM   2304  CG1 ILE   147      84.920  60.782  89.596  1.00  0.00           C  
ATOM   2305  CG2 ILE   147      82.729  59.990  88.406  1.00  0.00           C  
ATOM   2306  CD1 ILE   147      84.796  62.279  89.380  1.00  0.00           C  
ATOM   2307  H   ILE   147      86.556  58.668  88.191  1.00  0.00           H  
ATOM   2308  HA  ILE   147      84.551  58.042  90.090  1.00  0.00           H  
ATOM   2309  HB  ILE   147      84.787  59.924  87.648  1.00  0.00           H  
ATOM   2310 HG12 ILE   147      84.536  60.586  90.598  1.00  0.00           H  
ATOM   2311 HG13 ILE   147      85.992  60.608  89.686  1.00  0.00           H  
ATOM   2312 HG21 ILE   147      82.342  59.660  87.442  1.00  0.00           H  
ATOM   2313 HG22 ILE   147      82.326  59.534  89.310  1.00  0.00           H  
ATOM   2314 HG23 ILE   147      82.620  61.071  88.486  1.00  0.00           H  
ATOM   2315 HD11 ILE   147      83.847  62.807  89.485  1.00  0.00           H  
ATOM   2316 HD12 ILE   147      85.472  62.731  90.107  1.00  0.00           H  
ATOM   2317 HD13 ILE   147      85.234  62.563  88.423  1.00  0.00           H  
ATOM   2318  N   ARG   148      83.711  57.022  87.163  1.00  0.00           N  
ATOM   2319  CA  ARG   148      82.900  56.006  86.498  1.00  0.00           C  
ATOM   2320  C   ARG   148      83.028  54.669  87.299  1.00  0.00           C  
ATOM   2321  O   ARG   148      81.971  54.132  87.654  1.00  0.00           O  
ATOM   2322  CB  ARG   148      83.281  55.788  85.005  1.00  0.00           C  
ATOM   2323  CG  ARG   148      82.879  56.896  83.983  1.00  0.00           C  
ATOM   2324  CD  ARG   148      83.192  56.576  82.510  1.00  0.00           C  
ATOM   2325  NE  ARG   148      83.496  57.804  81.744  1.00  0.00           N  
ATOM   2326  CZ  ARG   148      82.710  58.489  81.033  1.00  0.00           C  
ATOM   2327  NH1 ARG   148      81.472  58.194  80.924  1.00  0.00           N1+
ATOM   2328  NH2 ARG   148      83.172  59.645  80.537  1.00  0.00           N  
ATOM   2329  H   ARG   148      84.352  57.539  86.578  1.00  0.00           H  
ATOM   2330  HA  ARG   148      81.857  56.298  86.616  1.00  0.00           H  
ATOM   2331  HB2 ARG   148      84.368  55.766  84.934  1.00  0.00           H  
ATOM   2332  HB3 ARG   148      82.868  54.804  84.782  1.00  0.00           H  
ATOM   2333  HG2 ARG   148      81.797  56.881  84.116  1.00  0.00           H  
ATOM   2334  HG3 ARG   148      83.286  57.823  84.387  1.00  0.00           H  
ATOM   2335  HD2 ARG   148      84.043  55.895  82.508  1.00  0.00           H  
ATOM   2336  HD3 ARG   148      82.382  55.950  82.137  1.00  0.00           H  
ATOM   2337  HE  ARG   148      84.436  58.163  81.842  1.00  0.00           H  
ATOM   2338 HH11 ARG   148      81.069  57.314  81.214  1.00  0.00           H  
ATOM   2339 HH12 ARG   148      80.865  58.705  80.298  1.00  0.00           H  
ATOM   2340 HH21 ARG   148      82.449  60.213  80.121  1.00  0.00           H  
ATOM   2341 HH22 ARG   148      84.151  59.880  80.614  1.00  0.00           H  
ATOM   2342  N   LYS   149      84.272  54.158  87.441  1.00  0.00           N  
ATOM   2343  CA  LYS   149      84.517  52.880  88.066  1.00  0.00           C  
ATOM   2344  C   LYS   149      83.999  52.757  89.548  1.00  0.00           C  
ATOM   2345  O   LYS   149      83.523  51.687  89.968  1.00  0.00           O  
ATOM   2346  CB  LYS   149      86.045  52.639  88.000  1.00  0.00           C  
ATOM   2347  CG  LYS   149      86.614  52.137  86.685  1.00  0.00           C  
ATOM   2348  CD  LYS   149      88.079  51.742  86.702  1.00  0.00           C  
ATOM   2349  CE  LYS   149      88.886  52.962  87.074  1.00  0.00           C  
ATOM   2350  NZ  LYS   149      90.111  52.566  87.782  1.00  0.00           N1+
ATOM   2351  H   LYS   149      85.048  54.572  86.943  1.00  0.00           H  
ATOM   2352  HA  LYS   149      83.966  52.091  87.553  1.00  0.00           H  
ATOM   2353  HB2 LYS   149      86.467  53.601  88.290  1.00  0.00           H  
ATOM   2354  HB3 LYS   149      86.221  51.974  88.845  1.00  0.00           H  
ATOM   2355  HG2 LYS   149      85.990  51.246  86.609  1.00  0.00           H  
ATOM   2356  HG3 LYS   149      86.296  52.699  85.806  1.00  0.00           H  
ATOM   2357  HD2 LYS   149      88.291  50.943  87.413  1.00  0.00           H  
ATOM   2358  HD3 LYS   149      88.469  51.472  85.721  1.00  0.00           H  
ATOM   2359  HE2 LYS   149      89.229  53.398  86.135  1.00  0.00           H  
ATOM   2360  HE3 LYS   149      88.255  53.660  87.623  1.00  0.00           H  
ATOM   2361  HZ1 LYS   149      90.595  51.748  87.439  1.00  0.00           H  
ATOM   2362  HZ2 LYS   149      90.871  53.230  87.741  1.00  0.00           H  
ATOM   2363  HZ3 LYS   149      89.871  52.327  88.734  1.00  0.00           H  
ATOM   2364  N   GLN   150      84.077  53.835  90.368  1.00  0.00           N  
ATOM   2365  CA  GLN   150      83.666  53.799  91.750  1.00  0.00           C  
ATOM   2366  C   GLN   150      82.144  53.883  91.881  1.00  0.00           C  
ATOM   2367  O   GLN   150      81.546  53.375  92.788  1.00  0.00           O  
ATOM   2368  CB  GLN   150      84.458  54.810  92.552  1.00  0.00           C  
ATOM   2369  CG  GLN   150      84.227  54.664  94.040  1.00  0.00           C  
ATOM   2370  CD  GLN   150      84.803  53.405  94.687  1.00  0.00           C  
ATOM   2371  NE2 GLN   150      84.541  53.153  95.904  1.00  0.00           N  
ATOM   2372  OE1 GLN   150      85.493  52.646  94.086  1.00  0.00           O  
ATOM   2373  H   GLN   150      84.289  54.715  89.918  1.00  0.00           H  
ATOM   2374  HA  GLN   150      83.928  52.792  92.076  1.00  0.00           H  
ATOM   2375  HB2 GLN   150      85.530  54.716  92.373  1.00  0.00           H  
ATOM   2376  HB3 GLN   150      84.051  55.787  92.295  1.00  0.00           H  
ATOM   2377  HG2 GLN   150      84.676  55.506  94.566  1.00  0.00           H  
ATOM   2378  HG3 GLN   150      83.160  54.747  94.245  1.00  0.00           H  
ATOM   2379 HE21 GLN   150      83.933  53.777  96.414  1.00  0.00           H  
ATOM   2380 HE22 GLN   150      84.890  52.289  96.293  1.00  0.00           H  
ATOM   2381  N   PHE   151      81.421  54.537  90.927  1.00  0.00           N  
ATOM   2382  CA  PHE   151      79.956  54.544  90.744  1.00  0.00           C  
ATOM   2383  C   PHE   151      79.400  53.183  90.332  1.00  0.00           C  
ATOM   2384  O   PHE   151      78.542  52.606  90.971  1.00  0.00           O  
ATOM   2385  CB  PHE   151      79.588  55.639  89.666  1.00  0.00           C  
ATOM   2386  CG  PHE   151      78.154  55.663  89.321  1.00  0.00           C  
ATOM   2387  CD1 PHE   151      77.081  55.466  90.225  1.00  0.00           C  
ATOM   2388  CD2 PHE   151      77.836  56.375  88.141  1.00  0.00           C  
ATOM   2389  CE1 PHE   151      75.775  55.697  89.829  1.00  0.00           C  
ATOM   2390  CE2 PHE   151      76.548  56.575  87.713  1.00  0.00           C  
ATOM   2391  CZ  PHE   151      75.538  56.222  88.569  1.00  0.00           C  
ATOM   2392  H   PHE   151      81.930  55.029  90.207  1.00  0.00           H  
ATOM   2393  HA  PHE   151      79.480  54.768  91.699  1.00  0.00           H  
ATOM   2394  HB2 PHE   151      79.931  56.589  90.075  1.00  0.00           H  
ATOM   2395  HB3 PHE   151      80.128  55.335  88.770  1.00  0.00           H  
ATOM   2396  HD1 PHE   151      77.193  55.002  91.194  1.00  0.00           H  
ATOM   2397  HD2 PHE   151      78.553  56.671  87.390  1.00  0.00           H  
ATOM   2398  HE1 PHE   151      74.984  55.558  90.552  1.00  0.00           H  
ATOM   2399  HE2 PHE   151      76.379  57.081  86.774  1.00  0.00           H  
ATOM   2400  HZ  PHE   151      74.551  56.351  88.148  1.00  0.00           H  
ATOM   2401  N   PHE   152      80.117  52.491  89.480  1.00  0.00           N  
ATOM   2402  CA  PHE   152      79.712  51.199  88.885  1.00  0.00           C  
ATOM   2403  C   PHE   152      79.990  50.095  89.921  1.00  0.00           C  
ATOM   2404  O   PHE   152      79.141  49.301  90.221  1.00  0.00           O  
ATOM   2405  CB  PHE   152      80.349  50.883  87.493  1.00  0.00           C  
ATOM   2406  CG  PHE   152      79.684  49.693  86.922  1.00  0.00           C  
ATOM   2407  CD1 PHE   152      78.479  49.875  86.323  1.00  0.00           C  
ATOM   2408  CD2 PHE   152      80.356  48.473  86.864  1.00  0.00           C  
ATOM   2409  CE1 PHE   152      77.824  48.861  85.588  1.00  0.00           C  
ATOM   2410  CE2 PHE   152      79.776  47.500  86.047  1.00  0.00           C  
ATOM   2411  CZ  PHE   152      78.494  47.633  85.527  1.00  0.00           C  
ATOM   2412  H   PHE   152      81.039  52.859  89.296  1.00  0.00           H  
ATOM   2413  HA  PHE   152      78.630  51.181  88.753  1.00  0.00           H  
ATOM   2414  HB2 PHE   152      80.314  51.718  86.793  1.00  0.00           H  
ATOM   2415  HB3 PHE   152      81.383  50.631  87.729  1.00  0.00           H  
ATOM   2416  HD1 PHE   152      77.998  50.835  86.437  1.00  0.00           H  
ATOM   2417  HD2 PHE   152      81.341  48.325  87.281  1.00  0.00           H  
ATOM   2418  HE1 PHE   152      76.884  49.071  85.099  1.00  0.00           H  
ATOM   2419  HE2 PHE   152      80.301  46.562  85.943  1.00  0.00           H  
ATOM   2420  HZ  PHE   152      78.098  46.706  85.137  1.00  0.00           H  
ATOM   2421  N   HIE   153      81.092  50.160  90.553  1.00  0.00           N  
ATOM   2422  CA  HIE   153      81.446  49.456  91.804  1.00  0.00           C  
ATOM   2423  C   HIE   153      80.385  49.420  92.853  1.00  0.00           C  
ATOM   2424  O   HIE   153      80.009  48.313  93.353  1.00  0.00           O  
ATOM   2425  CB  HIE   153      82.790  49.987  92.347  1.00  0.00           C  
ATOM   2426  CG  HIE   153      83.101  49.491  93.805  1.00  0.00           C  
ATOM   2427  CD2 HIE   153      82.684  50.110  94.971  1.00  0.00           C  
ATOM   2428  ND1 HIE   153      84.242  48.675  94.139  1.00  0.00           N  
ATOM   2429  CE1 HIE   153      84.417  48.811  95.458  1.00  0.00           C  
ATOM   2430  NE2 HIE   153      83.511  49.623  96.006  1.00  0.00           N  
ATOM   2431  H   HIE   153      81.830  50.759  90.214  1.00  0.00           H  
ATOM   2432  HA  HIE   153      81.503  48.427  91.451  1.00  0.00           H  
ATOM   2433  HB2 HIE   153      83.597  49.556  91.756  1.00  0.00           H  
ATOM   2434  HB3 HIE   153      82.791  51.075  92.429  1.00  0.00           H  
ATOM   2435  HD2 HIE   153      82.063  50.993  94.963  1.00  0.00           H  
ATOM   2436  HE1 HIE   153      85.136  48.223  96.009  1.00  0.00           H  
ATOM   2437  HE2 HIE   153      83.467  49.992  96.945  1.00  0.00           H  
ATOM   2438  N   ALA   154      79.901  50.613  93.183  1.00  0.00           N  
ATOM   2439  CA  ALA   154      78.852  50.848  94.151  1.00  0.00           C  
ATOM   2440  C   ALA   154      77.477  50.322  93.600  1.00  0.00           C  
ATOM   2441  O   ALA   154      76.568  50.029  94.396  1.00  0.00           O  
ATOM   2442  CB  ALA   154      78.889  52.410  94.325  1.00  0.00           C  
ATOM   2443  H   ALA   154      80.399  51.389  92.770  1.00  0.00           H  
ATOM   2444  HA  ALA   154      79.062  50.353  95.100  1.00  0.00           H  
ATOM   2445  HB1 ALA   154      77.926  52.671  94.764  1.00  0.00           H  
ATOM   2446  HB2 ALA   154      79.725  52.676  94.974  1.00  0.00           H  
ATOM   2447  HB3 ALA   154      78.991  52.898  93.356  1.00  0.00           H  
ATOM   2448  N   ILE   155      77.224  50.246  92.281  1.00  0.00           N  
ATOM   2449  CA  ILE   155      75.935  49.679  91.664  1.00  0.00           C  
ATOM   2450  C   ILE   155      75.908  48.122  91.623  1.00  0.00           C  
ATOM   2451  O   ILE   155      74.963  47.478  92.133  1.00  0.00           O  
ATOM   2452  CB  ILE   155      75.655  50.406  90.314  1.00  0.00           C  
ATOM   2453  CG1 ILE   155      75.278  51.926  90.392  1.00  0.00           C  
ATOM   2454  CG2 ILE   155      74.745  49.586  89.353  1.00  0.00           C  
ATOM   2455  CD1 ILE   155      73.869  52.073  90.939  1.00  0.00           C  
ATOM   2456  H   ILE   155      77.807  50.751  91.630  1.00  0.00           H  
ATOM   2457  HA  ILE   155      75.125  49.985  92.324  1.00  0.00           H  
ATOM   2458  HB  ILE   155      76.661  50.372  89.896  1.00  0.00           H  
ATOM   2459 HG12 ILE   155      75.959  52.442  91.068  1.00  0.00           H  
ATOM   2460 HG13 ILE   155      75.263  52.404  89.413  1.00  0.00           H  
ATOM   2461 HG21 ILE   155      75.214  48.680  88.971  1.00  0.00           H  
ATOM   2462 HG22 ILE   155      73.819  49.333  89.868  1.00  0.00           H  
ATOM   2463 HG23 ILE   155      74.470  50.128  88.448  1.00  0.00           H  
ATOM   2464 HD11 ILE   155      73.142  51.541  90.325  1.00  0.00           H  
ATOM   2465 HD12 ILE   155      73.801  51.715  91.966  1.00  0.00           H  
ATOM   2466 HD13 ILE   155      73.538  53.110  90.903  1.00  0.00           H  
ATOM   2467  N   MET   156      76.953  47.540  91.122  1.00  0.00           N  
ATOM   2468  CA  MET   156      77.215  46.058  91.188  1.00  0.00           C  
ATOM   2469  C   MET   156      77.344  45.502  92.693  1.00  0.00           C  
ATOM   2470  O   MET   156      77.470  44.359  92.932  1.00  0.00           O  
ATOM   2471  CB  MET   156      78.466  45.713  90.365  1.00  0.00           C  
ATOM   2472  CG  MET   156      78.231  45.949  88.922  1.00  0.00           C  
ATOM   2473  SD  MET   156      76.724  45.376  88.132  1.00  0.00           S  
ATOM   2474  CE  MET   156      76.618  43.607  88.508  1.00  0.00           C  
ATOM   2475  H   MET   156      77.630  48.147  90.683  1.00  0.00           H  
ATOM   2476  HA  MET   156      76.499  45.504  90.580  1.00  0.00           H  
ATOM   2477  HB2 MET   156      79.385  46.143  90.762  1.00  0.00           H  
ATOM   2478  HB3 MET   156      78.613  44.638  90.475  1.00  0.00           H  
ATOM   2479  HG2 MET   156      78.400  47.003  88.702  1.00  0.00           H  
ATOM   2480  HG3 MET   156      79.003  45.381  88.404  1.00  0.00           H  
ATOM   2481  HE1 MET   156      76.308  43.445  89.541  1.00  0.00           H  
ATOM   2482  HE2 MET   156      75.909  43.129  87.831  1.00  0.00           H  
ATOM   2483  HE3 MET   156      77.581  43.177  88.234  1.00  0.00           H  
ATOM   2484  N   ARG   157      77.209  46.449  93.669  1.00  0.00           N  
ATOM   2485  CA  ARG   157      77.082  46.139  95.115  1.00  0.00           C  
ATOM   2486  C   ARG   157      75.768  46.629  95.711  1.00  0.00           C  
ATOM   2487  O   ARG   157      75.289  46.369  96.816  1.00  0.00           O  
ATOM   2488  CB  ARG   157      78.349  46.671  95.848  1.00  0.00           C  
ATOM   2489  CG  ARG   157      79.647  45.972  95.517  1.00  0.00           C  
ATOM   2490  CD  ARG   157      80.893  46.713  96.053  1.00  0.00           C  
ATOM   2491  NE  ARG   157      82.067  45.978  95.708  1.00  0.00           N  
ATOM   2492  CZ  ARG   157      82.629  45.832  94.485  1.00  0.00           C  
ATOM   2493  NH1 ARG   157      82.195  46.351  93.364  1.00  0.00           N1+
ATOM   2494  NH2 ARG   157      83.655  45.047  94.326  1.00  0.00           N  
ATOM   2495  H   ARG   157      76.995  47.401  93.409  1.00  0.00           H  
ATOM   2496  HA  ARG   157      77.041  45.056  95.237  1.00  0.00           H  
ATOM   2497  HB2 ARG   157      78.454  47.727  95.598  1.00  0.00           H  
ATOM   2498  HB3 ARG   157      78.136  46.609  96.915  1.00  0.00           H  
ATOM   2499  HG2 ARG   157      79.649  44.967  95.939  1.00  0.00           H  
ATOM   2500  HG3 ARG   157      79.825  45.899  94.444  1.00  0.00           H  
ATOM   2501  HD2 ARG   157      80.955  47.710  95.617  1.00  0.00           H  
ATOM   2502  HD3 ARG   157      80.729  46.944  97.106  1.00  0.00           H  
ATOM   2503  HE  ARG   157      82.624  45.565  96.441  1.00  0.00           H  
ATOM   2504 HH11 ARG   157      81.374  46.893  93.594  1.00  0.00           H  
ATOM   2505 HH12 ARG   157      82.461  45.861  92.521  1.00  0.00           H  
ATOM   2506 HH21 ARG   157      83.961  44.505  95.121  1.00  0.00           H  
ATOM   2507 HH22 ARG   157      84.048  44.908  93.405  1.00  0.00           H  
ATOM   2508  N   GLN   158      74.989  47.447  94.976  1.00  0.00           N  
ATOM   2509  CA  GLN   158      73.803  48.171  95.533  1.00  0.00           C  
ATOM   2510  C   GLN   158      72.685  47.222  96.011  1.00  0.00           C  
ATOM   2511  O   GLN   158      72.559  46.123  95.517  1.00  0.00           O  
ATOM   2512  CB  GLN   158      73.208  49.071  94.348  1.00  0.00           C  
ATOM   2513  CG  GLN   158      71.920  49.855  94.642  1.00  0.00           C  
ATOM   2514  CD  GLN   158      72.128  50.989  95.646  1.00  0.00           C  
ATOM   2515  NE2 GLN   158      71.527  52.194  95.467  1.00  0.00           N  
ATOM   2516  OE1 GLN   158      72.679  50.848  96.706  1.00  0.00           O  
ATOM   2517  H   GLN   158      75.257  47.593  94.014  1.00  0.00           H  
ATOM   2518  HA  GLN   158      74.120  48.814  96.355  1.00  0.00           H  
ATOM   2519  HB2 GLN   158      74.041  49.755  94.183  1.00  0.00           H  
ATOM   2520  HB3 GLN   158      72.987  48.494  93.449  1.00  0.00           H  
ATOM   2521  HG2 GLN   158      71.663  50.231  93.652  1.00  0.00           H  
ATOM   2522  HG3 GLN   158      71.106  49.187  94.925  1.00  0.00           H  
ATOM   2523 HE21 GLN   158      70.959  52.311  94.641  1.00  0.00           H  
ATOM   2524 HE22 GLN   158      71.793  52.925  96.111  1.00  0.00           H  
ATOM   2525  N   GLU   159      71.915  47.694  96.957  1.00  0.00           N  
ATOM   2526  CA  GLU   159      70.815  46.898  97.523  1.00  0.00           C  
ATOM   2527  C   GLU   159      69.765  46.377  96.465  1.00  0.00           C  
ATOM   2528  O   GLU   159      69.277  47.117  95.611  1.00  0.00           O  
ATOM   2529  CB  GLU   159      70.106  47.728  98.590  1.00  0.00           C  
ATOM   2530  CG  GLU   159      69.652  49.165  98.218  1.00  0.00           C  
ATOM   2531  CD  GLU   159      69.308  49.917  99.501  1.00  0.00           C  
ATOM   2532  OE1 GLU   159      70.226  50.526 100.177  1.00  0.00           O  
ATOM   2533  OE2 GLU   159      68.153  49.755  99.956  1.00  0.00           O1-
ATOM   2534  H   GLU   159      72.120  48.553  97.446  1.00  0.00           H  
ATOM   2535  HA  GLU   159      71.272  46.101  98.109  1.00  0.00           H  
ATOM   2536  HB2 GLU   159      69.270  47.127  98.948  1.00  0.00           H  
ATOM   2537  HB3 GLU   159      70.805  47.780  99.425  1.00  0.00           H  
ATOM   2538  HG2 GLU   159      70.436  49.666  97.650  1.00  0.00           H  
ATOM   2539  HG3 GLU   159      68.763  48.942  97.629  1.00  0.00           H  
ATOM   2540  N   ILE   160      69.254  45.149  96.601  1.00  0.00           N  
ATOM   2541  CA  ILE   160      68.368  44.386  95.683  1.00  0.00           C  
ATOM   2542  C   ILE   160      67.137  45.213  95.403  1.00  0.00           C  
ATOM   2543  O   ILE   160      66.663  45.367  94.282  1.00  0.00           O  
ATOM   2544  CB  ILE   160      68.141  42.981  96.332  1.00  0.00           C  
ATOM   2545  CG1 ILE   160      69.407  42.188  96.507  1.00  0.00           C  
ATOM   2546  CG2 ILE   160      67.092  42.216  95.501  1.00  0.00           C  
ATOM   2547  CD1 ILE   160      70.209  41.873  95.214  1.00  0.00           C  
ATOM   2548  H   ILE   160      69.604  44.595  97.370  1.00  0.00           H  
ATOM   2549  HA  ILE   160      68.903  44.289  94.739  1.00  0.00           H  
ATOM   2550  HB  ILE   160      67.630  43.152  97.279  1.00  0.00           H  
ATOM   2551 HG12 ILE   160      69.863  42.732  97.334  1.00  0.00           H  
ATOM   2552 HG13 ILE   160      69.134  41.214  96.913  1.00  0.00           H  
ATOM   2553 HG21 ILE   160      66.130  42.729  95.502  1.00  0.00           H  
ATOM   2554 HG22 ILE   160      67.423  42.112  94.468  1.00  0.00           H  
ATOM   2555 HG23 ILE   160      67.023  41.228  95.959  1.00  0.00           H  
ATOM   2556 HD11 ILE   160      69.695  41.414  94.369  1.00  0.00           H  
ATOM   2557 HD12 ILE   160      70.721  42.812  95.006  1.00  0.00           H  
ATOM   2558 HD13 ILE   160      71.033  41.220  95.501  1.00  0.00           H  
ATOM   2559  N   GLY   161      66.662  45.848  96.503  1.00  0.00           N  
ATOM   2560  CA  GLY   161      65.483  46.719  96.471  1.00  0.00           C  
ATOM   2561  C   GLY   161      65.652  48.094  95.714  1.00  0.00           C  
ATOM   2562  O   GLY   161      64.635  48.736  95.367  1.00  0.00           O  
ATOM   2563  H   GLY   161      67.061  45.568  97.387  1.00  0.00           H  
ATOM   2564  HA2 GLY   161      64.675  46.118  96.056  1.00  0.00           H  
ATOM   2565  HA3 GLY   161      65.249  46.994  97.500  1.00  0.00           H  
ATOM   2566  N   TRP   162      66.845  48.604  95.428  1.00  0.00           N  
ATOM   2567  CA  TRP   162      67.095  49.881  94.721  1.00  0.00           C  
ATOM   2568  C   TRP   162      66.306  49.831  93.418  1.00  0.00           C  
ATOM   2569  O   TRP   162      65.496  50.700  93.158  1.00  0.00           O  
ATOM   2570  CB  TRP   162      68.618  50.122  94.441  1.00  0.00           C  
ATOM   2571  CG  TRP   162      68.883  51.195  93.416  1.00  0.00           C  
ATOM   2572  CD1 TRP   162      69.165  50.984  92.126  1.00  0.00           C  
ATOM   2573  CD2 TRP   162      68.765  52.614  93.452  1.00  0.00           C  
ATOM   2574  CE2 TRP   162      69.048  53.225  92.155  1.00  0.00           C  
ATOM   2575  CE3 TRP   162      68.746  53.584  94.445  1.00  0.00           C  
ATOM   2576  NE1 TRP   162      69.072  52.173  91.394  1.00  0.00           N  
ATOM   2577  CZ2 TRP   162      69.078  54.562  91.830  1.00  0.00           C  
ATOM   2578  CZ3 TRP   162      68.866  54.985  94.196  1.00  0.00           C  
ATOM   2579  CH2 TRP   162      68.950  55.459  92.869  1.00  0.00           C  
ATOM   2580  H   TRP   162      67.696  48.101  95.634  1.00  0.00           H  
ATOM   2581  HA  TRP   162      66.691  50.746  95.248  1.00  0.00           H  
ATOM   2582  HB2 TRP   162      69.101  50.471  95.354  1.00  0.00           H  
ATOM   2583  HB3 TRP   162      69.107  49.209  94.099  1.00  0.00           H  
ATOM   2584  HD1 TRP   162      69.110  50.019  91.645  1.00  0.00           H  
ATOM   2585  HE1 TRP   162      69.093  52.188  90.384  1.00  0.00           H  
ATOM   2586  HE3 TRP   162      68.701  53.249  95.472  1.00  0.00           H  
ATOM   2587  HZ2 TRP   162      69.056  54.854  90.790  1.00  0.00           H  
ATOM   2588  HZ3 TRP   162      68.804  55.741  94.965  1.00  0.00           H  
ATOM   2589  HH2 TRP   162      68.777  56.512  92.706  1.00  0.00           H  
ATOM   2590  N   PHE   163      66.539  48.882  92.503  1.00  0.00           N  
ATOM   2591  CA  PHE   163      65.968  48.767  91.174  1.00  0.00           C  
ATOM   2592  C   PHE   163      64.494  48.743  91.151  1.00  0.00           C  
ATOM   2593  O   PHE   163      63.865  49.224  90.231  1.00  0.00           O  
ATOM   2594  CB  PHE   163      66.604  47.466  90.542  1.00  0.00           C  
ATOM   2595  CG  PHE   163      68.182  47.451  90.490  1.00  0.00           C  
ATOM   2596  CD1 PHE   163      68.911  48.074  89.473  1.00  0.00           C  
ATOM   2597  CD2 PHE   163      68.918  46.976  91.583  1.00  0.00           C  
ATOM   2598  CE1 PHE   163      70.291  48.104  89.464  1.00  0.00           C  
ATOM   2599  CE2 PHE   163      70.261  47.097  91.671  1.00  0.00           C  
ATOM   2600  CZ  PHE   163      70.979  47.541  90.569  1.00  0.00           C  
ATOM   2601  H   PHE   163      67.161  48.118  92.726  1.00  0.00           H  
ATOM   2602  HA  PHE   163      66.267  49.605  90.543  1.00  0.00           H  
ATOM   2603  HB2 PHE   163      66.309  46.573  91.093  1.00  0.00           H  
ATOM   2604  HB3 PHE   163      66.281  47.338  89.509  1.00  0.00           H  
ATOM   2605  HD1 PHE   163      68.461  48.533  88.606  1.00  0.00           H  
ATOM   2606  HD2 PHE   163      68.397  46.634  92.465  1.00  0.00           H  
ATOM   2607  HE1 PHE   163      70.833  48.584  88.662  1.00  0.00           H  
ATOM   2608  HE2 PHE   163      70.805  46.725  92.526  1.00  0.00           H  
ATOM   2609  HZ  PHE   163      72.052  47.585  90.680  1.00  0.00           H  
ATOM   2610  N   ASP   164      63.864  48.045  92.091  1.00  0.00           N  
ATOM   2611  CA  ASP   164      62.380  48.020  92.269  1.00  0.00           C  
ATOM   2612  C   ASP   164      61.800  49.408  92.617  1.00  0.00           C  
ATOM   2613  O   ASP   164      60.582  49.558  92.627  1.00  0.00           O  
ATOM   2614  CB  ASP   164      62.020  46.947  93.339  1.00  0.00           C  
ATOM   2615  CG  ASP   164      62.411  45.539  92.838  1.00  0.00           C  
ATOM   2616  OD1 ASP   164      62.635  44.663  93.643  1.00  0.00           O  
ATOM   2617  OD2 ASP   164      62.390  45.325  91.623  1.00  0.00           O1-
ATOM   2618  H   ASP   164      64.392  47.633  92.846  1.00  0.00           H  
ATOM   2619  HA  ASP   164      61.845  47.764  91.354  1.00  0.00           H  
ATOM   2620  HB2 ASP   164      62.533  47.214  94.262  1.00  0.00           H  
ATOM   2621  HB3 ASP   164      60.935  46.850  93.374  1.00  0.00           H  
ATOM   2622  N   VAL   165      62.649  50.376  93.002  1.00  0.00           N  
ATOM   2623  CA  VAL   165      62.165  51.704  93.459  1.00  0.00           C  
ATOM   2624  C   VAL   165      62.812  52.789  92.565  1.00  0.00           C  
ATOM   2625  O   VAL   165      62.492  53.954  92.855  1.00  0.00           O  
ATOM   2626  CB  VAL   165      62.196  51.891  94.981  1.00  0.00           C  
ATOM   2627  CG1 VAL   165      61.592  50.720  95.724  1.00  0.00           C  
ATOM   2628  CG2 VAL   165      63.642  52.194  95.487  1.00  0.00           C  
ATOM   2629  H   VAL   165      63.634  50.187  92.887  1.00  0.00           H  
ATOM   2630  HA  VAL   165      61.111  51.751  93.185  1.00  0.00           H  
ATOM   2631  HB  VAL   165      61.478  52.654  95.279  1.00  0.00           H  
ATOM   2632 HG11 VAL   165      61.559  50.919  96.795  1.00  0.00           H  
ATOM   2633 HG12 VAL   165      60.534  50.612  95.486  1.00  0.00           H  
ATOM   2634 HG13 VAL   165      62.167  49.816  95.525  1.00  0.00           H  
ATOM   2635 HG21 VAL   165      63.629  52.520  96.528  1.00  0.00           H  
ATOM   2636 HG22 VAL   165      64.207  51.264  95.424  1.00  0.00           H  
ATOM   2637 HG23 VAL   165      64.193  52.917  94.886  1.00  0.00           H  
ATOM   2638  N   HIE   166      63.618  52.435  91.509  1.00  0.00           N  
ATOM   2639  CA  HIE   166      64.204  53.388  90.612  1.00  0.00           C  
ATOM   2640  C   HIE   166      64.340  52.902  89.166  1.00  0.00           C  
ATOM   2641  O   HIE   166      64.776  51.760  88.980  1.00  0.00           O  
ATOM   2642  CB  HIE   166      65.612  53.837  91.231  1.00  0.00           C  
ATOM   2643  CG  HIE   166      66.111  55.212  90.825  1.00  0.00           C  
ATOM   2644  CD2 HIE   166      66.040  56.371  91.581  1.00  0.00           C  
ATOM   2645  ND1 HIE   166      66.638  55.537  89.593  1.00  0.00           N  
ATOM   2646  CE1 HIE   166      67.041  56.845  89.688  1.00  0.00           C  
ATOM   2647  NE2 HIE   166      66.665  57.336  90.854  1.00  0.00           N  
ATOM   2648  H   HIE   166      63.971  51.488  91.515  1.00  0.00           H  
ATOM   2649  HA  HIE   166      63.612  54.303  90.583  1.00  0.00           H  
ATOM   2650  HB2 HIE   166      65.734  53.766  92.311  1.00  0.00           H  
ATOM   2651  HB3 HIE   166      66.326  53.130  90.808  1.00  0.00           H  
ATOM   2652  HD2 HIE   166      65.629  56.391  92.579  1.00  0.00           H  
ATOM   2653  HE1 HIE   166      67.577  57.289  88.862  1.00  0.00           H  
ATOM   2654  HE2 HIE   166      66.843  58.241  91.264  1.00  0.00           H  
ATOM   2655  N   ASP   167      63.912  53.804  88.289  1.00  0.00           N  
ATOM   2656  CA  ASP   167      63.920  53.588  86.907  1.00  0.00           C  
ATOM   2657  C   ASP   167      65.369  53.254  86.460  1.00  0.00           C  
ATOM   2658  O   ASP   167      66.319  54.076  86.475  1.00  0.00           O  
ATOM   2659  CB  ASP   167      63.434  54.858  86.247  1.00  0.00           C  
ATOM   2660  CG  ASP   167      63.368  54.817  84.700  1.00  0.00           C  
ATOM   2661  OD1 ASP   167      63.301  53.689  84.129  1.00  0.00           O  
ATOM   2662  OD2 ASP   167      63.376  55.917  84.092  1.00  0.00           O1-
ATOM   2663  H   ASP   167      63.381  54.610  88.586  1.00  0.00           H  
ATOM   2664  HA  ASP   167      63.274  52.743  86.672  1.00  0.00           H  
ATOM   2665  HB2 ASP   167      62.413  54.967  86.614  1.00  0.00           H  
ATOM   2666  HB3 ASP   167      63.954  55.766  86.552  1.00  0.00           H  
ATOM   2667  N   VAL   168      65.504  52.028  85.970  1.00  0.00           N  
ATOM   2668  CA  VAL   168      66.722  51.578  85.354  1.00  0.00           C  
ATOM   2669  C   VAL   168      67.061  52.467  84.157  1.00  0.00           C  
ATOM   2670  O   VAL   168      68.217  52.663  83.835  1.00  0.00           O  
ATOM   2671  CB  VAL   168      66.624  50.088  84.910  1.00  0.00           C  
ATOM   2672  CG1 VAL   168      67.926  49.710  84.193  1.00  0.00           C  
ATOM   2673  CG2 VAL   168      66.479  49.237  86.184  1.00  0.00           C  
ATOM   2674  H   VAL   168      64.740  51.378  86.085  1.00  0.00           H  
ATOM   2675  HA  VAL   168      67.535  51.831  86.035  1.00  0.00           H  
ATOM   2676  HB  VAL   168      65.743  50.061  84.268  1.00  0.00           H  
ATOM   2677 HG11 VAL   168      68.136  50.172  83.229  1.00  0.00           H  
ATOM   2678 HG12 VAL   168      68.780  49.885  84.849  1.00  0.00           H  
ATOM   2679 HG13 VAL   168      67.961  48.689  83.814  1.00  0.00           H  
ATOM   2680 HG21 VAL   168      67.250  49.576  86.876  1.00  0.00           H  
ATOM   2681 HG22 VAL   168      65.432  49.210  86.488  1.00  0.00           H  
ATOM   2682 HG23 VAL   168      66.661  48.182  85.978  1.00  0.00           H  
ATOM   2683  N   GLY   169      66.024  53.060  83.493  1.00  0.00           N  
ATOM   2684  CA  GLY   169      66.256  54.083  82.443  1.00  0.00           C  
ATOM   2685  C   GLY   169      66.920  55.400  82.882  1.00  0.00           C  
ATOM   2686  O   GLY   169      67.888  55.768  82.251  1.00  0.00           O  
ATOM   2687  H   GLY   169      65.126  52.982  83.950  1.00  0.00           H  
ATOM   2688  HA2 GLY   169      66.990  53.633  81.774  1.00  0.00           H  
ATOM   2689  HA3 GLY   169      65.396  54.337  81.824  1.00  0.00           H  
ATOM   2690  N   GLU   170      66.527  55.981  84.048  1.00  0.00           N  
ATOM   2691  CA  GLU   170      67.157  57.195  84.594  1.00  0.00           C  
ATOM   2692  C   GLU   170      68.508  56.905  85.199  1.00  0.00           C  
ATOM   2693  O   GLU   170      69.406  57.707  84.988  1.00  0.00           O  
ATOM   2694  CB  GLU   170      66.211  57.931  85.556  1.00  0.00           C  
ATOM   2695  CG  GLU   170      66.602  59.420  85.750  1.00  0.00           C  
ATOM   2696  CD  GLU   170      67.506  59.693  86.961  1.00  0.00           C  
ATOM   2697  OE1 GLU   170      67.021  59.498  88.118  1.00  0.00           O  
ATOM   2698  OE2 GLU   170      68.708  60.054  86.750  1.00  0.00           O1-
ATOM   2699  H   GLU   170      65.871  55.421  84.573  1.00  0.00           H  
ATOM   2700  HA  GLU   170      67.283  57.825  83.713  1.00  0.00           H  
ATOM   2701  HB2 GLU   170      65.179  58.024  85.219  1.00  0.00           H  
ATOM   2702  HB3 GLU   170      66.269  57.408  86.511  1.00  0.00           H  
ATOM   2703  HG2 GLU   170      67.077  59.764  84.831  1.00  0.00           H  
ATOM   2704  HG3 GLU   170      65.724  60.036  85.940  1.00  0.00           H  
ATOM   2705  N   LEU   171      68.700  55.786  85.818  1.00  0.00           N  
ATOM   2706  CA  LEU   171      70.124  55.214  86.013  1.00  0.00           C  
ATOM   2707  C   LEU   171      71.023  55.158  84.750  1.00  0.00           C  
ATOM   2708  O   LEU   171      72.191  55.641  84.828  1.00  0.00           O  
ATOM   2709  CB  LEU   171      70.009  53.858  86.731  1.00  0.00           C  
ATOM   2710  CG  LEU   171      71.299  52.955  86.797  1.00  0.00           C  
ATOM   2711  CD1 LEU   171      72.350  53.627  87.653  1.00  0.00           C  
ATOM   2712  CD2 LEU   171      70.992  51.628  87.432  1.00  0.00           C  
ATOM   2713  H   LEU   171      67.907  55.160  85.839  1.00  0.00           H  
ATOM   2714  HA  LEU   171      70.572  55.870  86.759  1.00  0.00           H  
ATOM   2715  HB2 LEU   171      69.542  54.063  87.694  1.00  0.00           H  
ATOM   2716  HB3 LEU   171      69.213  53.328  86.208  1.00  0.00           H  
ATOM   2717  HG  LEU   171      71.796  52.730  85.854  1.00  0.00           H  
ATOM   2718 HD11 LEU   171      73.212  52.992  87.860  1.00  0.00           H  
ATOM   2719 HD12 LEU   171      72.590  54.565  87.150  1.00  0.00           H  
ATOM   2720 HD13 LEU   171      71.945  53.843  88.641  1.00  0.00           H  
ATOM   2721 HD21 LEU   171      70.190  51.136  86.880  1.00  0.00           H  
ATOM   2722 HD22 LEU   171      71.882  51.004  87.353  1.00  0.00           H  
ATOM   2723 HD23 LEU   171      70.813  51.748  88.500  1.00  0.00           H  
ATOM   2724  N   ASN   172      70.502  54.644  83.655  1.00  0.00           N  
ATOM   2725  CA  ASN   172      71.302  54.399  82.453  1.00  0.00           C  
ATOM   2726  C   ASN   172      71.524  55.814  81.804  1.00  0.00           C  
ATOM   2727  O   ASN   172      72.633  56.065  81.270  1.00  0.00           O  
ATOM   2728  CB  ASN   172      70.513  53.466  81.570  1.00  0.00           C  
ATOM   2729  CG  ASN   172      71.341  53.146  80.392  1.00  0.00           C  
ATOM   2730  ND2 ASN   172      72.163  52.149  80.421  1.00  0.00           N  
ATOM   2731  OD1 ASN   172      71.288  53.878  79.437  1.00  0.00           O  
ATOM   2732  H   ASN   172      69.592  54.222  83.770  1.00  0.00           H  
ATOM   2733  HA  ASN   172      72.221  53.879  82.723  1.00  0.00           H  
ATOM   2734  HB2 ASN   172      70.250  52.554  82.108  1.00  0.00           H  
ATOM   2735  HB3 ASN   172      69.622  53.960  81.183  1.00  0.00           H  
ATOM   2736 HD21 ASN   172      72.584  51.918  79.533  1.00  0.00           H  
ATOM   2737 HD22 ASN   172      72.324  51.694  81.309  1.00  0.00           H  
ATOM   2738  N   THR   173      70.554  56.716  81.889  1.00  0.00           N  
ATOM   2739  CA  THR   173      70.653  58.142  81.564  1.00  0.00           C  
ATOM   2740  C   THR   173      71.808  58.772  82.450  1.00  0.00           C  
ATOM   2741  O   THR   173      72.805  59.242  81.910  1.00  0.00           O  
ATOM   2742  CB  THR   173      69.303  58.837  81.796  1.00  0.00           C  
ATOM   2743  CG2 THR   173      69.373  60.333  81.346  1.00  0.00           C  
ATOM   2744  OG1 THR   173      68.224  58.247  81.100  1.00  0.00           O  
ATOM   2745  H   THR   173      69.722  56.386  82.356  1.00  0.00           H  
ATOM   2746  HA  THR   173      70.864  58.235  80.498  1.00  0.00           H  
ATOM   2747  HB  THR   173      69.079  58.825  82.862  1.00  0.00           H  
ATOM   2748  HG1 THR   173      68.072  57.367  81.453  1.00  0.00           H  
ATOM   2749 HG21 THR   173      68.475  60.897  81.597  1.00  0.00           H  
ATOM   2750 HG22 THR   173      70.254  60.758  81.828  1.00  0.00           H  
ATOM   2751 HG23 THR   173      69.554  60.355  80.271  1.00  0.00           H  
ATOM   2752  N   ARG   174      71.702  58.750  83.786  1.00  0.00           N  
ATOM   2753  CA  ARG   174      72.644  59.197  84.774  1.00  0.00           C  
ATOM   2754  C   ARG   174      74.097  58.659  84.645  1.00  0.00           C  
ATOM   2755  O   ARG   174      75.068  59.361  84.933  1.00  0.00           O  
ATOM   2756  CB  ARG   174      72.088  58.899  86.224  1.00  0.00           C  
ATOM   2757  CG  ARG   174      72.823  59.767  87.341  1.00  0.00           C  
ATOM   2758  CD  ARG   174      72.295  59.493  88.770  1.00  0.00           C  
ATOM   2759  NE  ARG   174      70.884  59.756  88.939  1.00  0.00           N  
ATOM   2760  CZ  ARG   174      70.272  59.927  90.039  1.00  0.00           C  
ATOM   2761  NH1 ARG   174      70.803  59.897  91.199  1.00  0.00           N1+
ATOM   2762  NH2 ARG   174      68.959  60.128  90.042  1.00  0.00           N  
ATOM   2763  H   ARG   174      70.833  58.311  84.054  1.00  0.00           H  
ATOM   2764  HA  ARG   174      72.808  60.253  84.558  1.00  0.00           H  
ATOM   2765  HB2 ARG   174      71.030  59.165  86.210  1.00  0.00           H  
ATOM   2766  HB3 ARG   174      72.199  57.881  86.598  1.00  0.00           H  
ATOM   2767  HG2 ARG   174      73.851  59.404  87.356  1.00  0.00           H  
ATOM   2768  HG3 ARG   174      72.883  60.855  87.289  1.00  0.00           H  
ATOM   2769  HD2 ARG   174      72.564  58.484  89.082  1.00  0.00           H  
ATOM   2770  HD3 ARG   174      72.898  60.077  89.465  1.00  0.00           H  
ATOM   2771  HE  ARG   174      70.355  59.942  88.099  1.00  0.00           H  
ATOM   2772 HH11 ARG   174      71.790  59.862  91.409  1.00  0.00           H  
ATOM   2773 HH12 ARG   174      70.280  60.093  92.040  1.00  0.00           H  
ATOM   2774 HH21 ARG   174      68.390  59.888  89.243  1.00  0.00           H  
ATOM   2775 HH22 ARG   174      68.624  60.711  90.796  1.00  0.00           H  
ATOM   2776  N   LEU   175      74.272  57.450  84.311  1.00  0.00           N  
ATOM   2777  CA  LEU   175      75.562  56.866  83.793  1.00  0.00           C  
ATOM   2778  C   LEU   175      76.274  57.582  82.612  1.00  0.00           C  
ATOM   2779  O   LEU   175      77.495  57.519  82.440  1.00  0.00           O  
ATOM   2780  CB  LEU   175      75.428  55.391  83.561  1.00  0.00           C  
ATOM   2781  CG  LEU   175      75.423  54.586  84.877  1.00  0.00           C  
ATOM   2782  CD1 LEU   175      74.901  53.154  84.704  1.00  0.00           C  
ATOM   2783  CD2 LEU   175      76.851  54.428  85.348  1.00  0.00           C  
ATOM   2784  H   LEU   175      73.476  56.830  84.291  1.00  0.00           H  
ATOM   2785  HA  LEU   175      76.307  57.015  84.574  1.00  0.00           H  
ATOM   2786  HB2 LEU   175      74.467  55.184  83.092  1.00  0.00           H  
ATOM   2787  HB3 LEU   175      76.144  54.941  82.873  1.00  0.00           H  
ATOM   2788  HG  LEU   175      74.780  55.047  85.627  1.00  0.00           H  
ATOM   2789 HD11 LEU   175      73.889  53.341  84.345  1.00  0.00           H  
ATOM   2790 HD12 LEU   175      75.506  52.566  84.014  1.00  0.00           H  
ATOM   2791 HD13 LEU   175      74.768  52.613  85.640  1.00  0.00           H  
ATOM   2792 HD21 LEU   175      77.414  55.360  85.400  1.00  0.00           H  
ATOM   2793 HD22 LEU   175      76.924  54.014  86.354  1.00  0.00           H  
ATOM   2794 HD23 LEU   175      77.327  53.825  84.574  1.00  0.00           H  
ATOM   2795  N   THR   176      75.510  58.296  81.748  1.00  0.00           N  
ATOM   2796  CA  THR   176      76.030  59.102  80.601  1.00  0.00           C  
ATOM   2797  C   THR   176      75.774  60.585  80.799  1.00  0.00           C  
ATOM   2798  O   THR   176      76.758  61.370  80.778  1.00  0.00           O  
ATOM   2799  CB  THR   176      75.473  58.616  79.320  1.00  0.00           C  
ATOM   2800  CG2 THR   176      73.989  58.804  78.977  1.00  0.00           C  
ATOM   2801  OG1 THR   176      76.248  59.353  78.286  1.00  0.00           O  
ATOM   2802  H   THR   176      74.519  58.274  81.943  1.00  0.00           H  
ATOM   2803  HA  THR   176      77.113  59.003  80.524  1.00  0.00           H  
ATOM   2804  HB  THR   176      75.709  57.562  79.167  1.00  0.00           H  
ATOM   2805  HG1 THR   176      77.154  59.172  78.549  1.00  0.00           H  
ATOM   2806 HG21 THR   176      73.715  59.860  78.984  1.00  0.00           H  
ATOM   2807 HG22 THR   176      73.866  58.513  77.934  1.00  0.00           H  
ATOM   2808 HG23 THR   176      73.310  58.224  79.601  1.00  0.00           H  
ATOM   2809  N   ASP   177      74.590  61.050  81.166  1.00  0.00           N  
ATOM   2810  CA  ASP   177      74.229  62.490  81.012  1.00  0.00           C  
ATOM   2811  C   ASP   177      74.919  63.243  82.058  1.00  0.00           C  
ATOM   2812  O   ASP   177      75.668  64.225  81.772  1.00  0.00           O  
ATOM   2813  CB  ASP   177      72.756  62.731  81.299  1.00  0.00           C  
ATOM   2814  CG  ASP   177      72.419  64.241  81.207  1.00  0.00           C  
ATOM   2815  OD1 ASP   177      72.013  64.756  80.143  1.00  0.00           O  
ATOM   2816  OD2 ASP   177      72.260  64.874  82.218  1.00  0.00           O1-
ATOM   2817  H   ASP   177      73.859  60.385  81.374  1.00  0.00           H  
ATOM   2818  HA  ASP   177      74.459  62.875  80.020  1.00  0.00           H  
ATOM   2819  HB2 ASP   177      72.188  62.330  80.459  1.00  0.00           H  
ATOM   2820  HB3 ASP   177      72.397  62.396  82.272  1.00  0.00           H  
ATOM   2821  N   ASP   178      74.838  62.812  83.331  1.00  0.00           N  
ATOM   2822  CA  ASP   178      75.349  63.509  84.512  1.00  0.00           C  
ATOM   2823  C   ASP   178      76.875  63.301  84.541  1.00  0.00           C  
ATOM   2824  O   ASP   178      77.655  64.217  84.663  1.00  0.00           O  
ATOM   2825  CB  ASP   178      74.574  62.915  85.634  1.00  0.00           C  
ATOM   2826  CG  ASP   178      73.077  63.337  85.628  1.00  0.00           C  
ATOM   2827  OD1 ASP   178      72.132  62.552  85.364  1.00  0.00           O  
ATOM   2828  OD2 ASP   178      72.781  64.513  85.996  1.00  0.00           O1-
ATOM   2829  H   ASP   178      74.272  61.994  83.507  1.00  0.00           H  
ATOM   2830  HA  ASP   178      75.259  64.586  84.374  1.00  0.00           H  
ATOM   2831  HB2 ASP   178      74.688  61.832  85.628  1.00  0.00           H  
ATOM   2832  HB3 ASP   178      74.982  63.169  86.613  1.00  0.00           H  
ATOM   2833  N   VAL   179      77.393  62.064  84.185  1.00  0.00           N  
ATOM   2834  CA  VAL   179      78.840  61.781  84.220  1.00  0.00           C  
ATOM   2835  C   VAL   179      79.646  62.610  83.115  1.00  0.00           C  
ATOM   2836  O   VAL   179      80.744  63.123  83.369  1.00  0.00           O  
ATOM   2837  CB  VAL   179      79.194  60.262  84.075  1.00  0.00           C  
ATOM   2838  CG1 VAL   179      80.713  60.009  83.938  1.00  0.00           C  
ATOM   2839  CG2 VAL   179      78.613  59.489  85.272  1.00  0.00           C  
ATOM   2840  H   VAL   179      76.792  61.256  84.254  1.00  0.00           H  
ATOM   2841  HA  VAL   179      79.202  62.068  85.207  1.00  0.00           H  
ATOM   2842  HB  VAL   179      78.697  59.978  83.147  1.00  0.00           H  
ATOM   2843 HG11 VAL   179      81.175  60.099  84.921  1.00  0.00           H  
ATOM   2844 HG12 VAL   179      80.759  58.975  83.595  1.00  0.00           H  
ATOM   2845 HG13 VAL   179      81.284  60.548  83.181  1.00  0.00           H  
ATOM   2846 HG21 VAL   179      77.556  59.702  85.434  1.00  0.00           H  
ATOM   2847 HG22 VAL   179      78.622  58.419  85.063  1.00  0.00           H  
ATOM   2848 HG23 VAL   179      79.192  59.687  86.174  1.00  0.00           H  
ATOM   2849  N   SER   180      79.039  62.825  81.932  1.00  0.00           N  
ATOM   2850  CA  SER   180      79.510  63.756  80.834  1.00  0.00           C  
ATOM   2851  C   SER   180      79.376  65.216  81.173  1.00  0.00           C  
ATOM   2852  O   SER   180      80.201  66.010  80.726  1.00  0.00           O  
ATOM   2853  CB  SER   180      78.663  63.506  79.545  1.00  0.00           C  
ATOM   2854  OG  SER   180      78.758  62.203  79.003  1.00  0.00           O  
ATOM   2855  H   SER   180      78.121  62.442  81.759  1.00  0.00           H  
ATOM   2856  HA  SER   180      80.549  63.472  80.670  1.00  0.00           H  
ATOM   2857  HB2 SER   180      77.645  63.782  79.818  1.00  0.00           H  
ATOM   2858  HB3 SER   180      78.929  64.206  78.754  1.00  0.00           H  
ATOM   2859  HG  SER   180      77.959  61.806  79.359  1.00  0.00           H  
ATOM   2860  N   LYS   181      78.429  65.641  82.054  1.00  0.00           N  
ATOM   2861  CA  LYS   181      78.457  66.970  82.691  1.00  0.00           C  
ATOM   2862  C   LYS   181      79.561  67.104  83.728  1.00  0.00           C  
ATOM   2863  O   LYS   181      80.229  68.207  83.718  1.00  0.00           O  
ATOM   2864  CB  LYS   181      77.040  67.282  83.238  1.00  0.00           C  
ATOM   2865  CG  LYS   181      76.697  68.611  83.844  1.00  0.00           C  
ATOM   2866  CD  LYS   181      77.184  69.846  82.965  1.00  0.00           C  
ATOM   2867  CE  LYS   181      76.398  69.791  81.658  1.00  0.00           C  
ATOM   2868  NZ  LYS   181      76.824  71.007  80.897  1.00  0.00           N1+
ATOM   2869  H   LYS   181      77.636  65.063  82.290  1.00  0.00           H  
ATOM   2870  HA  LYS   181      78.566  67.696  81.884  1.00  0.00           H  
ATOM   2871  HB2 LYS   181      76.268  67.126  82.485  1.00  0.00           H  
ATOM   2872  HB3 LYS   181      76.825  66.463  83.924  1.00  0.00           H  
ATOM   2873  HG2 LYS   181      75.613  68.650  83.956  1.00  0.00           H  
ATOM   2874  HG3 LYS   181      77.145  68.683  84.835  1.00  0.00           H  
ATOM   2875  HD2 LYS   181      76.988  70.677  83.642  1.00  0.00           H  
ATOM   2876  HD3 LYS   181      78.243  69.745  82.726  1.00  0.00           H  
ATOM   2877  HE2 LYS   181      76.611  68.961  80.983  1.00  0.00           H  
ATOM   2878  HE3 LYS   181      75.340  69.746  81.919  1.00  0.00           H  
ATOM   2879  HZ1 LYS   181      76.386  71.016  79.987  1.00  0.00           H  
ATOM   2880  HZ2 LYS   181      76.494  71.865  81.315  1.00  0.00           H  
ATOM   2881  HZ3 LYS   181      77.800  71.121  80.662  1.00  0.00           H  
ATOM   2882  N   ILE   182      79.814  66.113  84.572  1.00  0.00           N  
ATOM   2883  CA  ILE   182      80.896  66.112  85.559  1.00  0.00           C  
ATOM   2884  C   ILE   182      82.247  66.174  84.815  1.00  0.00           C  
ATOM   2885  O   ILE   182      83.151  66.860  85.345  1.00  0.00           O  
ATOM   2886  CB  ILE   182      80.826  64.853  86.468  1.00  0.00           C  
ATOM   2887  CG1 ILE   182      79.546  64.898  87.264  1.00  0.00           C  
ATOM   2888  CG2 ILE   182      81.977  64.756  87.550  1.00  0.00           C  
ATOM   2889  CD1 ILE   182      79.438  63.507  88.008  1.00  0.00           C  
ATOM   2890  H   ILE   182      79.176  65.332  84.617  1.00  0.00           H  
ATOM   2891  HA  ILE   182      80.767  66.937  86.261  1.00  0.00           H  
ATOM   2892  HB  ILE   182      80.883  63.976  85.823  1.00  0.00           H  
ATOM   2893 HG12 ILE   182      79.544  65.688  88.014  1.00  0.00           H  
ATOM   2894 HG13 ILE   182      78.647  65.081  86.676  1.00  0.00           H  
ATOM   2895 HG21 ILE   182      81.865  65.457  88.377  1.00  0.00           H  
ATOM   2896 HG22 ILE   182      82.186  63.788  88.006  1.00  0.00           H  
ATOM   2897 HG23 ILE   182      82.937  65.167  87.237  1.00  0.00           H  
ATOM   2898 HD11 ILE   182      79.541  62.619  87.384  1.00  0.00           H  
ATOM   2899 HD12 ILE   182      80.152  63.608  88.826  1.00  0.00           H  
ATOM   2900 HD13 ILE   182      78.467  63.493  88.503  1.00  0.00           H  
ATOM   2901  N   ASN   183      82.439  65.587  83.552  1.00  0.00           N  
ATOM   2902  CA  ASN   183      83.592  65.708  82.656  1.00  0.00           C  
ATOM   2903  C   ASN   183      83.790  67.183  82.163  1.00  0.00           C  
ATOM   2904  O   ASN   183      84.887  67.605  82.030  1.00  0.00           O  
ATOM   2905  CB  ASN   183      83.451  64.811  81.463  1.00  0.00           C  
ATOM   2906  CG  ASN   183      84.641  64.886  80.562  1.00  0.00           C  
ATOM   2907  ND2 ASN   183      84.428  65.424  79.360  1.00  0.00           N  
ATOM   2908  OD1 ASN   183      85.721  64.440  80.874  1.00  0.00           O  
ATOM   2909  H   ASN   183      81.762  64.884  83.293  1.00  0.00           H  
ATOM   2910  HA  ASN   183      84.517  65.484  83.188  1.00  0.00           H  
ATOM   2911  HB2 ASN   183      83.351  63.789  81.830  1.00  0.00           H  
ATOM   2912  HB3 ASN   183      82.568  65.111  80.898  1.00  0.00           H  
ATOM   2913 HD21 ASN   183      85.129  65.464  78.636  1.00  0.00           H  
ATOM   2914 HD22 ASN   183      83.501  65.716  79.082  1.00  0.00           H  
ATOM   2915  N   GLU   184      82.705  67.970  81.950  1.00  0.00           N  
ATOM   2916  CA  GLU   184      82.885  69.399  81.675  1.00  0.00           C  
ATOM   2917  C   GLU   184      83.474  70.222  82.811  1.00  0.00           C  
ATOM   2918  O   GLU   184      84.465  70.850  82.571  1.00  0.00           O  
ATOM   2919  CB  GLU   184      81.597  70.023  81.173  1.00  0.00           C  
ATOM   2920  CG  GLU   184      81.802  71.356  80.444  1.00  0.00           C  
ATOM   2921  CD  GLU   184      80.528  72.058  79.938  1.00  0.00           C  
ATOM   2922  OE1 GLU   184      80.764  73.163  79.330  1.00  0.00           O  
ATOM   2923  OE2 GLU   184      79.396  71.490  80.062  1.00  0.00           O1-
ATOM   2924  H   GLU   184      81.778  67.572  81.998  1.00  0.00           H  
ATOM   2925  HA  GLU   184      83.546  69.528  80.818  1.00  0.00           H  
ATOM   2926  HB2 GLU   184      81.148  69.390  80.406  1.00  0.00           H  
ATOM   2927  HB3 GLU   184      80.969  70.283  82.024  1.00  0.00           H  
ATOM   2928  HG2 GLU   184      82.184  71.979  81.252  1.00  0.00           H  
ATOM   2929  HG3 GLU   184      82.494  71.179  79.621  1.00  0.00           H  
ATOM   2930  N   VAL   185      82.835  70.218  83.968  1.00  0.00           N  
ATOM   2931  CA  VAL   185      83.206  70.955  85.146  1.00  0.00           C  
ATOM   2932  C   VAL   185      84.517  70.572  85.795  1.00  0.00           C  
ATOM   2933  O   VAL   185      85.314  71.453  86.159  1.00  0.00           O  
ATOM   2934  CB  VAL   185      81.878  71.045  86.080  1.00  0.00           C  
ATOM   2935  CG1 VAL   185      81.784  69.712  86.913  1.00  0.00           C  
ATOM   2936  CG2 VAL   185      82.060  72.282  86.995  1.00  0.00           C  
ATOM   2937  H   VAL   185      82.100  69.528  84.030  1.00  0.00           H  
ATOM   2938  HA  VAL   185      83.288  71.983  84.794  1.00  0.00           H  
ATOM   2939  HB  VAL   185      80.942  71.127  85.528  1.00  0.00           H  
ATOM   2940 HG11 VAL   185      81.776  68.832  86.271  1.00  0.00           H  
ATOM   2941 HG12 VAL   185      82.604  69.718  87.630  1.00  0.00           H  
ATOM   2942 HG13 VAL   185      80.928  69.840  87.576  1.00  0.00           H  
ATOM   2943 HG21 VAL   185      81.863  73.170  86.393  1.00  0.00           H  
ATOM   2944 HG22 VAL   185      81.327  72.165  87.794  1.00  0.00           H  
ATOM   2945 HG23 VAL   185      83.051  72.410  87.433  1.00  0.00           H  
ATOM   2946  N   ILE   186      84.876  69.284  85.895  1.00  0.00           N  
ATOM   2947  CA  ILE   186      86.182  68.823  86.351  1.00  0.00           C  
ATOM   2948  C   ILE   186      87.350  69.474  85.642  1.00  0.00           C  
ATOM   2949  O   ILE   186      88.298  69.805  86.323  1.00  0.00           O  
ATOM   2950  CB  ILE   186      86.376  67.309  86.367  1.00  0.00           C  
ATOM   2951  CG1 ILE   186      87.694  66.744  86.971  1.00  0.00           C  
ATOM   2952  CG2 ILE   186      86.452  66.712  84.974  1.00  0.00           C  
ATOM   2953  CD1 ILE   186      87.815  66.968  88.512  1.00  0.00           C  
ATOM   2954  H   ILE   186      84.280  68.640  85.396  1.00  0.00           H  
ATOM   2955  HA  ILE   186      86.219  69.087  87.408  1.00  0.00           H  
ATOM   2956  HB  ILE   186      85.553  66.818  86.886  1.00  0.00           H  
ATOM   2957 HG12 ILE   186      87.614  65.662  86.861  1.00  0.00           H  
ATOM   2958 HG13 ILE   186      88.534  67.200  86.448  1.00  0.00           H  
ATOM   2959 HG21 ILE   186      87.349  66.978  84.414  1.00  0.00           H  
ATOM   2960 HG22 ILE   186      86.434  65.623  84.965  1.00  0.00           H  
ATOM   2961 HG23 ILE   186      85.591  67.054  84.399  1.00  0.00           H  
ATOM   2962 HD11 ILE   186      87.556  68.001  88.742  1.00  0.00           H  
ATOM   2963 HD12 ILE   186      87.086  66.259  88.907  1.00  0.00           H  
ATOM   2964 HD13 ILE   186      88.834  66.729  88.815  1.00  0.00           H  
ATOM   2965  N   GLY   187      87.202  69.802  84.374  1.00  0.00           N  
ATOM   2966  CA  GLY   187      88.285  70.110  83.438  1.00  0.00           C  
ATOM   2967  C   GLY   187      88.556  71.592  83.282  1.00  0.00           C  
ATOM   2968  O   GLY   187      88.540  72.437  84.155  1.00  0.00           O  
ATOM   2969  H   GLY   187      86.341  69.494  83.946  1.00  0.00           H  
ATOM   2970  HA2 GLY   187      89.230  69.634  83.704  1.00  0.00           H  
ATOM   2971  HA3 GLY   187      88.111  69.668  82.457  1.00  0.00           H  
ATOM   2972  N   ASP   188      88.867  71.990  82.053  1.00  0.00           N  
ATOM   2973  CA  ASP   188      89.341  73.335  81.589  1.00  0.00           C  
ATOM   2974  C   ASP   188      88.584  74.637  82.097  1.00  0.00           C  
ATOM   2975  O   ASP   188      89.139  75.713  82.323  1.00  0.00           O  
ATOM   2976  CB  ASP   188      89.627  73.311  80.094  1.00  0.00           C  
ATOM   2977  CG  ASP   188      88.338  73.464  79.270  1.00  0.00           C  
ATOM   2978  OD1 ASP   188      87.187  73.343  79.749  1.00  0.00           O  
ATOM   2979  OD2 ASP   188      88.533  73.707  78.071  1.00  0.00           O1-
ATOM   2980  H   ASP   188      88.758  71.227  81.401  1.00  0.00           H  
ATOM   2981  HA  ASP   188      90.375  73.453  81.913  1.00  0.00           H  
ATOM   2982  HB2 ASP   188      90.247  74.199  79.975  1.00  0.00           H  
ATOM   2983  HB3 ASP   188      90.066  72.356  79.806  1.00  0.00           H  
ATOM   2984  N   LYS   189      87.321  74.479  82.455  1.00  0.00           N  
ATOM   2985  CA  LYS   189      86.465  75.523  83.033  1.00  0.00           C  
ATOM   2986  C   LYS   189      86.929  76.072  84.453  1.00  0.00           C  
ATOM   2987  O   LYS   189      86.566  77.151  84.848  1.00  0.00           O  
ATOM   2988  CB  LYS   189      85.082  74.862  83.329  1.00  0.00           C  
ATOM   2989  CG  LYS   189      84.278  74.344  82.163  1.00  0.00           C  
ATOM   2990  CD  LYS   189      83.627  75.390  81.231  1.00  0.00           C  
ATOM   2991  CE  LYS   189      84.602  76.026  80.257  1.00  0.00           C  
ATOM   2992  NZ  LYS   189      85.231  75.038  79.319  1.00  0.00           N1+
ATOM   2993  H   LYS   189      86.906  73.584  82.239  1.00  0.00           H  
ATOM   2994  HA  LYS   189      86.424  76.377  82.357  1.00  0.00           H  
ATOM   2995  HB2 LYS   189      85.316  73.970  83.912  1.00  0.00           H  
ATOM   2996  HB3 LYS   189      84.469  75.459  84.005  1.00  0.00           H  
ATOM   2997  HG2 LYS   189      84.942  73.677  81.614  1.00  0.00           H  
ATOM   2998  HG3 LYS   189      83.514  73.730  82.638  1.00  0.00           H  
ATOM   2999  HD2 LYS   189      82.911  74.904  80.568  1.00  0.00           H  
ATOM   3000  HD3 LYS   189      83.128  76.151  81.830  1.00  0.00           H  
ATOM   3001  HE2 LYS   189      84.012  76.752  79.698  1.00  0.00           H  
ATOM   3002  HE3 LYS   189      85.227  76.727  80.811  1.00  0.00           H  
ATOM   3003  HZ1 LYS   189      85.757  75.534  78.614  1.00  0.00           H  
ATOM   3004  HZ2 LYS   189      85.814  74.384  79.822  1.00  0.00           H  
ATOM   3005  HZ3 LYS   189      84.561  74.563  78.730  1.00  0.00           H  
ATOM   3006  N   ILE   190      87.649  75.304  85.233  1.00  0.00           N  
ATOM   3007  CA  ILE   190      88.195  75.803  86.564  1.00  0.00           C  
ATOM   3008  C   ILE   190      89.381  76.778  86.176  1.00  0.00           C  
ATOM   3009  O   ILE   190      89.413  77.966  86.637  1.00  0.00           O  
ATOM   3010  CB  ILE   190      88.529  74.511  87.419  1.00  0.00           C  
ATOM   3011  CG1 ILE   190      87.129  73.795  87.523  1.00  0.00           C  
ATOM   3012  CG2 ILE   190      89.158  74.945  88.697  1.00  0.00           C  
ATOM   3013  CD1 ILE   190      87.119  72.733  88.601  1.00  0.00           C  
ATOM   3014  H   ILE   190      87.869  74.388  84.867  1.00  0.00           H  
ATOM   3015  HA  ILE   190      87.543  76.432  87.170  1.00  0.00           H  
ATOM   3016  HB  ILE   190      89.165  73.853  86.828  1.00  0.00           H  
ATOM   3017 HG12 ILE   190      86.311  74.457  87.807  1.00  0.00           H  
ATOM   3018 HG13 ILE   190      86.831  73.395  86.553  1.00  0.00           H  
ATOM   3019 HG21 ILE   190      88.424  75.408  89.355  1.00  0.00           H  
ATOM   3020 HG22 ILE   190      89.520  74.096  89.276  1.00  0.00           H  
ATOM   3021 HG23 ILE   190      89.999  75.604  88.478  1.00  0.00           H  
ATOM   3022 HD11 ILE   190      87.675  71.865  88.248  1.00  0.00           H  
ATOM   3023 HD12 ILE   190      87.571  73.096  89.525  1.00  0.00           H  
ATOM   3024 HD13 ILE   190      86.077  72.470  88.779  1.00  0.00           H  
ATOM   3025  N   GLY   191      90.332  76.321  85.341  1.00  0.00           N  
ATOM   3026  CA  GLY   191      91.389  77.179  84.805  1.00  0.00           C  
ATOM   3027  C   GLY   191      90.995  78.432  84.092  1.00  0.00           C  
ATOM   3028  O   GLY   191      91.616  79.446  84.235  1.00  0.00           O  
ATOM   3029  H   GLY   191      90.212  75.381  84.991  1.00  0.00           H  
ATOM   3030  HA2 GLY   191      92.116  77.381  85.591  1.00  0.00           H  
ATOM   3031  HA3 GLY   191      91.955  76.615  84.064  1.00  0.00           H  
ATOM   3032  N   MET   192      89.996  78.444  83.307  1.00  0.00           N  
ATOM   3033  CA  MET   192      89.420  79.664  82.787  1.00  0.00           C  
ATOM   3034  C   MET   192      88.877  80.581  83.901  1.00  0.00           C  
ATOM   3035  O   MET   192      88.951  81.800  83.778  1.00  0.00           O  
ATOM   3036  CB  MET   192      88.301  79.306  81.821  1.00  0.00           C  
ATOM   3037  CG  MET   192      88.823  78.864  80.484  1.00  0.00           C  
ATOM   3038  SD  MET   192      87.515  78.034  79.561  1.00  0.00           S  
ATOM   3039  CE  MET   192      86.242  79.349  79.388  1.00  0.00           C  
ATOM   3040  H   MET   192      89.747  77.537  82.939  1.00  0.00           H  
ATOM   3041  HA  MET   192      90.199  80.162  82.210  1.00  0.00           H  
ATOM   3042  HB2 MET   192      87.640  78.549  82.242  1.00  0.00           H  
ATOM   3043  HB3 MET   192      87.622  80.157  81.771  1.00  0.00           H  
ATOM   3044  HG2 MET   192      89.089  79.778  79.953  1.00  0.00           H  
ATOM   3045  HG3 MET   192      89.695  78.221  80.613  1.00  0.00           H  
ATOM   3046  HE1 MET   192      85.473  79.042  78.680  1.00  0.00           H  
ATOM   3047  HE2 MET   192      85.836  79.472  80.392  1.00  0.00           H  
ATOM   3048  HE3 MET   192      86.709  80.276  79.053  1.00  0.00           H  
ATOM   3049  N   PHE   193      88.438  80.037  84.982  1.00  0.00           N  
ATOM   3050  CA  PHE   193      87.847  80.865  86.097  1.00  0.00           C  
ATOM   3051  C   PHE   193      88.946  81.566  86.899  1.00  0.00           C  
ATOM   3052  O   PHE   193      88.884  82.728  87.212  1.00  0.00           O  
ATOM   3053  CB  PHE   193      86.888  80.046  86.929  1.00  0.00           C  
ATOM   3054  CG  PHE   193      86.442  80.840  88.158  1.00  0.00           C  
ATOM   3055  CD1 PHE   193      85.329  81.690  88.009  1.00  0.00           C  
ATOM   3056  CD2 PHE   193      87.000  80.760  89.416  1.00  0.00           C  
ATOM   3057  CE1 PHE   193      84.898  82.483  89.069  1.00  0.00           C  
ATOM   3058  CE2 PHE   193      86.514  81.472  90.520  1.00  0.00           C  
ATOM   3059  CZ  PHE   193      85.393  82.337  90.342  1.00  0.00           C  
ATOM   3060  H   PHE   193      88.560  79.036  85.015  1.00  0.00           H  
ATOM   3061  HA  PHE   193      87.247  81.564  85.514  1.00  0.00           H  
ATOM   3062  HB2 PHE   193      86.055  79.697  86.317  1.00  0.00           H  
ATOM   3063  HB3 PHE   193      87.390  79.108  87.158  1.00  0.00           H  
ATOM   3064  HD1 PHE   193      84.911  81.750  87.015  1.00  0.00           H  
ATOM   3065  HD2 PHE   193      87.879  80.157  89.598  1.00  0.00           H  
ATOM   3066  HE1 PHE   193      84.147  83.216  88.814  1.00  0.00           H  
ATOM   3067  HE2 PHE   193      87.024  81.351  91.465  1.00  0.00           H  
ATOM   3068  HZ  PHE   193      85.093  82.908  91.209  1.00  0.00           H  
ATOM   3069  N   PHE   194      90.133  80.972  87.129  1.00  0.00           N  
ATOM   3070  CA  PHE   194      91.303  81.554  87.760  1.00  0.00           C  
ATOM   3071  C   PHE   194      92.006  82.606  86.884  1.00  0.00           C  
ATOM   3072  O   PHE   194      92.557  83.592  87.444  1.00  0.00           O  
ATOM   3073  CB  PHE   194      92.366  80.530  88.244  1.00  0.00           C  
ATOM   3074  CG  PHE   194      91.863  79.635  89.404  1.00  0.00           C  
ATOM   3075  CD1 PHE   194      91.616  78.286  89.201  1.00  0.00           C  
ATOM   3076  CD2 PHE   194      91.918  80.122  90.708  1.00  0.00           C  
ATOM   3077  CE1 PHE   194      91.182  77.436  90.273  1.00  0.00           C  
ATOM   3078  CE2 PHE   194      91.659  79.255  91.807  1.00  0.00           C  
ATOM   3079  CZ  PHE   194      91.180  77.963  91.578  1.00  0.00           C  
ATOM   3080  H   PHE   194      90.119  79.977  86.953  1.00  0.00           H  
ATOM   3081  HA  PHE   194      91.030  82.217  88.581  1.00  0.00           H  
ATOM   3082  HB2 PHE   194      92.657  79.876  87.422  1.00  0.00           H  
ATOM   3083  HB3 PHE   194      93.303  80.972  88.581  1.00  0.00           H  
ATOM   3084  HD1 PHE   194      91.876  77.806  88.270  1.00  0.00           H  
ATOM   3085  HD2 PHE   194      92.072  81.181  90.852  1.00  0.00           H  
ATOM   3086  HE1 PHE   194      90.981  76.402  90.034  1.00  0.00           H  
ATOM   3087  HE2 PHE   194      91.569  79.665  92.801  1.00  0.00           H  
ATOM   3088  HZ  PHE   194      90.916  77.309  92.396  1.00  0.00           H  
ATOM   3089  N   GLN   195      92.047  82.378  85.588  1.00  0.00           N  
ATOM   3090  CA  GLN   195      92.577  83.204  84.523  1.00  0.00           C  
ATOM   3091  C   GLN   195      91.636  84.407  84.417  1.00  0.00           C  
ATOM   3092  O   GLN   195      92.069  85.565  84.508  1.00  0.00           O  
ATOM   3093  CB  GLN   195      92.739  82.215  83.253  1.00  0.00           C  
ATOM   3094  CG  GLN   195      93.301  82.913  81.974  1.00  0.00           C  
ATOM   3095  CD  GLN   195      92.494  84.018  81.336  1.00  0.00           C  
ATOM   3096  NE2 GLN   195      93.188  84.842  80.619  1.00  0.00           N  
ATOM   3097  OE1 GLN   195      91.331  84.187  81.567  1.00  0.00           O  
ATOM   3098  H   GLN   195      91.965  81.406  85.328  1.00  0.00           H  
ATOM   3099  HA  GLN   195      93.533  83.642  84.814  1.00  0.00           H  
ATOM   3100  HB2 GLN   195      93.347  81.363  83.559  1.00  0.00           H  
ATOM   3101  HB3 GLN   195      91.764  81.811  82.980  1.00  0.00           H  
ATOM   3102  HG2 GLN   195      94.259  83.350  82.254  1.00  0.00           H  
ATOM   3103  HG3 GLN   195      93.317  82.143  81.203  1.00  0.00           H  
ATOM   3104 HE21 GLN   195      94.176  84.661  80.504  1.00  0.00           H  
ATOM   3105 HE22 GLN   195      92.753  85.575  80.079  1.00  0.00           H  
ATOM   3106  N   SER   196      90.331  84.207  84.331  1.00  0.00           N  
ATOM   3107  CA  SER   196      89.442  85.361  84.290  1.00  0.00           C  
ATOM   3108  C   SER   196      89.494  86.098  85.638  1.00  0.00           C  
ATOM   3109  O   SER   196      89.579  87.344  85.620  1.00  0.00           O  
ATOM   3110  CB  SER   196      87.983  84.877  83.991  1.00  0.00           C  
ATOM   3111  OG  SER   196      87.785  84.185  82.861  1.00  0.00           O  
ATOM   3112  H   SER   196      90.019  83.247  84.312  1.00  0.00           H  
ATOM   3113  HA  SER   196      89.708  86.088  83.523  1.00  0.00           H  
ATOM   3114  HB2 SER   196      87.621  84.263  84.816  1.00  0.00           H  
ATOM   3115  HB3 SER   196      87.362  85.769  83.921  1.00  0.00           H  
ATOM   3116  HG  SER   196      88.164  83.304  82.914  1.00  0.00           H  
ATOM   3117  N   MET   197      89.495  85.495  86.813  1.00  0.00           N  
ATOM   3118  CA  MET   197      89.757  86.140  88.077  1.00  0.00           C  
ATOM   3119  C   MET   197      91.062  86.965  88.192  1.00  0.00           C  
ATOM   3120  O   MET   197      91.076  88.124  88.557  1.00  0.00           O  
ATOM   3121  CB  MET   197      89.642  85.069  89.246  1.00  0.00           C  
ATOM   3122  CG  MET   197      88.213  84.576  89.496  1.00  0.00           C  
ATOM   3123  SD  MET   197      87.339  85.387  90.800  1.00  0.00           S  
ATOM   3124  CE  MET   197      87.326  87.171  90.410  1.00  0.00           C  
ATOM   3125  H   MET   197      89.305  84.503  86.802  1.00  0.00           H  
ATOM   3126  HA  MET   197      88.988  86.896  88.234  1.00  0.00           H  
ATOM   3127  HB2 MET   197      90.194  84.201  88.886  1.00  0.00           H  
ATOM   3128  HB3 MET   197      90.154  85.461  90.125  1.00  0.00           H  
ATOM   3129  HG2 MET   197      87.634  84.860  88.618  1.00  0.00           H  
ATOM   3130  HG3 MET   197      88.234  83.503  89.685  1.00  0.00           H  
ATOM   3131  HE1 MET   197      86.916  87.488  89.451  1.00  0.00           H  
ATOM   3132  HE2 MET   197      86.793  87.661  91.225  1.00  0.00           H  
ATOM   3133  HE3 MET   197      88.311  87.608  90.571  1.00  0.00           H  
ATOM   3134  N   ALA   198      92.173  86.366  87.889  1.00  0.00           N  
ATOM   3135  CA  ALA   198      93.397  87.113  87.675  1.00  0.00           C  
ATOM   3136  C   ALA   198      93.361  88.378  86.776  1.00  0.00           C  
ATOM   3137  O   ALA   198      93.996  89.358  87.098  1.00  0.00           O  
ATOM   3138  CB  ALA   198      94.511  86.142  87.234  1.00  0.00           C  
ATOM   3139  H   ALA   198      92.230  85.362  87.803  1.00  0.00           H  
ATOM   3140  HA  ALA   198      93.594  87.495  88.677  1.00  0.00           H  
ATOM   3141  HB1 ALA   198      94.239  85.722  86.266  1.00  0.00           H  
ATOM   3142  HB2 ALA   198      95.446  86.687  87.109  1.00  0.00           H  
ATOM   3143  HB3 ALA   198      94.722  85.470  88.066  1.00  0.00           H  
ATOM   3144  N   THR   199      92.610  88.289  85.671  1.00  0.00           N  
ATOM   3145  CA  THR   199      92.434  89.468  84.730  1.00  0.00           C  
ATOM   3146  C   THR   199      91.621  90.566  85.371  1.00  0.00           C  
ATOM   3147  O   THR   199      91.862  91.767  85.239  1.00  0.00           O  
ATOM   3148  CB  THR   199      91.759  89.040  83.388  1.00  0.00           C  
ATOM   3149  CG2 THR   199      91.533  90.125  82.360  1.00  0.00           C  
ATOM   3150  OG1 THR   199      92.612  88.054  82.870  1.00  0.00           O  
ATOM   3151  H   THR   199      91.948  87.528  85.630  1.00  0.00           H  
ATOM   3152  HA  THR   199      93.413  89.921  84.575  1.00  0.00           H  
ATOM   3153  HB  THR   199      90.797  88.593  83.640  1.00  0.00           H  
ATOM   3154  HG1 THR   199      92.739  87.418  83.578  1.00  0.00           H  
ATOM   3155 HG21 THR   199      90.651  90.746  82.523  1.00  0.00           H  
ATOM   3156 HG22 THR   199      92.478  90.668  82.358  1.00  0.00           H  
ATOM   3157 HG23 THR   199      91.493  89.652  81.379  1.00  0.00           H  
ATOM   3158  N   PHE   200      90.566  90.116  86.132  1.00  0.00           N  
ATOM   3159  CA  PHE   200      89.779  91.003  86.986  1.00  0.00           C  
ATOM   3160  C   PHE   200      90.507  91.626  88.149  1.00  0.00           C  
ATOM   3161  O   PHE   200      90.290  92.817  88.323  1.00  0.00           O  
ATOM   3162  CB  PHE   200      88.486  90.200  87.419  1.00  0.00           C  
ATOM   3163  CG  PHE   200      87.581  90.950  88.406  1.00  0.00           C  
ATOM   3164  CD1 PHE   200      86.654  91.931  87.924  1.00  0.00           C  
ATOM   3165  CD2 PHE   200      87.622  90.546  89.755  1.00  0.00           C  
ATOM   3166  CE1 PHE   200      85.814  92.572  88.894  1.00  0.00           C  
ATOM   3167  CE2 PHE   200      86.713  91.139  90.680  1.00  0.00           C  
ATOM   3168  CZ  PHE   200      85.861  92.204  90.237  1.00  0.00           C  
ATOM   3169  H   PHE   200      90.633  89.139  86.377  1.00  0.00           H  
ATOM   3170  HA  PHE   200      89.424  91.822  86.359  1.00  0.00           H  
ATOM   3171  HB2 PHE   200      87.797  90.084  86.582  1.00  0.00           H  
ATOM   3172  HB3 PHE   200      88.703  89.195  87.784  1.00  0.00           H  
ATOM   3173  HD1 PHE   200      86.611  92.133  86.865  1.00  0.00           H  
ATOM   3174  HD2 PHE   200      88.409  89.877  90.073  1.00  0.00           H  
ATOM   3175  HE1 PHE   200      85.056  93.284  88.601  1.00  0.00           H  
ATOM   3176  HE2 PHE   200      86.658  90.874  91.726  1.00  0.00           H  
ATOM   3177  HZ  PHE   200      85.216  92.677  90.961  1.00  0.00           H  
ATOM   3178  N   PHE   201      91.387  90.912  88.909  1.00  0.00           N  
ATOM   3179  CA  PHE   201      92.116  91.435  90.068  1.00  0.00           C  
ATOM   3180  C   PHE   201      93.096  92.486  89.679  1.00  0.00           C  
ATOM   3181  O   PHE   201      92.902  93.654  90.001  1.00  0.00           O  
ATOM   3182  CB  PHE   201      92.556  90.343  90.945  1.00  0.00           C  
ATOM   3183  CG  PHE   201      91.386  89.569  91.564  1.00  0.00           C  
ATOM   3184  CD1 PHE   201      90.330  90.287  92.185  1.00  0.00           C  
ATOM   3185  CD2 PHE   201      91.410  88.195  91.622  1.00  0.00           C  
ATOM   3186  CE1 PHE   201      89.280  89.665  92.887  1.00  0.00           C  
ATOM   3187  CE2 PHE   201      90.347  87.565  92.333  1.00  0.00           C  
ATOM   3188  CZ  PHE   201      89.322  88.270  92.978  1.00  0.00           C  
ATOM   3189  H   PHE   201      91.440  89.932  88.671  1.00  0.00           H  
ATOM   3190  HA  PHE   201      91.481  92.072  90.684  1.00  0.00           H  
ATOM   3191  HB2 PHE   201      93.168  89.631  90.391  1.00  0.00           H  
ATOM   3192  HB3 PHE   201      93.180  90.885  91.656  1.00  0.00           H  
ATOM   3193  HD1 PHE   201      90.290  91.363  92.103  1.00  0.00           H  
ATOM   3194  HD2 PHE   201      92.248  87.640  91.228  1.00  0.00           H  
ATOM   3195  HE1 PHE   201      88.433  90.188  93.308  1.00  0.00           H  
ATOM   3196  HE2 PHE   201      90.370  86.493  92.206  1.00  0.00           H  
ATOM   3197  HZ  PHE   201      88.444  87.799  93.394  1.00  0.00           H  
ATOM   3198  N   THR   202      94.139  92.079  88.883  1.00  0.00           N  
ATOM   3199  CA  THR   202      95.193  93.098  88.364  1.00  0.00           C  
ATOM   3200  C   THR   202      94.739  94.151  87.445  1.00  0.00           C  
ATOM   3201  O   THR   202      95.386  95.237  87.415  1.00  0.00           O  
ATOM   3202  CB  THR   202      96.397  92.304  87.787  1.00  0.00           C  
ATOM   3203  CG2 THR   202      97.130  91.518  88.866  1.00  0.00           C  
ATOM   3204  OG1 THR   202      96.004  91.581  86.746  1.00  0.00           O  
ATOM   3205  H   THR   202      94.133  91.112  88.587  1.00  0.00           H  
ATOM   3206  HA  THR   202      95.652  93.696  89.151  1.00  0.00           H  
ATOM   3207  HB  THR   202      97.182  92.978  87.446  1.00  0.00           H  
ATOM   3208  HG1 THR   202      95.831  90.661  86.956  1.00  0.00           H  
ATOM   3209 HG21 THR   202      98.007  91.146  88.338  1.00  0.00           H  
ATOM   3210 HG22 THR   202      97.536  92.275  89.537  1.00  0.00           H  
ATOM   3211 HG23 THR   202      96.533  90.712  89.294  1.00  0.00           H  
ATOM   3212  N   GLY   203      93.578  94.012  86.770  1.00  0.00           N  
ATOM   3213  CA  GLY   203      93.062  95.106  85.872  1.00  0.00           C  
ATOM   3214  C   GLY   203      92.494  96.325  86.562  1.00  0.00           C  
ATOM   3215  O   GLY   203      92.833  97.466  86.174  1.00  0.00           O  
ATOM   3216  H   GLY   203      92.952  93.218  86.776  1.00  0.00           H  
ATOM   3217  HA2 GLY   203      93.836  95.497  85.212  1.00  0.00           H  
ATOM   3218  HA3 GLY   203      92.268  94.704  85.243  1.00  0.00           H  
ATOM   3219  N   PHE   204      91.774  96.071  87.644  1.00  0.00           N  
ATOM   3220  CA  PHE   204      91.399  97.073  88.585  1.00  0.00           C  
ATOM   3221  C   PHE   204      92.679  97.570  89.380  1.00  0.00           C  
ATOM   3222  O   PHE   204      92.646  98.801  89.687  1.00  0.00           O  
ATOM   3223  CB  PHE   204      90.329  96.548  89.643  1.00  0.00           C  
ATOM   3224  CG  PHE   204      88.893  96.291  89.135  1.00  0.00           C  
ATOM   3225  CD1 PHE   204      88.553  95.603  87.942  1.00  0.00           C  
ATOM   3226  CD2 PHE   204      87.862  96.804  89.979  1.00  0.00           C  
ATOM   3227  CE1 PHE   204      87.172  95.456  87.621  1.00  0.00           C  
ATOM   3228  CE2 PHE   204      86.502  96.545  89.673  1.00  0.00           C  
ATOM   3229  CZ  PHE   204      86.175  96.010  88.420  1.00  0.00           C  
ATOM   3230  H   PHE   204      91.526  95.144  87.958  1.00  0.00           H  
ATOM   3231  HA  PHE   204      90.960  97.922  88.062  1.00  0.00           H  
ATOM   3232  HB2 PHE   204      90.696  95.538  89.825  1.00  0.00           H  
ATOM   3233  HB3 PHE   204      90.274  97.133  90.562  1.00  0.00           H  
ATOM   3234  HD1 PHE   204      89.285  95.112  87.318  1.00  0.00           H  
ATOM   3235  HD2 PHE   204      88.140  97.322  90.885  1.00  0.00           H  
ATOM   3236  HE1 PHE   204      86.942  94.865  86.746  1.00  0.00           H  
ATOM   3237  HE2 PHE   204      85.819  96.710  90.492  1.00  0.00           H  
ATOM   3238  HZ  PHE   204      85.128  95.992  88.160  1.00  0.00           H  
ATOM   3239  N   ILE   205      93.809  96.852  89.587  1.00  0.00           N  
ATOM   3240  CA  ILE   205      95.023  97.302  90.272  1.00  0.00           C  
ATOM   3241  C   ILE   205      95.758  98.296  89.365  1.00  0.00           C  
ATOM   3242  O   ILE   205      96.123  99.378  89.885  1.00  0.00           O  
ATOM   3243  CB  ILE   205      95.934  96.132  90.739  1.00  0.00           C  
ATOM   3244  CG1 ILE   205      95.275  95.279  91.845  1.00  0.00           C  
ATOM   3245  CG2 ILE   205      97.340  96.644  91.220  1.00  0.00           C  
ATOM   3246  CD1 ILE   205      96.011  94.036  92.052  1.00  0.00           C  
ATOM   3247  H   ILE   205      93.874  95.886  89.295  1.00  0.00           H  
ATOM   3248  HA  ILE   205      94.702  97.889  91.133  1.00  0.00           H  
ATOM   3249  HB  ILE   205      96.158  95.545  89.847  1.00  0.00           H  
ATOM   3250 HG12 ILE   205      95.339  95.828  92.785  1.00  0.00           H  
ATOM   3251 HG13 ILE   205      94.216  95.026  91.804  1.00  0.00           H  
ATOM   3252 HG21 ILE   205      97.894  96.992  90.348  1.00  0.00           H  
ATOM   3253 HG22 ILE   205      97.303  97.433  91.971  1.00  0.00           H  
ATOM   3254 HG23 ILE   205      97.957  95.903  91.728  1.00  0.00           H  
ATOM   3255 HD11 ILE   205      96.651  93.750  91.217  1.00  0.00           H  
ATOM   3256 HD12 ILE   205      96.674  93.984  92.916  1.00  0.00           H  
ATOM   3257 HD13 ILE   205      95.338  93.191  92.194  1.00  0.00           H  
ATOM   3258  N   VAL   206      95.958  97.938  88.067  1.00  0.00           N  
ATOM   3259  CA  VAL   206      96.501  98.939  87.180  1.00  0.00           C  
ATOM   3260  C   VAL   206      95.671 100.265  87.242  1.00  0.00           C  
ATOM   3261  O   VAL   206      96.308 101.282  87.402  1.00  0.00           O  
ATOM   3262  CB  VAL   206      96.568  98.427  85.704  1.00  0.00           C  
ATOM   3263  CG1 VAL   206      96.993  99.613  84.774  1.00  0.00           C  
ATOM   3264  CG2 VAL   206      97.643  97.272  85.562  1.00  0.00           C  
ATOM   3265  H   VAL   206      95.661  97.007  87.809  1.00  0.00           H  
ATOM   3266  HA  VAL   206      97.411  99.317  87.647  1.00  0.00           H  
ATOM   3267  HB  VAL   206      95.656  98.001  85.284  1.00  0.00           H  
ATOM   3268 HG11 VAL   206      97.117  99.287  83.741  1.00  0.00           H  
ATOM   3269 HG12 VAL   206      96.276 100.433  84.745  1.00  0.00           H  
ATOM   3270 HG13 VAL   206      97.888 100.186  85.018  1.00  0.00           H  
ATOM   3271 HG21 VAL   206      97.481  96.409  86.209  1.00  0.00           H  
ATOM   3272 HG22 VAL   206      97.695  96.904  84.538  1.00  0.00           H  
ATOM   3273 HG23 VAL   206      98.586  97.690  85.916  1.00  0.00           H  
ATOM   3274  N   GLY   207      94.348 100.148  87.120  1.00  0.00           N  
ATOM   3275  CA  GLY   207      93.442 101.329  87.327  1.00  0.00           C  
ATOM   3276  C   GLY   207      93.804 102.155  88.592  1.00  0.00           C  
ATOM   3277  O   GLY   207      94.215 103.293  88.370  1.00  0.00           O  
ATOM   3278  H   GLY   207      93.855  99.284  86.950  1.00  0.00           H  
ATOM   3279  HA2 GLY   207      93.456 101.880  86.386  1.00  0.00           H  
ATOM   3280  HA3 GLY   207      92.429 100.940  87.429  1.00  0.00           H  
ATOM   3281  N   PHE   208      93.681 101.637  89.845  1.00  0.00           N  
ATOM   3282  CA  PHE   208      93.932 102.433  91.005  1.00  0.00           C  
ATOM   3283  C   PHE   208      95.423 102.914  91.105  1.00  0.00           C  
ATOM   3284  O   PHE   208      95.602 104.072  91.450  1.00  0.00           O  
ATOM   3285  CB  PHE   208      93.577 101.703  92.254  1.00  0.00           C  
ATOM   3286  CG  PHE   208      92.035 101.675  92.583  1.00  0.00           C  
ATOM   3287  CD1 PHE   208      91.562 102.186  93.781  1.00  0.00           C  
ATOM   3288  CD2 PHE   208      91.108 100.937  91.800  1.00  0.00           C  
ATOM   3289  CE1 PHE   208      90.202 102.126  94.071  1.00  0.00           C  
ATOM   3290  CE2 PHE   208      89.722 100.957  92.077  1.00  0.00           C  
ATOM   3291  CZ  PHE   208      89.289 101.440  93.276  1.00  0.00           C  
ATOM   3292  H   PHE   208      93.266 100.718  89.882  1.00  0.00           H  
ATOM   3293  HA  PHE   208      93.416 103.391  90.950  1.00  0.00           H  
ATOM   3294  HB2 PHE   208      93.998 100.713  92.078  1.00  0.00           H  
ATOM   3295  HB3 PHE   208      94.135 102.116  93.093  1.00  0.00           H  
ATOM   3296  HD1 PHE   208      92.284 102.660  94.428  1.00  0.00           H  
ATOM   3297  HD2 PHE   208      91.346 100.497  90.843  1.00  0.00           H  
ATOM   3298  HE1 PHE   208      89.761 102.583  94.945  1.00  0.00           H  
ATOM   3299  HE2 PHE   208      88.995 100.585  91.369  1.00  0.00           H  
ATOM   3300  HZ  PHE   208      88.230 101.465  93.489  1.00  0.00           H  
ATOM   3301  N   THR   209      96.434 102.114  90.636  1.00  0.00           N  
ATOM   3302  CA  THR   209      97.898 102.380  90.865  1.00  0.00           C  
ATOM   3303  C   THR   209      98.526 103.336  89.814  1.00  0.00           C  
ATOM   3304  O   THR   209      99.285 104.250  90.182  1.00  0.00           O  
ATOM   3305  CB  THR   209      98.807 101.165  91.209  1.00  0.00           C  
ATOM   3306  CG2 THR   209      98.364 100.524  92.464  1.00  0.00           C  
ATOM   3307  OG1 THR   209      98.726 100.177  90.182  1.00  0.00           O  
ATOM   3308  H   THR   209      96.167 101.205  90.287  1.00  0.00           H  
ATOM   3309  HA  THR   209      97.879 102.909  91.819  1.00  0.00           H  
ATOM   3310  HB  THR   209      99.796 101.606  91.333  1.00  0.00           H  
ATOM   3311  HG1 THR   209      97.789  99.965  90.181  1.00  0.00           H  
ATOM   3312 HG21 THR   209      97.377 100.093  92.301  1.00  0.00           H  
ATOM   3313 HG22 THR   209      99.007  99.664  92.654  1.00  0.00           H  
ATOM   3314 HG23 THR   209      98.330 101.246  93.280  1.00  0.00           H  
ATOM   3315  N   ARG   210      98.093 103.277  88.542  1.00  0.00           N  
ATOM   3316  CA  ARG   210      98.504 104.191  87.518  1.00  0.00           C  
ATOM   3317  C   ARG   210      97.601 105.368  87.181  1.00  0.00           C  
ATOM   3318  O   ARG   210      97.991 106.334  86.535  1.00  0.00           O  
ATOM   3319  CB  ARG   210      98.666 103.396  86.216  1.00  0.00           C  
ATOM   3320  CG  ARG   210      99.765 102.383  86.326  1.00  0.00           C  
ATOM   3321  CD  ARG   210     101.157 103.120  86.223  1.00  0.00           C  
ATOM   3322  NE  ARG   210     102.277 102.235  85.831  1.00  0.00           N  
ATOM   3323  CZ  ARG   210     103.038 102.225  84.794  1.00  0.00           C  
ATOM   3324  NH1 ARG   210     102.877 103.002  83.728  1.00  0.00           N1+
ATOM   3325  NH2 ARG   210     103.974 101.317  84.690  1.00  0.00           N  
ATOM   3326  H   ARG   210      97.561 102.483  88.214  1.00  0.00           H  
ATOM   3327  HA  ARG   210      99.409 104.742  87.770  1.00  0.00           H  
ATOM   3328  HB2 ARG   210      97.772 102.805  86.011  1.00  0.00           H  
ATOM   3329  HB3 ARG   210      98.897 104.011  85.345  1.00  0.00           H  
ATOM   3330  HG2 ARG   210      99.695 101.823  87.258  1.00  0.00           H  
ATOM   3331  HG3 ARG   210      99.696 101.711  85.470  1.00  0.00           H  
ATOM   3332  HD2 ARG   210     101.083 103.995  85.577  1.00  0.00           H  
ATOM   3333  HD3 ARG   210     101.423 103.484  87.215  1.00  0.00           H  
ATOM   3334  HE  ARG   210     102.650 101.632  86.550  1.00  0.00           H  
ATOM   3335 HH11 ARG   210     103.640 103.180  83.091  1.00  0.00           H  
ATOM   3336 HH12 ARG   210     102.174 103.726  83.702  1.00  0.00           H  
ATOM   3337 HH21 ARG   210     104.294 101.242  83.736  1.00  0.00           H  
ATOM   3338 HH22 ARG   210     104.344 100.856  85.509  1.00  0.00           H  
ATOM   3339  N   GLY   211      96.385 105.344  87.811  1.00  0.00           N  
ATOM   3340  CA  GLY   211      95.380 106.430  87.643  1.00  0.00           C  
ATOM   3341  C   GLY   211      94.087 106.398  88.505  1.00  0.00           C  
ATOM   3342  O   GLY   211      92.982 106.112  88.013  1.00  0.00           O  
ATOM   3343  H   GLY   211      96.111 104.499  88.295  1.00  0.00           H  
ATOM   3344  HA2 GLY   211      95.915 107.305  88.014  1.00  0.00           H  
ATOM   3345  HA3 GLY   211      95.116 106.674  86.614  1.00  0.00           H  
ATOM   3346  N   TRP   212      94.240 106.563  89.830  1.00  0.00           N  
ATOM   3347  CA  TRP   212      93.141 106.426  90.736  1.00  0.00           C  
ATOM   3348  C   TRP   212      92.014 107.396  90.410  1.00  0.00           C  
ATOM   3349  O   TRP   212      90.839 107.081  90.335  1.00  0.00           O  
ATOM   3350  CB  TRP   212      93.649 106.626  92.182  1.00  0.00           C  
ATOM   3351  CG  TRP   212      92.594 107.021  93.303  1.00  0.00           C  
ATOM   3352  CD1 TRP   212      91.856 106.141  93.968  1.00  0.00           C  
ATOM   3353  CD2 TRP   212      92.171 108.304  93.748  1.00  0.00           C  
ATOM   3354  CE2 TRP   212      91.227 108.159  94.841  1.00  0.00           C  
ATOM   3355  CE3 TRP   212      92.535 109.625  93.355  1.00  0.00           C  
ATOM   3356  NE1 TRP   212      91.019 106.776  94.924  1.00  0.00           N  
ATOM   3357  CZ2 TRP   212      90.562 109.228  95.412  1.00  0.00           C  
ATOM   3358  CZ3 TRP   212      91.993 110.727  94.045  1.00  0.00           C  
ATOM   3359  CH2 TRP   212      90.976 110.502  95.028  1.00  0.00           C  
ATOM   3360  H   TRP   212      95.209 106.685  90.083  1.00  0.00           H  
ATOM   3361  HA  TRP   212      92.644 105.462  90.621  1.00  0.00           H  
ATOM   3362  HB2 TRP   212      94.119 105.702  92.518  1.00  0.00           H  
ATOM   3363  HB3 TRP   212      94.311 107.491  92.162  1.00  0.00           H  
ATOM   3364  HD1 TRP   212      91.835 105.102  93.672  1.00  0.00           H  
ATOM   3365  HE1 TRP   212      90.224 106.300  95.328  1.00  0.00           H  
ATOM   3366  HE3 TRP   212      93.248 109.817  92.566  1.00  0.00           H  
ATOM   3367  HZ2 TRP   212      89.826 109.101  96.192  1.00  0.00           H  
ATOM   3368  HZ3 TRP   212      92.116 111.713  93.625  1.00  0.00           H  
ATOM   3369  HH2 TRP   212      90.452 111.301  95.529  1.00  0.00           H  
ATOM   3370  N   LYS   213      92.372 108.667  90.037  1.00  0.00           N  
ATOM   3371  CA  LYS   213      91.421 109.755  89.910  1.00  0.00           C  
ATOM   3372  C   LYS   213      90.491 109.493  88.727  1.00  0.00           C  
ATOM   3373  O   LYS   213      89.322 109.953  88.707  1.00  0.00           O  
ATOM   3374  CB  LYS   213      92.188 111.117  89.843  1.00  0.00           C  
ATOM   3375  CG  LYS   213      91.359 112.395  90.150  1.00  0.00           C  
ATOM   3376  CD  LYS   213      92.262 113.663  90.144  1.00  0.00           C  
ATOM   3377  CE  LYS   213      91.517 114.782  90.968  1.00  0.00           C  
ATOM   3378  NZ  LYS   213      92.376 115.969  91.234  1.00  0.00           N1+
ATOM   3379  H   LYS   213      93.362 108.850  90.114  1.00  0.00           H  
ATOM   3380  HA  LYS   213      90.782 109.859  90.787  1.00  0.00           H  
ATOM   3381  HB2 LYS   213      93.004 110.861  90.517  1.00  0.00           H  
ATOM   3382  HB3 LYS   213      92.589 111.399  88.869  1.00  0.00           H  
ATOM   3383  HG2 LYS   213      90.457 112.564  89.562  1.00  0.00           H  
ATOM   3384  HG3 LYS   213      90.956 112.211  91.145  1.00  0.00           H  
ATOM   3385  HD2 LYS   213      93.232 113.430  90.583  1.00  0.00           H  
ATOM   3386  HD3 LYS   213      92.486 114.050  89.149  1.00  0.00           H  
ATOM   3387  HE2 LYS   213      90.601 115.080  90.458  1.00  0.00           H  
ATOM   3388  HE3 LYS   213      91.153 114.278  91.863  1.00  0.00           H  
ATOM   3389  HZ1 LYS   213      92.961 116.042  90.415  1.00  0.00           H  
ATOM   3390  HZ2 LYS   213      91.810 116.782  91.432  1.00  0.00           H  
ATOM   3391  HZ3 LYS   213      93.016 115.785  91.993  1.00  0.00           H  
ATOM   3392  N   LEU   214      91.032 108.782  87.672  1.00  0.00           N  
ATOM   3393  CA  LEU   214      90.204 108.205  86.513  1.00  0.00           C  
ATOM   3394  C   LEU   214      89.217 107.092  87.005  1.00  0.00           C  
ATOM   3395  O   LEU   214      88.084 107.134  86.591  1.00  0.00           O  
ATOM   3396  CB  LEU   214      91.214 107.716  85.413  1.00  0.00           C  
ATOM   3397  CG  LEU   214      90.787 108.068  83.987  1.00  0.00           C  
ATOM   3398  CD1 LEU   214      91.592 107.093  82.993  1.00  0.00           C  
ATOM   3399  CD2 LEU   214      89.359 107.837  83.749  1.00  0.00           C  
ATOM   3400  H   LEU   214      92.007 108.528  87.751  1.00  0.00           H  
ATOM   3401  HA  LEU   214      89.557 109.019  86.184  1.00  0.00           H  
ATOM   3402  HB2 LEU   214      92.183 108.150  85.655  1.00  0.00           H  
ATOM   3403  HB3 LEU   214      91.367 106.669  85.675  1.00  0.00           H  
ATOM   3404  HG  LEU   214      90.899 109.122  83.734  1.00  0.00           H  
ATOM   3405 HD11 LEU   214      92.651 107.056  83.247  1.00  0.00           H  
ATOM   3406 HD12 LEU   214      91.134 106.104  83.030  1.00  0.00           H  
ATOM   3407 HD13 LEU   214      91.674 107.506  81.988  1.00  0.00           H  
ATOM   3408 HD21 LEU   214      88.695 108.575  84.199  1.00  0.00           H  
ATOM   3409 HD22 LEU   214      89.239 107.923  82.669  1.00  0.00           H  
ATOM   3410 HD23 LEU   214      89.013 106.880  84.140  1.00  0.00           H  
ATOM   3411  N   THR   215      89.767 106.155  87.803  1.00  0.00           N  
ATOM   3412  CA  THR   215      89.226 104.767  87.855  1.00  0.00           C  
ATOM   3413  C   THR   215      87.939 104.772  88.700  1.00  0.00           C  
ATOM   3414  O   THR   215      86.967 104.100  88.448  1.00  0.00           O  
ATOM   3415  CB  THR   215      90.298 103.833  88.431  1.00  0.00           C  
ATOM   3416  CG2 THR   215      89.694 102.408  88.701  1.00  0.00           C  
ATOM   3417  OG1 THR   215      91.379 103.723  87.535  1.00  0.00           O  
ATOM   3418  H   THR   215      90.671 106.287  88.234  1.00  0.00           H  
ATOM   3419  HA  THR   215      89.009 104.384  86.859  1.00  0.00           H  
ATOM   3420  HB  THR   215      90.716 104.310  89.317  1.00  0.00           H  
ATOM   3421  HG1 THR   215      92.183 104.147  87.846  1.00  0.00           H  
ATOM   3422 HG21 THR   215      88.814 102.490  89.340  1.00  0.00           H  
ATOM   3423 HG22 THR   215      89.397 101.850  87.813  1.00  0.00           H  
ATOM   3424 HG23 THR   215      90.414 101.740  89.174  1.00  0.00           H  
ATOM   3425  N   LEU   216      87.759 105.820  89.534  1.00  0.00           N  
ATOM   3426  CA  LEU   216      86.535 106.008  90.335  1.00  0.00           C  
ATOM   3427  C   LEU   216      85.305 106.538  89.565  1.00  0.00           C  
ATOM   3428  O   LEU   216      84.179 106.340  90.068  1.00  0.00           O  
ATOM   3429  CB  LEU   216      86.800 106.949  91.557  1.00  0.00           C  
ATOM   3430  CG  LEU   216      86.981 106.207  92.885  1.00  0.00           C  
ATOM   3431  CD1 LEU   216      88.313 105.431  92.903  1.00  0.00           C  
ATOM   3432  CD2 LEU   216      87.169 107.295  93.957  1.00  0.00           C  
ATOM   3433  H   LEU   216      88.482 106.467  89.810  1.00  0.00           H  
ATOM   3434  HA  LEU   216      86.304 105.033  90.764  1.00  0.00           H  
ATOM   3435  HB2 LEU   216      87.693 107.540  91.355  1.00  0.00           H  
ATOM   3436  HB3 LEU   216      85.938 107.590  91.744  1.00  0.00           H  
ATOM   3437  HG  LEU   216      86.187 105.489  93.098  1.00  0.00           H  
ATOM   3438 HD11 LEU   216      88.328 104.451  92.428  1.00  0.00           H  
ATOM   3439 HD12 LEU   216      89.057 106.085  92.447  1.00  0.00           H  
ATOM   3440 HD13 LEU   216      88.626 105.241  93.930  1.00  0.00           H  
ATOM   3441 HD21 LEU   216      86.336 107.997  93.921  1.00  0.00           H  
ATOM   3442 HD22 LEU   216      87.201 106.796  94.925  1.00  0.00           H  
ATOM   3443 HD23 LEU   216      88.066 107.909  93.865  1.00  0.00           H  
ATOM   3444  N   VAL   217      85.506 107.111  88.409  1.00  0.00           N  
ATOM   3445  CA  VAL   217      84.482 107.486  87.492  1.00  0.00           C  
ATOM   3446  C   VAL   217      84.089 106.200  86.708  1.00  0.00           C  
ATOM   3447  O   VAL   217      82.972 105.657  86.805  1.00  0.00           O  
ATOM   3448  CB  VAL   217      84.906 108.665  86.624  1.00  0.00           C  
ATOM   3449  CG1 VAL   217      84.066 108.815  85.377  1.00  0.00           C  
ATOM   3450  CG2 VAL   217      84.780 109.860  87.448  1.00  0.00           C  
ATOM   3451  H   VAL   217      86.436 107.103  88.014  1.00  0.00           H  
ATOM   3452  HA  VAL   217      83.518 107.794  87.895  1.00  0.00           H  
ATOM   3453  HB  VAL   217      85.898 108.521  86.198  1.00  0.00           H  
ATOM   3454 HG11 VAL   217      83.000 108.964  85.552  1.00  0.00           H  
ATOM   3455 HG12 VAL   217      84.338 109.734  84.858  1.00  0.00           H  
ATOM   3456 HG13 VAL   217      84.259 108.009  84.670  1.00  0.00           H  
ATOM   3457 HG21 VAL   217      85.019 110.739  86.850  1.00  0.00           H  
ATOM   3458 HG22 VAL   217      83.765 110.127  87.736  1.00  0.00           H  
ATOM   3459 HG23 VAL   217      85.377 109.760  88.355  1.00  0.00           H  
ATOM   3460  N   ILE   218      85.030 105.514  86.021  1.00  0.00           N  
ATOM   3461  CA  ILE   218      84.729 104.276  85.270  1.00  0.00           C  
ATOM   3462  C   ILE   218      83.922 103.266  86.104  1.00  0.00           C  
ATOM   3463  O   ILE   218      82.861 102.735  85.693  1.00  0.00           O  
ATOM   3464  CB  ILE   218      86.043 103.624  84.639  1.00  0.00           C  
ATOM   3465  CG1 ILE   218      86.887 104.486  83.686  1.00  0.00           C  
ATOM   3466  CG2 ILE   218      85.587 102.413  83.785  1.00  0.00           C  
ATOM   3467  CD1 ILE   218      88.319 103.976  83.238  1.00  0.00           C  
ATOM   3468  H   ILE   218      85.988 105.784  86.191  1.00  0.00           H  
ATOM   3469  HA  ILE   218      84.098 104.585  84.437  1.00  0.00           H  
ATOM   3470  HB  ILE   218      86.599 103.223  85.487  1.00  0.00           H  
ATOM   3471 HG12 ILE   218      86.347 104.571  82.744  1.00  0.00           H  
ATOM   3472 HG13 ILE   218      86.997 105.487  84.103  1.00  0.00           H  
ATOM   3473 HG21 ILE   218      86.431 102.036  83.206  1.00  0.00           H  
ATOM   3474 HG22 ILE   218      85.354 101.566  84.430  1.00  0.00           H  
ATOM   3475 HG23 ILE   218      84.834 102.624  83.025  1.00  0.00           H  
ATOM   3476 HD11 ILE   218      88.247 103.022  82.716  1.00  0.00           H  
ATOM   3477 HD12 ILE   218      88.648 104.663  82.458  1.00  0.00           H  
ATOM   3478 HD13 ILE   218      88.979 103.834  84.095  1.00  0.00           H  
ATOM   3479  N   LEU   219      84.339 102.986  87.333  1.00  0.00           N  
ATOM   3480  CA  LEU   219      83.660 101.981  88.194  1.00  0.00           C  
ATOM   3481  C   LEU   219      82.337 102.422  88.782  1.00  0.00           C  
ATOM   3482  O   LEU   219      81.673 101.677  89.466  1.00  0.00           O  
ATOM   3483  CB  LEU   219      84.727 101.513  89.119  1.00  0.00           C  
ATOM   3484  CG  LEU   219      85.842 100.745  88.533  1.00  0.00           C  
ATOM   3485  CD1 LEU   219      86.703 100.153  89.563  1.00  0.00           C  
ATOM   3486  CD2 LEU   219      85.382  99.557  87.658  1.00  0.00           C  
ATOM   3487  H   LEU   219      85.109 103.539  87.682  1.00  0.00           H  
ATOM   3488  HA  LEU   219      83.402 101.112  87.590  1.00  0.00           H  
ATOM   3489  HB2 LEU   219      85.195 102.340  89.653  1.00  0.00           H  
ATOM   3490  HB3 LEU   219      84.218 100.894  89.858  1.00  0.00           H  
ATOM   3491  HG  LEU   219      86.477 101.383  87.919  1.00  0.00           H  
ATOM   3492 HD11 LEU   219      86.223  99.331  90.094  1.00  0.00           H  
ATOM   3493 HD12 LEU   219      87.648  99.735  89.215  1.00  0.00           H  
ATOM   3494 HD13 LEU   219      86.869 100.875  90.363  1.00  0.00           H  
ATOM   3495 HD21 LEU   219      84.612  99.031  88.223  1.00  0.00           H  
ATOM   3496 HD22 LEU   219      85.028  99.962  86.710  1.00  0.00           H  
ATOM   3497 HD23 LEU   219      86.141  98.811  87.421  1.00  0.00           H  
ATOM   3498  N   ALA   220      81.945 103.695  88.603  1.00  0.00           N  
ATOM   3499  CA  ALA   220      80.703 104.302  88.976  1.00  0.00           C  
ATOM   3500  C   ALA   220      79.708 104.397  87.772  1.00  0.00           C  
ATOM   3501  O   ALA   220      78.514 104.511  88.008  1.00  0.00           O  
ATOM   3502  CB  ALA   220      81.094 105.644  89.638  1.00  0.00           C  
ATOM   3503  H   ALA   220      82.477 104.139  87.868  1.00  0.00           H  
ATOM   3504  HA  ALA   220      80.251 103.738  89.791  1.00  0.00           H  
ATOM   3505  HB1 ALA   220      80.185 106.029  90.100  1.00  0.00           H  
ATOM   3506  HB2 ALA   220      81.682 105.355  90.509  1.00  0.00           H  
ATOM   3507  HB3 ALA   220      81.574 106.393  89.009  1.00  0.00           H  
ATOM   3508  N   ILE   221      80.276 104.194  86.541  1.00  0.00           N  
ATOM   3509  CA  ILE   221      79.437 103.874  85.352  1.00  0.00           C  
ATOM   3510  C   ILE   221      79.305 102.363  85.088  1.00  0.00           C  
ATOM   3511  O   ILE   221      78.210 101.909  84.729  1.00  0.00           O  
ATOM   3512  CB  ILE   221      80.132 104.569  84.126  1.00  0.00           C  
ATOM   3513  CG1 ILE   221      80.531 106.081  84.366  1.00  0.00           C  
ATOM   3514  CG2 ILE   221      79.139 104.559  82.876  1.00  0.00           C  
ATOM   3515  CD1 ILE   221      81.571 106.433  83.365  1.00  0.00           C  
ATOM   3516  H   ILE   221      81.280 104.225  86.439  1.00  0.00           H  
ATOM   3517  HA  ILE   221      78.411 104.234  85.435  1.00  0.00           H  
ATOM   3518  HB  ILE   221      81.027 103.992  83.892  1.00  0.00           H  
ATOM   3519 HG12 ILE   221      79.655 106.724  84.282  1.00  0.00           H  
ATOM   3520 HG13 ILE   221      80.918 106.171  85.381  1.00  0.00           H  
ATOM   3521 HG21 ILE   221      78.374 105.302  83.097  1.00  0.00           H  
ATOM   3522 HG22 ILE   221      79.661 104.965  82.009  1.00  0.00           H  
ATOM   3523 HG23 ILE   221      78.663 103.587  82.746  1.00  0.00           H  
ATOM   3524 HD11 ILE   221      82.467 105.811  83.373  1.00  0.00           H  
ATOM   3525 HD12 ILE   221      81.044 106.544  82.417  1.00  0.00           H  
ATOM   3526 HD13 ILE   221      81.969 107.415  83.620  1.00  0.00           H  
ATOM   3527  N   SER   222      80.310 101.599  85.246  1.00  0.00           N  
ATOM   3528  CA  SER   222      80.405 100.102  85.052  1.00  0.00           C  
ATOM   3529  C   SER   222      79.127  99.293  85.515  1.00  0.00           C  
ATOM   3530  O   SER   222      78.464  98.768  84.613  1.00  0.00           O  
ATOM   3531  CB  SER   222      81.664  99.575  85.763  1.00  0.00           C  
ATOM   3532  OG  SER   222      81.777  98.209  85.507  1.00  0.00           O  
ATOM   3533  H   SER   222      81.137 102.157  85.408  1.00  0.00           H  
ATOM   3534  HA  SER   222      80.686  99.930  84.013  1.00  0.00           H  
ATOM   3535  HB2 SER   222      82.548  99.998  85.286  1.00  0.00           H  
ATOM   3536  HB3 SER   222      81.495  99.786  86.820  1.00  0.00           H  
ATOM   3537  HG  SER   222      82.031  98.062  84.593  1.00  0.00           H  
ATOM   3538  N   PRO   223      78.689  99.322  86.810  1.00  0.00           N  
ATOM   3539  CA  PRO   223      77.458  98.652  87.244  1.00  0.00           C  
ATOM   3540  C   PRO   223      76.220  98.999  86.377  1.00  0.00           C  
ATOM   3541  O   PRO   223      75.465  98.094  86.099  1.00  0.00           O  
ATOM   3542  CB  PRO   223      77.172  99.130  88.726  1.00  0.00           C  
ATOM   3543  CG  PRO   223      78.213 100.225  88.940  1.00  0.00           C  
ATOM   3544  CD  PRO   223      79.250  99.992  87.927  1.00  0.00           C  
ATOM   3545  HA  PRO   223      77.591  97.571  87.224  1.00  0.00           H  
ATOM   3546  HB2 PRO   223      76.151  99.455  88.925  1.00  0.00           H  
ATOM   3547  HB3 PRO   223      77.404  98.280  89.368  1.00  0.00           H  
ATOM   3548  HG2 PRO   223      77.687 101.150  88.702  1.00  0.00           H  
ATOM   3549  HG3 PRO   223      78.508 100.207  89.989  1.00  0.00           H  
ATOM   3550  HD2 PRO   223      79.711 100.958  87.721  1.00  0.00           H  
ATOM   3551  HD3 PRO   223      80.006  99.371  88.409  1.00  0.00           H  
ATOM   3552  N   VAL   224      76.143 100.223  85.913  1.00  0.00           N  
ATOM   3553  CA  VAL   224      74.964 100.670  85.091  1.00  0.00           C  
ATOM   3554  C   VAL   224      74.856  99.906  83.728  1.00  0.00           C  
ATOM   3555  O   VAL   224      73.759  99.639  83.305  1.00  0.00           O  
ATOM   3556  CB  VAL   224      75.006 102.137  84.763  1.00  0.00           C  
ATOM   3557  CG1 VAL   224      73.740 102.633  83.999  1.00  0.00           C  
ATOM   3558  CG2 VAL   224      75.166 103.043  86.063  1.00  0.00           C  
ATOM   3559  H   VAL   224      76.999 100.754  85.987  1.00  0.00           H  
ATOM   3560  HA  VAL   224      74.032 100.483  85.624  1.00  0.00           H  
ATOM   3561  HB  VAL   224      75.848 102.281  84.084  1.00  0.00           H  
ATOM   3562 HG11 VAL   224      73.751 102.279  82.968  1.00  0.00           H  
ATOM   3563 HG12 VAL   224      72.881 102.253  84.551  1.00  0.00           H  
ATOM   3564 HG13 VAL   224      73.673 103.721  84.026  1.00  0.00           H  
ATOM   3565 HG21 VAL   224      76.149 102.858  86.495  1.00  0.00           H  
ATOM   3566 HG22 VAL   224      75.074 104.094  85.789  1.00  0.00           H  
ATOM   3567 HG23 VAL   224      74.400 102.630  86.719  1.00  0.00           H  
ATOM   3568  N   LEU   225      75.994  99.462  83.085  1.00  0.00           N  
ATOM   3569  CA  LEU   225      76.076  98.574  81.866  1.00  0.00           C  
ATOM   3570  C   LEU   225      75.789  97.107  82.120  1.00  0.00           C  
ATOM   3571  O   LEU   225      75.136  96.371  81.341  1.00  0.00           O  
ATOM   3572  CB  LEU   225      77.454  98.575  81.254  1.00  0.00           C  
ATOM   3573  CG  LEU   225      77.921  99.923  80.597  1.00  0.00           C  
ATOM   3574  CD1 LEU   225      78.955 100.462  81.563  1.00  0.00           C  
ATOM   3575  CD2 LEU   225      78.396  99.700  79.182  1.00  0.00           C  
ATOM   3576  H   LEU   225      76.857  99.706  83.552  1.00  0.00           H  
ATOM   3577  HA  LEU   225      75.477  99.023  81.074  1.00  0.00           H  
ATOM   3578  HB2 LEU   225      78.193  98.214  81.969  1.00  0.00           H  
ATOM   3579  HB3 LEU   225      77.346  97.866  80.433  1.00  0.00           H  
ATOM   3580  HG  LEU   225      77.116 100.656  80.659  1.00  0.00           H  
ATOM   3581 HD11 LEU   225      79.654  99.688  81.880  1.00  0.00           H  
ATOM   3582 HD12 LEU   225      79.402 101.253  80.962  1.00  0.00           H  
ATOM   3583 HD13 LEU   225      78.506 100.884  82.463  1.00  0.00           H  
ATOM   3584 HD21 LEU   225      77.564  99.470  78.516  1.00  0.00           H  
ATOM   3585 HD22 LEU   225      78.859 100.545  78.671  1.00  0.00           H  
ATOM   3586 HD23 LEU   225      79.086  98.859  79.113  1.00  0.00           H  
ATOM   3587  N   GLY   226      75.906  96.716  83.443  1.00  0.00           N  
ATOM   3588  CA  GLY   226      75.478  95.422  83.881  1.00  0.00           C  
ATOM   3589  C   GLY   226      73.967  95.365  83.776  1.00  0.00           C  
ATOM   3590  O   GLY   226      73.392  94.468  83.104  1.00  0.00           O  
ATOM   3591  H   GLY   226      76.167  97.466  84.068  1.00  0.00           H  
ATOM   3592  HA2 GLY   226      75.998  94.607  83.377  1.00  0.00           H  
ATOM   3593  HA3 GLY   226      75.648  95.265  84.946  1.00  0.00           H  
ATOM   3594  N   LEU   227      73.321  96.367  84.343  1.00  0.00           N  
ATOM   3595  CA  LEU   227      71.942  96.422  84.539  1.00  0.00           C  
ATOM   3596  C   LEU   227      71.218  96.632  83.192  1.00  0.00           C  
ATOM   3597  O   LEU   227      70.082  96.157  82.979  1.00  0.00           O  
ATOM   3598  CB  LEU   227      71.712  97.508  85.515  1.00  0.00           C  
ATOM   3599  CG  LEU   227      72.030  97.289  87.012  1.00  0.00           C  
ATOM   3600  CD1 LEU   227      71.609  98.503  87.811  1.00  0.00           C  
ATOM   3601  CD2 LEU   227      71.208  96.100  87.550  1.00  0.00           C  
ATOM   3602  H   LEU   227      73.991  96.996  84.764  1.00  0.00           H  
ATOM   3603  HA  LEU   227      71.562  95.444  84.834  1.00  0.00           H  
ATOM   3604  HB2 LEU   227      72.191  98.426  85.174  1.00  0.00           H  
ATOM   3605  HB3 LEU   227      70.672  97.763  85.310  1.00  0.00           H  
ATOM   3606  HG  LEU   227      73.083  97.075  87.198  1.00  0.00           H  
ATOM   3607 HD11 LEU   227      72.159  99.356  87.412  1.00  0.00           H  
ATOM   3608 HD12 LEU   227      70.548  98.737  87.888  1.00  0.00           H  
ATOM   3609 HD13 LEU   227      71.843  98.364  88.867  1.00  0.00           H  
ATOM   3610 HD21 LEU   227      70.221  96.558  87.514  1.00  0.00           H  
ATOM   3611 HD22 LEU   227      71.348  95.177  86.987  1.00  0.00           H  
ATOM   3612 HD23 LEU   227      71.512  95.970  88.589  1.00  0.00           H  
ATOM   3613  N   SER   228      71.834  97.370  82.293  1.00  0.00           N  
ATOM   3614  CA  SER   228      71.495  97.469  80.863  1.00  0.00           C  
ATOM   3615  C   SER   228      71.399  96.097  80.298  1.00  0.00           C  
ATOM   3616  O   SER   228      70.295  95.659  80.018  1.00  0.00           O  
ATOM   3617  CB  SER   228      72.606  98.181  80.070  1.00  0.00           C  
ATOM   3618  OG  SER   228      72.606  98.244  78.608  1.00  0.00           O  
ATOM   3619  H   SER   228      72.741  97.714  82.577  1.00  0.00           H  
ATOM   3620  HA  SER   228      70.568  98.007  80.666  1.00  0.00           H  
ATOM   3621  HB2 SER   228      72.581  99.204  80.445  1.00  0.00           H  
ATOM   3622  HB3 SER   228      73.550  97.837  80.493  1.00  0.00           H  
ATOM   3623  HG  SER   228      73.516  98.233  78.304  1.00  0.00           H  
ATOM   3624  N   ALA   229      72.375  95.204  80.274  1.00  0.00           N  
ATOM   3625  CA  ALA   229      72.198  93.856  79.747  1.00  0.00           C  
ATOM   3626  C   ALA   229      71.158  93.081  80.557  1.00  0.00           C  
ATOM   3627  O   ALA   229      70.295  92.465  79.992  1.00  0.00           O  
ATOM   3628  CB  ALA   229      73.570  93.247  79.598  1.00  0.00           C  
ATOM   3629  H   ALA   229      73.303  95.541  80.486  1.00  0.00           H  
ATOM   3630  HA  ALA   229      71.817  93.962  78.732  1.00  0.00           H  
ATOM   3631  HB1 ALA   229      74.160  93.989  79.060  1.00  0.00           H  
ATOM   3632  HB2 ALA   229      73.965  92.999  80.584  1.00  0.00           H  
ATOM   3633  HB3 ALA   229      73.426  92.299  79.079  1.00  0.00           H  
ATOM   3634  N   ALA   230      71.192  93.020  81.913  1.00  0.00           N  
ATOM   3635  CA  ALA   230      70.326  92.113  82.743  1.00  0.00           C  
ATOM   3636  C   ALA   230      68.843  92.221  82.452  1.00  0.00           C  
ATOM   3637  O   ALA   230      68.118  91.270  82.237  1.00  0.00           O  
ATOM   3638  CB  ALA   230      70.579  92.408  84.211  1.00  0.00           C  
ATOM   3639  H   ALA   230      71.918  93.512  82.416  1.00  0.00           H  
ATOM   3640  HA  ALA   230      70.567  91.071  82.532  1.00  0.00           H  
ATOM   3641  HB1 ALA   230      70.465  91.510  84.819  1.00  0.00           H  
ATOM   3642  HB2 ALA   230      71.631  92.691  84.241  1.00  0.00           H  
ATOM   3643  HB3 ALA   230      69.971  93.177  84.689  1.00  0.00           H  
ATOM   3644  N   VAL   231      68.475  93.454  82.397  1.00  0.00           N  
ATOM   3645  CA  VAL   231      67.075  93.869  82.107  1.00  0.00           C  
ATOM   3646  C   VAL   231      66.612  93.394  80.711  1.00  0.00           C  
ATOM   3647  O   VAL   231      65.521  92.911  80.634  1.00  0.00           O  
ATOM   3648  CB  VAL   231      66.940  95.411  82.175  1.00  0.00           C  
ATOM   3649  CG1 VAL   231      65.778  96.034  81.392  1.00  0.00           C  
ATOM   3650  CG2 VAL   231      66.679  95.821  83.690  1.00  0.00           C  
ATOM   3651  H   VAL   231      69.129  94.221  82.476  1.00  0.00           H  
ATOM   3652  HA  VAL   231      66.290  93.476  82.753  1.00  0.00           H  
ATOM   3653  HB  VAL   231      67.884  95.867  81.879  1.00  0.00           H  
ATOM   3654 HG11 VAL   231      65.830  95.951  80.307  1.00  0.00           H  
ATOM   3655 HG12 VAL   231      64.918  95.464  81.742  1.00  0.00           H  
ATOM   3656 HG13 VAL   231      65.731  97.093  81.649  1.00  0.00           H  
ATOM   3657 HG21 VAL   231      65.775  95.327  84.045  1.00  0.00           H  
ATOM   3658 HG22 VAL   231      67.473  95.401  84.306  1.00  0.00           H  
ATOM   3659 HG23 VAL   231      66.643  96.911  83.708  1.00  0.00           H  
ATOM   3660  N   TRP   232      67.460  93.567  79.620  1.00  0.00           N  
ATOM   3661  CA  TRP   232      67.164  93.043  78.290  1.00  0.00           C  
ATOM   3662  C   TRP   232      67.414  91.532  78.205  1.00  0.00           C  
ATOM   3663  O   TRP   232      66.683  90.929  77.403  1.00  0.00           O  
ATOM   3664  CB  TRP   232      68.093  93.655  77.256  1.00  0.00           C  
ATOM   3665  CG  TRP   232      67.887  95.125  76.932  1.00  0.00           C  
ATOM   3666  CD1 TRP   232      68.832  96.086  76.918  1.00  0.00           C  
ATOM   3667  CD2 TRP   232      66.667  95.736  76.419  1.00  0.00           C  
ATOM   3668  CE2 TRP   232      66.929  97.134  76.124  1.00  0.00           C  
ATOM   3669  CE3 TRP   232      65.410  95.243  76.044  1.00  0.00           C  
ATOM   3670  NE1 TRP   232      68.264  97.319  76.526  1.00  0.00           N  
ATOM   3671  CZ2 TRP   232      65.963  98.031  75.579  1.00  0.00           C  
ATOM   3672  CZ3 TRP   232      64.519  96.067  75.356  1.00  0.00           C  
ATOM   3673  CH2 TRP   232      64.790  97.399  75.158  1.00  0.00           C  
ATOM   3674  H   TRP   232      68.368  93.851  79.961  1.00  0.00           H  
ATOM   3675  HA  TRP   232      66.121  93.222  78.030  1.00  0.00           H  
ATOM   3676  HB2 TRP   232      69.135  93.429  77.479  1.00  0.00           H  
ATOM   3677  HB3 TRP   232      67.888  93.013  76.400  1.00  0.00           H  
ATOM   3678  HD1 TRP   232      69.817  96.070  77.360  1.00  0.00           H  
ATOM   3679  HE1 TRP   232      68.754  98.202  76.503  1.00  0.00           H  
ATOM   3680  HE3 TRP   232      65.183  94.191  76.146  1.00  0.00           H  
ATOM   3681  HZ2 TRP   232      66.196  99.064  75.367  1.00  0.00           H  
ATOM   3682  HZ3 TRP   232      63.647  95.572  74.957  1.00  0.00           H  
ATOM   3683  HH2 TRP   232      64.158  98.064  74.589  1.00  0.00           H  
ATOM   3684  N   ALA   233      68.238  90.938  79.006  1.00  0.00           N  
ATOM   3685  CA  ALA   233      68.469  89.480  79.043  1.00  0.00           C  
ATOM   3686  C   ALA   233      67.271  88.712  79.428  1.00  0.00           C  
ATOM   3687  O   ALA   233      66.904  87.743  78.748  1.00  0.00           O  
ATOM   3688  CB  ALA   233      69.657  89.156  79.992  1.00  0.00           C  
ATOM   3689  H   ALA   233      68.895  91.481  79.549  1.00  0.00           H  
ATOM   3690  HA  ALA   233      68.764  89.081  78.073  1.00  0.00           H  
ATOM   3691  HB1 ALA   233      70.069  88.169  79.787  1.00  0.00           H  
ATOM   3692  HB2 ALA   233      70.485  89.857  79.889  1.00  0.00           H  
ATOM   3693  HB3 ALA   233      69.274  89.100  81.011  1.00  0.00           H  
ATOM   3694  N   LYS   234      66.506  89.307  80.323  1.00  0.00           N  
ATOM   3695  CA  LYS   234      65.271  88.673  80.842  1.00  0.00           C  
ATOM   3696  C   LYS   234      64.145  88.703  79.748  1.00  0.00           C  
ATOM   3697  O   LYS   234      63.442  87.740  79.563  1.00  0.00           O  
ATOM   3698  CB  LYS   234      64.851  89.416  82.158  1.00  0.00           C  
ATOM   3699  CG  LYS   234      63.618  88.758  82.824  1.00  0.00           C  
ATOM   3700  CD  LYS   234      63.457  89.239  84.247  1.00  0.00           C  
ATOM   3701  CE  LYS   234      61.996  88.986  84.722  1.00  0.00           C  
ATOM   3702  NZ  LYS   234      61.727  87.538  84.829  1.00  0.00           N1+
ATOM   3703  H   LYS   234      66.911  90.126  80.754  1.00  0.00           H  
ATOM   3704  HA  LYS   234      65.507  87.609  80.860  1.00  0.00           H  
ATOM   3705  HB2 LYS   234      65.698  89.387  82.843  1.00  0.00           H  
ATOM   3706  HB3 LYS   234      64.756  90.489  81.990  1.00  0.00           H  
ATOM   3707  HG2 LYS   234      62.802  88.932  82.123  1.00  0.00           H  
ATOM   3708  HG3 LYS   234      63.852  87.694  82.817  1.00  0.00           H  
ATOM   3709  HD2 LYS   234      64.141  88.676  84.882  1.00  0.00           H  
ATOM   3710  HD3 LYS   234      63.567  90.323  84.214  1.00  0.00           H  
ATOM   3711  HE2 LYS   234      61.976  89.490  85.689  1.00  0.00           H  
ATOM   3712  HE3 LYS   234      61.185  89.383  84.110  1.00  0.00           H  
ATOM   3713  HZ1 LYS   234      62.572  86.988  84.885  1.00  0.00           H  
ATOM   3714  HZ2 LYS   234      61.047  87.305  85.539  1.00  0.00           H  
ATOM   3715  HZ3 LYS   234      61.325  87.245  83.951  1.00  0.00           H  
ATOM   3716  N   ILE   235      64.049  89.758  79.017  1.00  0.00           N  
ATOM   3717  CA  ILE   235      63.169  89.786  77.845  1.00  0.00           C  
ATOM   3718  C   ILE   235      63.623  88.845  76.688  1.00  0.00           C  
ATOM   3719  O   ILE   235      62.830  88.176  76.048  1.00  0.00           O  
ATOM   3720  CB  ILE   235      62.992  91.263  77.449  1.00  0.00           C  
ATOM   3721  CG1 ILE   235      62.402  92.109  78.624  1.00  0.00           C  
ATOM   3722  CG2 ILE   235      62.118  91.449  76.246  1.00  0.00           C  
ATOM   3723  CD1 ILE   235      62.460  93.609  78.316  1.00  0.00           C  
ATOM   3724  H   ILE   235      64.733  90.485  79.173  1.00  0.00           H  
ATOM   3725  HA  ILE   235      62.180  89.491  78.198  1.00  0.00           H  
ATOM   3726  HB  ILE   235      64.012  91.611  77.278  1.00  0.00           H  
ATOM   3727 HG12 ILE   235      61.475  91.645  78.962  1.00  0.00           H  
ATOM   3728 HG13 ILE   235      63.077  91.973  79.469  1.00  0.00           H  
ATOM   3729 HG21 ILE   235      61.905  92.511  76.127  1.00  0.00           H  
ATOM   3730 HG22 ILE   235      62.732  91.096  75.418  1.00  0.00           H  
ATOM   3731 HG23 ILE   235      61.155  90.942  76.310  1.00  0.00           H  
ATOM   3732 HD11 ILE   235      61.715  93.863  77.562  1.00  0.00           H  
ATOM   3733 HD12 ILE   235      62.412  94.102  79.287  1.00  0.00           H  
ATOM   3734 HD13 ILE   235      63.449  93.861  77.930  1.00  0.00           H  
ATOM   3735  N   LEU   236      64.892  88.728  76.397  1.00  0.00           N  
ATOM   3736  CA  LEU   236      65.455  87.918  75.293  1.00  0.00           C  
ATOM   3737  C   LEU   236      65.171  86.474  75.584  1.00  0.00           C  
ATOM   3738  O   LEU   236      64.655  85.759  74.779  1.00  0.00           O  
ATOM   3739  CB  LEU   236      66.973  88.095  75.027  1.00  0.00           C  
ATOM   3740  CG  LEU   236      67.500  89.536  74.516  1.00  0.00           C  
ATOM   3741  CD1 LEU   236      69.074  89.604  74.628  1.00  0.00           C  
ATOM   3742  CD2 LEU   236      66.936  89.899  73.070  1.00  0.00           C  
ATOM   3743  H   LEU   236      65.462  89.319  76.984  1.00  0.00           H  
ATOM   3744  HA  LEU   236      65.050  88.183  74.316  1.00  0.00           H  
ATOM   3745  HB2 LEU   236      67.534  87.852  75.929  1.00  0.00           H  
ATOM   3746  HB3 LEU   236      67.332  87.407  74.263  1.00  0.00           H  
ATOM   3747  HG  LEU   236      67.017  90.177  75.254  1.00  0.00           H  
ATOM   3748 HD11 LEU   236      69.360  90.507  74.088  1.00  0.00           H  
ATOM   3749 HD12 LEU   236      69.449  89.724  75.643  1.00  0.00           H  
ATOM   3750 HD13 LEU   236      69.530  88.806  74.044  1.00  0.00           H  
ATOM   3751 HD21 LEU   236      65.894  90.220  73.049  1.00  0.00           H  
ATOM   3752 HD22 LEU   236      67.563  90.650  72.589  1.00  0.00           H  
ATOM   3753 HD23 LEU   236      67.079  89.057  72.392  1.00  0.00           H  
ATOM   3754  N   SER   237      65.430  86.005  76.858  1.00  0.00           N  
ATOM   3755  CA  SER   237      65.269  84.656  77.378  1.00  0.00           C  
ATOM   3756  C   SER   237      63.808  84.133  77.288  1.00  0.00           C  
ATOM   3757  O   SER   237      63.608  82.925  77.411  1.00  0.00           O  
ATOM   3758  CB  SER   237      65.644  84.665  78.858  1.00  0.00           C  
ATOM   3759  OG  SER   237      67.033  84.774  78.916  1.00  0.00           O  
ATOM   3760  H   SER   237      65.872  86.732  77.402  1.00  0.00           H  
ATOM   3761  HA  SER   237      65.822  83.861  76.879  1.00  0.00           H  
ATOM   3762  HB2 SER   237      65.179  85.487  79.402  1.00  0.00           H  
ATOM   3763  HB3 SER   237      65.374  83.746  79.380  1.00  0.00           H  
ATOM   3764  HG  SER   237      67.114  84.974  79.852  1.00  0.00           H  
ATOM   3765  N   SER   238      62.746  84.955  77.206  1.00  0.00           N  
ATOM   3766  CA  SER   238      61.397  84.610  77.534  1.00  0.00           C  
ATOM   3767  C   SER   238      60.304  85.098  76.593  1.00  0.00           C  
ATOM   3768  O   SER   238      59.285  84.414  76.480  1.00  0.00           O  
ATOM   3769  CB  SER   238      61.129  85.034  78.945  1.00  0.00           C  
ATOM   3770  OG  SER   238      61.005  86.398  79.100  1.00  0.00           O  
ATOM   3771  H   SER   238      62.958  85.906  76.938  1.00  0.00           H  
ATOM   3772  HA  SER   238      61.153  83.554  77.422  1.00  0.00           H  
ATOM   3773  HB2 SER   238      60.111  84.814  79.263  1.00  0.00           H  
ATOM   3774  HB3 SER   238      61.831  84.641  79.681  1.00  0.00           H  
ATOM   3775  HG  SER   238      61.802  86.732  79.517  1.00  0.00           H  
ATOM   3776  N   PHE   239      60.479  86.256  75.893  1.00  0.00           N  
ATOM   3777  CA  PHE   239      59.335  86.896  75.278  1.00  0.00           C  
ATOM   3778  C   PHE   239      58.981  86.155  73.927  1.00  0.00           C  
ATOM   3779  O   PHE   239      57.884  86.258  73.452  1.00  0.00           O  
ATOM   3780  CB  PHE   239      59.568  88.374  75.108  1.00  0.00           C  
ATOM   3781  CG  PHE   239      58.707  89.226  76.005  1.00  0.00           C  
ATOM   3782  CD1 PHE   239      57.810  90.186  75.528  1.00  0.00           C  
ATOM   3783  CD2 PHE   239      58.761  88.943  77.373  1.00  0.00           C  
ATOM   3784  CE1 PHE   239      56.994  90.934  76.480  1.00  0.00           C  
ATOM   3785  CE2 PHE   239      57.958  89.616  78.297  1.00  0.00           C  
ATOM   3786  CZ  PHE   239      57.074  90.580  77.864  1.00  0.00           C  
ATOM   3787  H   PHE   239      61.310  86.831  75.890  1.00  0.00           H  
ATOM   3788  HA  PHE   239      58.457  86.790  75.916  1.00  0.00           H  
ATOM   3789  HB2 PHE   239      60.624  88.631  75.175  1.00  0.00           H  
ATOM   3790  HB3 PHE   239      59.328  88.589  74.067  1.00  0.00           H  
ATOM   3791  HD1 PHE   239      57.600  90.268  74.472  1.00  0.00           H  
ATOM   3792  HD2 PHE   239      59.498  88.226  77.703  1.00  0.00           H  
ATOM   3793  HE1 PHE   239      56.337  91.694  76.087  1.00  0.00           H  
ATOM   3794  HE2 PHE   239      57.933  89.365  79.348  1.00  0.00           H  
ATOM   3795  HZ  PHE   239      56.487  91.007  78.663  1.00  0.00           H  
ATOM   3796  N   THR   240      59.803  85.254  73.364  1.00  0.00           N  
ATOM   3797  CA  THR   240      59.464  84.506  72.157  1.00  0.00           C  
ATOM   3798  C   THR   240      58.553  83.369  72.551  1.00  0.00           C  
ATOM   3799  O   THR   240      57.659  83.018  71.762  1.00  0.00           O  
ATOM   3800  CB  THR   240      60.664  83.946  71.427  1.00  0.00           C  
ATOM   3801  CG2 THR   240      60.432  83.260  70.146  1.00  0.00           C  
ATOM   3802  OG1 THR   240      61.562  85.025  71.072  1.00  0.00           O  
ATOM   3803  H   THR   240      60.636  84.958  73.852  1.00  0.00           H  
ATOM   3804  HA  THR   240      58.818  85.168  71.581  1.00  0.00           H  
ATOM   3805  HB  THR   240      61.298  83.454  72.164  1.00  0.00           H  
ATOM   3806  HG1 THR   240      61.719  85.337  71.967  1.00  0.00           H  
ATOM   3807 HG21 THR   240      61.294  83.201  69.481  1.00  0.00           H  
ATOM   3808 HG22 THR   240      60.122  82.232  70.329  1.00  0.00           H  
ATOM   3809 HG23 THR   240      59.615  83.788  69.655  1.00  0.00           H  
ATOM   3810  N   ASP   241      58.619  82.893  73.768  1.00  0.00           N  
ATOM   3811  CA  ASP   241      57.719  81.871  74.288  1.00  0.00           C  
ATOM   3812  C   ASP   241      56.218  82.287  74.363  1.00  0.00           C  
ATOM   3813  O   ASP   241      55.347  81.435  74.318  1.00  0.00           O  
ATOM   3814  CB  ASP   241      58.128  81.449  75.697  1.00  0.00           C  
ATOM   3815  CG  ASP   241      59.501  80.886  75.633  1.00  0.00           C  
ATOM   3816  OD1 ASP   241      59.662  79.804  75.059  1.00  0.00           O  
ATOM   3817  OD2 ASP   241      60.496  81.566  76.038  1.00  0.00           O1-
ATOM   3818  H   ASP   241      59.310  83.242  74.417  1.00  0.00           H  
ATOM   3819  HA  ASP   241      57.861  81.003  73.644  1.00  0.00           H  
ATOM   3820  HB2 ASP   241      58.075  82.307  76.367  1.00  0.00           H  
ATOM   3821  HB3 ASP   241      57.497  80.713  76.195  1.00  0.00           H  
ATOM   3822  N   LYS   242      55.921  83.575  74.384  1.00  0.00           N  
ATOM   3823  CA  LYS   242      54.534  84.181  74.412  1.00  0.00           C  
ATOM   3824  C   LYS   242      53.837  84.078  73.024  1.00  0.00           C  
ATOM   3825  O   LYS   242      52.653  83.903  72.893  1.00  0.00           O  
ATOM   3826  CB  LYS   242      54.659  85.643  74.956  1.00  0.00           C  
ATOM   3827  CG  LYS   242      55.495  85.912  76.250  1.00  0.00           C  
ATOM   3828  CD  LYS   242      55.243  87.204  76.904  1.00  0.00           C  
ATOM   3829  CE  LYS   242      55.838  87.322  78.359  1.00  0.00           C  
ATOM   3830  NZ  LYS   242      54.975  86.546  79.267  1.00  0.00           N1+
ATOM   3831  H   LYS   242      56.730  84.175  74.460  1.00  0.00           H  
ATOM   3832  HA  LYS   242      53.950  83.569  75.099  1.00  0.00           H  
ATOM   3833  HB2 LYS   242      55.131  86.266  74.196  1.00  0.00           H  
ATOM   3834  HB3 LYS   242      53.643  86.036  75.017  1.00  0.00           H  
ATOM   3835  HG2 LYS   242      55.148  85.108  76.900  1.00  0.00           H  
ATOM   3836  HG3 LYS   242      56.552  85.824  75.999  1.00  0.00           H  
ATOM   3837  HD2 LYS   242      55.630  88.046  76.329  1.00  0.00           H  
ATOM   3838  HD3 LYS   242      54.161  87.313  76.984  1.00  0.00           H  
ATOM   3839  HE2 LYS   242      56.783  86.779  78.344  1.00  0.00           H  
ATOM   3840  HE3 LYS   242      55.928  88.374  78.632  1.00  0.00           H  
ATOM   3841  HZ1 LYS   242      55.052  85.550  79.111  1.00  0.00           H  
ATOM   3842  HZ2 LYS   242      55.262  86.755  80.212  1.00  0.00           H  
ATOM   3843  HZ3 LYS   242      54.009  86.838  79.249  1.00  0.00           H  
ATOM   3844  N   GLU   243      54.659  84.231  72.004  1.00  0.00           N  
ATOM   3845  CA  GLU   243      54.346  83.941  70.608  1.00  0.00           C  
ATOM   3846  C   GLU   243      53.989  82.479  70.424  1.00  0.00           C  
ATOM   3847  O   GLU   243      53.109  82.087  69.646  1.00  0.00           O  
ATOM   3848  CB  GLU   243      55.547  84.327  69.721  1.00  0.00           C  
ATOM   3849  CG  GLU   243      54.991  84.531  68.228  1.00  0.00           C  
ATOM   3850  CD  GLU   243      56.083  84.686  67.219  1.00  0.00           C  
ATOM   3851  OE1 GLU   243      57.072  85.507  67.319  1.00  0.00           O  
ATOM   3852  OE2 GLU   243      55.985  83.977  66.181  1.00  0.00           O1-
ATOM   3853  H   GLU   243      55.644  84.428  72.112  1.00  0.00           H  
ATOM   3854  HA  GLU   243      53.525  84.591  70.305  1.00  0.00           H  
ATOM   3855  HB2 GLU   243      55.858  85.321  70.043  1.00  0.00           H  
ATOM   3856  HB3 GLU   243      56.301  83.544  69.799  1.00  0.00           H  
ATOM   3857  HG2 GLU   243      54.465  83.617  67.954  1.00  0.00           H  
ATOM   3858  HG3 GLU   243      54.278  85.356  68.200  1.00  0.00           H  
ATOM   3859  N   LEU   244      54.589  81.636  71.303  1.00  0.00           N  
ATOM   3860  CA  LEU   244      54.314  80.241  71.152  1.00  0.00           C  
ATOM   3861  C   LEU   244      52.976  79.851  71.862  1.00  0.00           C  
ATOM   3862  O   LEU   244      52.223  79.063  71.217  1.00  0.00           O  
ATOM   3863  CB  LEU   244      55.499  79.409  71.634  1.00  0.00           C  
ATOM   3864  CG  LEU   244      56.790  79.609  70.821  1.00  0.00           C  
ATOM   3865  CD1 LEU   244      57.869  78.926  71.563  1.00  0.00           C  
ATOM   3866  CD2 LEU   244      56.657  78.985  69.478  1.00  0.00           C  
ATOM   3867  H   LEU   244      55.339  81.945  71.907  1.00  0.00           H  
ATOM   3868  HA  LEU   244      54.171  79.936  70.116  1.00  0.00           H  
ATOM   3869  HB2 LEU   244      55.685  79.482  72.706  1.00  0.00           H  
ATOM   3870  HB3 LEU   244      55.219  78.366  71.479  1.00  0.00           H  
ATOM   3871  HG  LEU   244      56.996  80.655  70.594  1.00  0.00           H  
ATOM   3872 HD11 LEU   244      58.330  79.618  72.268  1.00  0.00           H  
ATOM   3873 HD12 LEU   244      57.587  77.976  72.017  1.00  0.00           H  
ATOM   3874 HD13 LEU   244      58.724  78.802  70.898  1.00  0.00           H  
ATOM   3875 HD21 LEU   244      55.758  79.280  68.936  1.00  0.00           H  
ATOM   3876 HD22 LEU   244      57.553  79.058  68.861  1.00  0.00           H  
ATOM   3877 HD23 LEU   244      56.577  77.906  69.600  1.00  0.00           H  
ATOM   3878  N   LEU   245      52.624  80.523  72.941  1.00  0.00           N  
ATOM   3879  CA  LEU   245      51.322  80.286  73.582  1.00  0.00           C  
ATOM   3880  C   LEU   245      50.147  80.573  72.617  1.00  0.00           C  
ATOM   3881  O   LEU   245      49.124  79.891  72.640  1.00  0.00           O  
ATOM   3882  CB  LEU   245      51.181  80.982  74.911  1.00  0.00           C  
ATOM   3883  CG  LEU   245      49.742  81.080  75.590  1.00  0.00           C  
ATOM   3884  CD1 LEU   245      49.238  79.693  76.002  1.00  0.00           C  
ATOM   3885  CD2 LEU   245      49.539  81.899  76.808  1.00  0.00           C  
ATOM   3886  H   LEU   245      53.304  81.163  73.326  1.00  0.00           H  
ATOM   3887  HA  LEU   245      51.339  79.207  73.734  1.00  0.00           H  
ATOM   3888  HB2 LEU   245      51.833  80.534  75.661  1.00  0.00           H  
ATOM   3889  HB3 LEU   245      51.592  81.963  74.670  1.00  0.00           H  
ATOM   3890  HG  LEU   245      49.124  81.496  74.792  1.00  0.00           H  
ATOM   3891 HD11 LEU   245      49.317  78.995  75.169  1.00  0.00           H  
ATOM   3892 HD12 LEU   245      49.754  79.269  76.863  1.00  0.00           H  
ATOM   3893 HD13 LEU   245      48.195  79.877  76.260  1.00  0.00           H  
ATOM   3894 HD21 LEU   245      48.550  81.730  77.235  1.00  0.00           H  
ATOM   3895 HD22 LEU   245      50.324  81.478  77.436  1.00  0.00           H  
ATOM   3896 HD23 LEU   245      49.805  82.933  76.595  1.00  0.00           H  
ATOM   3897  N   ALA   246      50.207  81.630  71.842  1.00  0.00           N  
ATOM   3898  CA  ALA   246      49.325  81.963  70.762  1.00  0.00           C  
ATOM   3899  C   ALA   246      49.231  80.950  69.658  1.00  0.00           C  
ATOM   3900  O   ALA   246      48.131  80.636  69.284  1.00  0.00           O  
ATOM   3901  CB  ALA   246      49.751  83.358  70.355  1.00  0.00           C  
ATOM   3902  H   ALA   246      51.041  82.196  71.910  1.00  0.00           H  
ATOM   3903  HA  ALA   246      48.333  81.944  71.213  1.00  0.00           H  
ATOM   3904  HB1 ALA   246      49.957  83.985  71.223  1.00  0.00           H  
ATOM   3905  HB2 ALA   246      50.782  83.328  70.002  1.00  0.00           H  
ATOM   3906  HB3 ALA   246      49.037  83.777  69.646  1.00  0.00           H  
ATOM   3907  N   TYR   247      50.350  80.332  69.264  1.00  0.00           N  
ATOM   3908  CA  TYR   247      50.426  79.186  68.341  1.00  0.00           C  
ATOM   3909  C   TYR   247      50.079  77.856  69.003  1.00  0.00           C  
ATOM   3910  O   TYR   247      49.847  76.996  68.223  1.00  0.00           O  
ATOM   3911  CB  TYR   247      51.808  79.257  67.755  1.00  0.00           C  
ATOM   3912  CG  TYR   247      52.059  78.402  66.534  1.00  0.00           C  
ATOM   3913  CD1 TYR   247      51.581  78.844  65.272  1.00  0.00           C  
ATOM   3914  CD2 TYR   247      52.725  77.226  66.757  1.00  0.00           C  
ATOM   3915  CE1 TYR   247      51.820  78.109  64.149  1.00  0.00           C  
ATOM   3916  CE2 TYR   247      52.842  76.395  65.633  1.00  0.00           C  
ATOM   3917  CZ  TYR   247      52.401  76.784  64.305  1.00  0.00           C  
ATOM   3918  OH  TYR   247      52.624  76.051  63.168  1.00  0.00           O  
ATOM   3919  H   TYR   247      51.236  80.699  69.581  1.00  0.00           H  
ATOM   3920  HA  TYR   247      49.684  79.313  67.553  1.00  0.00           H  
ATOM   3921  HB2 TYR   247      51.853  80.285  67.393  1.00  0.00           H  
ATOM   3922  HB3 TYR   247      52.492  78.978  68.555  1.00  0.00           H  
ATOM   3923  HD1 TYR   247      51.031  79.770  65.187  1.00  0.00           H  
ATOM   3924  HD2 TYR   247      52.973  76.921  67.763  1.00  0.00           H  
ATOM   3925  HE1 TYR   247      51.581  78.456  63.155  1.00  0.00           H  
ATOM   3926  HE2 TYR   247      53.345  75.446  65.743  1.00  0.00           H  
ATOM   3927  HH  TYR   247      52.751  75.107  63.291  1.00  0.00           H  
ATOM   3928  N   ALA   248      49.949  77.627  70.309  1.00  0.00           N  
ATOM   3929  CA  ALA   248      49.531  76.329  70.843  1.00  0.00           C  
ATOM   3930  C   ALA   248      48.261  75.706  70.158  1.00  0.00           C  
ATOM   3931  O   ALA   248      48.274  74.497  69.860  1.00  0.00           O  
ATOM   3932  CB  ALA   248      49.322  76.475  72.391  1.00  0.00           C  
ATOM   3933  H   ALA   248      50.372  78.251  70.981  1.00  0.00           H  
ATOM   3934  HA  ALA   248      50.269  75.548  70.658  1.00  0.00           H  
ATOM   3935  HB1 ALA   248      50.225  76.798  72.909  1.00  0.00           H  
ATOM   3936  HB2 ALA   248      48.527  77.193  72.595  1.00  0.00           H  
ATOM   3937  HB3 ALA   248      49.075  75.530  72.876  1.00  0.00           H  
ATOM   3938  N   LYS   249      47.233  76.452  69.717  1.00  0.00           N  
ATOM   3939  CA  LYS   249      46.033  76.044  69.007  1.00  0.00           C  
ATOM   3940  C   LYS   249      46.490  75.797  67.587  1.00  0.00           C  
ATOM   3941  O   LYS   249      46.225  74.666  67.125  1.00  0.00           O  
ATOM   3942  CB  LYS   249      45.006  77.105  69.108  1.00  0.00           C  
ATOM   3943  CG  LYS   249      43.696  76.745  68.360  1.00  0.00           C  
ATOM   3944  CD  LYS   249      42.563  77.633  68.871  1.00  0.00           C  
ATOM   3945  CE  LYS   249      41.165  77.375  68.129  1.00  0.00           C  
ATOM   3946  NZ  LYS   249      40.486  76.138  68.727  1.00  0.00           N1+
ATOM   3947  H   LYS   249      47.257  77.427  69.978  1.00  0.00           H  
ATOM   3948  HA  LYS   249      45.708  75.059  69.341  1.00  0.00           H  
ATOM   3949  HB2 LYS   249      44.810  77.283  70.165  1.00  0.00           H  
ATOM   3950  HB3 LYS   249      45.329  78.041  68.654  1.00  0.00           H  
ATOM   3951  HG2 LYS   249      43.899  76.818  67.292  1.00  0.00           H  
ATOM   3952  HG3 LYS   249      43.408  75.726  68.620  1.00  0.00           H  
ATOM   3953  HD2 LYS   249      42.385  77.419  69.925  1.00  0.00           H  
ATOM   3954  HD3 LYS   249      42.813  78.669  68.640  1.00  0.00           H  
ATOM   3955  HE2 LYS   249      40.527  78.241  68.305  1.00  0.00           H  
ATOM   3956  HE3 LYS   249      41.301  77.214  67.060  1.00  0.00           H  
ATOM   3957  HZ1 LYS   249      40.630  76.043  69.723  1.00  0.00           H  
ATOM   3958  HZ2 LYS   249      39.533  76.002  68.420  1.00  0.00           H  
ATOM   3959  HZ3 LYS   249      40.956  75.280  68.478  1.00  0.00           H  
ATOM   3960  N   ALA   250      47.306  76.584  66.961  1.00  0.00           N  
ATOM   3961  CA  ALA   250      47.663  76.411  65.598  1.00  0.00           C  
ATOM   3962  C   ALA   250      48.527  75.205  65.351  1.00  0.00           C  
ATOM   3963  O   ALA   250      48.217  74.406  64.470  1.00  0.00           O  
ATOM   3964  CB  ALA   250      48.254  77.677  64.891  1.00  0.00           C  
ATOM   3965  H   ALA   250      47.768  77.341  67.444  1.00  0.00           H  
ATOM   3966  HA  ALA   250      46.761  76.199  65.023  1.00  0.00           H  
ATOM   3967  HB1 ALA   250      47.576  78.531  64.919  1.00  0.00           H  
ATOM   3968  HB2 ALA   250      49.093  78.105  65.441  1.00  0.00           H  
ATOM   3969  HB3 ALA   250      48.388  77.600  63.812  1.00  0.00           H  
ATOM   3970  N   GLY   251      49.527  74.973  66.215  1.00  0.00           N  
ATOM   3971  CA  GLY   251      50.310  73.699  66.134  1.00  0.00           C  
ATOM   3972  C   GLY   251      49.633  72.416  66.656  1.00  0.00           C  
ATOM   3973  O   GLY   251      49.964  71.321  66.118  1.00  0.00           O  
ATOM   3974  H   GLY   251      49.760  75.662  66.917  1.00  0.00           H  
ATOM   3975  HA2 GLY   251      50.406  73.558  65.058  1.00  0.00           H  
ATOM   3976  HA3 GLY   251      51.301  73.860  66.559  1.00  0.00           H  
ATOM   3977  N   ALA   252      48.579  72.515  67.534  1.00  0.00           N  
ATOM   3978  CA  ALA   252      47.585  71.483  67.875  1.00  0.00           C  
ATOM   3979  C   ALA   252      46.645  71.171  66.726  1.00  0.00           C  
ATOM   3980  O   ALA   252      46.362  70.012  66.446  1.00  0.00           O  
ATOM   3981  CB  ALA   252      46.737  71.960  69.071  1.00  0.00           C  
ATOM   3982  H   ALA   252      48.631  73.369  68.071  1.00  0.00           H  
ATOM   3983  HA  ALA   252      48.071  70.532  68.098  1.00  0.00           H  
ATOM   3984  HB1 ALA   252      47.353  72.161  69.948  1.00  0.00           H  
ATOM   3985  HB2 ALA   252      46.264  72.932  68.931  1.00  0.00           H  
ATOM   3986  HB3 ALA   252      45.976  71.287  69.467  1.00  0.00           H  
ATOM   3987  N   VAL   253      46.269  72.162  65.992  1.00  0.00           N  
ATOM   3988  CA  VAL   253      45.482  72.036  64.840  1.00  0.00           C  
ATOM   3989  C   VAL   253      46.229  71.403  63.613  1.00  0.00           C  
ATOM   3990  O   VAL   253      45.653  70.543  62.897  1.00  0.00           O  
ATOM   3991  CB  VAL   253      44.945  73.471  64.304  1.00  0.00           C  
ATOM   3992  CG1 VAL   253      44.521  73.458  62.894  1.00  0.00           C  
ATOM   3993  CG2 VAL   253      43.735  73.956  65.215  1.00  0.00           C  
ATOM   3994  H   VAL   253      46.430  73.116  66.283  1.00  0.00           H  
ATOM   3995  HA  VAL   253      44.626  71.402  65.069  1.00  0.00           H  
ATOM   3996  HB  VAL   253      45.824  74.115  64.335  1.00  0.00           H  
ATOM   3997 HG11 VAL   253      45.297  73.244  62.160  1.00  0.00           H  
ATOM   3998 HG12 VAL   253      43.778  72.672  62.759  1.00  0.00           H  
ATOM   3999 HG13 VAL   253      43.891  74.326  62.700  1.00  0.00           H  
ATOM   4000 HG21 VAL   253      42.928  73.223  65.221  1.00  0.00           H  
ATOM   4001 HG22 VAL   253      44.065  74.114  66.241  1.00  0.00           H  
ATOM   4002 HG23 VAL   253      43.282  74.885  64.866  1.00  0.00           H  
ATOM   4003  N   ALA   254      47.556  71.683  63.451  1.00  0.00           N  
ATOM   4004  CA  ALA   254      48.488  71.132  62.461  1.00  0.00           C  
ATOM   4005  C   ALA   254      48.938  69.719  62.876  1.00  0.00           C  
ATOM   4006  O   ALA   254      49.315  68.911  62.079  1.00  0.00           O  
ATOM   4007  CB  ALA   254      49.617  72.135  62.250  1.00  0.00           C  
ATOM   4008  H   ALA   254      47.873  72.505  63.946  1.00  0.00           H  
ATOM   4009  HA  ALA   254      47.896  71.127  61.546  1.00  0.00           H  
ATOM   4010  HB1 ALA   254      49.203  73.084  61.910  1.00  0.00           H  
ATOM   4011  HB2 ALA   254      50.097  72.339  63.207  1.00  0.00           H  
ATOM   4012  HB3 ALA   254      50.409  71.787  61.587  1.00  0.00           H  
ATOM   4013  N   GLU   255      48.806  69.330  64.160  1.00  0.00           N  
ATOM   4014  CA  GLU   255      48.949  68.003  64.603  1.00  0.00           C  
ATOM   4015  C   GLU   255      47.734  67.116  64.374  1.00  0.00           C  
ATOM   4016  O   GLU   255      47.776  66.006  63.892  1.00  0.00           O  
ATOM   4017  CB  GLU   255      49.333  67.950  66.073  1.00  0.00           C  
ATOM   4018  CG  GLU   255      49.563  66.527  66.488  1.00  0.00           C  
ATOM   4019  CD  GLU   255      49.805  66.440  68.000  1.00  0.00           C  
ATOM   4020  OE1 GLU   255      50.915  66.128  68.487  1.00  0.00           O  
ATOM   4021  OE2 GLU   255      48.899  66.778  68.730  1.00  0.00           O1-
ATOM   4022  H   GLU   255      48.737  70.044  64.871  1.00  0.00           H  
ATOM   4023  HA  GLU   255      49.778  67.629  64.002  1.00  0.00           H  
ATOM   4024  HB2 GLU   255      50.148  68.620  66.349  1.00  0.00           H  
ATOM   4025  HB3 GLU   255      48.464  68.255  66.657  1.00  0.00           H  
ATOM   4026  HG2 GLU   255      48.668  65.944  66.265  1.00  0.00           H  
ATOM   4027  HG3 GLU   255      50.452  66.120  66.006  1.00  0.00           H  
ATOM   4028  N   GLU   256      46.536  67.714  64.716  1.00  0.00           N  
ATOM   4029  CA  GLU   256      45.211  67.142  64.523  1.00  0.00           C  
ATOM   4030  C   GLU   256      45.021  66.658  63.103  1.00  0.00           C  
ATOM   4031  O   GLU   256      44.727  65.461  62.966  1.00  0.00           O  
ATOM   4032  CB  GLU   256      44.190  68.211  64.871  1.00  0.00           C  
ATOM   4033  CG  GLU   256      42.824  67.792  64.541  1.00  0.00           C  
ATOM   4034  CD  GLU   256      41.775  68.644  65.254  1.00  0.00           C  
ATOM   4035  OE1 GLU   256      41.103  68.209  66.254  1.00  0.00           O  
ATOM   4036  OE2 GLU   256      41.747  69.761  64.759  1.00  0.00           O1-
ATOM   4037  H   GLU   256      46.577  68.601  65.197  1.00  0.00           H  
ATOM   4038  HA  GLU   256      45.169  66.234  65.125  1.00  0.00           H  
ATOM   4039  HB2 GLU   256      44.199  68.438  65.937  1.00  0.00           H  
ATOM   4040  HB3 GLU   256      44.337  69.121  64.290  1.00  0.00           H  
ATOM   4041  HG2 GLU   256      42.573  67.617  63.495  1.00  0.00           H  
ATOM   4042  HG3 GLU   256      42.680  66.802  64.973  1.00  0.00           H  
ATOM   4043  N   VAL   257      45.318  67.481  62.156  1.00  0.00           N  
ATOM   4044  CA  VAL   257      45.171  67.218  60.712  1.00  0.00           C  
ATOM   4045  C   VAL   257      46.179  66.118  60.206  1.00  0.00           C  
ATOM   4046  O   VAL   257      45.877  65.206  59.435  1.00  0.00           O  
ATOM   4047  CB  VAL   257      45.407  68.595  60.059  1.00  0.00           C  
ATOM   4048  CG1 VAL   257      45.628  68.619  58.523  1.00  0.00           C  
ATOM   4049  CG2 VAL   257      44.140  69.390  60.403  1.00  0.00           C  
ATOM   4050  H   VAL   257      45.671  68.398  62.394  1.00  0.00           H  
ATOM   4051  HA  VAL   257      44.194  66.888  60.357  1.00  0.00           H  
ATOM   4052  HB  VAL   257      46.318  69.052  60.442  1.00  0.00           H  
ATOM   4053 HG11 VAL   257      46.582  68.148  58.286  1.00  0.00           H  
ATOM   4054 HG12 VAL   257      44.807  68.069  58.066  1.00  0.00           H  
ATOM   4055 HG13 VAL   257      45.587  69.645  58.157  1.00  0.00           H  
ATOM   4056 HG21 VAL   257      43.370  68.947  59.772  1.00  0.00           H  
ATOM   4057 HG22 VAL   257      43.818  69.179  61.424  1.00  0.00           H  
ATOM   4058 HG23 VAL   257      44.289  70.461  60.270  1.00  0.00           H  
ATOM   4059  N   LEU   258      47.413  66.226  60.733  1.00  0.00           N  
ATOM   4060  CA  LEU   258      48.445  65.287  60.278  1.00  0.00           C  
ATOM   4061  C   LEU   258      48.203  63.907  60.921  1.00  0.00           C  
ATOM   4062  O   LEU   258      48.365  62.942  60.225  1.00  0.00           O  
ATOM   4063  CB  LEU   258      49.779  65.855  60.792  1.00  0.00           C  
ATOM   4064  CG  LEU   258      51.039  64.984  60.449  1.00  0.00           C  
ATOM   4065  CD1 LEU   258      51.272  64.884  58.995  1.00  0.00           C  
ATOM   4066  CD2 LEU   258      52.378  65.488  61.034  1.00  0.00           C  
ATOM   4067  H   LEU   258      47.551  66.899  61.473  1.00  0.00           H  
ATOM   4068  HA  LEU   258      48.436  65.214  59.190  1.00  0.00           H  
ATOM   4069  HB2 LEU   258      49.892  66.876  60.425  1.00  0.00           H  
ATOM   4070  HB3 LEU   258      49.772  65.690  61.870  1.00  0.00           H  
ATOM   4071  HG  LEU   258      50.860  63.983  60.840  1.00  0.00           H  
ATOM   4072 HD11 LEU   258      50.494  64.285  58.521  1.00  0.00           H  
ATOM   4073 HD12 LEU   258      51.411  65.846  58.501  1.00  0.00           H  
ATOM   4074 HD13 LEU   258      52.161  64.303  58.749  1.00  0.00           H  
ATOM   4075 HD21 LEU   258      53.164  64.747  60.885  1.00  0.00           H  
ATOM   4076 HD22 LEU   258      52.745  66.418  60.598  1.00  0.00           H  
ATOM   4077 HD23 LEU   258      52.323  65.669  62.107  1.00  0.00           H  
ATOM   4078  N   ALA   259      47.693  63.857  62.143  1.00  0.00           N  
ATOM   4079  CA  ALA   259      46.993  62.693  62.756  1.00  0.00           C  
ATOM   4080  C   ALA   259      45.635  62.312  62.141  1.00  0.00           C  
ATOM   4081  O   ALA   259      44.817  61.499  62.642  1.00  0.00           O  
ATOM   4082  CB  ALA   259      46.958  62.970  64.270  1.00  0.00           C  
ATOM   4083  H   ALA   259      47.531  64.646  62.752  1.00  0.00           H  
ATOM   4084  HA  ALA   259      47.573  61.793  62.555  1.00  0.00           H  
ATOM   4085  HB1 ALA   259      47.977  62.903  64.651  1.00  0.00           H  
ATOM   4086  HB2 ALA   259      46.523  63.948  64.468  1.00  0.00           H  
ATOM   4087  HB3 ALA   259      46.348  62.208  64.756  1.00  0.00           H  
ATOM   4088  N   ALA   260      45.285  62.886  61.017  1.00  0.00           N  
ATOM   4089  CA  ALA   260      44.032  62.529  60.305  1.00  0.00           C  
ATOM   4090  C   ALA   260      44.232  62.679  58.783  1.00  0.00           C  
ATOM   4091  O   ALA   260      43.262  62.851  58.019  1.00  0.00           O  
ATOM   4092  CB  ALA   260      42.881  63.450  60.808  1.00  0.00           C  
ATOM   4093  H   ALA   260      45.807  63.697  60.716  1.00  0.00           H  
ATOM   4094  HA  ALA   260      43.726  61.514  60.556  1.00  0.00           H  
ATOM   4095  HB1 ALA   260      43.159  64.480  60.585  1.00  0.00           H  
ATOM   4096  HB2 ALA   260      41.894  63.301  60.369  1.00  0.00           H  
ATOM   4097  HB3 ALA   260      42.764  63.384  61.890  1.00  0.00           H  
ATOM   4098  N   ILE   261      45.477  62.713  58.247  1.00  0.00           N  
ATOM   4099  CA  ILE   261      45.767  63.246  56.898  1.00  0.00           C  
ATOM   4100  C   ILE   261      45.117  62.329  55.778  1.00  0.00           C  
ATOM   4101  O   ILE   261      44.794  62.822  54.717  1.00  0.00           O  
ATOM   4102  CB  ILE   261      47.322  63.513  56.754  1.00  0.00           C  
ATOM   4103  CG1 ILE   261      47.593  64.317  55.428  1.00  0.00           C  
ATOM   4104  CG2 ILE   261      48.157  62.219  56.826  1.00  0.00           C  
ATOM   4105  CD1 ILE   261      47.154  65.726  55.560  1.00  0.00           C  
ATOM   4106  H   ILE   261      46.184  62.604  58.960  1.00  0.00           H  
ATOM   4107  HA  ILE   261      45.129  64.129  56.862  1.00  0.00           H  
ATOM   4108  HB  ILE   261      47.721  64.158  57.536  1.00  0.00           H  
ATOM   4109 HG12 ILE   261      48.667  64.246  55.257  1.00  0.00           H  
ATOM   4110 HG13 ILE   261      47.002  63.867  54.630  1.00  0.00           H  
ATOM   4111 HG21 ILE   261      47.901  61.615  57.697  1.00  0.00           H  
ATOM   4112 HG22 ILE   261      47.920  61.635  55.937  1.00  0.00           H  
ATOM   4113 HG23 ILE   261      49.212  62.485  56.748  1.00  0.00           H  
ATOM   4114 HD11 ILE   261      47.322  66.163  56.545  1.00  0.00           H  
ATOM   4115 HD12 ILE   261      47.636  66.127  54.669  1.00  0.00           H  
ATOM   4116 HD13 ILE   261      46.089  65.735  55.329  1.00  0.00           H  
ATOM   4117  N   ARG   262      44.878  61.052  56.029  1.00  0.00           N  
ATOM   4118  CA  ARG   262      44.019  60.327  55.055  1.00  0.00           C  
ATOM   4119  C   ARG   262      42.556  60.861  54.995  1.00  0.00           C  
ATOM   4120  O   ARG   262      42.119  61.333  53.991  1.00  0.00           O  
ATOM   4121  CB  ARG   262      43.978  58.805  55.320  1.00  0.00           C  
ATOM   4122  CG  ARG   262      45.082  57.997  54.615  1.00  0.00           C  
ATOM   4123  CD  ARG   262      46.405  57.689  55.341  1.00  0.00           C  
ATOM   4124  NE  ARG   262      47.393  57.013  54.505  1.00  0.00           N  
ATOM   4125  CZ  ARG   262      48.652  56.795  54.623  1.00  0.00           C  
ATOM   4126  NH1 ARG   262      49.432  57.376  55.476  1.00  0.00           N1+
ATOM   4127  NH2 ARG   262      49.346  56.164  53.758  1.00  0.00           N  
ATOM   4128  H   ARG   262      44.964  60.742  56.987  1.00  0.00           H  
ATOM   4129  HA  ARG   262      44.481  60.310  54.068  1.00  0.00           H  
ATOM   4130  HB2 ARG   262      43.963  58.570  56.385  1.00  0.00           H  
ATOM   4131  HB3 ARG   262      43.012  58.380  55.049  1.00  0.00           H  
ATOM   4132  HG2 ARG   262      44.596  57.069  54.314  1.00  0.00           H  
ATOM   4133  HG3 ARG   262      45.293  58.476  53.658  1.00  0.00           H  
ATOM   4134  HD2 ARG   262      46.809  58.638  55.694  1.00  0.00           H  
ATOM   4135  HD3 ARG   262      46.242  57.234  56.318  1.00  0.00           H  
ATOM   4136  HE  ARG   262      46.993  56.385  53.822  1.00  0.00           H  
ATOM   4137 HH11 ARG   262      49.081  57.939  56.237  1.00  0.00           H  
ATOM   4138 HH12 ARG   262      50.412  57.144  55.559  1.00  0.00           H  
ATOM   4139 HH21 ARG   262      48.917  55.907  52.881  1.00  0.00           H  
ATOM   4140 HH22 ARG   262      50.291  55.914  54.010  1.00  0.00           H  
ATOM   4141  N   THR   263      41.791  60.887  56.092  1.00  0.00           N  
ATOM   4142  CA  THR   263      40.484  61.488  56.251  1.00  0.00           C  
ATOM   4143  C   THR   263      40.389  62.927  55.755  1.00  0.00           C  
ATOM   4144  O   THR   263      39.431  63.297  55.165  1.00  0.00           O  
ATOM   4145  CB  THR   263      40.077  61.377  57.782  1.00  0.00           C  
ATOM   4146  CG2 THR   263      38.677  62.032  58.142  1.00  0.00           C  
ATOM   4147  OG1 THR   263      39.900  60.016  57.989  1.00  0.00           O  
ATOM   4148  H   THR   263      42.200  60.742  57.005  1.00  0.00           H  
ATOM   4149  HA  THR   263      39.755  60.890  55.704  1.00  0.00           H  
ATOM   4150  HB  THR   263      40.754  61.892  58.464  1.00  0.00           H  
ATOM   4151  HG1 THR   263      40.786  59.679  58.140  1.00  0.00           H  
ATOM   4152 HG21 THR   263      38.579  63.117  58.168  1.00  0.00           H  
ATOM   4153 HG22 THR   263      37.932  61.778  57.388  1.00  0.00           H  
ATOM   4154 HG23 THR   263      38.366  61.577  59.083  1.00  0.00           H  
ATOM   4155  N   VAL   264      41.261  63.875  56.130  1.00  0.00           N  
ATOM   4156  CA  VAL   264      41.257  65.253  55.578  1.00  0.00           C  
ATOM   4157  C   VAL   264      41.412  65.352  54.057  1.00  0.00           C  
ATOM   4158  O   VAL   264      40.755  66.170  53.477  1.00  0.00           O  
ATOM   4159  CB  VAL   264      42.364  66.176  56.285  1.00  0.00           C  
ATOM   4160  CG1 VAL   264      42.489  67.541  55.567  1.00  0.00           C  
ATOM   4161  CG2 VAL   264      41.933  66.503  57.734  1.00  0.00           C  
ATOM   4162  H   VAL   264      42.002  63.599  56.757  1.00  0.00           H  
ATOM   4163  HA  VAL   264      40.319  65.733  55.854  1.00  0.00           H  
ATOM   4164  HB  VAL   264      43.291  65.602  56.258  1.00  0.00           H  
ATOM   4165 HG11 VAL   264      43.025  68.195  56.254  1.00  0.00           H  
ATOM   4166 HG12 VAL   264      42.967  67.322  54.612  1.00  0.00           H  
ATOM   4167 HG13 VAL   264      41.544  68.039  55.350  1.00  0.00           H  
ATOM   4168 HG21 VAL   264      41.893  65.599  58.341  1.00  0.00           H  
ATOM   4169 HG22 VAL   264      42.629  67.188  58.219  1.00  0.00           H  
ATOM   4170 HG23 VAL   264      40.985  67.034  57.656  1.00  0.00           H  
ATOM   4171  N   ILE   265      42.240  64.494  53.459  1.00  0.00           N  
ATOM   4172  CA  ILE   265      42.354  64.496  51.981  1.00  0.00           C  
ATOM   4173  C   ILE   265      41.235  63.691  51.224  1.00  0.00           C  
ATOM   4174  O   ILE   265      40.784  64.071  50.130  1.00  0.00           O  
ATOM   4175  CB  ILE   265      43.769  64.254  51.472  1.00  0.00           C  
ATOM   4176  CG1 ILE   265      44.742  65.243  52.104  1.00  0.00           C  
ATOM   4177  CG2 ILE   265      43.849  64.367  49.966  1.00  0.00           C  
ATOM   4178  CD1 ILE   265      46.254  64.980  51.874  1.00  0.00           C  
ATOM   4179  H   ILE   265      42.815  63.831  53.959  1.00  0.00           H  
ATOM   4180  HA  ILE   265      42.224  65.493  51.563  1.00  0.00           H  
ATOM   4181  HB  ILE   265      44.000  63.241  51.798  1.00  0.00           H  
ATOM   4182 HG12 ILE   265      44.483  66.283  51.904  1.00  0.00           H  
ATOM   4183 HG13 ILE   265      44.557  65.224  53.178  1.00  0.00           H  
ATOM   4184 HG21 ILE   265      43.287  63.576  49.470  1.00  0.00           H  
ATOM   4185 HG22 ILE   265      43.764  65.433  49.757  1.00  0.00           H  
ATOM   4186 HG23 ILE   265      44.894  64.210  49.698  1.00  0.00           H  
ATOM   4187 HD11 ILE   265      46.562  65.490  50.962  1.00  0.00           H  
ATOM   4188 HD12 ILE   265      46.823  65.419  52.695  1.00  0.00           H  
ATOM   4189 HD13 ILE   265      46.348  63.897  51.947  1.00  0.00           H  
ATOM   4190  N   ALA   266      40.644  62.665  51.913  1.00  0.00           N  
ATOM   4191  CA  ALA   266      39.400  61.944  51.598  1.00  0.00           C  
ATOM   4192  C   ALA   266      38.225  62.982  51.640  1.00  0.00           C  
ATOM   4193  O   ALA   266      37.397  63.010  50.716  1.00  0.00           O  
ATOM   4194  CB  ALA   266      39.120  60.829  52.595  1.00  0.00           C  
ATOM   4195  H   ALA   266      40.962  62.431  52.842  1.00  0.00           H  
ATOM   4196  HA  ALA   266      39.597  61.648  50.568  1.00  0.00           H  
ATOM   4197  HB1 ALA   266      39.760  60.009  52.269  1.00  0.00           H  
ATOM   4198  HB2 ALA   266      39.338  61.240  53.581  1.00  0.00           H  
ATOM   4199  HB3 ALA   266      38.055  60.616  52.511  1.00  0.00           H  
ATOM   4200  N   PHE   267      38.071  63.802  52.640  1.00  0.00           N  
ATOM   4201  CA  PHE   267      37.302  65.063  52.541  1.00  0.00           C  
ATOM   4202  C   PHE   267      37.623  66.068  51.388  1.00  0.00           C  
ATOM   4203  O   PHE   267      36.737  66.434  50.643  1.00  0.00           O  
ATOM   4204  CB  PHE   267      37.340  65.757  53.904  1.00  0.00           C  
ATOM   4205  CG  PHE   267      36.650  67.137  54.000  1.00  0.00           C  
ATOM   4206  CD1 PHE   267      35.279  67.238  53.542  1.00  0.00           C  
ATOM   4207  CD2 PHE   267      37.249  68.253  54.681  1.00  0.00           C  
ATOM   4208  CE1 PHE   267      34.621  68.453  53.749  1.00  0.00           C  
ATOM   4209  CE2 PHE   267      36.524  69.413  54.909  1.00  0.00           C  
ATOM   4210  CZ  PHE   267      35.226  69.531  54.419  1.00  0.00           C  
ATOM   4211  H   PHE   267      38.623  63.704  53.481  1.00  0.00           H  
ATOM   4212  HA  PHE   267      36.301  64.693  52.325  1.00  0.00           H  
ATOM   4213  HB2 PHE   267      36.887  65.063  54.613  1.00  0.00           H  
ATOM   4214  HB3 PHE   267      38.409  65.956  53.983  1.00  0.00           H  
ATOM   4215  HD1 PHE   267      34.884  66.324  53.123  1.00  0.00           H  
ATOM   4216  HD2 PHE   267      38.199  68.016  55.136  1.00  0.00           H  
ATOM   4217  HE1 PHE   267      33.633  68.582  53.334  1.00  0.00           H  
ATOM   4218  HE2 PHE   267      36.906  70.233  55.500  1.00  0.00           H  
ATOM   4219  HZ  PHE   267      34.706  70.451  54.639  1.00  0.00           H  
ATOM   4220  N   GLY   268      38.898  66.396  51.193  1.00  0.00           N  
ATOM   4221  CA  GLY   268      39.295  67.532  50.436  1.00  0.00           C  
ATOM   4222  C   GLY   268      39.333  68.768  51.314  1.00  0.00           C  
ATOM   4223  O   GLY   268      38.760  69.762  50.918  1.00  0.00           O  
ATOM   4224  H   GLY   268      39.538  66.024  51.879  1.00  0.00           H  
ATOM   4225  HA2 GLY   268      40.343  67.370  50.183  1.00  0.00           H  
ATOM   4226  HA3 GLY   268      38.644  67.579  49.563  1.00  0.00           H  
ATOM   4227  N   GLY   269      40.006  68.853  52.462  1.00  0.00           N  
ATOM   4228  CA  GLY   269      40.053  70.024  53.327  1.00  0.00           C  
ATOM   4229  C   GLY   269      40.904  71.237  52.884  1.00  0.00           C  
ATOM   4230  O   GLY   269      41.239  72.120  53.664  1.00  0.00           O  
ATOM   4231  H   GLY   269      40.463  68.020  52.802  1.00  0.00           H  
ATOM   4232  HA2 GLY   269      39.009  70.283  53.507  1.00  0.00           H  
ATOM   4233  HA3 GLY   269      40.420  69.790  54.326  1.00  0.00           H  
ATOM   4234  N   GLN   270      41.399  71.196  51.640  1.00  0.00           N  
ATOM   4235  CA  GLN   270      42.254  72.152  51.046  1.00  0.00           C  
ATOM   4236  C   GLN   270      41.954  73.628  51.235  1.00  0.00           C  
ATOM   4237  O   GLN   270      42.813  74.502  51.082  1.00  0.00           O  
ATOM   4238  CB  GLN   270      42.415  71.915  49.540  1.00  0.00           C  
ATOM   4239  CG  GLN   270      43.239  70.675  49.227  1.00  0.00           C  
ATOM   4240  CD  GLN   270      42.323  69.452  48.927  1.00  0.00           C  
ATOM   4241  NE2 GLN   270      42.904  68.298  49.086  1.00  0.00           N  
ATOM   4242  OE1 GLN   270      41.196  69.536  48.490  1.00  0.00           O  
ATOM   4243  H   GLN   270      40.979  70.521  51.018  1.00  0.00           H  
ATOM   4244  HA  GLN   270      43.248  72.013  51.471  1.00  0.00           H  
ATOM   4245  HB2 GLN   270      41.423  71.923  49.086  1.00  0.00           H  
ATOM   4246  HB3 GLN   270      42.919  72.803  49.158  1.00  0.00           H  
ATOM   4247  HG2 GLN   270      43.879  70.917  48.378  1.00  0.00           H  
ATOM   4248  HG3 GLN   270      43.879  70.453  50.081  1.00  0.00           H  
ATOM   4249 HE21 GLN   270      43.841  68.348  49.462  1.00  0.00           H  
ATOM   4250 HE22 GLN   270      42.391  67.429  49.059  1.00  0.00           H  
ATOM   4251  N   LYS   271      40.730  74.082  51.576  1.00  0.00           N  
ATOM   4252  CA  LYS   271      40.402  75.470  51.968  1.00  0.00           C  
ATOM   4253  C   LYS   271      40.173  75.428  53.471  1.00  0.00           C  
ATOM   4254  O   LYS   271      40.849  76.060  54.266  1.00  0.00           O  
ATOM   4255  CB  LYS   271      39.194  76.084  51.114  1.00  0.00           C  
ATOM   4256  CG  LYS   271      38.825  77.459  51.563  1.00  0.00           C  
ATOM   4257  CD  LYS   271      40.031  78.439  51.558  1.00  0.00           C  
ATOM   4258  CE  LYS   271      39.518  79.907  51.698  1.00  0.00           C  
ATOM   4259  NZ  LYS   271      40.616  80.792  52.162  1.00  0.00           N1+
ATOM   4260  H   LYS   271      40.038  73.387  51.820  1.00  0.00           H  
ATOM   4261  HA  LYS   271      41.275  76.107  51.826  1.00  0.00           H  
ATOM   4262  HB2 LYS   271      39.546  76.266  50.099  1.00  0.00           H  
ATOM   4263  HB3 LYS   271      38.315  75.441  51.136  1.00  0.00           H  
ATOM   4264  HG2 LYS   271      37.933  77.803  51.039  1.00  0.00           H  
ATOM   4265  HG3 LYS   271      38.529  77.449  52.612  1.00  0.00           H  
ATOM   4266  HD2 LYS   271      40.614  78.253  52.459  1.00  0.00           H  
ATOM   4267  HD3 LYS   271      40.668  78.182  50.713  1.00  0.00           H  
ATOM   4268  HE2 LYS   271      39.267  80.250  50.695  1.00  0.00           H  
ATOM   4269  HE3 LYS   271      38.578  80.112  52.212  1.00  0.00           H  
ATOM   4270  HZ1 LYS   271      40.396  81.777  52.154  1.00  0.00           H  
ATOM   4271  HZ2 LYS   271      40.769  80.726  53.158  1.00  0.00           H  
ATOM   4272  HZ3 LYS   271      41.507  80.735  51.690  1.00  0.00           H  
ATOM   4273  N   LYS   272      39.007  74.788  53.746  1.00  0.00           N  
ATOM   4274  CA  LYS   272      38.396  74.794  55.151  1.00  0.00           C  
ATOM   4275  C   LYS   272      39.444  74.567  56.291  1.00  0.00           C  
ATOM   4276  O   LYS   272      39.426  75.226  57.287  1.00  0.00           O  
ATOM   4277  CB  LYS   272      37.356  73.716  55.364  1.00  0.00           C  
ATOM   4278  CG  LYS   272      36.510  73.907  56.563  1.00  0.00           C  
ATOM   4279  CD  LYS   272      35.531  72.690  56.752  1.00  0.00           C  
ATOM   4280  CE  LYS   272      34.553  72.967  57.970  1.00  0.00           C  
ATOM   4281  NZ  LYS   272      33.465  71.996  58.052  1.00  0.00           N1+
ATOM   4282  H   LYS   272      38.645  74.212  53.000  1.00  0.00           H  
ATOM   4283  HA  LYS   272      37.993  75.801  55.265  1.00  0.00           H  
ATOM   4284  HB2 LYS   272      36.663  73.828  54.531  1.00  0.00           H  
ATOM   4285  HB3 LYS   272      37.760  72.705  55.325  1.00  0.00           H  
ATOM   4286  HG2 LYS   272      37.087  74.031  57.479  1.00  0.00           H  
ATOM   4287  HG3 LYS   272      35.932  74.822  56.420  1.00  0.00           H  
ATOM   4288  HD2 LYS   272      35.044  72.600  55.781  1.00  0.00           H  
ATOM   4289  HD3 LYS   272      36.144  71.796  56.867  1.00  0.00           H  
ATOM   4290  HE2 LYS   272      35.101  73.073  58.906  1.00  0.00           H  
ATOM   4291  HE3 LYS   272      34.118  73.967  57.944  1.00  0.00           H  
ATOM   4292  HZ1 LYS   272      32.895  71.944  57.221  1.00  0.00           H  
ATOM   4293  HZ2 LYS   272      33.771  71.062  58.286  1.00  0.00           H  
ATOM   4294  HZ3 LYS   272      32.784  72.303  58.732  1.00  0.00           H  
ATOM   4295  N   GLU   273      40.427  73.645  56.099  1.00  0.00           N  
ATOM   4296  CA  GLU   273      41.422  73.215  57.150  1.00  0.00           C  
ATOM   4297  C   GLU   273      42.671  74.141  57.168  1.00  0.00           C  
ATOM   4298  O   GLU   273      43.148  74.429  58.240  1.00  0.00           O  
ATOM   4299  CB  GLU   273      41.823  71.684  57.182  1.00  0.00           C  
ATOM   4300  CG  GLU   273      40.577  70.767  57.189  1.00  0.00           C  
ATOM   4301  CD  GLU   273      39.936  70.958  58.505  1.00  0.00           C  
ATOM   4302  OE1 GLU   273      40.456  70.449  59.483  1.00  0.00           O  
ATOM   4303  OE2 GLU   273      38.868  71.606  58.630  1.00  0.00           O1-
ATOM   4304  H   GLU   273      40.474  73.226  55.181  1.00  0.00           H  
ATOM   4305  HA  GLU   273      41.030  73.366  58.155  1.00  0.00           H  
ATOM   4306  HB2 GLU   273      42.374  71.609  56.244  1.00  0.00           H  
ATOM   4307  HB3 GLU   273      42.482  71.506  58.030  1.00  0.00           H  
ATOM   4308  HG2 GLU   273      39.958  70.952  56.311  1.00  0.00           H  
ATOM   4309  HG3 GLU   273      41.132  69.829  57.180  1.00  0.00           H  
ATOM   4310  N   LEU   274      43.137  74.555  55.995  1.00  0.00           N  
ATOM   4311  CA  LEU   274      44.110  75.695  55.856  1.00  0.00           C  
ATOM   4312  C   LEU   274      43.598  76.986  56.555  1.00  0.00           C  
ATOM   4313  O   LEU   274      44.377  77.716  57.169  1.00  0.00           O  
ATOM   4314  CB  LEU   274      44.300  75.928  54.352  1.00  0.00           C  
ATOM   4315  CG  LEU   274      45.429  76.965  53.965  1.00  0.00           C  
ATOM   4316  CD1 LEU   274      46.907  76.438  54.333  1.00  0.00           C  
ATOM   4317  CD2 LEU   274      45.284  77.300  52.504  1.00  0.00           C  
ATOM   4318  H   LEU   274      42.775  74.030  55.212  1.00  0.00           H  
ATOM   4319  HA  LEU   274      44.957  75.301  56.417  1.00  0.00           H  
ATOM   4320  HB2 LEU   274      44.539  74.942  53.955  1.00  0.00           H  
ATOM   4321  HB3 LEU   274      43.386  76.278  53.871  1.00  0.00           H  
ATOM   4322  HG  LEU   274      45.337  77.923  54.477  1.00  0.00           H  
ATOM   4323 HD11 LEU   274      46.959  76.346  55.418  1.00  0.00           H  
ATOM   4324 HD12 LEU   274      47.109  75.547  53.739  1.00  0.00           H  
ATOM   4325 HD13 LEU   274      47.526  77.287  54.043  1.00  0.00           H  
ATOM   4326 HD21 LEU   274      44.213  77.451  52.376  1.00  0.00           H  
ATOM   4327 HD22 LEU   274      45.828  78.219  52.283  1.00  0.00           H  
ATOM   4328 HD23 LEU   274      45.539  76.470  51.846  1.00  0.00           H  
ATOM   4329  N   GLU   275      42.347  77.302  56.403  1.00  0.00           N  
ATOM   4330  CA  GLU   275      41.752  78.507  57.049  1.00  0.00           C  
ATOM   4331  C   GLU   275      41.870  78.530  58.599  1.00  0.00           C  
ATOM   4332  O   GLU   275      42.330  79.507  59.245  1.00  0.00           O  
ATOM   4333  CB  GLU   275      40.311  78.683  56.577  1.00  0.00           C  
ATOM   4334  CG  GLU   275      39.800  80.086  56.785  1.00  0.00           C  
ATOM   4335  CD  GLU   275      40.061  81.079  55.632  1.00  0.00           C  
ATOM   4336  OE1 GLU   275      39.253  82.031  55.459  1.00  0.00           O  
ATOM   4337  OE2 GLU   275      41.062  80.949  54.946  1.00  0.00           O1-
ATOM   4338  H   GLU   275      41.685  76.747  55.880  1.00  0.00           H  
ATOM   4339  HA  GLU   275      42.391  79.336  56.745  1.00  0.00           H  
ATOM   4340  HB2 GLU   275      40.255  78.386  55.529  1.00  0.00           H  
ATOM   4341  HB3 GLU   275      39.698  78.028  57.196  1.00  0.00           H  
ATOM   4342  HG2 GLU   275      38.713  80.045  56.846  1.00  0.00           H  
ATOM   4343  HG3 GLU   275      40.323  80.580  57.603  1.00  0.00           H  
ATOM   4344  N   ARG   276      41.387  77.505  59.240  1.00  0.00           N  
ATOM   4345  CA  ARG   276      41.564  77.300  60.725  1.00  0.00           C  
ATOM   4346  C   ARG   276      42.991  77.103  61.325  1.00  0.00           C  
ATOM   4347  O   ARG   276      43.268  77.421  62.471  1.00  0.00           O  
ATOM   4348  CB  ARG   276      40.438  76.285  61.220  1.00  0.00           C  
ATOM   4349  CG  ARG   276      40.898  74.851  61.387  1.00  0.00           C  
ATOM   4350  CD  ARG   276      39.661  74.020  61.696  1.00  0.00           C  
ATOM   4351  NE  ARG   276      39.934  72.572  61.575  1.00  0.00           N  
ATOM   4352  CZ  ARG   276      40.599  71.907  62.493  1.00  0.00           C  
ATOM   4353  NH1 ARG   276      40.816  72.390  63.652  1.00  0.00           N1+
ATOM   4354  NH2 ARG   276      40.956  70.745  62.173  1.00  0.00           N  
ATOM   4355  H   ARG   276      41.099  76.708  58.690  1.00  0.00           H  
ATOM   4356  HA  ARG   276      41.162  78.206  61.179  1.00  0.00           H  
ATOM   4357  HB2 ARG   276      40.236  76.575  62.250  1.00  0.00           H  
ATOM   4358  HB3 ARG   276      39.545  76.280  60.596  1.00  0.00           H  
ATOM   4359  HG2 ARG   276      41.400  74.565  60.463  1.00  0.00           H  
ATOM   4360  HG3 ARG   276      41.567  74.734  62.240  1.00  0.00           H  
ATOM   4361  HD2 ARG   276      39.277  74.247  62.690  1.00  0.00           H  
ATOM   4362  HD3 ARG   276      38.914  74.244  60.933  1.00  0.00           H  
ATOM   4363  HE  ARG   276      39.660  72.033  60.767  1.00  0.00           H  
ATOM   4364 HH11 ARG   276      40.435  73.274  63.957  1.00  0.00           H  
ATOM   4365 HH12 ARG   276      41.372  71.838  64.289  1.00  0.00           H  
ATOM   4366 HH21 ARG   276      41.000  70.430  61.215  1.00  0.00           H  
ATOM   4367 HH22 ARG   276      41.280  70.180  62.945  1.00  0.00           H  
ATOM   4368  N   TYR   277      43.875  76.669  60.424  1.00  0.00           N  
ATOM   4369  CA  TYR   277      45.307  76.713  60.734  1.00  0.00           C  
ATOM   4370  C   TYR   277      45.825  78.160  60.535  1.00  0.00           C  
ATOM   4371  O   TYR   277      46.381  78.722  61.484  1.00  0.00           O  
ATOM   4372  CB  TYR   277      46.124  75.748  59.973  1.00  0.00           C  
ATOM   4373  CG  TYR   277      47.578  76.011  60.096  1.00  0.00           C  
ATOM   4374  CD1 TYR   277      48.179  75.638  61.322  1.00  0.00           C  
ATOM   4375  CD2 TYR   277      48.416  76.504  59.049  1.00  0.00           C  
ATOM   4376  CE1 TYR   277      49.576  75.836  61.500  1.00  0.00           C  
ATOM   4377  CE2 TYR   277      49.810  76.728  59.276  1.00  0.00           C  
ATOM   4378  CZ  TYR   277      50.346  76.468  60.496  1.00  0.00           C  
ATOM   4379  OH  TYR   277      51.657  76.612  60.719  1.00  0.00           O  
ATOM   4380  H   TYR   277      43.499  76.270  59.575  1.00  0.00           H  
ATOM   4381  HA  TYR   277      45.414  76.492  61.796  1.00  0.00           H  
ATOM   4382  HB2 TYR   277      45.908  74.751  60.357  1.00  0.00           H  
ATOM   4383  HB3 TYR   277      45.845  75.900  58.931  1.00  0.00           H  
ATOM   4384  HD1 TYR   277      47.571  75.204  62.102  1.00  0.00           H  
ATOM   4385  HD2 TYR   277      48.057  76.774  58.066  1.00  0.00           H  
ATOM   4386  HE1 TYR   277      50.056  75.388  62.358  1.00  0.00           H  
ATOM   4387  HE2 TYR   277      50.382  77.203  58.492  1.00  0.00           H  
ATOM   4388  HH  TYR   277      51.947  76.574  61.632  1.00  0.00           H  
ATOM   4389  N   ASN   278      45.662  78.813  59.363  1.00  0.00           N  
ATOM   4390  CA  ASN   278      46.289  80.052  59.004  1.00  0.00           C  
ATOM   4391  C   ASN   278      45.783  81.247  59.866  1.00  0.00           C  
ATOM   4392  O   ASN   278      46.562  82.164  60.156  1.00  0.00           O  
ATOM   4393  CB  ASN   278      46.119  80.306  57.479  1.00  0.00           C  
ATOM   4394  CG  ASN   278      46.705  81.694  57.030  1.00  0.00           C  
ATOM   4395  ND2 ASN   278      45.908  82.713  56.704  1.00  0.00           N  
ATOM   4396  OD1 ASN   278      47.920  82.012  57.168  1.00  0.00           O  
ATOM   4397  H   ASN   278      45.080  78.380  58.661  1.00  0.00           H  
ATOM   4398  HA  ASN   278      47.355  79.973  59.217  1.00  0.00           H  
ATOM   4399  HB2 ASN   278      46.658  79.512  56.961  1.00  0.00           H  
ATOM   4400  HB3 ASN   278      45.063  80.234  57.218  1.00  0.00           H  
ATOM   4401 HD21 ASN   278      46.369  83.592  56.516  1.00  0.00           H  
ATOM   4402 HD22 ASN   278      44.916  82.550  56.623  1.00  0.00           H  
ATOM   4403  N   LYS   279      44.486  81.280  60.235  1.00  0.00           N  
ATOM   4404  CA  LYS   279      43.831  82.298  61.159  1.00  0.00           C  
ATOM   4405  C   LYS   279      44.368  82.215  62.604  1.00  0.00           C  
ATOM   4406  O   LYS   279      44.469  83.272  63.180  1.00  0.00           O  
ATOM   4407  CB  LYS   279      42.304  82.310  61.051  1.00  0.00           C  
ATOM   4408  CG  LYS   279      41.482  83.232  62.053  1.00  0.00           C  
ATOM   4409  CD  LYS   279      40.047  82.837  62.365  1.00  0.00           C  
ATOM   4410  CE  LYS   279      39.178  82.752  61.113  1.00  0.00           C  
ATOM   4411  NZ  LYS   279      37.781  82.380  61.331  1.00  0.00           N1+
ATOM   4412  H   LYS   279      43.850  80.604  59.838  1.00  0.00           H  
ATOM   4413  HA  LYS   279      44.269  83.238  60.825  1.00  0.00           H  
ATOM   4414  HB2 LYS   279      42.027  82.564  60.028  1.00  0.00           H  
ATOM   4415  HB3 LYS   279      41.911  81.300  61.180  1.00  0.00           H  
ATOM   4416  HG2 LYS   279      41.984  83.188  63.020  1.00  0.00           H  
ATOM   4417  HG3 LYS   279      41.541  84.250  61.668  1.00  0.00           H  
ATOM   4418  HD2 LYS   279      40.025  81.839  62.801  1.00  0.00           H  
ATOM   4419  HD3 LYS   279      39.711  83.678  62.972  1.00  0.00           H  
ATOM   4420  HE2 LYS   279      39.135  83.768  60.722  1.00  0.00           H  
ATOM   4421  HE3 LYS   279      39.683  82.030  60.471  1.00  0.00           H  
ATOM   4422  HZ1 LYS   279      37.706  81.706  62.079  1.00  0.00           H  
ATOM   4423  HZ2 LYS   279      37.210  83.177  61.576  1.00  0.00           H  
ATOM   4424  HZ3 LYS   279      37.418  81.949  60.492  1.00  0.00           H  
ATOM   4425  N   ASN   280      44.702  81.052  63.102  1.00  0.00           N  
ATOM   4426  CA  ASN   280      45.477  80.866  64.329  1.00  0.00           C  
ATOM   4427  C   ASN   280      47.018  81.180  64.166  1.00  0.00           C  
ATOM   4428  O   ASN   280      47.666  81.573  65.167  1.00  0.00           O  
ATOM   4429  CB  ASN   280      45.047  79.490  64.895  1.00  0.00           C  
ATOM   4430  CG  ASN   280      43.696  79.624  65.439  1.00  0.00           C  
ATOM   4431  ND2 ASN   280      42.779  78.756  65.043  1.00  0.00           N  
ATOM   4432  OD1 ASN   280      43.479  80.474  66.271  1.00  0.00           O  
ATOM   4433  H   ASN   280      44.708  80.219  62.532  1.00  0.00           H  
ATOM   4434  HA  ASN   280      45.199  81.689  64.987  1.00  0.00           H  
ATOM   4435  HB2 ASN   280      45.175  78.833  64.035  1.00  0.00           H  
ATOM   4436  HB3 ASN   280      45.687  79.113  65.692  1.00  0.00           H  
ATOM   4437 HD21 ASN   280      41.862  78.842  65.460  1.00  0.00           H  
ATOM   4438 HD22 ASN   280      42.984  78.110  64.295  1.00  0.00           H  
ATOM   4439  N   LEU   281      47.537  81.041  62.903  1.00  0.00           N  
ATOM   4440  CA  LEU   281      48.958  81.371  62.605  1.00  0.00           C  
ATOM   4441  C   LEU   281      49.127  82.942  62.572  1.00  0.00           C  
ATOM   4442  O   LEU   281      50.020  83.569  63.186  1.00  0.00           O  
ATOM   4443  CB  LEU   281      49.384  80.598  61.386  1.00  0.00           C  
ATOM   4444  CG  LEU   281      50.630  81.074  60.588  1.00  0.00           C  
ATOM   4445  CD1 LEU   281      51.840  80.970  61.452  1.00  0.00           C  
ATOM   4446  CD2 LEU   281      50.762  80.170  59.373  1.00  0.00           C  
ATOM   4447  H   LEU   281      47.063  80.452  62.232  1.00  0.00           H  
ATOM   4448  HA  LEU   281      49.633  80.931  63.339  1.00  0.00           H  
ATOM   4449  HB2 LEU   281      49.553  79.555  61.652  1.00  0.00           H  
ATOM   4450  HB3 LEU   281      48.589  80.654  60.643  1.00  0.00           H  
ATOM   4451  HG  LEU   281      50.545  82.134  60.347  1.00  0.00           H  
ATOM   4452 HD11 LEU   281      51.649  81.410  62.431  1.00  0.00           H  
ATOM   4453 HD12 LEU   281      52.259  79.967  61.528  1.00  0.00           H  
ATOM   4454 HD13 LEU   281      52.624  81.550  60.965  1.00  0.00           H  
ATOM   4455 HD21 LEU   281      50.759  79.115  59.647  1.00  0.00           H  
ATOM   4456 HD22 LEU   281      49.874  80.281  58.749  1.00  0.00           H  
ATOM   4457 HD23 LEU   281      51.647  80.373  58.769  1.00  0.00           H  
ATOM   4458  N   GLU   282      48.275  83.655  61.880  1.00  0.00           N  
ATOM   4459  CA  GLU   282      48.354  85.060  61.641  1.00  0.00           C  
ATOM   4460  C   GLU   282      48.253  85.898  62.910  1.00  0.00           C  
ATOM   4461  O   GLU   282      48.989  86.836  63.031  1.00  0.00           O  
ATOM   4462  CB  GLU   282      47.189  85.436  60.687  1.00  0.00           C  
ATOM   4463  CG  GLU   282      47.478  85.000  59.254  1.00  0.00           C  
ATOM   4464  CD  GLU   282      48.202  86.134  58.410  1.00  0.00           C  
ATOM   4465  OE1 GLU   282      48.109  86.109  57.225  1.00  0.00           O  
ATOM   4466  OE2 GLU   282      48.845  87.051  58.932  1.00  0.00           O1-
ATOM   4467  H   GLU   282      47.542  83.215  61.342  1.00  0.00           H  
ATOM   4468  HA  GLU   282      49.340  85.360  61.285  1.00  0.00           H  
ATOM   4469  HB2 GLU   282      46.260  84.999  61.052  1.00  0.00           H  
ATOM   4470  HB3 GLU   282      47.132  86.524  60.695  1.00  0.00           H  
ATOM   4471  HG2 GLU   282      48.061  84.095  59.083  1.00  0.00           H  
ATOM   4472  HG3 GLU   282      46.507  84.910  58.767  1.00  0.00           H  
ATOM   4473  N   GLU   283      47.285  85.563  63.789  1.00  0.00           N  
ATOM   4474  CA  GLU   283      47.129  86.231  65.105  1.00  0.00           C  
ATOM   4475  C   GLU   283      48.251  85.922  66.038  1.00  0.00           C  
ATOM   4476  O   GLU   283      48.607  86.673  66.928  1.00  0.00           O  
ATOM   4477  CB  GLU   283      45.821  85.980  65.780  1.00  0.00           C  
ATOM   4478  CG  GLU   283      44.568  86.523  65.014  1.00  0.00           C  
ATOM   4479  CD  GLU   283      44.907  87.928  64.354  1.00  0.00           C  
ATOM   4480  OE1 GLU   283      45.359  88.921  64.978  1.00  0.00           O  
ATOM   4481  OE2 GLU   283      44.464  88.111  63.193  1.00  0.00           O1-
ATOM   4482  H   GLU   283      46.724  84.763  63.536  1.00  0.00           H  
ATOM   4483  HA  GLU   283      47.226  87.295  64.886  1.00  0.00           H  
ATOM   4484  HB2 GLU   283      45.642  84.905  65.814  1.00  0.00           H  
ATOM   4485  HB3 GLU   283      45.839  86.109  66.863  1.00  0.00           H  
ATOM   4486  HG2 GLU   283      44.298  85.861  64.192  1.00  0.00           H  
ATOM   4487  HG3 GLU   283      43.701  86.768  65.628  1.00  0.00           H  
ATOM   4488  N   ALA   284      48.888  84.729  65.858  1.00  0.00           N  
ATOM   4489  CA  ALA   284      50.022  84.305  66.659  1.00  0.00           C  
ATOM   4490  C   ALA   284      51.261  85.035  66.271  1.00  0.00           C  
ATOM   4491  O   ALA   284      51.971  85.574  67.117  1.00  0.00           O  
ATOM   4492  CB  ALA   284      50.086  82.822  66.634  1.00  0.00           C  
ATOM   4493  H   ALA   284      48.687  84.022  65.164  1.00  0.00           H  
ATOM   4494  HA  ALA   284      49.730  84.643  67.654  1.00  0.00           H  
ATOM   4495  HB1 ALA   284      50.993  82.703  67.229  1.00  0.00           H  
ATOM   4496  HB2 ALA   284      49.230  82.355  67.121  1.00  0.00           H  
ATOM   4497  HB3 ALA   284      50.249  82.443  65.625  1.00  0.00           H  
ATOM   4498  N   LYS   285      51.591  85.193  64.943  1.00  0.00           N  
ATOM   4499  CA  LYS   285      52.671  85.974  64.475  1.00  0.00           C  
ATOM   4500  C   LYS   285      52.454  87.488  64.633  1.00  0.00           C  
ATOM   4501  O   LYS   285      53.489  88.127  64.883  1.00  0.00           O  
ATOM   4502  CB  LYS   285      52.827  85.707  62.994  1.00  0.00           C  
ATOM   4503  CG  LYS   285      53.698  84.518  62.776  1.00  0.00           C  
ATOM   4504  CD  LYS   285      55.232  84.761  63.067  1.00  0.00           C  
ATOM   4505  CE  LYS   285      55.990  83.330  63.025  1.00  0.00           C  
ATOM   4506  NZ  LYS   285      57.272  83.429  63.800  1.00  0.00           N1+
ATOM   4507  H   LYS   285      50.987  84.786  64.243  1.00  0.00           H  
ATOM   4508  HA  LYS   285      53.517  85.673  65.093  1.00  0.00           H  
ATOM   4509  HB2 LYS   285      51.822  85.529  62.609  1.00  0.00           H  
ATOM   4510  HB3 LYS   285      53.237  86.572  62.474  1.00  0.00           H  
ATOM   4511  HG2 LYS   285      53.398  83.790  63.530  1.00  0.00           H  
ATOM   4512  HG3 LYS   285      53.633  84.143  61.754  1.00  0.00           H  
ATOM   4513  HD2 LYS   285      55.641  85.470  62.348  1.00  0.00           H  
ATOM   4514  HD3 LYS   285      55.443  85.173  64.053  1.00  0.00           H  
ATOM   4515  HE2 LYS   285      55.332  82.585  63.475  1.00  0.00           H  
ATOM   4516  HE3 LYS   285      56.192  83.063  61.988  1.00  0.00           H  
ATOM   4517  HZ1 LYS   285      57.916  84.088  63.384  1.00  0.00           H  
ATOM   4518  HZ2 LYS   285      57.110  83.636  64.775  1.00  0.00           H  
ATOM   4519  HZ3 LYS   285      57.692  82.514  63.723  1.00  0.00           H  
ATOM   4520  N   ARG   286      51.228  88.057  64.458  1.00  0.00           N  
ATOM   4521  CA  ARG   286      51.017  89.482  64.641  1.00  0.00           C  
ATOM   4522  C   ARG   286      51.434  90.101  65.986  1.00  0.00           C  
ATOM   4523  O   ARG   286      51.809  91.275  66.041  1.00  0.00           O  
ATOM   4524  CB  ARG   286      49.494  89.780  64.353  1.00  0.00           C  
ATOM   4525  CG  ARG   286      49.230  91.207  63.657  1.00  0.00           C  
ATOM   4526  CD  ARG   286      47.726  91.481  63.612  1.00  0.00           C  
ATOM   4527  NE  ARG   286      46.921  90.404  62.955  1.00  0.00           N  
ATOM   4528  CZ  ARG   286      46.801  90.318  61.662  1.00  0.00           C  
ATOM   4529  NH1 ARG   286      47.385  91.189  60.816  1.00  0.00           N1+
ATOM   4530  NH2 ARG   286      46.183  89.332  61.140  1.00  0.00           N  
ATOM   4531  H   ARG   286      50.506  87.565  63.953  1.00  0.00           H  
ATOM   4532  HA  ARG   286      51.537  90.002  63.836  1.00  0.00           H  
ATOM   4533  HB2 ARG   286      49.193  88.974  63.685  1.00  0.00           H  
ATOM   4534  HB3 ARG   286      48.872  89.734  65.248  1.00  0.00           H  
ATOM   4535  HG2 ARG   286      49.737  92.041  64.141  1.00  0.00           H  
ATOM   4536  HG3 ARG   286      49.684  91.183  62.666  1.00  0.00           H  
ATOM   4537  HD2 ARG   286      47.371  91.490  64.642  1.00  0.00           H  
ATOM   4538  HD3 ARG   286      47.419  92.448  63.213  1.00  0.00           H  
ATOM   4539  HE  ARG   286      46.342  89.813  63.533  1.00  0.00           H  
ATOM   4540 HH11 ARG   286      47.885  92.023  61.088  1.00  0.00           H  
ATOM   4541 HH12 ARG   286      47.323  90.955  59.835  1.00  0.00           H  
ATOM   4542 HH21 ARG   286      46.102  89.225  60.139  1.00  0.00           H  
ATOM   4543 HH22 ARG   286      45.561  88.686  61.605  1.00  0.00           H  
ATOM   4544  N   ILE   287      51.357  89.291  67.046  1.00  0.00           N  
ATOM   4545  CA  ILE   287      51.786  89.477  68.426  1.00  0.00           C  
ATOM   4546  C   ILE   287      53.255  89.091  68.695  1.00  0.00           C  
ATOM   4547  O   ILE   287      53.732  89.413  69.794  1.00  0.00           O  
ATOM   4548  CB  ILE   287      50.782  88.933  69.462  1.00  0.00           C  
ATOM   4549  CG1 ILE   287      50.859  87.377  69.482  1.00  0.00           C  
ATOM   4550  CG2 ILE   287      49.334  89.500  69.205  1.00  0.00           C  
ATOM   4551  CD1 ILE   287      51.369  86.892  70.883  1.00  0.00           C  
ATOM   4552  H   ILE   287      51.009  88.354  66.897  1.00  0.00           H  
ATOM   4553  HA  ILE   287      51.806  90.541  68.662  1.00  0.00           H  
ATOM   4554  HB  ILE   287      51.019  89.362  70.436  1.00  0.00           H  
ATOM   4555 HG12 ILE   287      49.927  86.830  69.346  1.00  0.00           H  
ATOM   4556 HG13 ILE   287      51.675  87.082  68.823  1.00  0.00           H  
ATOM   4557 HG21 ILE   287      48.938  89.105  68.269  1.00  0.00           H  
ATOM   4558 HG22 ILE   287      48.733  89.064  70.003  1.00  0.00           H  
ATOM   4559 HG23 ILE   287      49.440  90.584  69.224  1.00  0.00           H  
ATOM   4560 HD11 ILE   287      51.349  85.803  70.917  1.00  0.00           H  
ATOM   4561 HD12 ILE   287      52.383  87.201  71.142  1.00  0.00           H  
ATOM   4562 HD13 ILE   287      50.653  87.217  71.638  1.00  0.00           H  
ATOM   4563  N   GLY   288      53.942  88.421  67.723  1.00  0.00           N  
ATOM   4564  CA  GLY   288      55.400  88.395  67.794  1.00  0.00           C  
ATOM   4565  C   GLY   288      56.267  89.593  67.311  1.00  0.00           C  
ATOM   4566  O   GLY   288      57.294  89.919  67.966  1.00  0.00           O  
ATOM   4567  H   GLY   288      53.492  88.259  66.833  1.00  0.00           H  
ATOM   4568  HA2 GLY   288      55.636  88.107  68.818  1.00  0.00           H  
ATOM   4569  HA3 GLY   288      55.713  87.573  67.150  1.00  0.00           H  
ATOM   4570  N   ILE   289      55.808  90.292  66.269  1.00  0.00           N  
ATOM   4571  CA  ILE   289      56.710  91.268  65.574  1.00  0.00           C  
ATOM   4572  C   ILE   289      57.315  92.289  66.452  1.00  0.00           C  
ATOM   4573  O   ILE   289      58.512  92.496  66.394  1.00  0.00           O  
ATOM   4574  CB  ILE   289      55.990  91.841  64.317  1.00  0.00           C  
ATOM   4575  CG1 ILE   289      56.834  92.846  63.441  1.00  0.00           C  
ATOM   4576  CG2 ILE   289      54.624  92.471  64.607  1.00  0.00           C  
ATOM   4577  CD1 ILE   289      58.148  92.295  62.955  1.00  0.00           C  
ATOM   4578  H   ILE   289      54.982  90.030  65.751  1.00  0.00           H  
ATOM   4579  HA  ILE   289      57.420  90.554  65.156  1.00  0.00           H  
ATOM   4580  HB  ILE   289      55.775  90.956  63.719  1.00  0.00           H  
ATOM   4581 HG12 ILE   289      56.297  93.155  62.544  1.00  0.00           H  
ATOM   4582 HG13 ILE   289      57.051  93.772  63.973  1.00  0.00           H  
ATOM   4583 HG21 ILE   289      54.049  92.827  63.753  1.00  0.00           H  
ATOM   4584 HG22 ILE   289      54.011  91.722  65.109  1.00  0.00           H  
ATOM   4585 HG23 ILE   289      54.699  93.315  65.293  1.00  0.00           H  
ATOM   4586 HD11 ILE   289      58.824  93.031  62.518  1.00  0.00           H  
ATOM   4587 HD12 ILE   289      58.715  91.894  63.796  1.00  0.00           H  
ATOM   4588 HD13 ILE   289      58.035  91.571  62.148  1.00  0.00           H  
ATOM   4589  N   LYS   290      56.452  92.854  67.341  1.00  0.00           N  
ATOM   4590  CA  LYS   290      56.957  93.873  68.246  1.00  0.00           C  
ATOM   4591  C   LYS   290      58.095  93.420  69.185  1.00  0.00           C  
ATOM   4592  O   LYS   290      59.091  94.064  69.492  1.00  0.00           O  
ATOM   4593  CB  LYS   290      55.698  94.387  69.147  1.00  0.00           C  
ATOM   4594  CG  LYS   290      55.137  95.619  68.435  1.00  0.00           C  
ATOM   4595  CD  LYS   290      53.922  96.180  69.219  1.00  0.00           C  
ATOM   4596  CE  LYS   290      53.570  97.570  68.797  1.00  0.00           C  
ATOM   4597  NZ  LYS   290      52.212  97.866  69.291  1.00  0.00           N1+
ATOM   4598  H   LYS   290      55.481  92.581  67.384  1.00  0.00           H  
ATOM   4599  HA  LYS   290      57.310  94.723  67.663  1.00  0.00           H  
ATOM   4600  HB2 LYS   290      54.910  93.650  69.301  1.00  0.00           H  
ATOM   4601  HB3 LYS   290      56.102  94.670  70.120  1.00  0.00           H  
ATOM   4602  HG2 LYS   290      55.984  96.295  68.552  1.00  0.00           H  
ATOM   4603  HG3 LYS   290      54.840  95.415  67.406  1.00  0.00           H  
ATOM   4604  HD2 LYS   290      52.998  95.603  69.187  1.00  0.00           H  
ATOM   4605  HD3 LYS   290      54.209  96.202  70.271  1.00  0.00           H  
ATOM   4606  HE2 LYS   290      54.312  98.230  69.245  1.00  0.00           H  
ATOM   4607  HE3 LYS   290      53.496  97.594  67.709  1.00  0.00           H  
ATOM   4608  HZ1 LYS   290      52.146  98.873  69.237  1.00  0.00           H  
ATOM   4609  HZ2 LYS   290      51.523  97.390  68.726  1.00  0.00           H  
ATOM   4610  HZ3 LYS   290      52.089  97.544  70.240  1.00  0.00           H  
ATOM   4611  N   LYS   291      58.004  92.166  69.590  1.00  0.00           N  
ATOM   4612  CA  LYS   291      58.978  91.462  70.495  1.00  0.00           C  
ATOM   4613  C   LYS   291      60.270  91.085  69.794  1.00  0.00           C  
ATOM   4614  O   LYS   291      61.363  91.314  70.362  1.00  0.00           O  
ATOM   4615  CB  LYS   291      58.329  90.134  70.972  1.00  0.00           C  
ATOM   4616  CG  LYS   291      56.871  90.364  71.568  1.00  0.00           C  
ATOM   4617  CD  LYS   291      56.278  89.036  71.971  1.00  0.00           C  
ATOM   4618  CE  LYS   291      55.106  89.053  72.875  1.00  0.00           C  
ATOM   4619  NZ  LYS   291      54.051  90.056  72.479  1.00  0.00           N1+
ATOM   4620  H   LYS   291      57.234  91.735  69.099  1.00  0.00           H  
ATOM   4621  HA  LYS   291      59.158  92.106  71.354  1.00  0.00           H  
ATOM   4622  HB2 LYS   291      58.242  89.385  70.184  1.00  0.00           H  
ATOM   4623  HB3 LYS   291      58.943  89.709  71.765  1.00  0.00           H  
ATOM   4624  HG2 LYS   291      57.001  91.034  72.418  1.00  0.00           H  
ATOM   4625  HG3 LYS   291      56.155  90.775  70.855  1.00  0.00           H  
ATOM   4626  HD2 LYS   291      56.042  88.406  71.114  1.00  0.00           H  
ATOM   4627  HD3 LYS   291      57.030  88.449  72.499  1.00  0.00           H  
ATOM   4628  HE2 LYS   291      54.705  88.048  72.995  1.00  0.00           H  
ATOM   4629  HE3 LYS   291      55.430  89.450  73.837  1.00  0.00           H  
ATOM   4630  HZ1 LYS   291      53.143  89.783  72.828  1.00  0.00           H  
ATOM   4631  HZ2 LYS   291      54.295  91.002  72.734  1.00  0.00           H  
ATOM   4632  HZ3 LYS   291      53.934  90.176  71.483  1.00  0.00           H  
ATOM   4633  N   ALA   292      60.190  90.721  68.489  1.00  0.00           N  
ATOM   4634  CA  ALA   292      61.217  90.280  67.511  1.00  0.00           C  
ATOM   4635  C   ALA   292      62.151  91.461  67.086  1.00  0.00           C  
ATOM   4636  O   ALA   292      63.381  91.454  67.327  1.00  0.00           O  
ATOM   4637  CB  ALA   292      60.589  89.512  66.374  1.00  0.00           C  
ATOM   4638  H   ALA   292      59.252  90.791  68.123  1.00  0.00           H  
ATOM   4639  HA  ALA   292      61.829  89.591  68.093  1.00  0.00           H  
ATOM   4640  HB1 ALA   292      61.236  89.292  65.526  1.00  0.00           H  
ATOM   4641  HB2 ALA   292      60.201  88.599  66.829  1.00  0.00           H  
ATOM   4642  HB3 ALA   292      59.677  89.969  65.990  1.00  0.00           H  
ATOM   4643  N   ILE   293      61.640  92.540  66.542  1.00  0.00           N  
ATOM   4644  CA  ILE   293      62.400  93.818  66.316  1.00  0.00           C  
ATOM   4645  C   ILE   293      63.042  94.447  67.642  1.00  0.00           C  
ATOM   4646  O   ILE   293      64.185  94.944  67.696  1.00  0.00           O  
ATOM   4647  CB  ILE   293      61.675  94.861  65.475  1.00  0.00           C  
ATOM   4648  CG1 ILE   293      60.599  95.734  66.158  1.00  0.00           C  
ATOM   4649  CG2 ILE   293      60.983  94.191  64.306  1.00  0.00           C  
ATOM   4650  CD1 ILE   293      60.086  96.934  65.398  1.00  0.00           C  
ATOM   4651  H   ILE   293      60.671  92.516  66.259  1.00  0.00           H  
ATOM   4652  HA  ILE   293      63.261  93.460  65.752  1.00  0.00           H  
ATOM   4653  HB  ILE   293      62.446  95.502  65.049  1.00  0.00           H  
ATOM   4654 HG12 ILE   293      59.767  95.092  66.448  1.00  0.00           H  
ATOM   4655 HG13 ILE   293      60.944  96.195  67.083  1.00  0.00           H  
ATOM   4656 HG21 ILE   293      60.675  94.939  63.577  1.00  0.00           H  
ATOM   4657 HG22 ILE   293      61.694  93.507  63.842  1.00  0.00           H  
ATOM   4658 HG23 ILE   293      60.170  93.570  64.683  1.00  0.00           H  
ATOM   4659 HD11 ILE   293      60.836  97.719  65.299  1.00  0.00           H  
ATOM   4660 HD12 ILE   293      59.582  96.597  64.492  1.00  0.00           H  
ATOM   4661 HD13 ILE   293      59.285  97.429  65.948  1.00  0.00           H  
ATOM   4662  N   THR   294      62.298  94.404  68.761  1.00  0.00           N  
ATOM   4663  CA  THR   294      62.846  94.828  70.085  1.00  0.00           C  
ATOM   4664  C   THR   294      64.065  93.996  70.548  1.00  0.00           C  
ATOM   4665  O   THR   294      65.105  94.569  71.013  1.00  0.00           O  
ATOM   4666  CB  THR   294      61.741  94.727  71.135  1.00  0.00           C  
ATOM   4667  CG2 THR   294      62.083  95.059  72.561  1.00  0.00           C  
ATOM   4668  OG1 THR   294      60.738  95.621  70.809  1.00  0.00           O  
ATOM   4669  H   THR   294      61.331  94.114  68.726  1.00  0.00           H  
ATOM   4670  HA  THR   294      63.119  95.881  70.150  1.00  0.00           H  
ATOM   4671  HB  THR   294      61.244  93.756  71.111  1.00  0.00           H  
ATOM   4672  HG1 THR   294      60.052  95.028  70.493  1.00  0.00           H  
ATOM   4673 HG21 THR   294      62.605  94.143  72.840  1.00  0.00           H  
ATOM   4674 HG22 THR   294      62.728  95.937  72.560  1.00  0.00           H  
ATOM   4675 HG23 THR   294      61.157  95.090  73.134  1.00  0.00           H  
ATOM   4676  N   ALA   295      64.052  92.662  70.286  1.00  0.00           N  
ATOM   4677  CA  ALA   295      65.261  91.799  70.496  1.00  0.00           C  
ATOM   4678  C   ALA   295      66.575  92.206  69.703  1.00  0.00           C  
ATOM   4679  O   ALA   295      67.700  91.970  70.170  1.00  0.00           O  
ATOM   4680  CB  ALA   295      64.944  90.341  70.156  1.00  0.00           C  
ATOM   4681  H   ALA   295      63.270  92.314  69.750  1.00  0.00           H  
ATOM   4682  HA  ALA   295      65.390  91.838  71.578  1.00  0.00           H  
ATOM   4683  HB1 ALA   295      64.058  90.044  70.719  1.00  0.00           H  
ATOM   4684  HB2 ALA   295      64.793  90.204  69.086  1.00  0.00           H  
ATOM   4685  HB3 ALA   295      65.649  89.595  70.524  1.00  0.00           H  
ATOM   4686  N   ASN   296      66.453  92.931  68.609  1.00  0.00           N  
ATOM   4687  CA  ASN   296      67.487  93.723  67.880  1.00  0.00           C  
ATOM   4688  C   ASN   296      67.795  95.088  68.514  1.00  0.00           C  
ATOM   4689  O   ASN   296      68.909  95.310  68.996  1.00  0.00           O  
ATOM   4690  CB  ASN   296      67.157  93.691  66.323  1.00  0.00           C  
ATOM   4691  CG  ASN   296      67.060  92.260  65.745  1.00  0.00           C  
ATOM   4692  ND2 ASN   296      65.902  91.694  65.752  1.00  0.00           N  
ATOM   4693  OD1 ASN   296      68.054  91.740  65.163  1.00  0.00           O  
ATOM   4694  H   ASN   296      65.488  93.002  68.322  1.00  0.00           H  
ATOM   4695  HA  ASN   296      68.436  93.220  68.067  1.00  0.00           H  
ATOM   4696  HB2 ASN   296      66.239  94.261  66.182  1.00  0.00           H  
ATOM   4697  HB3 ASN   296      67.898  94.248  65.751  1.00  0.00           H  
ATOM   4698 HD21 ASN   296      65.796  90.780  65.336  1.00  0.00           H  
ATOM   4699 HD22 ASN   296      65.137  92.019  66.325  1.00  0.00           H  
ATOM   4700  N   ILE   297      66.740  95.949  68.602  1.00  0.00           N  
ATOM   4701  CA  ILE   297      66.864  97.335  69.173  1.00  0.00           C  
ATOM   4702  C   ILE   297      67.562  97.370  70.577  1.00  0.00           C  
ATOM   4703  O   ILE   297      68.422  98.267  70.856  1.00  0.00           O  
ATOM   4704  CB  ILE   297      65.443  98.031  69.221  1.00  0.00           C  
ATOM   4705  CG1 ILE   297      64.717  98.084  67.813  1.00  0.00           C  
ATOM   4706  CG2 ILE   297      65.686  99.399  69.750  1.00  0.00           C  
ATOM   4707  CD1 ILE   297      63.192  98.313  67.805  1.00  0.00           C  
ATOM   4708  H   ILE   297      65.844  95.603  68.289  1.00  0.00           H  
ATOM   4709  HA  ILE   297      67.483  97.938  68.510  1.00  0.00           H  
ATOM   4710  HB  ILE   297      64.790  97.418  69.843  1.00  0.00           H  
ATOM   4711 HG12 ILE   297      65.189  98.863  67.215  1.00  0.00           H  
ATOM   4712 HG13 ILE   297      65.059  97.232  67.224  1.00  0.00           H  
ATOM   4713 HG21 ILE   297      66.024  99.279  70.779  1.00  0.00           H  
ATOM   4714 HG22 ILE   297      66.315  99.994  69.088  1.00  0.00           H  
ATOM   4715 HG23 ILE   297      64.753  99.959  69.817  1.00  0.00           H  
ATOM   4716 HD11 ILE   297      62.686  97.526  68.365  1.00  0.00           H  
ATOM   4717 HD12 ILE   297      62.921  99.257  68.278  1.00  0.00           H  
ATOM   4718 HD13 ILE   297      62.898  98.317  66.756  1.00  0.00           H  
ATOM   4719  N   SER   298      67.213  96.457  71.448  1.00  0.00           N  
ATOM   4720  CA  SER   298      67.985  96.186  72.639  1.00  0.00           C  
ATOM   4721  C   SER   298      69.501  96.003  72.568  1.00  0.00           C  
ATOM   4722  O   SER   298      70.193  96.495  73.463  1.00  0.00           O  
ATOM   4723  CB  SER   298      67.240  95.042  73.292  1.00  0.00           C  
ATOM   4724  OG  SER   298      67.532  93.791  72.699  1.00  0.00           O  
ATOM   4725  H   SER   298      66.486  95.775  71.281  1.00  0.00           H  
ATOM   4726  HA  SER   298      67.858  97.072  73.263  1.00  0.00           H  
ATOM   4727  HB2 SER   298      67.661  94.967  74.294  1.00  0.00           H  
ATOM   4728  HB3 SER   298      66.201  95.341  73.431  1.00  0.00           H  
ATOM   4729  HG  SER   298      67.118  93.658  71.842  1.00  0.00           H  
ATOM   4730  N   ILE   299      70.095  95.399  71.533  1.00  0.00           N  
ATOM   4731  CA  ILE   299      71.555  95.283  71.403  1.00  0.00           C  
ATOM   4732  C   ILE   299      72.079  96.691  71.119  1.00  0.00           C  
ATOM   4733  O   ILE   299      73.093  97.113  71.676  1.00  0.00           O  
ATOM   4734  CB  ILE   299      71.968  94.303  70.222  1.00  0.00           C  
ATOM   4735  CG1 ILE   299      71.323  92.970  70.425  1.00  0.00           C  
ATOM   4736  CG2 ILE   299      73.514  94.103  70.211  1.00  0.00           C  
ATOM   4737  CD1 ILE   299      71.407  92.024  69.209  1.00  0.00           C  
ATOM   4738  H   ILE   299      69.567  95.209  70.693  1.00  0.00           H  
ATOM   4739  HA  ILE   299      71.990  94.893  72.324  1.00  0.00           H  
ATOM   4740  HB  ILE   299      71.676  94.674  69.240  1.00  0.00           H  
ATOM   4741 HG12 ILE   299      71.819  92.400  71.211  1.00  0.00           H  
ATOM   4742 HG13 ILE   299      70.278  93.130  70.688  1.00  0.00           H  
ATOM   4743 HG21 ILE   299      73.810  93.766  71.205  1.00  0.00           H  
ATOM   4744 HG22 ILE   299      73.753  93.322  69.489  1.00  0.00           H  
ATOM   4745 HG23 ILE   299      73.902  95.079  69.924  1.00  0.00           H  
ATOM   4746 HD11 ILE   299      72.430  91.670  69.088  1.00  0.00           H  
ATOM   4747 HD12 ILE   299      70.722  91.202  69.420  1.00  0.00           H  
ATOM   4748 HD13 ILE   299      71.008  92.474  68.301  1.00  0.00           H  
ATOM   4749  N   GLY   300      71.293  97.467  70.232  1.00  0.00           N  
ATOM   4750  CA  GLY   300      71.601  98.819  69.846  1.00  0.00           C  
ATOM   4751  C   GLY   300      71.574  99.874  70.949  1.00  0.00           C  
ATOM   4752  O   GLY   300      72.361 100.850  70.935  1.00  0.00           O  
ATOM   4753  H   GLY   300      70.447  97.029  69.898  1.00  0.00           H  
ATOM   4754  HA2 GLY   300      72.578  98.891  69.368  1.00  0.00           H  
ATOM   4755  HA3 GLY   300      70.846  98.956  69.073  1.00  0.00           H  
ATOM   4756  N   ALA   301      70.623  99.812  71.920  1.00  0.00           N  
ATOM   4757  CA  ALA   301      70.663 100.523  73.245  1.00  0.00           C  
ATOM   4758  C   ALA   301      71.827 100.270  74.242  1.00  0.00           C  
ATOM   4759  O   ALA   301      72.254 101.200  74.858  1.00  0.00           O  
ATOM   4760  CB  ALA   301      69.277 100.177  73.861  1.00  0.00           C  
ATOM   4761  H   ALA   301      69.865  99.180  71.706  1.00  0.00           H  
ATOM   4762  HA  ALA   301      70.628 101.580  72.979  1.00  0.00           H  
ATOM   4763  HB1 ALA   301      69.185 100.630  74.848  1.00  0.00           H  
ATOM   4764  HB2 ALA   301      68.464 100.252  73.138  1.00  0.00           H  
ATOM   4765  HB3 ALA   301      69.254  99.117  74.115  1.00  0.00           H  
ATOM   4766  N   ALA   302      72.314  99.042  74.303  1.00  0.00           N  
ATOM   4767  CA  ALA   302      73.517  98.678  75.010  1.00  0.00           C  
ATOM   4768  C   ALA   302      74.747  99.180  74.212  1.00  0.00           C  
ATOM   4769  O   ALA   302      75.651  99.722  74.883  1.00  0.00           O  
ATOM   4770  CB  ALA   302      73.611  97.155  75.290  1.00  0.00           C  
ATOM   4771  H   ALA   302      71.691  98.345  73.921  1.00  0.00           H  
ATOM   4772  HA  ALA   302      73.645  99.320  75.881  1.00  0.00           H  
ATOM   4773  HB1 ALA   302      72.692  96.801  75.758  1.00  0.00           H  
ATOM   4774  HB2 ALA   302      73.638  96.560  74.377  1.00  0.00           H  
ATOM   4775  HB3 ALA   302      74.508  96.990  75.888  1.00  0.00           H  
ATOM   4776  N   PHE   303      74.811  98.949  72.931  1.00  0.00           N  
ATOM   4777  CA  PHE   303      75.861  99.424  72.035  1.00  0.00           C  
ATOM   4778  C   PHE   303      76.026 100.953  72.199  1.00  0.00           C  
ATOM   4779  O   PHE   303      77.091 101.525  72.455  1.00  0.00           O  
ATOM   4780  CB  PHE   303      75.589  99.014  70.608  1.00  0.00           C  
ATOM   4781  CG  PHE   303      76.736  99.431  69.671  1.00  0.00           C  
ATOM   4782  CD1 PHE   303      77.765  98.557  69.363  1.00  0.00           C  
ATOM   4783  CD2 PHE   303      76.780 100.706  69.000  1.00  0.00           C  
ATOM   4784  CE1 PHE   303      78.795  98.974  68.534  1.00  0.00           C  
ATOM   4785  CE2 PHE   303      77.749 101.156  68.099  1.00  0.00           C  
ATOM   4786  CZ  PHE   303      78.795 100.230  67.877  1.00  0.00           C  
ATOM   4787  H   PHE   303      74.167  98.364  72.418  1.00  0.00           H  
ATOM   4788  HA  PHE   303      76.800  98.951  72.320  1.00  0.00           H  
ATOM   4789  HB2 PHE   303      75.634  97.931  70.501  1.00  0.00           H  
ATOM   4790  HB3 PHE   303      74.605  99.319  70.251  1.00  0.00           H  
ATOM   4791  HD1 PHE   303      77.734  97.561  69.779  1.00  0.00           H  
ATOM   4792  HD2 PHE   303      75.935 101.367  69.125  1.00  0.00           H  
ATOM   4793  HE1 PHE   303      79.581  98.287  68.256  1.00  0.00           H  
ATOM   4794  HE2 PHE   303      77.638 102.091  67.569  1.00  0.00           H  
ATOM   4795  HZ  PHE   303      79.537 100.505  67.143  1.00  0.00           H  
ATOM   4796  N   LEU   304      74.880 101.719  72.239  1.00  0.00           N  
ATOM   4797  CA  LEU   304      74.891 103.108  72.511  1.00  0.00           C  
ATOM   4798  C   LEU   304      75.410 103.461  73.912  1.00  0.00           C  
ATOM   4799  O   LEU   304      76.268 104.360  74.025  1.00  0.00           O  
ATOM   4800  CB  LEU   304      73.443 103.559  72.358  1.00  0.00           C  
ATOM   4801  CG  LEU   304      73.144 105.009  72.875  1.00  0.00           C  
ATOM   4802  CD1 LEU   304      73.961 106.045  72.128  1.00  0.00           C  
ATOM   4803  CD2 LEU   304      71.699 105.519  72.890  1.00  0.00           C  
ATOM   4804  H   LEU   304      74.010 101.222  72.110  1.00  0.00           H  
ATOM   4805  HA  LEU   304      75.586 103.624  71.847  1.00  0.00           H  
ATOM   4806  HB2 LEU   304      73.121 103.469  71.321  1.00  0.00           H  
ATOM   4807  HB3 LEU   304      72.803 102.738  72.680  1.00  0.00           H  
ATOM   4808  HG  LEU   304      73.526 104.970  73.894  1.00  0.00           H  
ATOM   4809 HD11 LEU   304      73.882 107.049  72.545  1.00  0.00           H  
ATOM   4810 HD12 LEU   304      75.026 105.820  72.083  1.00  0.00           H  
ATOM   4811 HD13 LEU   304      73.601 106.067  71.099  1.00  0.00           H  
ATOM   4812 HD21 LEU   304      71.635 106.594  72.724  1.00  0.00           H  
ATOM   4813 HD22 LEU   304      71.132 105.052  72.084  1.00  0.00           H  
ATOM   4814 HD23 LEU   304      71.183 105.290  73.823  1.00  0.00           H  
ATOM   4815  N   LEU   305      74.989 102.750  74.927  1.00  0.00           N  
ATOM   4816  CA  LEU   305      75.521 102.914  76.283  1.00  0.00           C  
ATOM   4817  C   LEU   305      77.030 102.532  76.449  1.00  0.00           C  
ATOM   4818  O   LEU   305      77.729 103.087  77.368  1.00  0.00           O  
ATOM   4819  CB  LEU   305      74.640 102.152  77.302  1.00  0.00           C  
ATOM   4820  CG  LEU   305      74.952 102.402  78.776  1.00  0.00           C  
ATOM   4821  CD1 LEU   305      74.642 103.808  79.193  1.00  0.00           C  
ATOM   4822  CD2 LEU   305      74.040 101.452  79.650  1.00  0.00           C  
ATOM   4823  H   LEU   305      74.123 102.250  74.792  1.00  0.00           H  
ATOM   4824  HA  LEU   305      75.494 103.983  76.494  1.00  0.00           H  
ATOM   4825  HB2 LEU   305      73.575 102.378  77.252  1.00  0.00           H  
ATOM   4826  HB3 LEU   305      74.907 101.111  77.118  1.00  0.00           H  
ATOM   4827  HG  LEU   305      75.972 102.117  79.035  1.00  0.00           H  
ATOM   4828 HD11 LEU   305      74.936 103.910  80.238  1.00  0.00           H  
ATOM   4829 HD12 LEU   305      75.168 104.489  78.524  1.00  0.00           H  
ATOM   4830 HD13 LEU   305      73.594 104.101  79.132  1.00  0.00           H  
ATOM   4831 HD21 LEU   305      73.012 101.805  79.719  1.00  0.00           H  
ATOM   4832 HD22 LEU   305      74.232 100.501  79.154  1.00  0.00           H  
ATOM   4833 HD23 LEU   305      74.450 101.280  80.645  1.00  0.00           H  
ATOM   4834  N   ILE   306      77.545 101.654  75.579  1.00  0.00           N  
ATOM   4835  CA  ILE   306      78.972 101.361  75.441  1.00  0.00           C  
ATOM   4836  C   ILE   306      79.741 102.546  74.937  1.00  0.00           C  
ATOM   4837  O   ILE   306      80.802 102.926  75.437  1.00  0.00           O  
ATOM   4838  CB  ILE   306      79.225 100.062  74.602  1.00  0.00           C  
ATOM   4839  CG1 ILE   306      78.791  98.867  75.411  1.00  0.00           C  
ATOM   4840  CG2 ILE   306      80.844 100.018  74.353  1.00  0.00           C  
ATOM   4841  CD1 ILE   306      78.425  97.676  74.638  1.00  0.00           C  
ATOM   4842  H   ILE   306      76.820 101.308  74.968  1.00  0.00           H  
ATOM   4843  HA  ILE   306      79.222 101.184  76.489  1.00  0.00           H  
ATOM   4844  HB  ILE   306      78.697 100.039  73.650  1.00  0.00           H  
ATOM   4845 HG12 ILE   306      79.620  98.649  76.084  1.00  0.00           H  
ATOM   4846 HG13 ILE   306      77.907  99.109  76.002  1.00  0.00           H  
ATOM   4847 HG21 ILE   306      80.980 100.674  73.492  1.00  0.00           H  
ATOM   4848 HG22 ILE   306      81.383 100.379  75.228  1.00  0.00           H  
ATOM   4849 HG23 ILE   306      81.169  99.028  74.036  1.00  0.00           H  
ATOM   4850 HD11 ILE   306      78.734  96.783  75.179  1.00  0.00           H  
ATOM   4851 HD12 ILE   306      77.381  97.726  74.326  1.00  0.00           H  
ATOM   4852 HD13 ILE   306      78.961  97.815  73.698  1.00  0.00           H  
ATOM   4853  N   TYR   307      79.253 103.265  73.944  1.00  0.00           N  
ATOM   4854  CA  TYR   307      79.793 104.497  73.314  1.00  0.00           C  
ATOM   4855  C   TYR   307      79.682 105.698  74.220  1.00  0.00           C  
ATOM   4856  O   TYR   307      80.547 106.575  74.147  1.00  0.00           O  
ATOM   4857  CB  TYR   307      79.230 104.690  71.848  1.00  0.00           C  
ATOM   4858  CG  TYR   307      80.011 103.849  70.780  1.00  0.00           C  
ATOM   4859  CD1 TYR   307      80.595 104.473  69.644  1.00  0.00           C  
ATOM   4860  CD2 TYR   307      80.147 102.450  70.936  1.00  0.00           C  
ATOM   4861  CE1 TYR   307      81.139 103.641  68.651  1.00  0.00           C  
ATOM   4862  CE2 TYR   307      80.770 101.664  69.947  1.00  0.00           C  
ATOM   4863  CZ  TYR   307      81.259 102.234  68.780  1.00  0.00           C  
ATOM   4864  OH  TYR   307      81.836 101.435  67.889  1.00  0.00           O  
ATOM   4865  H   TYR   307      78.337 103.017  73.600  1.00  0.00           H  
ATOM   4866  HA  TYR   307      80.860 104.301  73.217  1.00  0.00           H  
ATOM   4867  HB2 TYR   307      78.183 104.394  71.779  1.00  0.00           H  
ATOM   4868  HB3 TYR   307      79.336 105.703  71.460  1.00  0.00           H  
ATOM   4869  HD1 TYR   307      80.345 105.497  69.411  1.00  0.00           H  
ATOM   4870  HD2 TYR   307      79.793 101.948  71.825  1.00  0.00           H  
ATOM   4871  HE1 TYR   307      81.480 104.031  67.704  1.00  0.00           H  
ATOM   4872  HE2 TYR   307      80.747 100.599  70.125  1.00  0.00           H  
ATOM   4873  HH  TYR   307      82.178 100.598  68.210  1.00  0.00           H  
ATOM   4874  N   ALA   308      78.630 105.802  74.941  1.00  0.00           N  
ATOM   4875  CA  ALA   308      78.483 106.810  75.957  1.00  0.00           C  
ATOM   4876  C   ALA   308      79.462 106.566  77.096  1.00  0.00           C  
ATOM   4877  O   ALA   308      80.337 107.427  77.401  1.00  0.00           O  
ATOM   4878  CB  ALA   308      77.089 106.878  76.489  1.00  0.00           C  
ATOM   4879  H   ALA   308      77.873 105.175  74.709  1.00  0.00           H  
ATOM   4880  HA  ALA   308      78.712 107.778  75.512  1.00  0.00           H  
ATOM   4881  HB1 ALA   308      76.973 106.098  77.241  1.00  0.00           H  
ATOM   4882  HB2 ALA   308      76.963 107.883  76.893  1.00  0.00           H  
ATOM   4883  HB3 ALA   308      76.349 106.716  75.705  1.00  0.00           H  
ATOM   4884  N   SER   309      79.456 105.436  77.795  1.00  0.00           N  
ATOM   4885  CA  SER   309      80.362 105.108  78.887  1.00  0.00           C  
ATOM   4886  C   SER   309      81.853 105.221  78.511  1.00  0.00           C  
ATOM   4887  O   SER   309      82.662 105.518  79.361  1.00  0.00           O  
ATOM   4888  CB  SER   309      80.098 103.782  79.547  1.00  0.00           C  
ATOM   4889  OG  SER   309      80.427 102.743  78.534  1.00  0.00           O  
ATOM   4890  H   SER   309      78.664 104.830  77.632  1.00  0.00           H  
ATOM   4891  HA  SER   309      80.228 105.864  79.662  1.00  0.00           H  
ATOM   4892  HB2 SER   309      80.709 103.550  80.419  1.00  0.00           H  
ATOM   4893  HB3 SER   309      79.029 103.692  79.742  1.00  0.00           H  
ATOM   4894  HG  SER   309      79.604 102.529  78.089  1.00  0.00           H  
ATOM   4895  N   TYR   310      82.234 104.953  77.262  1.00  0.00           N  
ATOM   4896  CA  TYR   310      83.607 105.003  76.764  1.00  0.00           C  
ATOM   4897  C   TYR   310      84.069 106.376  76.368  1.00  0.00           C  
ATOM   4898  O   TYR   310      85.089 106.805  76.881  1.00  0.00           O  
ATOM   4899  CB  TYR   310      83.727 104.116  75.544  1.00  0.00           C  
ATOM   4900  CG  TYR   310      85.141 103.994  74.856  1.00  0.00           C  
ATOM   4901  CD1 TYR   310      85.832 102.762  74.798  1.00  0.00           C  
ATOM   4902  CD2 TYR   310      85.524 104.867  73.814  1.00  0.00           C  
ATOM   4903  CE1 TYR   310      87.003 102.499  74.024  1.00  0.00           C  
ATOM   4904  CE2 TYR   310      86.544 104.653  72.924  1.00  0.00           C  
ATOM   4905  CZ  TYR   310      87.348 103.505  73.079  1.00  0.00           C  
ATOM   4906  OH  TYR   310      88.510 103.390  72.331  1.00  0.00           O  
ATOM   4907  H   TYR   310      81.501 104.562  76.688  1.00  0.00           H  
ATOM   4908  HA  TYR   310      84.294 104.486  77.434  1.00  0.00           H  
ATOM   4909  HB2 TYR   310      83.293 103.172  75.871  1.00  0.00           H  
ATOM   4910  HB3 TYR   310      83.053 104.437  74.750  1.00  0.00           H  
ATOM   4911  HD1 TYR   310      85.429 101.935  75.364  1.00  0.00           H  
ATOM   4912  HD2 TYR   310      84.933 105.770  73.789  1.00  0.00           H  
ATOM   4913  HE1 TYR   310      87.580 101.586  73.980  1.00  0.00           H  
ATOM   4914  HE2 TYR   310      86.802 105.511  72.321  1.00  0.00           H  
ATOM   4915  HH  TYR   310      89.179 104.078  72.383  1.00  0.00           H  
ATOM   4916  N   ALA   311      83.352 107.163  75.560  1.00  0.00           N  
ATOM   4917  CA  ALA   311      83.669 108.515  75.143  1.00  0.00           C  
ATOM   4918  C   ALA   311      83.705 109.468  76.345  1.00  0.00           C  
ATOM   4919  O   ALA   311      84.629 110.239  76.486  1.00  0.00           O  
ATOM   4920  CB  ALA   311      82.774 109.134  74.032  1.00  0.00           C  
ATOM   4921  H   ALA   311      82.433 106.800  75.354  1.00  0.00           H  
ATOM   4922  HA  ALA   311      84.639 108.498  74.647  1.00  0.00           H  
ATOM   4923  HB1 ALA   311      82.857 108.422  73.211  1.00  0.00           H  
ATOM   4924  HB2 ALA   311      81.737 109.189  74.361  1.00  0.00           H  
ATOM   4925  HB3 ALA   311      83.235 110.087  73.768  1.00  0.00           H  
ATOM   4926  N   LEU   312      82.653 109.569  77.117  1.00  0.00           N  
ATOM   4927  CA  LEU   312      82.530 110.527  78.212  1.00  0.00           C  
ATOM   4928  C   LEU   312      83.642 110.236  79.246  1.00  0.00           C  
ATOM   4929  O   LEU   312      84.125 111.203  79.780  1.00  0.00           O  
ATOM   4930  CB  LEU   312      81.122 110.363  78.714  1.00  0.00           C  
ATOM   4931  CG  LEU   312      79.988 110.529  77.720  1.00  0.00           C  
ATOM   4932  CD1 LEU   312      78.693 110.370  78.324  1.00  0.00           C  
ATOM   4933  CD2 LEU   312      80.132 111.947  77.103  1.00  0.00           C  
ATOM   4934  H   LEU   312      81.914 108.924  76.877  1.00  0.00           H  
ATOM   4935  HA  LEU   312      82.564 111.578  77.927  1.00  0.00           H  
ATOM   4936  HB2 LEU   312      81.053 109.421  79.256  1.00  0.00           H  
ATOM   4937  HB3 LEU   312      80.931 111.066  79.525  1.00  0.00           H  
ATOM   4938  HG  LEU   312      80.099 109.715  77.003  1.00  0.00           H
[truncated: 1,232,339 more chars]
