# Supplementary material for: Screening of Natural Compounds as P-Glycoprotein Inhibitors against Multidrug Resistance
Source: Biomedicines. 2021 Mar 30;9(4):357. doi: 10.3390/biomedicines9040357 (PMC8066904; doi:10.3390/biomedicines9040357)
Supplement: Supplementary file 1 [file biomedicines-09-00357-s001.zip › P-gp_models/I-TASSER_model_1.pdb]

ATOM      1  N   MET     1      81.167  97.318  78.561  1.00  0.00           N  
ATOM      2  H1  MET     1      81.809  97.495  79.321  1.00  0.00           H  
ATOM      3  H2  MET     1      81.584  97.606  77.686  1.00  0.00           H  
ATOM      4  H3  MET     1      80.318  97.843  78.705  1.00  0.00           H  
ATOM      5  CA  MET     1      80.847  95.899  78.505  1.00  0.00           C  
ATOM      6  HA  MET     1      81.787  95.407  78.251  1.00  0.00           H  
ATOM      7  CB  MET     1      80.479  95.333  79.884  1.00  0.00           C  
ATOM      8  HB2 MET     1      80.425  94.246  79.820  1.00  0.00           H  
ATOM      9  HB3 MET     1      81.293  95.576  80.567  1.00  0.00           H  
ATOM     10  CG  MET     1      79.164  95.856  80.470  1.00  0.00           C  
ATOM     11  HG2 MET     1      79.095  96.927  80.296  1.00  0.00           H  
ATOM     12  HG3 MET     1      78.331  95.378  79.957  1.00  0.00           H  
ATOM     13  SD  MET     1      78.968  95.556  82.248  1.00  0.00           S  
ATOM     14  CE  MET     1      80.089  96.830  82.890  1.00  0.00           C  
ATOM     15  HE1 MET     1      80.014  96.860  83.977  1.00  0.00           H  
ATOM     16  HE2 MET     1      81.115  96.601  82.610  1.00  0.00           H  
ATOM     17  HE3 MET     1      79.812  97.802  82.483  1.00  0.00           H  
ATOM     18  C   MET     1      79.901  95.522  77.362  1.00  0.00           C  
ATOM     19  O   MET     1      78.821  94.966  77.554  1.00  0.00           O  
ATOM     20  N   ASP     2      80.429  95.686  76.152  1.00  0.00           N  
ATOM     21  H   ASP     2      81.235  96.287  76.071  1.00  0.00           H  
ATOM     22  CA  ASP     2      80.340  94.708  75.054  1.00  0.00           C  
ATOM     23  HA  ASP     2      79.302  94.636  74.721  1.00  0.00           H  
ATOM     24  CB  ASP     2      81.201  95.185  73.871  1.00  0.00           C  
ATOM     25  HB2 ASP     2      82.255  95.154  74.151  1.00  0.00           H  
ATOM     26  HB3 ASP     2      81.050  94.512  73.025  1.00  0.00           H  
ATOM     27  CG  ASP     2      80.852  96.609  73.445  1.00  0.00           C  
ATOM     28  OD1 ASP     2      79.656  96.843  73.169  1.00  0.00           O  
ATOM     29  OD2 ASP     2      81.764  97.464  73.462  1.00  0.00           O  
ATOM     30  C   ASP     2      80.800  93.356  75.568  1.00  0.00           C  
ATOM     31  O   ASP     2      81.934  92.909  75.407  1.00  0.00           O  
ATOM     32  N   LEU     3      79.912  92.786  76.352  1.00  0.00           N  
ATOM     33  H   LEU     3      79.006  93.226  76.441  1.00  0.00           H  
ATOM     34  CA  LEU     3      80.185  91.696  77.228  1.00  0.00           C  
ATOM     35  HA  LEU     3      81.079  91.940  77.804  1.00  0.00           H  
ATOM     36  CB  LEU     3      78.993  91.588  78.210  1.00  0.00           C  
ATOM     37  HB2 LEU     3      78.876  92.568  78.673  1.00  0.00           H  
ATOM     38  HB3 LEU     3      78.078  91.399  77.649  1.00  0.00           H  
ATOM     39  CG  LEU     3      79.123  90.541  79.335  1.00  0.00           C  
ATOM     40  HG  LEU     3      80.168  90.256  79.452  1.00  0.00           H  
ATOM     41  CD1 LEU     3      78.637  91.102  80.680  1.00  0.00           C  
ATOM     42 HD11 LEU     3      78.732  90.342  81.456  1.00  0.00           H  
ATOM     43 HD12 LEU     3      79.248  91.960  80.963  1.00  0.00           H  
ATOM     44 HD13 LEU     3      77.595  91.414  80.606  1.00  0.00           H  
ATOM     45  CD2 LEU     3      78.270  89.296  79.055  1.00  0.00           C  
ATOM     46 HD21 LEU     3      78.435  88.552  79.835  1.00  0.00           H  
ATOM     47 HD22 LEU     3      77.213  89.560  79.028  1.00  0.00           H  
ATOM     48 HD23 LEU     3      78.544  88.855  78.097  1.00  0.00           H  
ATOM     49  C   LEU     3      80.495  90.341  76.398  1.00  0.00           C  
ATOM     50  O   LEU     3      80.842  89.393  77.094  1.00  0.00           O  
ATOM     51  N   GLU     4      80.423  90.071  75.062  1.00  0.00           N  
ATOM     52  H   GLU     4      80.681  89.111  74.881  1.00  0.00           H  
ATOM     53  CA  GLU     4      80.063  90.757  73.737  1.00  0.00           C  
ATOM     54  HA  GLU     4      80.716  91.621  73.658  1.00  0.00           H  
ATOM     55  CB  GLU     4      80.374  89.896  72.481  1.00  0.00           C  
ATOM     56  HB2 GLU     4      80.197  88.842  72.684  1.00  0.00           H  
ATOM     57  HB3 GLU     4      79.709  90.197  71.672  1.00  0.00           H  
ATOM     58  CG  GLU     4      81.818  90.072  71.965  1.00  0.00           C  
ATOM     59  HG2 GLU     4      82.182  91.069  72.217  1.00  0.00           H  
ATOM     60  HG3 GLU     4      82.467  89.352  72.468  1.00  0.00           H  
ATOM     61  CD  GLU     4      81.937  89.914  70.425  1.00  0.00           C  
ATOM     62  OE1 GLU     4      81.614  90.896  69.720  1.00  0.00           O  
ATOM     63  OE2 GLU     4      82.392  88.849  69.957  1.00  0.00           O  
ATOM     64  C   GLU     4      78.646  91.379  73.727  1.00  0.00           C  
ATOM     65  O   GLU     4      78.238  92.019  72.767  1.00  0.00           O  
ATOM     66  N   GLY     5      77.924  91.265  74.840  1.00  0.00           N  
ATOM     67  H   GLY     5      78.318  90.738  75.604  1.00  0.00           H  
ATOM     68  CA  GLY     5      76.591  91.847  75.049  1.00  0.00           C  
ATOM     69  HA2 GLY     5      76.535  92.260  76.056  1.00  0.00           H  
ATOM     70  HA3 GLY     5      76.406  92.644  74.329  1.00  0.00           H  
ATOM     71  C   GLY     5      75.508  90.760  74.888  1.00  0.00           C  
ATOM     72  O   GLY     5      74.342  90.968  75.224  1.00  0.00           O  
ATOM     73  N   ASP     6      75.895  89.566  74.408  1.00  0.00           N  
ATOM     74  H   ASP     6      76.888  89.390  74.468  1.00  0.00           H  
ATOM     75  CA  ASP     6      75.325  88.928  73.212  1.00  0.00           C  
ATOM     76  HA  ASP     6      74.473  89.508  72.855  1.00  0.00           H  
ATOM     77  CB  ASP     6      76.426  88.911  72.130  1.00  0.00           C  
ATOM     78  HB2 ASP     6      75.977  88.635  71.175  1.00  0.00           H  
ATOM     79  HB3 ASP     6      76.863  89.901  72.019  1.00  0.00           H  
ATOM     80  CG  ASP     6      77.517  87.886  72.497  1.00  0.00           C  
ATOM     81  OD1 ASP     6      78.031  87.990  73.642  1.00  0.00           O  
ATOM     82  OD2 ASP     6      77.684  86.918  71.728  1.00  0.00           O  
ATOM     83  C   ASP     6      74.911  87.479  73.388  1.00  0.00           C  
ATOM     84  O   ASP     6      74.032  86.972  72.715  1.00  0.00           O  
ATOM     85  N   ARG     7      75.534  86.873  74.405  1.00  0.00           N  
ATOM     86  H   ARG     7      76.301  87.344  74.867  1.00  0.00           H  
ATOM     87  CA  ARG     7      75.013  85.668  74.989  1.00  0.00           C  
ATOM     88  HA  ARG     7      75.264  84.824  74.344  1.00  0.00           H  
ATOM     89  CB  ARG     7      75.575  85.423  76.409  1.00  0.00           C  
ATOM     90  HB2 ARG     7      75.721  86.378  76.918  1.00  0.00           H  
ATOM     91  HB3 ARG     7      74.813  84.879  76.970  1.00  0.00           H  
ATOM     92  CG  ARG     7      76.870  84.600  76.495  1.00  0.00           C  
ATOM     93  HG2 ARG     7      76.797  83.729  75.842  1.00  0.00           H  
ATOM     94  HG3 ARG     7      77.705  85.218  76.161  1.00  0.00           H  
ATOM     95  CD  ARG     7      77.127  84.125  77.943  1.00  0.00           C  
ATOM     96  HD2 ARG     7      78.129  83.699  77.991  1.00  0.00           H  
ATOM     97  HD3 ARG     7      77.086  84.984  78.613  1.00  0.00           H  
ATOM     98  NE  ARG     7      76.154  83.094  78.388  1.00  0.00           N  
ATOM     99  HE  ARG     7      75.598  82.681  77.655  1.00  0.00           H  
ATOM    100  CZ  ARG     7      75.997  82.593  79.609  1.00  0.00           C  
ATOM    101  NH1 ARG     7      76.634  83.046  80.647  1.00  0.00           N  
ATOM    102 HH11 ARG     7      77.278  83.814  80.550  1.00  0.00           H  
ATOM    103 HH12 ARG     7      76.517  82.593  81.545  1.00  0.00           H  
ATOM    104  NH2 ARG     7      75.191  81.594  79.819  1.00  0.00           N  
ATOM    105 HH21 ARG     7      74.701  81.158  79.055  1.00  0.00           H  
ATOM    106 HH22 ARG     7      75.125  81.198  80.750  1.00  0.00           H  
ATOM    107  C   ARG     7      73.490  85.742  75.110  1.00  0.00           C  
ATOM    108  O   ARG     7      72.761  84.789  74.789  1.00  0.00           O  
ATOM    109  N   ASN     8      73.018  86.905  75.580  1.00  0.00           N  
ATOM    110  H   ASN     8      73.649  87.667  75.783  1.00  0.00           H  
ATOM    111  CA  ASN     8      71.602  87.136  75.637  1.00  0.00           C  
ATOM    112  HA  ASN     8      71.189  86.151  75.860  1.00  0.00           H  
ATOM    113  CB  ASN     8      71.150  87.963  76.842  1.00  0.00           C  
ATOM    114  HB2 ASN     8      71.874  87.868  77.653  1.00  0.00           H  
ATOM    115  HB3 ASN     8      71.062  89.015  76.566  1.00  0.00           H  
ATOM    116  CG  ASN     8      69.800  87.413  77.298  1.00  0.00           C  
ATOM    117  OD1 ASN     8      68.824  87.401  76.571  1.00  0.00           O  
ATOM    118  ND2 ASN     8      69.710  86.817  78.463  1.00  0.00           N  
ATOM    119 HD21 ASN     8      68.821  86.435  78.749  1.00  0.00           H  
ATOM    120 HD22 ASN     8      70.509  86.793  79.076  1.00  0.00           H  
ATOM    121  C   ASN     8      70.967  87.539  74.311  1.00  0.00           C  
ATOM    122  O   ASN     8      71.479  88.330  73.537  1.00  0.00           O  
ATOM    123  N   GLY     9      69.842  86.878  74.067  1.00  0.00           N  
ATOM    124  H   GLY     9      69.434  86.373  74.840  1.00  0.00           H  
ATOM    125  CA  GLY     9      69.338  86.513  72.763  1.00  0.00           C  
ATOM    126  HA2 GLY     9      68.351  86.933  72.617  1.00  0.00           H  
ATOM    127  HA3 GLY     9      69.993  86.918  71.992  1.00  0.00           H  
ATOM    128  C   GLY     9      69.326  84.998  72.640  1.00  0.00           C  
ATOM    129  O   GLY     9      68.271  84.358  72.583  1.00  0.00           O  
ATOM    130  N   GLY    10      70.488  84.374  72.780  1.00  0.00           N  
ATOM    131  H   GLY    10      71.347  84.896  72.896  1.00  0.00           H  
ATOM    132  CA  GLY    10      70.527  82.925  72.718  1.00  0.00           C  
ATOM    133  HA2 GLY    10      69.893  82.572  71.907  1.00  0.00           H  
ATOM    134  HA3 GLY    10      71.552  82.638  72.485  1.00  0.00           H  
ATOM    135  C   GLY    10      70.141  82.232  74.012  1.00  0.00           C  
ATOM    136  O   GLY    10      69.588  81.137  73.984  1.00  0.00           O  
ATOM    137  N   ALA    11      70.334  82.902  75.140  1.00  0.00           N  
ATOM    138  H   ALA    11      70.831  83.781  75.113  1.00  0.00           H  
ATOM    139  CA  ALA    11      69.693  82.521  76.389  1.00  0.00           C  
ATOM    140  HA  ALA    11      69.959  81.485  76.605  1.00  0.00           H  
ATOM    141  CB  ALA    11      70.296  83.393  77.494  1.00  0.00           C  
ATOM    142  HB1 ALA    11      69.867  83.116  78.458  1.00  0.00           H  
ATOM    143  HB2 ALA    11      71.377  83.250  77.534  1.00  0.00           H  
ATOM    144  HB3 ALA    11      70.079  84.440  77.290  1.00  0.00           H  
ATOM    145  C   ALA    11      68.174  82.614  76.373  1.00  0.00           C  
ATOM    146  O   ALA    11      67.530  81.935  77.157  1.00  0.00           O  
ATOM    147  N   LYS    12      67.568  83.370  75.452  1.00  0.00           N  
ATOM    148  H   LYS    12      68.099  83.904  74.780  1.00  0.00           H  
ATOM    149  CA  LYS    12      66.107  83.369  75.379  1.00  0.00           C  
ATOM    150  HA  LYS    12      65.684  83.496  76.377  1.00  0.00           H  
ATOM    151  CB  LYS    12      65.642  84.510  74.454  1.00  0.00           C  
ATOM    152  HB2 LYS    12      65.557  84.101  73.452  1.00  0.00           H  
ATOM    153  HB3 LYS    12      64.668  84.771  74.832  1.00  0.00           H  
ATOM    154  CG  LYS    12      66.358  85.864  74.400  1.00  0.00           C  
ATOM    155  HG2 LYS    12      66.235  86.408  75.324  1.00  0.00           H  
ATOM    156  HG3 LYS    12      67.421  85.727  74.318  1.00  0.00           H  
ATOM    157  CD  LYS    12      65.818  86.711  73.224  1.00  0.00           C  
ATOM    158  HD2 LYS    12      64.768  86.912  73.401  1.00  0.00           H  
ATOM    159  HD3 LYS    12      66.346  87.663  73.205  1.00  0.00           H  
ATOM    160  CE  LYS    12      65.922  86.069  71.829  1.00  0.00           C  
ATOM    161  HE2 LYS    12      66.866  86.360  71.369  1.00  0.00           H  
ATOM    162  HE3 LYS    12      65.912  84.986  71.900  1.00  0.00           H  
ATOM    163  NZ  LYS    12      64.797  86.475  70.955  1.00  0.00           N  
ATOM    164  HZ1 LYS    12      63.923  86.262  71.412  1.00  0.00           H  
ATOM    165  HZ2 LYS    12      64.839  87.469  70.782  1.00  0.00           H  
ATOM    166  HZ3 LYS    12      64.839  85.972  70.081  1.00  0.00           H  
ATOM    167  C   LYS    12      65.546  82.092  74.737  1.00  0.00           C  
ATOM    168  O   LYS    12      64.333  81.945  74.660  1.00  0.00           O  
ATOM    169  N   LYS    13      66.399  81.306  74.056  1.00  0.00           N  
ATOM    170  H   LYS    13      67.379  81.390  74.288  1.00  0.00           H  
ATOM    171  CA  LYS    13      66.134  80.931  72.648  1.00  0.00           C  
ATOM    172  HA  LYS    13      65.961  81.871  72.120  1.00  0.00           H  
ATOM    173  CB  LYS    13      67.421  80.329  72.031  1.00  0.00           C  
ATOM    174  HB2 LYS    13      68.173  81.110  72.051  1.00  0.00           H  
ATOM    175  HB3 LYS    13      67.753  79.490  72.644  1.00  0.00           H  
ATOM    176  CG  LYS    13      67.330  79.862  70.564  1.00  0.00           C  
ATOM    177  HG2 LYS    13      66.598  79.059  70.495  1.00  0.00           H  
ATOM    178  HG3 LYS    13      66.993  80.694  69.944  1.00  0.00           H  
ATOM    179  CD  LYS    13      68.645  79.304  69.981  1.00  0.00           C  
ATOM    180  HD2 LYS    13      68.980  78.465  70.593  1.00  0.00           H  
ATOM    181  HD3 LYS    13      68.428  78.929  68.980  1.00  0.00           H  
ATOM    182  CE  LYS    13      69.777  80.339  69.881  1.00  0.00           C  
ATOM    183  HE2 LYS    13      69.389  81.238  69.399  1.00  0.00           H  
ATOM    184  HE3 LYS    13      70.114  80.599  70.886  1.00  0.00           H  
ATOM    185  NZ  LYS    13      70.925  79.822  69.085  1.00  0.00           N  
ATOM    186  HZ1 LYS    13      70.613  79.576  68.156  1.00  0.00           H  
ATOM    187  HZ2 LYS    13      71.640  80.533  69.014  1.00  0.00           H  
ATOM    188  HZ3 LYS    13      71.313  79.002  69.530  1.00  0.00           H  
ATOM    189  C   LYS    13      64.937  80.090  72.351  1.00  0.00           C  
ATOM    190  O   LYS    13      64.427  80.211  71.247  1.00  0.00           O  
ATOM    191  N   LYS    14      64.623  79.212  73.290  1.00  0.00           N  
ATOM    192  H   LYS    14      65.101  79.314  74.174  1.00  0.00           H  
ATOM    193  CA  LYS    14      63.737  78.066  73.197  1.00  0.00           C  
ATOM    194  HA  LYS    14      62.906  78.325  73.855  1.00  0.00           H  
ATOM    195  CB  LYS    14      63.083  77.794  71.808  1.00  0.00           C  
ATOM    196  HB2 LYS    14      62.289  77.072  71.978  1.00  0.00           H  
ATOM    197  HB3 LYS    14      62.571  78.678  71.431  1.00  0.00           H  
ATOM    198  CG  LYS    14      64.028  77.209  70.728  1.00  0.00           C  
ATOM    199  HG2 LYS    14      64.506  78.019  70.186  1.00  0.00           H  
ATOM    200  HG3 LYS    14      64.826  76.636  71.196  1.00  0.00           H  
ATOM    201  CD  LYS    14      63.338  76.314  69.684  1.00  0.00           C  
ATOM    202  HD2 LYS    14      62.593  76.906  69.151  1.00  0.00           H  
ATOM    203  HD3 LYS    14      64.091  76.002  68.959  1.00  0.00           H  
ATOM    204  CE  LYS    14      62.650  75.047  70.226  1.00  0.00           C  
ATOM    205  HE2 LYS    14      61.754  75.342  70.772  1.00  0.00           H  
ATOM    206  HE3 LYS    14      62.348  74.424  69.385  1.00  0.00           H  
ATOM    207  NZ  LYS    14      63.518  74.262  71.136  1.00  0.00           N  
ATOM    208  HZ1 LYS    14      63.035  73.431  71.445  1.00  0.00           H  
ATOM    209  HZ2 LYS    14      64.373  74.002  70.663  1.00  0.00           H  
ATOM    210  HZ3 LYS    14      63.764  74.819  71.944  1.00  0.00           H  
ATOM    211  C   LYS    14      64.264  76.747  73.733  1.00  0.00           C  
ATOM    212  O   LYS    14      63.616  75.705  73.602  1.00  0.00           O  
ATOM    213  N   ASN    15      65.460  76.778  74.287  1.00  0.00           N  
ATOM    214  H   ASN    15      65.971  77.647  74.307  1.00  0.00           H  
ATOM    215  CA  ASN    15      65.975  75.674  75.068  1.00  0.00           C  
ATOM    216  HA  ASN    15      65.205  74.916  75.208  1.00  0.00           H  
ATOM    217  CB  ASN    15      67.166  74.994  74.345  1.00  0.00           C  
ATOM    218  HB2 ASN    15      67.876  75.753  74.017  1.00  0.00           H  
ATOM    219  HB3 ASN    15      67.683  74.367  75.074  1.00  0.00           H  
ATOM    220  CG  ASN    15      66.796  74.119  73.153  1.00  0.00           C  
ATOM    221  OD1 ASN    15      66.064  74.493  72.248  1.00  0.00           O  
ATOM    222  ND2 ASN    15      67.315  72.911  73.082  1.00  0.00           N  
ATOM    223 HD21 ASN    15      67.928  72.582  73.812  1.00  0.00           H  
ATOM    224 HD22 ASN    15      67.086  72.317  72.299  1.00  0.00           H  
ATOM    225  C   ASN    15      66.372  76.175  76.486  1.00  0.00           C  
ATOM    226  O   ASN    15      66.571  75.353  77.376  1.00  0.00           O  
ATOM    227  N   PHE    16      66.368  77.490  76.755  1.00  0.00           N  
ATOM    228  H   PHE    16      66.377  78.132  75.977  1.00  0.00           H  
ATOM    229  CA  PHE    16      65.610  77.981  77.916  1.00  0.00           C  
ATOM    230  HA  PHE    16      65.601  77.226  78.704  1.00  0.00           H  
ATOM    231  CB  PHE    16      66.204  79.269  78.501  1.00  0.00           C  
ATOM    232  HB2 PHE    16      66.205  80.008  77.706  1.00  0.00           H  
ATOM    233  HB3 PHE    16      65.513  79.627  79.267  1.00  0.00           H  
ATOM    234  CG  PHE    16      67.586  79.223  79.138  1.00  0.00           C  
ATOM    235  CD1 PHE    16      68.125  80.420  79.650  1.00  0.00           C  
ATOM    236  HD1 PHE    16      67.546  81.331  79.615  1.00  0.00           H  
ATOM    237  CE1 PHE    16      69.414  80.447  80.217  1.00  0.00           C  
ATOM    238  HE1 PHE    16      69.826  81.377  80.581  1.00  0.00           H  
ATOM    239  CZ  PHE    16      70.171  79.265  80.292  1.00  0.00           C  
ATOM    240  HZ  PHE    16      71.160  79.281  80.730  1.00  0.00           H  
ATOM    241  CE2 PHE    16      69.628  78.058  79.819  1.00  0.00           C  
ATOM    242  HE2 PHE    16      70.203  77.146  79.886  1.00  0.00           H  
ATOM    243  CD2 PHE    16      68.340  78.035  79.250  1.00  0.00           C  
ATOM    244  HD2 PHE    16      67.953  77.093  78.895  1.00  0.00           H  
ATOM    245  C   PHE    16      64.204  78.220  77.423  1.00  0.00           C  
ATOM    246  O   PHE    16      63.999  78.833  76.376  1.00  0.00           O  
ATOM    247  N   PHE    17      63.292  77.605  78.144  1.00  0.00           N  
ATOM    248  H   PHE    17      63.586  77.058  78.939  1.00  0.00           H  
ATOM    249  CA  PHE    17      61.915  77.491  77.763  1.00  0.00           C  
ATOM    250  HA  PHE    17      61.522  78.484  77.569  1.00  0.00           H  
ATOM    251  CB  PHE    17      61.739  76.637  76.492  1.00  0.00           C  
ATOM    252  HB2 PHE    17      60.721  76.822  76.169  1.00  0.00           H  
ATOM    253  HB3 PHE    17      62.379  77.014  75.700  1.00  0.00           H  
ATOM    254  CG  PHE    17      61.944  75.124  76.606  1.00  0.00           C  
ATOM    255  CD1 PHE    17      63.193  74.599  76.981  1.00  0.00           C  
ATOM    256  HD1 PHE    17      64.004  75.259  77.221  1.00  0.00           H  
ATOM    257  CE1 PHE    17      63.397  73.212  77.053  1.00  0.00           C  
ATOM    258  HE1 PHE    17      64.367  72.826  77.327  1.00  0.00           H  
ATOM    259  CZ  PHE    17      62.340  72.330  76.781  1.00  0.00           C  
ATOM    260  HZ  PHE    17      62.493  71.263  76.855  1.00  0.00           H  
ATOM    261  CE2 PHE    17      61.085  72.838  76.413  1.00  0.00           C  
ATOM    262  HE2 PHE    17      60.268  72.163  76.202  1.00  0.00           H  
ATOM    263  CD2 PHE    17      60.894  74.228  76.320  1.00  0.00           C  
ATOM    264  HD2 PHE    17      59.921  74.593  76.047  1.00  0.00           H  
ATOM    265  C   PHE    17      61.107  76.791  78.888  1.00  0.00           C  
ATOM    266  O   PHE    17      61.650  76.162  79.788  1.00  0.00           O  
ATOM    267  N   LYS    18      59.795  76.669  78.750  1.00  0.00           N  
ATOM    268  H   LYS    18      59.338  77.260  78.069  1.00  0.00           H  
ATOM    269  CA  LYS    18      59.184  75.347  78.969  1.00  0.00           C  
ATOM    270  HA  LYS    18      59.926  74.576  78.758  1.00  0.00           H  
ATOM    271  CB  LYS    18      58.708  75.186  80.451  1.00  0.00           C  
ATOM    272  HB2 LYS    18      59.274  75.855  81.081  1.00  0.00           H  
ATOM    273  HB3 LYS    18      57.658  75.474  80.523  1.00  0.00           H  
ATOM    274  CG  LYS    18      58.888  73.780  81.016  1.00  0.00           C  
ATOM    275  HG2 LYS    18      58.332  73.707  81.952  1.00  0.00           H  
ATOM    276  HG3 LYS    18      58.436  73.073  80.321  1.00  0.00           H  
ATOM    277  CD  LYS    18      60.339  73.348  81.273  1.00  0.00           C  
ATOM    278  HD2 LYS    18      60.410  72.294  81.003  1.00  0.00           H  
ATOM    279  HD3 LYS    18      61.030  73.879  80.623  1.00  0.00           H  
ATOM    280  CE  LYS    18      60.821  73.451  82.752  1.00  0.00           C  
ATOM    281  HE2 LYS    18      60.100  72.952  83.401  1.00  0.00           H  
ATOM    282  HE3 LYS    18      61.769  72.917  82.828  1.00  0.00           H  
ATOM    283  NZ  LYS    18      61.038  74.838  83.230  1.00  0.00           N  
ATOM    284  HZ1 LYS    18      61.491  74.826  84.136  1.00  0.00           H  
ATOM    285  HZ2 LYS    18      61.616  75.342  82.574  1.00  0.00           H  
ATOM    286  HZ3 LYS    18      60.157  75.326  83.302  1.00  0.00           H  
ATOM    287  C   LYS    18      58.093  75.224  77.947  1.00  0.00           C  
ATOM    288  O   LYS    18      57.739  76.175  77.275  1.00  0.00           O  
ATOM    289  N   LEU    19      57.496  74.033  77.889  1.00  0.00           N  
ATOM    290  H   LEU    19      57.827  73.277  78.470  1.00  0.00           H  
ATOM    291  CA  LEU    19      56.289  73.817  77.105  1.00  0.00           C  
ATOM    292  HA  LEU    19      56.573  73.805  76.052  1.00  0.00           H  
ATOM    293  CB  LEU    19      55.760  72.416  77.483  1.00  0.00           C  
ATOM    294  HB2 LEU    19      56.523  71.679  77.227  1.00  0.00           H  
ATOM    295  HB3 LEU    19      55.627  72.389  78.567  1.00  0.00           H  
ATOM    296  CG  LEU    19      54.427  71.992  76.838  1.00  0.00           C  
ATOM    297  HG  LEU    19      53.642  72.696  77.111  1.00  0.00           H  
ATOM    298  CD1 LEU    19      54.517  71.909  75.314  1.00  0.00           C  
ATOM    299 HD11 LEU    19      53.566  71.566  74.906  1.00  0.00           H  
ATOM    300 HD12 LEU    19      54.732  72.890  74.894  1.00  0.00           H  
ATOM    301 HD13 LEU    19      55.303  71.214  75.019  1.00  0.00           H  
ATOM    302  CD2 LEU    19      54.022  70.615  77.369  1.00  0.00           C  
ATOM    303 HD21 LEU    19      53.062  70.322  76.943  1.00  0.00           H  
ATOM    304 HD22 LEU    19      54.772  69.870  77.104  1.00  0.00           H  
ATOM    305 HD23 LEU    19      53.921  70.653  78.454  1.00  0.00           H  
ATOM    306  C   LEU    19      55.193  74.887  77.279  1.00  0.00           C  
ATOM    307  O   LEU    19      54.398  75.146  76.383  1.00  0.00           O  
ATOM    308  N   ASN    20      55.199  75.532  78.441  1.00  0.00           N  
ATOM    309  H   ASN    20      55.887  75.264  79.127  1.00  0.00           H  
ATOM    310  CA  ASN    20      54.263  76.562  78.823  1.00  0.00           C  
ATOM    311  HA  ASN    20      53.655  76.824  77.968  1.00  0.00           H  
ATOM    312  CB  ASN    20      53.331  75.976  79.913  1.00  0.00           C  
ATOM    313  HB2 ASN    20      53.873  75.934  80.858  1.00  0.00           H  
ATOM    314  HB3 ASN    20      52.478  76.642  80.047  1.00  0.00           H  
ATOM    315  CG  ASN    20      52.834  74.570  79.610  1.00  0.00           C  
ATOM    316  OD1 ASN    20      53.444  73.586  79.990  1.00  0.00           O  
ATOM    317  ND2 ASN    20      51.742  74.425  78.899  1.00  0.00           N  
ATOM    318 HD21 ASN    20      51.225  75.233  78.590  1.00  0.00           H  
ATOM    319 HD22 ASN    20      51.435  73.496  78.654  1.00  0.00           H  
ATOM    320  C   ASN    20      54.984  77.829  79.257  1.00  0.00           C  
ATOM    321  O   ASN    20      54.718  78.367  80.324  1.00  0.00           O  
ATOM    322  N   ASN    21      55.925  78.284  78.434  1.00  0.00           N  
ATOM    323  H   ASN    21      56.134  77.744  77.605  1.00  0.00           H  
ATOM    324  CA  ASN    21      56.604  79.572  78.562  1.00  0.00           C  
ATOM    325  HA  ASN    21      57.336  79.569  77.754  1.00  0.00           H  
ATOM    326  CB  ASN    21      55.629  80.751  78.258  1.00  0.00           C  
ATOM    327  HB2 ASN    21      56.182  81.450  77.640  1.00  0.00           H  
ATOM    328  HB3 ASN    21      54.793  80.398  77.669  1.00  0.00           H  
ATOM    329  CG  ASN    21      55.063  81.572  79.424  1.00  0.00           C  
ATOM    330  OD1 ASN    21      55.412  82.728  79.626  1.00  0.00           O  
ATOM    331  ND2 ASN    21      54.122  81.058  80.173  1.00  0.00           N  
ATOM    332 HD21 ASN    21      53.734  81.603  80.927  1.00  0.00           H  
ATOM    333 HD22 ASN    21      53.840  80.098  80.041  1.00  0.00           H  
ATOM    334  C   ASN    21      57.420  79.814  79.836  1.00  0.00           C  
ATOM    335  O   ASN    21      57.649  80.960  80.242  1.00  0.00           O  
ATOM    336  N   LYS    22      57.851  78.733  80.476  1.00  0.00           N  
ATOM    337  H   LYS    22      57.671  77.820  80.084  1.00  0.00           H  
ATOM    338  CA  LYS    22      58.424  78.812  81.805  1.00  0.00           C  
ATOM    339  HA  LYS    22      58.442  79.859  82.108  1.00  0.00           H  
ATOM    340  CB  LYS    22      57.504  78.129  82.843  1.00  0.00           C  
ATOM    341  HB2 LYS    22      56.477  78.460  82.683  1.00  0.00           H  
ATOM    342  HB3 LYS    22      57.529  77.049  82.687  1.00  0.00           H  
ATOM    343  CG  LYS    22      57.905  78.479  84.300  1.00  0.00           C  
ATOM    344  HG2 LYS    22      58.856  79.011  84.313  1.00  0.00           H  
ATOM    345  HG3 LYS    22      57.157  79.153  84.719  1.00  0.00           H  
ATOM    346  CD  LYS    22      58.024  77.241  85.209  1.00  0.00           C  
ATOM    347  HD2 LYS    22      57.031  76.804  85.324  1.00  0.00           H  
ATOM    348  HD3 LYS    22      58.673  76.496  84.746  1.00  0.00           H  
ATOM    349  CE  LYS    22      58.572  77.586  86.606  1.00  0.00           C  
ATOM    350  HE2 LYS    22      58.073  78.483  86.974  1.00  0.00           H  
ATOM    351  HE3 LYS    22      58.339  76.761  87.281  1.00  0.00           H  
ATOM    352  NZ  LYS    22      60.045  77.789  86.611  1.00  0.00           N  
ATOM    353  HZ1 LYS    22      60.362  78.014  87.543  1.00  0.00           H  
ATOM    354  HZ2 LYS    22      60.507  76.940  86.315  1.00  0.00           H  
ATOM    355  HZ3 LYS    22      60.296  78.535  85.978  1.00  0.00           H  
ATOM    356  C   LYS    22      59.875  78.370  81.903  1.00  0.00           C  
ATOM    357  O   LYS    22      60.179  77.423  82.636  1.00  0.00           O  
ATOM    358  N   SER    23      60.699  79.114  81.174  1.00  0.00           N  
ATOM    359  H   SER    23      60.252  79.784  80.563  1.00  0.00           H  
ATOM    360  CA  SER    23      62.150  79.257  81.220  1.00  0.00           C  
ATOM    361  HA  SER    23      62.497  79.298  80.187  1.00  0.00           H  
ATOM    362  CB  SER    23      62.532  80.574  81.922  1.00  0.00           C  
ATOM    363  HB2 SER    23      61.663  81.231  81.986  1.00  0.00           H  
ATOM    364  HB3 SER    23      62.897  80.398  82.933  1.00  0.00           H  
ATOM    365  OG  SER    23      63.525  81.225  81.161  1.00  0.00           O  
ATOM    366  HG  SER    23      63.107  81.490  80.331  1.00  0.00           H  
ATOM    367  C   SER    23      62.876  78.122  81.912  1.00  0.00           C  
ATOM    368  O   SER    23      62.747  77.941  83.122  1.00  0.00           O  
ATOM    369  N   GLU    24      63.607  77.308  81.155  1.00  0.00           N  
ATOM    370  H   GLU    24      63.697  77.492  80.171  1.00  0.00           H  
ATOM    371  CA  GLU    24      63.966  75.991  81.660  1.00  0.00           C  
ATOM    372  HA  GLU    24      63.100  75.560  82.139  1.00  0.00           H  
ATOM    373  CB  GLU    24      64.431  75.021  80.558  1.00  0.00           C  
ATOM    374  HB2 GLU    24      63.696  74.950  79.765  1.00  0.00           H  
ATOM    375  HB3 GLU    24      65.377  75.342  80.121  1.00  0.00           H  
ATOM    376  CG  GLU    24      64.582  73.629  81.178  1.00  0.00           C  
ATOM    377  HG2 GLU    24      65.554  73.554  81.669  1.00  0.00           H  
ATOM    378  HG3 GLU    24      63.813  73.476  81.937  1.00  0.00           H  
ATOM    379  CD  GLU    24      64.438  72.520  80.140  1.00  0.00           C  
ATOM    380  OE1 GLU    24      63.316  71.989  79.980  1.00  0.00           O  
ATOM    381  OE2 GLU    24      65.454  72.055  79.584  1.00  0.00           O  
ATOM    382  C   GLU    24      65.078  76.167  82.710  1.00  0.00           C  
ATOM    383  O   GLU    24      66.202  76.529  82.352  1.00  0.00           O  
ATOM    384  N   LYS    25      64.765  76.033  84.006  1.00  0.00           N  
ATOM    385  H   LYS    25      63.839  75.710  84.253  1.00  0.00           H  
ATOM    386  CA  LYS    25      65.525  76.715  85.064  1.00  0.00           C  
ATOM    387  HA  LYS    25      66.524  76.896  84.672  1.00  0.00           H  
ATOM    388  CB  LYS    25      64.909  78.106  85.370  1.00  0.00           C  
ATOM    389  HB2 LYS    25      63.824  78.014  85.418  1.00  0.00           H  
ATOM    390  HB3 LYS    25      65.234  78.472  86.344  1.00  0.00           H  
ATOM    391  CG  LYS    25      65.304  79.180  84.340  1.00  0.00           C  
ATOM    392  HG2 LYS    25      65.151  78.798  83.334  1.00  0.00           H  
ATOM    393  HG3 LYS    25      64.648  80.042  84.465  1.00  0.00           H  
ATOM    394  CD  LYS    25      66.759  79.665  84.484  1.00  0.00           C  
ATOM    395  HD2 LYS    25      66.767  80.550  85.121  1.00  0.00           H  
ATOM    396  HD3 LYS    25      67.382  78.907  84.959  1.00  0.00           H  
ATOM    397  CE  LYS    25      67.362  80.026  83.119  1.00  0.00           C  
ATOM    398  HE2 LYS    25      66.633  80.594  82.538  1.00  0.00           H  
ATOM    399  HE3 LYS    25      68.243  80.650  83.282  1.00  0.00           H  
ATOM    400  NZ  LYS    25      67.776  78.814  82.366  1.00  0.00           N  
ATOM    401  HZ1 LYS    25      68.449  78.288  82.904  1.00  0.00           H  
ATOM    402  HZ2 LYS    25      66.972  78.229  82.188  1.00  0.00           H  
ATOM    403  HZ3 LYS    25      68.191  79.077  81.482  1.00  0.00           H  
ATOM    404  C   LYS    25      65.824  75.927  86.352  1.00  0.00           C  
ATOM    405  O   LYS    25      66.195  76.496  87.372  1.00  0.00           O  
ATOM    406  N   ASP    26      65.591  74.624  86.330  1.00  0.00           N  
ATOM    407  H   ASP    26      65.377  74.222  85.430  1.00  0.00           H  
ATOM    408  CA  ASP    26      65.031  73.914  87.490  1.00  0.00           C  
ATOM    409  HA  ASP    26      65.652  73.992  88.377  1.00  0.00           H  
ATOM    410  CB  ASP    26      63.635  74.577  87.742  1.00  0.00           C  
ATOM    411  HB2 ASP    26      63.063  73.950  88.427  1.00  0.00           H  
ATOM    412  HB3 ASP    26      63.804  75.519  88.266  1.00  0.00           H  
ATOM    413  CG  ASP    26      62.737  74.888  86.496  1.00  0.00           C  
ATOM    414  OD1 ASP    26      62.927  74.361  85.368  1.00  0.00           O  
ATOM    415  OD2 ASP    26      61.826  75.740  86.602  1.00  0.00           O  
ATOM    416  C   ASP    26      64.710  72.463  87.152  1.00  0.00           C  
ATOM    417  O   ASP    26      64.554  71.639  88.048  1.00  0.00           O  
ATOM    418  N   LYS    27      64.600  72.148  85.850  1.00  0.00           N  
ATOM    419  H   LYS    27      64.680  72.876  85.155  1.00  0.00           H  
ATOM    420  CA  LYS    27      64.210  70.812  85.405  1.00  0.00           C  
ATOM    421  HA  LYS    27      63.298  70.600  85.968  1.00  0.00           H  
ATOM    422  CB  LYS    27      63.778  70.734  83.928  1.00  0.00           C  
ATOM    423  HB2 LYS    27      62.976  69.994  83.898  1.00  0.00           H  
ATOM    424  HB3 LYS    27      63.336  71.682  83.622  1.00  0.00           H  
ATOM    425  CG  LYS    27      64.846  70.310  82.894  1.00  0.00           C  
ATOM    426  HG2 LYS    27      65.307  71.203  82.473  1.00  0.00           H  
ATOM    427  HG3 LYS    27      65.634  69.703  83.337  1.00  0.00           H  
ATOM    428  CD  LYS    27      64.190  69.476  81.780  1.00  0.00           C  
ATOM    429  HD2 LYS    27      63.859  68.522  82.193  1.00  0.00           H  
ATOM    430  HD3 LYS    27      63.307  69.997  81.414  1.00  0.00           H  
ATOM    431  CE  LYS    27      65.171  69.197  80.632  1.00  0.00           C  
ATOM    432  HE2 LYS    27      66.051  69.829  80.757  1.00  0.00           H  
ATOM    433  HE3 LYS    27      65.482  68.152  80.670  1.00  0.00           H  
ATOM    434  NZ  LYS    27      64.565  69.496  79.313  1.00  0.00           N  
ATOM    435  HZ1 LYS    27      63.729  68.946  79.179  1.00  0.00           H  
ATOM    436  HZ2 LYS    27      64.322  70.480  79.280  1.00  0.00           H  
ATOM    437  HZ3 LYS    27      65.232  69.310  78.579  1.00  0.00           H  
ATOM    438  C   LYS    27      65.159  69.700  85.788  1.00  0.00           C  
ATOM    439  O   LYS    27      64.812  68.523  85.720  1.00  0.00           O  
ATOM    440  N   LYS    28      66.350  70.112  86.206  1.00  0.00           N  
ATOM    441  H   LYS    28      66.549  71.100  86.170  1.00  0.00           H  
ATOM    442  CA  LYS    28      67.301  69.281  86.910  1.00  0.00           C  
ATOM    443  HA  LYS    28      66.763  68.391  87.238  1.00  0.00           H  
ATOM    444  CB  LYS    28      68.414  68.811  85.935  1.00  0.00           C  
ATOM    445  HB2 LYS    28      68.013  68.782  84.920  1.00  0.00           H  
ATOM    446  HB3 LYS    28      69.235  69.529  85.950  1.00  0.00           H  
ATOM    447  CG  LYS    28      68.948  67.398  86.258  1.00  0.00           C  
ATOM    448  HG2 LYS    28      69.307  67.365  87.286  1.00  0.00           H  
ATOM    449  HG3 LYS    28      68.123  66.691  86.164  1.00  0.00           H  
ATOM    450  CD  LYS    28      70.095  66.948  85.331  1.00  0.00           C  
ATOM    451  HD2 LYS    28      69.781  67.044  84.290  1.00  0.00           H  
ATOM    452  HD3 LYS    28      70.967  67.582  85.502  1.00  0.00           H  
ATOM    453  CE  LYS    28      70.461  65.480  85.613  1.00  0.00           C  
ATOM    454  HE2 LYS    28      70.727  65.381  86.667  1.00  0.00           H  
ATOM    455  HE3 LYS    28      69.586  64.857  85.420  1.00  0.00           H  
ATOM    456  NZ  LYS    28      71.594  64.985  84.792  1.00  0.00           N  
ATOM    457  HZ1 LYS    28      71.777  64.013  85.010  1.00  0.00           H  
ATOM    458  HZ2 LYS    28      71.393  65.067  83.806  1.00  0.00           H  
ATOM    459  HZ3 LYS    28      72.440  65.497  85.009  1.00  0.00           H  
ATOM    460  C   LYS    28      67.861  69.915  88.193  1.00  0.00           C  
ATOM    461  O   LYS    28      68.741  69.334  88.816  1.00  0.00           O  
ATOM    462  N   GLU    29      67.351  71.072  88.624  1.00  0.00           N  
ATOM    463  H   GLU    29      66.565  71.461  88.125  1.00  0.00           H  
ATOM    464  CA  GLU    29      67.901  71.888  89.718  1.00  0.00           C  
ATOM    465  HA  GLU    29      68.947  71.582  89.756  1.00  0.00           H  
ATOM    466  CB  GLU    29      67.993  73.391  89.390  1.00  0.00           C  
ATOM    467  HB2 GLU    29      67.779  73.531  88.330  1.00  0.00           H  
ATOM    468  HB3 GLU    29      67.261  73.958  89.965  1.00  0.00           H  
ATOM    469  CG  GLU    29      69.402  73.973  89.628  1.00  0.00           C  
ATOM    470  HG2 GLU    29      70.113  73.454  88.983  1.00  0.00           H  
ATOM    471  HG3 GLU    29      69.396  75.022  89.329  1.00  0.00           H  
ATOM    472  CD  GLU    29      69.880  73.878  91.085  1.00  0.00           C  
ATOM    473  OE1 GLU    29      70.599  72.910  91.431  1.00  0.00           O  
ATOM    474  OE2 GLU    29      69.518  74.762  91.892  1.00  0.00           O  
ATOM    475  C   GLU    29      67.397  71.529  91.112  1.00  0.00           C  
ATOM    476  O   GLU    29      66.941  72.342  91.924  1.00  0.00           O  
ATOM    477  N   LYS    30      67.558  70.240  91.361  1.00  0.00           N  
ATOM    478  H   LYS    30      67.925  69.668  90.612  1.00  0.00           H  
ATOM    479  CA  LYS    30      67.444  69.590  92.646  1.00  0.00           C  
ATOM    480  HA  LYS    30      66.609  70.013  93.208  1.00  0.00           H  
ATOM    481  CB  LYS    30      67.186  68.085  92.394  1.00  0.00           C  
ATOM    482  HB2 LYS    30      68.024  67.696  91.811  1.00  0.00           H  
ATOM    483  HB3 LYS    30      67.180  67.571  93.357  1.00  0.00           H  
ATOM    484  CG  LYS    30      65.886  67.717  91.655  1.00  0.00           C  
ATOM    485  HG2 LYS    30      65.051  67.761  92.354  1.00  0.00           H  
ATOM    486  HG3 LYS    30      65.699  68.427  90.849  1.00  0.00           H  
ATOM    487  CD  LYS    30      65.974  66.308  91.032  1.00  0.00           C  
ATOM    488  HD2 LYS    30      65.014  66.059  90.578  1.00  0.00           H  
ATOM    489  HD3 LYS    30      66.729  66.326  90.245  1.00  0.00           H  
ATOM    490  CE  LYS    30      66.349  65.224  92.055  1.00  0.00           C  
ATOM    491  HE2 LYS    30      67.241  65.539  92.596  1.00  0.00           H  
ATOM    492  HE3 LYS    30      65.532  65.107  92.768  1.00  0.00           H  
ATOM    493  NZ  LYS    30      66.638  63.919  91.410  1.00  0.00           N  
ATOM    494  HZ1 LYS    30      67.401  64.019  90.753  1.00  0.00           H  
ATOM    495  HZ2 LYS    30      66.929  63.246  92.108  1.00  0.00           H  
ATOM    496  HZ3 LYS    30      65.822  63.573  90.928  1.00  0.00           H  
ATOM    497  C   LYS    30      68.728  69.749  93.449  1.00  0.00           C  
ATOM    498  O   LYS    30      69.512  68.812  93.583  1.00  0.00           O  
ATOM    499  N   LYS    31      68.894  70.929  94.031  1.00  0.00           N  
ATOM    500  H   LYS    31      68.245  71.674  93.825  1.00  0.00           H  
ATOM    501  CA  LYS    31      69.710  71.039  95.236  1.00  0.00           C  
ATOM    502  HA  LYS    31      70.745  70.891  94.928  1.00  0.00           H  
ATOM    503  CB  LYS    31      69.622  72.427  95.928  1.00  0.00           C  
ATOM    504  HB2 LYS    31      69.072  72.326  96.865  1.00  0.00           H  
ATOM    505  HB3 LYS    31      70.640  72.707  96.201  1.00  0.00           H  
ATOM    506  CG  LYS    31      69.013  73.595  95.143  1.00  0.00           C  
ATOM    507  HG2 LYS    31      69.364  74.523  95.596  1.00  0.00           H  
ATOM    508  HG3 LYS    31      69.374  73.566  94.117  1.00  0.00           H  
ATOM    509  CD  LYS    31      67.468  73.608  95.178  1.00  0.00           C  
ATOM    510  HD2 LYS    31      67.064  72.721  94.694  1.00  0.00           H  
ATOM    511  HD3 LYS    31      67.145  73.597  96.219  1.00  0.00           H  
ATOM    512  CE  LYS    31      66.869  74.859  94.516  1.00  0.00           C  
ATOM    513  HE2 LYS    31      65.791  74.856  94.684  1.00  0.00           H  
ATOM    514  HE3 LYS    31      67.291  75.749  94.984  1.00  0.00           H  
ATOM    515  NZ  LYS    31      67.123  74.903  93.058  1.00  0.00           N  
ATOM    516  HZ1 LYS    31      66.658  75.697  92.643  1.00  0.00           H  
ATOM    517  HZ2 LYS    31      68.115  74.987  92.897  1.00  0.00           H  
ATOM    518  HZ3 LYS    31      66.793  74.053  92.624  1.00  0.00           H  
ATOM    519  C   LYS    31      69.338  69.873  96.261  1.00  0.00           C  
ATOM    520  O   LYS    31      68.122  69.713  96.364  1.00  0.00           O  
ATOM    521  N   PRO    32      70.160  69.022  97.031  1.00  0.00           N  
ATOM    522  CD  PRO    32      69.525  67.832  97.592  1.00  0.00           C  
ATOM    523  HD2 PRO    32      69.226  67.177  96.775  1.00  0.00           H  
ATOM    524  HD3 PRO    32      68.648  68.096  98.185  1.00  0.00           H  
ATOM    525  CG  PRO    32      70.539  67.106  98.491  1.00  0.00           C  
ATOM    526  HG2 PRO    32      70.435  66.023  98.429  1.00  0.00           H  
ATOM    527  HG3 PRO    32      70.409  67.436  99.523  1.00  0.00           H  
ATOM    528  CB  PRO    32      71.887  67.580  97.973  1.00  0.00           C  
ATOM    529  HB2 PRO    32      72.169  67.052  97.074  1.00  0.00           H  
ATOM    530  HB3 PRO    32      72.666  67.516  98.733  1.00  0.00           H  
ATOM    531  CA  PRO    32      71.552  69.010  97.621  1.00  0.00           C  
ATOM    532  HA  PRO    32      71.465  69.542  98.571  1.00  0.00           H  
ATOM    533  C   PRO    32      72.591  69.746  96.800  1.00  0.00           C  
ATOM    534  O   PRO    32      72.837  69.457  95.623  1.00  0.00           O  
ATOM    535  N   THR    33      73.265  70.670  97.468  1.00  0.00           N  
ATOM    536  H   THR    33      72.956  70.893  98.404  1.00  0.00           H  
ATOM    537  CA  THR    33      74.651  71.012  97.173  1.00  0.00           C  
ATOM    538  HA  THR    33      74.943  70.639  96.189  1.00  0.00           H  
ATOM    539  CB  THR    33      74.870  72.531  97.209  1.00  0.00           C  
ATOM    540  HB  THR    33      74.435  72.950  98.118  1.00  0.00           H  
ATOM    541  CG2 THR    33      76.338  72.949  97.126  1.00  0.00           C  
ATOM    542 HG21 THR    33      76.412  74.009  96.876  1.00  0.00           H  
ATOM    543 HG22 THR    33      76.812  72.799  98.094  1.00  0.00           H  
ATOM    544 HG23 THR    33      76.863  72.359  96.375  1.00  0.00           H  
ATOM    545  OG1 THR    33      74.232  73.103  96.093  1.00  0.00           O  
ATOM    546  HG1 THR    33      73.285  73.084  96.253  1.00  0.00           H  
ATOM    547  C   THR    33      75.476  70.338  98.239  1.00  0.00           C  
ATOM    548  O   THR    33      75.386  70.662  99.422  1.00  0.00           O  
ATOM    549  N   VAL    34      76.240  69.351  97.804  1.00  0.00           N  
ATOM    550  H   VAL    34      76.214  69.110  96.824  1.00  0.00           H  
ATOM    551  CA  VAL    34      77.276  68.733  98.612  1.00  0.00           C  
ATOM    552  HA  VAL    34      76.814  68.351  99.524  1.00  0.00           H  
ATOM    553  CB  VAL    34      77.898  67.534  97.848  1.00  0.00           C  
ATOM    554  HB  VAL    34      78.852  67.265  98.300  1.00  0.00           H  
ATOM    555  CG1 VAL    34      77.000  66.305  97.996  1.00  0.00           C  
ATOM    556 HG11 VAL    34      77.382  65.483  97.390  1.00  0.00           H  
ATOM    557 HG12 VAL    34      76.989  65.989  99.039  1.00  0.00           H  
ATOM    558 HG13 VAL    34      75.979  66.540  97.701  1.00  0.00           H  
ATOM    559  CG2 VAL    34      78.169  67.828  96.362  1.00  0.00           C  
ATOM    560 HG21 VAL    34      78.666  66.972  95.910  1.00  0.00           H  
ATOM    561 HG22 VAL    34      77.243  68.004  95.814  1.00  0.00           H  
ATOM    562 HG23 VAL    34      78.817  68.700  96.269  1.00  0.00           H  
ATOM    563  C   VAL    34      78.349  69.707  99.037  1.00  0.00           C  
ATOM    564  O   VAL    34      78.465  70.817  98.515  1.00  0.00           O  
ATOM    565  N   SER    35      79.217  69.215  99.919  1.00  0.00           N  
ATOM    566  H   SER    35      79.026  68.317 100.339  1.00  0.00           H  
ATOM    567  CA  SER    35      80.596  69.665  99.924  1.00  0.00           C  
ATOM    568  HA  SER    35      80.574  70.701 100.268  1.00  0.00           H  
ATOM    569  CB  SER    35      81.425  68.912 100.957  1.00  0.00           C  
ATOM    570  HB2 SER    35      80.964  69.027 101.939  1.00  0.00           H  
ATOM    571  HB3 SER    35      81.439  67.858 100.710  1.00  0.00           H  
ATOM    572  OG  SER    35      82.735  69.455 101.003  1.00  0.00           O  
ATOM    573  HG  SER    35      83.272  68.903 101.579  1.00  0.00           H  
ATOM    574  C   SER    35      81.166  69.672  98.544  1.00  0.00           C  
ATOM    575  O   SER    35      81.493  68.616  98.035  1.00  0.00           O  
ATOM    576  N   VAL    36      81.229  70.851  97.928  1.00  0.00           N  
ATOM    577  H   VAL    36      80.882  71.681  98.389  1.00  0.00           H  
ATOM    578  CA  VAL    36      81.830  70.978  96.610  1.00  0.00           C  
ATOM    579  HA  VAL    36      81.307  70.273  95.963  1.00  0.00           H  
ATOM    580  CB  VAL    36      81.612  72.376  95.998  1.00  0.00           C  
ATOM    581  HB  VAL    36      80.541  72.583  96.034  1.00  0.00           H  
ATOM    582  CG1 VAL    36      82.330  73.515  96.731  1.00  0.00           C  
ATOM    583 HG11 VAL    36      82.043  74.470  96.289  1.00  0.00           H  
ATOM    584 HG12 VAL    36      82.049  73.522  97.784  1.00  0.00           H  
ATOM    585 HG13 VAL    36      83.412  73.405  96.646  1.00  0.00           H  
ATOM    586  CG2 VAL    36      82.025  72.380  94.524  1.00  0.00           C  
ATOM    587 HG21 VAL    36      81.705  73.312  94.060  1.00  0.00           H  
ATOM    588 HG22 VAL    36      83.107  72.281  94.426  1.00  0.00           H  
ATOM    589 HG23 VAL    36      81.542  71.555  94.003  1.00  0.00           H  
ATOM    590  C   VAL    36      83.296  70.546  96.652  1.00  0.00           C  
ATOM    591  O   VAL    36      83.772  69.797  95.799  1.00  0.00           O  
ATOM    592  N   PHE    37      83.966  70.916  97.745  1.00  0.00           N  
ATOM    593  H   PHE    37      83.508  71.504  98.424  1.00  0.00           H  
ATOM    594  CA  PHE    37      85.298  70.437  98.050  1.00  0.00           C  
ATOM    595  HA  PHE    37      85.952  70.762  97.243  1.00  0.00           H  
ATOM    596  CB  PHE    37      85.811  71.097  99.337  1.00  0.00           C  
ATOM    597  HB2 PHE    37      85.606  72.168  99.287  1.00  0.00           H  
ATOM    598  HB3 PHE    37      85.264  70.702 100.194  1.00  0.00           H  
ATOM    599  CG  PHE    37      87.302  70.911  99.564  1.00  0.00           C  
ATOM    600  CD1 PHE    37      88.209  71.877  99.085  1.00  0.00           C  
ATOM    601  HD1 PHE    37      87.846  72.745  98.555  1.00  0.00           H  
ATOM    602  CE1 PHE    37      89.588  71.732  99.317  1.00  0.00           C  
ATOM    603  HE1 PHE    37      90.280  72.475  98.945  1.00  0.00           H  
ATOM    604  CZ  PHE    37      90.067  70.620 100.032  1.00  0.00           C  
ATOM    605  HZ  PHE    37      91.124  70.518 100.226  1.00  0.00           H  
ATOM    606  CE2 PHE    37      89.166  69.649 100.505  1.00  0.00           C  
ATOM    607  HE2 PHE    37      89.533  68.798 101.059  1.00  0.00           H  
ATOM    608  CD2 PHE    37      87.786  69.791 100.268  1.00  0.00           C  
ATOM    609  HD2 PHE    37      87.099  69.043 100.639  1.00  0.00           H  
ATOM    610  C   PHE    37      85.377  68.909  98.111  1.00  0.00           C  
ATOM    611  O   PHE    37      86.149  68.294  97.372  1.00  0.00           O  
ATOM    612  N   SER    38      84.521  68.282  98.927  1.00  0.00           N  
ATOM    613  H   SER    38      83.880  68.822  99.491  1.00  0.00           H  
ATOM    614  CA  SER    38      84.469  66.820  99.018  1.00  0.00           C  
ATOM    615  HA  SER    38      85.491  66.493  99.213  1.00  0.00           H  
ATOM    616  CB  SER    38      83.631  66.298 100.181  1.00  0.00           C  
ATOM    617  HB2 SER    38      82.576  66.453  99.974  1.00  0.00           H  
ATOM    618  HB3 SER    38      83.798  65.225 100.277  1.00  0.00           H  
ATOM    619  OG  SER    38      84.022  66.920 101.389  1.00  0.00           O  
ATOM    620  HG  SER    38      83.640  66.429 102.123  1.00  0.00           H  
ATOM    621  C   SER    38      84.031  66.122  97.737  1.00  0.00           C  
ATOM    622  O   SER    38      84.319  64.951  97.524  1.00  0.00           O  
ATOM    623  N   MET    39      83.385  66.848  96.847  1.00  0.00           N  
ATOM    624  H   MET    39      83.167  67.809  97.070  1.00  0.00           H  
ATOM    625  CA  MET    39      82.969  66.372  95.556  1.00  0.00           C  
ATOM    626  HA  MET    39      82.594  65.356  95.676  1.00  0.00           H  
ATOM    627  CB  MET    39      81.780  67.217  95.066  1.00  0.00           C  
ATOM    628  HB2 MET    39      80.991  67.114  95.810  1.00  0.00           H  
ATOM    629  HB3 MET    39      82.048  68.266  95.031  1.00  0.00           H  
ATOM    630  CG  MET    39      81.177  66.824  93.712  1.00  0.00           C  
ATOM    631  HG2 MET    39      81.036  65.742  93.695  1.00  0.00           H  
ATOM    632  HG3 MET    39      80.189  67.282  93.651  1.00  0.00           H  
ATOM    633  SD  MET    39      82.081  67.313  92.212  1.00  0.00           S  
ATOM    634  CE  MET    39      82.269  69.104  92.412  1.00  0.00           C  
ATOM    635  HE1 MET    39      82.679  69.527  91.495  1.00  0.00           H  
ATOM    636  HE2 MET    39      81.298  69.553  92.613  1.00  0.00           H  
ATOM    637  HE3 MET    39      82.950  69.315  93.236  1.00  0.00           H  
ATOM    638  C   MET    39      84.121  66.309  94.574  1.00  0.00           C  
ATOM    639  O   MET    39      84.236  65.330  93.837  1.00  0.00           O  
ATOM    640  N   PHE    40      85.066  67.244  94.695  1.00  0.00           N  
ATOM    641  H   PHE    40      84.943  68.015  95.338  1.00  0.00           H  
ATOM    642  CA  PHE    40      86.376  67.038  94.092  1.00  0.00           C  
ATOM    643  HA  PHE    40      86.279  66.304  93.292  1.00  0.00           H  
ATOM    644  CB  PHE    40      86.843  68.322  93.380  1.00  0.00           C  
ATOM    645  HB2 PHE    40      87.732  68.080  92.796  1.00  0.00           H  
ATOM    646  HB3 PHE    40      86.063  68.580  92.666  1.00  0.00           H  
ATOM    647  CG  PHE    40      87.140  69.576  94.190  1.00  0.00           C  
ATOM    648  CD1 PHE    40      86.196  70.620  94.246  1.00  0.00           C  
ATOM    649  HD1 PHE    40      85.234  70.505  93.769  1.00  0.00           H  
ATOM    650  CE1 PHE    40      86.509  71.833  94.886  1.00  0.00           C  
ATOM    651  HE1 PHE    40      85.778  72.628  94.922  1.00  0.00           H  
ATOM    652  CZ  PHE    40      87.773  72.014  95.472  1.00  0.00           C  
ATOM    653  HZ  PHE    40      88.015  72.947  95.959  1.00  0.00           H  
ATOM    654  CE2 PHE    40      88.728  70.985  95.406  1.00  0.00           C  
ATOM    655  HE2 PHE    40      89.712  71.137  95.822  1.00  0.00           H  
ATOM    656  CD2 PHE    40      88.415  69.779  94.748  1.00  0.00           C  
ATOM    657  HD2 PHE    40      89.174  69.020  94.655  1.00  0.00           H  
ATOM    658  C   PHE    40      87.380  66.423  95.072  1.00  0.00           C  
ATOM    659  O   PHE    40      88.596  66.586  94.923  1.00  0.00           O  
ATOM    660  N   ARG    41      86.894  65.655  96.059  1.00  0.00           N  
ATOM    661  H   ARG    41      85.892  65.597  96.182  1.00  0.00           H  
ATOM    662  CA  ARG    41      87.683  64.574  96.647  1.00  0.00           C  
ATOM    663  HA  ARG    41      88.745  64.802  96.553  1.00  0.00           H  
ATOM    664  CB  ARG    41      87.400  64.406  98.168  1.00  0.00           C  
ATOM    665  HB2 ARG    41      87.832  65.280  98.658  1.00  0.00           H  
ATOM    666  HB3 ARG    41      86.347  64.453  98.365  1.00  0.00           H  
ATOM    667  CG  ARG    41      87.891  63.159  98.946  1.00  0.00           C  
ATOM    668  HG2 ARG    41      88.962  63.049  98.771  1.00  0.00           H  
ATOM    669  HG3 ARG    41      87.771  63.394 100.004  1.00  0.00           H  
ATOM    670  CD  ARG    41      87.225  61.769  98.735  1.00  0.00           C  
ATOM    671  HD2 ARG    41      87.640  61.320  97.832  1.00  0.00           H  
ATOM    672  HD3 ARG    41      87.517  61.131  99.570  1.00  0.00           H  
ATOM    673  NE  ARG    41      85.743  61.753  98.617  1.00  0.00           N  
ATOM    674  HE  ARG    41      85.296  62.638  98.427  1.00  0.00           H  
ATOM    675  CZ  ARG    41      85.008  60.651  98.476  1.00  0.00           C  
ATOM    676  NH1 ARG    41      85.486  59.458  98.683  1.00  0.00           N  
ATOM    677 HH11 ARG    41      86.446  59.345  98.961  1.00  0.00           H  
ATOM    678 HH12 ARG    41      84.902  58.649  98.517  1.00  0.00           H  
ATOM    679  NH2 ARG    41      83.770  60.692  98.091  1.00  0.00           N  
ATOM    680 HH21 ARG    41      83.348  61.567  97.824  1.00  0.00           H  
ATOM    681 HH22 ARG    41      83.241  59.836  97.991  1.00  0.00           H  
ATOM    682  C   ARG    41      87.407  63.272  95.881  1.00  0.00           C  
ATOM    683  O   ARG    41      86.380  62.636  96.037  1.00  0.00           O  
ATOM    684  N   TYR    42      88.410  62.865  95.119  1.00  0.00           N  
ATOM    685  H   TYR    42      89.054  63.589  94.836  1.00  0.00           H  
ATOM    686  CA  TYR    42      88.980  61.509  95.054  1.00  0.00           C  
ATOM    687  HA  TYR    42      89.002  61.091  96.060  1.00  0.00           H  
ATOM    688  CB  TYR    42      88.088  60.606  94.153  1.00  0.00           C  
ATOM    689  HB2 TYR    42      87.395  61.229  93.583  1.00  0.00           H  
ATOM    690  HB3 TYR    42      88.701  60.098  93.410  1.00  0.00           H  
ATOM    691  CG  TYR    42      87.293  59.528  94.884  1.00  0.00           C  
ATOM    692  CD1 TYR    42      85.896  59.641  95.057  1.00  0.00           C  
ATOM    693  HD1 TYR    42      85.380  60.526  94.716  1.00  0.00           H  
ATOM    694  CE1 TYR    42      85.150  58.591  95.642  1.00  0.00           C  
ATOM    695  HE1 TYR    42      84.080  58.688  95.752  1.00  0.00           H  
ATOM    696  CZ  TYR    42      85.805  57.429  96.100  1.00  0.00           C  
ATOM    697  OH  TYR    42      85.123  56.418  96.708  1.00  0.00           O  
ATOM    698  HH  TYR    42      84.177  56.584  96.798  1.00  0.00           H  
ATOM    699  CE2 TYR    42      87.204  57.322  95.941  1.00  0.00           C  
ATOM    700  HE2 TYR    42      87.710  56.433  96.288  1.00  0.00           H  
ATOM    701  CD2 TYR    42      87.943  58.359  95.332  1.00  0.00           C  
ATOM    702  HD2 TYR    42      89.010  58.249  95.202  1.00  0.00           H  
ATOM    703  C   TYR    42      90.434  61.633  94.573  1.00  0.00           C  
ATOM    704  O   TYR    42      91.012  60.770  93.914  1.00  0.00           O  
ATOM    705  N   SER    43      90.997  62.811  94.830  1.00  0.00           N  
ATOM    706  H   SER    43      90.487  63.481  95.386  1.00  0.00           H  
ATOM    707  CA  SER    43      92.266  63.254  94.300  1.00  0.00           C  
ATOM    708  HA  SER    43      92.245  63.182  93.212  1.00  0.00           H  
ATOM    709  CB  SER    43      92.516  64.715  94.699  1.00  0.00           C  
ATOM    710  HB2 SER    43      92.928  64.727  95.707  1.00  0.00           H  
ATOM    711  HB3 SER    43      93.244  65.161  94.020  1.00  0.00           H  
ATOM    712  OG  SER    43      91.342  65.510  94.724  1.00  0.00           O  
ATOM    713  HG  SER    43      90.901  65.442  93.868  1.00  0.00           H  
ATOM    714  C   SER    43      93.437  62.448  94.848  1.00  0.00           C  
ATOM    715  O   SER    43      93.440  62.102  96.028  1.00  0.00           O  
ATOM    716  N   ASN    44      94.485  62.230  94.053  1.00  0.00           N  
ATOM    717  H   ASN    44      94.461  62.516  93.084  1.00  0.00           H  
ATOM    718  CA  ASN    44      95.777  61.909  94.652  1.00  0.00           C  
ATOM    719  HA  ASN    44      95.624  61.132  95.404  1.00  0.00           H  
ATOM    720  CB  ASN    44      96.752  61.314  93.606  1.00  0.00           C  
ATOM    721  HB2 ASN    44      96.771  61.944  92.717  1.00  0.00           H  
ATOM    722  HB3 ASN    44      97.759  61.323  94.024  1.00  0.00           H  
ATOM    723  CG  ASN    44      96.423  59.881  93.198  1.00  0.00           C  
ATOM    724  OD1 ASN    44      95.319  59.553  92.800  1.00  0.00           O  
ATOM    725  ND2 ASN    44      97.361  58.965  93.295  1.00  0.00           N  
ATOM    726 HD21 ASN    44      97.146  58.012  93.039  1.00  0.00           H  
ATOM    727 HD22 ASN    44      98.284  59.211  93.617  1.00  0.00           H  
ATOM    728  C   ASN    44      96.390  63.113  95.381  1.00  0.00           C  
ATOM    729  O   ASN    44      96.026  64.253  95.092  1.00  0.00           O  
ATOM    730  N   TRP    45      97.389  62.884  96.244  1.00  0.00           N  
ATOM    731  H   TRP    45      97.649  61.934  96.467  1.00  0.00           H  
ATOM    732  CA  TRP    45      98.275  63.964  96.697  1.00  0.00           C  
ATOM    733  HA  TRP    45      97.681  64.681  97.266  1.00  0.00           H  
ATOM    734  CB  TRP    45      99.369  63.415  97.627  1.00  0.00           C  
ATOM    735  HB2 TRP    45      98.943  63.240  98.616  1.00  0.00           H  
ATOM    736  HB3 TRP    45      99.712  62.455  97.237  1.00  0.00           H  
ATOM    737  CG  TRP    45     100.567  64.307  97.759  1.00  0.00           C  
ATOM    738  CD1 TRP    45     100.533  65.632  98.036  1.00  0.00           C  
ATOM    739  HD1 TRP    45      99.636  66.202  98.234  1.00  0.00           H  
ATOM    740  NE1 TRP    45     101.800  66.165  97.924  1.00  0.00           N  
ATOM    741  HE1 TRP    45     101.996  67.145  98.065  1.00  0.00           H  
ATOM    742  CE2 TRP    45     102.725  65.204  97.581  1.00  0.00           C  
ATOM    743  CZ2 TRP    45     104.104  65.252  97.334  1.00  0.00           C  
ATOM    744  HZ2 TRP    45     104.636  66.190  97.384  1.00  0.00           H  
ATOM    745  CH2 TRP    45     104.784  64.063  97.027  1.00  0.00           C  
ATOM    746  HH2 TRP    45     105.848  64.079  96.845  1.00  0.00           H  
ATOM    747  CZ3 TRP    45     104.079  62.847  96.973  1.00  0.00           C  
ATOM    748  HZ3 TRP    45     104.606  61.932  96.742  1.00  0.00           H  
ATOM    749  CE3 TRP    45     102.690  62.812  97.210  1.00  0.00           C  
ATOM    750  HE3 TRP    45     102.166  61.869  97.158  1.00  0.00           H  
ATOM    751  CD2 TRP    45     101.973  63.992  97.509  1.00  0.00           C  
ATOM    752  C   TRP    45      98.878  64.711  95.499  1.00  0.00           C  
ATOM    753  O   TRP    45      98.738  65.926  95.400  1.00  0.00           O  
ATOM    754  N   LEU    46      99.435  63.969  94.538  1.00  0.00           N  
ATOM    755  H   LEU    46      99.497  62.972  94.677  1.00  0.00           H  
ATOM    756  CA  LEU    46      99.978  64.501  93.289  1.00  0.00           C  
ATOM    757  HA  LEU    46     100.767  65.212  93.537  1.00  0.00           H  
ATOM    758  CB  LEU    46     100.589  63.357  92.448  1.00  0.00           C  
ATOM    759  HB2 LEU    46      99.792  62.665  92.168  1.00  0.00           H  
ATOM    760  HB3 LEU    46     100.952  63.804  91.521  1.00  0.00           H  
ATOM    761  CG  LEU    46     101.761  62.540  93.034  1.00  0.00           C  
ATOM    762  HG  LEU    46     102.189  61.970  92.208  1.00  0.00           H  
ATOM    763  CD1 LEU    46     102.864  63.430  93.601  1.00  0.00           C  
ATOM    764 HD11 LEU    46     103.717  62.817  93.894  1.00  0.00           H  
ATOM    765 HD12 LEU    46     103.191  64.141  92.842  1.00  0.00           H  
ATOM    766 HD13 LEU    46     102.508  63.977  94.474  1.00  0.00           H  
ATOM    767  CD2 LEU    46     101.326  61.522  94.095  1.00  0.00           C  
ATOM    768 HD21 LEU    46     102.163  60.860  94.321  1.00  0.00           H  
ATOM    769 HD22 LEU    46     101.029  62.016  95.017  1.00  0.00           H  
ATOM    770 HD23 LEU    46     100.501  60.921  93.717  1.00  0.00           H  
ATOM    771  C   LEU    46      98.936  65.236  92.442  1.00  0.00           C  
ATOM    772  O   LEU    46      99.301  66.142  91.705  1.00  0.00           O  
ATOM    773  N   ASP    47      97.656  64.862  92.524  1.00  0.00           N  
ATOM    774  H   ASP    47      97.394  64.115  93.150  1.00  0.00           H  
ATOM    775  CA  ASP    47      96.600  65.535  91.766  1.00  0.00           C  
ATOM    776  HA  ASP    47      96.970  65.759  90.764  1.00  0.00           H  
ATOM    777  CB  ASP    47      95.341  64.659  91.612  1.00  0.00           C  
ATOM    778  HB2 ASP    47      94.931  64.474  92.602  1.00  0.00           H  
ATOM    779  HB3 ASP    47      94.595  65.232  91.059  1.00  0.00           H  
ATOM    780  CG  ASP    47      95.507  63.316  90.895  1.00  0.00           C  
ATOM    781  OD1 ASP    47      96.531  63.091  90.209  1.00  0.00           O  
ATOM    782  OD2 ASP    47      94.588  62.481  91.100  1.00  0.00           O  
ATOM    783  C   ASP    47      96.167  66.848  92.429  1.00  0.00           C  
ATOM    784  O   ASP    47      95.905  67.818  91.728  1.00  0.00           O  
ATOM    785  N   LYS    48      96.116  66.907  93.771  1.00  0.00           N  
ATOM    786  H   LYS    48      96.333  66.077  94.306  1.00  0.00           H  
ATOM    787  CA  LYS    48      95.930  68.168  94.511  1.00  0.00           C  
ATOM    788  HA  LYS    48      95.034  68.658  94.134  1.00  0.00           H  
ATOM    789  CB  LYS    48      95.747  67.940  96.027  1.00  0.00           C  
ATOM    790  HB2 LYS    48      96.598  67.364  96.395  1.00  0.00           H  
ATOM    791  HB3 LYS    48      95.781  68.912  96.522  1.00  0.00           H  
ATOM    792  CG  LYS    48      94.460  67.237  96.495  1.00  0.00           C  
ATOM    793  HG2 LYS    48      94.437  66.239  96.066  1.00  0.00           H  
ATOM    794  HG3 LYS    48      94.536  67.123  97.578  1.00  0.00           H  
ATOM    795  CD  LYS    48      93.133  67.961  96.182  1.00  0.00           C  
ATOM    796  HD2 LYS    48      93.228  69.024  96.403  1.00  0.00           H  
ATOM    797  HD3 LYS    48      92.899  67.837  95.123  1.00  0.00           H  
ATOM    798  CE  LYS    48      92.003  67.367  97.051  1.00  0.00           C  
ATOM    799  HE2 LYS    48      92.093  66.280  97.019  1.00  0.00           H  
ATOM    800  HE3 LYS    48      92.137  67.686  98.086  1.00  0.00           H  
ATOM    801  NZ  LYS    48      90.634  67.726  96.586  1.00  0.00           N  
ATOM    802  HZ1 LYS    48      89.945  67.182  97.088  1.00  0.00           H  
ATOM    803  HZ2 LYS    48      90.459  68.710  96.736  1.00  0.00           H  
ATOM    804  HZ3 LYS    48      90.545  67.518  95.598  1.00  0.00           H  
ATOM    805  C   LYS    48      97.110  69.127  94.301  1.00  0.00           C  
ATOM    806  O   LYS    48      96.917  70.336  94.217  1.00  0.00           O  
ATOM    807  N   LEU    49      98.320  68.583  94.175  1.00  0.00           N  
ATOM    808  H   LEU    49      98.403  67.580  94.264  1.00  0.00           H  
ATOM    809  CA  LEU    49      99.545  69.322  93.890  1.00  0.00           C  
ATOM    810  HA  LEU    49      99.605  70.148  94.601  1.00  0.00           H  
ATOM    811  CB  LEU    49     100.735  68.369  94.146  1.00  0.00           C  
ATOM    812  HB2 LEU    49     100.624  67.977  95.158  1.00  0.00           H  
ATOM    813  HB3 LEU    49     100.662  67.520  93.470  1.00  0.00           H  
ATOM    814  CG  LEU    49     102.164  68.939  94.047  1.00  0.00           C  
ATOM    815  HG  LEU    49     102.831  68.190  94.478  1.00  0.00           H  
ATOM    816  CD1 LEU    49     102.632  69.178  92.612  1.00  0.00           C  
ATOM    817 HD11 LEU    49     103.705  69.373  92.609  1.00  0.00           H  
ATOM    818 HD12 LEU    49     102.438  68.294  92.005  1.00  0.00           H  
ATOM    819 HD13 LEU    49     102.132  70.038  92.170  1.00  0.00           H  
ATOM    820  CD2 LEU    49     102.337  70.228  94.851  1.00  0.00           C  
ATOM    821 HD21 LEU    49     103.389  70.515  94.859  1.00  0.00           H  
ATOM    822 HD22 LEU    49     101.756  71.039  94.409  1.00  0.00           H  
ATOM    823 HD23 LEU    49     102.010  70.068  95.879  1.00  0.00           H  
ATOM    824  C   LEU    49      99.528  69.909  92.479  1.00  0.00           C  
ATOM    825  O   LEU    49      99.707  71.115  92.325  1.00  0.00           O  
ATOM    826  N   TYR    50      99.215  69.090  91.471  1.00  0.00           N  
ATOM    827  H   TYR    50      99.077  68.107  91.656  1.00  0.00           H  
ATOM    828  CA  TYR    50      98.957  69.568  90.113  1.00  0.00           C  
ATOM    829  HA  TYR    50      99.878  70.021  89.740  1.00  0.00           H  
ATOM    830  CB  TYR    50      98.583  68.410  89.172  1.00  0.00           C  
ATOM    831  HB2 TYR    50      98.212  67.563  89.748  1.00  0.00           H  
ATOM    832  HB3 TYR    50      97.755  68.725  88.537  1.00  0.00           H  
ATOM    833  CG  TYR    50      99.696  67.955  88.244  1.00  0.00           C  
ATOM    834  CD1 TYR    50     100.446  66.803  88.544  1.00  0.00           C  
ATOM    835  HD1 TYR    50     100.265  66.253  89.451  1.00  0.00           H  
ATOM    836  CE1 TYR    50     101.422  66.341  87.640  1.00  0.00           C  
ATOM    837  HE1 TYR    50     101.985  65.447  87.862  1.00  0.00           H  
ATOM    838  CZ  TYR    50     101.653  67.035  86.435  1.00  0.00           C  
ATOM    839  OH  TYR    50     102.565  66.551  85.554  1.00  0.00           O  
ATOM    840  HH  TYR    50     102.673  67.116  84.785  1.00  0.00           H  
ATOM    841  CE2 TYR    50     100.925  68.208  86.144  1.00  0.00           C  
ATOM    842  HE2 TYR    50     101.102  68.748  85.225  1.00  0.00           H  
ATOM    843  CD2 TYR    50      99.951  68.667  87.055  1.00  0.00           C  
ATOM    844  HD2 TYR    50      99.388  69.557  86.825  1.00  0.00           H  
ATOM    845  C   TYR    50      97.881  70.652  90.080  1.00  0.00           C  
ATOM    846  O   TYR    50      98.035  71.642  89.372  1.00  0.00           O  
ATOM    847  N   MET    51      96.824  70.490  90.875  1.00  0.00           N  
ATOM    848  H   MET    51      96.765  69.656  91.441  1.00  0.00           H  
ATOM    849  CA  MET    51      95.711  71.426  90.945  1.00  0.00           C  
ATOM    850  HA  MET    51      95.441  71.637  89.942  1.00  0.00           H  
ATOM    851  CB  MET    51      94.562  70.751  91.716  1.00  0.00           C  
ATOM    852  HB2 MET    51      94.197  69.917  91.119  1.00  0.00           H  
ATOM    853  HB3 MET    51      94.956  70.333  92.637  1.00  0.00           H  
ATOM    854  CG  MET    51      93.373  71.633  92.110  1.00  0.00           C  
ATOM    855  HG2 MET    51      93.709  72.343  92.867  1.00  0.00           H  
ATOM    856  HG3 MET    51      93.023  72.204  91.253  1.00  0.00           H  
ATOM    857  SD  MET    51      91.983  70.682  92.804  1.00  0.00           S  
ATOM    858  CE  MET    51      91.256  69.982  91.296  1.00  0.00           C  
ATOM    859  HE1 MET    51      90.359  69.421  91.555  1.00  0.00           H  
ATOM    860  HE2 MET    51      90.990  70.787  90.611  1.00  0.00           H  
ATOM    861  HE3 MET    51      91.971  69.315  90.814  1.00  0.00           H  
ATOM    862  C   MET    51      96.098  72.782  91.509  1.00  0.00           C  
ATOM    863  O   MET    51      95.710  73.818  90.968  1.00  0.00           O  
ATOM    864  N   VAL    52      96.921  72.803  92.550  1.00  0.00           N  
ATOM    865  H   VAL    52      97.229  71.932  92.961  1.00  0.00           H  
ATOM    866  CA  VAL    52      97.483  74.046  93.070  1.00  0.00           C  
ATOM    867  HA  VAL    52      96.665  74.742  93.246  1.00  0.00           H  
ATOM    868  CB  VAL    52      98.169  73.802  94.432  1.00  0.00           C  
ATOM    869  HB  VAL    52      98.838  72.944  94.351  1.00  0.00           H  
ATOM    870  CG1 VAL    52      98.984  75.007  94.926  1.00  0.00           C  
ATOM    871 HG11 VAL    52      99.354  74.822  95.935  1.00  0.00           H  
ATOM    872 HG12 VAL    52      99.849  75.168  94.283  1.00  0.00           H  
ATOM    873 HG13 VAL    52      98.365  75.905  94.929  1.00  0.00           H  
ATOM    874  CG2 VAL    52      97.115  73.510  95.510  1.00  0.00           C  
ATOM    875 HG21 VAL    52      97.606  73.259  96.451  1.00  0.00           H  
ATOM    876 HG22 VAL    52      96.479  74.383  95.658  1.00  0.00           H  
ATOM    877 HG23 VAL    52      96.488  72.670  95.217  1.00  0.00           H  
ATOM    878  C   VAL    52      98.458  74.714  92.088  1.00  0.00           C  
ATOM    879  O   VAL    52      98.392  75.923  91.859  1.00  0.00           O  
ATOM    880  N   VAL    53      99.357  73.950  91.468  1.00  0.00           N  
ATOM    881  H   VAL    53      99.391  72.958  91.663  1.00  0.00           H  
ATOM    882  CA  VAL    53     100.335  74.502  90.514  1.00  0.00           C  
ATOM    883  HA  VAL    53     100.890  75.294  91.018  1.00  0.00           H  
ATOM    884  CB  VAL    53     101.343  73.409  90.095  1.00  0.00           C  
ATOM    885  HB  VAL    53     100.796  72.514  89.793  1.00  0.00           H  
ATOM    886  CG1 VAL    53     102.254  73.828  88.934  1.00  0.00           C  
ATOM    887 HG11 VAL    53     102.999  73.053  88.744  1.00  0.00           H  
ATOM    888 HG12 VAL    53     101.668  73.956  88.025  1.00  0.00           H  
ATOM    889 HG13 VAL    53     102.761  74.764  89.171  1.00  0.00           H  
ATOM    890  CG2 VAL    53     102.261  73.055  91.272  1.00  0.00           C  
ATOM    891 HG21 VAL    53     102.916  72.228  90.997  1.00  0.00           H  
ATOM    892 HG22 VAL    53     102.870  73.918  91.545  1.00  0.00           H  
ATOM    893 HG23 VAL    53     101.677  72.757  92.140  1.00  0.00           H  
ATOM    894  C   VAL    53      99.658  75.135  89.294  1.00  0.00           C  
ATOM    895  O   VAL    53     100.001  76.243  88.868  1.00  0.00           O  
ATOM    896  N   GLY    54      98.652  74.450  88.759  1.00  0.00           N  
ATOM    897  H   GLY    54      98.395  73.554  89.151  1.00  0.00           H  
ATOM    898  CA  GLY    54      97.923  74.905  87.593  1.00  0.00           C  
ATOM    899  HA2 GLY    54      98.648  75.283  86.873  1.00  0.00           H  
ATOM    900  HA3 GLY    54      97.484  74.047  87.125  1.00  0.00           H  
ATOM    901  C   GLY    54      96.942  76.042  87.882  1.00  0.00           C  
ATOM    902  O   GLY    54      96.818  76.948  87.053  1.00  0.00           O  
ATOM    903  N   THR    55      96.319  76.077  89.068  1.00  0.00           N  
ATOM    904  H   THR    55      96.448  75.321  89.726  1.00  0.00           H  
ATOM    905  CA  THR    55      95.593  77.282  89.516  1.00  0.00           C  
ATOM    906  HA  THR    55      94.866  77.526  88.750  1.00  0.00           H  
ATOM    907  CB  THR    55      94.828  77.119  90.844  1.00  0.00           C  
ATOM    908  HB  THR    55      94.575  78.110  91.215  1.00  0.00           H  
ATOM    909  CG2 THR    55      93.546  76.294  90.815  1.00  0.00           C  
ATOM    910 HG21 THR    55      93.236  76.044  91.831  1.00  0.00           H  
ATOM    911 HG22 THR    55      92.746  76.882  90.372  1.00  0.00           H  
ATOM    912 HG23 THR    55      93.696  75.375  90.252  1.00  0.00           H  
ATOM    913  OG1 THR    55      95.621  76.509  91.807  1.00  0.00           O  
ATOM    914  HG1 THR    55      95.756  75.592  91.545  1.00  0.00           H  
ATOM    915  C   THR    55      96.485  78.513  89.630  1.00  0.00           C  
ATOM    916  O   THR    55      96.097  79.576  89.136  1.00  0.00           O  
ATOM    917  N   LEU    56      97.684  78.383  90.201  1.00  0.00           N  
ATOM    918  H   LEU    56      97.961  77.494  90.595  1.00  0.00           H  
ATOM    919  CA  LEU    56      98.632  79.501  90.266  1.00  0.00           C  
ATOM    920  HA  LEU    56      98.133  80.333  90.760  1.00  0.00           H  
ATOM    921  CB  LEU    56      99.845  79.084  91.120  1.00  0.00           C  
ATOM    922  HB2 LEU    56     100.219  78.129  90.748  1.00  0.00           H  
ATOM    923  HB3 LEU    56     100.639  79.820  90.990  1.00  0.00           H  
ATOM    924  CG  LEU    56      99.532  78.957  92.624  1.00  0.00           C  
ATOM    925  HG  LEU    56      98.624  78.373  92.770  1.00  0.00           H  
ATOM    926  CD1 LEU    56     100.685  78.246  93.332  1.00  0.00           C  
ATOM    927 HD11 LEU    56     100.460  78.139  94.394  1.00  0.00           H  
ATOM    928 HD12 LEU    56     100.819  77.251  92.906  1.00  0.00           H  
ATOM    929 HD13 LEU    56     101.609  78.813  93.214  1.00  0.00           H  
ATOM    930  CD2 LEU    56      99.349  80.326  93.288  1.00  0.00           C  
ATOM    931 HD21 LEU    56      99.173  80.197  94.357  1.00  0.00           H  
ATOM    932 HD22 LEU    56     100.240  80.939  93.145  1.00  0.00           H  
ATOM    933 HD23 LEU    56      98.489  80.841  92.863  1.00  0.00           H  
ATOM    934  C   LEU    56      99.063  80.010  88.880  1.00  0.00           C  
ATOM    935  O   LEU    56      99.059  81.223  88.623  1.00  0.00           O  
ATOM    936  N   ALA    57      99.374  79.085  87.967  1.00  0.00           N  
ATOM    937  H   ALA    57      99.364  78.107  88.222  1.00  0.00           H  
ATOM    938  CA  ALA    57      99.676  79.437  86.580  1.00  0.00           C  
ATOM    939  HA  ALA    57     100.560  80.070  86.578  1.00  0.00           H  
ATOM    940  CB  ALA    57     100.046  78.151  85.833  1.00  0.00           C  
ATOM    941  HB1 ALA    57     100.352  78.399  84.817  1.00  0.00           H  
ATOM    942  HB2 ALA    57     100.874  77.654  86.338  1.00  0.00           H  
ATOM    943  HB3 ALA    57      99.190  77.477  85.791  1.00  0.00           H  
ATOM    944  C   ALA    57      98.522  80.180  85.880  1.00  0.00           C  
ATOM    945  O   ALA    57      98.763  81.147  85.156  1.00  0.00           O  
ATOM    946  N   ALA    58      97.274  79.769  86.131  1.00  0.00           N  
ATOM    947  H   ALA    58      97.131  78.967  86.730  1.00  0.00           H  
ATOM    948  CA  ALA    58      96.090  80.452  85.618  1.00  0.00           C  
ATOM    949  HA  ALA    58      96.201  80.542  84.538  1.00  0.00           H  
ATOM    950  CB  ALA    58      94.847  79.600  85.887  1.00  0.00           C  
ATOM    951  HB1 ALA    58      93.963  80.122  85.522  1.00  0.00           H  
ATOM    952  HB2 ALA    58      94.938  78.657  85.355  1.00  0.00           H  
ATOM    953  HB3 ALA    58      94.734  79.409  86.952  1.00  0.00           H  
ATOM    954  C   ALA    58      95.910  81.865  86.173  1.00  0.00           C  
ATOM    955  O   ALA    58      95.537  82.768  85.415  1.00  0.00           O  
ATOM    956  N   ILE    59      96.194  82.070  87.469  1.00  0.00           N  
ATOM    957  H   ILE    59      96.484  81.294  88.048  1.00  0.00           H  
ATOM    958  CA  ILE    59      96.219  83.418  88.044  1.00  0.00           C  
ATOM    959  HA  ILE    59      95.233  83.838  87.881  1.00  0.00           H  
ATOM    960  CB  ILE    59      96.514  83.449  89.563  1.00  0.00           C  
ATOM    961  HB  ILE    59      97.435  82.896  89.746  1.00  0.00           H  
ATOM    962  CG2 ILE    59      96.741  84.888  90.078  1.00  0.00           C  
ATOM    963 HG21 ILE    59      96.783  84.894  91.168  1.00  0.00           H  
ATOM    964 HG22 ILE    59      97.691  85.275  89.707  1.00  0.00           H  
ATOM    965 HG23 ILE    59      95.939  85.548  89.747  1.00  0.00           H  
ATOM    966  CG1 ILE    59      95.410  82.782  90.405  1.00  0.00           C  
ATOM    967 HG12 ILE    59      95.319  81.754  90.075  1.00  0.00           H  
ATOM    968 HG13 ILE    59      95.733  82.758  91.447  1.00  0.00           H  
ATOM    969  CD1 ILE    59      94.024  83.443  90.349  1.00  0.00           C  
ATOM    970 HD11 ILE    59      93.349  82.926  91.030  1.00  0.00           H  
ATOM    971 HD12 ILE    59      94.078  84.487  90.651  1.00  0.00           H  
ATOM    972 HD13 ILE    59      93.619  83.374  89.343  1.00  0.00           H  
ATOM    973  C   ILE    59      97.216  84.292  87.286  1.00  0.00           C  
ATOM    974  O   ILE    59      96.844  85.377  86.827  1.00  0.00           O  
ATOM    975  N   ILE    60      98.465  83.839  87.117  1.00  0.00           N  
ATOM    976  H   ILE    60      98.756  82.943  87.484  1.00  0.00           H  
ATOM    977  CA  ILE    60      99.430  84.692  86.409  1.00  0.00           C  
ATOM    978  HA  ILE    60      99.358  85.674  86.879  1.00  0.00           H  
ATOM    979  CB  ILE    60     100.904  84.273  86.596  1.00  0.00           C  
ATOM    980  HB  ILE    60     101.516  85.029  86.101  1.00  0.00           H  
ATOM    981  CG2 ILE    60     101.259  84.304  88.094  1.00  0.00           C  
ATOM    982 HG21 ILE    60     102.334  84.190  88.230  1.00  0.00           H  
ATOM    983 HG22 ILE    60     100.965  85.262  88.525  1.00  0.00           H  
ATOM    984 HG23 ILE    60     100.748  83.502  88.626  1.00  0.00           H  
ATOM    985  CG1 ILE    60     101.238  82.912  85.965  1.00  0.00           C  
ATOM    986 HG12 ILE    60     100.715  82.145  86.525  1.00  0.00           H  
ATOM    987 HG13 ILE    60     100.889  82.896  84.933  1.00  0.00           H  
ATOM    988  CD1 ILE    60     102.733  82.570  85.948  1.00  0.00           C  
ATOM    989 HD11 ILE    60     102.881  81.638  85.401  1.00  0.00           H  
ATOM    990 HD12 ILE    60     103.290  83.365  85.452  1.00  0.00           H  
ATOM    991 HD13 ILE    60     103.106  82.438  86.963  1.00  0.00           H  
ATOM    992  C   ILE    60      99.070  84.933  84.930  1.00  0.00           C  
ATOM    993  O   ILE    60      99.314  86.029  84.420  1.00  0.00           O  
ATOM    994  N   HIE    61      98.418  83.975  84.257  1.00  0.00           N  
ATOM    995  H   HIE    61      98.229  83.092  84.711  1.00  0.00           H  
ATOM    996  CA  HIE    61      97.911  84.173  82.893  1.00  0.00           C  
ATOM    997  HA  HIE    61      98.761  84.451  82.268  1.00  0.00           H  
ATOM    998  CB  HIE    61      97.335  82.870  82.325  1.00  0.00           C  
ATOM    999  HB2 HIE    61      98.050  82.064  82.499  1.00  0.00           H  
ATOM   1000  HB3 HIE    61      96.408  82.616  82.836  1.00  0.00           H  
ATOM   1001  CG  HIE    61      97.074  82.965  80.841  1.00  0.00           C  
ATOM   1002  ND1 HIE    61      96.045  83.691  80.232  1.00  0.00           N  
ATOM   1003  CE1 HIE    61      96.257  83.596  78.910  1.00  0.00           C  
ATOM   1004  HE1 HIE    61      95.648  84.069  78.153  1.00  0.00           H  
ATOM   1005  NE2 HIE    61      97.328  82.822  78.666  1.00  0.00           N  
ATOM   1006  HE2 HIE    61      97.703  82.607  77.753  1.00  0.00           H  
ATOM   1007  CD2 HIE    61      97.867  82.432  79.870  1.00  0.00           C  
ATOM   1008  HD2 HIE    61      98.761  81.846  80.021  1.00  0.00           H  
ATOM   1009  C   HIE    61      96.886  85.323  82.806  1.00  0.00           C  
ATOM   1010  O   HIE    61      97.044  86.293  82.038  1.00  0.00           O  
ATOM   1011  N   GLY    62      95.888  85.241  83.692  1.00  0.00           N  
ATOM   1012  H   GLY    62      95.840  84.449  84.317  1.00  0.00           H  
ATOM   1013  CA  GLY    62      94.849  86.253  83.788  1.00  0.00           C  
ATOM   1014  HA2 GLY    62      94.325  86.300  82.833  1.00  0.00           H  
ATOM   1015  HA3 GLY    62      94.131  85.950  84.536  1.00  0.00           H  
ATOM   1016  C   GLY    62      95.378  87.654  84.123  1.00  0.00           C  
ATOM   1017  O   GLY    62      94.873  88.643  83.594  1.00  0.00           O  
ATOM   1018  N   ALA    63      96.435  87.738  84.942  1.00  0.00           N  
ATOM   1019  H   ALA    63      96.794  86.886  85.350  1.00  0.00           H  
ATOM   1020  CA  ALA    63      97.202  88.969  85.175  1.00  0.00           C  
ATOM   1021  HA  ALA    63      96.528  89.724  85.522  1.00  0.00           H  
ATOM   1022  CB  ALA    63      98.212  88.687  86.295  1.00  0.00           C  
ATOM   1023  HB1 ALA    63      98.741  89.605  86.548  1.00  0.00           H  
ATOM   1024  HB2 ALA    63      97.694  88.312  87.179  1.00  0.00           H  
ATOM   1025  HB3 ALA    63      98.945  87.950  85.975  1.00  0.00           H  
ATOM   1026  C   ALA    63      97.932  89.514  83.936  1.00  0.00           C  
ATOM   1027  O   ALA    63      98.120  90.728  83.770  1.00  0.00           O  
ATOM   1028  N   GLY    64      98.369  88.593  83.078  1.00  0.00           N  
ATOM   1029  H   GLY    64      98.178  87.622  83.283  1.00  0.00           H  
ATOM   1030  CA  GLY    64      99.130  88.861  81.872  1.00  0.00           C  
ATOM   1031  HA2 GLY    64     100.111  89.238  82.160  1.00  0.00           H  
ATOM   1032  HA3 GLY    64      99.274  87.914  81.353  1.00  0.00           H  
ATOM   1033  C   GLY    64      98.502  89.838  80.890  1.00  0.00           C  
ATOM   1034  O   GLY    64      99.228  90.649  80.299  1.00  0.00           O  
ATOM   1035  N   LEU    65      97.178  89.791  80.694  1.00  0.00           N  
ATOM   1036  H   LEU    65      96.601  89.112  81.171  1.00  0.00           H  
ATOM   1037  CA  LEU    65      96.552  90.808  79.809  1.00  0.00           C  
ATOM   1038  HA  LEU    65      97.158  90.893  78.907  1.00  0.00           H  
ATOM   1039  CB  LEU    65      95.147  90.360  79.338  1.00  0.00           C  
ATOM   1040  HB2 LEU    65      94.583  89.938  80.169  1.00  0.00           H  
ATOM   1041  HB3 LEU    65      94.622  91.256  79.005  1.00  0.00           H  
ATOM   1042  CG  LEU    65      95.130  89.348  78.172  1.00  0.00           C  
ATOM   1043  HG  LEU    65      95.885  89.628  77.436  1.00  0.00           H  
ATOM   1044  CD1 LEU    65      95.380  87.910  78.637  1.00  0.00           C  
ATOM   1045 HD11 LEU    65      95.337  87.233  77.783  1.00  0.00           H  
ATOM   1046 HD12 LEU    65      96.368  87.821  79.087  1.00  0.00           H  
ATOM   1047 HD13 LEU    65      94.628  87.610  79.369  1.00  0.00           H  
ATOM   1048  CD2 LEU    65      93.762  89.375  77.483  1.00  0.00           C  
ATOM   1049 HD21 LEU    65      93.753  88.669  76.651  1.00  0.00           H  
ATOM   1050 HD22 LEU    65      92.976  89.106  78.191  1.00  0.00           H  
ATOM   1051 HD23 LEU    65      93.564  90.373  77.091  1.00  0.00           H  
ATOM   1052  C   LEU    65      96.521  92.222  80.420  1.00  0.00           C  
ATOM   1053  O   LEU    65      96.917  93.161  79.728  1.00  0.00           O  
ATOM   1054  N   PRO    66      96.122  92.459  81.682  1.00  0.00           N  
ATOM   1055  CD  PRO    66      95.158  91.695  82.462  1.00  0.00           C  
ATOM   1056  HD2 PRO    66      95.677  91.022  83.140  1.00  0.00           H  
ATOM   1057  HD3 PRO    66      94.455  91.147  81.843  1.00  0.00           H  
ATOM   1058  CG  PRO    66      94.396  92.753  83.260  1.00  0.00           C  
ATOM   1059  HG2 PRO    66      93.893  92.343  84.130  1.00  0.00           H  
ATOM   1060  HG3 PRO    66      93.664  93.244  82.616  1.00  0.00           H  
ATOM   1061  CB  PRO    66      95.517  93.732  83.608  1.00  0.00           C  
ATOM   1062  HB2 PRO    66      96.157  93.316  84.388  1.00  0.00           H  
ATOM   1063  HB3 PRO    66      95.128  94.709  83.898  1.00  0.00           H  
ATOM   1064  CA  PRO    66      96.261  93.788  82.272  1.00  0.00           C  
ATOM   1065  HA  PRO    66      95.703  94.475  81.632  1.00  0.00           H  
ATOM   1066  C   PRO    66      97.687  94.353  82.385  1.00  0.00           C  
ATOM   1067  O   PRO    66      97.903  95.554  82.165  1.00  0.00           O  
ATOM   1068  N   LEU    67      98.688  93.490  82.612  1.00  0.00           N  
ATOM   1069  H   LEU    67      98.481  92.515  82.783  1.00  0.00           H  
ATOM   1070  CA  LEU    67     100.098  93.893  82.474  1.00  0.00           C  
ATOM   1071  HA  LEU    67     100.242  94.767  83.109  1.00  0.00           H  
ATOM   1072  CB  LEU    67     101.002  92.766  83.004  1.00  0.00           C  
ATOM   1073  HB2 LEU    67     100.701  92.543  84.029  1.00  0.00           H  
ATOM   1074  HB3 LEU    67     100.834  91.870  82.404  1.00  0.00           H  
ATOM   1075  CG  LEU    67     102.510  93.093  82.990  1.00  0.00           C  
ATOM   1076  HG  LEU    67     102.851  93.176  81.958  1.00  0.00           H  
ATOM   1077  CD1 LEU    67     102.849  94.385  83.733  1.00  0.00           C  
ATOM   1078 HD11 LEU    67     103.931  94.512  83.784  1.00  0.00           H  
ATOM   1079 HD12 LEU    67     102.439  95.238  83.196  1.00  0.00           H  
ATOM   1080 HD13 LEU    67     102.443  94.361  84.744  1.00  0.00           H  
ATOM   1081  CD2 LEU    67     103.280  91.959  83.668  1.00  0.00           C  
ATOM   1082 HD21 LEU    67     104.352  92.140  83.586  1.00  0.00           H  
ATOM   1083 HD22 LEU    67     103.009  91.897  84.723  1.00  0.00           H  
ATOM   1084 HD23 LEU    67     103.037  91.012  83.188  1.00  0.00           H  
ATOM   1085  C   LEU    67     100.436  94.304  81.029  1.00  0.00           C  
ATOM   1086  O   LEU    67     101.108  95.319  80.813  1.00  0.00           O  
ATOM   1087  N   MET    68      99.891  93.591  80.032  1.00  0.00           N  
ATOM   1088  H   MET    68      99.329  92.777  80.244  1.00  0.00           H  
ATOM   1089  CA  MET    68      99.947  94.052  78.640  1.00  0.00           C  
ATOM   1090  HA  MET    68     101.002  94.133  78.404  1.00  0.00           H  
ATOM   1091  CB  MET    68      99.404  92.995  77.664  1.00  0.00           C  
ATOM   1092  HB2 MET    68      99.968  92.079  77.812  1.00  0.00           H  
ATOM   1093  HB3 MET    68      98.363  92.777  77.873  1.00  0.00           H  
ATOM   1094  CG  MET    68      99.495  93.392  76.181  1.00  0.00           C  
ATOM   1095  HG2 MET    68      99.197  92.530  75.586  1.00  0.00           H  
ATOM   1096  HG3 MET    68      98.763  94.179  75.998  1.00  0.00           H  
ATOM   1097  SD  MET    68     101.096  93.984  75.555  1.00  0.00           S  
ATOM   1098  CE  MET    68     102.119  92.499  75.692  1.00  0.00           C  
ATOM   1099  HE1 MET    68     103.129  92.727  75.352  1.00  0.00           H  
ATOM   1100  HE2 MET    68     102.155  92.171  76.731  1.00  0.00           H  
ATOM   1101  HE3 MET    68     101.697  91.714  75.067  1.00  0.00           H  
ATOM   1102  C   MET    68      99.310  95.434  78.439  1.00  0.00           C  
ATOM   1103  O   MET    68      99.815  96.220  77.648  1.00  0.00           O  
ATOM   1104  N   MET    69      98.258  95.793  79.175  1.00  0.00           N  
ATOM   1105  H   MET    69      97.863  95.145  79.843  1.00  0.00           H  
ATOM   1106  CA  MET    69      97.664  97.134  79.065  1.00  0.00           C  
ATOM   1107  HA  MET    69      97.578  97.366  78.004  1.00  0.00           H  
ATOM   1108  CB  MET    69      96.248  97.166  79.643  1.00  0.00           C  
ATOM   1109  HB2 MET    69      96.268  96.816  80.672  1.00  0.00           H  
ATOM   1110  HB3 MET    69      95.891  98.197  79.637  1.00  0.00           H  
ATOM   1111  CG  MET    69      95.249  96.321  78.855  1.00  0.00           C  
ATOM   1112  HG2 MET    69      95.504  95.266  78.958  1.00  0.00           H  
ATOM   1113  HG3 MET    69      94.280  96.473  79.328  1.00  0.00           H  
ATOM   1114  SD  MET    69      95.056  96.722  77.089  1.00  0.00           S  
ATOM   1115  CE  MET    69      96.182  95.526  76.317  1.00  0.00           C  
ATOM   1116  HE1 MET    69      96.215  94.609  76.905  1.00  0.00           H  
ATOM   1117  HE2 MET    69      95.829  95.295  75.312  1.00  0.00           H  
ATOM   1118  HE3 MET    69      97.181  95.955  76.253  1.00  0.00           H  
ATOM   1119  C   MET    69      98.502  98.271  79.663  1.00  0.00           C  
ATOM   1120  O   MET    69      98.610  99.340  79.060  1.00  0.00           O  
ATOM   1121  N   LEU    70      99.139  98.042  80.811  1.00  0.00           N  
ATOM   1122  H   LEU    70      99.019  97.151  81.274  1.00  0.00           H  
ATOM   1123  CA  LEU    70     100.134  98.977  81.361  1.00  0.00           C  
ATOM   1124  HA  LEU    70      99.658  99.936  81.563  1.00  0.00           H  
ATOM   1125  CB  LEU    70     100.579  98.341  82.696  1.00  0.00           C  
ATOM   1126  HB2 LEU    70      99.720  98.325  83.367  1.00  0.00           H  
ATOM   1127  HB3 LEU    70     100.857  97.304  82.505  1.00  0.00           H  
ATOM   1128  CG  LEU    70     101.762  99.001  83.421  1.00  0.00           C  
ATOM   1129  HG  LEU    70     102.645  98.996  82.780  1.00  0.00           H  
ATOM   1130  CD1 LEU    70     101.439 100.435  83.833  1.00  0.00           C  
ATOM   1131 HD11 LEU    70     102.277 100.861  84.384  1.00  0.00           H  
ATOM   1132 HD12 LEU    70     101.256 101.049  82.951  1.00  0.00           H  
ATOM   1133 HD13 LEU    70     100.550 100.425  84.463  1.00  0.00           H  
ATOM   1134  CD2 LEU    70     102.071  98.207  84.693  1.00  0.00           C  
ATOM   1135 HD21 LEU    70     102.914  98.660  85.215  1.00  0.00           H  
ATOM   1136 HD22 LEU    70     101.204  98.194  85.354  1.00  0.00           H  
ATOM   1137 HD23 LEU    70     102.339  97.185  84.436  1.00  0.00           H  
ATOM   1138  C   LEU    70     101.307  99.186  80.407  1.00  0.00           C  
ATOM   1139  O   LEU    70     101.642 100.345  80.146  1.00  0.00           O  
ATOM   1140  N   VAL    71     101.876  98.112  79.830  1.00  0.00           N  
ATOM   1141  H   VAL    71     101.575  97.172  80.052  1.00  0.00           H  
ATOM   1142  CA  VAL    71     102.927  98.320  78.819  1.00  0.00           C  
ATOM   1143  HA  VAL    71     103.617  99.032  79.274  1.00  0.00           H  
ATOM   1144  CB  VAL    71     103.812  97.106  78.500  1.00  0.00           C  
ATOM   1145  HB  VAL    71     104.651  97.468  77.908  1.00  0.00           H  
ATOM   1146  CG1 VAL    71     104.369  96.488  79.791  1.00  0.00           C  
ATOM   1147 HG11 VAL    71     105.053  95.677  79.553  1.00  0.00           H  
ATOM   1148 HG12 VAL    71     104.912  97.246  80.358  1.00  0.00           H  
ATOM   1149 HG13 VAL    71     103.567  96.090  80.410  1.00  0.00           H  
ATOM   1150  CG2 VAL    71     103.120  96.025  77.683  1.00  0.00           C  
ATOM   1151 HG21 VAL    71     103.812  95.208  77.478  1.00  0.00           H  
ATOM   1152 HG22 VAL    71     102.285  95.658  78.260  1.00  0.00           H  
ATOM   1153 HG23 VAL    71     102.766  96.429  76.735  1.00  0.00           H  
ATOM   1154  C   VAL    71     102.404  99.027  77.570  1.00  0.00           C  
ATOM   1155  O   VAL    71     103.127  99.844  77.001  1.00  0.00           O  
ATOM   1156  N   PHE    72     101.131  98.828  77.202  1.00  0.00           N  
ATOM   1157  H   PHE    72     100.570  98.157  77.709  1.00  0.00           H  
ATOM   1158  CA  PHE    72     100.480  99.589  76.137  1.00  0.00           C  
ATOM   1159  HA  PHE    72     101.098  99.440  75.250  1.00  0.00           H  
ATOM   1160  CB  PHE    72      99.085  99.036  75.806  1.00  0.00           C  
ATOM   1161  HB2 PHE    72      99.022  97.995  76.114  1.00  0.00           H  
ATOM   1162  HB3 PHE    72      98.324  99.585  76.361  1.00  0.00           H  
ATOM   1163  CG  PHE    72      98.770  99.092  74.323  1.00  0.00           C  
ATOM   1164  CD1 PHE    72      98.363 100.301  73.726  1.00  0.00           C  
ATOM   1165  HD1 PHE    72      98.244 101.191  74.326  1.00  0.00           H  
ATOM   1166  CE1 PHE    72      98.121 100.360  72.343  1.00  0.00           C  
ATOM   1167  HE1 PHE    72      97.808 101.290  71.890  1.00  0.00           H  
ATOM   1168  CZ  PHE    72      98.282  99.210  71.550  1.00  0.00           C  
ATOM   1169  HZ  PHE    72      98.100  99.259  70.487  1.00  0.00           H  
ATOM   1170  CE2 PHE    72      98.690  98.002  72.141  1.00  0.00           C  
ATOM   1171  HE2 PHE    72      98.811  97.117  71.534  1.00  0.00           H  
ATOM   1172  CD2 PHE    72      98.931  97.943  73.526  1.00  0.00           C  
ATOM   1173  HD2 PHE    72      99.262  97.015  73.971  1.00  0.00           H  
ATOM   1174  C   PHE    72     100.450 101.090  76.409  1.00  0.00           C  
ATOM   1175  O   PHE    72     100.668 101.887  75.495  1.00  0.00           O  
ATOM   1176  N   GLY    73     100.235 101.480  77.667  1.00  0.00           N  
ATOM   1177  H   GLY    73     100.072 100.787  78.385  1.00  0.00           H  
ATOM   1178  CA  GLY    73     100.286 102.881  78.064  1.00  0.00           C  
ATOM   1179  HA2 GLY    73      99.653 103.469  77.398  1.00  0.00           H  
ATOM   1180  HA3 GLY    73      99.916 102.989  79.054  1.00  0.00           H  
ATOM   1181  C   GLY    73     101.667 103.498  78.119  1.00  0.00           C  
ATOM   1182  O   GLY    73     101.825 104.612  77.650  1.00  0.00           O  
ATOM   1183  N   GLU    74     102.649 102.796  78.675  1.00  0.00           N  
ATOM   1184  H   GLU    74     102.446 101.879  79.049  1.00  0.00           H  
ATOM   1185  CA  GLU    74     104.038 103.277  78.766  1.00  0.00           C  
ATOM   1186  HA  GLU    74     104.050 104.223  79.306  1.00  0.00           H  
ATOM   1187  CB  GLU    74     104.796 102.216  79.591  1.00  0.00           C  
ATOM   1188  HB2 GLU    74     104.189 101.980  80.467  1.00  0.00           H  
ATOM   1189  HB3 GLU    74     104.894 101.300  79.007  1.00  0.00           H  
ATOM   1190  CG  GLU    74     106.184 102.626  80.100  1.00  0.00           C  
ATOM   1191  HG2 GLU    74     106.856 102.757  79.251  1.00  0.00           H  
ATOM   1192  HG3 GLU    74     106.105 103.574  80.635  1.00  0.00           H  
ATOM   1193  CD  GLU    74     106.743 101.555  81.057  1.00  0.00           C  
ATOM   1194  OE1 GLU    74     106.106 101.320  82.109  1.00  0.00           O  
ATOM   1195  OE2 GLU    74     107.779 100.930  80.727  1.00  0.00           O  
ATOM   1196  C   GLU    74     104.645 103.491  77.360  1.00  0.00           C  
ATOM   1197  O   GLU    74     105.206 104.547  77.036  1.00  0.00           O  
ATOM   1198  N   MET    75     104.387 102.521  76.476  1.00  0.00           N  
ATOM   1199  H   MET    75     103.905 101.692  76.798  1.00  0.00           H  
ATOM   1200  CA  MET    75     104.692 102.601  75.051  1.00  0.00           C  
ATOM   1201  HA  MET    75     105.771 102.714  74.941  1.00  0.00           H  
ATOM   1202  CB  MET    75     104.286 101.269  74.398  1.00  0.00           C  
ATOM   1203  HB2 MET    75     104.828 100.452  74.877  1.00  0.00           H  
ATOM   1204  HB3 MET    75     103.218 101.112  74.549  1.00  0.00           H  
ATOM   1205  CG  MET    75     104.588 101.239  72.898  1.00  0.00           C  
ATOM   1206  HG2 MET    75     104.107 102.097  72.438  1.00  0.00           H  
ATOM   1207  HG3 MET    75     105.665 101.336  72.761  1.00  0.00           H  
ATOM   1208  SD  MET    75     104.028  99.759  72.006  1.00  0.00           S  
ATOM   1209  CE  MET    75     102.225  99.938  72.109  1.00  0.00           C  
ATOM   1210  HE1 MET    75     101.749  99.150  71.525  1.00  0.00           H  
ATOM   1211  HE2 MET    75     101.903  99.854  73.146  1.00  0.00           H  
ATOM   1212  HE3 MET    75     101.929 100.910  71.713  1.00  0.00           H  
ATOM   1213  C   MET    75     104.007 103.799  74.370  1.00  0.00           C  
ATOM   1214  O   MET    75     104.654 104.612  73.700  1.00  0.00           O  
ATOM   1215  N   THR    76     102.688 103.928  74.544  1.00  0.00           N  
ATOM   1216  H   THR    76     102.187 103.257  75.110  1.00  0.00           H  
ATOM   1217  CA  THR    76     101.950 105.055  73.956  1.00  0.00           C  
ATOM   1218  HA  THR    76     102.106 105.035  72.876  1.00  0.00           H  
ATOM   1219  CB  THR    76     100.435 104.936  74.221  1.00  0.00           C  
ATOM   1220  HB  THR    76     100.259 104.880  75.296  1.00  0.00           H  
ATOM   1221  CG2 THR    76      99.596 106.079  73.645  1.00  0.00           C  
ATOM   1222 HG21 THR    76      98.534 105.843  73.728  1.00  0.00           H  
ATOM   1223 HG22 THR    76      99.782 106.997  74.201  1.00  0.00           H  
ATOM   1224 HG23 THR    76      99.849 106.236  72.596  1.00  0.00           H  
ATOM   1225  OG1 THR    76      99.919 103.775  73.614  1.00  0.00           O  
ATOM   1226  HG1 THR    76     100.284 103.014  74.079  1.00  0.00           H  
ATOM   1227  C   THR    76     102.437 106.413  74.477  1.00  0.00           C  
ATOM   1228  O   THR    76     102.405 107.373  73.715  1.00  0.00           O  
ATOM   1229  N   ASP    77     102.878 106.531  75.734  1.00  0.00           N  
ATOM   1230  H   ASP    77     102.874 105.714  76.329  1.00  0.00           H  
ATOM   1231  CA  ASP    77     103.428 107.765  76.304  1.00  0.00           C  
ATOM   1232  HA  ASP    77     102.738 108.579  76.081  1.00  0.00           H  
ATOM   1233  CB  ASP    77     103.572 107.687  77.846  1.00  0.00           C  
ATOM   1234  HB2 ASP    77     103.763 106.655  78.141  1.00  0.00           H  
ATOM   1235  HB3 ASP    77     104.446 108.267  78.144  1.00  0.00           H  
ATOM   1236  CG  ASP    77     102.386 108.247  78.654  1.00  0.00           C  
ATOM   1237  OD1 ASP    77     101.892 109.368  78.382  1.00  0.00           O  
ATOM   1238  OD2 ASP    77     101.932 107.568  79.602  1.00  0.00           O  
ATOM   1239  C   ASP    77     104.782 108.135  75.685  1.00  0.00           C  
ATOM   1240  O   ASP    77     104.968 109.306  75.319  1.00  0.00           O  
ATOM   1241  N   ILE    78     105.707 107.175  75.477  1.00  0.00           N  
ATOM   1242  H   ILE    78     105.555 106.215  75.757  1.00  0.00           H  
ATOM   1243  CA  ILE    78     106.894 107.547  74.682  1.00  0.00           C  
ATOM   1244  HA  ILE    78     107.315 108.412  75.195  1.00  0.00           H  
ATOM   1245  CB  ILE    78     108.030 106.502  74.643  1.00  0.00           C  
ATOM   1246  HB  ILE    78     108.352 106.305  75.666  1.00  0.00           H  
ATOM   1247  CG2 ILE    78     107.569 105.176  74.027  1.00  0.00           C  
ATOM   1248 HG21 ILE    78     108.419 104.589  73.721  1.00  0.00           H  
ATOM   1249 HG22 ILE    78     106.991 104.619  74.762  1.00  0.00           H  
ATOM   1250 HG23 ILE    78     106.995 105.330  73.121  1.00  0.00           H  
ATOM   1251  CG1 ILE    78     109.260 107.015  73.848  1.00  0.00           C  
ATOM   1252 HG12 ILE    78     110.047 106.268  73.897  1.00  0.00           H  
ATOM   1253 HG13 ILE    78     109.005 107.131  72.794  1.00  0.00           H  
ATOM   1254  CD1 ILE    78     109.862 108.330  74.358  1.00  0.00           C  
ATOM   1255 HD11 ILE    78     110.759 108.556  73.784  1.00  0.00           H  
ATOM   1256 HD12 ILE    78     109.169 109.158  74.232  1.00  0.00           H  
ATOM   1257 HD13 ILE    78     110.114 108.236  75.415  1.00  0.00           H  
ATOM   1258  C   ILE    78     106.531 108.025  73.268  1.00  0.00           C  
ATOM   1259  O   ILE    78     107.098 109.007  72.760  1.00  0.00           O  
ATOM   1260  N   PHE    79     105.582 107.343  72.618  1.00  0.00           N  
ATOM   1261  H   PHE    79     105.137 106.541  73.045  1.00  0.00           H  
ATOM   1262  CA  PHE    79     105.221 107.728  71.262  1.00  0.00           C  
ATOM   1263  HA  PHE    79     106.126 107.733  70.654  1.00  0.00           H  
ATOM   1264  CB  PHE    79     104.261 106.704  70.663  1.00  0.00           C  
ATOM   1265  HB2 PHE    79     103.331 106.714  71.232  1.00  0.00           H  
ATOM   1266  HB3 PHE    79     104.049 107.072  69.669  1.00  0.00           H  
ATOM   1267  CG  PHE    79     104.718 105.259  70.488  1.00  0.00           C  
ATOM   1268  CD1 PHE    79     106.077 104.893  70.386  1.00  0.00           C  
ATOM   1269  HD1 PHE    79     106.856 105.632  70.497  1.00  0.00           H  
ATOM   1270  CE1 PHE    79     106.430 103.555  70.124  1.00  0.00           C  
ATOM   1271  HE1 PHE    79     107.469 103.269  70.066  1.00  0.00           H  
ATOM   1272  CZ  PHE    79     105.436 102.582  69.931  1.00  0.00           C  
ATOM   1273  HZ  PHE    79     105.712 101.559  69.720  1.00  0.00           H  
ATOM   1274  CE2 PHE    79     104.083 102.940  70.035  1.00  0.00           C  
ATOM   1275  HE2 PHE    79     103.312 102.196  69.913  1.00  0.00           H  
ATOM   1276  CD2 PHE    79     103.733 104.264  70.343  1.00  0.00           C  
ATOM   1277  HD2 PHE    79     102.693 104.514  70.469  1.00  0.00           H  
ATOM   1278  C   PHE    79     104.645 109.151  71.225  1.00  0.00           C  
ATOM   1279  O   PHE    79     105.069 109.982  70.417  1.00  0.00           O  
ATOM   1280  N   ALA    80     103.755 109.455  72.170  1.00  0.00           N  
ATOM   1281  H   ALA    80     103.484 108.729  72.820  1.00  0.00           H  
ATOM   1282  CA  ALA    80     103.166 110.764  72.390  1.00  0.00           C  
ATOM   1283  HA  ALA    80     102.537 110.997  71.537  1.00  0.00           H  
ATOM   1284  CB  ALA    80     102.295 110.708  73.653  1.00  0.00           C  
ATOM   1285  HB1 ALA    80     101.794 111.667  73.789  1.00  0.00           H  
ATOM   1286  HB2 ALA    80     101.551 109.917  73.559  1.00  0.00           H  
ATOM   1287  HB3 ALA    80     102.901 110.512  74.534  1.00  0.00           H  
ATOM   1288  C   ALA    80     104.229 111.871  72.505  1.00  0.00           C  
ATOM   1289  O   ALA    80     104.234 112.838  71.733  1.00  0.00           O  
ATOM   1290  N   ASN    81     105.186 111.685  73.418  1.00  0.00           N  
ATOM   1291  H   ASN    81     105.156 110.866  74.009  1.00  0.00           H  
ATOM   1292  CA  ASN    81     106.329 112.588  73.547  1.00  0.00           C  
ATOM   1293  HA  ASN    81     105.976 113.540  73.945  1.00  0.00           H  
ATOM   1294  CB  ASN    81     107.278 111.951  74.582  1.00  0.00           C  
ATOM   1295  HB2 ASN    81     106.778 111.914  75.551  1.00  0.00           H  
ATOM   1296  HB3 ASN    81     107.509 110.929  74.293  1.00  0.00           H  
ATOM   1297  CG  ASN    81     108.569 112.723  74.733  1.00  0.00           C  
ATOM   1298  OD1 ASN    81     108.602 113.794  75.301  1.00  0.00           O  
ATOM   1299  ND2 ASN    81     109.670 112.227  74.220  1.00  0.00           N  
ATOM   1300 HD21 ASN    81     110.528 112.749  74.301  1.00  0.00           H  
ATOM   1301 HD22 ASN    81     109.651 111.332  73.754  1.00  0.00           H  
ATOM   1302  C   ASN    81     107.022 112.866  72.195  1.00  0.00           C  
ATOM   1303  O   ASN    81     107.172 114.023  71.770  1.00  0.00           O  
ATOM   1304  N   ALA    82     107.356 111.793  71.473  1.00  0.00           N  
ATOM   1305  H   ALA    82     107.162 110.863  71.821  1.00  0.00           H  
ATOM   1306  CA  ALA    82     108.051 111.936  70.196  1.00  0.00           C  
ATOM   1307  HA  ALA    82     109.002 112.438  70.371  1.00  0.00           H  
ATOM   1308  CB  ALA    82     108.350 110.500  69.738  1.00  0.00           C  
ATOM   1309  HB1 ALA    82     109.174 110.495  69.038  1.00  0.00           H  
ATOM   1310  HB2 ALA    82     108.659 109.887  70.586  1.00  0.00           H  
ATOM   1311  HB3 ALA    82     107.470 110.054  69.275  1.00  0.00           H  
ATOM   1312  C   ALA    82     107.228 112.775  69.189  1.00  0.00           C  
ATOM   1313  O   ALA    82     107.759 113.635  68.481  1.00  0.00           O  
ATOM   1314  N   GLY    83     105.901 112.614  69.218  1.00  0.00           N  
ATOM   1315  H   GLY    83     105.500 111.929  69.844  1.00  0.00           H  
ATOM   1316  CA  GLY    83     104.991 113.397  68.386  1.00  0.00           C  
ATOM   1317  HA2 GLY    83     105.289 113.292  67.341  1.00  0.00           H  
ATOM   1318  HA3 GLY    83     103.993 112.973  68.496  1.00  0.00           H  
ATOM   1319  C   GLY    83     104.909 114.879  68.731  1.00  0.00           C  
ATOM   1320  O   GLY    83     104.795 115.687  67.816  1.00  0.00           O  
ATOM   1321  N   ASN    84     105.036 115.267  70.006  1.00  0.00           N  
ATOM   1322  H   ASN    84     105.155 114.578  70.736  1.00  0.00           H  
ATOM   1323  CA  ASN    84     105.181 116.696  70.339  1.00  0.00           C  
ATOM   1324  HA  ASN    84     104.309 117.255  69.995  1.00  0.00           H  
ATOM   1325  CB  ASN    84     105.328 116.843  71.875  1.00  0.00           C  
ATOM   1326  HB2 ASN    84     106.179 116.259  72.214  1.00  0.00           H  
ATOM   1327  HB3 ASN    84     105.570 117.887  72.072  1.00  0.00           H  
ATOM   1328  CG  ASN    84     104.157 116.485  72.776  1.00  0.00           C  
ATOM   1329  OD1 ASN    84     103.982 117.106  73.808  1.00  0.00           O  
ATOM   1330  ND2 ASN    84     103.329 115.505  72.504  1.00  0.00           N  
ATOM   1331 HD21 ASN    84     102.576 115.306  73.143  1.00  0.00           H  
ATOM   1332 HD22 ASN    84     103.447 114.945  71.671  1.00  0.00           H  
ATOM   1333  C   ASN    84     106.440 117.243  69.677  1.00  0.00           C  
ATOM   1334  O   ASN    84     106.385 118.233  68.946  1.00  0.00           O  
ATOM   1335  N   LEU    85     107.571 116.567  69.927  1.00  0.00           N  
ATOM   1336  H   LEU    85     107.538 115.741  70.508  1.00  0.00           H  
ATOM   1337  CA  LEU    85     108.878 117.040  69.456  1.00  0.00           C  
ATOM   1338  HA  LEU    85     109.118 117.941  69.975  1.00  0.00           H  
ATOM   1339  CB  LEU    85     109.930 115.975  69.852  1.00  0.00           C  
ATOM   1340  HB2 LEU    85     109.545 114.996  69.576  1.00  0.00           H  
ATOM   1341  HB3 LEU    85     110.820 116.135  69.241  1.00  0.00           H  
ATOM   1342  CG  LEU    85     110.396 115.928  71.330  1.00  0.00           C  
ATOM   1343  HG  LEU    85     111.283 116.553  71.395  1.00  0.00           H  
ATOM   1344  CD1 LEU    85     109.439 116.423  72.423  1.00  0.00           C  
ATOM   1345 HD11 LEU    85     109.998 116.598  73.342  1.00  0.00           H  
ATOM   1346 HD12 LEU    85     108.960 117.346  72.123  1.00  0.00           H  
ATOM   1347 HD13 LEU    85     108.665 115.695  72.634  1.00  0.00           H  
ATOM   1348  CD2 LEU    85     110.776 114.503  71.738  1.00  0.00           C  
ATOM   1349 HD21 LEU    85     111.260 114.506  72.714  1.00  0.00           H  
ATOM   1350 HD22 LEU    85     109.882 113.886  71.800  1.00  0.00           H  
ATOM   1351 HD23 LEU    85     111.441 114.057  71.003  1.00  0.00           H  
ATOM   1352  C   LEU    85     108.843 117.355  67.957  1.00  0.00           C  
ATOM   1353  O   LEU    85     108.934 118.519  67.547  1.00  0.00           O  
ATOM   1354  N   GLU    86     108.535 116.311  67.192  1.00  0.00           N  
ATOM   1355  H   GLU    86     108.408 115.417  67.647  1.00  0.00           H  
ATOM   1356  CA  GLU    86     108.342 116.332  65.744  1.00  0.00           C  
ATOM   1357  HA  GLU    86     109.304 116.520  65.265  1.00  0.00           H  
ATOM   1358  CB  GLU    86     107.901 114.903  65.418  1.00  0.00           C  
ATOM   1359  HB2 GLU    86     108.701 114.254  65.763  1.00  0.00           H  
ATOM   1360  HB3 GLU    86     107.002 114.666  65.991  1.00  0.00           H  
ATOM   1361  CG  GLU    86     107.637 114.510  63.968  1.00  0.00           C  
ATOM   1362  HG2 GLU    86     106.746 115.021  63.598  1.00  0.00           H  
ATOM   1363  HG3 GLU    86     108.494 114.785  63.351  1.00  0.00           H  
ATOM   1364  CD  GLU    86     107.436 112.988  63.936  1.00  0.00           C  
ATOM   1365  OE1 GLU    86     106.283 112.533  64.098  1.00  0.00           O  
ATOM   1366  OE2 GLU    86     108.464 112.280  63.813  1.00  0.00           O  
ATOM   1367  C   GLU    86     107.345 117.398  65.262  1.00  0.00           C  
ATOM   1368  O   GLU    86     107.623 118.102  64.287  1.00  0.00           O  
ATOM   1369  N   ASP    87     106.220 117.590  65.960  1.00  0.00           N  
ATOM   1370  H   ASP    87     106.028 117.024  66.775  1.00  0.00           H  
ATOM   1371  CA  ASP    87     105.182 118.516  65.491  1.00  0.00           C  
ATOM   1372  HA  ASP    87     105.135 118.428  64.406  1.00  0.00           H  
ATOM   1373  CB  ASP    87     103.801 118.072  66.029  1.00  0.00           C  
ATOM   1374  HB2 ASP    87     103.784 116.987  66.037  1.00  0.00           H  
ATOM   1375  HB3 ASP    87     103.675 118.423  67.055  1.00  0.00           H  
ATOM   1376  CG  ASP    87     102.584 118.467  65.175  1.00  0.00           C  
ATOM   1377  OD1 ASP    87     102.580 118.148  63.963  1.00  0.00           O  
ATOM   1378  OD2 ASP    87     101.531 118.832  65.740  1.00  0.00           O  
ATOM   1379  C   ASP    87     105.466 119.974  65.814  1.00  0.00           C  
ATOM   1380  O   ASP    87     104.851 120.864  65.220  1.00  0.00           O  
ATOM   1381  N   LEU    88     106.459 120.257  66.666  1.00  0.00           N  
ATOM   1382  H   LEU    88     106.957 119.506  67.126  1.00  0.00           H  
ATOM   1383  CA  LEU    88     106.853 121.646  66.932  1.00  0.00           C  
ATOM   1384  HA  LEU    88     105.943 122.242  66.901  1.00  0.00           H  
ATOM   1385  CB  LEU    88     107.406 121.733  68.363  1.00  0.00           C  
ATOM   1386  HB2 LEU    88     107.762 120.744  68.612  1.00  0.00           H  
ATOM   1387  HB3 LEU    88     108.263 122.403  68.406  1.00  0.00           H  
ATOM   1388  CG  LEU    88     106.396 122.191  69.440  1.00  0.00           C  
ATOM   1389  HG  LEU    88     106.929 122.204  70.392  1.00  0.00           H  
ATOM   1390  CD1 LEU    88     105.898 123.617  69.182  1.00  0.00           C  
ATOM   1391 HD11 LEU    88     105.373 123.983  70.064  1.00  0.00           H  
ATOM   1392 HD12 LEU    88     106.743 124.275  68.980  1.00  0.00           H  
ATOM   1393 HD13 LEU    88     105.211 123.646  68.337  1.00  0.00           H  
ATOM   1394  CD2 LEU    88     105.173 121.290  69.612  1.00  0.00           C  
ATOM   1395 HD21 LEU    88     104.503 121.708  70.364  1.00  0.00           H  
ATOM   1396 HD22 LEU    88     104.628 121.188  68.673  1.00  0.00           H  
ATOM   1397 HD23 LEU    88     105.490 120.310  69.958  1.00  0.00           H  
ATOM   1398  C   LEU    88     107.733 122.238  65.821  1.00  0.00           C  
ATOM   1399  O   LEU    88     108.485 123.173  66.088  1.00  0.00           O  
ATOM   1400  N   MET    89     107.637 121.727  64.585  1.00  0.00           N  
ATOM   1401  H   MET    89     106.979 120.971  64.461  1.00  0.00           H  
ATOM   1402  CA  MET    89     108.373 122.129  63.375  1.00  0.00           C  
ATOM   1403  HA  MET    89     108.330 121.257  62.721  1.00  0.00           H  
ATOM   1404  CB  MET    89     107.616 123.241  62.617  1.00  0.00           C  
ATOM   1405  HB2 MET    89     108.148 123.459  61.689  1.00  0.00           H  
ATOM   1406  HB3 MET    89     106.629 122.863  62.348  1.00  0.00           H  
ATOM   1407  CG  MET    89     107.429 124.547  63.398  1.00  0.00           C  
ATOM   1408  HG2 MET    89     106.847 124.343  64.296  1.00  0.00           H  
ATOM   1409  HG3 MET    89     108.406 124.923  63.696  1.00  0.00           H  
ATOM   1410  SD  MET    89     106.587 125.861  62.477  1.00  0.00           S  
ATOM   1411  CE  MET    89     106.603 127.153  63.747  1.00  0.00           C  
ATOM   1412  HE1 MET    89     106.125 128.051  63.355  1.00  0.00           H  
ATOM   1413  HE2 MET    89     106.058 126.807  64.625  1.00  0.00           H  
ATOM   1414  HE3 MET    89     107.633 127.382  64.023  1.00  0.00           H  
ATOM   1415  C   MET    89     109.859 122.378  63.580  1.00  0.00           C  
ATOM   1416  O   MET    89     110.418 123.379  63.141  1.00  0.00           O  
ATOM   1417  N   SER    90     110.481 121.444  64.293  1.00  0.00           N  
ATOM   1418  H   SER    90     109.952 120.639  64.597  1.00  0.00           H  
ATOM   1419  CA  SER    90     111.862 121.524  64.741  1.00  0.00           C  
ATOM   1420  HA  SER    90     111.902 120.767  65.506  1.00  0.00           H  
ATOM   1421  CB  SER    90     112.837 121.160  63.605  1.00  0.00           C  
ATOM   1422  HB2 SER    90     112.773 121.910  62.816  1.00  0.00           H  
ATOM   1423  HB3 SER    90     113.857 121.136  63.989  1.00  0.00           H  
ATOM   1424  OG  SER    90     112.524 119.888  63.062  1.00  0.00           O  
ATOM   1425  HG  SER    90     112.713 119.213  63.723  1.00  0.00           H  
ATOM   1426  C   SER    90     112.201 122.822  65.455  1.00  0.00           C  
ATOM   1427  O   SER    90     113.266 123.390  65.215  1.00  0.00           O  
ATOM   1428  N   ASN    91     111.303 123.280  66.347  1.00  0.00           N  
ATOM   1429  H   ASN    91     110.449 122.765  66.508  1.00  0.00           H  
ATOM   1430  CA  ASN    91     111.382 124.657  66.825  1.00  0.00           C  
ATOM   1431  HA  ASN    91     112.363 125.027  66.553  1.00  0.00           H  
ATOM   1432  CB  ASN    91     110.540 125.575  65.896  1.00  0.00           C  
ATOM   1433  HB2 ASN    91     111.221 126.263  65.392  1.00  0.00           H  
ATOM   1434  HB3 ASN    91     110.080 124.987  65.107  1.00  0.00           H  
ATOM   1435  CG  ASN    91     109.464 126.423  66.559  1.00  0.00           C  
ATOM   1436  OD1 ASN    91     109.686 127.528  67.009  1.00  0.00           O  
ATOM   1437  ND2 ASN    91     108.243 125.953  66.617  1.00  0.00           N  
ATOM   1438 HD21 ASN    91     107.517 126.512  67.037  1.00  0.00           H  
ATOM   1439 HD22 ASN    91     108.041 125.038  66.240  1.00  0.00           H  
ATOM   1440  C   ASN    91     111.264 125.053  68.312  1.00  0.00           C  
ATOM   1441  O   ASN    91     112.035 125.918  68.716  1.00  0.00           O  
ATOM   1442  N   ILE    92     110.425 124.442  69.152  1.00  0.00           N  
ATOM   1443  H   ILE    92     109.798 123.733  68.803  1.00  0.00           H  
ATOM   1444  CA  ILE    92     110.455 124.710  70.613  1.00  0.00           C  
ATOM   1445  HA  ILE    92     111.152 125.520  70.830  1.00  0.00           H  
ATOM   1446  CB  ILE    92     109.065 125.177  71.135  1.00  0.00           C  
ATOM   1447  HB  ILE    92     108.339 124.383  70.957  1.00  0.00           H  
ATOM   1448  CG2 ILE    92     109.130 125.440  72.654  1.00  0.00           C  
ATOM   1449 HG21 ILE    92     108.154 125.738  73.034  1.00  0.00           H  
ATOM   1450 HG22 ILE    92     109.417 124.534  73.187  1.00  0.00           H  
ATOM   1451 HG23 ILE    92     109.856 126.225  72.868  1.00  0.00           H  
ATOM   1452  CG1 ILE    92     108.599 126.446  70.387  1.00  0.00           C  
ATOM   1453 HG12 ILE    92     109.339 127.238  70.509  1.00  0.00           H  
ATOM   1454 HG13 ILE    92     108.527 126.216  69.326  1.00  0.00           H  
ATOM   1455  CD1 ILE    92     107.226 126.979  70.813  1.00  0.00           C  
ATOM   1456 HD11 ILE    92     106.890 127.726  70.095  1.00  0.00           H  
ATOM   1457 HD12 ILE    92     106.502 126.165  70.845  1.00  0.00           H  
ATOM   1458 HD13 ILE    92     107.292 127.449  71.794  1.00  0.00           H  
ATOM   1459  C   ILE    92     110.976 123.489  71.347  1.00  0.00           C  
ATOM   1460  O   ILE    92     112.007 123.518  72.009  1.00  0.00           O  
ATOM   1461  N   THR    93     110.393 122.366  71.025  1.00  0.00           N  
ATOM   1462  H   THR    93     109.489 122.424  70.578  1.00  0.00           H  
ATOM   1463  CA  THR    93     111.128 121.135  70.736  1.00  0.00           C  
ATOM   1464  HA  THR    93     111.972 121.096  71.404  1.00  0.00           H  
ATOM   1465  CB  THR    93     110.238 119.933  71.074  1.00  0.00           C  
ATOM   1466  HB  THR    93     110.681 119.015  70.698  1.00  0.00           H  
ATOM   1467  CG2 THR    93     110.036 119.825  72.592  1.00  0.00           C  
ATOM   1468 HG21 THR    93     109.080 119.357  72.823  1.00  0.00           H  
ATOM   1469 HG22 THR    93     110.831 119.227  73.033  1.00  0.00           H  
ATOM   1470 HG23 THR    93     110.034 120.806  73.066  1.00  0.00           H  
ATOM   1471  OG1 THR    93     108.965 120.149  70.528  1.00  0.00           O  
ATOM   1472  HG1 THR    93     109.003 119.959  69.584  1.00  0.00           H  
ATOM   1473  C   THR    93     111.691 121.226  69.307  1.00  0.00           C  
ATOM   1474  O   THR    93     111.463 120.364  68.481  1.00  0.00           O  
ATOM   1475  N   ASN    94     112.478 122.278  69.042  1.00  0.00           N  
ATOM   1476  H   ASN    94     112.488 123.032  69.716  1.00  0.00           H  
ATOM   1477  CA  ASN    94     113.716 122.162  68.263  1.00  0.00           C  
ATOM   1478  HA  ASN    94     113.540 121.624  67.334  1.00  0.00           H  
ATOM   1479  CB  ASN    94     114.399 123.512  67.997  1.00  0.00           C  
ATOM   1480  HB2 ASN    94     115.148 123.359  67.218  1.00  0.00           H  
ATOM   1481  HB3 ASN    94     113.728 124.250  67.634  1.00  0.00           H  
ATOM   1482  CG  ASN    94     115.097 124.139  69.226  1.00  0.00           C  
ATOM   1483  OD1 ASN    94     114.514 124.219  70.299  1.00  0.00           O  
ATOM   1484  ND2 ASN    94     116.354 124.453  69.136  1.00  0.00           N  
ATOM   1485 HD21 ASN    94     116.850 124.300  68.271  1.00  0.00           H  
ATOM   1486 HD22 ASN    94     116.825 124.846  69.936  1.00  0.00           H  
ATOM   1487  C   ASN    94     114.787 121.423  69.104  1.00  0.00           C  
ATOM   1488  O   ASN    94     115.855 121.111  68.644  1.00  0.00           O  
ATOM   1489  N   ARG    95     114.431 121.020  70.345  1.00  0.00           N  
ATOM   1490  H   ARG    95     113.676 121.539  70.768  1.00  0.00           H  
ATOM   1491  CA  ARG    95     114.471 119.616  70.762  1.00  0.00           C  
ATOM   1492  HA  ARG    95     115.535 119.425  70.824  1.00  0.00           H  
ATOM   1493  CB  ARG    95     113.889 119.530  72.200  1.00  0.00           C  
ATOM   1494  HB2 ARG    95     112.859 119.199  72.129  1.00  0.00           H  
ATOM   1495  HB3 ARG    95     114.451 118.767  72.698  1.00  0.00           H  
ATOM   1496  CG  ARG    95     113.915 120.759  73.167  1.00  0.00           C  
ATOM   1497  HG2 ARG    95     113.524 121.638  72.668  1.00  0.00           H  
ATOM   1498  HG3 ARG    95     113.237 120.543  73.993  1.00  0.00           H  
ATOM   1499  CD  ARG    95     115.261 121.154  73.769  1.00  0.00           C  
ATOM   1500  HD2 ARG    95     115.974 121.322  72.966  1.00  0.00           H  
ATOM   1501  HD3 ARG    95     115.127 122.095  74.304  1.00  0.00           H  
ATOM   1502  NE  ARG    95     115.768 120.131  74.714  1.00  0.00           N  
ATOM   1503  HE  ARG    95     115.456 119.188  74.532  1.00  0.00           H  
ATOM   1504  CZ  ARG    95     116.526 120.303  75.786  1.00  0.00           C  
ATOM   1505  NH1 ARG    95     117.031 121.458  76.121  1.00  0.00           N  
ATOM   1506 HH11 ARG    95     117.608 121.542  76.944  1.00  0.00           H  
ATOM   1507 HH12 ARG    95     116.844 122.269  75.549  1.00  0.00           H  
ATOM   1508  NH2 ARG    95     116.790 119.276  76.538  1.00  0.00           N  
ATOM   1509 HH21 ARG    95     116.435 118.366  76.282  1.00  0.00           H  
ATOM   1510 HH22 ARG    95     117.349 119.386  77.370  1.00  0.00           H  
ATOM   1511  C   ARG    95     113.866 118.681  69.658  1.00  0.00           C  
ATOM   1512  O   ARG    95     112.949 117.937  69.904  1.00  0.00           O  
ATOM   1513  N   SER    96     114.451 118.854  68.463  1.00  0.00           N  
ATOM   1514  H   SER    96     115.220 119.496  68.503  1.00  0.00           H  
ATOM   1515  CA  SER    96     114.337 118.288  67.118  1.00  0.00           C  
ATOM   1516  HA  SER    96     114.108 117.249  67.312  1.00  0.00           H  
ATOM   1517  CB  SER    96     113.188 118.838  66.284  1.00  0.00           C  
ATOM   1518  HB2 SER    96     112.286 118.899  66.883  1.00  0.00           H  
ATOM   1519  HB3 SER    96     113.514 119.810  65.930  1.00  0.00           H  
ATOM   1520  OG  SER    96     112.924 117.989  65.204  1.00  0.00           O  
ATOM   1521  HG  SER    96     112.710 117.114  65.552  1.00  0.00           H  
ATOM   1522  C   SER    96     115.703 118.294  66.399  1.00  0.00           C  
ATOM   1523  O   SER    96     115.893 117.794  65.295  1.00  0.00           O  
ATOM   1524  N   ASP    97     116.753 118.693  67.153  1.00  0.00           N  
ATOM   1525  H   ASP    97     116.557 119.335  67.905  1.00  0.00           H  
ATOM   1526  CA  ASP    97     117.978 117.915  67.369  1.00  0.00           C  
ATOM   1527  HA  ASP    97     117.919 116.993  66.789  1.00  0.00           H  
ATOM   1528  CB  ASP    97     119.192 118.730  66.869  1.00  0.00           C  
ATOM   1529  HB2 ASP    97     120.035 118.045  66.751  1.00  0.00           H  
ATOM   1530  HB3 ASP    97     118.972 119.158  65.890  1.00  0.00           H  
ATOM   1531  CG  ASP    97     119.595 119.843  67.837  1.00  0.00           C  
ATOM   1532  OD1 ASP    97     120.742 119.810  68.333  1.00  0.00           O  
ATOM   1533  OD2 ASP    97     118.714 120.656  68.202  1.00  0.00           O  
ATOM   1534  C   ASP    97     118.145 117.561  68.851  1.00  0.00           C  
ATOM   1535  O   ASP    97     118.445 116.427  69.157  1.00  0.00           O  
ATOM   1536  N   ILE    98     117.878 118.469  69.802  1.00  0.00           N  
ATOM   1537  H   ILE    98     117.674 119.426  69.543  1.00  0.00           H  
ATOM   1538  CA  ILE    98     118.148 118.147  71.219  1.00  0.00           C  
ATOM   1539  HA  ILE    98     119.167 117.759  71.241  1.00  0.00           H  
ATOM   1540  CB  ILE    98     118.146 119.384  72.143  1.00  0.00           C  
ATOM   1541  HB  ILE    98     117.116 119.613  72.388  1.00  0.00           H  
ATOM   1542  CG2 ILE    98     118.884 119.022  73.449  1.00  0.00           C  
ATOM   1543 HG21 ILE    98     118.829 119.844  74.161  1.00  0.00           H  
ATOM   1544 HG22 ILE    98     118.425 118.151  73.916  1.00  0.00           H  
ATOM   1545 HG23 ILE    98     119.931 118.803  73.238  1.00  0.00           H  
ATOM   1546  CG1 ILE    98     118.772 120.634  71.475  1.00  0.00           C  
ATOM   1547 HG12 ILE    98     119.732 120.363  71.033  1.00  0.00           H  
ATOM   1548 HG13 ILE    98     118.104 120.959  70.678  1.00  0.00           H  
ATOM   1549  CD1 ILE    98     118.991 121.851  72.383  1.00  0.00           C  
ATOM   1550 HD11 ILE    98     119.284 122.704  71.772  1.00  0.00           H  
ATOM   1551 HD12 ILE    98     118.073 122.098  72.915  1.00  0.00           H  
ATOM   1552 HD13 ILE    98     119.788 121.652  73.100  1.00  0.00           H  
ATOM   1553  C   ILE    98     117.244 117.019  71.748  1.00  0.00           C  
ATOM   1554  O   ILE    98     117.650 116.040  72.375  1.00  0.00           O  
ATOM   1555  N   ASN    99     115.994 117.111  71.341  1.00  0.00           N  
ATOM   1556  H   ASN    99     115.748 117.899  70.768  1.00  0.00           H  
ATOM   1557  CA  ASN    99     115.031 116.072  71.439  1.00  0.00           C  
ATOM   1558  HA  ASN    99     115.601 115.236  71.817  1.00  0.00           H  
ATOM   1559  CB  ASN    99     113.980 116.202  72.566  1.00  0.00           C  
ATOM   1560  HB2 ASN    99     113.280 117.005  72.375  1.00  0.00           H  
ATOM   1561  HB3 ASN    99     113.385 115.291  72.551  1.00  0.00           H  
ATOM   1562  CG  ASN    99     114.573 116.315  73.968  1.00  0.00           C  
ATOM   1563  OD1 ASN    99     115.072 117.339  74.439  1.00  0.00           O  
ATOM   1564  ND2 ASN    99     114.529 115.253  74.730  1.00  0.00           N  
ATOM   1565 HD21 ASN    99     114.110 114.399  74.393  1.00  0.00           H  
ATOM   1566 HD22 ASN    99     114.906 115.300  75.663  1.00  0.00           H  
ATOM   1567  C   ASN    99     114.605 115.442  70.111  1.00  0.00           C  
ATOM   1568  O   ASN    99     113.531 114.881  70.048  1.00  0.00           O  
ATOM   1569  N   ASP   100     115.522 115.351  69.137  1.00  0.00           N  
ATOM   1570  H   ASP   100     116.388 115.861  69.232  1.00  0.00           H  
ATOM   1571  CA  ASP   100     115.506 114.258  68.135  1.00  0.00           C  
ATOM   1572  HA  ASP   100     114.668 113.661  68.365  1.00  0.00           H  
ATOM   1573  CB  ASP   100     115.259 114.735  66.696  1.00  0.00           C  
ATOM   1574  HB2 ASP   100     115.565 115.764  66.612  1.00  0.00           H  
ATOM   1575  HB3 ASP   100     115.893 114.169  66.012  1.00  0.00           H  
ATOM   1576  CG  ASP   100     113.803 114.550  66.237  1.00  0.00           C  
ATOM   1577  OD1 ASP   100     113.493 113.490  65.651  1.00  0.00           O  
ATOM   1578  OD2 ASP   100     112.964 115.450  66.456  1.00  0.00           O  
ATOM   1579  C   ASP   100     116.712 113.319  68.219  1.00  0.00           C  
ATOM   1580  O   ASP   100     116.714 112.230  67.667  1.00  0.00           O  
ATOM   1581  N   THR   101     117.689 113.678  69.039  1.00  0.00           N  
ATOM   1582  H   THR   101     117.677 114.624  69.392  1.00  0.00           H  
ATOM   1583  CA  THR   101     118.527 112.738  69.767  1.00  0.00           C  
ATOM   1584  HA  THR   101     118.755 111.899  69.107  1.00  0.00           H  
ATOM   1585  CB  THR   101     119.871 113.345  70.186  1.00  0.00           C  
ATOM   1586  HB  THR   101     120.397 112.631  70.821  1.00  0.00           H  
ATOM   1587  CG2 THR   101     120.762 113.679  68.991  1.00  0.00           C  
ATOM   1588 HG21 THR   101     121.717 114.068  69.344  1.00  0.00           H  
ATOM   1589 HG22 THR   101     120.945 112.776  68.409  1.00  0.00           H  
ATOM   1590 HG23 THR   101     120.286 114.425  68.353  1.00  0.00           H  
ATOM   1591  OG1 THR   101     119.679 114.538  70.902  1.00  0.00           O  
ATOM   1592  HG1 THR   101     119.376 115.216  70.287  1.00  0.00           H  
ATOM   1593  C   THR   101     117.786 112.178  70.964  1.00  0.00           C  
ATOM   1594  O   THR   101     117.668 110.956  71.040  1.00  0.00           O  
ATOM   1595  N   GLY   102     117.129 113.046  71.757  1.00  0.00           N  
ATOM   1596  H   GLY   102     117.310 114.036  71.665  1.00  0.00           H  
ATOM   1597  CA  GLY   102     115.888 112.625  72.454  1.00  0.00           C  
ATOM   1598  HA2 GLY   102     116.165 112.058  73.344  1.00  0.00           H  
ATOM   1599  HA3 GLY   102     115.315 113.490  72.771  1.00  0.00           H  
ATOM   1600  C   GLY   102     115.027 111.762  71.568  1.00  0.00           C  
ATOM   1601  O   GLY   102     114.858 110.607  71.912  1.00  0.00           O  
ATOM   1602  N   PHE   103     114.568 112.213  70.398  1.00  0.00           N  
ATOM   1603  H   PHE   103     114.724 113.166  70.105  1.00  0.00           H  
ATOM   1604  CA  PHE   103     113.688 111.362  69.606  1.00  0.00           C  
ATOM   1605  HA  PHE   103     112.836 111.183  70.265  1.00  0.00           H  
ATOM   1606  CB  PHE   103     113.050 111.995  68.357  1.00  0.00           C  
ATOM   1607  HB2 PHE   103     112.783 113.019  68.601  1.00  0.00           H  
ATOM   1608  HB3 PHE   103     113.799 111.986  67.570  1.00  0.00           H  
ATOM   1609  CG  PHE   103     111.795 111.378  67.755  1.00  0.00           C  
ATOM   1610  CD1 PHE   103     110.679 112.209  67.510  1.00  0.00           C  
ATOM   1611  HD1 PHE   103     110.686 113.245  67.817  1.00  0.00           H  
ATOM   1612  CE1 PHE   103     109.561 111.704  66.821  1.00  0.00           C  
ATOM   1613  HE1 PHE   103     108.703 112.321  66.625  1.00  0.00           H  
ATOM   1614  CZ  PHE   103     109.536 110.372  66.394  1.00  0.00           C  
ATOM   1615  HZ  PHE   103     108.664 109.992  65.887  1.00  0.00           H  
ATOM   1616  CE2 PHE   103     110.633 109.541  66.652  1.00  0.00           C  
ATOM   1617  HE2 PHE   103     110.623 108.521  66.315  1.00  0.00           H  
ATOM   1618  CD2 PHE   103     111.767 110.043  67.305  1.00  0.00           C  
ATOM   1619  HD2 PHE   103     112.617 109.392  67.415  1.00  0.00           H  
ATOM   1620  C   PHE   103     114.229 109.969  69.274  1.00  0.00           C  
ATOM   1621  O   PHE   103     113.643 108.994  69.724  1.00  0.00           O  
ATOM   1622  N   PHE   104     115.286 109.837  68.467  1.00  0.00           N  
ATOM   1623  H   PHE   104     115.748 110.656  68.099  1.00  0.00           H  
ATOM   1624  CA  PHE   104     115.694 108.530  67.964  1.00  0.00           C  
ATOM   1625  HA  PHE   104     114.788 108.058  67.580  1.00  0.00           H  
ATOM   1626  CB  PHE   104     116.646 108.646  66.756  1.00  0.00           C  
ATOM   1627  HB2 PHE   104     116.427 107.807  66.094  1.00  0.00           H  
ATOM   1628  HB3 PHE   104     116.403 109.549  66.193  1.00  0.00           H  
ATOM   1629  CG  PHE   104     118.143 108.604  67.032  1.00  0.00           C  
ATOM   1630  CD1 PHE   104     118.769 107.376  67.338  1.00  0.00           C  
ATOM   1631  HD1 PHE   104     118.186 106.468  67.406  1.00  0.00           H  
ATOM   1632  CE1 PHE   104     120.156 107.319  67.550  1.00  0.00           C  
ATOM   1633  HE1 PHE   104     120.626 106.374  67.782  1.00  0.00           H  
ATOM   1634  CZ  PHE   104     120.932 108.483  67.442  1.00  0.00           C  
ATOM   1635  HZ  PHE   104     121.999 108.436  67.601  1.00  0.00           H  
ATOM   1636  CE2 PHE   104     120.317 109.709  67.127  1.00  0.00           C  
ATOM   1637  HE2 PHE   104     120.915 110.602  67.024  1.00  0.00           H  
ATOM   1638  CD2 PHE   104     118.927 109.769  66.922  1.00  0.00           C  
ATOM   1639  HD2 PHE   104     118.469 110.711  66.665  1.00  0.00           H  
ATOM   1640  C   PHE   104     116.226 107.627  69.072  1.00  0.00           C  
ATOM   1641  O   PHE   104     115.825 106.467  69.116  1.00  0.00           O  
ATOM   1642  N   MET   105     117.057 108.136  69.993  1.00  0.00           N  
ATOM   1643  H   MET   105     117.341 109.106  69.957  1.00  0.00           H  
ATOM   1644  CA  MET   105     117.646 107.260  71.010  1.00  0.00           C  
ATOM   1645  HA  MET   105     118.057 106.373  70.529  1.00  0.00           H  
ATOM   1646  CB  MET   105     118.783 107.981  71.753  1.00  0.00           C  
ATOM   1647  HB2 MET   105     118.370 108.825  72.307  1.00  0.00           H  
ATOM   1648  HB3 MET   105     119.218 107.292  72.478  1.00  0.00           H  
ATOM   1649  CG  MET   105     119.904 108.491  70.839  1.00  0.00           C  
ATOM   1650  HG2 MET   105     120.419 107.635  70.403  1.00  0.00           H  
ATOM   1651  HG3 MET   105     119.473 109.084  70.032  1.00  0.00           H  
ATOM   1652  SD  MET   105     121.115 109.533  71.702  1.00  0.00           S  
ATOM   1653  CE  MET   105     122.223 109.914  70.325  1.00  0.00           C  
ATOM   1654  HE1 MET   105     123.046 110.532  70.682  1.00  0.00           H  
ATOM   1655  HE2 MET   105     122.620 108.987  69.910  1.00  0.00           H  
ATOM   1656  HE3 MET   105     121.673 110.455  69.556  1.00  0.00           H  
ATOM   1657  C   MET   105     116.585 106.851  72.023  1.00  0.00           C  
ATOM   1658  O   MET   105     116.536 105.699  72.434  1.00  0.00           O  
ATOM   1659  N   ASN   106     115.703 107.779  72.407  1.00  0.00           N  
ATOM   1660  H   ASN   106     115.758 108.718  72.038  1.00  0.00           H  
ATOM   1661  CA  ASN   106     114.618 107.454  73.318  1.00  0.00           C  
ATOM   1662  HA  ASN   106     115.065 106.960  74.182  1.00  0.00           H  
ATOM   1663  CB  ASN   106     113.958 108.753  73.818  1.00  0.00           C  
ATOM   1664  HB2 ASN   106     114.753 109.477  73.992  1.00  0.00           H  
ATOM   1665  HB3 ASN   106     113.270 109.119  73.056  1.00  0.00           H  
ATOM   1666  CG  ASN   106     113.213 108.699  75.131  1.00  0.00           C  
ATOM   1667  OD1 ASN   106     113.001 109.726  75.761  1.00  0.00           O  
ATOM   1668  ND2 ASN   106     112.795 107.541  75.568  1.00  0.00           N  
ATOM   1669 HD21 ASN   106     112.260 107.488  76.421  1.00  0.00           H  
ATOM   1670 HD22 ASN   106     112.941 106.698  75.031  1.00  0.00           H  
ATOM   1671  C   ASN   106     113.620 106.474  72.685  1.00  0.00           C  
ATOM   1672  O   ASN   106     113.078 105.625  73.389  1.00  0.00           O  
ATOM   1673  N   LEU   107     113.399 106.558  71.367  1.00  0.00           N  
ATOM   1674  H   LEU   107     113.869 107.270  70.826  1.00  0.00           H  
ATOM   1675  CA  LEU   107     112.510 105.641  70.671  1.00  0.00           C  
ATOM   1676  HA  LEU   107     111.636 105.536  71.313  1.00  0.00           H  
ATOM   1677  CB  LEU   107     112.014 106.229  69.335  1.00  0.00           C  
ATOM   1678  HB2 LEU   107     111.584 107.214  69.527  1.00  0.00           H  
ATOM   1679  HB3 LEU   107     112.863 106.350  68.661  1.00  0.00           H  
ATOM   1680  CG  LEU   107     110.943 105.349  68.648  1.00  0.00           C  
ATOM   1681  HG  LEU   107     111.389 104.396  68.360  1.00  0.00           H  
ATOM   1682  CD1 LEU   107     109.725 105.082  69.539  1.00  0.00           C  
ATOM   1683 HD11 LEU   107     108.954 104.581  68.955  1.00  0.00           H  
ATOM   1684 HD12 LEU   107     109.989 104.432  70.371  1.00  0.00           H  
ATOM   1685 HD13 LEU   107     109.329 106.021  69.926  1.00  0.00           H  
ATOM   1686  CD2 LEU   107     110.410 106.015  67.382  1.00  0.00           C  
ATOM   1687 HD21 LEU   107     109.786 105.309  66.836  1.00  0.00           H  
ATOM   1688 HD22 LEU   107     109.816 106.891  67.644  1.00  0.00           H  
ATOM   1689 HD23 LEU   107     111.240 106.314  66.745  1.00  0.00           H  
ATOM   1690  C   LEU   107     113.100 104.246  70.499  1.00  0.00           C  
ATOM   1691  O   LEU   107     112.367 103.275  70.671  1.00  0.00           O  
ATOM   1692  N   GLU   108     114.386 104.096  70.181  1.00  0.00           N  
ATOM   1693  H   GLU   108     114.979 104.902  70.030  1.00  0.00           H  
ATOM   1694  CA  GLU   108     114.983 102.759  70.159  1.00  0.00           C  
ATOM   1695  HA  GLU   108     114.284 102.122  69.624  1.00  0.00           H  
ATOM   1696  CB  GLU   108     116.274 102.693  69.333  1.00  0.00           C  
ATOM   1697  HB2 GLU   108     116.463 101.645  69.101  1.00  0.00           H  
ATOM   1698  HB3 GLU   108     116.120 103.218  68.389  1.00  0.00           H  
ATOM   1699  CG  GLU   108     117.519 103.260  70.016  1.00  0.00           C  
ATOM   1700  HG2 GLU   108     117.344 104.307  70.257  1.00  0.00           H  
ATOM   1701  HG3 GLU   108     117.719 102.715  70.939  1.00  0.00           H  
ATOM   1702  CD  GLU   108     118.734 103.131  69.092  1.00  0.00           C  
ATOM   1703  OE1 GLU   108     119.065 101.978  68.727  1.00  0.00           O  
ATOM   1704  OE2 GLU   108     119.319 104.187  68.760  1.00  0.00           O  
ATOM   1705  C   GLU   108     115.110 102.156  71.560  1.00  0.00           C  
ATOM   1706  O   GLU   108     114.919 100.949  71.719  1.00  0.00           O  
ATOM   1707  N   GLU   109     115.320 102.985  72.587  1.00  0.00           N  
ATOM   1708  H   GLU   109     115.456 103.973  72.415  1.00  0.00           H  
ATOM   1709  CA  GLU   109     115.351 102.520  73.970  1.00  0.00           C  
ATOM   1710  HA  GLU   109     116.017 101.656  73.970  1.00  0.00           H  
ATOM   1711  CB  GLU   109     115.998 103.560  74.903  1.00  0.00           C  
ATOM   1712  HB2 GLU   109     116.751 104.101  74.334  1.00  0.00           H  
ATOM   1713  HB3 GLU   109     115.256 104.279  75.253  1.00  0.00           H  
ATOM   1714  CG  GLU   109     116.754 102.933  76.092  1.00  0.00           C  
ATOM   1715  HG2 GLU   109     117.306 102.052  75.759  1.00  0.00           H  
ATOM   1716  HG3 GLU   109     117.487 103.660  76.445  1.00  0.00           H  
ATOM   1717  CD  GLU   109     115.853 102.573  77.275  1.00  0.00           C  
ATOM   1718  OE1 GLU   109     115.281 103.499  77.888  1.00  0.00           O  
ATOM   1719  OE2 GLU   109     115.713 101.384  77.629  1.00  0.00           O  
ATOM   1720  C   GLU   109     113.984 102.008  74.445  1.00  0.00           C  
ATOM   1721  O   GLU   109     113.859 100.840  74.820  1.00  0.00           O  
ATOM   1722  N   ASP   110     112.920 102.797  74.302  1.00  0.00           N  
ATOM   1723  H   ASP   110     113.039 103.743  73.965  1.00  0.00           H  
ATOM   1724  CA  ASP   110     111.567 102.351  74.645  1.00  0.00           C  
ATOM   1725  HA  ASP   110     111.589 101.974  75.668  1.00  0.00           H  
ATOM   1726  CB  ASP   110     110.578 103.506  74.607  1.00  0.00           C  
ATOM   1727  HB2 ASP   110     110.811 104.179  73.782  1.00  0.00           H  
ATOM   1728  HB3 ASP   110     109.594 103.070  74.446  1.00  0.00           H  
ATOM   1729  CG  ASP   110     110.519 104.236  75.941  1.00  0.00           C  
ATOM   1730  OD1 ASP   110     111.134 105.310  76.093  1.00  0.00           O  
ATOM   1731  OD2 ASP   110     109.957 103.646  76.887  1.00  0.00           O  
ATOM   1732  C   ASP   110     111.022 101.223  73.765  1.00  0.00           C  
ATOM   1733  O   ASP   110     110.226 100.407  74.223  1.00  0.00           O  
ATOM   1734  N   MET   111     111.446 101.133  72.506  1.00  0.00           N  
ATOM   1735  H   MET   111     112.084 101.834  72.154  1.00  0.00           H  
ATOM   1736  CA  MET   111     111.113 100.007  71.631  1.00  0.00           C  
ATOM   1737  HA  MET   111     110.035  99.843  71.658  1.00  0.00           H  
ATOM   1738  CB  MET   111     111.513 100.377  70.190  1.00  0.00           C  
ATOM   1739  HB2 MET   111     110.864 101.182  69.843  1.00  0.00           H  
ATOM   1740  HB3 MET   111     112.541 100.732  70.205  1.00  0.00           H  
ATOM   1741  CG  MET   111     111.442  99.219  69.184  1.00  0.00           C  
ATOM   1742  HG2 MET   111     112.198  98.482  69.456  1.00  0.00           H  
ATOM   1743  HG3 MET   111     110.464  98.744  69.268  1.00  0.00           H  
ATOM   1744  SD  MET   111     111.709  99.643  67.434  1.00  0.00           S  
ATOM   1745  CE  MET   111     113.100 100.810  67.513  1.00  0.00           C  
ATOM   1746  HE1 MET   111     113.419 101.062  66.503  1.00  0.00           H  
ATOM   1747  HE2 MET   111     112.781 101.722  68.018  1.00  0.00           H  
ATOM   1748  HE3 MET   111     113.931 100.357  68.054  1.00  0.00           H  
ATOM   1749  C   MET   111     111.808  98.722  72.059  1.00  0.00           C  
ATOM   1750  O   MET   111     111.234  97.645  71.905  1.00  0.00           O  
ATOM   1751  N   THR   112     113.031  98.811  72.577  1.00  0.00           N  
ATOM   1752  H   THR   112     113.462  99.721  72.671  1.00  0.00           H  
ATOM   1753  CA  THR   112     113.744  97.661  73.134  1.00  0.00           C  
ATOM   1754  HA  THR   112     113.689  96.839  72.419  1.00  0.00           H  
ATOM   1755  CB  THR   112     115.224  98.005  73.343  1.00  0.00           C  
ATOM   1756  HB  THR   112     115.324  98.885  73.978  1.00  0.00           H  
ATOM   1757  CG2 THR   112     116.027  96.856  73.950  1.00  0.00           C  
ATOM   1758 HG21 THR   112     117.089  97.102  73.932  1.00  0.00           H  
ATOM   1759 HG22 THR   112     115.729  96.709  74.988  1.00  0.00           H  
ATOM   1760 HG23 THR   112     115.857  95.939  73.385  1.00  0.00           H  
ATOM   1761  OG1 THR   112     115.788  98.273  72.085  1.00  0.00           O  
ATOM   1762  HG1 THR   112     115.498  99.150  71.812  1.00  0.00           H  
ATOM   1763  C   THR   112     113.091  97.199  74.432  1.00  0.00           C  
ATOM   1764  O   THR   112     112.871  96.002  74.621  1.00  0.00           O  
ATOM   1765  N   ARG   113     112.691  98.149  75.283  1.00  0.00           N  
ATOM   1766  H   ARG   113     112.910  99.111  75.061  1.00  0.00           H  
ATOM   1767  CA  ARG   113     111.890  97.920  76.490  1.00  0.00           C  
ATOM   1768  HA  ARG   113     112.488  97.320  77.178  1.00  0.00           H  
ATOM   1769  CB  ARG   113     111.613  99.291  77.143  1.00  0.00           C  
ATOM   1770  HB2 ARG   113     112.478  99.937  76.991  1.00  0.00           H  
ATOM   1771  HB3 ARG   113     110.759  99.761  76.659  1.00  0.00           H  
ATOM   1772  CG  ARG   113     111.351  99.216  78.653  1.00  0.00           C  
ATOM   1773  HG2 ARG   113     110.718  98.356  78.862  1.00  0.00           H  
ATOM   1774  HG3 ARG   113     112.302  99.061  79.163  1.00  0.00           H  
ATOM   1775  CD  ARG   113     110.666 100.476  79.222  1.00  0.00           C  
ATOM   1776  HD2 ARG   113     109.599 100.393  79.013  1.00  0.00           H  
ATOM   1777  HD3 ARG   113     110.796 100.502  80.304  1.00  0.00           H  
ATOM   1778  NE  ARG   113     111.123 101.753  78.636  1.00  0.00           N  
ATOM   1779  HE  ARG   113     110.400 102.298  78.184  1.00  0.00           H  
ATOM   1780  CZ  ARG   113     112.326 102.296  78.625  1.00  0.00           C  
ATOM   1781  NH1 ARG   113     113.369 101.727  79.141  1.00  0.00           N  
ATOM   1782 HH11 ARG   113     114.280 102.144  78.992  1.00  0.00           H  
ATOM   1783 HH12 ARG   113     113.291 100.815  79.558  1.00  0.00           H  
ATOM   1784  NH2 ARG   113     112.516 103.443  78.058  1.00  0.00           N  
ATOM   1785 HH21 ARG   113     111.738 103.934  77.634  1.00  0.00           H  
ATOM   1786 HH22 ARG   113     113.450 103.826  78.005  1.00  0.00           H  
ATOM   1787  C   ARG   113     110.606  97.170  76.181  1.00  0.00           C  
ATOM   1788  O   ARG   113     110.396  96.079  76.695  1.00  0.00           O  
ATOM   1789  N   TYR   114     109.807  97.710  75.265  1.00  0.00           N  
ATOM   1790  H   TYR   114     110.066  98.606  74.874  1.00  0.00           H  
ATOM   1791  CA  TYR   114     108.562  97.118  74.800  1.00  0.00           C  
ATOM   1792  HA  TYR   114     107.917  96.985  75.669  1.00  0.00           H  
ATOM   1793  CB  TYR   114     107.837  98.062  73.831  1.00  0.00           C  
ATOM   1794  HB2 TYR   114     107.536  98.965  74.364  1.00  0.00           H  
ATOM   1795  HB3 TYR   114     108.523  98.353  73.033  1.00  0.00           H  
ATOM   1796  CG  TYR   114     106.610  97.409  73.218  1.00  0.00           C  
ATOM   1797  CD1 TYR   114     105.455  97.219  74.004  1.00  0.00           C  
ATOM   1798  HD1 TYR   114     105.413  97.605  75.012  1.00  0.00           H  
ATOM   1799  CE1 TYR   114     104.357  96.507  73.481  1.00  0.00           C  
ATOM   1800  HE1 TYR   114     103.466  96.370  74.077  1.00  0.00           H  
ATOM   1801  CZ  TYR   114     104.414  95.990  72.169  1.00  0.00           C  
ATOM   1802  OH  TYR   114     103.341  95.331  71.659  1.00  0.00           O  
ATOM   1803  HH  TYR   114     103.463  95.086  70.737  1.00  0.00           H  
ATOM   1804  CE2 TYR   114     105.584  96.154  71.394  1.00  0.00           C  
ATOM   1805  HE2 TYR   114     105.645  95.730  70.402  1.00  0.00           H  
ATOM   1806  CD2 TYR   114     106.678  96.868  71.917  1.00  0.00           C  
ATOM   1807  HD2 TYR   114     107.578  96.977  71.330  1.00  0.00           H  
ATOM   1808  C   TYR   114     108.746  95.748  74.154  1.00  0.00           C  
ATOM   1809  O   TYR   114     107.921  94.871  74.377  1.00  0.00           O  
ATOM   1810  N   ALA   115     109.806  95.525  73.380  1.00  0.00           N  
ATOM   1811  H   ALA   115     110.468  96.269  73.208  1.00  0.00           H  
ATOM   1812  CA  ALA   115     110.063  94.219  72.796  1.00  0.00           C  
ATOM   1813  HA  ALA   115     109.157  93.908  72.280  1.00  0.00           H  
ATOM   1814  CB  ALA   115     111.177  94.358  71.753  1.00  0.00           C  
ATOM   1815  HB1 ALA   115     111.366  93.389  71.290  1.00  0.00           H  
ATOM   1816  HB2 ALA   115     110.872  95.064  70.980  1.00  0.00           H  
ATOM   1817  HB3 ALA   115     112.093  94.714  72.226  1.00  0.00           H  
ATOM   1818  C   ALA   115     110.423  93.172  73.864  1.00  0.00           C  
ATOM   1819  O   ALA   115     109.934  92.045  73.818  1.00  0.00           O  
ATOM   1820  N   TYR   116     111.225  93.526  74.870  1.00  0.00           N  
ATOM   1821  H   TYR   116     111.627  94.454  74.899  1.00  0.00           H  
ATOM   1822  CA  TYR   116     111.465  92.636  76.002  1.00  0.00           C  
ATOM   1823  HA  TYR   116     111.781  91.674  75.613  1.00  0.00           H  
ATOM   1824  CB  TYR   116     112.609  93.164  76.881  1.00  0.00           C  
ATOM   1825  HB2 TYR   116     112.464  94.230  77.061  1.00  0.00           H  
ATOM   1826  HB3 TYR   116     112.559  92.665  77.851  1.00  0.00           H  
ATOM   1827  CG  TYR   116     114.002  92.911  76.329  1.00  0.00           C  
ATOM   1828  CD1 TYR   116     114.422  91.593  76.047  1.00  0.00           C  
ATOM   1829  HD1 TYR   116     113.754  90.760  76.210  1.00  0.00           H  
ATOM   1830  CE1 TYR   116     115.718  91.356  75.550  1.00  0.00           C  
ATOM   1831  HE1 TYR   116     116.031  90.346  75.331  1.00  0.00           H  
ATOM   1832  CZ  TYR   116     116.605  92.432  75.346  1.00  0.00           C  
ATOM   1833  OH  TYR   116     117.852  92.198  74.863  1.00  0.00           O  
ATOM   1834  HH  TYR   116     118.024  91.263  74.712  1.00  0.00           H  
ATOM   1835  CE2 TYR   116     116.196  93.748  75.653  1.00  0.00           C  
ATOM   1836  HE2 TYR   116     116.880  94.570  75.509  1.00  0.00           H  
ATOM   1837  CD2 TYR   116     114.895  93.983  76.139  1.00  0.00           C  
ATOM   1838  HD2 TYR   116     114.590  94.990  76.382  1.00  0.00           H  
ATOM   1839  C   TYR   116     110.215  92.399  76.856  1.00  0.00           C  
ATOM   1840  O   TYR   116     110.041  91.311  77.397  1.00  0.00           O  
ATOM   1841  N   TYR   117     109.313  93.374  76.949  1.00  0.00           N  
ATOM   1842  H   TYR   117     109.503  94.264  76.510  1.00  0.00           H  
ATOM   1843  CA  TYR   117     108.044  93.217  77.643  1.00  0.00           C  
ATOM   1844  HA  TYR   117     108.233  92.801  78.634  1.00  0.00           H  
ATOM   1845  CB  TYR   117     107.351  94.578  77.811  1.00  0.00           C  
ATOM   1846  HB2 TYR   117     107.223  95.026  76.827  1.00  0.00           H  
ATOM   1847  HB3 TYR   117     106.348  94.381  78.189  1.00  0.00           H  
ATOM   1848  CG  TYR   117     107.955  95.627  78.734  1.00  0.00           C  
ATOM   1849  CD1 TYR   117     108.848  95.305  79.779  1.00  0.00           C  
ATOM   1850  HD1 TYR   117     109.196  94.293  79.919  1.00  0.00           H  
ATOM   1851  CE1 TYR   117     109.251  96.300  80.695  1.00  0.00           C  
ATOM   1852  HE1 TYR   117     109.933  96.052  81.495  1.00  0.00           H  
ATOM   1853  CZ  TYR   117     108.748  97.614  80.585  1.00  0.00           C  
ATOM   1854  OH  TYR   117     109.102  98.557  81.495  1.00  0.00           O  
ATOM   1855  HH  TYR   117     108.670  99.404  81.331  1.00  0.00           H  
ATOM   1856  CE2 TYR   117     107.889  97.943  79.516  1.00  0.00           C  
ATOM   1857  HE2 TYR   117     107.509  98.943  79.397  1.00  0.00           H  
ATOM   1858  CD2 TYR   117     107.511  96.955  78.590  1.00  0.00           C  
ATOM   1859  HD2 TYR   117     106.842  97.215  77.784  1.00  0.00           H  
ATOM   1860  C   TYR   117     107.073  92.279  76.934  1.00  0.00           C  
ATOM   1861  O   TYR   117     106.520  91.388  77.576  1.00  0.00           O  
ATOM   1862  N   TYR   118     106.883  92.430  75.619  1.00  0.00           N  
ATOM   1863  H   TYR   118     107.342  93.190  75.134  1.00  0.00           H  
ATOM   1864  CA  TYR   118     106.147  91.451  74.826  1.00  0.00           C  
ATOM   1865  HA  TYR   118     105.102  91.449  75.139  1.00  0.00           H  
ATOM   1866  CB  TYR   118     106.228  91.750  73.305  1.00  0.00           C  
ATOM   1867  HB2 TYR   118     105.207  91.832  72.931  1.00  0.00           H  
ATOM   1868  HB3 TYR   118     106.696  92.722  73.145  1.00  0.00           H  
ATOM   1869  CG  TYR   118     106.958  90.695  72.451  1.00  0.00           C  
ATOM   1870  CD1 TYR   118     108.172  90.999  71.799  1.00  0.00           C  
ATOM   1871  HD1 TYR   118     108.564  91.996  71.838  1.00  0.00           H  
ATOM   1872  CE1 TYR   118     108.849  90.025  71.038  1.00  0.00           C  
ATOM   1873  HE1 TYR   118     109.772  90.278  70.536  1.00  0.00           H  
ATOM   1874  CZ  TYR   118     108.307  88.731  70.917  1.00  0.00           C  
ATOM   1875  OH  TYR   118     108.950  87.779  70.198  1.00  0.00           O  
ATOM   1876  HH  TYR   118     109.763  88.097  69.800  1.00  0.00           H  
ATOM   1877  CE2 TYR   118     107.090  88.415  71.551  1.00  0.00           C  
ATOM   1878  HE2 TYR   118     106.671  87.428  71.456  1.00  0.00           H  
ATOM   1879  CD2 TYR   118     106.421  89.389  72.313  1.00  0.00           C  
ATOM   1880  HD2 TYR   118     105.486  89.131  72.789  1.00  0.00           H  
ATOM   1881  C   TYR   118     106.751  90.082  75.072  1.00  0.00           C  
ATOM   1882  O   TYR   118     106.015  89.148  75.347  1.00  0.00           O  
ATOM   1883  N   SER   119     108.070  89.953  74.884  1.00  0.00           N  
ATOM   1884  H   SER   119     108.625  90.765  74.653  1.00  0.00           H  
ATOM   1885  CA  SER   119     108.659  88.634  74.693  1.00  0.00           C  
ATOM   1886  HA  SER   119     108.045  88.068  73.994  1.00  0.00           H  
ATOM   1887  CB  SER   119     110.081  88.680  74.121  1.00  0.00           C  
ATOM   1888  HB2 SER   119     110.507  87.676  74.142  1.00  0.00           H  
ATOM   1889  HB3 SER   119     110.047  89.013  73.087  1.00  0.00           H  
ATOM   1890  OG  SER   119     110.921  89.555  74.838  1.00  0.00           O  
ATOM   1891  HG  SER   119     110.675  90.458  74.612  1.00  0.00           H  
ATOM   1892  C   SER   119     108.645  87.875  76.017  1.00  0.00           C  
ATOM   1893  O   SER   119     108.335  86.683  76.052  1.00  0.00           O  
ATOM   1894  N   GLY   120     108.834  88.617  77.107  1.00  0.00           N  
ATOM   1895  H   GLY   120     109.091  89.586  76.977  1.00  0.00           H  
ATOM   1896  CA  GLY   120     108.565  88.205  78.463  1.00  0.00           C  
ATOM   1897  HA2 GLY   120     109.266  87.415  78.735  1.00  0.00           H  
ATOM   1898  HA3 GLY   120     108.745  89.058  79.118  1.00  0.00           H  
ATOM   1899  C   GLY   120     107.146  87.710  78.704  1.00  0.00           C  
ATOM   1900  O   GLY   120     106.950  86.547  79.071  1.00  0.00           O  
ATOM   1901  N   ILE   121     106.146  88.562  78.466  1.00  0.00           N  
ATOM   1902  H   ILE   121     106.339  89.501  78.146  1.00  0.00           H  
ATOM   1903  CA  ILE   121     104.753  88.165  78.714  1.00  0.00           C  
ATOM   1904  HA  ILE   121     104.775  87.639  79.669  1.00  0.00           H  
ATOM   1905  CB  ILE   121     103.809  89.367  78.965  1.00  0.00           C  
ATOM   1906  HB  ILE   121     103.638  89.887  78.021  1.00  0.00           H  
ATOM   1907  CG2 ILE   121     102.451  88.898  79.528  1.00  0.00           C  
ATOM   1908 HG21 ILE   121     101.820  89.757  79.760  1.00  0.00           H  
ATOM   1909 HG22 ILE   121     101.927  88.279  78.806  1.00  0.00           H  
ATOM   1910 HG23 ILE   121     102.591  88.307  80.432  1.00  0.00           H  
ATOM   1911  CG1 ILE   121     104.385  90.385  79.987  1.00  0.00           C  
ATOM   1912 HG12 ILE   121     105.225  90.907  79.542  1.00  0.00           H  
ATOM   1913 HG13 ILE   121     103.631  91.144  80.197  1.00  0.00           H  
ATOM   1914  CD1 ILE   121     104.876  89.802  81.324  1.00  0.00           C  
ATOM   1915 HD11 ILE   121     105.260  90.611  81.943  1.00  0.00           H  
ATOM   1916 HD12 ILE   121     104.061  89.308  81.851  1.00  0.00           H  
ATOM   1917 HD13 ILE   121     105.687  89.092  81.163  1.00  0.00           H  
ATOM   1918  C   ILE   121     104.257  87.088  77.729  1.00  0.00           C  
ATOM   1919  O   ILE   121     103.292  86.388  77.994  1.00  0.00           O  
ATOM   1920  N   GLY   122     104.979  86.838  76.640  1.00  0.00           N  
ATOM   1921  H   GLY   122     105.803  87.402  76.485  1.00  0.00           H  
ATOM   1922  CA  GLY   122     104.580  85.961  75.550  1.00  0.00           C  
ATOM   1923  HA2 GLY   122     103.497  85.948  75.455  1.00  0.00           H  
ATOM   1924  HA3 GLY   122     104.984  86.376  74.626  1.00  0.00           H  
ATOM   1925  C   GLY   122     105.107  84.537  75.695  1.00  0.00           C  
ATOM   1926  O   GLY   122     104.324  83.582  75.735  1.00  0.00           O  
ATOM   1927  N   ALA   123     106.424  84.398  75.878  1.00  0.00           N  
ATOM   1928  H   ALA   123     107.018  85.216  75.852  1.00  0.00           H  
ATOM   1929  CA  ALA   123     107.024  83.146  76.338  1.00  0.00           C  
ATOM   1930  HA  ALA   123     106.820  82.370  75.597  1.00  0.00           H  
ATOM   1931  CB  ALA   123     108.543  83.333  76.434  1.00  0.00           C  
ATOM   1932  HB1 ALA   123     109.008  82.396  76.740  1.00  0.00           H  
ATOM   1933  HB2 ALA   123     108.941  83.626  75.462  1.00  0.00           H  
ATOM   1934  HB3 ALA   123     108.780  84.105  77.167  1.00  0.00           H  
ATOM   1935  C   ALA   123     106.406  82.705  77.686  1.00  0.00           C  
ATOM   1936  O   ALA   123     106.047  81.536  77.888  1.00  0.00           O  
ATOM   1937  N   GLY   124     106.188  83.679  78.577  1.00  0.00           N  
ATOM   1938  H   GLY   124     106.481  84.622  78.358  1.00  0.00           H  
ATOM   1939  CA  GLY   124     105.498  83.475  79.842  1.00  0.00           C  
ATOM   1940  HA2 GLY   124     106.070  82.778  80.452  1.00  0.00           H  
ATOM   1941  HA3 GLY   124     105.465  84.432  80.363  1.00  0.00           H  
ATOM   1942  C   GLY   124     104.061  82.967  79.699  1.00  0.00           C  
ATOM   1943  O   GLY   124     103.705  82.016  80.394  1.00  0.00           O  
ATOM   1944  N   VAL   125     103.229  83.531  78.808  1.00  0.00           N  
ATOM   1945  H   VAL   125     103.528  84.317  78.246  1.00  0.00           H  
ATOM   1946  CA  VAL   125     101.864  83.005  78.639  1.00  0.00           C  
ATOM   1947  HA  VAL   125     101.504  82.795  79.647  1.00  0.00           H  
ATOM   1948  CB  VAL   125     100.794  83.948  78.053  1.00  0.00           C  
ATOM   1949  HB  VAL   125      99.875  83.368  78.004  1.00  0.00           H  
ATOM   1950  CG1 VAL   125     100.464  85.112  78.995  1.00  0.00           C  
ATOM   1951 HG11 VAL   125      99.764  85.795  78.515  1.00  0.00           H  
ATOM   1952 HG12 VAL   125     100.000  84.723  79.902  1.00  0.00           H  
ATOM   1953 HG13 VAL   125     101.360  85.657  79.280  1.00  0.00           H  
ATOM   1954  CG2 VAL   125     101.040  84.385  76.612  1.00  0.00           C  
ATOM   1955 HG21 VAL   125     101.927  84.999  76.542  1.00  0.00           H  
ATOM   1956 HG22 VAL   125     101.161  83.515  75.967  1.00  0.00           H  
ATOM   1957 HG23 VAL   125     100.181  84.950  76.255  1.00  0.00           H  
ATOM   1958  C   VAL   125     101.790  81.676  77.912  1.00  0.00           C  
ATOM   1959  O   VAL   125     100.890  80.908  78.227  1.00  0.00           O  
ATOM   1960  N   LEU   126     102.721  81.352  77.009  1.00  0.00           N  
ATOM   1961  H   LEU   126     103.434  82.029  76.770  1.00  0.00           H  
ATOM   1962  CA  LEU   126     102.872  79.984  76.492  1.00  0.00           C  
ATOM   1963  HA  LEU   126     101.984  79.724  75.916  1.00  0.00           H  
ATOM   1964  CB  LEU   126     104.110  79.982  75.559  1.00  0.00           C  
ATOM   1965  HB2 LEU   126     103.983  80.731  74.779  1.00  0.00           H  
ATOM   1966  HB3 LEU   126     104.959  80.310  76.146  1.00  0.00           H  
ATOM   1967  CG  LEU   126     104.503  78.640  74.912  1.00  0.00           C  
ATOM   1968  HG  LEU   126     104.362  77.827  75.625  1.00  0.00           H  
ATOM   1969  CD1 LEU   126     103.704  78.344  73.644  1.00  0.00           C  
ATOM   1970 HD11 LEU   126     103.952  77.351  73.269  1.00  0.00           H  
ATOM   1971 HD12 LEU   126     102.645  78.376  73.862  1.00  0.00           H  
ATOM   1972 HD13 LEU   126     103.922  79.085  72.874  1.00  0.00           H  
ATOM   1973  CD2 LEU   126     105.981  78.679  74.513  1.00  0.00           C  
ATOM   1974 HD21 LEU   126     106.266  77.735  74.046  1.00  0.00           H  
ATOM   1975 HD22 LEU   126     106.164  79.497  73.815  1.00  0.00           H  
ATOM   1976 HD23 LEU   126     106.600  78.823  75.400  1.00  0.00           H  
ATOM   1977  C   LEU   126     103.039  79.002  77.656  1.00  0.00           C  
ATOM   1978  O   LEU   126     102.215  78.097  77.837  1.00  0.00           O  
ATOM   1979  N   VAL   127     104.083  79.206  78.476  1.00  0.00           N  
ATOM   1980  H   VAL   127     104.724  79.972  78.322  1.00  0.00           H  
ATOM   1981  CA  VAL   127     104.365  78.223  79.536  1.00  0.00           C  
ATOM   1982  HA  VAL   127     104.361  77.247  79.048  1.00  0.00           H  
ATOM   1983  CB  VAL   127     105.763  78.354  80.169  1.00  0.00           C  
ATOM   1984  HB  VAL   127     105.874  77.546  80.894  1.00  0.00           H  
ATOM   1985  CG1 VAL   127     106.850  78.163  79.102  1.00  0.00           C  
ATOM   1986 HG11 VAL   127     107.833  78.155  79.575  1.00  0.00           H  
ATOM   1987 HG12 VAL   127     106.702  77.212  78.591  1.00  0.00           H  
ATOM   1988 HG13 VAL   127     106.818  78.970  78.370  1.00  0.00           H  
ATOM   1989  CG2 VAL   127     106.017  79.672  80.903  1.00  0.00           C  
ATOM   1990 HG21 VAL   127     107.020  79.669  81.332  1.00  0.00           H  
ATOM   1991 HG22 VAL   127     105.931  80.506  80.215  1.00  0.00           H  
ATOM   1992 HG23 VAL   127     105.300  79.796  81.713  1.00  0.00           H  
ATOM   1993  C   VAL   127     103.254  78.149  80.596  1.00  0.00           C  
ATOM   1994  O   VAL   127     102.840  77.058  81.001  1.00  0.00           O  
ATOM   1995  N   ALA   128     102.685  79.293  80.986  1.00  0.00           N  
ATOM   1996  H   ALA   128     103.022  80.165  80.603  1.00  0.00           H  
ATOM   1997  CA  ALA   128     101.612  79.354  81.972  1.00  0.00           C  
ATOM   1998  HA  ALA   128     101.938  78.821  82.866  1.00  0.00           H  
ATOM   1999  CB  ALA   128     101.382  80.824  82.354  1.00  0.00           C  
ATOM   2000  HB1 ALA   128     100.610  80.886  83.121  1.00  0.00           H  
ATOM   2001  HB2 ALA   128     102.304  81.252  82.749  1.00  0.00           H  
ATOM   2002  HB3 ALA   128     101.063  81.395  81.482  1.00  0.00           H  
ATOM   2003  C   ALA   128     100.305  78.716  81.481  1.00  0.00           C  
ATOM   2004  O   ALA   128      99.714  77.925  82.213  1.00  0.00           O  
ATOM   2005  N   ALA   129      99.884  79.026  80.249  1.00  0.00           N  
ATOM   2006  H   ALA   129     100.435  79.673  79.701  1.00  0.00           H  
ATOM   2007  CA  ALA   129      98.698  78.466  79.613  1.00  0.00           C  
ATOM   2008  HA  ALA   129      97.820  78.739  80.189  1.00  0.00           H  
ATOM   2009  CB  ALA   129      98.528  79.081  78.217  1.00  0.00           C  
ATOM   2010  HB1 ALA   129      97.671  78.635  77.716  1.00  0.00           H  
ATOM   2011  HB2 ALA   129      98.362  80.152  78.297  1.00  0.00           H  
ATOM   2012  HB3 ALA   129      99.417  78.892  77.616  1.00  0.00           H  
ATOM   2013  C   ALA   129      98.798  76.940  79.496  1.00  0.00           C  
ATOM   2014  O   ALA   129      97.875  76.217  79.886  1.00  0.00           O  
ATOM   2015  N   TYR   130      99.946  76.455  79.010  1.00  0.00           N  
ATOM   2016  H   TYR   130     100.672  77.095  78.717  1.00  0.00           H  
ATOM   2017  CA  TYR   130     100.221  75.026  78.946  1.00  0.00           C  
ATOM   2018  HA  TYR   130      99.500  74.560  78.275  1.00  0.00           H  
ATOM   2019  CB  TYR   130     101.635  74.783  78.383  1.00  0.00           C  
ATOM   2020  HB2 TYR   130     101.631  74.968  77.311  1.00  0.00           H  
ATOM   2021  HB3 TYR   130     102.326  75.495  78.835  1.00  0.00           H  
ATOM   2022  CG  TYR   130     102.165  73.381  78.633  1.00  0.00           C  
ATOM   2023  CD1 TYR   130     101.729  72.301  77.843  1.00  0.00           C  
ATOM   2024  HD1 TYR   130     101.060  72.473  77.016  1.00  0.00           H  
ATOM   2025  CE1 TYR   130     102.148  70.990  78.142  1.00  0.00           C  
ATOM   2026  HE1 TYR   130     101.781  70.166  77.549  1.00  0.00           H  
ATOM   2027  CZ  TYR   130     103.018  70.756  79.229  1.00  0.00           C  
ATOM   2028  OH  TYR   130     103.419  69.494  79.535  1.00  0.00           O  
ATOM   2029  HH  TYR   130     104.003  69.469  80.295  1.00  0.00           H  
ATOM   2030  CE2 TYR   130     103.477  71.842  80.005  1.00  0.00           C  
ATOM   2031  HE2 TYR   130     104.141  71.672  80.839  1.00  0.00           H  
ATOM   2032  CD2 TYR   130     103.050  73.149  79.705  1.00  0.00           C  
ATOM   2033  HD2 TYR   130     103.403  73.975  80.304  1.00  0.00           H  
ATOM   2034  C   TYR   130     100.080  74.372  80.320  1.00  0.00           C  
ATOM   2035  O   TYR   130      99.397  73.356  80.439  1.00  0.00           O  
ATOM   2036  N   ILE   131     100.689  74.948  81.362  1.00  0.00           N  
ATOM   2037  H   ILE   131     101.231  75.791  81.223  1.00  0.00           H  
ATOM   2038  CA  ILE   131     100.611  74.381  82.711  1.00  0.00           C  
ATOM   2039  HA  ILE   131     100.911  73.337  82.637  1.00  0.00           H  
ATOM   2040  CB  ILE   131     101.611  75.088  83.665  1.00  0.00           C  
ATOM   2041  HB  ILE   131     101.481  76.165  83.546  1.00  0.00           H  
ATOM   2042  CG2 ILE   131     101.362  74.769  85.152  1.00  0.00           C  
ATOM   2043 HG21 ILE   131     102.146  75.214  85.766  1.00  0.00           H  
ATOM   2044 HG22 ILE   131     100.411  75.192  85.472  1.00  0.00           H  
ATOM   2045 HG23 ILE   131     101.343  73.692  85.316  1.00  0.00           H  
ATOM   2046  CG1 ILE   131     103.086  74.758  83.330  1.00  0.00           C  
ATOM   2047 HG12 ILE   131     103.276  74.999  82.289  1.00  0.00           H  
ATOM   2048 HG13 ILE   131     103.730  75.406  83.926  1.00  0.00           H  
ATOM   2049  CD1 ILE   131     103.534  73.304  83.553  1.00  0.00           C  
ATOM   2050 HD11 ILE   131     104.561  73.194  83.207  1.00  0.00           H  
ATOM   2051 HD12 ILE   131     103.499  73.054  84.613  1.00  0.00           H  
ATOM   2052 HD13 ILE   131     102.906  72.611  82.994  1.00  0.00           H  
ATOM   2053  C   ILE   131      99.190  74.362  83.283  1.00  0.00           C  
ATOM   2054  O   ILE   131      98.802  73.358  83.880  1.00  0.00           O  
ATOM   2055  N   GLN   132      98.395  75.417  83.079  1.00  0.00           N  
ATOM   2056  H   GLN   132      98.744  76.222  82.577  1.00  0.00           H  
ATOM   2057  CA  GLN   132      97.013  75.434  83.547  1.00  0.00           C  
ATOM   2058  HA  GLN   132      97.046  75.133  84.595  1.00  0.00           H  
ATOM   2059  CB  GLN   132      96.386  76.842  83.566  1.00  0.00           C  
ATOM   2060  HB2 GLN   132      95.383  76.761  83.985  1.00  0.00           H  
ATOM   2061  HB3 GLN   132      96.980  77.474  84.227  1.00  0.00           H  
ATOM   2062  CG  GLN   132      96.296  77.522  82.200  1.00  0.00           C  
ATOM   2063  HG2 GLN   132      97.302  77.610  81.828  1.00  0.00           H  
ATOM   2064  HG3 GLN   132      95.704  76.922  81.513  1.00  0.00           H  
ATOM   2065  CD  GLN   132      95.683  78.910  82.243  1.00  0.00           C  
ATOM   2066  OE1 GLN   132      96.330  79.913  81.999  1.00  0.00           O  
ATOM   2067  NE2 GLN   132      94.406  79.003  82.525  1.00  0.00           N  
ATOM   2068 HE21 GLN   132      93.973  79.913  82.565  1.00  0.00           H  
ATOM   2069 HE22 GLN   132      93.864  78.172  82.700  1.00  0.00           H  
ATOM   2070  C   GLN   132      96.152  74.390  82.839  1.00  0.00           C  
ATOM   2071  O   GLN   132      95.606  73.529  83.529  1.00  0.00           O  
ATOM   2072  N   VAL   133      96.050  74.388  81.502  1.00  0.00           N  
ATOM   2073  H   VAL   133      96.533  75.071  80.933  1.00  0.00           H  
ATOM   2074  CA  VAL   133      95.152  73.400  80.866  1.00  0.00           C  
ATOM   2075  HA  VAL   133      94.241  73.393  81.466  1.00  0.00           H  
ATOM   2076  CB  VAL   133      94.677  73.756  79.448  1.00  0.00           C  
ATOM   2077  HB  VAL   133      94.295  72.850  78.976  1.00  0.00           H  
ATOM   2078  CG1 VAL   133      93.535  74.779  79.490  1.00  0.00           C  
ATOM   2079 HG11 VAL   133      93.203  75.004  78.476  1.00  0.00           H  
ATOM   2080 HG12 VAL   133      92.693  74.366  80.046  1.00  0.00           H  
ATOM   2081 HG13 VAL   133      93.863  75.700  79.975  1.00  0.00           H  
ATOM   2082  CG2 VAL   133      95.792  74.319  78.578  1.00  0.00           C  
ATOM   2083 HG21 VAL   133      95.559  74.106  77.536  1.00  0.00           H  
ATOM   2084 HG22 VAL   133      95.864  75.395  78.709  1.00  0.00           H  
ATOM   2085 HG23 VAL   133      96.744  73.870  78.852  1.00  0.00           H  
ATOM   2086  C   VAL   133      95.663  71.956  80.961  1.00  0.00           C  
ATOM   2087  O   VAL   133      94.861  71.031  81.085  1.00  0.00           O  
ATOM   2088  N   SER   134      96.983  71.745  81.043  1.00  0.00           N  
ATOM   2089  H   SER   134      97.627  72.521  80.982  1.00  0.00           H  
ATOM   2090  CA  SER   134      97.518  70.397  81.260  1.00  0.00           C  
ATOM   2091  HA  SER   134      96.946  69.736  80.606  1.00  0.00           H  
ATOM   2092  CB  SER   134      98.975  70.221  80.808  1.00  0.00           C  
ATOM   2093  HB2 SER   134      99.221  69.159  80.838  1.00  0.00           H  
ATOM   2094  HB3 SER   134      99.076  70.565  79.778  1.00  0.00           H  
ATOM   2095  OG  SER   134      99.899  70.917  81.620  1.00  0.00           O  
ATOM   2096  HG  SER   134      99.851  71.850  81.385  1.00  0.00           H  
ATOM   2097  C   SER   134      97.326  69.869  82.668  1.00  0.00           C  
ATOM   2098  O   SER   134      96.944  68.707  82.783  1.00  0.00           O  
ATOM   2099  N   PHE   135      97.470  70.689  83.721  1.00  0.00           N  
ATOM   2100  H   PHE   135      97.786  71.640  83.580  1.00  0.00           H  
ATOM   2101  CA  PHE   135      96.927  70.319  85.027  1.00  0.00           C  
ATOM   2102  HA  PHE   135      97.469  69.443  85.387  1.00  0.00           H  
ATOM   2103  CB  PHE   135      97.066  71.428  86.093  1.00  0.00           C  
ATOM   2104  HB2 PHE   135      98.002  71.299  86.632  1.00  0.00           H  
ATOM   2105  HB3 PHE   135      97.128  72.381  85.571  1.00  0.00           H  
ATOM   2106  CG  PHE   135      95.911  71.534  87.097  1.00  0.00           C  
ATOM   2107  CD1 PHE   135      95.315  70.408  87.712  1.00  0.00           C  
ATOM   2108  HD1 PHE   135      95.752  69.433  87.583  1.00  0.00           H  
ATOM   2109  CE1 PHE   135      94.078  70.537  88.378  1.00  0.00           C  
ATOM   2110  HE1 PHE   135      93.598  69.689  88.828  1.00  0.00           H  
ATOM   2111  CZ  PHE   135      93.534  71.804  88.613  1.00  0.00           C  
ATOM   2112  HZ  PHE   135      92.625  71.914  89.181  1.00  0.00           H  
ATOM   2113  CE2 PHE   135      94.252  72.930  88.200  1.00  0.00           C  
ATOM   2114  HE2 PHE   135      93.916  73.915  88.462  1.00  0.00           H  
ATOM   2115  CD2 PHE   135      95.343  72.790  87.343  1.00  0.00           C  
ATOM   2116  HD2 PHE   135      95.669  73.666  86.820  1.00  0.00           H  
ATOM   2117  C   PHE   135      95.468  69.924  84.892  1.00  0.00           C  
ATOM   2118  O   PHE   135      95.101  68.825  85.286  1.00  0.00           O  
ATOM   2119  N   TRP   136      94.632  70.844  84.425  1.00  0.00           N  
ATOM   2120  H   TRP   136      94.990  71.734  84.109  1.00  0.00           H  
ATOM   2121  CA  TRP   136      93.200  70.726  84.665  1.00  0.00           C  
ATOM   2122  HA  TRP   136      93.061  70.554  85.734  1.00  0.00           H  
ATOM   2123  CB  TRP   136      92.526  72.032  84.262  1.00  0.00           C  
ATOM   2124  HB2 TRP   136      93.200  72.679  83.703  1.00  0.00           H  
ATOM   2125  HB3 TRP   136      91.674  71.823  83.621  1.00  0.00           H  
ATOM   2126  CG  TRP   136      92.055  72.729  85.476  1.00  0.00           C  
ATOM   2127  CD1 TRP   136      91.166  72.191  86.331  1.00  0.00           C  
ATOM   2128  HD1 TRP   136      90.676  71.238  86.196  1.00  0.00           H  
ATOM   2129  NE1 TRP   136      90.928  73.066  87.351  1.00  0.00           N  
ATOM   2130  HE1 TRP   136      90.253  72.878  88.078  1.00  0.00           H  
ATOM   2131  CE2 TRP   136      91.710  74.191  87.249  1.00  0.00           C  
ATOM   2132  CZ2 TRP   136      91.859  75.330  88.049  1.00  0.00           C  
ATOM   2133  HZ2 TRP   136      91.254  75.464  88.930  1.00  0.00           H  
ATOM   2134  CH2 TRP   136      92.812  76.293  87.686  1.00  0.00           C  
ATOM   2135  HH2 TRP   136      92.885  77.213  88.242  1.00  0.00           H  
ATOM   2136  CZ3 TRP   136      93.685  76.049  86.615  1.00  0.00           C  
ATOM   2137  HZ3 TRP   136      94.438  76.774  86.362  1.00  0.00           H  
ATOM   2138  CE3 TRP   136      93.494  74.929  85.789  1.00  0.00           C  
ATOM   2139  HE3 TRP   136      94.116  74.799  84.924  1.00  0.00           H  
ATOM   2140  CD2 TRP   136      92.486  73.983  86.071  1.00  0.00           C  
ATOM   2141  C   TRP   136      92.600  69.540  83.945  1.00  0.00           C  
ATOM   2142  O   TRP   136      91.835  68.785  84.547  1.00  0.00           O  
ATOM   2143  N   CYS   137      93.032  69.293  82.712  1.00  0.00           N  
ATOM   2144  H   CYS   137      93.670  69.933  82.258  1.00  0.00           H  
ATOM   2145  CA  CYS   137      92.727  68.036  82.061  1.00  0.00           C  
ATOM   2146  HA  CYS   137      91.648  67.880  82.138  1.00  0.00           H  
ATOM   2147  CB  CYS   137      93.061  68.125  80.562  1.00  0.00           C  
ATOM   2148  HB2 CYS   137      93.927  68.763  80.390  1.00  0.00           H  
ATOM   2149  HB3 CYS   137      93.287  67.124  80.196  1.00  0.00           H  
ATOM   2150  SG  CYS   137      91.627  68.723  79.617  1.00  0.00           S  
ATOM   2151  HG  CYS   137      91.679  70.002  80.036  1.00  0.00           H  
ATOM   2152  C   CYS   137      93.379  66.788  82.687  1.00  0.00           C  
ATOM   2153  O   CYS   137      92.740  65.738  82.708  1.00  0.00           O  
ATOM   2154  N   LEU   138      94.609  66.851  83.209  1.00  0.00           N  
ATOM   2155  H   LEU   138      95.115  67.727  83.189  1.00  0.00           H  
ATOM   2156  CA  LEU   138      95.276  65.689  83.821  1.00  0.00           C  
ATOM   2157  HA  LEU   138      95.243  64.863  83.108  1.00  0.00           H  
ATOM   2158  CB  LEU   138      96.759  66.046  84.046  1.00  0.00           C  
ATOM   2159  HB2 LEU   138      97.201  66.130  83.052  1.00  0.00           H  
ATOM   2160  HB3 LEU   138      96.812  67.026  84.513  1.00  0.00           H  
ATOM   2161  CG  LEU   138      97.633  65.101  84.895  1.00  0.00           C  
ATOM   2162  HG  LEU   138      97.300  64.069  84.782  1.00  0.00           H  
ATOM   2163  CD1 LEU   138      99.082  65.205  84.411  1.00  0.00           C  
ATOM   2164 HD11 LEU   138      99.734  64.577  85.016  1.00  0.00           H  
ATOM   2165 HD12 LEU   138      99.150  64.871  83.376  1.00  0.00           H  
ATOM   2166 HD13 LEU   138      99.424  66.239  84.475  1.00  0.00           H  
ATOM   2167  CD2 LEU   138      97.631  65.503  86.380  1.00  0.00           C  
ATOM   2168 HD21 LEU   138      98.441  65.004  86.908  1.00  0.00           H  
ATOM   2169 HD22 LEU   138      97.774  66.578  86.488  1.00  0.00           H  
ATOM   2170 HD23 LEU   138      96.697  65.212  86.853  1.00  0.00           H  
ATOM   2171  C   LEU   138      94.585  65.218  85.099  1.00  0.00           C  
ATOM   2172  O   LEU   138      94.278  64.036  85.249  1.00  0.00           O  
ATOM   2173  N   ALA   139      94.337  66.141  86.014  1.00  0.00           N  
ATOM   2174  H   ALA   139      94.609  67.091  85.804  1.00  0.00           H  
ATOM   2175  CA  ALA   139      93.727  65.922  87.306  1.00  0.00           C  
ATOM   2176  HA  ALA   139      94.198  65.052  87.767  1.00  0.00           H  
ATOM   2177  CB  ALA   139      94.017  67.134  88.175  1.00  0.00           C  
ATOM   2178  HB1 ALA   139      93.727  66.926  89.205  1.00  0.00           H  
ATOM   2179  HB2 ALA   139      95.079  67.375  88.141  1.00  0.00           H  
ATOM   2180  HB3 ALA   139      93.427  67.955  87.781  1.00  0.00           H  
ATOM   2181  C   ALA   139      92.223  65.666  87.192  1.00  0.00           C  
ATOM   2182  O   ALA   139      91.732  64.744  87.847  1.00  0.00           O  
ATOM   2183  N   ALA   140      91.494  66.403  86.348  1.00  0.00           N  
ATOM   2184  H   ALA   140      91.916  67.151  85.813  1.00  0.00           H  
ATOM   2185  CA  ALA   140      90.128  66.006  86.037  1.00  0.00           C  
ATOM   2186  HA  ALA   140      89.553  66.010  86.965  1.00  0.00           H  
ATOM   2187  CB  ALA   140      89.468  67.000  85.079  1.00  0.00           C  
ATOM   2188  HB1 ALA   140      88.425  66.720  84.926  1.00  0.00           H  
ATOM   2189  HB2 ALA   140      89.504  68.001  85.505  1.00  0.00           H  
ATOM   2190  HB3 ALA   140      89.977  66.991  84.115  1.00  0.00           H  
ATOM   2191  C   ALA   140      90.090  64.592  85.458  1.00  0.00           C  
ATOM   2192  O   ALA   140      89.296  63.791  85.915  1.00  0.00           O  
ATOM   2193  N   GLY   141      90.987  64.235  84.537  1.00  0.00           N  
ATOM   2194  H   GLY   141      91.651  64.916  84.193  1.00  0.00           H  
ATOM   2195  CA  GLY   141      90.966  62.923  83.900  1.00  0.00           C  
ATOM   2196  HA2 GLY   141      89.983  62.764  83.458  1.00  0.00           H  
ATOM   2197  HA3 GLY   141      91.696  62.940  83.090  1.00  0.00           H  
ATOM   2198  C   GLY   141      91.298  61.733  84.803  1.00  0.00           C  
ATOM   2199  O   GLY   141      90.608  60.715  84.768  1.00  0.00           O  
ATOM   2200  N   ARG   142      92.308  61.869  85.668  1.00  0.00           N  
ATOM   2201  H   ARG   142      92.853  62.721  85.641  1.00  0.00           H  
ATOM   2202  CA  ARG   142      92.612  60.900  86.734  1.00  0.00           C  
ATOM   2203  HA  ARG   142      92.803  59.926  86.281  1.00  0.00           H  
ATOM   2204  CB  ARG   142      93.872  61.342  87.497  1.00  0.00           C  
ATOM   2205  HB2 ARG   142      93.748  62.383  87.804  1.00  0.00           H  
ATOM   2206  HB3 ARG   142      93.969  60.735  88.399  1.00  0.00           H  
ATOM   2207  CG  ARG   142      95.167  61.197  86.680  1.00  0.00           C  
ATOM   2208  HG2 ARG   142      95.385  60.140  86.527  1.00  0.00           H  
ATOM   2209  HG3 ARG   142      95.070  61.680  85.709  1.00  0.00           H  
ATOM   2210  CD  ARG   142      96.301  61.853  87.472  1.00  0.00           C  
ATOM   2211  HD2 ARG   142      96.030  62.890  87.675  1.00  0.00           H  
ATOM   2212  HD3 ARG   142      96.411  61.320  88.418  1.00  0.00           H  
ATOM   2213  NE  ARG   142      97.593  61.840  86.765  1.00  0.00           N  
ATOM   2214  HE  ARG   142      97.601  61.476  85.824  1.00  0.00           H  
ATOM   2215  CZ  ARG   142      98.725  62.299  87.273  1.00  0.00           C  
ATOM   2216  NH1 ARG   142      98.799  62.788  88.481  1.00  0.00           N  
ATOM   2217 HH11 ARG   142      97.962  62.856  89.047  1.00  0.00           H  
ATOM   2218 HH12 ARG   142      99.677  63.124  88.843  1.00  0.00           H  
ATOM   2219  NH2 ARG   142      99.822  62.269  86.567  1.00  0.00           N  
ATOM   2220 HH21 ARG   142      99.810  61.900  85.629  1.00  0.00           H  
ATOM   2221 HH22 ARG   142     100.680  62.633  86.952  1.00  0.00           H  
ATOM   2222  C   ARG   142      91.432  60.746  87.701  1.00  0.00           C  
ATOM   2223  O   ARG   142      90.986  59.623  87.992  1.00  0.00           O  
ATOM   2224  N   GLN   143      90.915  61.877  88.188  1.00  0.00           N  
ATOM   2225  H   GLN   143      91.294  62.770  87.903  1.00  0.00           H  
ATOM   2226  CA  GLN   143      89.768  61.864  89.088  1.00  0.00           C  
ATOM   2227  HA  GLN   143      90.024  61.247  89.944  1.00  0.00           H  
ATOM   2228  CB  GLN   143      89.442  63.260  89.643  1.00  0.00           C  
ATOM   2229  HB2 GLN   143      89.368  63.987  88.834  1.00  0.00           H  
ATOM   2230  HB3 GLN   143      88.470  63.203  90.135  1.00  0.00           H  
ATOM   2231  CG  GLN   143      90.470  63.720  90.691  1.00  0.00           C  
ATOM   2232  HG2 GLN   143      90.736  62.872  91.325  1.00  0.00           H  
ATOM   2233  HG3 GLN   143      91.379  64.072  90.210  1.00  0.00           H  
ATOM   2234  CD  GLN   143      89.905  64.812  91.588  1.00  0.00           C  
ATOM   2235  OE1 GLN   143      89.613  64.574  92.751  1.00  0.00           O  
ATOM   2236  NE2 GLN   143      89.703  66.023  91.108  1.00  0.00           N  
ATOM   2237 HE21 GLN   143      89.923  66.227  90.143  1.00  0.00           H  
ATOM   2238 HE22 GLN   143      89.298  66.730  91.703  1.00  0.00           H  
ATOM   2239  C   GLN   143      88.520  61.221  88.479  1.00  0.00           C  
ATOM   2240  O   GLN   143      87.836  60.470  89.162  1.00  0.00           O  
ATOM   2241  N   ILE   144      88.251  61.438  87.198  1.00  0.00           N  
ATOM   2242  H   ILE   144      88.856  62.059  86.679  1.00  0.00           H  
ATOM   2243  CA  ILE   144      87.084  60.918  86.495  1.00  0.00           C  
ATOM   2244  HA  ILE   144      86.239  60.952  87.175  1.00  0.00           H  
ATOM   2245  CB  ILE   144      86.759  61.823  85.290  1.00  0.00           C  
ATOM   2246  HB  ILE   144      87.677  61.978  84.720  1.00  0.00           H  
ATOM   2247  CG2 ILE   144      85.729  61.203  84.327  1.00  0.00           C  
ATOM   2248 HG21 ILE   144      85.402  61.935  83.595  1.00  0.00           H  
ATOM   2249 HG22 ILE   144      86.177  60.366  83.793  1.00  0.00           H  
ATOM   2250 HG23 ILE   144      84.860  60.845  84.880  1.00  0.00           H  
ATOM   2251  CG1 ILE   144      86.282  63.197  85.815  1.00  0.00           C  
ATOM   2252 HG12 ILE   144      86.961  63.575  86.575  1.00  0.00           H  
ATOM   2253 HG13 ILE   144      86.322  63.901  84.992  1.00  0.00           H  
ATOM   2254  CD1 ILE   144      84.884  63.226  86.435  1.00  0.00           C  
ATOM   2255 HD11 ILE   144      84.685  64.230  86.806  1.00  0.00           H  
ATOM   2256 HD12 ILE   144      84.143  62.969  85.680  1.00  0.00           H  
ATOM   2257 HD13 ILE   144      84.808  62.534  87.272  1.00  0.00           H  
ATOM   2258  C   ILE   144      87.268  59.454  86.107  1.00  0.00           C  
ATOM   2259  O   ILE   144      86.293  58.713  86.070  1.00  0.00           O  
ATOM   2260  N   HIE   145      88.496  58.968  85.914  1.00  0.00           N  
ATOM   2261  H   HIE   145      89.290  59.592  85.939  1.00  0.00           H  
ATOM   2262  CA  HIE   145      88.745  57.529  85.790  1.00  0.00           C  
ATOM   2263  HA  HIE   145      88.090  57.143  85.007  1.00  0.00           H  
ATOM   2264  CB  HIE   145      90.199  57.304  85.339  1.00  0.00           C  
ATOM   2265  HB2 HIE   145      90.407  57.974  84.504  1.00  0.00           H  
ATOM   2266  HB3 HIE   145      90.875  57.573  86.151  1.00  0.00           H  
ATOM   2267  CG  HIE   145      90.531  55.904  84.869  1.00  0.00           C  
ATOM   2268  ND1 HIE   145      89.668  55.024  84.198  1.00  0.00           N  
ATOM   2269  CE1 HIE   145      90.443  54.043  83.704  1.00  0.00           C  
ATOM   2270  HE1 HIE   145      90.092  53.218  83.101  1.00  0.00           H  
ATOM   2271  NE2 HIE   145      91.708  54.198  84.120  1.00  0.00           N  
ATOM   2272  HE2 HIE   145      92.486  53.604  83.867  1.00  0.00           H  
ATOM   2273  CD2 HIE   145      91.786  55.371  84.838  1.00  0.00           C  
ATOM   2274  HD2 HIE   145      92.687  55.839  85.208  1.00  0.00           H  
ATOM   2275  C   HIE   145      88.432  56.771  87.090  1.00  0.00           C  
ATOM   2276  O   HIE   145      87.751  55.723  87.083  1.00  0.00           O  
ATOM   2277  N   LYS   146      88.899  57.332  88.217  1.00  0.00           N  
ATOM   2278  H   LYS   146      89.441  58.184  88.157  1.00  0.00           H  
ATOM   2279  CA  LYS   146      88.596  56.807  89.560  1.00  0.00           C  
ATOM   2280  HA  LYS   146      88.919  55.766  89.605  1.00  0.00           H  
ATOM   2281  CB  LYS   146      89.406  57.601  90.608  1.00  0.00           C  
ATOM   2282  HB2 LYS   146      89.282  58.670  90.434  1.00  0.00           H  
ATOM   2283  HB3 LYS   146      89.020  57.372  91.603  1.00  0.00           H  
ATOM   2284  CG  LYS   146      90.903  57.237  90.576  1.00  0.00           C  
ATOM   2285  HG2 LYS   146      91.005  56.201  90.900  1.00  0.00           H  
ATOM   2286  HG3 LYS   146      91.287  57.307  89.557  1.00  0.00           H  
ATOM   2287  CD  LYS   146      91.771  58.118  91.495  1.00  0.00           C  
ATOM   2288  HD2 LYS   146      91.264  58.260  92.451  1.00  0.00           H  
ATOM   2289  HD3 LYS   146      92.714  57.602  91.678  1.00  0.00           H  
ATOM   2290  CE  LYS   146      92.084  59.480  90.856  1.00  0.00           C  
ATOM   2291  HE2 LYS   146      92.630  59.321  89.926  1.00  0.00           H  
ATOM   2292  HE3 LYS   146      91.144  59.978  90.635  1.00  0.00           H  
ATOM   2293  NZ  LYS   146      92.889  60.335  91.759  1.00  0.00           N  
ATOM   2294  HZ1 LYS   146      93.125  61.207  91.304  1.00  0.00           H  
ATOM   2295  HZ2 LYS   146      92.373  60.523  92.607  1.00  0.00           H  
ATOM   2296  HZ3 LYS   146      93.746  59.858  91.993  1.00  0.00           H  
ATOM   2297  C   LYS   146      87.102  56.831  89.872  1.00  0.00           C  
ATOM   2298  O   LYS   146      86.550  55.784  90.194  1.00  0.00           O  
ATOM   2299  N   ILE   147      86.436  57.962  89.665  1.00  0.00           N  
ATOM   2300  H   ILE   147      86.958  58.779  89.381  1.00  0.00           H  
ATOM   2301  CA  ILE   147      84.985  58.108  89.785  1.00  0.00           C  
ATOM   2302  HA  ILE   147      84.714  57.872  90.814  1.00  0.00           H  
ATOM   2303  CB  ILE   147      84.576  59.577  89.510  1.00  0.00           C  
ATOM   2304  HB  ILE   147      85.114  59.895  88.621  1.00  0.00           H  
ATOM   2305  CG2 ILE   147      83.084  59.751  89.187  1.00  0.00           C  
ATOM   2306 HG21 ILE   147      82.855  60.808  89.044  1.00  0.00           H  
ATOM   2307 HG22 ILE   147      82.840  59.216  88.273  1.00  0.00           H  
ATOM   2308 HG23 ILE   147      82.468  59.353  89.993  1.00  0.00           H  
ATOM   2309  CG1 ILE   147      84.978  60.533  90.660  1.00  0.00           C  
ATOM   2310 HG12 ILE   147      86.024  60.374  90.914  1.00  0.00           H  
ATOM   2311 HG13 ILE   147      84.884  61.559  90.301  1.00  0.00           H  
ATOM   2312  CD1 ILE   147      84.169  60.412  91.961  1.00  0.00           C  
ATOM   2313 HD11 ILE   147      84.556  61.132  92.681  1.00  0.00           H  
ATOM   2314 HD12 ILE   147      83.119  60.643  91.785  1.00  0.00           H  
ATOM   2315 HD13 ILE   147      84.259  59.409  92.376  1.00  0.00           H  
ATOM   2316  C   ILE   147      84.245  57.104  88.903  1.00  0.00           C  
ATOM   2317  O   ILE   147      83.372  56.410  89.392  1.00  0.00           O  
ATOM   2318  N   ARG   148      84.588  56.957  87.621  1.00  0.00           N  
ATOM   2319  H   ARG   148      85.328  57.530  87.243  1.00  0.00           H  
ATOM   2320  CA  ARG   148      83.879  56.056  86.698  1.00  0.00           C  
ATOM   2321  HA  ARG   148      82.826  56.338  86.760  1.00  0.00           H  
ATOM   2322  CB  ARG   148      84.314  56.342  85.238  1.00  0.00           C  
ATOM   2323  HB2 ARG   148      84.224  57.413  85.056  1.00  0.00           H  
ATOM   2324  HB3 ARG   148      85.358  56.054  85.105  1.00  0.00           H  
ATOM   2325  CG  ARG   148      83.447  55.613  84.193  1.00  0.00           C  
ATOM   2326  HG2 ARG   148      83.651  54.549  84.302  1.00  0.00           H  
ATOM   2327  HG3 ARG   148      82.394  55.781  84.419  1.00  0.00           H  
ATOM   2328  CD  ARG   148      83.701  55.987  82.714  1.00  0.00           C  
ATOM   2329  HD2 ARG   148      84.775  56.018  82.530  1.00  0.00           H  
ATOM   2330  HD3 ARG   148      83.271  55.198  82.097  1.00  0.00           H  
ATOM   2331  NE  ARG   148      83.092  57.282  82.317  1.00  0.00           N  
ATOM   2332  HE  ARG   148      82.955  57.944  83.066  1.00  0.00           H  
ATOM   2333  CZ  ARG   148      82.686  57.667  81.106  1.00  0.00           C  
ATOM   2334  NH1 ARG   148      82.793  56.894  80.061  1.00  0.00           N  
ATOM   2335 HH11 ARG   148      83.175  55.966  80.161  1.00  0.00           H  
ATOM   2336 HH12 ARG   148      82.459  57.203  79.162  1.00  0.00           H  
ATOM   2337  NH2 ARG   148      82.166  58.850  80.919  1.00  0.00           N  
ATOM   2338 HH21 ARG   148      81.864  59.130  79.997  1.00  0.00           H  
ATOM   2339 HH22 ARG   148      82.044  59.485  81.690  1.00  0.00           H  
ATOM   2340  C   ARG   148      83.940  54.593  87.122  1.00  0.00           C  
ATOM   2341  O   ARG   148      82.900  53.918  87.097  1.00  0.00           O  
ATOM   2342  N   LYS   149      85.113  54.104  87.564  1.00  0.00           N  
ATOM   2343  H   LYS   149      85.935  54.692  87.606  1.00  0.00           H  
ATOM   2344  CA  LYS   149      85.166  52.722  88.101  1.00  0.00           C  
ATOM   2345  HA  LYS   149      84.586  52.104  87.414  1.00  0.00           H  
ATOM   2346  CB  LYS   149      86.577  52.122  88.066  1.00  0.00           C  
ATOM   2347  HB2 LYS   149      86.505  51.065  88.329  1.00  0.00           H  
ATOM   2348  HB3 LYS   149      86.921  52.168  87.035  1.00  0.00           H  
ATOM   2349  CG  LYS   149      87.601  52.780  89.007  1.00  0.00           C  
ATOM   2350  HG2 LYS   149      87.572  53.860  88.896  1.00  0.00           H  
ATOM   2351  HG3 LYS   149      87.330  52.537  90.035  1.00  0.00           H  
ATOM   2352  CD  LYS   149      89.038  52.291  88.756  1.00  0.00           C  
ATOM   2353  HD2 LYS   149      89.583  52.339  89.699  1.00  0.00           H  
ATOM   2354  HD3 LYS   149      89.022  51.246  88.438  1.00  0.00           H  
ATOM   2355  CE  LYS   149      89.820  53.132  87.731  1.00  0.00           C  
ATOM   2356  HE2 LYS   149      89.988  54.126  88.151  1.00  0.00           H  
ATOM   2357  HE3 LYS   149      90.789  52.663  87.557  1.00  0.00           H  
ATOM   2358  NZ  LYS   149      89.108  53.280  86.440  1.00  0.00           N  
ATOM   2359  HZ1 LYS   149      89.686  53.797  85.793  1.00  0.00           H  
ATOM   2360  HZ2 LYS   149      88.899  52.370  86.056  1.00  0.00           H  
ATOM   2361  HZ3 LYS   149      88.249  53.794  86.583  1.00  0.00           H  
ATOM   2362  C   LYS   149      84.496  52.560  89.460  1.00  0.00           C  
ATOM   2363  O   LYS   149      83.767  51.588  89.604  1.00  0.00           O  
ATOM   2364  N   GLN   150      84.670  53.499  90.394  1.00  0.00           N  
ATOM   2365  H   GLN   150      85.268  54.290  90.203  1.00  0.00           H  
ATOM   2366  CA  GLN   150      84.033  53.423  91.710  1.00  0.00           C  
ATOM   2367  HA  GLN   150      84.273  52.449  92.133  1.00  0.00           H  
ATOM   2368  CB  GLN   150      84.577  54.520  92.642  1.00  0.00           C  
ATOM   2369  HB2 GLN   150      84.554  55.486  92.135  1.00  0.00           H  
ATOM   2370  HB3 GLN   150      83.931  54.589  93.520  1.00  0.00           H  
ATOM   2371  CG  GLN   150      86.006  54.218  93.125  1.00  0.00           C  
ATOM   2372  HG2 GLN   150      86.698  54.267  92.285  1.00  0.00           H  
ATOM   2373  HG3 GLN   150      86.300  54.971  93.855  1.00  0.00           H  
ATOM   2374  CD  GLN   150      86.099  52.836  93.760  1.00  0.00           C  
ATOM   2375  OE1 GLN   150      86.710  51.921  93.233  1.00  0.00           O  
ATOM   2376  NE2 GLN   150      85.443  52.616  94.875  1.00  0.00           N  
ATOM   2377 HE21 GLN   150      84.936  53.366  95.322  1.00  0.00           H  
ATOM   2378 HE22 GLN   150      85.440  51.686  95.262  1.00  0.00           H  
ATOM   2379  C   GLN   150      82.515  53.477  91.644  1.00  0.00           C  
ATOM   2380  O   GLN   150      81.842  52.770  92.374  1.00  0.00           O  
ATOM   2381  N   PHE   151      81.977  54.246  90.711  1.00  0.00           N  
ATOM   2382  H   PHE   151      82.600  54.810  90.151  1.00  0.00           H  
ATOM   2383  CA  PHE   151      80.567  54.322  90.379  1.00  0.00           C  
ATOM   2384  HA  PHE   151      80.016  54.507  91.299  1.00  0.00           H  
ATOM   2385  CB  PHE   151      80.416  55.528  89.440  1.00  0.00           C  
ATOM   2386  HB2 PHE   151      80.914  56.374  89.910  1.00  0.00           H  
ATOM   2387  HB3 PHE   151      80.950  55.310  88.514  1.00  0.00           H  
ATOM   2388  CG  PHE   151      79.039  56.034  89.078  1.00  0.00           C  
ATOM   2389  CD1 PHE   151      77.880  55.674  89.795  1.00  0.00           C  
ATOM   2390  HD1 PHE   151      77.920  54.962  90.605  1.00  0.00           H  
ATOM   2391  CE1 PHE   151      76.646  56.249  89.455  1.00  0.00           C  
ATOM   2392  HE1 PHE   151      75.754  55.951  89.974  1.00  0.00           H  
ATOM   2393  CZ  PHE   151      76.563  57.195  88.422  1.00  0.00           C  
ATOM   2394  HZ  PHE   151      75.607  57.626  88.164  1.00  0.00           H  
ATOM   2395  CE2 PHE   151      77.716  57.556  87.707  1.00  0.00           C  
ATOM   2396  HE2 PHE   151      77.660  58.283  86.912  1.00  0.00           H  
ATOM   2397  CD2 PHE   151      78.948  56.973  88.032  1.00  0.00           C  
ATOM   2398  HD2 PHE   151      79.835  57.274  87.494  1.00  0.00           H  
ATOM   2399  C   PHE   151      80.051  53.025  89.766  1.00  0.00           C  
ATOM   2400  O   PHE   151      79.056  52.502  90.262  1.00  0.00           O  
ATOM   2401  N   PHE   152      80.726  52.435  88.767  1.00  0.00           N  
ATOM   2402  H   PHE   152      81.561  52.849  88.375  1.00  0.00           H  
ATOM   2403  CA  PHE   152      80.238  51.136  88.274  1.00  0.00           C  
ATOM   2404  HA  PHE   152      79.195  51.280  87.983  1.00  0.00           H  
ATOM   2405  CB  PHE   152      80.990  50.742  87.005  1.00  0.00           C  
ATOM   2406  HB2 PHE   152      80.897  51.562  86.293  1.00  0.00           H  
ATOM   2407  HB3 PHE   152      82.047  50.606  87.242  1.00  0.00           H  
ATOM   2408  CG  PHE   152      80.446  49.486  86.349  1.00  0.00           C  
ATOM   2409  CD1 PHE   152      79.178  49.504  85.736  1.00  0.00           C  
ATOM   2410  HD1 PHE   152      78.594  50.412  85.719  1.00  0.00           H  
ATOM   2411  CE1 PHE   152      78.665  48.335  85.148  1.00  0.00           C  
ATOM   2412  HE1 PHE   152      77.703  48.351  84.662  1.00  0.00           H  
ATOM   2413  CZ  PHE   152      79.411  47.147  85.171  1.00  0.00           C  
ATOM   2414  HZ  PHE   152      79.016  46.244  84.738  1.00  0.00           H  
ATOM   2415  CE2 PHE   152      80.665  47.122  85.794  1.00  0.00           C  
ATOM   2416  HE2 PHE   152      81.220  46.201  85.813  1.00  0.00           H  
ATOM   2417  CD2 PHE   152      81.188  48.291  86.377  1.00  0.00           C  
ATOM   2418  HD2 PHE   152      82.150  48.262  86.863  1.00  0.00           H  
ATOM   2419  C   PHE   152      80.246  50.007  89.327  1.00  0.00           C  
ATOM   2420  O   PHE   152      79.224  49.358  89.565  1.00  0.00           O  
ATOM   2421  N   HIE   153      81.373  49.871  90.032  1.00  0.00           N  
ATOM   2422  H   HIE   153      82.152  50.460  89.772  1.00  0.00           H  
ATOM   2423  CA  HIE   153      81.580  49.044  91.232  1.00  0.00           C  
ATOM   2424  HA  HIE   153      81.632  47.995  90.940  1.00  0.00           H  
ATOM   2425  CB  HIE   153      82.949  49.471  91.823  1.00  0.00           C  
ATOM   2426  HB2 HIE   153      83.735  48.963  91.263  1.00  0.00           H  
ATOM   2427  HB3 HIE   153      83.067  50.533  91.641  1.00  0.00           H  
ATOM   2428  CG  HIE   153      83.245  49.343  93.303  1.00  0.00           C  
ATOM   2429  ND1 HIE   153      84.317  48.627  93.844  1.00  0.00           N  
ATOM   2430  CE1 HIE   153      84.431  49.012  95.120  1.00  0.00           C  
ATOM   2431  HE1 HIE   153      85.186  48.654  95.806  1.00  0.00           H  
ATOM   2432  NE2 HIE   153      83.494  49.927  95.418  1.00  0.00           N  
ATOM   2433  HE2 HIE   153      83.398  50.413  96.299  1.00  0.00           H  
ATOM   2434  CD2 HIE   153      82.762  50.171  94.280  1.00  0.00           C  
ATOM   2435  HD2 HIE   153      82.026  50.951  94.165  1.00  0.00           H  
ATOM   2436  C   HIE   153      80.433  49.206  92.230  1.00  0.00           C  
ATOM   2437  O   HIE   153      79.837  48.227  92.682  1.00  0.00           O  
ATOM   2438  N   ALA   154      80.093  50.449  92.558  1.00  0.00           N  
ATOM   2439  H   ALA   154      80.598  51.219  92.141  1.00  0.00           H  
ATOM   2440  CA  ALA   154      79.079  50.784  93.541  1.00  0.00           C  
ATOM   2441  HA  ALA   154      79.316  50.268  94.472  1.00  0.00           H  
ATOM   2442  CB  ALA   154      79.102  52.286  93.819  1.00  0.00           C  
ATOM   2443  HB1 ALA   154      78.297  52.529  94.513  1.00  0.00           H  
ATOM   2444  HB2 ALA   154      80.053  52.566  94.270  1.00  0.00           H  
ATOM   2445  HB3 ALA   154      78.952  52.847  92.897  1.00  0.00           H  
ATOM   2446  C   ALA   154      77.690  50.339  93.089  1.00  0.00           C  
ATOM   2447  O   ALA   154      76.986  49.670  93.845  1.00  0.00           O  
ATOM   2448  N   ILE   155      77.308  50.642  91.844  1.00  0.00           N  
ATOM   2449  H   ILE   155      77.917  51.168  91.233  1.00  0.00           H  
ATOM   2450  CA  ILE   155      75.986  50.244  91.369  1.00  0.00           C  
ATOM   2451  HA  ILE   155      75.274  50.587  92.120  1.00  0.00           H  
ATOM   2452  CB  ILE   155      75.587  50.935  90.049  1.00  0.00           C  
ATOM   2453  HB  ILE   155      76.273  50.613  89.264  1.00  0.00           H  
ATOM   2454  CG2 ILE   155      74.159  50.529  89.644  1.00  0.00           C  
ATOM   2455 HG21 ILE   155      73.863  51.048  88.732  1.00  0.00           H  
ATOM   2456 HG22 ILE   155      74.117  49.458  89.460  1.00  0.00           H  
ATOM   2457 HG23 ILE   155      73.450  50.760  90.440  1.00  0.00           H  
ATOM   2458  CG1 ILE   155      75.641  52.478  90.135  1.00  0.00           C  
ATOM   2459 HG12 ILE   155      76.666  52.792  90.292  1.00  0.00           H  
ATOM   2460 HG13 ILE   155      75.328  52.894  89.178  1.00  0.00           H  
ATOM   2461  CD1 ILE   155      74.793  53.119  91.241  1.00  0.00           C  
ATOM   2462 HD11 ILE   155      74.968  54.190  91.228  1.00  0.00           H  
ATOM   2463 HD12 ILE   155      73.732  52.934  91.076  1.00  0.00           H  
ATOM   2464 HD13 ILE   155      75.086  52.745  92.221  1.00  0.00           H  
ATOM   2465  C   ILE   155      75.824  48.724  91.336  1.00  0.00           C  
ATOM   2466  O   ILE   155      74.827  48.209  91.838  1.00  0.00           O  
ATOM   2467  N   MET   156      76.851  48.011  90.868  1.00  0.00           N  
ATOM   2468  H   MET   156      77.658  48.499  90.503  1.00  0.00           H  
ATOM   2469  CA  MET   156      76.904  46.543  90.879  1.00  0.00           C  
ATOM   2470  HA  MET   156      75.985  46.170  90.432  1.00  0.00           H  
ATOM   2471  CB  MET   156      78.096  46.102  90.007  1.00  0.00           C  
ATOM   2472  HB2 MET   156      79.007  46.536  90.424  1.00  0.00           H  
ATOM   2473  HB3 MET   156      78.197  45.018  90.051  1.00  0.00           H  
ATOM   2474  CG  MET   156      77.990  46.528  88.531  1.00  0.00           C  
ATOM   2475  HG2 MET   156      77.627  47.553  88.472  1.00  0.00           H  
ATOM   2476  HG3 MET   156      78.995  46.523  88.109  1.00  0.00           H  
ATOM   2477  SD  MET   156      76.941  45.496  87.466  1.00  0.00           S  
ATOM   2478  CE  MET   156      78.081  44.110  87.236  1.00  0.00           C  
ATOM   2479  HE1 MET   156      77.682  43.431  86.483  1.00  0.00           H  
ATOM   2480  HE2 MET   156      79.052  44.482  86.908  1.00  0.00           H  
ATOM   2481  HE3 MET   156      78.194  43.578  88.178  1.00  0.00           H  
ATOM   2482  C   MET   156      77.049  45.922  92.288  1.00  0.00           C  
ATOM   2483  O   MET   156      76.937  44.706  92.449  1.00  0.00           O  
ATOM   2484  N   ARG   157      77.315  46.737  93.315  1.00  0.00           N  
ATOM   2485  H   ARG   157      77.450  47.719  93.115  1.00  0.00           H  
ATOM   2486  CA  ARG   157      77.254  46.368  94.739  1.00  0.00           C  
ATOM   2487  HA  ARG   157      77.413  45.294  94.838  1.00  0.00           H  
ATOM   2488  CB  ARG   157      78.359  47.106  95.527  1.00  0.00           C  
ATOM   2489  HB2 ARG   157      78.488  48.109  95.126  1.00  0.00           H  
ATOM   2490  HB3 ARG   157      78.078  47.204  96.577  1.00  0.00           H  
ATOM   2491  CG  ARG   157      79.683  46.345  95.467  1.00  0.00           C  
ATOM   2492  HG2 ARG   157      79.713  45.638  96.291  1.00  0.00           H  
ATOM   2493  HG3 ARG   157      79.703  45.787  94.537  1.00  0.00           H  
ATOM   2494  CD  ARG   157      80.919  47.253  95.570  1.00  0.00           C  
ATOM   2495  HD2 ARG   157      80.795  48.123  94.929  1.00  0.00           H  
ATOM   2496  HD3 ARG   157      81.012  47.607  96.596  1.00  0.00           H  
ATOM   2497  NE  ARG   157      82.163  46.553  95.183  1.00  0.00           N  
ATOM   2498  HE  ARG   157      82.868  46.467  95.899  1.00  0.00           H  
ATOM   2499  CZ  ARG   157      82.443  46.062  93.986  1.00  0.00           C  
ATOM   2500  NH1 ARG   157      81.616  46.105  92.997  1.00  0.00           N  
ATOM   2501 HH11 ARG   157      80.711  46.538  93.103  1.00  0.00           H  
ATOM   2502 HH12 ARG   157      81.869  45.679  92.116  1.00  0.00           H  
ATOM   2503  NH2 ARG   157      83.581  45.499  93.722  1.00  0.00           N  
ATOM   2504 HH21 ARG   157      84.304  45.468  94.420  1.00  0.00           H  
ATOM   2505 HH22 ARG   157      83.759  45.166  92.783  1.00  0.00           H  
ATOM   2506  C   ARG   157      75.907  46.660  95.381  1.00  0.00           C  
ATOM   2507  O   ARG   157      75.630  46.153  96.469  1.00  0.00           O  
ATOM   2508  N   GLN   158      75.101  47.506  94.750  1.00  0.00           N  
ATOM   2509  H   GLN   158      75.394  47.902  93.868  1.00  0.00           H  
ATOM   2510  CA  GLN   158      73.763  47.817  95.206  1.00  0.00           C  
ATOM   2511  HA  GLN   158      73.838  48.043  96.270  1.00  0.00           H  
ATOM   2512  CB  GLN   158      73.265  49.085  94.479  1.00  0.00           C  
ATOM   2513  HB2 GLN   158      74.080  49.547  93.923  1.00  0.00           H  
ATOM   2514  HB3 GLN   158      72.488  48.812  93.763  1.00  0.00           H  
ATOM   2515  CG  GLN   158      72.715  50.156  95.431  1.00  0.00           C  
ATOM   2516  HG2 GLN   158      72.305  50.968  94.830  1.00  0.00           H  
ATOM   2517  HG3 GLN   158      71.901  49.724  96.014  1.00  0.00           H  
ATOM   2518  CD  GLN   158      73.751  50.746  96.394  1.00  0.00           C  
ATOM   2519  OE1 GLN   158      73.746  50.450  97.580  1.00  0.00           O  
ATOM   2520  NE2 GLN   158      74.606  51.651  95.960  1.00  0.00           N  
ATOM   2521 HE21 GLN   158      74.595  51.934  94.992  1.00  0.00           H  
ATOM   2522 HE22 GLN   158      75.291  52.036  96.596  1.00  0.00           H  
ATOM   2523  C   GLN   158      72.841  46.610  95.049  1.00  0.00           C  
ATOM   2524  O   GLN   158      72.935  45.810  94.124  1.00  0.00           O  
ATOM   2525  N   GLU   159      71.950  46.460  96.012  1.00  0.00           N  
ATOM   2526  H   GLU   159      71.914  47.131  96.764  1.00  0.00           H  
ATOM   2527  CA  GLU   159      71.000  45.364  96.034  1.00  0.00           C  
ATOM   2528  HA  GLU   159      71.523  44.424  95.851  1.00  0.00           H  
ATOM   2529  CB  GLU   159      70.384  45.327  97.436  1.00  0.00           C  
ATOM   2530  HB2 GLU   159      69.760  44.439  97.528  1.00  0.00           H  
ATOM   2531  HB3 GLU   159      71.181  45.248  98.169  1.00  0.00           H  
ATOM   2532  CG  GLU   159      69.550  46.585  97.754  1.00  0.00           C  
ATOM   2533  HG2 GLU   159      70.208  47.378  98.112  1.00  0.00           H  
ATOM   2534  HG3 GLU   159      69.038  46.968  96.876  1.00  0.00           H  
ATOM   2535  CD  GLU   159      68.480  46.265  98.785  1.00  0.00           C  
ATOM   2536  OE1 GLU   159      67.590  45.457  98.438  1.00  0.00           O  
ATOM   2537  OE2 GLU   159      68.582  46.817  99.901  1.00  0.00           O  
ATOM   2538  C   GLU   159      69.862  45.537  94.997  1.00  0.00           C  
ATOM   2539  O   GLU   159      69.587  46.571  94.353  1.00  0.00           O  
ATOM   2540  N   ILE   160      69.090  44.465  94.967  1.00  0.00           N  
ATOM   2541  H   ILE   160      69.335  43.691  95.567  1.00  0.00           H  
ATOM   2542  CA  ILE   160      67.947  44.275  94.107  1.00  0.00           C  
ATOM   2543  HA  ILE   160      68.259  44.510  93.088  1.00  0.00           H  
ATOM   2544  CB  ILE   160      67.557  42.782  94.140  1.00  0.00           C  
ATOM   2545  HB  ILE   160      67.445  42.483  95.178  1.00  0.00           H  
ATOM   2546  CG2 ILE   160      66.225  42.518  93.418  1.00  0.00           C  
ATOM   2547 HG21 ILE   160      66.006  41.450  93.404  1.00  0.00           H  
ATOM   2548 HG22 ILE   160      65.405  43.018  93.935  1.00  0.00           H  
ATOM   2549 HG23 ILE   160      66.292  42.892  92.398  1.00  0.00           H  
ATOM   2550  CG1 ILE   160      68.645  41.895  93.476  1.00  0.00           C  
ATOM   2551 HG12 ILE   160      68.253  40.885  93.380  1.00  0.00           H  
ATOM   2552 HG13 ILE   160      68.841  42.260  92.466  1.00  0.00           H  
ATOM   2553  CD1 ILE   160      69.984  41.795  94.234  1.00  0.00           C  
ATOM   2554 HD11 ILE   160      70.580  40.981  93.841  1.00  0.00           H  
ATOM   2555 HD12 ILE   160      70.582  42.693  94.094  1.00  0.00           H  
ATOM   2556 HD13 ILE   160      69.804  41.618  95.295  1.00  0.00           H  
ATOM   2557  C   ILE   160      66.805  45.235  94.450  1.00  0.00           C  
ATOM   2558  O   ILE   160      66.101  45.672  93.545  1.00  0.00           O  
ATOM   2559  N   GLY   161      66.698  45.681  95.707  1.00  0.00           N  
ATOM   2560  H   GLY   161      67.298  45.285  96.419  1.00  0.00           H  
ATOM   2561  CA  GLY   161      65.871  46.819  96.097  1.00  0.00           C  
ATOM   2562  HA2 GLY   161      64.824  46.564  95.953  1.00  0.00           H  
ATOM   2563  HA3 GLY   161      66.016  46.984  97.164  1.00  0.00           H  
ATOM   2564  C   GLY   161      66.181  48.127  95.395  1.00  0.00           C  
ATOM   2565  O   GLY   161      65.250  48.852  95.029  1.00  0.00           O  
ATOM   2566  N   TRP   162      67.461  48.412  95.130  1.00  0.00           N  
ATOM   2567  H   TRP   162      68.200  47.784  95.411  1.00  0.00           H  
ATOM   2568  CA  TRP   162      67.779  49.548  94.280  1.00  0.00           C  
ATOM   2569  HA  TRP   162      67.328  50.426  94.746  1.00  0.00           H  
ATOM   2570  CB  TRP   162      69.281  49.817  94.177  1.00  0.00           C  
ATOM   2571  HB2 TRP   162      69.741  49.637  95.148  1.00  0.00           H  
ATOM   2572  HB3 TRP   162      69.746  49.157  93.444  1.00  0.00           H  
ATOM   2573  CG  TRP   162      69.506  51.245  93.801  1.00  0.00           C  
ATOM   2574  CD1 TRP   162      69.375  51.767  92.559  1.00  0.00           C  
ATOM   2575  HD1 TRP   162      69.172  51.195  91.664  1.00  0.00           H  
ATOM   2576  NE1 TRP   162      69.400  53.146  92.632  1.00  0.00           N  
ATOM   2577  HE1 TRP   162      69.254  53.739  91.826  1.00  0.00           H  
ATOM   2578  CE2 TRP   162      69.500  53.578  93.937  1.00  0.00           C  
ATOM   2579  CZ2 TRP   162      69.454  54.846  94.534  1.00  0.00           C  
ATOM   2580  HZ2 TRP   162      69.328  55.728  93.926  1.00  0.00           H  
ATOM   2581  CH2 TRP   162      69.593  54.952  95.930  1.00  0.00           C  
ATOM   2582  HH2 TRP   162      69.562  55.923  96.403  1.00  0.00           H  
ATOM   2583  CZ3 TRP   162      69.765  53.794  96.707  1.00  0.00           C  
ATOM   2584  HZ3 TRP   162      69.869  53.875  97.779  1.00  0.00           H  
ATOM   2585  CE3 TRP   162      69.771  52.523  96.101  1.00  0.00           C  
ATOM   2586  HE3 TRP   162      69.868  51.639  96.714  1.00  0.00           H  
ATOM   2587  CD2 TRP   162      69.637  52.384  94.702  1.00  0.00           C  
ATOM   2588  C   TRP   162      67.141  49.372  92.912  1.00  0.00           C  
ATOM   2589  O   TRP   162      66.363  50.217  92.467  1.00  0.00           O  
ATOM   2590  N   PHE   163      67.343  48.192  92.328  1.00  0.00           N  
ATOM   2591  H   PHE   163      67.946  47.512  92.769  1.00  0.00           H  
ATOM   2592  CA  PHE   163      66.657  47.815  91.079  1.00  0.00           C  
ATOM   2593  HA  PHE   163      66.722  48.659  90.391  1.00  0.00           H  
ATOM   2594  CB  PHE   163      67.453  46.645  90.463  1.00  0.00           C  
ATOM   2595  HB2 PHE   163      67.519  45.833  91.188  1.00  0.00           H  
ATOM   2596  HB3 PHE   163      66.911  46.255  89.601  1.00  0.00           H  
ATOM   2597  CG  PHE   163      68.854  47.001  89.990  1.00  0.00           C  
ATOM   2598  CD1 PHE   163      69.091  47.222  88.623  1.00  0.00           C  
ATOM   2599  HD1 PHE   163      68.284  47.143  87.913  1.00  0.00           H  
ATOM   2600  CE1 PHE   163      70.384  47.527  88.166  1.00  0.00           C  
ATOM   2601  HE1 PHE   163      70.555  47.684  87.114  1.00  0.00           H  
ATOM   2602  CZ  PHE   163      71.453  47.602  89.076  1.00  0.00           C  
ATOM   2603  HZ  PHE   163      72.451  47.814  88.724  1.00  0.00           H  
ATOM   2604  CE2 PHE   163      71.224  47.378  90.446  1.00  0.00           C  
ATOM   2605  HE2 PHE   163      72.045  47.419  91.148  1.00  0.00           H  
ATOM   2606  CD2 PHE   163      69.929  47.075  90.897  1.00  0.00           C  
ATOM   2607  HD2 PHE   163      69.770  46.878  91.942  1.00  0.00           H  
ATOM   2608  C   PHE   163      65.161  47.466  91.214  1.00  0.00           C  
ATOM   2609  O   PHE   163      64.614  46.781  90.346  1.00  0.00           O  
ATOM   2610  N   ASP   164      64.516  47.942  92.278  1.00  0.00           N  
ATOM   2611  H   ASP   164      65.065  48.449  92.957  1.00  0.00           H  
ATOM   2612  CA  ASP   164      63.076  47.893  92.565  1.00  0.00           C  
ATOM   2613  HA  ASP   164      62.542  47.552  91.679  1.00  0.00           H  
ATOM   2614  CB  ASP   164      62.840  46.878  93.715  1.00  0.00           C  
ATOM   2615  HB2 ASP   164      63.795  46.540  94.102  1.00  0.00           H  
ATOM   2616  HB3 ASP   164      62.346  47.383  94.547  1.00  0.00           H  
ATOM   2617  CG  ASP   164      62.037  45.613  93.382  1.00  0.00           C  
ATOM   2618  OD1 ASP   164      62.300  44.949  92.352  1.00  0.00           O  
ATOM   2619  OD2 ASP   164      61.214  45.208  94.235  1.00  0.00           O  
ATOM   2620  C   ASP   164      62.512  49.277  92.963  1.00  0.00           C  
ATOM   2621  O   ASP   164      61.297  49.413  93.175  1.00  0.00           O  
ATOM   2622  N   VAL   165      63.376  50.304  93.043  1.00  0.00           N  
ATOM   2623  H   VAL   165      64.360  50.122  92.904  1.00  0.00           H  
ATOM   2624  CA  VAL   165      62.969  51.718  93.228  1.00  0.00           C  
ATOM   2625  HA  VAL   165      61.897  51.780  93.036  1.00  0.00           H  
ATOM   2626  CB  VAL   165      63.187  52.189  94.685  1.00  0.00           C  
ATOM   2627  HB  VAL   165      62.753  53.184  94.785  1.00  0.00           H  
ATOM   2628  CG1 VAL   165      62.461  51.296  95.703  1.00  0.00           C  
ATOM   2629 HG11 VAL   165      62.525  51.742  96.696  1.00  0.00           H  
ATOM   2630 HG12 VAL   165      61.410  51.205  95.429  1.00  0.00           H  
ATOM   2631 HG13 VAL   165      62.912  50.303  95.735  1.00  0.00           H  
ATOM   2632  CG2 VAL   165      64.670  52.295  95.075  1.00  0.00           C  
ATOM   2633 HG21 VAL   165      64.761  52.564  96.127  1.00  0.00           H  
ATOM   2634 HG22 VAL   165      65.177  51.351  94.904  1.00  0.00           H  
ATOM   2635 HG23 VAL   165      65.157  53.067  94.481  1.00  0.00           H  
ATOM   2636  C   VAL   165      63.609  52.707  92.250  1.00  0.00           C  
ATOM   2637  O   VAL   165      63.315  53.897  92.329  1.00  0.00           O  
ATOM   2638  N   HIE   166      64.458  52.250  91.325  1.00  0.00           N  
ATOM   2639  H   HIE   166      64.683  51.266  91.302  1.00  0.00           H  
ATOM   2640  CA  HIE   166      65.103  53.120  90.336  1.00  0.00           C  
ATOM   2641  HA  HIE   166      64.565  54.068  90.296  1.00  0.00           H  
ATOM   2642  CB  HIE   166      66.539  53.422  90.809  1.00  0.00           C  
ATOM   2643  HB2 HIE   166      66.507  53.655  91.874  1.00  0.00           H  
ATOM   2644  HB3 HIE   166      67.147  52.525  90.689  1.00  0.00           H  
ATOM   2645  CG  HIE   166      67.246  54.576  90.130  1.00  0.00           C  
ATOM   2646  ND1 HIE   166      68.463  55.126  90.556  1.00  0.00           N  
ATOM   2647  CE1 HIE   166      68.735  56.121  89.695  1.00  0.00           C  
ATOM   2648  HE1 HIE   166      69.612  56.749  89.735  1.00  0.00           H  
ATOM   2649  NE2 HIE   166      67.780  56.209  88.760  1.00  0.00           N  
ATOM   2650  HE2 HIE   166      67.765  56.862  87.988  1.00  0.00           H  
ATOM   2651  CD2 HIE   166      66.824  55.265  89.028  1.00  0.00           C  
ATOM   2652  HD2 HIE   166      65.918  55.117  88.466  1.00  0.00           H  
ATOM   2653  C   HIE   166      65.049  52.496  88.941  1.00  0.00           C  
ATOM   2654  O   HIE   166      65.588  51.420  88.707  1.00  0.00           O  
ATOM   2655  N   ASP   167      64.393  53.198  88.016  1.00  0.00           N  
ATOM   2656  H   ASP   167      64.042  54.097  88.320  1.00  0.00           H  
ATOM   2657  CA  ASP   167      63.842  52.763  86.717  1.00  0.00           C  
ATOM   2658  HA  ASP   167      63.199  51.904  86.912  1.00  0.00           H  
ATOM   2659  CB  ASP   167      62.958  53.909  86.177  1.00  0.00           C  
ATOM   2660  HB2 ASP   167      63.602  54.683  85.753  1.00  0.00           H  
ATOM   2661  HB3 ASP   167      62.320  53.527  85.379  1.00  0.00           H  
ATOM   2662  CG  ASP   167      62.085  54.551  87.255  1.00  0.00           C  
ATOM   2663  OD1 ASP   167      62.637  55.426  87.961  1.00  0.00           O  
ATOM   2664  OD2 ASP   167      60.927  54.109  87.409  1.00  0.00           O  
ATOM   2665  C   ASP   167      64.842  52.361  85.609  1.00  0.00           C  
ATOM   2666  O   ASP   167      64.513  52.322  84.423  1.00  0.00           O  
ATOM   2667  N   VAL   168      66.074  52.046  85.996  1.00  0.00           N  
ATOM   2668  H   VAL   168      66.246  52.153  86.986  1.00  0.00           H  
ATOM   2669  CA  VAL   168      67.157  51.362  85.269  1.00  0.00           C  
ATOM   2670  HA  VAL   168      68.006  51.471  85.941  1.00  0.00           H  
ATOM   2671  CB  VAL   168      66.952  49.826  85.199  1.00  0.00           C  
ATOM   2672  HB  VAL   168      67.869  49.397  84.792  1.00  0.00           H  
ATOM   2673  CG1 VAL   168      66.757  49.218  86.592  1.00  0.00           C  
ATOM   2674 HG11 VAL   168      66.785  48.131  86.518  1.00  0.00           H  
ATOM   2675 HG12 VAL   168      67.552  49.548  87.261  1.00  0.00           H  
ATOM   2676 HG13 VAL   168      65.789  49.506  87.003  1.00  0.00           H  
ATOM   2677  CG2 VAL   168      65.789  49.332  84.326  1.00  0.00           C  
ATOM   2678 HG21 VAL   168      65.761  48.242  84.336  1.00  0.00           H  
ATOM   2679 HG22 VAL   168      64.837  49.705  84.703  1.00  0.00           H  
ATOM   2680 HG23 VAL   168      65.922  49.648  83.294  1.00  0.00           H  
ATOM   2681  C   VAL   168      67.675  51.879  83.929  1.00  0.00           C  
ATOM   2682  O   VAL   168      68.881  52.127  83.819  1.00  0.00           O  
ATOM   2683  N   GLY   169      66.807  52.075  82.936  1.00  0.00           N  
ATOM   2684  H   GLY   169      65.831  51.862  83.090  1.00  0.00           H  
ATOM   2685  CA  GLY   169      67.183  52.649  81.648  1.00  0.00           C  
ATOM   2686  HA2 GLY   169      67.887  51.988  81.141  1.00  0.00           H  
ATOM   2687  HA3 GLY   169      66.290  52.763  81.033  1.00  0.00           H  
ATOM   2688  C   GLY   169      67.836  54.032  81.859  1.00  0.00           C  
ATOM   2689  O   GLY   169      68.998  54.323  81.509  1.00  0.00           O  
ATOM   2690  N   GLU   170      67.077  54.840  82.603  1.00  0.00           N  
ATOM   2691  H   GLU   170      66.161  54.521  82.886  1.00  0.00           H  
ATOM   2692  CA  GLU   170      67.538  56.106  83.152  1.00  0.00           C  
ATOM   2693  HA  GLU   170      67.701  56.785  82.315  1.00  0.00           H  
ATOM   2694  CB  GLU   170      66.453  56.723  84.060  1.00  0.00           C  
ATOM   2695  HB2 GLU   170      65.507  56.670  83.519  1.00  0.00           H  
ATOM   2696  HB3 GLU   170      66.339  56.131  84.969  1.00  0.00           H  
ATOM   2697  CG  GLU   170      66.678  58.208  84.427  1.00  0.00           C  
ATOM   2698  HG2 GLU   170      66.985  58.745  83.529  1.00  0.00           H  
ATOM   2699  HG3 GLU   170      65.713  58.616  84.731  1.00  0.00           H  
ATOM   2700  CD  GLU   170      67.674  58.522  85.565  1.00  0.00           C  
ATOM   2701  OE1 GLU   170      68.057  57.642  86.368  1.00  0.00           O  
ATOM   2702  OE2 GLU   170      68.057  59.703  85.712  1.00  0.00           O  
ATOM   2703  C   GLU   170      68.843  55.972  83.927  1.00  0.00           C  
ATOM   2704  O   GLU   170      69.768  56.724  83.661  1.00  0.00           O  
ATOM   2705  N   LEU   171      68.955  54.993  84.825  1.00  0.00           N  
ATOM   2706  H   LEU   171      68.176  54.371  84.982  1.00  0.00           H  
ATOM   2707  CA  LEU   171      70.126  54.857  85.684  1.00  0.00           C  
ATOM   2708  HA  LEU   171      70.228  55.790  86.239  1.00  0.00           H  
ATOM   2709  CB  LEU   171      69.885  53.735  86.715  1.00  0.00           C  
ATOM   2710  HB2 LEU   171      69.053  54.030  87.356  1.00  0.00           H  
ATOM   2711  HB3 LEU   171      69.586  52.845  86.171  1.00  0.00           H  
ATOM   2712  CG  LEU   171      71.083  53.323  87.599  1.00  0.00           C  
ATOM   2713  HG  LEU   171      71.858  52.897  86.961  1.00  0.00           H  
ATOM   2714  CD1 LEU   171      71.706  54.456  88.413  1.00  0.00           C  
ATOM   2715 HD11 LEU   171      72.575  54.077  88.954  1.00  0.00           H  
ATOM   2716 HD12 LEU   171      72.035  55.262  87.761  1.00  0.00           H  
ATOM   2717 HD13 LEU   171      70.989  54.842  89.132  1.00  0.00           H  
ATOM   2718  CD2 LEU   171      70.626  52.239  88.578  1.00  0.00           C  
ATOM   2719 HD21 LEU   171      70.247  51.377  88.027  1.00  0.00           H  
ATOM   2720 HD22 LEU   171      71.463  51.914  89.194  1.00  0.00           H  
ATOM   2721 HD23 LEU   171      69.836  52.624  89.226  1.00  0.00           H  
ATOM   2722  C   LEU   171      71.417  54.657  84.890  1.00  0.00           C  
ATOM   2723  O   LEU   171      72.391  55.358  85.161  1.00  0.00           O  
ATOM   2724  N   ASN   172      71.443  53.754  83.901  1.00  0.00           N  
ATOM   2725  H   ASN   172      70.628  53.201  83.674  1.00  0.00           H  
ATOM   2726  CA  ASN   172      72.662  53.620  83.102  1.00  0.00           C  
ATOM   2727  HA  ASN   172      73.461  53.412  83.790  1.00  0.00           H  
ATOM   2728  CB  ASN   172      72.632  52.358  82.233  1.00  0.00           C  
ATOM   2729  HB2 ASN   172      72.262  51.515  82.816  1.00  0.00           H  
ATOM   2730  HB3 ASN   172      71.972  52.505  81.378  1.00  0.00           H  
ATOM   2731  CG  ASN   172      74.043  52.056  81.757  1.00  0.00           C  
ATOM   2732  OD1 ASN   172      74.468  52.470  80.694  1.00  0.00           O  
ATOM   2733  ND2 ASN   172      74.825  51.352  82.540  1.00  0.00           N  
ATOM   2734 HD21 ASN   172      75.770  51.160  82.243  1.00  0.00           H  
ATOM   2735 HD22 ASN   172      74.469  50.965  83.401  1.00  0.00           H  
ATOM   2736  C   ASN   172      72.988  54.883  82.277  1.00  0.00           C  
ATOM   2737  O   ASN   172      74.148  55.342  82.266  1.00  0.00           O  
ATOM   2738  N   THR   173      71.961  55.480  81.643  1.00  0.00           N  
ATOM   2739  H   THR   173      71.021  55.110  81.697  1.00  0.00           H  
ATOM   2740  CA  THR   173      72.247  56.664  80.810  1.00  0.00           C  
ATOM   2741  HA  THR   173      73.091  56.380  80.178  1.00  0.00           H  
ATOM   2742  CB  THR   173      71.093  56.972  79.839  1.00  0.00           C  
ATOM   2743  HB  THR   173      70.629  56.027  79.553  1.00  0.00           H  
ATOM   2744  CG2 THR   173      69.998  57.900  80.360  1.00  0.00           C  
ATOM   2745 HG21 THR   173      69.207  57.987  79.616  1.00  0.00           H  
ATOM   2746 HG22 THR   173      69.573  57.486  81.268  1.00  0.00           H  
ATOM   2747 HG23 THR   173      70.402  58.892  80.569  1.00  0.00           H  
ATOM   2748  OG1 THR   173      71.613  57.552  78.667  1.00  0.00           O  
ATOM   2749  HG1 THR   173      70.902  57.635  78.029  1.00  0.00           H  
ATOM   2750  C   THR   173      72.714  57.886  81.613  1.00  0.00           C  
ATOM   2751  O   THR   173      73.557  58.650  81.147  1.00  0.00           O  
ATOM   2752  N   ARG   174      72.252  58.009  82.861  1.00  0.00           N  
ATOM   2753  H   ARG   174      71.543  57.349  83.153  1.00  0.00           H  
ATOM   2754  CA  ARG   174      72.758  58.896  83.915  1.00  0.00           C  
ATOM   2755  HA  ARG   174      72.716  59.929  83.566  1.00  0.00           H  
ATOM   2756  CB  ARG   174      71.841  58.752  85.151  1.00  0.00           C  
ATOM   2757  HB2 ARG   174      70.906  59.277  84.952  1.00  0.00           H  
ATOM   2758  HB3 ARG   174      71.599  57.701  85.279  1.00  0.00           H  
ATOM   2759  CG  ARG   174      72.429  59.246  86.492  1.00  0.00           C  
ATOM   2760  HG2 ARG   174      73.424  58.832  86.652  1.00  0.00           H  
ATOM   2761  HG3 ARG   174      72.502  60.332  86.489  1.00  0.00           H  
ATOM   2762  CD  ARG   174      71.584  58.776  87.681  1.00  0.00           C  
ATOM   2763  HD2 ARG   174      71.455  57.694  87.628  1.00  0.00           H  
ATOM   2764  HD3 ARG   174      72.112  59.008  88.607  1.00  0.00           H  
ATOM   2765  NE  ARG   174      70.264  59.415  87.686  1.00  0.00           N  
ATOM   2766  HE  ARG   174      69.563  58.992  87.089  1.00  0.00           H  
ATOM   2767  CZ  ARG   174      69.935  60.546  88.274  1.00  0.00           C  
ATOM   2768  NH1 ARG   174      70.708  61.223  89.085  1.00  0.00           N  
ATOM   2769 HH11 ARG   174      71.646  60.900  89.264  1.00  0.00           H  
ATOM   2770 HH12 ARG   174      70.369  62.078  89.502  1.00  0.00           H  
ATOM   2771  NH2 ARG   174      68.759  61.018  88.036  1.00  0.00           N  
ATOM   2772 HH21 ARG   174      68.168  60.539  87.368  1.00  0.00           H  
ATOM   2773 HH22 ARG   174      68.453  61.869  88.479  1.00  0.00           H  
ATOM   2774  C   ARG   174      74.191  58.578  84.282  1.00  0.00           C  
ATOM   2775  O   ARG   174      74.944  59.522  84.479  1.00  0.00           O  
ATOM   2776  N   LEU   175      74.589  57.302  84.390  1.00  0.00           N  
ATOM   2777  H   LEU   175      73.941  56.543  84.228  1.00  0.00           H  
ATOM   2778  CA  LEU   175      75.995  56.998  84.684  1.00  0.00           C  
ATOM   2779  HA  LEU   175      76.186  57.374  85.682  1.00  0.00           H  
ATOM   2780  CB  LEU   175      76.382  55.499  84.655  1.00  0.00           C  
ATOM   2781  HB2 LEU   175      76.446  55.177  83.615  1.00  0.00           H  
ATOM   2782  HB3 LEU   175      77.392  55.428  85.064  1.00  0.00           H  
ATOM   2783  CG  LEU   175      75.511  54.468  85.377  1.00  0.00           C  
ATOM   2784  HG  LEU   175      74.579  54.457  84.869  1.00  0.00           H  
ATOM   2785  CD1 LEU   175      76.179  53.094  85.302  1.00  0.00           C  
ATOM   2786 HD11 LEU   175      75.517  52.341  85.729  1.00  0.00           H  
ATOM   2787 HD12 LEU   175      76.384  52.836  84.263  1.00  0.00           H  
ATOM   2788 HD13 LEU   175      77.117  53.098  85.857  1.00  0.00           H  
ATOM   2789  CD2 LEU   175      75.214  54.768  86.834  1.00  0.00           C  
ATOM   2790 HD21 LEU   175      74.516  54.025  87.221  1.00  0.00           H  
ATOM   2791 HD22 LEU   175      76.139  54.711  87.404  1.00  0.00           H  
ATOM   2792 HD23 LEU   175      74.755  55.750  86.933  1.00  0.00           H  
ATOM   2793  C   LEU   175      76.895  57.734  83.703  1.00  0.00           C  
ATOM   2794  O   LEU   175      77.761  58.517  84.109  1.00  0.00           O  
ATOM   2795  N   THR   176      76.628  57.527  82.410  1.00  0.00           N  
ATOM   2796  H   THR   176      75.891  56.895  82.127  1.00  0.00           H  
ATOM   2797  CA  THR   176      77.474  58.163  81.389  1.00  0.00           C  
ATOM   2798  HA  THR   176      78.512  57.954  81.649  1.00  0.00           H  
ATOM   2799  CB  THR   176      77.222  57.516  80.024  1.00  0.00           C  
ATOM   2800  HB  THR   176      76.155  57.521  79.797  1.00  0.00           H  
ATOM   2801  CG2 THR   176      78.000  58.149  78.873  1.00  0.00           C  
ATOM   2802 HG21 THR   176      77.872  57.555  77.968  1.00  0.00           H  
ATOM   2803 HG22 THR   176      77.625  59.154  78.678  1.00  0.00           H  
ATOM   2804 HG23 THR   176      79.061  58.203  79.120  1.00  0.00           H  
ATOM   2805  OG1 THR   176      77.692  56.191  80.110  1.00  0.00           O  
ATOM   2806  HG1 THR   176      77.308  55.689  79.384  1.00  0.00           H  
ATOM   2807  C   THR   176      77.334  59.684  81.325  1.00  0.00           C  
ATOM   2808  O   THR   176      78.349  60.394  81.309  1.00  0.00           O  
ATOM   2809  N   ASP   177      76.104  60.204  81.289  1.00  0.00           N  
ATOM   2810  H   ASP   177      75.298  59.595  81.319  1.00  0.00           H  
ATOM   2811  CA  ASP   177      75.870  61.632  81.074  1.00  0.00           C  
ATOM   2812  HA  ASP   177      76.464  61.937  80.212  1.00  0.00           H  
ATOM   2813  CB  ASP   177      74.402  61.907  80.728  1.00  0.00           C  
ATOM   2814  HB2 ASP   177      74.115  61.323  79.852  1.00  0.00           H  
ATOM   2815  HB3 ASP   177      73.761  61.627  81.566  1.00  0.00           H  
ATOM   2816  CG  ASP   177      74.243  63.396  80.418  1.00  0.00           C  
ATOM   2817  OD1 ASP   177      74.823  63.852  79.408  1.00  0.00           O  
ATOM   2818  OD2 ASP   177      73.684  64.138  81.255  1.00  0.00           O  
ATOM   2819  C   ASP   177      76.307  62.490  82.261  1.00  0.00           C  
ATOM   2820  O   ASP   177      77.026  63.478  82.077  1.00  0.00           O  
ATOM   2821  N   ASP   178      75.937  62.090  83.477  1.00  0.00           N  
ATOM   2822  H   ASP   178      75.365  61.263  83.580  1.00  0.00           H  
ATOM   2823  CA  ASP   178      76.335  62.808  84.675  1.00  0.00           C  
ATOM   2824  HA  ASP   178      76.256  63.866  84.434  1.00  0.00           H  
ATOM   2825  CB  ASP   178      75.363  62.590  85.846  1.00  0.00           C  
ATOM   2826  HB2 ASP   178      75.125  61.535  85.962  1.00  0.00           H  
ATOM   2827  HB3 ASP   178      75.835  62.941  86.763  1.00  0.00           H  
ATOM   2828  CG  ASP   178      74.081  63.399  85.669  1.00  0.00           C  
ATOM   2829  OD1 ASP   178      74.165  64.593  85.294  1.00  0.00           O  
ATOM   2830  OD2 ASP   178      72.971  62.880  85.932  1.00  0.00           O  
ATOM   2831  C   ASP   178      77.807  62.619  85.031  1.00  0.00           C  
ATOM   2832  O   ASP   178      78.423  63.601  85.461  1.00  0.00           O  
ATOM   2833  N   VAL   179      78.419  61.444  84.770  1.00  0.00           N  
ATOM   2834  H   VAL   179      77.910  60.654  84.395  1.00  0.00           H  
ATOM   2835  CA  VAL   179      79.880  61.357  84.962  1.00  0.00           C  
ATOM   2836  HA  VAL   179      80.039  61.735  85.966  1.00  0.00           H  
ATOM   2837  CB  VAL   179      80.430  59.923  85.014  1.00  0.00           C  
ATOM   2838  HB  VAL   179      79.701  59.291  85.520  1.00  0.00           H  
ATOM   2839  CG1 VAL   179      80.773  59.312  83.658  1.00  0.00           C  
ATOM   2840 HG11 VAL   179      81.009  58.257  83.789  1.00  0.00           H  
ATOM   2841 HG12 VAL   179      79.929  59.400  82.983  1.00  0.00           H  
ATOM   2842 HG13 VAL   179      81.630  59.838  83.244  1.00  0.00           H  
ATOM   2843  CG2 VAL   179      81.708  59.882  85.855  1.00  0.00           C  
ATOM   2844 HG21 VAL   179      82.053  58.852  85.955  1.00  0.00           H  
ATOM   2845 HG22 VAL   179      82.494  60.483  85.395  1.00  0.00           H  
ATOM   2846 HG23 VAL   179      81.496  60.279  86.846  1.00  0.00           H  
ATOM   2847  C   VAL   179      80.661  62.268  83.987  1.00  0.00           C  
ATOM   2848  O   VAL   179      81.671  62.901  84.346  1.00  0.00           O  
ATOM   2849  N   SER   180      80.170  62.377  82.746  1.00  0.00           N  
ATOM   2850  H   SER   180      79.333  61.875  82.485  1.00  0.00           H  
ATOM   2851  CA  SER   180      80.760  63.325  81.794  1.00  0.00           C  
ATOM   2852  HA  SER   180      81.828  63.114  81.733  1.00  0.00           H  
ATOM   2853  CB  SER   180      80.189  63.133  80.384  1.00  0.00           C  
ATOM   2854  HB2 SER   180      79.118  63.342  80.382  1.00  0.00           H  
ATOM   2855  HB3 SER   180      80.688  63.820  79.699  1.00  0.00           H  
ATOM   2856  OG  SER   180      80.412  61.796  79.952  1.00  0.00           O  
ATOM   2857  HG  SER   180      79.750  61.238  80.376  1.00  0.00           H  
ATOM   2858  C   SER   180      80.613  64.775  82.265  1.00  0.00           C  
ATOM   2859  O   SER   180      81.588  65.531  82.276  1.00  0.00           O  
ATOM   2860  N   LYS   181      79.429  65.131  82.765  1.00  0.00           N  
ATOM   2861  H   LYS   181      78.668  64.466  82.772  1.00  0.00           H  
ATOM   2862  CA  LYS   181      79.176  66.461  83.308  1.00  0.00           C  
ATOM   2863  HA  LYS   181      79.362  67.165  82.498  1.00  0.00           H  
ATOM   2864  CB  LYS   181      77.696  66.562  83.730  1.00  0.00           C  
ATOM   2865  HB2 LYS   181      77.165  65.664  83.420  1.00  0.00           H  
ATOM   2866  HB3 LYS   181      77.626  66.599  84.818  1.00  0.00           H  
ATOM   2867  CG  LYS   181      76.927  67.759  83.147  1.00  0.00           C  
ATOM   2868  HG2 LYS   181      75.871  67.612  83.381  1.00  0.00           H  
ATOM   2869  HG3 LYS   181      77.249  68.661  83.670  1.00  0.00           H  
ATOM   2870  CD  LYS   181      77.050  68.021  81.630  1.00  0.00           C  
ATOM   2871  HD2 LYS   181      76.216  68.657  81.330  1.00  0.00           H  
ATOM   2872  HD3 LYS   181      77.958  68.598  81.459  1.00  0.00           H  
ATOM   2873  CE  LYS   181      77.096  66.809  80.681  1.00  0.00           C  
ATOM   2874  HE2 LYS   181      77.125  67.176  79.654  1.00  0.00           H  
ATOM   2875  HE3 LYS   181      78.020  66.259  80.862  1.00  0.00           H  
ATOM   2876  NZ  LYS   181      75.953  65.876  80.830  1.00  0.00           N  
ATOM   2877  HZ1 LYS   181      75.077  66.354  80.679  1.00  0.00           H  
ATOM   2878  HZ2 LYS   181      76.026  65.127  80.155  1.00  0.00           H  
ATOM   2879  HZ3 LYS   181      75.954  65.461  81.751  1.00  0.00           H  
ATOM   2880  C   LYS   181      80.163  66.834  84.436  1.00  0.00           C  
ATOM   2881  O   LYS   181      80.802  67.896  84.372  1.00  0.00           O  
ATOM   2882  N   ILE   182      80.351  65.956  85.440  1.00  0.00           N  
ATOM   2883  H   ILE   182      79.821  65.095  85.454  1.00  0.00           H  
ATOM   2884  CA  ILE   182      81.354  66.193  86.508  1.00  0.00           C  
ATOM   2885  HA  ILE   182      81.143  67.126  86.989  1.00  0.00           H  
ATOM   2886  CB  ILE   182      81.303  65.187  87.687  1.00  0.00           C  
ATOM   2887  HB  ILE   182      80.324  65.320  88.141  1.00  0.00           H  
ATOM   2888  CG2 ILE   182      81.355  63.726  87.263  1.00  0.00           C  
ATOM   2889 HG21 ILE   182      81.124  63.066  88.098  1.00  0.00           H  
ATOM   2890 HG22 ILE   182      80.597  63.584  86.514  1.00  0.00           H  
ATOM   2891 HG23 ILE   182      82.325  63.479  86.855  1.00  0.00           H  
ATOM   2892  CG1 ILE   182      82.371  65.509  88.767  1.00  0.00           C  
ATOM   2893 HG12 ILE   182      83.353  65.604  88.306  1.00  0.00           H  
ATOM   2894 HG13 ILE   182      82.121  66.471  89.215  1.00  0.00           H  
ATOM   2895  CD1 ILE   182      82.528  64.471  89.889  1.00  0.00           C  
ATOM   2896 HD11 ILE   182      83.176  64.874  90.667  1.00  0.00           H  
ATOM   2897 HD12 ILE   182      81.560  64.226  90.319  1.00  0.00           H  
ATOM   2898 HD13 ILE   182      82.988  63.563  89.498  1.00  0.00           H  
ATOM   2899  C   ILE   182      82.768  66.412  85.932  1.00  0.00           C  
ATOM   2900  O   ILE   182      83.488  67.342  86.341  1.00  0.00           O  
ATOM   2901  N   ASN   183      83.134  65.637  84.903  1.00  0.00           N  
ATOM   2902  H   ASN   183      82.527  64.908  84.556  1.00  0.00           H  
ATOM   2903  CA  ASN   183      84.402  65.920  84.214  1.00  0.00           C  
ATOM   2904  HA  ASN   183      85.201  65.765  84.938  1.00  0.00           H  
ATOM   2905  CB  ASN   183      84.602  64.910  83.056  1.00  0.00           C  
ATOM   2906  HB2 ASN   183      84.275  63.929  83.398  1.00  0.00           H  
ATOM   2907  HB3 ASN   183      83.970  65.178  82.215  1.00  0.00           H  
ATOM   2908  CG  ASN   183      86.019  64.781  82.506  1.00  0.00           C  
ATOM   2909  OD1 ASN   183      86.888  65.760  82.611  1.00  0.00           O  
ATOM   2910  ND2 ASN   183      86.379  63.760  81.951  1.00  0.00           N  
ATOM   2911 HD21 ASN   183      87.319  63.708  81.589  1.00  0.00           H  
ATOM   2912 HD22 ASN   183      85.737  62.992  81.848  1.00  0.00           H  
ATOM   2913  C   ASN   183      84.544  67.371  83.710  1.00  0.00           C  
ATOM   2914  O   ASN   183      85.523  68.087  84.013  1.00  0.00           O  
ATOM   2915  N   GLU   184      83.530  67.774  82.944  1.00  0.00           N  
ATOM   2916  H   GLU   184      82.771  67.126  82.778  1.00  0.00           H  
ATOM   2917  CA  GLU   184      83.433  69.079  82.288  1.00  0.00           C  
ATOM   2918  HA  GLU   184      84.292  69.192  81.626  1.00  0.00           H  
ATOM   2919  CB  GLU   184      82.149  69.133  81.439  1.00  0.00           C  
ATOM   2920  HB2 GLU   184      81.287  68.903  82.064  1.00  0.00           H  
ATOM   2921  HB3 GLU   184      82.016  70.147  81.064  1.00  0.00           H  
ATOM   2922  CG  GLU   184      82.144  68.191  80.228  1.00  0.00           C  
ATOM   2923  HG2 GLU   184      82.955  68.471  79.554  1.00  0.00           H  
ATOM   2924  HG3 GLU   184      82.307  67.161  80.539  1.00  0.00           H  
ATOM   2925  CD  GLU   184      80.803  68.306  79.493  1.00  0.00           C  
ATOM   2926  OE1 GLU   184      80.703  69.257  78.685  1.00  0.00           O  
ATOM   2927  OE2 GLU   184      79.875  67.514  79.787  1.00  0.00           O  
ATOM   2928  C   GLU   184      83.433  70.256  83.251  1.00  0.00           C  
ATOM   2929  O   GLU   184      83.777  71.363  82.830  1.00  0.00           O  
ATOM   2930  N   VAL   185      83.067  70.027  84.512  1.00  0.00           N  
ATOM   2931  H   VAL   185      82.753  69.102  84.773  1.00  0.00           H  
ATOM   2932  CA  VAL   185      83.308  71.001  85.582  1.00  0.00           C  
ATOM   2933  HA  VAL   185      83.083  71.999  85.203  1.00  0.00           H  
ATOM   2934  CB  VAL   185      82.459  70.638  86.799  1.00  0.00           C  
ATOM   2935  HB  VAL   185      82.372  69.558  86.864  1.00  0.00           H  
ATOM   2936  CG1 VAL   185      82.899  71.125  88.193  1.00  0.00           C  
ATOM   2937 HG11 VAL   185      82.060  71.106  88.889  1.00  0.00           H  
ATOM   2938 HG12 VAL   185      83.666  70.458  88.585  1.00  0.00           H  
ATOM   2939 HG13 VAL   185      83.320  72.125  88.135  1.00  0.00           H  
ATOM   2940  CG2 VAL   185      81.137  71.254  86.422  1.00  0.00           C  
ATOM   2941 HG21 VAL   185      80.472  71.276  87.278  1.00  0.00           H  
ATOM   2942 HG22 VAL   185      81.319  72.260  86.094  1.00  0.00           H  
ATOM   2943 HG23 VAL   185      80.687  70.733  85.579  1.00  0.00           H  
ATOM   2944  C   VAL   185      84.720  71.064  86.053  1.00  0.00           C  
ATOM   2945  O   VAL   185      85.238  72.176  86.142  1.00  0.00           O  
ATOM   2946  N   ILE   186      85.295  69.919  86.443  1.00  0.00           N  
ATOM   2947  H   ILE   186      84.821  69.029  86.357  1.00  0.00           H  
ATOM   2948  CA  ILE   186      86.572  70.016  87.166  1.00  0.00           C  
ATOM   2949  HA  ILE   186      86.423  70.643  88.046  1.00  0.00           H  
ATOM   2950  CB  ILE   186      87.063  68.621  87.634  1.00  0.00           C  
ATOM   2951  HB  ILE   186      87.156  67.987  86.751  1.00  0.00           H  
ATOM   2952  CG2 ILE   186      88.448  68.678  88.310  1.00  0.00           C  
ATOM   2953 HG21 ILE   186      88.723  67.692  88.684  1.00  0.00           H  
ATOM   2954 HG22 ILE   186      89.205  68.994  87.592  1.00  0.00           H  
ATOM   2955 HG23 ILE   186      88.442  69.394  89.132  1.00  0.00           H  
ATOM   2956  CG1 ILE   186      86.066  67.919  88.586  1.00  0.00           C  
ATOM   2957 HG12 ILE   186      85.103  67.826  88.096  1.00  0.00           H  
ATOM   2958 HG13 ILE   186      86.424  66.906  88.778  1.00  0.00           H  
ATOM   2959  CD1 ILE   186      85.835  68.608  89.934  1.00  0.00           C  
ATOM   2960 HD11 ILE   186      85.095  68.041  90.500  1.00  0.00           H  
ATOM   2961 HD12 ILE   186      86.765  68.636  90.497  1.00  0.00           H  
ATOM   2962 HD13 ILE   186      85.468  69.622  89.794  1.00  0.00           H  
ATOM   2963  C   ILE   186      87.587  70.722  86.269  1.00  0.00           C  
ATOM   2964  O   ILE   186      88.197  71.716  86.685  1.00  0.00           O  
ATOM   2965  N   GLY   187      87.653  70.223  85.024  1.00  0.00           N  
ATOM   2966  H   GLY   187      87.021  69.470  84.790  1.00  0.00           H  
ATOM   2967  CA  GLY   187      88.705  70.506  84.048  1.00  0.00           C  
ATOM   2968  HA2 GLY   187      89.627  70.054  84.406  1.00  0.00           H  
ATOM   2969  HA3 GLY   187      88.439  69.981  83.130  1.00  0.00           H  
ATOM   2970  C   GLY   187      89.022  71.965  83.705  1.00  0.00           C  
ATOM   2971  O   GLY   187      89.178  72.898  84.510  1.00  0.00           O  
ATOM   2972  N   ASP   188      89.142  72.182  82.405  1.00  0.00           N  
ATOM   2973  H   ASP   188      89.021  71.417  81.753  1.00  0.00           H  
ATOM   2974  CA  ASP   188      89.569  73.468  81.866  1.00  0.00           C  
ATOM   2975  HA  ASP   188      90.600  73.632  82.185  1.00  0.00           H  
ATOM   2976  CB  ASP   188      89.554  73.422  80.331  1.00  0.00           C  
ATOM   2977  HB2 ASP   188      88.531  73.562  79.976  1.00  0.00           H  
ATOM   2978  HB3 ASP   188      90.167  74.231  79.935  1.00  0.00           H  
ATOM   2979  CG  ASP   188      90.070  72.081  79.824  1.00  0.00           C  
ATOM   2980  OD1 ASP   188      89.204  71.196  79.636  1.00  0.00           O  
ATOM   2981  OD2 ASP   188      91.302  71.880  79.806  1.00  0.00           O  
ATOM   2982  C   ASP   188      88.730  74.646  82.348  1.00  0.00           C  
ATOM   2983  O   ASP   188      89.170  75.786  82.349  1.00  0.00           O  
ATOM   2984  N   LYS   189      87.530  74.325  82.822  1.00  0.00           N  
ATOM   2985  H   LYS   189      87.265  73.351  82.787  1.00  0.00           H  
ATOM   2986  CA  LYS   189      86.623  75.205  83.527  1.00  0.00           C  
ATOM   2987  HA  LYS   189      86.425  76.043  82.856  1.00  0.00           H  
ATOM   2988  CB  LYS   189      85.281  74.486  83.741  1.00  0.00           C  
ATOM   2989  HB2 LYS   189      85.471  73.441  83.980  1.00  0.00           H  
ATOM   2990  HB3 LYS   189      84.759  74.937  84.587  1.00  0.00           H  
ATOM   2991  CG  LYS   189      84.340  74.553  82.521  1.00  0.00           C  
ATOM   2992  HG2 LYS   189      83.483  73.917  82.733  1.00  0.00           H  
ATOM   2993  HG3 LYS   189      83.970  75.575  82.418  1.00  0.00           H  
ATOM   2994  CD  LYS   189      84.964  74.126  81.178  1.00  0.00           C  
ATOM   2995  HD2 LYS   189      85.573  74.947  80.798  1.00  0.00           H  
ATOM   2996  HD3 LYS   189      85.605  73.254  81.319  1.00  0.00           H  
ATOM   2997  CE  LYS   189      83.891  73.788  80.136  1.00  0.00           C  
ATOM   2998  HE2 LYS   189      83.018  74.425  80.289  1.00  0.00           H  
ATOM   2999  HE3 LYS   189      84.297  73.981  79.142  1.00  0.00           H  
ATOM   3000  NZ  LYS   189      83.511  72.359  80.223  1.00  0.00           N  
ATOM   3001  HZ1 LYS   189      83.163  72.158  81.151  1.00  0.00           H  
ATOM   3002  HZ2 LYS   189      82.795  72.146  79.542  1.00  0.00           H  
ATOM   3003  HZ3 LYS   189      84.322  71.779  80.051  1.00  0.00           H  
ATOM   3004  C   LYS   189      87.163  75.831  84.800  1.00  0.00           C  
ATOM   3005  O   LYS   189      87.055  77.058  84.882  1.00  0.00           O  
ATOM   3006  N   ILE   190      87.783  75.109  85.749  1.00  0.00           N  
ATOM   3007  H   ILE   190      87.916  74.108  85.669  1.00  0.00           H  
ATOM   3008  CA  ILE   190      88.400  75.872  86.856  1.00  0.00           C  
ATOM   3009  HA  ILE   190      87.699  76.678  87.071  1.00  0.00           H  
ATOM   3010  CB  ILE   190      88.382  75.108  88.209  1.00  0.00           C  
ATOM   3011  HB  ILE   190      89.167  74.379  88.222  1.00  0.00           H  
ATOM   3012  CG2 ILE   190      88.613  76.069  89.387  1.00  0.00           C  
ATOM   3013 HG21 ILE   190      88.785  75.510  90.306  1.00  0.00           H  
ATOM   3014 HG22 ILE   190      89.489  76.684  89.208  1.00  0.00           H  
ATOM   3015 HG23 ILE   190      87.757  76.725  89.517  1.00  0.00           H  
ATOM   3016  CG1 ILE   190      87.052  74.347  88.458  1.00  0.00           C  
ATOM   3017 HG12 ILE   190      86.234  75.060  88.578  1.00  0.00           H  
ATOM   3018 HG13 ILE   190      86.820  73.722  87.600  1.00  0.00           H  
ATOM   3019  CD1 ILE   190      87.087  73.409  89.673  1.00  0.00           C  
ATOM   3020 HD11 ILE   190      86.192  72.787  89.675  1.00  0.00           H  
ATOM   3021 HD12 ILE   190      87.961  72.759  89.615  1.00  0.00           H  
ATOM   3022 HD13 ILE   190      87.114  73.981  90.601  1.00  0.00           H  
ATOM   3023  C   ILE   190      89.665  76.614  86.397  1.00  0.00           C  
ATOM   3024  O   ILE   190      89.967  77.699  86.918  1.00  0.00           O  
ATOM   3025  N   GLY   191      90.287  76.151  85.300  1.00  0.00           N  
ATOM   3026  H   GLY   191      89.991  75.279  84.882  1.00  0.00           H  
ATOM   3027  CA  GLY   191      91.317  76.956  84.608  1.00  0.00           C  
ATOM   3028  HA2 GLY   191      92.163  77.112  85.251  1.00  0.00           H  
ATOM   3029  HA3 GLY   191      91.641  76.417  83.717  1.00  0.00           H  
ATOM   3030  C   GLY   191      90.879  78.354  84.210  1.00  0.00           C  
ATOM   3031  O   GLY   191      91.519  79.363  84.529  1.00  0.00           O  
ATOM   3032  N   MET   192      89.739  78.403  83.549  1.00  0.00           N  
ATOM   3033  H   MET   192      89.272  77.534  83.323  1.00  0.00           H  
ATOM   3034  CA  MET   192      89.108  79.622  83.106  1.00  0.00           C  
ATOM   3035  HA  MET   192      89.850  80.240  82.598  1.00  0.00           H  
ATOM   3036  CB  MET   192      88.009  79.255  82.094  1.00  0.00           C  
ATOM   3037  HB2 MET   192      87.330  78.538  82.557  1.00  0.00           H  
ATOM   3038  HB3 MET   192      87.443  80.151  81.835  1.00  0.00           H  
ATOM   3039  CG  MET   192      88.567  78.649  80.799  1.00  0.00           C  
ATOM   3040  HG2 MET   192      88.995  79.448  80.193  1.00  0.00           H  
ATOM   3041  HG3 MET   192      89.368  77.951  81.037  1.00  0.00           H  
ATOM   3042  SD  MET   192      87.337  77.750  79.813  1.00  0.00           S  
ATOM   3043  CE  MET   192      88.422  77.127  78.499  1.00  0.00           C  
ATOM   3044  HE1 MET   192      89.189  76.485  78.933  1.00  0.00           H  
ATOM   3045  HE2 MET   192      87.834  76.554  77.783  1.00  0.00           H  
ATOM   3046  HE3 MET   192      88.897  77.965  77.988  1.00  0.00           H  
ATOM   3047  C   MET   192      88.502  80.438  84.251  1.00  0.00           C  
ATOM   3048  O   MET   192      88.436  81.663  84.155  1.00  0.00           O  
ATOM   3049  N   PHE   193      88.118  79.799  85.357  1.00  0.00           N  
ATOM   3050  H   PHE   193      88.177  78.790  85.390  1.00  0.00           H  
ATOM   3051  CA  PHE   193      87.697  80.494  86.571  1.00  0.00           C  
ATOM   3052  HA  PHE   193      86.904  81.183  86.277  1.00  0.00           H  
ATOM   3053  CB  PHE   193      87.071  79.490  87.556  1.00  0.00           C  
ATOM   3054  HB2 PHE   193      86.356  78.880  87.001  1.00  0.00           H  
ATOM   3055  HB3 PHE   193      87.856  78.824  87.909  1.00  0.00           H  
ATOM   3056  CG  PHE   193      86.337  80.016  88.788  1.00  0.00           C  
ATOM   3057  CD1 PHE   193      86.129  81.390  89.041  1.00  0.00           C  
ATOM   3058  HD1 PHE   193      86.429  82.138  88.328  1.00  0.00           H  
ATOM   3059  CE1 PHE   193      85.487  81.810  90.220  1.00  0.00           C  
ATOM   3060  HE1 PHE   193      85.344  82.864  90.410  1.00  0.00           H  
ATOM   3061  CZ  PHE   193      85.020  80.862  91.144  1.00  0.00           C  
ATOM   3062  HZ  PHE   193      84.520  81.185  92.045  1.00  0.00           H  
ATOM   3063  CE2 PHE   193      85.184  79.492  90.881  1.00  0.00           C  
ATOM   3064  HE2 PHE   193      84.801  78.758  91.576  1.00  0.00           H  
ATOM   3065  CD2 PHE   193      85.834  79.075  89.707  1.00  0.00           C  
ATOM   3066  HD2 PHE   193      85.952  78.019  89.518  1.00  0.00           H  
ATOM   3067  C   PHE   193      88.815  81.322  87.171  1.00  0.00           C  
ATOM   3068  O   PHE   193      88.646  82.524  87.386  1.00  0.00           O  
ATOM   3069  N   PHE   194      89.992  80.730  87.330  1.00  0.00           N  
ATOM   3070  H   PHE   194      90.114  79.753  87.100  1.00  0.00           H  
ATOM   3071  CA  PHE   194      91.118  81.476  87.872  1.00  0.00           C  
ATOM   3072  HA  PHE   194      90.774  82.037  88.742  1.00  0.00           H  
ATOM   3073  CB  PHE   194      92.172  80.470  88.378  1.00  0.00           C  
ATOM   3074  HB2 PHE   194      92.292  79.669  87.646  1.00  0.00           H  
ATOM   3075  HB3 PHE   194      93.129  80.988  88.446  1.00  0.00           H  
ATOM   3076  CG  PHE   194      91.860  79.857  89.744  1.00  0.00           C  
ATOM   3077  CD1 PHE   194      90.682  79.115  89.972  1.00  0.00           C  
ATOM   3078  HD1 PHE   194      89.978  78.953  89.174  1.00  0.00           H  
ATOM   3079  CE1 PHE   194      90.400  78.588  91.246  1.00  0.00           C  
ATOM   3080  HE1 PHE   194      89.486  78.036  91.412  1.00  0.00           H  
ATOM   3081  CZ  PHE   194      91.296  78.789  92.307  1.00  0.00           C  
ATOM   3082  HZ  PHE   194      91.080  78.383  93.284  1.00  0.00           H  
ATOM   3083  CE2 PHE   194      92.475  79.519  92.092  1.00  0.00           C  
ATOM   3084  HE2 PHE   194      93.172  79.671  92.902  1.00  0.00           H  
ATOM   3085  CD2 PHE   194      92.755  80.039  90.816  1.00  0.00           C  
ATOM   3086  HD2 PHE   194      93.673  80.573  90.667  1.00  0.00           H  
ATOM   3087  C   PHE   194      91.689  82.491  86.890  1.00  0.00           C  
ATOM   3088  O   PHE   194      92.031  83.590  87.309  1.00  0.00           O  
ATOM   3089  N   GLN   195      91.680  82.199  85.588  1.00  0.00           N  
ATOM   3090  H   GLN   195      91.387  81.280  85.283  1.00  0.00           H  
ATOM   3091  CA  GLN   195      91.976  83.205  84.565  1.00  0.00           C  
ATOM   3092  HA  GLN   195      93.006  83.534  84.709  1.00  0.00           H  
ATOM   3093  CB  GLN   195      91.884  82.504  83.201  1.00  0.00           C  
ATOM   3094  HB2 GLN   195      92.396  81.544  83.270  1.00  0.00           H  
ATOM   3095  HB3 GLN   195      90.834  82.315  82.977  1.00  0.00           H  
ATOM   3096  CG  GLN   195      92.520  83.266  82.032  1.00  0.00           C  
ATOM   3097  HG2 GLN   195      92.026  84.229  81.901  1.00  0.00           H  
ATOM   3098  HG3 GLN   195      93.573  83.445  82.258  1.00  0.00           H  
ATOM   3099  CD  GLN   195      92.403  82.463  80.736  1.00  0.00           C  
ATOM   3100  OE1 GLN   195      91.389  81.842  80.459  1.00  0.00           O  
ATOM   3101  NE2 GLN   195      93.420  82.427  79.911  1.00  0.00           N  
ATOM   3102 HE21 GLN   195      94.266  82.932  80.131  1.00  0.00           H  
ATOM   3103 HE22 GLN   195      93.356  81.879  79.068  1.00  0.00           H  
ATOM   3104  C   GLN   195      91.068  84.424  84.667  1.00  0.00           C  
ATOM   3105  O   GLN   195      91.534  85.560  84.597  1.00  0.00           O  
ATOM   3106  N   SER   196      89.775  84.193  84.886  1.00  0.00           N  
ATOM   3107  H   SER   196      89.443  83.242  84.967  1.00  0.00           H  
ATOM   3108  CA  SER   196      88.794  85.267  84.896  1.00  0.00           C  
ATOM   3109  HA  SER   196      89.057  85.944  84.084  1.00  0.00           H  
ATOM   3110  CB  SER   196      87.399  84.766  84.559  1.00  0.00           C  
ATOM   3111  HB2 SER   196      87.037  84.084  85.329  1.00  0.00           H  
ATOM   3112  HB3 SER   196      86.758  85.638  84.490  1.00  0.00           H  
ATOM   3113  OG  SER   196      87.405  84.126  83.298  1.00  0.00           O  
ATOM   3114  HG  SER   196      87.782  83.247  83.415  1.00  0.00           H  
ATOM   3115  C   SER   196      88.814  86.096  86.173  1.00  0.00           C  
ATOM   3116  O   SER   196      88.748  87.317  86.098  1.00  0.00           O  
ATOM   3117  N   MET   197      89.028  85.485  87.338  1.00  0.00           N  
ATOM   3118  H   MET   197      89.098  84.476  87.367  1.00  0.00           H  
ATOM   3119  CA  MET   197      89.301  86.234  88.571  1.00  0.00           C  
ATOM   3120  HA  MET   197      88.507  86.968  88.710  1.00  0.00           H  
ATOM   3121  CB  MET   197      89.290  85.281  89.775  1.00  0.00           C  
ATOM   3122  HB2 MET   197      90.023  84.489  89.614  1.00  0.00           H  
ATOM   3123  HB3 MET   197      89.580  85.837  90.667  1.00  0.00           H  
ATOM   3124  CG  MET   197      87.918  84.644  90.036  1.00  0.00           C  
ATOM   3125  HG2 MET   197      87.629  84.036  89.181  1.00  0.00           H  
ATOM   3126  HG3 MET   197      88.026  83.974  90.889  1.00  0.00           H  
ATOM   3127  SD  MET   197      86.572  85.804  90.416  1.00  0.00           S  
ATOM   3128  CE  MET   197      85.757  85.949  88.801  1.00  0.00           C  
ATOM   3129  HE1 MET   197      84.790  86.436  88.927  1.00  0.00           H  
ATOM   3130  HE2 MET   197      86.371  86.544  88.126  1.00  0.00           H  
ATOM   3131  HE3 MET   197      85.609  84.956  88.378  1.00  0.00           H  
ATOM   3132  C   MET   197      90.606  86.998  88.522  1.00  0.00           C  
ATOM   3133  O   MET   197      90.711  88.080  89.087  1.00  0.00           O  
ATOM   3134  N   ALA   198      91.590  86.468  87.811  1.00  0.00           N  
ATOM   3135  H   ALA   198      91.465  85.568  87.368  1.00  0.00           H  
ATOM   3136  CA  ALA   198      92.828  87.164  87.596  1.00  0.00           C  
ATOM   3137  HA  ALA   198      93.138  87.567  88.562  1.00  0.00           H  
ATOM   3138  CB  ALA   198      93.906  86.170  87.216  1.00  0.00           C  
ATOM   3139  HB1 ALA   198      94.787  86.719  86.895  1.00  0.00           H  
ATOM   3140  HB2 ALA   198      94.145  85.589  88.102  1.00  0.00           H  
ATOM   3141  HB3 ALA   198      93.560  85.503  86.433  1.00  0.00           H  
ATOM   3142  C   ALA   198      92.713  88.354  86.668  1.00  0.00           C  
ATOM   3143  O   ALA   198      93.329  89.360  86.989  1.00  0.00           O  
ATOM   3144  N   THR   199      91.873  88.342  85.628  1.00  0.00           N  
ATOM   3145  H   THR   199      91.361  87.504  85.387  1.00  0.00           H  
ATOM   3146  CA  THR   199      91.571  89.598  84.919  1.00  0.00           C  
ATOM   3147  HA  THR   199      92.506  90.158  84.970  1.00  0.00           H  
ATOM   3148  CB  THR   199      91.442  89.490  83.384  1.00  0.00           C  
ATOM   3149  HB  THR   199      92.435  89.665  82.968  1.00  0.00           H  
ATOM   3150  CG2 THR   199      91.001  88.129  82.854  1.00  0.00           C  
ATOM   3151 HG21 THR   199      90.651  88.211  81.826  1.00  0.00           H  
ATOM   3152 HG22 THR   199      91.854  87.451  82.869  1.00  0.00           H  
ATOM   3153 HG23 THR   199      90.216  87.722  83.485  1.00  0.00           H  
ATOM   3154  OG1 THR   199      90.615  90.480  82.829  1.00  0.00           O  
ATOM   3155  HG1 THR   199      90.910  91.336  83.156  1.00  0.00           H  
ATOM   3156  C   THR   199      90.621  90.551  85.645  1.00  0.00           C  
ATOM   3157  O   THR   199      90.756  91.760  85.496  1.00  0.00           O  
ATOM   3158  N   PHE   200      89.779  90.071  86.562  1.00  0.00           N  
ATOM   3159  H   PHE   200      89.684  89.072  86.677  1.00  0.00           H  
ATOM   3160  CA  PHE   200      89.030  90.953  87.463  1.00  0.00           C  
ATOM   3161  HA  PHE   200      88.495  91.679  86.848  1.00  0.00           H  
ATOM   3162  CB  PHE   200      87.971  90.139  88.223  1.00  0.00           C  
ATOM   3163  HB2 PHE   200      87.277  89.707  87.501  1.00  0.00           H  
ATOM   3164  HB3 PHE   200      88.454  89.315  88.745  1.00  0.00           H  
ATOM   3165  CG  PHE   200      87.179  90.956  89.226  1.00  0.00           C  
ATOM   3166  CD1 PHE   200      86.268  91.931  88.777  1.00  0.00           C  
ATOM   3167  HD1 PHE   200      86.120  92.086  87.718  1.00  0.00           H  
ATOM   3168  CE1 PHE   200      85.549  92.707  89.702  1.00  0.00           C  
ATOM   3169  HE1 PHE   200      84.853  93.455  89.352  1.00  0.00           H  
ATOM   3170  CZ  PHE   200      85.742  92.517  91.081  1.00  0.00           C  
ATOM   3171  HZ  PHE   200      85.197  93.119  91.792  1.00  0.00           H  
ATOM   3172  CE2 PHE   200      86.652  91.546  91.535  1.00  0.00           C  
ATOM   3173  HE2 PHE   200      86.788  91.389  92.594  1.00  0.00           H  
ATOM   3174  CD2 PHE   200      87.371  90.769  90.610  1.00  0.00           C  
ATOM   3175  HD2 PHE   200      88.079  90.034  90.963  1.00  0.00           H  
ATOM   3176  C   PHE   200      89.944  91.734  88.402  1.00  0.00           C  
ATOM   3177  O   PHE   200      89.999  92.964  88.355  1.00  0.00           O  
ATOM   3178  N   PHE   201      90.704  91.017  89.222  1.00  0.00           N  
ATOM   3179  H   PHE   201      90.636  90.009  89.210  1.00  0.00           H  
ATOM   3180  CA  PHE   201      91.565  91.624  90.218  1.00  0.00           C  
ATOM   3181  HA  PHE   201      90.978  92.377  90.747  1.00  0.00           H  
ATOM   3182  CB  PHE   201      92.013  90.576  91.250  1.00  0.00           C  
ATOM   3183  HB2 PHE   201      92.458  89.727  90.729  1.00  0.00           H  
ATOM   3184  HB3 PHE   201      92.790  91.018  91.877  1.00  0.00           H  
ATOM   3185  CG  PHE   201      90.904  90.098  92.174  1.00  0.00           C  
ATOM   3186  CD1 PHE   201      90.273  91.008  93.045  1.00  0.00           C  
ATOM   3187  HD1 PHE   201      90.578  92.045  93.062  1.00  0.00           H  
ATOM   3188  CE1 PHE   201      89.244  90.574  93.901  1.00  0.00           C  
ATOM   3189  HE1 PHE   201      88.759  91.276  94.564  1.00  0.00           H  
ATOM   3190  CZ  PHE   201      88.838  89.229  93.886  1.00  0.00           C  
ATOM   3191  HZ  PHE   201      88.045  88.897  94.540  1.00  0.00           H  
ATOM   3192  CE2 PHE   201      89.471  88.316  93.027  1.00  0.00           C  
ATOM   3193  HE2 PHE   201      89.173  87.278  93.028  1.00  0.00           H  
ATOM   3194  CD2 PHE   201      90.509  88.747  92.182  1.00  0.00           C  
ATOM   3195  HD2 PHE   201      90.999  88.032  91.542  1.00  0.00           H  
ATOM   3196  C   PHE   201      92.752  92.335  89.620  1.00  0.00           C  
ATOM   3197  O   PHE   201      93.116  93.372  90.156  1.00  0.00           O  
ATOM   3198  N   THR   202      93.330  91.857  88.515  1.00  0.00           N  
ATOM   3199  H   THR   202      93.008  90.999  88.088  1.00  0.00           H  
ATOM   3200  CA  THR   202      94.414  92.608  87.882  1.00  0.00           C  
ATOM   3201  HA  THR   202      94.936  93.082  88.704  1.00  0.00           H  
ATOM   3202  CB  THR   202      95.516  91.818  87.212  1.00  0.00           C  
ATOM   3203  HB  THR   202      96.311  92.514  86.940  1.00  0.00           H  
ATOM   3204  CG2 THR   202      96.108  90.767  88.153  1.00  0.00           C  
ATOM   3205 HG21 THR   202      97.156  90.623  87.904  1.00  0.00           H  
ATOM   3206 HG22 THR   202      96.061  91.110  89.186  1.00  0.00           H  
ATOM   3207 HG23 THR   202      95.581  89.819  88.068  1.00  0.00           H  
ATOM   3208  OG1 THR   202      94.998  91.270  86.048  1.00  0.00           O  
ATOM   3209  HG1 THR   202      94.379  90.574  86.294  1.00  0.00           H  
ATOM   3210  C   THR   202      93.950  93.754  87.001  1.00  0.00           C  
ATOM   3211  O   THR   202      94.654  94.753  86.898  1.00  0.00           O  
ATOM   3212  N   GLY   203      92.729  93.706  86.474  1.00  0.00           N  
ATOM   3213  H   GLY   203      92.172  92.871  86.593  1.00  0.00           H  
ATOM   3214  CA  GLY   203      92.096  94.845  85.828  1.00  0.00           C  
ATOM   3215  HA2 GLY   203      92.745  95.219  85.034  1.00  0.00           H  
ATOM   3216  HA3 GLY   203      91.163  94.508  85.375  1.00  0.00           H  
ATOM   3217  C   GLY   203      91.779  95.980  86.797  1.00  0.00           C  
ATOM   3218  O   GLY   203      92.048  97.145  86.506  1.00  0.00           O  
ATOM   3219  N   PHE   204      91.280  95.640  87.988  1.00  0.00           N  
ATOM   3220  H   PHE   204      91.073  94.667  88.174  1.00  0.00           H  
ATOM   3221  CA  PHE   204      91.084  96.589  89.080  1.00  0.00           C  
ATOM   3222  HA  PHE   204      90.552  97.454  88.680  1.00  0.00           H  
ATOM   3223  CB  PHE   204      90.193  95.956  90.159  1.00  0.00           C  
ATOM   3224  HB2 PHE   204      89.248  95.652  89.706  1.00  0.00           H  
ATOM   3225  HB3 PHE   204      90.679  95.059  90.548  1.00  0.00           H  
ATOM   3226  CG  PHE   204      89.902  96.905  91.309  1.00  0.00           C  
ATOM   3227  CD1 PHE   204      90.708  96.883  92.464  1.00  0.00           C  
ATOM   3228  HD1 PHE   204      91.506  96.160  92.555  1.00  0.00           H  
ATOM   3229  CE1 PHE   204      90.497  97.820  93.491  1.00  0.00           C  
ATOM   3230  HE1 PHE   204      91.122  97.805  94.372  1.00  0.00           H  
ATOM   3231  CZ  PHE   204      89.476  98.778  93.369  1.00  0.00           C  
ATOM   3232  HZ  PHE   204      89.321  99.506  94.153  1.00  0.00           H  
ATOM   3233  CE2 PHE   204      88.661  98.797  92.223  1.00  0.00           C  
ATOM   3234  HE2 PHE   204      87.871  99.528  92.133  1.00  0.00           H  
ATOM   3235  CD2 PHE   204      88.874  97.862  91.195  1.00  0.00           C  
ATOM   3236  HD2 PHE   204      88.262  97.895  90.305  1.00  0.00           H  
ATOM   3237  C   PHE   204      92.390  97.089  89.692  1.00  0.00           C  
ATOM   3238  O   PHE   204      92.469  98.264  90.029  1.00  0.00           O  
ATOM   3239  N   ILE   205      93.421  96.247  89.823  1.00  0.00           N  
ATOM   3240  H   ILE   205      93.320  95.282  89.542  1.00  0.00           H  
ATOM   3241  CA  ILE   205      94.688  96.662  90.430  1.00  0.00           C  
ATOM   3242  HA  ILE   205      94.405  97.289  91.275  1.00  0.00           H  
ATOM   3243  CB  ILE   205      95.511  95.491  91.027  1.00  0.00           C  
ATOM   3244  HB  ILE   205      94.823  94.710  91.343  1.00  0.00           H  
ATOM   3245  CG2 ILE   205      96.514  94.868  90.038  1.00  0.00           C  
ATOM   3246 HG21 ILE   205      96.843  93.896  90.408  1.00  0.00           H  
ATOM   3247 HG22 ILE   205      96.060  94.743  89.063  1.00  0.00           H  
ATOM   3248 HG23 ILE   205      97.386  95.515  89.923  1.00  0.00           H  
ATOM   3249  CG1 ILE   205      96.307  95.917  92.280  1.00  0.00           C  
ATOM   3250 HG12 ILE   205      96.936  95.077  92.580  1.00  0.00           H  
ATOM   3251 HG13 ILE   205      96.965  96.754  92.042  1.00  0.00           H  
ATOM   3252  CD1 ILE   205      95.437  96.282  93.492  1.00  0.00           C  
ATOM   3253 HD11 ILE   205      95.905  95.911  94.404  1.00  0.00           H  
ATOM   3254 HD12 ILE   205      95.341  97.366  93.560  1.00  0.00           H  
ATOM   3255 HD13 ILE   205      94.445  95.840  93.401  1.00  0.00           H  
ATOM   3256  C   ILE   205      95.500  97.554  89.501  1.00  0.00           C  
ATOM   3257  O   ILE   205      96.014  98.572  89.953  1.00  0.00           O  
ATOM   3258  N   VAL   206      95.560  97.258  88.202  1.00  0.00           N  
ATOM   3259  H   VAL   206      95.121  96.412  87.864  1.00  0.00           H  
ATOM   3260  CA  VAL   206      96.164  98.162  87.224  1.00  0.00           C  
ATOM   3261  HA  VAL   206      97.142  98.459  87.607  1.00  0.00           H  
ATOM   3262  CB  VAL   206      96.405  97.466  85.864  1.00  0.00           C  
ATOM   3263  HB  VAL   206      95.464  97.063  85.486  1.00  0.00           H  
ATOM   3264  CG1 VAL   206      96.984  98.441  84.830  1.00  0.00           C  
ATOM   3265 HG11 VAL   206      97.209  97.910  83.905  1.00  0.00           H  
ATOM   3266 HG12 VAL   206      96.264  99.227  84.602  1.00  0.00           H  
ATOM   3267 HG13 VAL   206      97.899  98.896  85.210  1.00  0.00           H  
ATOM   3268  CG2 VAL   206      97.426  96.327  86.013  1.00  0.00           C  
ATOM   3269 HG21 VAL   206      97.562  95.825  85.054  1.00  0.00           H  
ATOM   3270 HG22 VAL   206      98.387  96.723  86.346  1.00  0.00           H  
ATOM   3271 HG23 VAL   206      97.084  95.590  86.737  1.00  0.00           H  
ATOM   3272  C   VAL   206      95.336  99.422  87.085  1.00  0.00           C  
ATOM   3273  O   VAL   206      95.899 100.505  87.188  1.00  0.00           O  
ATOM   3274  N   GLY   207      94.010  99.309  86.965  1.00  0.00           N  
ATOM   3275  H   GLY   207      93.599  98.388  86.904  1.00  0.00           H  
ATOM   3276  CA  GLY   207      93.098 100.447  86.975  1.00  0.00           C  
ATOM   3277  HA2 GLY   207      93.171 100.963  86.018  1.00  0.00           H  
ATOM   3278  HA3 GLY   207      92.083 100.066  87.086  1.00  0.00           H  
ATOM   3279  C   GLY   207      93.375 101.438  88.104  1.00  0.00           C  
ATOM   3280  O   GLY   207      93.683 102.608  87.862  1.00  0.00           O  
ATOM   3281  N   PHE   208      93.281 100.966  89.345  1.00  0.00           N  
ATOM   3282  H   PHE   208      93.046  99.993  89.473  1.00  0.00           H  
ATOM   3283  CA  PHE   208      93.397 101.784  90.547  1.00  0.00           C  
ATOM   3284  HA  PHE   208      92.740 102.643  90.419  1.00  0.00           H  
ATOM   3285  CB  PHE   208      92.896 101.015  91.775  1.00  0.00           C  
ATOM   3286  HB2 PHE   208      91.942 100.542  91.536  1.00  0.00           H  
ATOM   3287  HB3 PHE   208      93.604 100.225  92.034  1.00  0.00           H  
ATOM   3288  CG  PHE   208      92.685 101.933  92.963  1.00  0.00           C  
ATOM   3289  CD1 PHE   208      91.485 102.661  93.076  1.00  0.00           C  
ATOM   3290  HD1 PHE   208      90.708 102.541  92.335  1.00  0.00           H  
ATOM   3291  CE1 PHE   208      91.303 103.568  94.135  1.00  0.00           C  
ATOM   3292  HE1 PHE   208      90.377 104.118  94.222  1.00  0.00           H  
ATOM   3293  CZ  PHE   208      92.325 103.755  95.081  1.00  0.00           C  
ATOM   3294  HZ  PHE   208      92.189 104.456  95.891  1.00  0.00           H  
ATOM   3295  CE2 PHE   208      93.526 103.030  94.971  1.00  0.00           C  
ATOM   3296  HE2 PHE   208      94.314 103.179  95.695  1.00  0.00           H  
ATOM   3297  CD2 PHE   208      93.706 102.118  93.915  1.00  0.00           C  
ATOM   3298  HD2 PHE   208      94.633 101.570  93.833  1.00  0.00           H  
ATOM   3299  C   PHE   208      94.819 102.319  90.748  1.00  0.00           C  
ATOM   3300  O   PHE   208      95.006 103.522  90.938  1.00  0.00           O  
ATOM   3301  N   THR   209      95.832 101.447  90.650  1.00  0.00           N  
ATOM   3302  H   THR   209      95.636 100.475  90.456  1.00  0.00           H  
ATOM   3303  CA  THR   209      97.238 101.838  90.858  1.00  0.00           C  
ATOM   3304  HA  THR   209      97.239 102.534  91.697  1.00  0.00           H  
ATOM   3305  CB  THR   209      98.170 100.688  91.273  1.00  0.00           C  
ATOM   3306  HB  THR   209      99.119 101.127  91.580  1.00  0.00           H  
ATOM   3307  CG2 THR   209      97.648  99.876  92.460  1.00  0.00           C  
ATOM   3308 HG21 THR   209      98.355  99.083  92.700  1.00  0.00           H  
ATOM   3309 HG22 THR   209      97.547 100.530  93.326  1.00  0.00           H  
ATOM   3310 HG23 THR   209      96.677  99.435  92.243  1.00  0.00           H  
ATOM   3311  OG1 THR   209      98.444  99.832  90.193  1.00  0.00           O  
ATOM   3312  HG1 THR   209      97.635  99.355  89.978  1.00  0.00           H  
ATOM   3313  C   THR   209      97.875 102.595  89.689  1.00  0.00           C  
ATOM   3314  O   THR   209      99.049 102.992  89.739  1.00  0.00           O  
ATOM   3315  N   ARG   210      97.110 102.826  88.623  1.00  0.00           N  
ATOM   3316  H   ARG   210      96.191 102.409  88.586  1.00  0.00           H  
ATOM   3317  CA  ARG   210      97.402 103.852  87.629  1.00  0.00           C  
ATOM   3318  HA  ARG   210      98.433 104.170  87.722  1.00  0.00           H  
ATOM   3319  CB  ARG   210      97.167 103.300  86.209  1.00  0.00           C  
ATOM   3320  HB2 ARG   210      96.199 102.809  86.177  1.00  0.00           H  
ATOM   3321  HB3 ARG   210      97.152 104.137  85.511  1.00  0.00           H  
ATOM   3322  CG  ARG   210      98.209 102.296  85.700  1.00  0.00           C  
ATOM   3323  HG2 ARG   210      98.242 101.417  86.344  1.00  0.00           H  
ATOM   3324  HG3 ARG   210      97.924 101.967  84.704  1.00  0.00           H  
ATOM   3325  CD  ARG   210      99.588 102.949  85.633  1.00  0.00           C  
ATOM   3326  HD2 ARG   210     100.192 102.469  84.869  1.00  0.00           H  
ATOM   3327  HD3 ARG   210      99.474 104.001  85.372  1.00  0.00           H  
ATOM   3328  NE  ARG   210     100.249 102.846  86.938  1.00  0.00           N  
ATOM   3329  HE  ARG   210      99.649 102.583  87.707  1.00  0.00           H  
ATOM   3330  CZ  ARG   210     101.486 103.145  87.238  1.00  0.00           C  
ATOM   3331  NH1 ARG   210     102.374 103.465  86.338  1.00  0.00           N  
ATOM   3332 HH11 ARG   210     103.323 103.675  86.605  1.00  0.00           H  
ATOM   3333 HH12 ARG   210     102.103 103.504  85.366  1.00  0.00           H  
ATOM   3334  NH2 ARG   210     101.811 103.118  88.497  1.00  0.00           N  
ATOM   3335 HH21 ARG   210     102.755 103.322  88.779  1.00  0.00           H  
ATOM   3336 HH22 ARG   210     101.105 102.905  89.189  1.00  0.00           H  
ATOM   3337  C   ARG   210      96.618 105.134  87.835  1.00  0.00           C  
ATOM   3338  O   ARG   210      97.183 106.193  87.575  1.00  0.00           O  
ATOM   3339  N   GLY   211      95.369 105.078  88.292  1.00  0.00           N  
ATOM   3340  H   GLY   211      94.933 104.192  88.509  1.00  0.00           H  
ATOM   3341  CA  GLY   211      94.542 106.270  88.169  1.00  0.00           C  
ATOM   3342  HA2 GLY   211      95.154 107.140  88.408  1.00  0.00           H  
ATOM   3343  HA3 GLY   211      94.233 106.360  87.129  1.00  0.00           H  
ATOM   3344  C   GLY   211      93.313 106.379  89.043  1.00  0.00           C  
ATOM   3345  O   GLY   211      92.281 106.759  88.494  1.00  0.00           O  
ATOM   3346  N   TRP   212      93.449 106.203  90.363  1.00  0.00           N  
ATOM   3347  H   TRP   212      94.355 105.911  90.699  1.00  0.00           H  
ATOM   3348  CA  TRP   212      92.385 106.290  91.383  1.00  0.00           C  
ATOM   3349  HA  TRP   212      92.114 105.247  91.554  1.00  0.00           H  
ATOM   3350  CB  TRP   212      92.937 106.756  92.740  1.00  0.00           C  
ATOM   3351  HB2 TRP   212      92.195 106.502  93.497  1.00  0.00           H  
ATOM   3352  HB3 TRP   212      93.827 106.167  92.968  1.00  0.00           H  
ATOM   3353  CG  TRP   212      93.286 108.206  92.911  1.00  0.00           C  
ATOM   3354  CD1 TRP   212      92.581 109.086  93.658  1.00  0.00           C  
ATOM   3355  HD1 TRP   212      91.678 108.852  94.206  1.00  0.00           H  
ATOM   3356  NE1 TRP   212      93.217 110.313  93.657  1.00  0.00           N  
ATOM   3357  HE1 TRP   212      92.869 111.108  94.175  1.00  0.00           H  
ATOM   3358  CE2 TRP   212      94.358 110.291  92.888  1.00  0.00           C  
ATOM   3359  CZ2 TRP   212      95.308 111.271  92.569  1.00  0.00           C  
ATOM   3360  HZ2 TRP   212      95.199 112.281  92.937  1.00  0.00           H  
ATOM   3361  CH2 TRP   212      96.403 110.921  91.763  1.00  0.00           C  
ATOM   3362  HH2 TRP   212      97.149 111.662  91.510  1.00  0.00           H  
ATOM   3363  CZ3 TRP   212      96.536 109.599  91.298  1.00  0.00           C  
ATOM   3364  HZ3 TRP   212      97.383 109.333  90.682  1.00  0.00           H  
ATOM   3365  CE3 TRP   212      95.573 108.623  91.623  1.00  0.00           C  
ATOM   3366  HE3 TRP   212      95.700 107.613  91.261  1.00  0.00           H  
ATOM   3367  CD2 TRP   212      94.448 108.946  92.415  1.00  0.00           C  
ATOM   3368  C   TRP   212      91.053 106.952  90.952  1.00  0.00           C  
ATOM   3369  O   TRP   212      90.030 106.279  90.769  1.00  0.00           O  
ATOM   3370  N   LYS   213      91.069 108.261  90.678  1.00  0.00           N  
ATOM   3371  H   LYS   213      91.935 108.768  90.792  1.00  0.00           H  
ATOM   3372  CA  LYS   213      89.899 109.011  90.183  1.00  0.00           C  
ATOM   3373  HA  LYS   213      89.124 108.992  90.950  1.00  0.00           H  
ATOM   3374  CB  LYS   213      90.293 110.479  89.907  1.00  0.00           C  
ATOM   3375  HB2 LYS   213      91.027 110.476  89.102  1.00  0.00           H  
ATOM   3376  HB3 LYS   213      89.415 111.006  89.530  1.00  0.00           H  
ATOM   3377  CG  LYS   213      90.849 111.292  91.085  1.00  0.00           C  
ATOM   3378  HG2 LYS   213      90.028 111.558  91.752  1.00  0.00           H  
ATOM   3379  HG3 LYS   213      91.569 110.697  91.638  1.00  0.00           H  
ATOM   3380  CD  LYS   213      91.546 112.572  90.587  1.00  0.00           C  
ATOM   3381  HD2 LYS   213      90.905 113.076  89.861  1.00  0.00           H  
ATOM   3382  HD3 LYS   213      91.722 113.243  91.428  1.00  0.00           H  
ATOM   3383  CE  LYS   213      92.893 112.218  89.946  1.00  0.00           C  
ATOM   3384  HE2 LYS   213      93.602 111.956  90.732  1.00  0.00           H  
ATOM   3385  HE3 LYS   213      92.758 111.360  89.296  1.00  0.00           H  
ATOM   3386  NZ  LYS   213      93.452 113.310  89.126  1.00  0.00           N  
ATOM   3387  HZ1 LYS   213      94.398 113.093  88.835  1.00  0.00           H  
ATOM   3388  HZ2 LYS   213      92.886 113.474  88.307  1.00  0.00           H  
ATOM   3389  HZ3 LYS   213      93.492 114.157  89.674  1.00  0.00           H  
ATOM   3390  C   LYS   213      89.299 108.501  88.879  1.00  0.00           C  
ATOM   3391  O   LYS   213      88.094 108.351  88.784  1.00  0.00           O  
ATOM   3392  N   LEU   214      90.112 108.327  87.841  1.00  0.00           N  
ATOM   3393  H   LEU   214      91.105 108.448  87.979  1.00  0.00           H  
ATOM   3394  CA  LEU   214      89.650 107.977  86.498  1.00  0.00           C  
ATOM   3395  HA  LEU   214      88.836 108.657  86.255  1.00  0.00           H  
ATOM   3396  CB  LEU   214      90.816 108.227  85.524  1.00  0.00           C  
ATOM   3397  HB2 LEU   214      91.262 109.183  85.803  1.00  0.00           H  
ATOM   3398  HB3 LEU   214      91.565 107.449  85.669  1.00  0.00           H  
ATOM   3399  CG  LEU   214      90.522 108.341  84.021  1.00  0.00           C  
ATOM   3400  HG  LEU   214      91.428 108.733  83.562  1.00  0.00           H  
ATOM   3401  CD1 LEU   214      90.230 107.003  83.354  1.00  0.00           C  
ATOM   3402 HD11 LEU   214      90.225 107.125  82.270  1.00  0.00           H  
ATOM   3403 HD12 LEU   214      90.997 106.277  83.620  1.00  0.00           H  
ATOM   3404 HD13 LEU   214      89.255 106.643  83.664  1.00  0.00           H  
ATOM   3405  CD2 LEU   214      89.390 109.323  83.725  1.00  0.00           C  
ATOM   3406 HD21 LEU   214      89.280 109.425  82.647  1.00  0.00           H  
ATOM   3407 HD22 LEU   214      88.445 108.959  84.126  1.00  0.00           H  
ATOM   3408 HD23 LEU   214      89.618 110.298  84.156  1.00  0.00           H  
ATOM   3409  C   LEU   214      89.107 106.549  86.466  1.00  0.00           C  
ATOM   3410  O   LEU   214      88.059 106.293  85.871  1.00  0.00           O  
ATOM   3411  N   THR   215      89.742 105.657  87.227  1.00  0.00           N  
ATOM   3412  H   THR   215      90.583 105.933  87.718  1.00  0.00           H  
ATOM   3413  CA  THR   215      89.184 104.336  87.523  1.00  0.00           C  
ATOM   3414  HA  THR   215      89.143 103.755  86.602  1.00  0.00           H  
ATOM   3415  CB  THR   215      90.036 103.584  88.572  1.00  0.00           C  
ATOM   3416  HB  THR   215      89.638 103.783  89.568  1.00  0.00           H  
ATOM   3417  CG2 THR   215      90.009 102.077  88.358  1.00  0.00           C  
ATOM   3418 HG21 THR   215      90.506 101.580  89.191  1.00  0.00           H  
ATOM   3419 HG22 THR   215      88.978 101.726  88.310  1.00  0.00           H  
ATOM   3420 HG23 THR   215      90.519 101.831  87.429  1.00  0.00           H  
ATOM   3421  OG1 THR   215      91.378 104.006  88.598  1.00  0.00           O  
ATOM   3422  HG1 THR   215      91.817 103.702  87.796  1.00  0.00           H  
ATOM   3423  C   THR   215      87.796 104.445  88.119  1.00  0.00           C  
ATOM   3424  O   THR   215      86.901 103.748  87.658  1.00  0.00           O  
ATOM   3425  N   LEU   216      87.598 105.324  89.108  1.00  0.00           N  
ATOM   3426  H   LEU   216      88.371 105.873  89.458  1.00  0.00           H  
ATOM   3427  CA  LEU   216      86.273 105.536  89.692  1.00  0.00           C  
ATOM   3428  HA  LEU   216      85.892 104.558  89.987  1.00  0.00           H  
ATOM   3429  CB  LEU   216      86.455 106.380  90.971  1.00  0.00           C  
ATOM   3430  HB2 LEU   216      87.212 105.903  91.597  1.00  0.00           H  
ATOM   3431  HB3 LEU   216      86.835 107.360  90.689  1.00  0.00           H  
ATOM   3432  CG  LEU   216      85.186 106.592  91.819  1.00  0.00           C  
ATOM   3433  HG  LEU   216      84.407 107.051  91.210  1.00  0.00           H  
ATOM   3434  CD1 LEU   216      84.660 105.282  92.408  1.00  0.00           C  
ATOM   3435 HD11 LEU   216      83.801 105.482  93.048  1.00  0.00           H  
ATOM   3436 HD12 LEU   216      84.338 104.616  91.608  1.00  0.00           H  
ATOM   3437 HD13 LEU   216      85.438 104.791  92.994  1.00  0.00           H  
ATOM   3438  CD2 LEU   216      85.509 107.541  92.976  1.00  0.00           C  
ATOM   3439 HD21 LEU   216      84.611 107.720  93.569  1.00  0.00           H  
ATOM   3440 HD22 LEU   216      86.280 107.109  93.615  1.00  0.00           H  
ATOM   3441 HD23 LEU   216      85.861 108.495  92.583  1.00  0.00           H  
ATOM   3442  C   LEU   216      85.252 106.168  88.736  1.00  0.00           C  
ATOM   3443  O   LEU   216      84.086 105.817  88.818  1.00  0.00           O  
ATOM   3444  N   VAL   217      85.664 107.038  87.810  1.00  0.00           N  
ATOM   3445  H   VAL   217      86.639 107.301  87.787  1.00  0.00           H  
ATOM   3446  CA  VAL   217      84.790 107.574  86.750  1.00  0.00           C  
ATOM   3447  HA  VAL   217      83.946 108.075  87.228  1.00  0.00           H  
ATOM   3448  CB  VAL   217      85.513 108.612  85.862  1.00  0.00           C  
ATOM   3449  HB  VAL   217      86.448 108.190  85.502  1.00  0.00           H  
ATOM   3450  CG1 VAL   217      84.687 109.038  84.640  1.00  0.00           C  
ATOM   3451 HG11 VAL   217      85.210 109.824  84.094  1.00  0.00           H  
ATOM   3452 HG12 VAL   217      84.548 108.197  83.961  1.00  0.00           H  
ATOM   3453 HG13 VAL   217      83.711 109.410  84.956  1.00  0.00           H  
ATOM   3454  CG2 VAL   217      85.831 109.886  86.653  1.00  0.00           C  
ATOM   3455 HG21 VAL   217      86.496 110.517  86.065  1.00  0.00           H  
ATOM   3456 HG22 VAL   217      84.915 110.432  86.880  1.00  0.00           H  
ATOM   3457 HG23 VAL   217      86.332 109.647  87.586  1.00  0.00           H  
ATOM   3458  C   VAL   217      84.217 106.420  85.913  1.00  0.00           C  
ATOM   3459  O   VAL   217      82.997 106.228  85.802  1.00  0.00           O  
ATOM   3460  N   ILE   218      85.128 105.598  85.381  1.00  0.00           N  
ATOM   3461  H   ILE   218      86.110 105.782  85.534  1.00  0.00           H  
ATOM   3462  CA  ILE   218      84.764 104.430  84.573  1.00  0.00           C  
ATOM   3463  HA  ILE   218      84.219 104.773  83.692  1.00  0.00           H  
ATOM   3464  CB  ILE   218      86.022 103.660  84.111  1.00  0.00           C  
ATOM   3465  HB  ILE   218      86.574 103.362  85.004  1.00  0.00           H  
ATOM   3466  CG2 ILE   218      85.655 102.380  83.329  1.00  0.00           C  
ATOM   3467 HG21 ILE   218      86.546 101.892  82.937  1.00  0.00           H  
ATOM   3468 HG22 ILE   218      85.149 101.665  83.978  1.00  0.00           H  
ATOM   3469 HG23 ILE   218      84.998 102.629  82.494  1.00  0.00           H  
ATOM   3470  CG1 ILE   218      86.948 104.522  83.228  1.00  0.00           C  
ATOM   3471 HG12 ILE   218      86.625 104.474  82.188  1.00  0.00           H  
ATOM   3472 HG13 ILE   218      86.922 105.568  83.533  1.00  0.00           H  
ATOM   3473  CD1 ILE   218      88.395 104.037  83.346  1.00  0.00           C  
ATOM   3474 HD11 ILE   218      89.014 104.583  82.637  1.00  0.00           H  
ATOM   3475 HD12 ILE   218      88.759 104.223  84.354  1.00  0.00           H  
ATOM   3476 HD13 ILE   218      88.466 102.970  83.146  1.00  0.00           H  
ATOM   3477  C   ILE   218      83.864 103.480  85.366  1.00  0.00           C  
ATOM   3478  O   ILE   218      82.857 103.016  84.841  1.00  0.00           O  
ATOM   3479  N   LEU   219      84.203 103.185  86.621  1.00  0.00           N  
ATOM   3480  H   LEU   219      85.040 103.604  87.002  1.00  0.00           H  
ATOM   3481  CA  LEU   219      83.447 102.285  87.494  1.00  0.00           C  
ATOM   3482  HA  LEU   219      83.158 101.420  86.903  1.00  0.00           H  
ATOM   3483  CB  LEU   219      84.342 101.801  88.651  1.00  0.00           C  
ATOM   3484  HB2 LEU   219      84.785 102.672  89.135  1.00  0.00           H  
ATOM   3485  HB3 LEU   219      83.718 101.301  89.393  1.00  0.00           H  
ATOM   3486  CG  LEU   219      85.456 100.821  88.236  1.00  0.00           C  
ATOM   3487  HG  LEU   219      86.090 101.283  87.480  1.00  0.00           H  
ATOM   3488  CD1 LEU   219      86.319 100.493  89.456  1.00  0.00           C  
ATOM   3489 HD11 LEU   219      87.137  99.833  89.163  1.00  0.00           H  
ATOM   3490 HD12 LEU   219      86.745 101.411  89.862  1.00  0.00           H  
ATOM   3491 HD13 LEU   219      85.720 100.004  90.226  1.00  0.00           H  
ATOM   3492  CD2 LEU   219      84.901  99.510  87.667  1.00  0.00           C  
ATOM   3493 HD21 LEU   219      85.715  98.800  87.512  1.00  0.00           H  
ATOM   3494 HD22 LEU   219      84.178  99.076  88.358  1.00  0.00           H  
ATOM   3495 HD23 LEU   219      84.423  99.686  86.704  1.00  0.00           H  
ATOM   3496  C   LEU   219      82.132 102.875  88.031  1.00  0.00           C  
ATOM   3497  O   LEU   219      81.344 102.134  88.613  1.00  0.00           O  
ATOM   3498  N   ALA   220      81.861 104.162  87.810  1.00  0.00           N  
ATOM   3499  H   ALA   220      82.568 104.743  87.381  1.00  0.00           H  
ATOM   3500  CA  ALA   220      80.535 104.742  87.953  1.00  0.00           C  
ATOM   3501  HA  ALA   220      80.038 104.280  88.807  1.00  0.00           H  
ATOM   3502  CB  ALA   220      80.658 106.242  88.249  1.00  0.00           C  
ATOM   3503  HB1 ALA   220      79.665 106.655  88.430  1.00  0.00           H  
ATOM   3504  HB2 ALA   220      81.271 106.394  89.139  1.00  0.00           H  
ATOM   3505  HB3 ALA   220      81.107 106.767  87.409  1.00  0.00           H  
ATOM   3506  C   ALA   220      79.683 104.462  86.693  1.00  0.00           C  
ATOM   3507  O   ALA   220      78.552 103.940  86.760  1.00  0.00           O  
ATOM   3508  N   ILE   221      80.246 104.745  85.504  1.00  0.00           N  
ATOM   3509  H   ILE   221      81.169 105.153  85.441  1.00  0.00           H  
ATOM   3510  CA  ILE   221      79.451 104.507  84.282  1.00  0.00           C  
ATOM   3511  HA  ILE   221      78.476 104.948  84.501  1.00  0.00           H  
ATOM   3512  CB  ILE   221      79.958 105.231  83.008  1.00  0.00           C  
ATOM   3513  HB  ILE   221      80.553 104.529  82.423  1.00  0.00           H  
ATOM   3514  CG2 ILE   221      78.713 105.627  82.184  1.00  0.00           C  
ATOM   3515 HG21 ILE   221      79.000 106.047  81.221  1.00  0.00           H  
ATOM   3516 HG22 ILE   221      78.092 104.753  81.989  1.00  0.00           H  
ATOM   3517 HG23 ILE   221      78.124 106.367  82.727  1.00  0.00           H  
ATOM   3518  CG1 ILE   221      80.843 106.465  83.290  1.00  0.00           C  
ATOM   3519 HG12 ILE   221      80.379 107.087  84.057  1.00  0.00           H  
ATOM   3520 HG13 ILE   221      81.797 106.100  83.662  1.00  0.00           H  
ATOM   3521  CD1 ILE   221      81.148 107.352  82.076  1.00  0.00           C  
ATOM   3522 HD11 ILE   221      81.943 108.053  82.330  1.00  0.00           H  
ATOM   3523 HD12 ILE   221      81.464 106.735  81.235  1.00  0.00           H  
ATOM   3524 HD13 ILE   221      80.262 107.921  81.796  1.00  0.00           H  
ATOM   3525  C   ILE   221      79.175 103.005  84.009  1.00  0.00           C  
ATOM   3526  O   ILE   221      78.111 102.610  83.519  1.00  0.00           O  
ATOM   3527  N   SER   222      80.115 102.145  84.392  1.00  0.00           N  
ATOM   3528  H   SER   222      80.949 102.521  84.821  1.00  0.00           H  
ATOM   3529  CA  SER   222      80.071 100.694  84.213  1.00  0.00           C  
ATOM   3530  HA  SER   222      80.042 100.504  83.140  1.00  0.00           H  
ATOM   3531  CB  SER   222      81.343 100.027  84.752  1.00  0.00           C  
ATOM   3532  HB2 SER   222      81.511 100.323  85.787  1.00  0.00           H  
ATOM   3533  HB3 SER   222      81.219  98.944  84.717  1.00  0.00           H  
ATOM   3534  OG  SER   222      82.474 100.363  83.981  1.00  0.00           O  
ATOM   3535  HG  SER   222      82.701 101.282  84.164  1.00  0.00           H  
ATOM   3536  C   SER   222      78.864  99.981  84.831  1.00  0.00           C  
ATOM   3537  O   SER   222      78.274  99.152  84.147  1.00  0.00           O  
ATOM   3538  N   PRO   223      78.438 100.244  86.079  1.00  0.00           N  
ATOM   3539  CD  PRO   223      79.164 100.870  87.163  1.00  0.00           C  
ATOM   3540  HD2 PRO   223      79.632 101.795  86.854  1.00  0.00           H  
ATOM   3541  HD3 PRO   223      79.923 100.174  87.521  1.00  0.00           H  
ATOM   3542  CG  PRO   223      78.141 101.112  88.271  1.00  0.00           C  
ATOM   3543  HG2 PRO   223      77.612 102.049  88.104  1.00  0.00           H  
ATOM   3544  HG3 PRO   223      78.604 101.103  89.258  1.00  0.00           H  
ATOM   3545  CB  PRO   223      77.166  99.954  88.089  1.00  0.00           C  
ATOM   3546  HB2 PRO   223      76.168 100.208  88.447  1.00  0.00           H  
ATOM   3547  HB3 PRO   223      77.544  99.078  88.618  1.00  0.00           H  
ATOM   3548  CA  PRO   223      77.194  99.684  86.579  1.00  0.00           C  
ATOM   3549  HA  PRO   223      77.216  98.602  86.439  1.00  0.00           H  
ATOM   3550  C   PRO   223      75.955 100.216  85.863  1.00  0.00           C  
ATOM   3551  O   PRO   223      75.006  99.444  85.731  1.00  0.00           O  
ATOM   3552  N   VAL   224      75.956 101.451  85.322  1.00  0.00           N  
ATOM   3553  H   VAL   224      76.753 102.066  85.415  1.00  0.00           H  
ATOM   3554  CA  VAL   224      74.840 101.824  84.405  1.00  0.00           C  
ATOM   3555  HA  VAL   224      73.910 101.698  84.961  1.00  0.00           H  
ATOM   3556  CB  VAL   224      74.919 103.304  83.960  1.00  0.00           C  
ATOM   3557  HB  VAL   224      75.704 103.418  83.212  1.00  0.00           H  
ATOM   3558  CG1 VAL   224      73.597 103.764  83.334  1.00  0.00           C  
ATOM   3559 HG11 VAL   224      73.676 104.804  83.015  1.00  0.00           H  
ATOM   3560 HG12 VAL   224      73.364 103.159  82.459  1.00  0.00           H  
ATOM   3561 HG13 VAL   224      72.786 103.672  84.057  1.00  0.00           H  
ATOM   3562  CG2 VAL   224      75.220 104.265  85.117  1.00  0.00           C  
ATOM   3563 HG21 VAL   224      75.208 105.296  84.761  1.00  0.00           H  
ATOM   3564 HG22 VAL   224      74.477 104.148  85.907  1.00  0.00           H  
ATOM   3565 HG23 VAL   224      76.210 104.065  85.524  1.00  0.00           H  
ATOM   3566  C   VAL   224      74.776 100.915  83.172  1.00  0.00           C  
ATOM   3567  O   VAL   224      73.708 100.449  82.755  1.00  0.00           O  
ATOM   3568  N   LEU   225      75.951 100.609  82.623  1.00  0.00           N  
ATOM   3569  H   LEU   225      76.794 101.013  83.010  1.00  0.00           H  
ATOM   3570  CA  LEU   225      76.089  99.682  81.502  1.00  0.00           C  
ATOM   3571  HA  LEU   225      75.495 100.056  80.668  1.00  0.00           H  
ATOM   3572  CB  LEU   225      77.570  99.613  81.112  1.00  0.00           C  
ATOM   3573  HB2 LEU   225      78.189 100.129  81.846  1.00  0.00           H  
ATOM   3574  HB3 LEU   225      77.891  98.573  81.079  1.00  0.00           H  
ATOM   3575  CG  LEU   225      77.812 100.236  79.754  1.00  0.00           C  
ATOM   3576  HG  LEU   225      77.176  99.754  79.013  1.00  0.00           H  
ATOM   3577  CD1 LEU   225      77.484 101.716  79.814  1.00  0.00           C  
ATOM   3578 HD11 LEU   225      77.653 102.145  78.833  1.00  0.00           H  
ATOM   3579 HD12 LEU   225      76.445 101.887  80.074  1.00  0.00           H  
ATOM   3580 HD13 LEU   225      78.106 102.194  80.571  1.00  0.00           H  
ATOM   3581  CD2 LEU   225      79.276 100.007  79.415  1.00  0.00           C  
ATOM   3582 HD21 LEU   225      79.510 100.394  78.431  1.00  0.00           H  
ATOM   3583 HD22 LEU   225      79.914 100.492  80.156  1.00  0.00           H  
ATOM   3584 HD23 LEU   225      79.460  98.945  79.434  1.00  0.00           H  
ATOM   3585  C   LEU   225      75.598  98.270  81.790  1.00  0.00           C  
ATOM   3586  O   LEU   225      74.761  97.746  81.057  1.00  0.00           O  
ATOM   3587  N   GLY   226      76.106  97.658  82.851  1.00  0.00           N  
ATOM   3588  H   GLY   226      76.777  98.140  83.433  1.00  0.00           H  
ATOM   3589  CA  GLY   226      75.757  96.295  83.197  1.00  0.00           C  
ATOM   3590  HA2 GLY   226      75.967  95.642  82.349  1.00  0.00           H  
ATOM   3591  HA3 GLY   226      76.377  95.986  84.038  1.00  0.00           H  
ATOM   3592  C   GLY   226      74.299  96.144  83.593  1.00  0.00           C  
ATOM   3593  O   GLY   226      73.682  95.124  83.288  1.00  0.00           O  
ATOM   3594  N   LEU   227      73.720  97.193  84.185  1.00  0.00           N  
ATOM   3595  H   LEU   227      74.278  98.003  84.416  1.00  0.00           H  
ATOM   3596  CA  LEU   227      72.280  97.295  84.366  1.00  0.00           C  
ATOM   3597  HA  LEU   227      71.968  96.423  84.942  1.00  0.00           H  
ATOM   3598  CB  LEU   227      71.984  98.551  85.216  1.00  0.00           C  
ATOM   3599  HB2 LEU   227      72.581  98.469  86.125  1.00  0.00           H  
ATOM   3600  HB3 LEU   227      72.336  99.433  84.685  1.00  0.00           H  
ATOM   3601  CG  LEU   227      70.535  98.815  85.675  1.00  0.00           C  
ATOM   3602  HG  LEU   227      70.585  99.609  86.420  1.00  0.00           H  
ATOM   3603  CD1 LEU   227      69.604  99.313  84.565  1.00  0.00           C  
ATOM   3604 HD11 LEU   227      68.688  99.702  85.010  1.00  0.00           H  
ATOM   3605 HD12 LEU   227      70.086 100.116  84.009  1.00  0.00           H  
ATOM   3606 HD13 LEU   227      69.333  98.511  83.882  1.00  0.00           H  
ATOM   3607  CD2 LEU   227      69.902  97.594  86.346  1.00  0.00           C  
ATOM   3608 HD21 LEU   227      68.935  97.868  86.770  1.00  0.00           H  
ATOM   3609 HD22 LEU   227      69.756  96.792  85.622  1.00  0.00           H  
ATOM   3610 HD23 LEU   227      70.549  97.241  87.150  1.00  0.00           H  
ATOM   3611  C   LEU   227      71.519  97.271  83.042  1.00  0.00           C  
ATOM   3612  O   LEU   227      70.581  96.483  82.908  1.00  0.00           O  
ATOM   3613  N   SER   228      71.915  98.085  82.057  1.00  0.00           N  
ATOM   3614  H   SER   228      72.687  98.721  82.198  1.00  0.00           H  
ATOM   3615  CA  SER   228      71.243  98.056  80.750  1.00  0.00           C  
ATOM   3616  HA  SER   228      70.188  98.239  80.951  1.00  0.00           H  
ATOM   3617  CB  SER   228      71.687  99.223  79.857  1.00  0.00           C  
ATOM   3618  HB2 SER   228      71.024  99.267  78.993  1.00  0.00           H  
ATOM   3619  HB3 SER   228      71.580 100.155  80.413  1.00  0.00           H  
ATOM   3620  OG  SER   228      73.013  99.123  79.389  1.00  0.00           O  
ATOM   3621  HG  SER   228      73.604  99.093  80.148  1.00  0.00           H  
ATOM   3622  C   SER   228      71.325  96.692  80.069  1.00  0.00           C  
ATOM   3623  O   SER   228      70.298  96.129  79.685  1.00  0.00           O  
ATOM   3624  N   ALA   229      72.517  96.094  80.011  1.00  0.00           N  
ATOM   3625  H   ALA   229      73.329  96.581  80.362  1.00  0.00           H  
ATOM   3626  CA  ALA   229      72.708  94.764  79.455  1.00  0.00           C  
ATOM   3627  HA  ALA   229      72.437  94.800  78.398  1.00  0.00           H  
ATOM   3628  CB  ALA   229      74.198  94.408  79.544  1.00  0.00           C  
ATOM   3629  HB1 ALA   229      74.368  93.432  79.090  1.00  0.00           H  
ATOM   3630  HB2 ALA   229      74.788  95.153  79.008  1.00  0.00           H  
ATOM   3631  HB3 ALA   229      74.519  94.381  80.586  1.00  0.00           H  
ATOM   3632  C   ALA   229      71.814  93.711  80.133  1.00  0.00           C  
ATOM   3633  O   ALA   229      71.080  92.974  79.469  1.00  0.00           O  
ATOM   3634  N   ALA   230      71.822  93.682  81.465  1.00  0.00           N  
ATOM   3635  H   ALA   230      72.419  94.321  81.972  1.00  0.00           H  
ATOM   3636  CA  ALA   230      71.002  92.763  82.234  1.00  0.00           C  
ATOM   3637  HA  ALA   230      71.258  91.749  81.923  1.00  0.00           H  
ATOM   3638  CB  ALA   230      71.371  92.899  83.716  1.00  0.00           C  
ATOM   3639  HB1 ALA   230      70.790  92.191  84.305  1.00  0.00           H  
ATOM   3640  HB2 ALA   230      72.431  92.685  83.854  1.00  0.00           H  
ATOM   3641  HB3 ALA   230      71.160  93.912  84.064  1.00  0.00           H  
ATOM   3642  C   ALA   230      69.498  92.951  82.025  1.00  0.00           C  
ATOM   3643  O   ALA   230      68.760  91.961  82.001  1.00  0.00           O  
ATOM   3644  N   VAL   231      69.023  94.192  81.890  1.00  0.00           N  
ATOM   3645  H   VAL   231      69.652  94.984  81.909  1.00  0.00           H  
ATOM   3646  CA  VAL   231      67.593  94.442  81.738  1.00  0.00           C  
ATOM   3647  HA  VAL   231      67.111  93.756  82.434  1.00  0.00           H  
ATOM   3648  CB  VAL   231      67.160  95.850  82.208  1.00  0.00           C  
ATOM   3649  HB  VAL   231      67.763  96.117  83.077  1.00  0.00           H  
ATOM   3650  CG1 VAL   231      67.298  96.970  81.175  1.00  0.00           C  
ATOM   3651 HG11 VAL   231      67.035  97.925  81.630  1.00  0.00           H  
ATOM   3652 HG12 VAL   231      68.325  97.032  80.836  1.00  0.00           H  
ATOM   3653 HG13 VAL   231      66.644  96.795  80.320  1.00  0.00           H  
ATOM   3654  CG2 VAL   231      65.697  95.815  82.668  1.00  0.00           C  
ATOM   3655 HG21 VAL   231      65.401  96.795  83.042  1.00  0.00           H  
ATOM   3656 HG22 VAL   231      65.046  95.539  81.839  1.00  0.00           H  
ATOM   3657 HG23 VAL   231      65.577  95.088  83.473  1.00  0.00           H  
ATOM   3658  C   VAL   231      67.067  94.059  80.365  1.00  0.00           C  
ATOM   3659  O   VAL   231      66.057  93.363  80.262  1.00  0.00           O  
ATOM   3660  N   TRP   232      67.813  94.399  79.322  1.00  0.00           N  
ATOM   3661  H   TRP   232      68.647  94.951  79.473  1.00  0.00           H  
ATOM   3662  CA  TRP   232      67.523  93.978  77.958  1.00  0.00           C  
ATOM   3663  HA  TRP   232      66.550  94.362  77.661  1.00  0.00           H  
ATOM   3664  CB  TRP   232      68.621  94.627  77.095  1.00  0.00           C  
ATOM   3665  HB2 TRP   232      69.589  94.341  77.511  1.00  0.00           H  
ATOM   3666  HB3 TRP   232      68.606  94.184  76.103  1.00  0.00           H  
ATOM   3667  CG  TRP   232      68.616  96.136  76.961  1.00  0.00           C  
ATOM   3668  CD1 TRP   232      69.737  96.889  76.919  1.00  0.00           C  
ATOM   3669  HD1 TRP   232      70.738  96.498  77.006  1.00  0.00           H  
ATOM   3670  NE1 TRP   232      69.430  98.219  76.731  1.00  0.00           N  
ATOM   3671  HE1 TRP   232      70.133  98.940  76.651  1.00  0.00           H  
ATOM   3672  CE2 TRP   232      68.071  98.405  76.652  1.00  0.00           C  
ATOM   3673  CZ2 TRP   232      67.287  99.552  76.460  1.00  0.00           C  
ATOM   3674  HZ2 TRP   232      67.754 100.519  76.339  1.00  0.00           H  
ATOM   3675  CH2 TRP   232      65.889  99.430  76.441  1.00  0.00           C  
ATOM   3676  HH2 TRP   232      65.270 100.303  76.294  1.00  0.00           H  
ATOM   3677  CZ3 TRP   232      65.298  98.166  76.610  1.00  0.00           C  
ATOM   3678  HZ3 TRP   232      64.223  98.073  76.596  1.00  0.00           H  
ATOM   3679  CE3 TRP   232      66.096  97.019  76.791  1.00  0.00           C  
ATOM   3680  HE3 TRP   232      65.609  96.065  76.905  1.00  0.00           H  
ATOM   3681  CD2 TRP   232      67.511  97.098  76.818  1.00  0.00           C  
ATOM   3682  C   TRP   232      67.494  92.462  77.795  1.00  0.00           C  
ATOM   3683  O   TRP   232      66.513  91.880  77.314  1.00  0.00           O  
ATOM   3684  N   ALA   233      68.542  91.818  78.298  1.00  0.00           N  
ATOM   3685  H   ALA   233      69.304  92.357  78.688  1.00  0.00           H  
ATOM   3686  CA  ALA   233      68.622  90.373  78.401  1.00  0.00           C  
ATOM   3687  HA  ALA   233      68.723  89.955  77.400  1.00  0.00           H  
ATOM   3688  CB  ALA   233      69.908  90.100  79.199  1.00  0.00           C  
ATOM   3689  HB1 ALA   233      69.966  89.063  79.507  1.00  0.00           H  
ATOM   3690  HB2 ALA   233      70.782  90.358  78.599  1.00  0.00           H  
ATOM   3691  HB3 ALA   233      69.919  90.695  80.109  1.00  0.00           H  
ATOM   3692  C   ALA   233      67.406  89.743  79.078  1.00  0.00           C  
ATOM   3693  O   ALA   233      66.836  88.781  78.565  1.00  0.00           O  
ATOM   3694  N   LYS   234      66.970  90.296  80.214  1.00  0.00           N  
ATOM   3695  H   LYS   234      67.450  91.095  80.603  1.00  0.00           H  
ATOM   3696  CA  LYS   234      65.778  89.789  80.896  1.00  0.00           C  
ATOM   3697  HA  LYS   234      65.935  88.730  81.105  1.00  0.00           H  
ATOM   3698  CB  LYS   234      65.590  90.509  82.244  1.00  0.00           C  
ATOM   3699  HB2 LYS   234      65.672  91.583  82.084  1.00  0.00           H  
ATOM   3700  HB3 LYS   234      64.589  90.304  82.628  1.00  0.00           H  
ATOM   3701  CG  LYS   234      66.606  90.057  83.307  1.00  0.00           C  
ATOM   3702  HG2 LYS   234      66.311  89.080  83.692  1.00  0.00           H  
ATOM   3703  HG3 LYS   234      67.592  89.952  82.857  1.00  0.00           H  
ATOM   3704  CD  LYS   234      66.680  91.071  84.461  1.00  0.00           C  
ATOM   3705  HD2 LYS   234      66.765  92.077  84.050  1.00  0.00           H  
ATOM   3706  HD3 LYS   234      65.766  91.021  85.054  1.00  0.00           H  
ATOM   3707  CE  LYS   234      67.900  90.845  85.362  1.00  0.00           C  
ATOM   3708  HE2 LYS   234      68.801  90.871  84.747  1.00  0.00           H  
ATOM   3709  HE3 LYS   234      67.955  91.659  86.087  1.00  0.00           H  
ATOM   3710  NZ  LYS   234      67.835  89.553  86.090  1.00  0.00           N  
ATOM   3711  HZ1 LYS   234      67.010  89.531  86.673  1.00  0.00           H  
ATOM   3712  HZ2 LYS   234      67.799  88.789  85.430  1.00  0.00           H  
ATOM   3713  HZ3 LYS   234      68.654  89.453  86.674  1.00  0.00           H  
ATOM   3714  C   LYS   234      64.507  89.890  80.070  1.00  0.00           C  
ATOM   3715  O   LYS   234      63.748  88.918  79.992  1.00  0.00           O  
ATOM   3716  N   ILE   235      64.288  91.056  79.469  1.00  0.00           N  
ATOM   3717  H   ILE   235      64.962  91.802  79.573  1.00  0.00           H  
ATOM   3718  CA  ILE   235      63.065  91.332  78.721  1.00  0.00           C  
ATOM   3719  HA  ILE   235      62.236  91.112  79.396  1.00  0.00           H  
ATOM   3720  CB  ILE   235      62.947  92.838  78.377  1.00  0.00           C  
ATOM   3721  HB  ILE   235      63.819  93.132  77.793  1.00  0.00           H  
ATOM   3722  CG2 ILE   235      61.663  93.129  77.572  1.00  0.00           C  
ATOM   3723 HG21 ILE   235      61.613  94.181  77.295  1.00  0.00           H  
ATOM   3724 HG22 ILE   235      61.639  92.549  76.656  1.00  0.00           H  
ATOM   3725 HG23 ILE   235      60.782  92.872  78.163  1.00  0.00           H  
ATOM   3726  CG1 ILE   235      62.883  93.709  79.658  1.00  0.00           C  
ATOM   3727 HG12 ILE   235      61.887  93.644  80.098  1.00  0.00           H  
ATOM   3728 HG13 ILE   235      63.575  93.338  80.409  1.00  0.00           H  
ATOM   3729  CD1 ILE   235      63.224  95.186  79.410  1.00  0.00           C  
ATOM   3730 HD11 ILE   235      62.510  95.639  78.724  1.00  0.00           H  
ATOM   3731 HD12 ILE   235      63.183  95.728  80.355  1.00  0.00           H  
ATOM   3732 HD13 ILE   235      64.229  95.271  78.996  1.00  0.00           H  
ATOM   3733  C   ILE   235      62.898  90.390  77.549  1.00  0.00           C  
ATOM   3734  O   ILE   235      61.839  89.781  77.354  1.00  0.00           O  
ATOM   3735  N   LEU   236      63.977  90.215  76.801  1.00  0.00           N  
ATOM   3736  H   LEU   236      64.839  90.703  77.006  1.00  0.00           H  
ATOM   3737  CA  LEU   236      63.892  89.425  75.591  1.00  0.00           C  
ATOM   3738  HA  LEU   236      62.904  89.567  75.169  1.00  0.00           H  
ATOM   3739  CB  LEU   236      64.912  89.992  74.619  1.00  0.00           C  
ATOM   3740  HB2 LEU   236      65.885  90.105  75.102  1.00  0.00           H  
ATOM   3741  HB3 LEU   236      65.019  89.299  73.791  1.00  0.00           H  
ATOM   3742  CG  LEU   236      64.441  91.333  74.034  1.00  0.00           C  
ATOM   3743  HG  LEU   236      65.201  91.540  73.338  1.00  0.00           H  
ATOM   3744  CD1 LEU   236      63.088  91.170  73.339  1.00  0.00           C  
ATOM   3745 HD11 LEU   236      62.959  91.953  72.618  1.00  0.00           H  
ATOM   3746 HD12 LEU   236      63.030  90.209  72.830  1.00  0.00           H  
ATOM   3747 HD13 LEU   236      62.270  91.245  74.049  1.00  0.00           H  
ATOM   3748  CD2 LEU   236      64.340  92.562  74.928  1.00  0.00           C  
ATOM   3749 HD21 LEU   236      64.186  93.448  74.321  1.00  0.00           H  
ATOM   3750 HD22 LEU   236      63.508  92.471  75.608  1.00  0.00           H  
ATOM   3751 HD23 LEU   236      65.256  92.703  75.483  1.00  0.00           H  
ATOM   3752  C   LEU   236      63.956  87.942  75.864  1.00  0.00           C  
ATOM   3753  O   LEU   236      63.244  87.196  75.192  1.00  0.00           O  
ATOM   3754  N   SER   237      64.657  87.534  76.918  1.00  0.00           N  
ATOM   3755  H   SER   237      65.206  88.193  77.452  1.00  0.00           H  
ATOM   3756  CA  SER   237      64.522  86.176  77.420  1.00  0.00           C  
ATOM   3757  HA  SER   237      64.869  85.491  76.671  1.00  0.00           H  
ATOM   3758  CB  SER   237      65.437  85.969  78.629  1.00  0.00           C  
ATOM   3759  HB2 SER   237      66.413  86.397  78.405  1.00  0.00           H  
ATOM   3760  HB3 SER   237      65.024  86.458  79.511  1.00  0.00           H  
ATOM   3761  OG  SER   237      65.650  84.597  78.882  1.00  0.00           O  
ATOM   3762  HG  SER   237      64.840  84.216  79.236  1.00  0.00           H  
ATOM   3763  C   SER   237      63.078  85.817  77.727  1.00  0.00           C  
ATOM   3764  O   SER   237      62.575  84.801  77.240  1.00  0.00           O  
ATOM   3765  N   SER   238      62.381  86.708  78.434  1.00  0.00           N  
ATOM   3766  H   SER   238      62.835  87.547  78.768  1.00  0.00           H  
ATOM   3767  CA  SER   238      60.972  86.511  78.757  1.00  0.00           C  
ATOM   3768  HA  SER   238      60.904  85.579  79.319  1.00  0.00           H  
ATOM   3769  CB  SER   238      60.489  87.630  79.679  1.00  0.00           C  
ATOM   3770  HB2 SER   238      61.177  87.727  80.519  1.00  0.00           H  
ATOM   3771  HB3 SER   238      60.454  88.574  79.138  1.00  0.00           H  
ATOM   3772  OG  SER   238      59.199  87.329  80.182  1.00  0.00           O  
ATOM   3773  HG  SER   238      58.954  88.017  80.807  1.00  0.00           H  
ATOM   3774  C   SER   238      60.064  86.374  77.545  1.00  0.00           C  
ATOM   3775  O   SER   238      59.234  85.451  77.446  1.00  0.00           O  
ATOM   3776  N   PHE   239      60.254  87.284  76.600  1.00  0.00           N  
ATOM   3777  H   PHE   239      60.944  88.010  76.735  1.00  0.00           H  
ATOM   3778  CA  PHE   239      59.541  87.234  75.344  1.00  0.00           C  
ATOM   3779  HA  PHE   239      58.480  87.239  75.591  1.00  0.00           H  
ATOM   3780  CB  PHE   239      59.855  88.514  74.579  1.00  0.00           C  
ATOM   3781  HB2 PHE   239      60.902  88.778  74.718  1.00  0.00           H  
ATOM   3782  HB3 PHE   239      59.743  88.296  73.531  1.00  0.00           H  
ATOM   3783  CG  PHE   239      58.964  89.692  74.958  1.00  0.00           C  
ATOM   3784  CD1 PHE   239      59.534  90.905  75.380  1.00  0.00           C  
ATOM   3785  HD1 PHE   239      60.604  91.003  75.424  1.00  0.00           H  
ATOM   3786  CE1 PHE   239      58.721  91.991  75.751  1.00  0.00           C  
ATOM   3787  HE1 PHE   239      59.170  92.918  76.074  1.00  0.00           H  
ATOM   3788  CZ  PHE   239      57.323  91.868  75.704  1.00  0.00           C  
ATOM   3789  HZ  PHE   239      56.695  92.697  76.000  1.00  0.00           H  
ATOM   3790  CE2 PHE   239      56.742  90.660  75.285  1.00  0.00           C  
ATOM   3791  HE2 PHE   239      55.667  90.557  75.266  1.00  0.00           H  
ATOM   3792  CD2 PHE   239      57.560  89.576  74.915  1.00  0.00           C  
ATOM   3793  HD2 PHE   239      57.097  88.642  74.661  1.00  0.00           H  
ATOM   3794  C   PHE   239      59.765  85.968  74.534  1.00  0.00           C  
ATOM   3795  O   PHE   239      58.783  85.512  73.939  1.00  0.00           O  
ATOM   3796  N   THR   240      60.972  85.390  74.551  1.00  0.00           N  
ATOM   3797  H   THR   240      61.727  85.809  75.076  1.00  0.00           H  
ATOM   3798  CA  THR   240      61.247  84.162  73.798  1.00  0.00           C  
ATOM   3799  HA  THR   240      60.529  84.214  72.982  1.00  0.00           H  
ATOM   3800  CB  THR   240      62.541  84.159  72.995  1.00  0.00           C  
ATOM   3801  HB  THR   240      63.342  84.203  73.677  1.00  0.00           H  
ATOM   3802  CG2 THR   240      62.769  82.957  72.081  1.00  0.00           C  
ATOM   3803 HG21 THR   240      63.730  83.055  71.577  1.00  0.00           H  
ATOM   3804 HG22 THR   240      62.771  82.037  72.660  1.00  0.00           H  
ATOM   3805 HG23 THR   240      61.975  82.889  71.337  1.00  0.00           H  
ATOM   3806  OG1 THR   240      62.538  85.271  72.117  1.00  0.00           O  
ATOM   3807  HG1 THR   240      61.837  85.130  71.463  1.00  0.00           H  
ATOM   3808  C   THR   240      60.823  82.864  74.459  1.00  0.00           C  
ATOM   3809  O   THR   240      60.325  81.979  73.759  1.00  0.00           O  
ATOM   3810  N   ASP   241      60.707  82.848  75.787  1.00  0.00           N  
ATOM   3811  H   ASP   241      61.088  83.608  76.335  1.00  0.00           H  
ATOM   3812  CA  ASP   241      59.790  81.897  76.441  1.00  0.00           C  
ATOM   3813  HA  ASP   241      60.168  80.886  76.283  1.00  0.00           H  
ATOM   3814  CB  ASP   241      59.751  82.184  77.942  1.00  0.00           C  
ATOM   3815  HB2 ASP   241      60.256  83.123  78.170  1.00  0.00           H  
ATOM   3816  HB3 ASP   241      58.723  82.273  78.289  1.00  0.00           H  
ATOM   3817  CG  ASP   241      60.414  81.055  78.696  1.00  0.00           C  
ATOM   3818  OD1 ASP   241      59.947  79.897  78.584  1.00  0.00           O  
ATOM   3819  OD2 ASP   241      61.381  81.365  79.416  1.00  0.00           O  
ATOM   3820  C   ASP   241      58.353  81.969  75.893  1.00  0.00           C  
ATOM   3821  O   ASP   241      57.723  80.963  75.516  1.00  0.00           O  
ATOM   3822  N   LYS   242      57.817  83.198  75.844  1.00  0.00           N  
ATOM   3823  H   LYS   242      58.358  83.992  76.157  1.00  0.00           H  
ATOM   3824  CA  LYS   242      56.427  83.407  75.407  1.00  0.00           C  
ATOM   3825  HA  LYS   242      55.808  82.700  75.959  1.00  0.00           H  
ATOM   3826  CB  LYS   242      55.947  84.810  75.829  1.00  0.00           C  
ATOM   3827  HB2 LYS   242      56.698  85.554  75.564  1.00  0.00           H  
ATOM   3828  HB3 LYS   242      55.009  85.055  75.332  1.00  0.00           H  
ATOM   3829  CG  LYS   242      55.719  84.776  77.352  1.00  0.00           C  
ATOM   3830  HG2 LYS   242      54.672  84.548  77.554  1.00  0.00           H  
ATOM   3831  HG3 LYS   242      56.300  83.950  77.742  1.00  0.00           H  
ATOM   3832  CD  LYS   242      56.126  86.032  78.138  1.00  0.00           C  
ATOM   3833  HD2 LYS   242      56.995  86.499  77.680  1.00  0.00           H  
ATOM   3834  HD3 LYS   242      55.309  86.753  78.106  1.00  0.00           H  
ATOM   3835  CE  LYS   242      56.457  85.702  79.609  1.00  0.00           C  
ATOM   3836  HE2 LYS   242      56.771  86.622  80.102  1.00  0.00           H  
ATOM   3837  HE3 LYS   242      55.558  85.334  80.105  1.00  0.00           H  
ATOM   3838  NZ  LYS   242      57.539  84.688  79.747  1.00  0.00           N  
ATOM   3839  HZ1 LYS   242      57.187  83.777  79.478  1.00  0.00           H  
ATOM   3840  HZ2 LYS   242      58.318  84.940  79.153  1.00  0.00           H  
ATOM   3841  HZ3 LYS   242      57.848  84.645  80.708  1.00  0.00           H  
ATOM   3842  C   LYS   242      56.159  83.026  73.939  1.00  0.00           C  
ATOM   3843  O   LYS   242      55.055  82.649  73.532  1.00  0.00           O  
ATOM   3844  N   GLU   243      57.210  83.158  73.141  1.00  0.00           N  
ATOM   3845  H   GLU   243      58.077  83.471  73.559  1.00  0.00           H  
ATOM   3846  CA  GLU   243      57.285  82.785  71.737  1.00  0.00           C  
ATOM   3847  HA  GLU   243      56.425  83.204  71.213  1.00  0.00           H  
ATOM   3848  CB  GLU   243      58.573  83.417  71.177  1.00  0.00           C  
ATOM   3849  HB2 GLU   243      58.640  84.437  71.552  1.00  0.00           H  
ATOM   3850  HB3 GLU   243      59.435  82.862  71.541  1.00  0.00           H  
ATOM   3851  CG  GLU   243      58.679  83.503  69.653  1.00  0.00           C  
ATOM   3852  HG2 GLU   243      58.649  82.495  69.237  1.00  0.00           H  
ATOM   3853  HG3 GLU   243      57.819  84.055  69.271  1.00  0.00           H  
ATOM   3854  CD  GLU   243      59.974  84.204  69.185  1.00  0.00           C  
ATOM   3855  OE1 GLU   243      60.687  84.817  70.021  1.00  0.00           O  
ATOM   3856  OE2 GLU   243      60.213  84.149  67.955  1.00  0.00           O  
ATOM   3857  C   GLU   243      57.284  81.275  71.561  1.00  0.00           C  
ATOM   3858  O   GLU   243      56.542  80.788  70.703  1.00  0.00           O  
ATOM   3859  N   LEU   244      58.025  80.542  72.410  1.00  0.00           N  
ATOM   3860  H   LEU   244      58.606  80.982  73.112  1.00  0.00           H  
ATOM   3861  CA  LEU   244      57.922  79.093  72.374  1.00  0.00           C  
ATOM   3862  HA  LEU   244      58.056  78.841  71.323  1.00  0.00           H  
ATOM   3863  CB  LEU   244      59.024  78.347  73.135  1.00  0.00           C  
ATOM   3864  HB2 LEU   244      59.999  78.757  72.867  1.00  0.00           H  
ATOM   3865  HB3 LEU   244      58.871  78.477  74.207  1.00  0.00           H  
ATOM   3866  CG  LEU   244      58.973  76.841  72.768  1.00  0.00           C  
ATOM   3867  HG  LEU   244      57.976  76.443  72.949  1.00  0.00           H  
ATOM   3868  CD1 LEU   244      59.341  76.535  71.311  1.00  0.00           C  
ATOM   3869 HD11 LEU   244      59.457  75.461  71.166  1.00  0.00           H  
ATOM   3870 HD12 LEU   244      58.544  76.868  70.647  1.00  0.00           H  
ATOM   3871 HD13 LEU   244      60.262  77.044  71.035  1.00  0.00           H  
ATOM   3872  CD2 LEU   244      59.888  76.050  73.679  1.00  0.00           C  
ATOM   3873 HD21 LEU   244      59.927  75.003  73.379  1.00  0.00           H  
ATOM   3874 HD22 LEU   244      60.890  76.473  73.687  1.00  0.00           H  
ATOM   3875 HD23 LEU   244      59.448  76.109  74.668  1.00  0.00           H  
ATOM   3876  C   LEU   244      56.537  78.580  72.765  1.00  0.00           C  
ATOM   3877  O   LEU   244      56.021  77.748  72.023  1.00  0.00           O  
ATOM   3878  N   LEU   245      55.902  79.053  73.852  1.00  0.00           N  
ATOM   3879  H   LEU   245      56.344  79.731  74.459  1.00  0.00           H  
ATOM   3880  CA  LEU   245      54.528  78.575  74.132  1.00  0.00           C  
ATOM   3881  HA  LEU   245      54.567  77.491  74.247  1.00  0.00           H  
ATOM   3882  CB  LEU   245      53.992  79.158  75.448  1.00  0.00           C  
ATOM   3883  HB2 LEU   245      54.524  78.660  76.254  1.00  0.00           H  
ATOM   3884  HB3 LEU   245      54.233  80.222  75.468  1.00  0.00           H  
ATOM   3885  CG  LEU   245      52.469  79.011  75.691  1.00  0.00           C  
ATOM   3886  HG  LEU   245      51.936  79.598  74.941  1.00  0.00           H  
ATOM   3887  CD1 LEU   245      51.938  77.575  75.642  1.00  0.00           C  
ATOM   3888 HD11 LEU   245      50.851  77.588  75.707  1.00  0.00           H  
ATOM   3889 HD12 LEU   245      52.213  77.081  74.714  1.00  0.00           H  
ATOM   3890 HD13 LEU   245      52.322  76.982  76.463  1.00  0.00           H  
ATOM   3891  CD2 LEU   245      52.106  79.574  77.065  1.00  0.00           C  
ATOM   3892 HD21 LEU   245      51.028  79.508  77.221  1.00  0.00           H  
ATOM   3893 HD22 LEU   245      52.615  79.020  77.853  1.00  0.00           H  
ATOM   3894 HD23 LEU   245      52.396  80.624  77.122  1.00  0.00           H  
ATOM   3895  C   LEU   245      53.564  78.877  72.955  1.00  0.00           C  
ATOM   3896  O   LEU   245      52.801  78.010  72.485  1.00  0.00           O  
ATOM   3897  N   ALA   246      53.613  80.118  72.456  1.00  0.00           N  
ATOM   3898  H   ALA   246      54.249  80.808  72.833  1.00  0.00           H  
ATOM   3899  CA  ALA   246      52.709  80.498  71.380  1.00  0.00           C  
ATOM   3900  HA  ALA   246      51.691  80.377  71.751  1.00  0.00           H  
ATOM   3901  CB  ALA   246      52.907  81.983  71.063  1.00  0.00           C  
ATOM   3902  HB1 ALA   246      52.199  82.289  70.292  1.00  0.00           H  
ATOM   3903  HB2 ALA   246      52.728  82.577  71.960  1.00  0.00           H  
ATOM   3904  HB3 ALA   246      53.923  82.160  70.709  1.00  0.00           H  
ATOM   3905  C   ALA   246      52.858  79.601  70.116  1.00  0.00           C  
ATOM   3906  O   ALA   246      51.869  79.069  69.566  1.00  0.00           O  
ATOM   3907  N   TYR   247      54.114  79.374  69.699  1.00  0.00           N  
ATOM   3908  H   TYR   247      54.899  79.793  70.178  1.00  0.00           H  
ATOM   3909  CA  TYR   247      54.368  78.396  68.650  1.00  0.00           C  
ATOM   3910  HA  TYR   247      53.803  78.730  67.779  1.00  0.00           H  
ATOM   3911  CB  TYR   247      55.842  78.317  68.219  1.00  0.00           C  
ATOM   3912  HB2 TYR   247      56.136  79.255  67.746  1.00  0.00           H  
ATOM   3913  HB3 TYR   247      56.470  78.154  69.096  1.00  0.00           H  
ATOM   3914  CG  TYR   247      56.017  77.168  67.235  1.00  0.00           C  
ATOM   3915  CD1 TYR   247      55.237  77.153  66.060  1.00  0.00           C  
ATOM   3916  HD1 TYR   247      54.658  78.021  65.780  1.00  0.00           H  
ATOM   3917  CE1 TYR   247      55.102  75.967  65.320  1.00  0.00           C  
ATOM   3918  HE1 TYR   247      54.448  75.951  64.463  1.00  0.00           H  
ATOM   3919  CZ  TYR   247      55.794  74.802  65.710  1.00  0.00           C  
ATOM   3920  OH  TYR   247      55.691  73.687  64.939  1.00  0.00           O  
ATOM   3921  HH  TYR   247      56.073  72.902  65.354  1.00  0.00           H  
ATOM   3922  CE2 TYR   247      56.625  74.830  66.849  1.00  0.00           C  
ATOM   3923  HE2 TYR   247      57.153  73.941  67.158  1.00  0.00           H  
ATOM   3924  CD2 TYR   247      56.723  76.008  67.616  1.00  0.00           C  
ATOM   3925  HD2 TYR   247      57.299  75.998  68.530  1.00  0.00           H  
ATOM   3926  C   TYR   247      53.844  77.005  69.009  1.00  0.00           C  
ATOM   3927  O   TYR   247      53.173  76.405  68.179  1.00  0.00           O  
ATOM   3928  N   ALA   248      54.091  76.503  70.216  1.00  0.00           N  
ATOM   3929  H   ALA   248      54.624  77.052  70.876  1.00  0.00           H  
ATOM   3930  CA  ALA   248      53.666  75.173  70.627  1.00  0.00           C  
ATOM   3931  HA  ALA   248      54.179  74.452  69.990  1.00  0.00           H  
ATOM   3932  CB  ALA   248      54.122  74.921  72.073  1.00  0.00           C  
ATOM   3933  HB1 ALA   248      53.897  73.890  72.348  1.00  0.00           H  
ATOM   3934  HB2 ALA   248      55.197  75.077  72.155  1.00  0.00           H  
ATOM   3935  HB3 ALA   248      53.605  75.588  72.761  1.00  0.00           H  
ATOM   3936  C   ALA   248      52.153  74.936  70.472  1.00  0.00           C  
ATOM   3937  O   ALA   248      51.764  73.819  70.137  1.00  0.00           O  
ATOM   3938  N   LYS   249      51.303  75.972  70.585  1.00  0.00           N  
ATOM   3939  H   LYS   249      51.653  76.881  70.858  1.00  0.00           H  
ATOM   3940  CA  LYS   249      49.898  75.842  70.113  1.00  0.00           C  
ATOM   3941  HA  LYS   249      49.399  75.095  70.732  1.00  0.00           H  
ATOM   3942  CB  LYS   249      49.137  77.178  70.256  1.00  0.00           C  
ATOM   3943  HB2 LYS   249      49.518  77.872  69.510  1.00  0.00           H  
ATOM   3944  HB3 LYS   249      48.088  76.990  70.021  1.00  0.00           H  
ATOM   3945  CG  LYS   249      49.209  77.878  71.621  1.00  0.00           C  
ATOM   3946  HG2 LYS   249      48.836  77.199  72.390  1.00  0.00           H  
ATOM   3947  HG3 LYS   249      50.241  78.136  71.853  1.00  0.00           H  
ATOM   3948  CD  LYS   249      48.362  79.166  71.636  1.00  0.00           C  
ATOM   3949  HD2 LYS   249      47.326  78.905  71.411  1.00  0.00           H  
ATOM   3950  HD3 LYS   249      48.397  79.595  72.637  1.00  0.00           H  
ATOM   3951  CE  LYS   249      48.850  80.220  70.625  1.00  0.00           C  
ATOM   3952  HE2 LYS   249      49.842  80.565  70.919  1.00  0.00           H  
ATOM   3953  HE3 LYS   249      48.923  79.769  69.635  1.00  0.00           H  
ATOM   3954  NZ  LYS   249      47.931  81.380  70.537  1.00  0.00           N  
ATOM   3955  HZ1 LYS   249      48.320  82.062  69.907  1.00  0.00           H  
ATOM   3956  HZ2 LYS   249      47.032  81.090  70.180  1.00  0.00           H  
ATOM   3957  HZ3 LYS   249      47.816  81.805  71.446  1.00  0.00           H  
ATOM   3958  C   LYS   249      49.811  75.388  68.646  1.00  0.00           C  
ATOM   3959  O   LYS   249      49.203  74.365  68.291  1.00  0.00           O  
ATOM   3960  N   ALA   250      50.409  76.204  67.769  1.00  0.00           N  
ATOM   3961  H   ALA   250      50.912  77.017  68.095  1.00  0.00           H  
ATOM   3962  CA  ALA   250      50.355  75.932  66.325  1.00  0.00           C  
ATOM   3963  HA  ALA   250      49.306  75.907  66.029  1.00  0.00           H  
ATOM   3964  CB  ALA   250      51.015  77.100  65.585  1.00  0.00           C  
ATOM   3965  HB1 ALA   250      50.898  76.956  64.512  1.00  0.00           H  
ATOM   3966  HB2 ALA   250      50.538  78.037  65.872  1.00  0.00           H  
ATOM   3967  HB3 ALA   250      52.077  77.150  65.824  1.00  0.00           H  
ATOM   3968  C   ALA   250      50.979  74.576  65.930  1.00  0.00           C  
ATOM   3969  O   ALA   250      50.498  73.881  65.034  1.00  0.00           O  
ATOM   3970  N   GLY   251      52.026  74.190  66.653  1.00  0.00           N  
ATOM   3971  H   GLY   251      52.365  74.814  67.372  1.00  0.00           H  
ATOM   3972  CA  GLY   251      52.690  72.900  66.561  1.00  0.00           C  
ATOM   3973  HA2 GLY   251      53.055  72.763  65.543  1.00  0.00           H  
ATOM   3974  HA3 GLY   251      53.544  72.909  67.237  1.00  0.00           H  
ATOM   3975  C   GLY   251      51.799  71.726  66.931  1.00  0.00           C  
ATOM   3976  O   GLY   251      51.780  70.734  66.214  1.00  0.00           O  
ATOM   3977  N   ALA   252      51.005  71.858  67.994  1.00  0.00           N  
ATOM   3978  H   ALA   252      51.054  72.693  68.562  1.00  0.00           H  
ATOM   3979  CA  ALA   252      50.013  70.850  68.331  1.00  0.00           C  
ATOM   3980  HA  ALA   252      50.535  69.902  68.477  1.00  0.00           H  
ATOM   3981  CB  ALA   252      49.346  71.220  69.661  1.00  0.00           C  
ATOM   3982  HB1 ALA   252      48.660  70.424  69.955  1.00  0.00           H  
ATOM   3983  HB2 ALA   252      50.104  71.336  70.435  1.00  0.00           H  
ATOM   3984  HB3 ALA   252      48.786  72.149  69.563  1.00  0.00           H  
ATOM   3985  C   ALA   252      48.998  70.657  67.210  1.00  0.00           C  
ATOM   3986  O   ALA   252      48.751  69.521  66.812  1.00  0.00           O  
ATOM   3987  N   VAL   253      48.475  71.753  66.643  1.00  0.00           N  
ATOM   3988  H   VAL   253      48.725  72.671  66.982  1.00  0.00           H  
ATOM   3989  CA  VAL   253      47.578  71.625  65.470  1.00  0.00           C  
ATOM   3990  HA  VAL   253      46.706  71.052  65.790  1.00  0.00           H  
ATOM   3991  CB  VAL   253      47.081  72.995  64.969  1.00  0.00           C  
ATOM   3992  HB  VAL   253      47.915  73.567  64.563  1.00  0.00           H  
ATOM   3993  CG1 VAL   253      46.023  72.830  63.874  1.00  0.00           C  
ATOM   3994 HG11 VAL   253      45.653  73.804  63.553  1.00  0.00           H  
ATOM   3995 HG12 VAL   253      46.442  72.322  63.008  1.00  0.00           H  
ATOM   3996 HG13 VAL   253      45.197  72.236  64.252  1.00  0.00           H  
ATOM   3997  CG2 VAL   253      46.431  73.814  66.093  1.00  0.00           C  
ATOM   3998 HG21 VAL   253      45.985  74.714  65.683  1.00  0.00           H  
ATOM   3999 HG22 VAL   253      45.654  73.224  66.582  1.00  0.00           H  
ATOM   4000 HG23 VAL   253      47.175  74.104  66.830  1.00  0.00           H  
ATOM   4001  C   VAL   253      48.238  70.850  64.312  1.00  0.00           C  
ATOM   4002  O   VAL   253      47.631  69.935  63.730  1.00  0.00           O  
ATOM   4003  N   ALA   254      49.496  71.212  64.014  1.00  0.00           N  
ATOM   4004  H   ALA   254      49.937  71.955  64.536  1.00  0.00           H  
ATOM   4005  CA  ALA   254      50.286  70.538  62.993  1.00  0.00           C  
ATOM   4006  HA  ALA   254      49.798  70.718  62.035  1.00  0.00           H  
ATOM   4007  CB  ALA   254      51.695  71.134  62.902  1.00  0.00           C  
ATOM   4008  HB1 ALA   254      51.636  72.209  62.754  1.00  0.00           H  
ATOM   4009  HB2 ALA   254      52.269  70.923  63.800  1.00  0.00           H  
ATOM   4010  HB3 ALA   254      52.206  70.682  62.053  1.00  0.00           H  
ATOM   4011  C   ALA   254      50.306  68.991  63.221  1.00  0.00           C  
ATOM   4012  O   ALA   254      49.986  68.170  62.332  1.00  0.00           O  
ATOM   4013  N   GLU   255      50.628  68.612  64.461  1.00  0.00           N  
ATOM   4014  H   GLU   255      50.846  69.322  65.145  1.00  0.00           H  
ATOM   4015  CA  GLU   255      50.758  67.223  64.885  1.00  0.00           C  
ATOM   4016  HA  GLU   255      51.524  66.772  64.253  1.00  0.00           H  
ATOM   4017  CB  GLU   255      51.246  67.143  66.347  1.00  0.00           C  
ATOM   4018  HB2 GLU   255      52.024  67.884  66.517  1.00  0.00           H  
ATOM   4019  HB3 GLU   255      50.426  67.365  67.030  1.00  0.00           H  
ATOM   4020  CG  GLU   255      51.799  65.741  66.661  1.00  0.00           C  
ATOM   4021  HG2 GLU   255      50.997  65.008  66.569  1.00  0.00           H  
ATOM   4022  HG3 GLU   255      52.570  65.489  65.929  1.00  0.00           H  
ATOM   4023  CD  GLU   255      52.415  65.640  68.064  1.00  0.00           C  
ATOM   4024  OE1 GLU   255      53.366  66.409  68.331  1.00  0.00           O  
ATOM   4025  OE2 GLU   255      51.976  64.750  68.830  1.00  0.00           O  
ATOM   4026  C   GLU   255      49.473  66.382  64.727  1.00  0.00           C  
ATOM   4027  O   GLU   255      49.485  65.250  64.191  1.00  0.00           O  
ATOM   4028  N   GLU   256      48.361  66.978  65.190  1.00  0.00           N  
ATOM   4029  H   GLU   256      48.436  67.906  65.584  1.00  0.00           H  
ATOM   4030  CA  GLU   256      47.046  66.328  65.267  1.00  0.00           C  
ATOM   4031  HA  GLU   256      47.064  65.588  66.068  1.00  0.00           H  
ATOM   4032  CB  GLU   256      45.923  67.345  65.545  1.00  0.00           C  
ATOM   4033  HB2 GLU   256      46.021  68.197  64.873  1.00  0.00           H  
ATOM   4034  HB3 GLU   256      44.967  66.867  65.324  1.00  0.00           H  
ATOM   4035  CG  GLU   256      45.819  67.845  66.985  1.00  0.00           C  
ATOM   4036  HG2 GLU   256      45.860  66.988  67.660  1.00  0.00           H  
ATOM   4037  HG3 GLU   256      46.641  68.505  67.224  1.00  0.00           H  
ATOM   4038  CD  GLU   256      44.501  68.595  67.193  1.00  0.00           C  
ATOM   4039  OE1 GLU   256      44.181  69.539  66.426  1.00  0.00           O  
ATOM   4040  OE2 GLU   256      43.768  68.169  68.116  1.00  0.00           O  
ATOM   4041  C   GLU   256      46.654  65.623  63.984  1.00  0.00           C  
ATOM   4042  O   GLU   256      46.012  64.569  64.017  1.00  0.00           O  
ATOM   4043  N   VAL   257      47.012  66.232  62.854  1.00  0.00           N  
ATOM   4044  H   VAL   257      47.547  67.090  62.882  1.00  0.00           H  
ATOM   4045  CA  VAL   257      46.641  65.652  61.560  1.00  0.00           C  
ATOM   4046  HA  VAL   257      45.615  65.299  61.636  1.00  0.00           H  
ATOM   4047  CB  VAL   257      46.678  66.747  60.462  1.00  0.00           C  
ATOM   4048  HB  VAL   257      47.717  66.960  60.209  1.00  0.00           H  
ATOM   4049  CG1 VAL   257      45.960  66.290  59.182  1.00  0.00           C  
ATOM   4050 HG11 VAL   257      46.028  67.065  58.418  1.00  0.00           H  
ATOM   4051 HG12 VAL   257      46.426  65.387  58.788  1.00  0.00           H  
ATOM   4052 HG13 VAL   257      44.910  66.089  59.394  1.00  0.00           H  
ATOM   4053  CG2 VAL   257      46.047  68.081  60.891  1.00  0.00           C  
ATOM   4054 HG21 VAL   257      46.086  68.790  60.064  1.00  0.00           H  
ATOM   4055 HG22 VAL   257      45.009  67.932  61.190  1.00  0.00           H  
ATOM   4056 HG23 VAL   257      46.602  68.518  61.720  1.00  0.00           H  
ATOM   4057  C   VAL   257      47.498  64.498  61.102  1.00  0.00           C  
ATOM   4058  O   VAL   257      46.944  63.462  60.716  1.00  0.00           O  
ATOM   4059  N   LEU   258      48.830  64.675  61.053  1.00  0.00           N  
ATOM   4060  H   LEU   258      49.254  65.524  61.404  1.00  0.00           H  
ATOM   4061  CA  LEU   258      49.647  63.716  60.270  1.00  0.00           C  
ATOM   4062  HA  LEU   258      49.228  63.702  59.263  1.00  0.00           H  
ATOM   4063  CB  LEU   258      51.095  64.239  60.133  1.00  0.00           C  
ATOM   4064  HB2 LEU   258      51.558  64.270  61.116  1.00  0.00           H  
ATOM   4065  HB3 LEU   258      51.653  63.532  59.516  1.00  0.00           H  
ATOM   4066  CG  LEU   258      51.212  65.655  59.508  1.00  0.00           C  
ATOM   4067  HG  LEU   258      50.803  66.386  60.206  1.00  0.00           H  
ATOM   4068  CD1 LEU   258      52.685  66.000  59.263  1.00  0.00           C  
ATOM   4069 HD11 LEU   258      52.775  67.021  58.892  1.00  0.00           H  
ATOM   4070 HD12 LEU   258      53.243  65.918  60.196  1.00  0.00           H  
ATOM   4071 HD13 LEU   258      53.110  65.316  58.530  1.00  0.00           H  
ATOM   4072  CD2 LEU   258      50.477  65.799  58.170  1.00  0.00           C  
ATOM   4073 HD21 LEU   258      50.686  66.775  57.731  1.00  0.00           H  
ATOM   4074 HD22 LEU   258      50.796  65.020  57.479  1.00  0.00           H  
ATOM   4075 HD23 LEU   258      49.401  65.726  58.324  1.00  0.00           H  
ATOM   4076  C   LEU   258      49.487  62.273  60.779  1.00  0.00           C  
ATOM   4077  O   LEU   258      49.460  61.339  59.973  1.00  0.00           O  
ATOM   4078  N   ALA   259      49.188  62.060  62.066  1.00  0.00           N  
ATOM   4079  H   ALA   259      49.135  62.828  62.721  1.00  0.00           H  
ATOM   4080  CA  ALA   259      48.961  60.681  62.539  1.00  0.00           C  
ATOM   4081  HA  ALA   259      49.887  60.125  62.419  1.00  0.00           H  
ATOM   4082  CB  ALA   259      48.648  60.755  64.040  1.00  0.00           C  
ATOM   4083  HB1 ALA   259      47.710  61.288  64.199  1.00  0.00           H  
ATOM   4084  HB2 ALA   259      48.556  59.747  64.445  1.00  0.00           H  
ATOM   4085  HB3 ALA   259      49.440  61.275  64.575  1.00  0.00           H  
ATOM   4086  C   ALA   259      47.863  59.872  61.840  1.00  0.00           C  
ATOM   4087  O   ALA   259      48.011  58.671  61.613  1.00  0.00           O  
ATOM   4088  N   ALA   260      46.762  60.525  61.482  1.00  0.00           N  
ATOM   4089  H   ALA   260      46.708  61.519  61.653  1.00  0.00           H  
ATOM   4090  CA  ALA   260      45.580  59.872  60.920  1.00  0.00           C  
ATOM   4091  HA  ALA   260      45.599  58.799  61.112  1.00  0.00           H  
ATOM   4092  CB  ALA   260      44.400  60.505  61.669  1.00  0.00           C  
ATOM   4093  HB1 ALA   260      43.462  60.090  61.328  1.00  0.00           H  
ATOM   4094  HB2 ALA   260      44.497  60.313  62.739  1.00  0.00           H  
ATOM   4095  HB3 ALA   260      44.397  61.582  61.502  1.00  0.00           H  
ATOM   4096  C   ALA   260      45.521  60.119  59.408  1.00  0.00           C  
ATOM   4097  O   ALA   260      44.441  60.059  58.799  1.00  0.00           O  
ATOM   4098  N   ILE   261      46.669  60.429  58.783  1.00  0.00           N  
ATOM   4099  H   ILE   261      47.538  60.480  59.298  1.00  0.00           H  
ATOM   4100  CA  ILE   261      46.654  60.888  57.392  1.00  0.00           C  
ATOM   4101  HA  ILE   261      46.089  61.817  57.414  1.00  0.00           H  
ATOM   4102  CB  ILE   261      48.087  61.268  56.940  1.00  0.00           C  
ATOM   4103  HB  ILE   261      48.650  61.474  57.833  1.00  0.00           H  
ATOM   4104  CG2 ILE   261      48.838  60.113  56.260  1.00  0.00           C  
ATOM   4105 HG21 ILE   261      49.880  60.395  56.154  1.00  0.00           H  
ATOM   4106 HG22 ILE   261      48.793  59.223  56.888  1.00  0.00           H  
ATOM   4107 HG23 ILE   261      48.424  59.887  55.278  1.00  0.00           H  
ATOM   4108  CG1 ILE   261      48.209  62.601  56.172  1.00  0.00           C  
ATOM   4109 HG12 ILE   261      47.839  63.406  56.809  1.00  0.00           H  
ATOM   4110 HG13 ILE   261      49.266  62.795  55.993  1.00  0.00           H  
ATOM   4111  CD1 ILE   261      47.477  62.678  54.835  1.00  0.00           C  
ATOM   4112 HD11 ILE   261      47.809  63.554  54.281  1.00  0.00           H  
ATOM   4113 HD12 ILE   261      47.699  61.794  54.245  1.00  0.00           H  
ATOM   4114 HD13 ILE   261      46.407  62.763  55.012  1.00  0.00           H  
ATOM   4115  C   ILE   261      45.948  59.962  56.383  1.00  0.00           C  
ATOM   4116  O   ILE   261      45.372  60.448  55.415  1.00  0.00           O  
ATOM   4117  N   ARG   262      45.886  58.641  56.629  1.00  0.00           N  
ATOM   4118  H   ARG   262      46.360  58.269  57.439  1.00  0.00           H  
ATOM   4119  CA  ARG   262      45.060  57.727  55.818  1.00  0.00           C  
ATOM   4120  HA  ARG   262      45.393  57.803  54.782  1.00  0.00           H  
ATOM   4121  CB  ARG   262      45.235  56.259  56.266  1.00  0.00           C  
ATOM   4122  HB2 ARG   262      45.424  56.222  57.341  1.00  0.00           H  
ATOM   4123  HB3 ARG   262      44.296  55.735  56.080  1.00  0.00           H  
ATOM   4124  CG  ARG   262      46.338  55.488  55.517  1.00  0.00           C  
ATOM   4125  HG2 ARG   262      46.152  55.554  54.445  1.00  0.00           H  
ATOM   4126  HG3 ARG   262      47.315  55.921  55.735  1.00  0.00           H  
ATOM   4127  CD  ARG   262      46.309  54.008  55.949  1.00  0.00           C  
ATOM   4128  HD2 ARG   262      46.705  53.921  56.962  1.00  0.00           H  
ATOM   4129  HD3 ARG   262      45.274  53.666  55.964  1.00  0.00           H  
ATOM   4130  NE  ARG   262      47.052  53.111  55.042  1.00  0.00           N  
ATOM   4131  HE  ARG   262      46.493  52.582  54.389  1.00  0.00           H  
ATOM   4132  CZ  ARG   262      48.343  52.834  55.062  1.00  0.00           C  
ATOM   4133  NH1 ARG   262      49.194  53.456  55.819  1.00  0.00           N  
ATOM   4134 HH11 ARG   262      48.894  54.202  56.425  1.00  0.00           H  
ATOM   4135 HH12 ARG   262      50.174  53.209  55.760  1.00  0.00           H  
ATOM   4136  NH2 ARG   262      48.808  51.888  54.310  1.00  0.00           N  
ATOM   4137 HH21 ARG   262      48.205  51.386  53.676  1.00  0.00           H  
ATOM   4138 HH22 ARG   262      49.805  51.712  54.294  1.00  0.00           H  
ATOM   4139  C   ARG   262      43.576  58.100  55.827  1.00  0.00           C  
ATOM   4140  O   ARG   262      42.980  58.264  54.758  1.00  0.00           O  
ATOM   4141  N   THR   263      42.983  58.267  57.021  1.00  0.00           N  
ATOM   4142  H   THR   263      43.507  58.170  57.879  1.00  0.00           H  
ATOM   4143  CA  THR   263      41.585  58.707  57.072  1.00  0.00           C  
ATOM   4144  HA  THR   263      41.047  58.041  56.396  1.00  0.00           H  
ATOM   4145  CB  THR   263      40.857  58.553  58.423  1.00  0.00           C  
ATOM   4146  HB  THR   263      41.002  57.529  58.771  1.00  0.00           H  
ATOM   4147  CG2 THR   263      41.339  59.492  59.517  1.00  0.00           C  
ATOM   4148 HG21 THR   263      40.620  59.521  60.334  1.00  0.00           H  
ATOM   4149 HG22 THR   263      42.279  59.096  59.887  1.00  0.00           H  
ATOM   4150 HG23 THR   263      41.487  60.504  59.149  1.00  0.00           H  
ATOM   4151  OG1 THR   263      39.458  58.753  58.284  1.00  0.00           O  
ATOM   4152  HG1 THR   263      39.315  59.641  57.945  1.00  0.00           H  
ATOM   4153  C   THR   263      41.436  60.108  56.484  1.00  0.00           C  
ATOM   4154  O   THR   263      40.470  60.339  55.769  1.00  0.00           O  
ATOM   4155  N   VAL   264      42.415  61.000  56.684  1.00  0.00           N  
ATOM   4156  H   VAL   264      43.214  60.739  57.246  1.00  0.00           H  
ATOM   4157  CA  VAL   264      42.338  62.391  56.189  1.00  0.00           C  
ATOM   4158  HA  VAL   264      41.408  62.824  56.553  1.00  0.00           H  
ATOM   4159  CB  VAL   264      43.501  63.237  56.753  1.00  0.00           C  
ATOM   4160  HB  VAL   264      44.440  62.776  56.457  1.00  0.00           H  
ATOM   4161  CG1 VAL   264      43.515  64.692  56.257  1.00  0.00           C  
ATOM   4162 HG11 VAL   264      44.292  65.258  56.772  1.00  0.00           H  
ATOM   4163 HG12 VAL   264      43.740  64.728  55.192  1.00  0.00           H  
ATOM   4164 HG13 VAL   264      42.548  65.163  56.440  1.00  0.00           H  
ATOM   4165  CG2 VAL   264      43.450  63.311  58.282  1.00  0.00           C  
ATOM   4166 HG21 VAL   264      43.373  62.322  58.725  1.00  0.00           H  
ATOM   4167 HG22 VAL   264      44.361  63.777  58.657  1.00  0.00           H  
ATOM   4168 HG23 VAL   264      42.588  63.898  58.598  1.00  0.00           H  
ATOM   4169  C   VAL   264      42.336  62.546  54.670  1.00  0.00           C  
ATOM   4170  O   VAL   264      41.659  63.445  54.148  1.00  0.00           O  
ATOM   4171  N   ILE   265      43.083  61.671  53.986  1.00  0.00           N  
ATOM   4172  H   ILE   265      43.637  61.005  54.507  1.00  0.00           H  
ATOM   4173  CA  ILE   265      43.035  61.490  52.535  1.00  0.00           C  
ATOM   4174  HA  ILE   265      43.089  62.482  52.080  1.00  0.00           H  
ATOM   4175  CB  ILE   265      44.241  60.675  52.000  1.00  0.00           C  
ATOM   4176  HB  ILE   265      44.386  59.796  52.630  1.00  0.00           H  
ATOM   4177  CG2 ILE   265      44.050  60.212  50.538  1.00  0.00           C  
ATOM   4178 HG21 ILE   265      44.900  59.617  50.209  1.00  0.00           H  
ATOM   4179 HG22 ILE   265      43.168  59.579  50.448  1.00  0.00           H  
ATOM   4180 HG23 ILE   265      43.933  61.076  49.882  1.00  0.00           H  
ATOM   4181  CG1 ILE   265      45.493  61.578  52.065  1.00  0.00           C  
ATOM   4182 HG12 ILE   265      45.385  62.399  51.353  1.00  0.00           H  
ATOM   4183 HG13 ILE   265      45.552  62.018  53.056  1.00  0.00           H  
ATOM   4184  CD1 ILE   265      46.821  60.864  51.788  1.00  0.00           C  
ATOM   4185 HD11 ILE   265      47.643  61.572  51.902  1.00  0.00           H  
ATOM   4186 HD12 ILE   265      46.950  60.050  52.500  1.00  0.00           H  
ATOM   4187 HD13 ILE   265      46.851  60.479  50.769  1.00  0.00           H  
ATOM   4188  C   ILE   265      41.693  60.900  52.119  1.00  0.00           C  
ATOM   4189  O   ILE   265      41.055  61.477  51.240  1.00  0.00           O  
ATOM   4190  N   ALA   266      41.220  59.839  52.782  1.00  0.00           N  
ATOM   4191  H   ALA   266      41.770  59.401  53.507  1.00  0.00           H  
ATOM   4192  CA  ALA   266      39.932  59.243  52.410  1.00  0.00           C  
ATOM   4193  HA  ALA   266      39.991  58.966  51.364  1.00  0.00           H  
ATOM   4194  CB  ALA   266      39.693  57.981  53.244  1.00  0.00           C  
ATOM   4195  HB1 ALA   266      38.797  57.478  52.878  1.00  0.00           H  
ATOM   4196  HB2 ALA   266      40.542  57.304  53.140  1.00  0.00           H  
ATOM   4197  HB3 ALA   266      39.561  58.240  54.294  1.00  0.00           H  
ATOM   4198  C   ALA   266      38.752  60.235  52.504  1.00  0.00           C  
ATOM   4199  O   ALA   266      37.833  60.244  51.674  1.00  0.00           O  
ATOM   4200  N   PHE   267      38.801  61.135  53.490  1.00  0.00           N  
ATOM   4201  H   PHE   267      39.576  61.099  54.136  1.00  0.00           H  
ATOM   4202  CA  PHE   267      37.818  62.196  53.678  1.00  0.00           C  
ATOM   4203  HA  PHE   267      36.934  61.887  53.128  1.00  0.00           H  
ATOM   4204  CB  PHE   267      37.314  62.271  55.139  1.00  0.00           C  
ATOM   4205  HB2 PHE   267      36.378  62.824  55.129  1.00  0.00           H  
ATOM   4206  HB3 PHE   267      37.051  61.258  55.448  1.00  0.00           H  
ATOM   4207  CG  PHE   267      38.186  62.896  56.225  1.00  0.00           C  
ATOM   4208  CD1 PHE   267      38.385  64.291  56.286  1.00  0.00           C  
ATOM   4209  HD1 PHE   267      37.950  64.940  55.542  1.00  0.00           H  
ATOM   4210  CE1 PHE   267      39.138  64.857  57.333  1.00  0.00           C  
ATOM   4211  HE1 PHE   267      39.293  65.926  57.371  1.00  0.00           H  
ATOM   4212  CZ  PHE   267      39.666  64.041  58.345  1.00  0.00           C  
ATOM   4213  HZ  PHE   267      40.241  64.476  59.150  1.00  0.00           H  
ATOM   4214  CE2 PHE   267      39.414  62.660  58.330  1.00  0.00           C  
ATOM   4215  HE2 PHE   267      39.770  62.041  59.139  1.00  0.00           H  
ATOM   4216  CD2 PHE   267      38.677  62.094  57.274  1.00  0.00           C  
ATOM   4217  HD2 PHE   267      38.476  61.035  57.273  1.00  0.00           H  
ATOM   4218  C   PHE   267      38.182  63.557  53.050  1.00  0.00           C  
ATOM   4219  O   PHE   267      37.412  64.512  53.151  1.00  0.00           O  
ATOM   4220  N   GLY   268      39.317  63.648  52.362  1.00  0.00           N  
ATOM   4221  H   GLY   268      39.902  62.826  52.295  1.00  0.00           H  
ATOM   4222  CA  GLY   268      39.770  64.821  51.624  1.00  0.00           C  
ATOM   4223  HA2 GLY   268      40.760  64.590  51.239  1.00  0.00           H  
ATOM   4224  HA3 GLY   268      39.106  64.965  50.771  1.00  0.00           H  
ATOM   4225  C   GLY   268      39.862  66.146  52.398  1.00  0.00           C  
ATOM   4226  O   GLY   268      39.719  67.206  51.787  1.00  0.00           O  
ATOM   4227  N   GLY   269      40.113  66.151  53.714  1.00  0.00           N  
ATOM   4228  H   GLY   269      40.270  65.284  54.209  1.00  0.00           H  
ATOM   4229  CA  GLY   269      39.962  67.423  54.486  1.00  0.00           C  
ATOM   4230  HA2 GLY   269      39.128  67.996  54.077  1.00  0.00           H  
ATOM   4231  HA3 GLY   269      39.693  67.156  55.506  1.00  0.00           H  
ATOM   4232  C   GLY   269      41.174  68.340  54.565  1.00  0.00           C  
ATOM   4233  O   GLY   269      41.225  69.372  55.261  1.00  0.00           O  
ATOM   4234  N   GLN   270      42.144  67.893  53.793  1.00  0.00           N  
ATOM   4235  H   GLN   270      41.931  67.080  53.232  1.00  0.00           H  
ATOM   4236  CA  GLN   270      43.507  68.324  53.729  1.00  0.00           C  
ATOM   4237  HA  GLN   270      44.051  67.877  54.562  1.00  0.00           H  
ATOM   4238  CB  GLN   270      44.055  67.729  52.401  1.00  0.00           C  
ATOM   4239  HB2 GLN   270      43.447  68.114  51.580  1.00  0.00           H  
ATOM   4240  HB3 GLN   270      45.072  68.085  52.242  1.00  0.00           H  
ATOM   4241  CG  GLN   270      44.046  66.173  52.326  1.00  0.00           C  
ATOM   4242  HG2 GLN   270      44.950  65.797  52.808  1.00  0.00           H  
ATOM   4243  HG3 GLN   270      43.201  65.768  52.882  1.00  0.00           H  
ATOM   4244  CD  GLN   270      43.949  65.601  50.900  1.00  0.00           C  
ATOM   4245  OE1 GLN   270      42.891  65.459  50.307  1.00  0.00           O  
ATOM   4246  NE2 GLN   270      45.037  65.241  50.268  1.00  0.00           N  
ATOM   4247 HE21 GLN   270      45.939  65.326  50.715  1.00  0.00           H  
ATOM   4248 HE22 GLN   270      44.975  64.887  49.326  1.00  0.00           H  
ATOM   4249  C   GLN   270      43.663  69.855  53.817  1.00  0.00           C  
ATOM   4250  O   GLN   270      44.418  70.394  54.636  1.00  0.00           O  
ATOM   4251  N   LYS   271      42.879  70.551  52.985  1.00  0.00           N  
ATOM   4252  H   LYS   271      42.262  70.039  52.370  1.00  0.00           H  
ATOM   4253  CA  LYS   271      42.913  72.006  52.847  1.00  0.00           C  
ATOM   4254  HA  LYS   271      43.937  72.288  52.596  1.00  0.00           H  
ATOM   4255  CB  LYS   271      42.004  72.420  51.671  1.00  0.00           C  
ATOM   4256  HB2 LYS   271      42.197  71.769  50.816  1.00  0.00           H  
ATOM   4257  HB3 LYS   271      40.961  72.297  51.965  1.00  0.00           H  
ATOM   4258  CG  LYS   271      42.249  73.875  51.233  1.00  0.00           C  
ATOM   4259  HG2 LYS   271      42.312  74.513  52.113  1.00  0.00           H  
ATOM   4260  HG3 LYS   271      43.197  73.924  50.695  1.00  0.00           H  
ATOM   4261  CD  LYS   271      41.116  74.410  50.341  1.00  0.00           C  
ATOM   4262  HD2 LYS   271      40.883  73.671  49.574  1.00  0.00           H  
ATOM   4263  HD3 LYS   271      40.227  74.558  50.956  1.00  0.00           H  
ATOM   4264  CE  LYS   271      41.463  75.733  49.637  1.00  0.00           C  
ATOM   4265  HE2 LYS   271      42.204  75.531  48.863  1.00  0.00           H  
ATOM   4266  HE3 LYS   271      40.563  76.124  49.163  1.00  0.00           H  
ATOM   4267  NZ  LYS   271      42.013  76.752  50.562  1.00  0.00           N  
ATOM   4268  HZ1 LYS   271      42.174  77.622  50.077  1.00  0.00           H  
ATOM   4269  HZ2 LYS   271      41.385  76.908  51.340  1.00  0.00           H  
ATOM   4270  HZ3 LYS   271      42.889  76.428  50.947  1.00  0.00           H  
ATOM   4271  C   LYS   271      42.520  72.770  54.118  1.00  0.00           C  
ATOM   4272  O   LYS   271      43.219  73.691  54.544  1.00  0.00           O  
ATOM   4273  N   LYS   272      41.398  72.383  54.731  1.00  0.00           N  
ATOM   4274  H   LYS   272      40.884  71.594  54.368  1.00  0.00           H  
ATOM   4275  CA  LYS   272      40.875  73.060  55.924  1.00  0.00           C  
ATOM   4276  HA  LYS   272      40.670  74.105  55.690  1.00  0.00           H  
ATOM   4277  CB  LYS   272      39.580  72.371  56.433  1.00  0.00           C  
ATOM   4278  HB2 LYS   272      39.873  71.470  56.962  1.00  0.00           H  
ATOM   4279  HB3 LYS   272      39.107  73.032  57.162  1.00  0.00           H  
ATOM   4280  CG  LYS   272      38.521  71.937  55.406  1.00  0.00           C  
ATOM   4281  HG2 LYS   272      38.152  72.820  54.883  1.00  0.00           H  
ATOM   4282  HG3 LYS   272      38.975  71.267  54.674  1.00  0.00           H  
ATOM   4283  CD  LYS   272      37.328  71.201  56.056  1.00  0.00           C  
ATOM   4284  HD2 LYS   272      36.819  71.876  56.744  1.00  0.00           H  
ATOM   4285  HD3 LYS   272      36.628  70.946  55.261  1.00  0.00           H  
ATOM   4286  CE  LYS   272      37.723  69.917  56.820  1.00  0.00           C  
ATOM   4287  HE2 LYS   272      38.494  69.395  56.252  1.00  0.00           H  
ATOM   4288  HE3 LYS   272      38.138  70.197  57.788  1.00  0.00           H  
ATOM   4289  NZ  LYS   272      36.576  68.989  57.023  1.00  0.00           N  
ATOM   4290  HZ1 LYS   272      36.879  68.168  57.531  1.00  0.00           H  
ATOM   4291  HZ2 LYS   272      35.847  69.449  57.549  1.00  0.00           H  
ATOM   4292  HZ3 LYS   272      36.204  68.700  56.127  1.00  0.00           H  
ATOM   4293  C   LYS   272      41.875  72.972  57.059  1.00  0.00           C  
ATOM   4294  O   LYS   272      42.143  73.969  57.728  1.00  0.00           O  
ATOM   4295  N   GLU   273      42.436  71.774  57.257  1.00  0.00           N  
ATOM   4296  H   GLU   273      42.195  70.980  56.680  1.00  0.00           H  
ATOM   4297  CA  GLU   273      43.348  71.607  58.393  1.00  0.00           C  
ATOM   4298  HA  GLU   273      42.852  71.984  59.281  1.00  0.00           H  
ATOM   4299  CB  GLU   273      43.638  70.115  58.660  1.00  0.00           C  
ATOM   4300  HB2 GLU   273      44.339  69.745  57.909  1.00  0.00           H  
ATOM   4301  HB3 GLU   273      44.129  70.051  59.630  1.00  0.00           H  
ATOM   4302  CG  GLU   273      42.429  69.160  58.680  1.00  0.00           C  
ATOM   4303  HG2 GLU   273      42.123  68.965  57.653  1.00  0.00           H  
ATOM   4304  HG3 GLU   273      42.743  68.208  59.110  1.00  0.00           H  
ATOM   4305  CD  GLU   273      41.226  69.691  59.472  1.00  0.00           C  
ATOM   4306  OE1 GLU   273      40.150  69.846  58.849  1.00  0.00           O  
ATOM   4307  OE2 GLU   273      41.398  69.991  60.678  1.00  0.00           O  
ATOM   4308  C   GLU   273      44.669  72.360  58.198  1.00  0.00           C  
ATOM   4309  O   GLU   273      45.138  73.043  59.120  1.00  0.00           O  
ATOM   4310  N   LEU   274      45.192  72.293  56.960  1.00  0.00           N  
ATOM   4311  H   LEU   274      44.733  71.713  56.272  1.00  0.00           H  
ATOM   4312  CA  LEU   274      46.323  73.099  56.497  1.00  0.00           C  
ATOM   4313  HA  LEU   274      47.221  72.732  56.991  1.00  0.00           H  
ATOM   4314  CB  LEU   274      46.471  72.851  54.977  1.00  0.00           C  
ATOM   4315  HB2 LEU   274      46.793  71.820  54.832  1.00  0.00           H  
ATOM   4316  HB3 LEU   274      45.488  72.931  54.528  1.00  0.00           H  
ATOM   4317  CG  LEU   274      47.400  73.775  54.170  1.00  0.00           C  
ATOM   4318  HG  LEU   274      47.167  74.819  54.374  1.00  0.00           H  
ATOM   4319  CD1 LEU   274      48.868  73.519  54.477  1.00  0.00           C  
ATOM   4320 HD11 LEU   274      49.497  74.200  53.907  1.00  0.00           H  
ATOM   4321 HD12 LEU   274      49.049  73.686  55.535  1.00  0.00           H  
ATOM   4322 HD13 LEU   274      49.126  72.492  54.220  1.00  0.00           H  
ATOM   4323  CD2 LEU   274      47.200  73.515  52.676  1.00  0.00           C  
ATOM   4324 HD21 LEU   274      47.857  74.157  52.093  1.00  0.00           H  
ATOM   4325 HD22 LEU   274      47.410  72.471  52.440  1.00  0.00           H  
ATOM   4326 HD23 LEU   274      46.169  73.743  52.401  1.00  0.00           H  
ATOM   4327  C   LEU   274      46.184  74.576  56.843  1.00  0.00           C  
ATOM   4328  O   LEU   274      47.133  75.191  57.344  1.00  0.00           O  
ATOM   4329  N   GLU   275      45.001  75.133  56.604  1.00  0.00           N  
ATOM   4330  H   GLU   275      44.254  74.584  56.199  1.00  0.00           H  
ATOM   4331  CA  GLU   275      44.786  76.564  56.804  1.00  0.00           C  
ATOM   4332  HA  GLU   275      45.731  77.074  56.605  1.00  0.00           H  
ATOM   4333  CB  GLU   275      43.816  77.050  55.718  1.00  0.00           C  
ATOM   4334  HB2 GLU   275      42.979  76.355  55.638  1.00  0.00           H  
ATOM   4335  HB3 GLU   275      43.431  78.039  55.971  1.00  0.00           H  
ATOM   4336  CG  GLU   275      44.576  77.135  54.372  1.00  0.00           C  
ATOM   4337  HG2 GLU   275      45.023  78.127  54.284  1.00  0.00           H  
ATOM   4338  HG3 GLU   275      45.394  76.414  54.355  1.00  0.00           H  
ATOM   4339  CD  GLU   275      43.715  76.862  53.137  1.00  0.00           C  
ATOM   4340  OE1 GLU   275      42.502  77.173  53.129  1.00  0.00           O  
ATOM   4341  OE2 GLU   275      44.242  76.352  52.116  1.00  0.00           O  
ATOM   4342  C   GLU   275      44.420  76.971  58.241  1.00  0.00           C  
ATOM   4343  O   GLU   275      44.847  78.050  58.664  1.00  0.00           O  
ATOM   4344  N   ARG   276      43.770  76.122  59.068  1.00  0.00           N  
ATOM   4345  H   ARG   276      43.440  75.228  58.728  1.00  0.00           H  
ATOM   4346  CA  ARG   276      43.688  76.421  60.521  1.00  0.00           C  
ATOM   4347  HA  ARG   276      43.304  77.440  60.595  1.00  0.00           H  
ATOM   4348  CB  ARG   276      42.669  75.551  61.315  1.00  0.00           C  
ATOM   4349  HB2 ARG   276      42.652  75.952  62.329  1.00  0.00           H  
ATOM   4350  HB3 ARG   276      41.678  75.727  60.894  1.00  0.00           H  
ATOM   4351  CG  ARG   276      42.865  74.017  61.428  1.00  0.00           C  
ATOM   4352  HG2 ARG   276      42.498  73.577  60.507  1.00  0.00           H  
ATOM   4353  HG3 ARG   276      43.919  73.774  61.547  1.00  0.00           H  
ATOM   4354  CD  ARG   276      42.090  73.408  62.624  1.00  0.00           C  
ATOM   4355  HD2 ARG   276      42.534  73.773  63.550  1.00  0.00           H  
ATOM   4356  HD3 ARG   276      41.058  73.759  62.582  1.00  0.00           H  
ATOM   4357  NE  ARG   276      42.063  71.922  62.631  1.00  0.00           N  
ATOM   4358  HE  ARG   276      41.708  71.502  61.781  1.00  0.00           H  
ATOM   4359  CZ  ARG   276      42.380  71.062  63.591  1.00  0.00           C  
ATOM   4360  NH1 ARG   276      42.829  71.412  64.764  1.00  0.00           N  
ATOM   4361 HH11 ARG   276      42.985  72.385  64.970  1.00  0.00           H  
ATOM   4362 HH12 ARG   276      43.087  70.704  65.441  1.00  0.00           H  
ATOM   4363  NH2 ARG   276      42.240  69.791  63.370  1.00  0.00           N  
ATOM   4364 HH21 ARG   276      41.893  69.484  62.470  1.00  0.00           H  
ATOM   4365 HH22 ARG   276      42.488  69.128  64.088  1.00  0.00           H  
ATOM   4366  C   ARG   276      45.066  76.455  61.193  1.00  0.00           C  
ATOM   4367  O   ARG   276      45.405  77.399  61.935  1.00  0.00           O  
ATOM   4368  N   TYR   277      45.875  75.433  60.894  1.00  0.00           N  
ATOM   4369  H   TYR   277      45.545  74.697  60.284  1.00  0.00           H  
ATOM   4370  CA  TYR   277      47.264  75.387  61.339  1.00  0.00           C  
ATOM   4371  HA  TYR   277      47.276  75.330  62.428  1.00  0.00           H  
ATOM   4372  CB  TYR   277      47.963  74.127  60.788  1.00  0.00           C  
ATOM   4373  HB2 TYR   277      47.642  73.257  61.356  1.00  0.00           H  
ATOM   4374  HB3 TYR   277      47.643  73.978  59.757  1.00  0.00           H  
ATOM   4375  CG  TYR   277      49.484  74.189  60.806  1.00  0.00           C  
ATOM   4376  CD1 TYR   277      50.171  74.617  61.959  1.00  0.00           C  
ATOM   4377  HD1 TYR   277      49.623  74.846  62.860  1.00  0.00           H  
ATOM   4378  CE1 TYR   277      51.572  74.768  61.937  1.00  0.00           C  
ATOM   4379  HE1 TYR   277      52.095  75.103  62.820  1.00  0.00           H  
ATOM   4380  CZ  TYR   277      52.287  74.490  60.756  1.00  0.00           C  
ATOM   4381  OH  TYR   277      53.638  74.626  60.714  1.00  0.00           O  
ATOM   4382  HH  TYR   277      53.999  74.334  59.866  1.00  0.00           H  
ATOM   4383  CE2 TYR   277      51.603  74.058  59.600  1.00  0.00           C  
ATOM   4384  HE2 TYR   277      52.145  73.847  58.690  1.00  0.00           H  
ATOM   4385  CD2 TYR   277      50.207  73.890  59.635  1.00  0.00           C  
ATOM   4386  HD2 TYR   277      49.686  73.564  58.747  1.00  0.00           H  
ATOM   4387  C   TYR   277      48.005  76.647  60.932  1.00  0.00           C  
ATOM   4388  O   TYR   277      48.505  77.381  61.795  1.00  0.00           O  
ATOM   4389  N   ASN   278      48.036  76.920  59.624  1.00  0.00           N  
ATOM   4390  H   ASN   278      47.588  76.308  58.954  1.00  0.00           H  
ATOM   4391  CA  ASN   278      48.863  78.006  59.141  1.00  0.00           C  
ATOM   4392  HA  ASN   278      49.818  77.879  59.653  1.00  0.00           H  
ATOM   4393  CB  ASN   278      49.208  77.865  57.659  1.00  0.00           C  
ATOM   4394  HB2 ASN   278      48.317  77.610  57.083  1.00  0.00           H  
ATOM   4395  HB3 ASN   278      49.598  78.812  57.286  1.00  0.00           H  
ATOM   4396  CG  ASN   278      50.294  76.816  57.498  1.00  0.00           C  
ATOM   4397  OD1 ASN   278      51.444  76.993  57.853  1.00  0.00           O  
ATOM   4398  ND2 ASN   278      49.972  75.664  56.977  1.00  0.00           N  
ATOM   4399 HD21 ASN   278      50.675  74.948  56.888  1.00  0.00           H  
ATOM   4400 HD22 ASN   278      49.013  75.483  56.718  1.00  0.00           H  
ATOM   4401  C   ASN   278      48.405  79.397  59.598  1.00  0.00           C  
ATOM   4402  O   ASN   278      49.253  80.265  59.826  1.00  0.00           O  
ATOM   4403  N   LYS   279      47.117  79.578  59.913  1.00  0.00           N  
ATOM   4404  H   LYS   279      46.451  78.838  59.735  1.00  0.00           H  
ATOM   4405  CA  LYS   279      46.655  80.766  60.634  1.00  0.00           C  
ATOM   4406  HA  LYS   279      46.977  81.636  60.060  1.00  0.00           H  
ATOM   4407  CB  LYS   279      45.110  80.796  60.663  1.00  0.00           C  
ATOM   4408  HB2 LYS   279      44.768  80.884  59.629  1.00  0.00           H  
ATOM   4409  HB3 LYS   279      44.724  79.852  61.048  1.00  0.00           H  
ATOM   4410  CG  LYS   279      44.488  81.967  61.468  1.00  0.00           C  
ATOM   4411  HG2 LYS   279      45.097  82.862  61.338  1.00  0.00           H  
ATOM   4412  HG3 LYS   279      43.516  82.182  61.021  1.00  0.00           H  
ATOM   4413  CD  LYS   279      44.243  81.696  62.975  1.00  0.00           C  
ATOM   4414  HD2 LYS   279      43.178  81.819  63.177  1.00  0.00           H  
ATOM   4415  HD3 LYS   279      44.497  80.665  63.213  1.00  0.00           H  
ATOM   4416  CE  LYS   279      45.019  82.650  63.906  1.00  0.00           C  
ATOM   4417  HE2 LYS   279      46.079  82.591  63.671  1.00  0.00           H  
ATOM   4418  HE3 LYS   279      44.688  83.674  63.730  1.00  0.00           H  
ATOM   4419  NZ  LYS   279      44.843  82.311  65.344  1.00  0.00           N  
ATOM   4420  HZ1 LYS   279      45.471  82.867  65.911  1.00  0.00           H  
ATOM   4421  HZ2 LYS   279      43.891  82.482  65.630  1.00  0.00           H  
ATOM   4422  HZ3 LYS   279      45.059  81.335  65.496  1.00  0.00           H  
ATOM   4423  C   LYS   279      47.225  80.938  62.038  1.00  0.00           C  
ATOM   4424  O   LYS   279      47.776  81.999  62.372  1.00  0.00           O  
ATOM   4425  N   ASN   280      47.056  79.912  62.877  1.00  0.00           N  
ATOM   4426  H   ASN   280      46.604  79.065  62.558  1.00  0.00           H  
ATOM   4427  CA  ASN   280      47.565  79.982  64.257  1.00  0.00           C  
ATOM   4428  HA  ASN   280      47.074  80.795  64.791  1.00  0.00           H  
ATOM   4429  CB  ASN   280      47.262  78.642  64.966  1.00  0.00           C  
ATOM   4430  HB2 ASN   280      47.543  77.810  64.318  1.00  0.00           H  
ATOM   4431  HB3 ASN   280      47.871  78.573  65.868  1.00  0.00           H  
ATOM   4432  CG  ASN   280      45.818  78.493  65.390  1.00  0.00           C  
ATOM   4433  OD1 ASN   280      45.090  79.462  65.547  1.00  0.00           O  
ATOM   4434  ND2 ASN   280      45.355  77.287  65.622  1.00  0.00           N  
ATOM   4435 HD21 ASN   280      44.392  77.171  65.901  1.00  0.00           H  
ATOM   4436 HD22 ASN   280      45.956  76.487  65.502  1.00  0.00           H  
ATOM   4437  C   ASN   280      49.083  80.258  64.305  1.00  0.00           C  
ATOM   4438  O   ASN   280      49.604  81.011  65.140  1.00  0.00           O  
ATOM   4439  N   LEU   281      49.779  79.646  63.355  1.00  0.00           N  
ATOM   4440  H   LEU   281      49.299  79.033  62.709  1.00  0.00           H  
ATOM   4441  CA  LEU   281      51.196  79.842  63.154  1.00  0.00           C  
ATOM   4442  HA  LEU   281      51.724  79.560  64.067  1.00  0.00           H  
ATOM   4443  CB  LEU   281      51.613  78.877  62.025  1.00  0.00           C  
ATOM   4444  HB2 LEU   281      51.511  77.848  62.371  1.00  0.00           H  
ATOM   4445  HB3 LEU   281      50.912  79.008  61.207  1.00  0.00           H  
ATOM   4446  CG  LEU   281      53.027  79.084  61.453  1.00  0.00           C  
ATOM   4447  HG  LEU   281      53.212  80.136  61.239  1.00  0.00           H  
ATOM   4448  CD1 LEU   281      54.100  78.582  62.417  1.00  0.00           C  
ATOM   4449 HD11 LEU   281      55.088  78.815  62.021  1.00  0.00           H  
ATOM   4450 HD12 LEU   281      53.996  79.086  63.378  1.00  0.00           H  
ATOM   4451 HD13 LEU   281      54.002  77.507  62.563  1.00  0.00           H  
ATOM   4452  CD2 LEU   281      53.142  78.345  60.130  1.00  0.00           C  
ATOM   4453 HD21 LEU   281      54.117  78.544  59.700  1.00  0.00           H  
ATOM   4454 HD22 LEU   281      52.990  77.275  60.264  1.00  0.00           H  
ATOM   4455 HD23 LEU   281      52.396  78.735  59.437  1.00  0.00           H  
ATOM   4456  C   LEU   281      51.594  81.267  62.795  1.00  0.00           C  
ATOM   4457  O   LEU   281      52.536  81.812  63.381  1.00  0.00           O  
ATOM   4458  N   GLU   282      50.917  81.837  61.801  1.00  0.00           N  
ATOM   4459  H   GLU   282      50.175  81.328  61.340  1.00  0.00           H  
ATOM   4460  CA  GLU   282      51.191  83.203  61.373  1.00  0.00           C  
ATOM   4461  HA  GLU   282      52.220  83.252  61.025  1.00  0.00           H  
ATOM   4462  CB  GLU   282      50.254  83.557  60.196  1.00  0.00           C  
ATOM   4463  HB2 GLU   282      50.100  82.655  59.605  1.00  0.00           H  
ATOM   4464  HB3 GLU   282      49.278  83.862  60.577  1.00  0.00           H  
ATOM   4465  CG  GLU   282      50.765  84.611  59.200  1.00  0.00           C  
ATOM   4466  HG2 GLU   282      51.726  84.292  58.811  1.00  0.00           H  
ATOM   4467  HG3 GLU   282      50.081  84.620  58.351  1.00  0.00           H  
ATOM   4468  CD  GLU   282      50.842  86.044  59.744  1.00  0.00           C  
ATOM   4469  OE1 GLU   282      49.771  86.662  59.922  1.00  0.00           O  
ATOM   4470  OE2 GLU   282      51.960  86.577  59.963  1.00  0.00           O  
ATOM   4471  C   GLU   282      51.006  84.179  62.524  1.00  0.00           C  
ATOM   4472  O   GLU   282      51.847  85.058  62.721  1.00  0.00           O  
ATOM   4473  N   GLU   283      49.974  83.957  63.341  1.00  0.00           N  
ATOM   4474  H   GLU   283      49.330  83.205  63.135  1.00  0.00           H  
ATOM   4475  CA  GLU   283      49.809  84.691  64.593  1.00  0.00           C  
ATOM   4476  HA  GLU   283      49.650  85.739  64.335  1.00  0.00           H  
ATOM   4477  CB  GLU   283      48.521  84.204  65.293  1.00  0.00           C  
ATOM   4478  HB2 GLU   283      47.660  84.489  64.685  1.00  0.00           H  
ATOM   4479  HB3 GLU   283      48.531  83.123  65.321  1.00  0.00           H  
ATOM   4480  CG  GLU   283      48.279  84.683  66.741  1.00  0.00           C  
ATOM   4481  HG2 GLU   283      49.189  85.086  67.182  1.00  0.00           H  
ATOM   4482  HG3 GLU   283      47.541  85.485  66.729  1.00  0.00           H  
ATOM   4483  CD  GLU   283      47.768  83.535  67.630  1.00  0.00           C  
ATOM   4484  OE1 GLU   283      46.762  82.889  67.248  1.00  0.00           O  
ATOM   4485  OE2 GLU   283      48.377  83.270  68.695  1.00  0.00           O  
ATOM   4486  C   GLU   283      51.036  84.650  65.505  1.00  0.00           C  
ATOM   4487  O   GLU   283      51.660  85.683  65.820  1.00  0.00           O  
ATOM   4488  N   ALA   284      51.409  83.437  65.906  1.00  0.00           N  
ATOM   4489  H   ALA   284      50.896  82.616  65.616  1.00  0.00           H  
ATOM   4490  CA  ALA   284      52.466  83.304  66.889  1.00  0.00           C  
ATOM   4491  HA  ALA   284      52.169  83.853  67.784  1.00  0.00           H  
ATOM   4492  CB  ALA   284      52.557  81.818  67.265  1.00  0.00           C  
ATOM   4493  HB1 ALA   284      53.341  81.679  68.010  1.00  0.00           H  
ATOM   4494  HB2 ALA   284      51.607  81.480  67.680  1.00  0.00           H  
ATOM   4495  HB3 ALA   284      52.795  81.220  66.384  1.00  0.00           H  
ATOM   4496  C   ALA   284      53.818  83.836  66.427  1.00  0.00           C  
ATOM   4497  O   ALA   284      54.511  84.542  67.163  1.00  0.00           O  
ATOM   4498  N   LYS   285      54.184  83.549  65.179  1.00  0.00           N  
ATOM   4499  H   LYS   285      53.581  82.983  64.596  1.00  0.00           H  
ATOM   4500  CA  LYS   285      55.425  84.060  64.612  1.00  0.00           C  
ATOM   4501  HA  LYS   285      56.168  84.035  65.406  1.00  0.00           H  
ATOM   4502  CB  LYS   285      55.923  83.117  63.497  1.00  0.00           C  
ATOM   4503  HB2 LYS   285      55.082  82.877  62.846  1.00  0.00           H  
ATOM   4504  HB3 LYS   285      56.681  83.621  62.897  1.00  0.00           H  
ATOM   4505  CG  LYS   285      56.520  81.795  64.022  1.00  0.00           C  
ATOM   4506  HG2 LYS   285      56.000  81.476  64.927  1.00  0.00           H  
ATOM   4507  HG3 LYS   285      56.351  81.032  63.261  1.00  0.00           H  
ATOM   4508  CD  LYS   285      58.037  81.846  64.284  1.00  0.00           C  
ATOM   4509  HD2 LYS   285      58.370  80.844  64.555  1.00  0.00           H  
ATOM   4510  HD3 LYS   285      58.537  82.123  63.357  1.00  0.00           H  
ATOM   4511  CE  LYS   285      58.451  82.813  65.403  1.00  0.00           C  
ATOM   4512  HE2 LYS   285      58.086  83.809  65.158  1.00  0.00           H  
ATOM   4513  HE3 LYS   285      58.011  82.492  66.348  1.00  0.00           H  
ATOM   4514  NZ  LYS   285      59.923  82.889  65.538  1.00  0.00           N  
ATOM   4515  HZ1 LYS   285      60.167  83.560  66.254  1.00  0.00           H  
ATOM   4516  HZ2 LYS   285      60.298  81.988  65.792  1.00  0.00           H  
ATOM   4517  HZ3 LYS   285      60.329  83.190  64.661  1.00  0.00           H  
ATOM   4518  C   LYS   285      55.353  85.519  64.196  1.00  0.00           C  
ATOM   4519  O   LYS   285      56.398  86.103  63.932  1.00  0.00           O  
ATOM   4520  N   ARG   286      54.176  86.156  64.189  1.00  0.00           N  
ATOM   4521  H   ARG   286      53.325  85.641  64.381  1.00  0.00           H  
ATOM   4522  CA  ARG   286      54.115  87.617  64.213  1.00  0.00           C  
ATOM   4523  HA  ARG   286      54.878  87.989  63.532  1.00  0.00           H  
ATOM   4524  CB  ARG   286      52.774  88.180  63.692  1.00  0.00           C  
ATOM   4525  HB2 ARG   286      52.713  87.996  62.619  1.00  0.00           H  
ATOM   4526  HB3 ARG   286      51.944  87.670  64.179  1.00  0.00           H  
ATOM   4527  CG  ARG   286      52.654  89.705  63.961  1.00  0.00           C  
ATOM   4528  HG2 ARG   286      52.444  89.852  65.022  1.00  0.00           H  
ATOM   4529  HG3 ARG   286      53.604  90.187  63.733  1.00  0.00           H  
ATOM   4530  CD  ARG   286      51.573  90.453  63.172  1.00  0.00           C  
ATOM   4531  HD2 ARG   286      51.378  91.411  63.656  1.00  0.00           H  
ATOM   4532  HD3 ARG   286      51.953  90.657  62.172  1.00  0.00           H  
ATOM   4533  NE  ARG   286      50.323  89.681  63.107  1.00  0.00           N  
ATOM   4534  HE  ARG   286      49.842  89.532  63.981  1.00  0.00           H  
ATOM   4535  CZ  ARG   286      49.935  88.968  62.067  1.00  0.00           C  
ATOM   4536  NH1 ARG   286      50.419  89.160  60.877  1.00  0.00           N  
ATOM   4537 HH11 ARG   286      51.116  89.867  60.718  1.00  0.00           H  
ATOM   4538 HH12 ARG   286      50.154  88.528  60.131  1.00  0.00           H  
ATOM   4539  NH2 ARG   286      49.060  88.021  62.209  1.00  0.00           N  
ATOM   4540 HH21 ARG   286      48.844  87.433  61.414  1.00  0.00           H  
ATOM   4541 HH22 ARG   286      48.613  87.865  63.098  1.00  0.00           H  
ATOM   4542  C   ARG   286      54.433  88.184  65.592  1.00  0.00           C  
ATOM   4543  O   ARG   286      55.201  89.144  65.665  1.00  0.00           O  
ATOM   4544  N   ILE   287      53.931  87.621  66.692  1.00  0.00           N  
ATOM   4545  H   ILE   287      53.304  86.828  66.664  1.00  0.00           H  
ATOM   4546  CA  ILE   287      54.468  88.134  67.966  1.00  0.00           C  
ATOM   4547  HA  ILE   287      54.395  89.222  67.921  1.00  0.00           H  
ATOM   4548  CB  ILE   287      53.631  87.750  69.208  1.00  0.00           C  
ATOM   4549  HB  ILE   287      54.084  88.279  70.050  1.00  0.00           H  
ATOM   4550  CG2 ILE   287      52.201  88.291  69.046  1.00  0.00           C  
ATOM   4551 HG21 ILE   287      52.165  89.112  68.329  1.00  0.00           H  
ATOM   4552 HG22 ILE   287      51.526  87.505  68.703  1.00  0.00           H  
ATOM   4553 HG23 ILE   287      51.844  88.666  70.006  1.00  0.00           H  
ATOM   4554  CG1 ILE   287      53.622  86.248  69.550  1.00  0.00           C  
ATOM   4555 HG12 ILE   287      53.035  85.715  68.805  1.00  0.00           H  
ATOM   4556 HG13 ILE   287      54.644  85.869  69.537  1.00  0.00           H  
ATOM   4557  CD1 ILE   287      53.037  85.939  70.934  1.00  0.00           C  
ATOM   4558 HD11 ILE   287      53.565  86.507  71.700  1.00  0.00           H  
ATOM   4559 HD12 ILE   287      51.979  86.198  70.962  1.00  0.00           H  
ATOM   4560 HD13 ILE   287      53.147  84.876  71.142  1.00  0.00           H  
ATOM   4561  C   ILE   287      55.962  87.842  68.144  1.00  0.00           C  
ATOM   4562  O   ILE   287      56.693  88.653  68.701  1.00  0.00           O  
ATOM   4563  N   GLY   288      56.446  86.743  67.574  1.00  0.00           N  
ATOM   4564  H   GLY   288      55.802  86.104  67.127  1.00  0.00           H  
ATOM   4565  CA  GLY   288      57.869  86.434  67.503  1.00  0.00           C  
ATOM   4566  HA2 GLY   288      58.279  86.347  68.504  1.00  0.00           H  
ATOM   4567  HA3 GLY   288      57.962  85.457  67.029  1.00  0.00           H  
ATOM   4568  C   GLY   288      58.713  87.396  66.717  1.00  0.00           C  
ATOM   4569  O   GLY   288      59.723  87.864  67.243  1.00  0.00           O  
ATOM   4570  N   ILE   289      58.246  87.805  65.535  1.00  0.00           N  
ATOM   4571  H   ILE   289      57.400  87.414  65.144  1.00  0.00           H  
ATOM   4572  CA  ILE   289      58.889  88.938  64.889  1.00  0.00           C  
ATOM   4573  HA  ILE   289      59.925  88.638  64.716  1.00  0.00           H  
ATOM   4574  CB  ILE   289      58.286  89.309  63.500  1.00  0.00           C  
ATOM   4575  HB  ILE   289      57.972  88.384  63.019  1.00  0.00           H  
ATOM   4576  CG2 ILE   289      57.065  90.250  63.423  1.00  0.00           C  
ATOM   4577 HG21 ILE   289      56.915  90.619  62.408  1.00  0.00           H  
ATOM   4578 HG22 ILE   289      56.170  89.698  63.652  1.00  0.00           H  
ATOM   4579 HG23 ILE   289      57.163  91.108  64.084  1.00  0.00           H  
ATOM   4580  CG1 ILE   289      59.343  89.928  62.574  1.00  0.00           C  
ATOM   4581 HG12 ILE   289      60.145  89.219  62.419  1.00  0.00           H  
ATOM   4582 HG13 ILE   289      58.829  90.096  61.638  1.00  0.00           H  
ATOM   4583  CD1 ILE   289      59.969  91.265  62.966  1.00  0.00           C  
ATOM   4584 HD11 ILE   289      60.437  91.730  62.102  1.00  0.00           H  
ATOM   4585 HD12 ILE   289      59.213  91.947  63.349  1.00  0.00           H  
ATOM   4586 HD13 ILE   289      60.752  91.086  63.698  1.00  0.00           H  
ATOM   4587  C   ILE   289      58.911  90.128  65.828  1.00  0.00           C  
ATOM   4588  O   ILE   289      59.965  90.717  66.006  1.00  0.00           O  
ATOM   4589  N   LYS   290      57.824  90.415  66.557  1.00  0.00           N  
ATOM   4590  H   LYS   290      56.971  89.885  66.437  1.00  0.00           H  
ATOM   4591  CA  LYS   290      57.854  91.517  67.521  1.00  0.00           C  
ATOM   4592  HA  LYS   290      58.101  92.390  66.918  1.00  0.00           H  
ATOM   4593  CB  LYS   290      56.451  91.793  68.107  1.00  0.00           C  
ATOM   4594  HB2 LYS   290      55.716  91.595  67.325  1.00  0.00           H  
ATOM   4595  HB3 LYS   290      56.241  91.124  68.941  1.00  0.00           H  
ATOM   4596  CG  LYS   290      56.251  93.257  68.558  1.00  0.00           C  
ATOM   4597  HG2 LYS   290      56.825  93.910  67.897  1.00  0.00           H  
ATOM   4598  HG3 LYS   290      55.199  93.514  68.429  1.00  0.00           H  
ATOM   4599  CD  LYS   290      56.621  93.554  70.023  1.00  0.00           C  
ATOM   4600  HD2 LYS   290      55.831  93.187  70.680  1.00  0.00           H  
ATOM   4601  HD3 LYS   290      57.542  93.052  70.300  1.00  0.00           H  
ATOM   4602  CE  LYS   290      56.795  95.070  70.221  1.00  0.00           C  
ATOM   4603  HE2 LYS   290      57.394  95.460  69.397  1.00  0.00           H  
ATOM   4604  HE3 LYS   290      55.816  95.550  70.196  1.00  0.00           H  
ATOM   4605  NZ  LYS   290      57.486  95.396  71.496  1.00  0.00           N  
ATOM   4606  HZ1 LYS   290      57.586  96.398  71.583  1.00  0.00           H  
ATOM   4607  HZ2 LYS   290      56.951  95.048  72.279  1.00  0.00           H  
ATOM   4608  HZ3 LYS   290      58.404  94.974  71.506  1.00  0.00           H  
ATOM   4609  C   LYS   290      58.938  91.432  68.581  1.00  0.00           C  
ATOM   4610  O   LYS   290      59.488  92.445  69.016  1.00  0.00           O  
ATOM   4611  N   LYS   291      59.298  90.232  68.982  1.00  0.00           N  
ATOM   4612  H   LYS   291      58.853  89.421  68.573  1.00  0.00           H  
ATOM   4613  CA  LYS   291      60.260  90.018  70.062  1.00  0.00           C  
ATOM   4614  HA  LYS   291      60.169  90.807  70.810  1.00  0.00           H  
ATOM   4615  CB  LYS   291      59.871  88.694  70.706  1.00  0.00           C  
ATOM   4616  HB2 LYS   291      59.918  87.909  69.949  1.00  0.00           H  
ATOM   4617  HB3 LYS   291      60.587  88.444  71.488  1.00  0.00           H  
ATOM   4618  CG  LYS   291      58.447  88.766  71.297  1.00  0.00           C  
ATOM   4619  HG2 LYS   291      58.460  89.280  72.251  1.00  0.00           H  
ATOM   4620  HG3 LYS   291      57.761  89.341  70.688  1.00  0.00           H  
ATOM   4621  CD  LYS   291      57.919  87.343  71.428  1.00  0.00           C  
ATOM   4622  HD2 LYS   291      57.773  86.907  70.444  1.00  0.00           H  
ATOM   4623  HD3 LYS   291      58.667  86.754  71.942  1.00  0.00           H  
ATOM   4624  CE  LYS   291      56.590  87.314  72.170  1.00  0.00           C  
ATOM   4625  HE2 LYS   291      56.681  87.889  73.082  1.00  0.00           H  
ATOM   4626  HE3 LYS   291      55.813  87.759  71.547  1.00  0.00           H  
ATOM   4627  NZ  LYS   291      56.239  85.920  72.506  1.00  0.00           N  
ATOM   4628  HZ1 LYS   291      56.061  85.396  71.659  1.00  0.00           H  
ATOM   4629  HZ2 LYS   291      57.011  85.488  72.999  1.00  0.00           H  
ATOM   4630  HZ3 LYS   291      55.413  85.898  73.088  1.00  0.00           H  
ATOM   4631  C   LYS   291      61.693  89.969  69.583  1.00  0.00           C  
ATOM   4632  O   LYS   291      62.571  90.431  70.290  1.00  0.00           O  
ATOM   4633  N   ALA   292      61.933  89.501  68.371  1.00  0.00           N  
ATOM   4634  H   ALA   292      61.168  89.114  67.836  1.00  0.00           H  
ATOM   4635  CA  ALA   292      63.197  89.693  67.687  1.00  0.00           C  
ATOM   4636  HA  ALA   292      64.004  89.376  68.347  1.00  0.00           H  
ATOM   4637  CB  ALA   292      63.200  88.772  66.459  1.00  0.00           C  
ATOM   4638  HB1 ALA   292      64.155  88.857  65.939  1.00  0.00           H  
ATOM   4639  HB2 ALA   292      63.058  87.736  66.771  1.00  0.00           H  
ATOM   4640  HB3 ALA   292      62.397  89.052  65.775  1.00  0.00           H  
ATOM   4641  C   ALA   292      63.451  91.125  67.273  1.00  0.00           C  
ATOM   4642  O   ALA   292      64.605  91.548  67.304  1.00  0.00           O  
ATOM   4643  N   ILE   293      62.412  91.906  66.966  1.00  0.00           N  
ATOM   4644  H   ILE   293      61.474  91.534  66.918  1.00  0.00           H  
ATOM   4645  CA  ILE   293      62.625  93.334  66.876  1.00  0.00           C  
ATOM   4646  HA  ILE   293      63.517  93.449  66.256  1.00  0.00           H  
ATOM   4647  CB  ILE   293      61.583  94.239  66.157  1.00  0.00           C  
ATOM   4648  HB  ILE   293      62.148  95.130  65.876  1.00  0.00           H  
ATOM   4649  CG2 ILE   293      61.105  93.614  64.855  1.00  0.00           C  
ATOM   4650 HG21 ILE   293      60.732  94.388  64.187  1.00  0.00           H  
ATOM   4651 HG22 ILE   293      61.922  93.080  64.370  1.00  0.00           H  
ATOM   4652 HG23 ILE   293      60.290  92.936  65.073  1.00  0.00           H  
ATOM   4653  CG1 ILE   293      60.367  94.758  66.962  1.00  0.00           C  
ATOM   4654 HG12 ILE   293      59.684  93.937  67.140  1.00  0.00           H  
ATOM   4655 HG13 ILE   293      60.693  95.163  67.917  1.00  0.00           H  
ATOM   4656  CD1 ILE   293      59.581  95.874  66.261  1.00  0.00           C  
ATOM   4657 HD11 ILE   293      58.811  96.247  66.936  1.00  0.00           H  
ATOM   4658 HD12 ILE   293      60.251  96.695  66.001  1.00  0.00           H  
ATOM   4659 HD13 ILE   293      59.096  95.497  65.360  1.00  0.00           H  
ATOM   4660  C   ILE   293      62.977  93.914  68.208  1.00  0.00           C  
ATOM   4661  O   ILE   293      63.949  94.638  68.292  1.00  0.00           O  
ATOM   4662  N   THR   294      62.247  93.552  69.256  1.00  0.00           N  
ATOM   4663  H   THR   294      61.467  92.921  69.136  1.00  0.00           H  
ATOM   4664  CA  THR   294      62.511  94.104  70.579  1.00  0.00           C  
ATOM   4665  HA  THR   294      62.540  95.187  70.461  1.00  0.00           H  
ATOM   4666  CB  THR   294      61.332  93.827  71.539  1.00  0.00           C  
ATOM   4667  HB  THR   294      61.236  92.755  71.707  1.00  0.00           H  
ATOM   4668  CG2 THR   294      61.424  94.550  72.879  1.00  0.00           C  
ATOM   4669 HG21 THR   294      60.511  94.389  73.453  1.00  0.00           H  
ATOM   4670 HG22 THR   294      62.257  94.161  73.457  1.00  0.00           H  
ATOM   4671 HG23 THR   294      61.571  95.620  72.719  1.00  0.00           H  
ATOM   4672  OG1 THR   294      60.112  94.282  70.974  1.00  0.00           O  
ATOM   4673  HG1 THR   294      59.959  93.779  70.166  1.00  0.00           H  
ATOM   4674  C   THR   294      63.890  93.700  71.107  1.00  0.00           C  
ATOM   4675  O   THR   294      64.442  94.398  71.943  1.00  0.00           O  
ATOM   4676  N   ALA   295      64.485  92.621  70.590  1.00  0.00           N  
ATOM   4677  H   ALA   295      63.980  92.084  69.900  1.00  0.00           H  
ATOM   4678  CA  ALA   295      65.779  92.099  71.009  1.00  0.00           C  
ATOM   4679  HA  ALA   295      66.034  92.471  71.985  1.00  0.00           H  
ATOM   4680  CB  ALA   295      65.750  90.562  70.912  1.00  0.00           C  
ATOM   4681  HB1 ALA   295      66.686  90.156  71.297  1.00  0.00           H  
ATOM   4682  HB2 ALA   295      64.928  90.147  71.486  1.00  0.00           H  
ATOM   4683  HB3 ALA   295      65.635  90.258  69.870  1.00  0.00           H  
ATOM   4684  C   ALA   295      66.939  92.576  70.178  1.00  0.00           C  
ATOM   4685  O   ALA   295      68.035  92.732  70.694  1.00  0.00           O  
ATOM   4686  N   ASN   296      66.721  92.832  68.903  1.00  0.00           N  
ATOM   4687  H   ASN   296      65.812  92.664  68.497  1.00  0.00           H  
ATOM   4688  CA  ASN   296      67.684  93.591  68.150  1.00  0.00           C  
ATOM   4689  HA  ASN   296      68.668  93.149  68.273  1.00  0.00           H  
ATOM   4690  CB  ASN   296      67.336  93.486  66.659  1.00  0.00           C  
ATOM   4691  HB2 ASN   296      66.260  93.600  66.526  1.00  0.00           H  
ATOM   4692  HB3 ASN   296      67.825  94.301  66.129  1.00  0.00           H  
ATOM   4693  CG  ASN   296      67.828  92.191  66.033  1.00  0.00           C  
ATOM   4694  OD1 ASN   296      69.012  91.972  65.866  1.00  0.00           O  
ATOM   4695  ND2 ASN   296      66.950  91.284  65.670  1.00  0.00           N  
ATOM   4696 HD21 ASN   296      67.276  90.428  65.250  1.00  0.00           H  
ATOM   4697 HD22 ASN   296      65.967  91.443  65.833  1.00  0.00           H  
ATOM   4698  C   ASN   296      67.732  95.061  68.584  1.00  0.00           C  
ATOM   4699  O   ASN   296      68.782  95.689  68.575  1.00  0.00           O  
ATOM   4700  N   ILE   297      66.594  95.578  69.032  1.00  0.00           N  
ATOM   4701  H   ILE   297      65.761  95.009  68.976  1.00  0.00           H  
ATOM   4702  CA  ILE   297      66.466  96.841  69.737  1.00  0.00           C  
ATOM   4703  HA  ILE   297      66.949  97.607  69.127  1.00  0.00           H  
ATOM   4704  CB  ILE   297      64.970  97.240  69.876  1.00  0.00           C  
ATOM   4705  HB  ILE   297      64.420  96.354  70.180  1.00  0.00           H  
ATOM   4706  CG2 ILE   297      64.697  98.312  70.952  1.00  0.00           C  
ATOM   4707 HG21 ILE   297      63.633  98.534  71.013  1.00  0.00           H  
ATOM   4708 HG22 ILE   297      65.004  97.955  71.935  1.00  0.00           H  
ATOM   4709 HG23 ILE   297      65.239  99.227  70.716  1.00  0.00           H  
ATOM   4710  CG1 ILE   297      64.421  97.720  68.511  1.00  0.00           C  
ATOM   4711 HG12 ILE   297      64.848  98.695  68.273  1.00  0.00           H  
ATOM   4712 HG13 ILE   297      64.733  97.030  67.729  1.00  0.00           H  
ATOM   4713  CD1 ILE   297      62.889  97.820  68.460  1.00  0.00           C  
ATOM   4714 HD11 ILE   297      62.566  97.961  67.430  1.00  0.00           H  
ATOM   4715 HD12 ILE   297      62.438  96.904  68.840  1.00  0.00           H  
ATOM   4716 HD13 ILE   297      62.541  98.669  69.049  1.00  0.00           H  
ATOM   4717  C   ILE   297      67.166  96.840  71.061  1.00  0.00           C  
ATOM   4718  O   ILE   297      67.813  97.825  71.357  1.00  0.00           O  
ATOM   4719  N   SER   298      67.080  95.784  71.854  1.00  0.00           N  
ATOM   4720  H   SER   298      66.529  94.982  71.583  1.00  0.00           H  
ATOM   4721  CA  SER   298      67.685  95.799  73.178  1.00  0.00           C  
ATOM   4722  HA  SER   298      67.578  96.803  73.590  1.00  0.00           H  
ATOM   4723  CB  SER   298      66.879  94.883  74.093  1.00  0.00           C  
ATOM   4724  HB2 SER   298      67.060  95.159  75.119  1.00  0.00           H  
ATOM   4725  HB3 SER   298      65.816  95.040  73.916  1.00  0.00           H  
ATOM   4726  OG  SER   298      67.195  93.516  73.919  1.00  0.00           O  
ATOM   4727  HG  SER   298      66.798  93.019  74.640  1.00  0.00           H  
ATOM   4728  C   SER   298      69.176  95.467  73.165  1.00  0.00           C  
ATOM   4729  O   SER   298      69.925  96.025  73.957  1.00  0.00           O  
ATOM   4730  N   ILE   299      69.636  94.661  72.205  1.00  0.00           N  
ATOM   4731  H   ILE   299      68.980  94.218  71.578  1.00  0.00           H  
ATOM   4732  CA  ILE   299      71.060  94.448  71.957  1.00  0.00           C  
ATOM   4733  HA  ILE   299      71.507  94.356  72.946  1.00  0.00           H  
ATOM   4734  CB  ILE   299      71.350  93.114  71.220  1.00  0.00           C  
ATOM   4735  HB  ILE   299      70.735  92.337  71.678  1.00  0.00           H  
ATOM   4736  CG2 ILE   299      71.009  93.179  69.724  1.00  0.00           C  
ATOM   4737 HG21 ILE   299      70.895  92.172  69.321  1.00  0.00           H  
ATOM   4738 HG22 ILE   299      70.087  93.728  69.603  1.00  0.00           H  
ATOM   4739 HG23 ILE   299      71.790  93.699  69.169  1.00  0.00           H  
ATOM   4740  CG1 ILE   299      72.825  92.664  71.297  1.00  0.00           C  
ATOM   4741 HG12 ILE   299      72.933  91.731  70.740  1.00  0.00           H  
ATOM   4742 HG13 ILE   299      73.468  93.408  70.825  1.00  0.00           H  
ATOM   4743  CD1 ILE   299      73.338  92.412  72.713  1.00  0.00           C  
ATOM   4744 HD11 ILE   299      74.343  91.995  72.648  1.00  0.00           H  
ATOM   4745 HD12 ILE   299      73.391  93.343  73.278  1.00  0.00           H  
ATOM   4746 HD13 ILE   299      72.683  91.704  73.222  1.00  0.00           H  
ATOM   4747  C   ILE   299      71.755  95.612  71.283  1.00  0.00           C  
ATOM   4748  O   ILE   299      72.848  96.003  71.678  1.00  0.00           O  
ATOM   4749  N   GLY   300      71.085  96.215  70.315  1.00  0.00           N  
ATOM   4750  H   GLY   300      70.189  95.850  70.026  1.00  0.00           H  
ATOM   4751  CA  GLY   300      71.555  97.409  69.667  1.00  0.00           C  
ATOM   4752  HA2 GLY   300      72.562  97.251  69.277  1.00  0.00           H  
ATOM   4753  HA3 GLY   300      70.881  97.627  68.843  1.00  0.00           H  
ATOM   4754  C   GLY   300      71.541  98.615  70.591  1.00  0.00           C  
ATOM   4755  O   GLY   300      72.421  99.462  70.498  1.00  0.00           O  
ATOM   4756  N   ALA   301      70.571  98.678  71.504  1.00  0.00           N  
ATOM   4757  H   ALA   301      69.858  97.961  71.506  1.00  0.00           H  
ATOM   4758  CA  ALA   301      70.503  99.677  72.554  1.00  0.00           C  
ATOM   4759  HA  ALA   301      70.693 100.644  72.095  1.00  0.00           H  
ATOM   4760  CB  ALA   301      69.093  99.758  73.149  1.00  0.00           C  
ATOM   4761  HB1 ALA   301      69.073 100.518  73.930  1.00  0.00           H  
ATOM   4762  HB2 ALA   301      68.380 100.050  72.380  1.00  0.00           H  
ATOM   4763  HB3 ALA   301      68.812  98.800  73.586  1.00  0.00           H  
ATOM   4764  C   ALA   301      71.505  99.465  73.676  1.00  0.00           C  
ATOM   4765  O   ALA   301      71.948 100.432  74.286  1.00  0.00           O  
ATOM   4766  N   ALA   302      71.871  98.219  73.953  1.00  0.00           N  
ATOM   4767  H   ALA   302      71.441  97.450  73.457  1.00  0.00           H  
ATOM   4768  CA  ALA   302      72.982  97.919  74.829  1.00  0.00           C  
ATOM   4769  HA  ALA   302      72.833  98.438  75.777  1.00  0.00           H  
ATOM   4770  CB  ALA   302      73.052  96.408  75.117  1.00  0.00           C  
ATOM   4771  HB1 ALA   302      73.297  95.850  74.215  1.00  0.00           H  
ATOM   4772  HB2 ALA   302      73.822  96.218  75.866  1.00  0.00           H  
ATOM   4773  HB3 ALA   302      72.101  96.044  75.491  1.00  0.00           H  
ATOM   4774  C   ALA   302      74.267  98.408  74.195  1.00  0.00           C  
ATOM   4775  O   ALA   302      74.889  99.289  74.758  1.00  0.00           O  
ATOM   4776  N   PHE   303      74.622  97.917  73.008  1.00  0.00           N  
ATOM   4777  H   PHE   303      74.048  97.209  72.573  1.00  0.00           H  
ATOM   4778  CA  PHE   303      75.852  98.298  72.327  1.00  0.00           C  
ATOM   4779  HA  PHE   303      76.697  97.965  72.930  1.00  0.00           H  
ATOM   4780  CB  PHE   303      75.953  97.592  70.967  1.00  0.00           C  
ATOM   4781  HB2 PHE   303      75.885  96.514  71.122  1.00  0.00           H  
ATOM   4782  HB3 PHE   303      75.109  97.891  70.342  1.00  0.00           H  
ATOM   4783  CG  PHE   303      77.248  97.904  70.232  1.00  0.00           C  
ATOM   4784  CD1 PHE   303      78.382  97.093  70.418  1.00  0.00           C  
ATOM   4785  HD1 PHE   303      78.318  96.206  71.031  1.00  0.00           H  
ATOM   4786  CE1 PHE   303      79.606  97.438  69.817  1.00  0.00           C  
ATOM   4787  HE1 PHE   303      80.479  96.824  69.989  1.00  0.00           H  
ATOM   4788  CZ  PHE   303      79.703  98.584  69.008  1.00  0.00           C  
ATOM   4789  HZ  PHE   303      80.643  98.843  68.542  1.00  0.00           H  
ATOM   4790  CE2 PHE   303      78.569  99.387  68.807  1.00  0.00           C  
ATOM   4791  HE2 PHE   303      78.638 100.278  68.200  1.00  0.00           H  
ATOM   4792  CD2 PHE   303      77.350  99.052  69.425  1.00  0.00           C  
ATOM   4793  HD2 PHE   303      76.496  99.701  69.312  1.00  0.00           H  
ATOM   4794  C   PHE   303      75.964  99.838  72.161  1.00  0.00           C  
ATOM   4795  O   PHE   303      77.002 100.454  72.422  1.00  0.00           O  
ATOM   4796  N   LEU   304      74.840 100.492  71.847  1.00  0.00           N  
ATOM   4797  H   LEU   304      74.021  99.943  71.626  1.00  0.00           H  
ATOM   4798  CA  LEU   304      74.659 101.941  71.915  1.00  0.00           C  
ATOM   4799  HA  LEU   304      75.262 102.405  71.134  1.00  0.00           H  
ATOM   4800  CB  LEU   304      73.166 102.278  71.646  1.00  0.00           C  
ATOM   4801  HB2 LEU   304      73.021 102.243  70.571  1.00  0.00           H  
ATOM   4802  HB3 LEU   304      72.600 101.460  72.066  1.00  0.00           H  
ATOM   4803  CG  LEU   304      72.529 103.577  72.240  1.00  0.00           C  
ATOM   4804  HG  LEU   304      72.902 103.770  73.241  1.00  0.00           H  
ATOM   4805  CD1 LEU   304      72.840 104.833  71.438  1.00  0.00           C  
ATOM   4806 HD11 LEU   304      72.430 105.709  71.942  1.00  0.00           H  
ATOM   4807 HD12 LEU   304      73.920 104.953  71.372  1.00  0.00           H  
ATOM   4808 HD13 LEU   304      72.410 104.765  70.440  1.00  0.00           H  
ATOM   4809  CD2 LEU   304      71.014 103.474  72.435  1.00  0.00           C  
ATOM   4810 HD21 LEU   304      70.613 104.427  72.781  1.00  0.00           H  
ATOM   4811 HD22 LEU   304      70.510 103.191  71.517  1.00  0.00           H  
ATOM   4812 HD23 LEU   304      70.800 102.724  73.196  1.00  0.00           H  
ATOM   4813  C   LEU   304      75.057 102.551  73.237  1.00  0.00           C  
ATOM   4814  O   LEU   304      75.854 103.484  73.275  1.00  0.00           O  
ATOM   4815  N   LEU   305      74.411 102.089  74.304  1.00  0.00           N  
ATOM   4816  H   LEU   305      73.757 101.326  74.196  1.00  0.00           H  
ATOM   4817  CA  LEU   305      74.570 102.660  75.624  1.00  0.00           C  
ATOM   4818  HA  LEU   305      74.414 103.731  75.514  1.00  0.00           H  
ATOM   4819  CB  LEU   305      73.473 102.105  76.559  1.00  0.00           C  
ATOM   4820  HB2 LEU   305      72.552 102.085  75.980  1.00  0.00           H  
ATOM   4821  HB3 LEU   305      73.709 101.073  76.824  1.00  0.00           H  
ATOM   4822  CG  LEU   305      73.099 102.896  77.830  1.00  0.00           C  
ATOM   4823  HG  LEU   305      72.137 102.502  78.163  1.00  0.00           H  
ATOM   4824  CD1 LEU   305      74.066 102.712  78.994  1.00  0.00           C  
ATOM   4825 HD11 LEU   305      73.621 103.117  79.903  1.00  0.00           H  
ATOM   4826 HD12 LEU   305      74.262 101.651  79.145  1.00  0.00           H  
ATOM   4827 HD13 LEU   305      74.998 103.237  78.804  1.00  0.00           H  
ATOM   4828  CD2 LEU   305      72.911 104.393  77.565  1.00  0.00           C  
ATOM   4829 HD21 LEU   305      72.479 104.868  78.446  1.00  0.00           H  
ATOM   4830 HD22 LEU   305      73.868 104.867  77.346  1.00  0.00           H  
ATOM   4831 HD23 LEU   305      72.234 104.536  76.723  1.00  0.00           H  
ATOM   4832  C   LEU   305      76.010 102.447  76.115  1.00  0.00           C  
ATOM   4833  O   LEU   305      76.563 103.247  76.869  1.00  0.00           O  
ATOM   4834  N   ILE   306      76.645 101.397  75.607  1.00  0.00           N  
ATOM   4835  H   ILE   306      76.125 100.814  74.964  1.00  0.00           H  
ATOM   4836  CA  ILE   306      77.983 100.963  75.914  1.00  0.00           C  
ATOM   4837  HA  ILE   306      78.099 101.045  76.990  1.00  0.00           H  
ATOM   4838  CB  ILE   306      78.187  99.471  75.548  1.00  0.00           C  
ATOM   4839  HB  ILE   306      77.831  99.304  74.534  1.00  0.00           H  
ATOM   4840  CG2 ILE   306      79.681  99.103  75.595  1.00  0.00           C  
ATOM   4841 HG21 ILE   306      79.800  98.040  75.440  1.00  0.00           H  
ATOM   4842 HG22 ILE   306      80.226  99.589  74.786  1.00  0.00           H  
ATOM   4843 HG23 ILE   306      80.125  99.376  76.548  1.00  0.00           H  
ATOM   4844  CG1 ILE   306      77.416  98.530  76.506  1.00  0.00           C  
ATOM   4845 HG12 ILE   306      77.999  98.387  77.415  1.00  0.00           H  
ATOM   4846 HG13 ILE   306      76.466  98.982  76.791  1.00  0.00           H  
ATOM   4847  CD1 ILE   306      77.117  97.145  75.917  1.00  0.00           C  
ATOM   4848 HD11 ILE   306      76.629  96.527  76.671  1.00  0.00           H  
ATOM   4849 HD12 ILE   306      76.461  97.227  75.058  1.00  0.00           H  
ATOM   4850 HD13 ILE   306      78.029  96.659  75.587  1.00  0.00           H  
ATOM   4851  C   ILE   306      79.044 101.836  75.296  1.00  0.00           C  
ATOM   4852  O   ILE   306      79.802 102.462  76.040  1.00  0.00           O  
ATOM   4853  N   TYR   307      79.083 101.945  73.971  1.00  0.00           N  
ATOM   4854  H   TYR   307      78.441 101.425  73.387  1.00  0.00           H  
ATOM   4855  CA  TYR   307      80.013 102.870  73.355  1.00  0.00           C  
ATOM   4856  HA  TYR   307      80.999 102.631  73.744  1.00  0.00           H  
ATOM   4857  CB  TYR   307      80.067 102.674  71.832  1.00  0.00           C  
ATOM   4858  HB2 TYR   307      80.114 101.607  71.610  1.00  0.00           H  
ATOM   4859  HB3 TYR   307      79.157 103.073  71.380  1.00  0.00           H  
ATOM   4860  CG  TYR   307      81.292 103.337  71.224  1.00  0.00           C  
ATOM   4861  CD1 TYR   307      81.178 104.499  70.431  1.00  0.00           C  
ATOM   4862  HD1 TYR   307      80.205 104.901  70.188  1.00  0.00           H  
ATOM   4863  CE1 TYR   307      82.344 105.159  69.986  1.00  0.00           C  
ATOM   4864  HE1 TYR   307      82.271 106.046  69.379  1.00  0.00           H  
ATOM   4865  CZ  TYR   307      83.616 104.681  70.353  1.00  0.00           C  
ATOM   4866  OH  TYR   307      84.737 105.368  70.002  1.00  0.00           O  
ATOM   4867  HH  TYR   307      85.540 104.922  70.294  1.00  0.00           H  
ATOM   4868  CE2 TYR   307      83.727 103.495  71.106  1.00  0.00           C  
ATOM   4869  HE2 TYR   307      84.697 103.103  71.365  1.00  0.00           H  
ATOM   4870  CD2 TYR   307      82.568 102.823  71.530  1.00  0.00           C  
ATOM   4871  HD2 TYR   307      82.663 101.930  72.133  1.00  0.00           H  
ATOM   4872  C   TYR   307      79.688 104.338  73.728  1.00  0.00           C  
ATOM   4873  O   TYR   307      80.553 105.222  73.740  1.00  0.00           O  
ATOM   4874  N   ALA   308      78.447 104.599  74.149  1.00  0.00           N  
ATOM   4875  H   ALA   308      77.739 103.879  74.112  1.00  0.00           H  
ATOM   4876  CA  ALA   308      78.131 105.832  74.839  1.00  0.00           C  
ATOM   4877  HA  ALA   308      78.493 106.604  74.193  1.00  0.00           H  
ATOM   4878  CB  ALA   308      76.618 106.038  74.975  1.00  0.00           C  
ATOM   4879  HB1 ALA   308      76.425 106.986  75.477  1.00  0.00           H  
ATOM   4880  HB2 ALA   308      76.161 106.065  73.985  1.00  0.00           H  
ATOM   4881  HB3 ALA   308      76.164 105.247  75.558  1.00  0.00           H  
ATOM   4882  C   ALA   308      78.880 106.024  76.147  1.00  0.00           C  
ATOM   4883  O   ALA   308      79.489 107.070  76.341  1.00  0.00           O  
ATOM   4884  N   SER   309      78.939 105.024  77.025  1.00  0.00           N  
ATOM   4885  H   SER   309      78.448 104.158  76.853  1.00  0.00           H  
ATOM   4886  CA  SER   309      79.811 105.133  78.194  1.00  0.00           C  
ATOM   4887  HA  SER   309      79.533 106.055  78.703  1.00  0.00           H  
ATOM   4888  CB  SER   309      79.624 104.038  79.212  1.00  0.00           C  
ATOM   4889  HB2 SER   309      80.094 104.351  80.143  1.00  0.00           H  
ATOM   4890  HB3 SER   309      78.561 103.928  79.385  1.00  0.00           H  
ATOM   4891  OG  SER   309      80.255 102.845  78.813  1.00  0.00           O  
ATOM   4892  HG  SER   309      79.888 102.577  77.963  1.00  0.00           H  
ATOM   4893  C   SER   309      81.293 105.242  77.860  1.00  0.00           C  
ATOM   4894  O   SER   309      82.023 105.943  78.560  1.00  0.00           O  
ATOM   4895  N   TYR   310      81.709 104.594  76.771  1.00  0.00           N  
ATOM   4896  H   TYR   310      81.033 104.047  76.255  1.00  0.00           H  
ATOM   4897  CA  TYR   310      83.046 104.673  76.214  1.00  0.00           C  
ATOM   4898  HA  TYR   310      83.727 104.249  76.952  1.00  0.00           H  
ATOM   4899  CB  TYR   310      83.139 103.805  74.948  1.00  0.00           C  
ATOM   4900  HB2 TYR   310      82.607 102.875  75.150  1.00  0.00           H  
ATOM   4901  HB3 TYR   310      82.645 104.306  74.129  1.00  0.00           H  
ATOM   4902  CG  TYR   310      84.511 103.448  74.417  1.00  0.00           C  
ATOM   4903  CD1 TYR   310      84.853 102.088  74.277  1.00  0.00           C  
ATOM   4904  HD1 TYR   310      84.169 101.314  74.596  1.00  0.00           H  
ATOM   4905  CE1 TYR   310      86.088 101.727  73.711  1.00  0.00           C  
ATOM   4906  HE1 TYR   310      86.348 100.683  73.606  1.00  0.00           H  
ATOM   4907  CZ  TYR   310      86.971 102.723  73.257  1.00  0.00           C  
ATOM   4908  OH  TYR   310      88.142 102.355  72.685  1.00  0.00           O  
ATOM   4909  HH  TYR   310      88.697 103.103  72.446  1.00  0.00           H  
ATOM   4910  CE2 TYR   310      86.628 104.085  73.383  1.00  0.00           C  
ATOM   4911  HE2 TYR   310      87.293 104.851  73.017  1.00  0.00           H  
ATOM   4912  CD2 TYR   310      85.398 104.449  73.963  1.00  0.00           C  
ATOM   4913  HD2 TYR   310      85.134 105.494  74.027  1.00  0.00           H  
ATOM   4914  C   TYR   310      83.434 106.095  75.985  1.00  0.00           C  
ATOM   4915  O   TYR   310      84.469 106.506  76.510  1.00  0.00           O  
ATOM   4916  N   ALA   311      82.566 106.862  75.312  1.00  0.00           N  
ATOM   4917  H   ALA   311      81.714 106.471  74.933  1.00  0.00           H  
ATOM   4918  CA  ALA   311      82.871 108.256  75.065  1.00  0.00           C  
ATOM   4919  HA  ALA   311      83.796 108.360  75.619  1.00  0.00           H  
ATOM   4920  CB  ALA   311      83.615 108.493  73.750  1.00  0.00           C  
ATOM   4921  HB1 ALA   311      83.523 109.528  73.432  1.00  0.00           H  
ATOM   4922  HB2 ALA   311      84.671 108.287  73.901  1.00  0.00           H  
ATOM   4923  HB3 ALA   311      83.296 107.789  72.985  1.00  0.00           H  
ATOM   4924  C   ALA   311      82.347 109.365  75.984  1.00  0.00           C  
ATOM   4925  O   ALA   311      82.818 110.497  75.898  1.00  0.00           O  
ATOM   4926  N   LEU   312      81.594 108.991  77.020  1.00  0.00           N  
ATOM   4927  H   LEU   312      81.235 108.046  77.024  1.00  0.00           H  
ATOM   4928  CA  LEU   312      81.423 109.759  78.260  1.00  0.00           C  
ATOM   4929  HA  LEU   312      81.269 110.804  77.990  1.00  0.00           H  
ATOM   4930  CB  LEU   312      80.162 109.261  78.992  1.00  0.00           C  
ATOM   4931  HB2 LEU   312      80.233 108.179  79.099  1.00  0.00           H  
ATOM   4932  HB3 LEU   312      80.137 109.692  79.994  1.00  0.00           H  
ATOM   4933  CG  LEU   312      78.848 109.622  78.267  1.00  0.00           C  
ATOM   4934  HG  LEU   312      78.947 109.409  77.207  1.00  0.00           H  
ATOM   4935  CD1 LEU   312      77.682 108.791  78.802  1.00  0.00           C  
ATOM   4936 HD11 LEU   312      76.768 109.047  78.266  1.00  0.00           H  
ATOM   4937 HD12 LEU   312      77.882 107.731  78.653  1.00  0.00           H  
ATOM   4938 HD13 LEU   312      77.542 108.981  79.866  1.00  0.00           H
[truncated: 1,232,369 more chars]
