# Supplementary material for: Screening of Natural Compounds as P-Glycoprotein Inhibitors against Multidrug Resistance
Source: Biomedicines. 2021 Mar 30;9(4):357. doi: 10.3390/biomedicines9040357 (PMC8066904; doi:10.3390/biomedicines9040357)
Supplement: Supplementary file 1 [file biomedicines-09-00357-s001.zip › P-gp_models/I-TASSER_model_1_PPM.pdb]

REMARK      1/2 of bilayer thickness:   15.4
ATOM      1  N   MET     1      81.166  97.319  78.561  1.00  0.00           N  
ATOM      2  CA  MET     1      80.847  95.898  78.505  1.00  0.00           C  
ATOM      3  CB  MET     1      80.480  95.333  79.884  1.00  0.00           C  
ATOM      4  CG  MET     1      79.164  95.857  80.471  1.00  0.00           C  
ATOM      5  SD  MET     1      78.969  95.556  82.248  1.00  0.00           S  
ATOM      6  CE  MET     1      80.090  96.830  82.890  1.00  0.00           C  
ATOM      7  C   MET     1      79.901  95.523  77.362  1.00  0.00           C  
ATOM      8  O   MET     1      78.821  94.966  77.554  1.00  0.00           O  
ATOM      9  N   ASP     2      80.429  95.687  76.151  1.00  0.00           N  
ATOM     10  CA  ASP     2      80.340  94.707  75.054  1.00  0.00           C  
ATOM     11  CB  ASP     2      81.200  95.184  73.871  1.00  0.00           C  
ATOM     12  CG  ASP     2      80.852  96.609  73.446  1.00  0.00           C  
ATOM     13  OD1 ASP     2      79.657  96.843  73.169  1.00  0.00           O  
ATOM     14  OD2 ASP     2      81.765  97.463  73.462  1.00  0.00           O1-
ATOM     15  C   ASP     2      80.801  93.355  75.567  1.00  0.00           C  
ATOM     16  O   ASP     2      81.934  92.910  75.407  1.00  0.00           O  
ATOM     17  N   LEU     3      79.912  92.786  76.353  1.00  0.00           N  
ATOM     18  CA  LEU     3      80.185  91.695  77.227  1.00  0.00           C  
ATOM     19  CB  LEU     3      78.993  91.588  78.209  1.00  0.00           C  
ATOM     20  CG  LEU     3      79.123  90.542  79.335  1.00  0.00           C  
ATOM     21  CD1 LEU     3      78.637  91.102  80.680  1.00  0.00           C  
ATOM     22  CD2 LEU     3      78.271  89.296  79.055  1.00  0.00           C  
ATOM     23  C   LEU     3      80.496  90.341  76.398  1.00  0.00           C  
ATOM     24  O   LEU     3      80.843  89.393  77.094  1.00  0.00           O  
ATOM     25  N   GLU     4      80.422  90.071  75.062  1.00  0.00           N  
ATOM     26  CA  GLU     4      80.063  90.758  73.737  1.00  0.00           C  
ATOM     27  CB  GLU     4      80.374  89.896  72.482  1.00  0.00           C  
ATOM     28  CG  GLU     4      81.819  90.073  71.966  1.00  0.00           C  
ATOM     29  CD  GLU     4      81.936  89.913  70.426  1.00  0.00           C  
ATOM     30  OE1 GLU     4      81.614  90.895  69.719  1.00  0.00           O  
ATOM     31  OE2 GLU     4      82.391  88.849  69.958  1.00  0.00           O1-
ATOM     32  C   GLU     4      78.647  91.379  73.728  1.00  0.00           C  
ATOM     33  O   GLU     4      78.238  92.019  72.767  1.00  0.00           O  
ATOM     34  N   GLY     5      77.924  91.266  74.839  1.00  0.00           N  
ATOM     35  CA  GLY     5      76.592  91.846  75.049  1.00  0.00           C  
ATOM     36  C   GLY     5      75.508  90.759  74.889  1.00  0.00           C  
ATOM     37  O   GLY     5      74.342  90.968  75.223  1.00  0.00           O  
ATOM     38  N   ASP     6      75.894  89.566  74.408  1.00  0.00           N  
ATOM     39  CA  ASP     6      75.326  88.929  73.212  1.00  0.00           C  
ATOM     40  CB  ASP     6      76.426  88.911  72.131  1.00  0.00           C  
ATOM     41  CG  ASP     6      77.517  87.887  72.498  1.00  0.00           C  
ATOM     42  OD1 ASP     6      78.031  87.989  73.642  1.00  0.00           O  
ATOM     43  OD2 ASP     6      77.683  86.917  71.729  1.00  0.00           O1-
ATOM     44  C   ASP     6      74.911  87.479  73.388  1.00  0.00           C  
ATOM     45  O   ASP     6      74.032  86.971  72.715  1.00  0.00           O  
ATOM     46  N   ARG     7      75.535  86.872  74.405  1.00  0.00           N  
ATOM     47  CA  ARG     7      75.013  85.668  74.988  1.00  0.00           C  
ATOM     48  CB  ARG     7      75.575  85.422  76.408  1.00  0.00           C  
ATOM     49  CG  ARG     7      76.869  84.601  76.495  1.00  0.00           C  
ATOM     50  CD  ARG     7      77.127  84.124  77.942  1.00  0.00           C  
ATOM     51  NE  ARG     7      76.155  83.095  78.387  1.00  0.00           N  
ATOM     52  CZ  ARG     7      75.998  82.593  79.608  1.00  0.00           C  
ATOM     53  NH1 ARG     7      76.634  83.045  80.646  1.00  0.00           N1+
ATOM     54  NH2 ARG     7      75.191  81.593  79.819  1.00  0.00           N  
ATOM     55  C   ARG     7      73.490  85.742  75.110  1.00  0.00           C  
ATOM     56  O   ARG     7      72.760  84.789  74.789  1.00  0.00           O  
ATOM     57  N   ASN     8      73.017  86.904  75.580  1.00  0.00           N  
ATOM     58  CA  ASN     8      71.602  87.137  75.638  1.00  0.00           C  
ATOM     59  CB  ASN     8      71.150  87.964  76.842  1.00  0.00           C  
ATOM     60  CG  ASN     8      69.801  87.413  77.297  1.00  0.00           C  
ATOM     61  OD1 ASN     8      68.825  87.401  76.571  1.00  0.00           O  
ATOM     62  ND2 ASN     8      69.709  86.817  78.462  1.00  0.00           N  
ATOM     63  C   ASN     8      70.966  87.538  74.310  1.00  0.00           C  
ATOM     64  O   ASN     8      71.479  88.330  73.537  1.00  0.00           O  
ATOM     65  N   GLY     9      69.841  86.877  74.066  1.00  0.00           N  
ATOM     66  CA  GLY     9      69.338  86.514  72.763  1.00  0.00           C  
ATOM     67  C   GLY     9      69.325  84.998  72.639  1.00  0.00           C  
ATOM     68  O   GLY     9      68.272  84.358  72.582  1.00  0.00           O  
ATOM     69  N   GLY    10      70.487  84.375  72.780  1.00  0.00           N  
ATOM     70  CA  GLY    10      70.527  82.926  72.718  1.00  0.00           C  
ATOM     71  C   GLY    10      70.140  82.231  74.012  1.00  0.00           C  
ATOM     72  O   GLY    10      69.588  81.137  73.985  1.00  0.00           O  
ATOM     73  N   ALA    11      70.334  82.901  75.140  1.00  0.00           N  
ATOM     74  CA  ALA    11      69.693  82.522  76.389  1.00  0.00           C  
ATOM     75  CB  ALA    11      70.297  83.394  77.494  1.00  0.00           C  
ATOM     76  C   ALA    11      68.173  82.614  76.373  1.00  0.00           C  
ATOM     77  O   ALA    11      67.531  81.934  77.157  1.00  0.00           O  
ATOM     78  N   LYS    12      67.567  83.370  75.452  1.00  0.00           N  
ATOM     79  CA  LYS    12      66.108  83.369  75.379  1.00  0.00           C  
ATOM     80  CB  LYS    12      65.641  84.509  74.455  1.00  0.00           C  
ATOM     81  CG  LYS    12      66.359  85.864  74.401  1.00  0.00           C  
ATOM     82  CD  LYS    12      65.818  86.711  73.224  1.00  0.00           C  
ATOM     83  CE  LYS    12      65.922  86.070  71.829  1.00  0.00           C  
ATOM     84  NZ  LYS    12      64.797  86.476  70.955  1.00  0.00           N1+
ATOM     85  C   LYS    12      65.547  82.092  74.737  1.00  0.00           C  
ATOM     86  O   LYS    12      64.334  81.945  74.660  1.00  0.00           O  
ATOM     87  N   LYS    13      66.398  81.307  74.055  1.00  0.00           N  
ATOM     88  CA  LYS    13      66.134  80.932  72.647  1.00  0.00           C  
ATOM     89  CB  LYS    13      67.422  80.328  72.030  1.00  0.00           C  
ATOM     90  CG  LYS    13      67.330  79.861  70.565  1.00  0.00           C  
ATOM     91  CD  LYS    13      68.644  79.303  69.981  1.00  0.00           C  
ATOM     92  CE  LYS    13      69.777  80.338  69.882  1.00  0.00           C  
ATOM     93  NZ  LYS    13      70.925  79.823  69.085  1.00  0.00           N1+
ATOM     94  C   LYS    13      64.937  80.089  72.352  1.00  0.00           C  
ATOM     95  O   LYS    13      64.428  80.212  71.247  1.00  0.00           O  
ATOM     96  N   LYS    14      64.623  79.212  73.291  1.00  0.00           N  
ATOM     97  CA  LYS    14      63.736  78.067  73.197  1.00  0.00           C  
ATOM     98  CB  LYS    14      63.082  77.793  71.807  1.00  0.00           C  
ATOM     99  CG  LYS    14      64.027  77.208  70.728  1.00  0.00           C  
ATOM    100  CD  LYS    14      63.339  76.314  69.684  1.00  0.00           C  
ATOM    101  CE  LYS    14      62.650  75.048  70.227  1.00  0.00           C  
ATOM    102  NZ  LYS    14      63.519  74.262  71.137  1.00  0.00           N1+
ATOM    103  C   LYS    14      64.264  76.747  73.733  1.00  0.00           C  
ATOM    104  O   LYS    14      63.615  75.705  73.602  1.00  0.00           O  
ATOM    105  N   ASN    15      65.460  76.779  74.286  1.00  0.00           N  
ATOM    106  CA  ASN    15      65.976  75.674  75.067  1.00  0.00           C  
ATOM    107  CB  ASN    15      67.165  74.995  74.346  1.00  0.00           C  
ATOM    108  CG  ASN    15      66.795  74.119  73.153  1.00  0.00           C  
ATOM    109  OD1 ASN    15      66.064  74.492  72.249  1.00  0.00           O  
ATOM    110  ND2 ASN    15      67.316  72.911  73.083  1.00  0.00           N  
ATOM    111  C   ASN    15      66.371  76.174  76.486  1.00  0.00           C  
ATOM    112  O   ASN    15      66.571  75.353  77.377  1.00  0.00           O  
ATOM    113  N   PHE    16      66.369  77.490  76.755  1.00  0.00           N  
ATOM    114  CA  PHE    16      65.611  77.980  77.916  1.00  0.00           C  
ATOM    115  CB  PHE    16      66.204  79.269  78.501  1.00  0.00           C  
ATOM    116  CG  PHE    16      67.587  79.223  79.138  1.00  0.00           C  
ATOM    117  CD1 PHE    16      68.125  80.419  79.650  1.00  0.00           C  
ATOM    118  CE1 PHE    16      69.415  80.447  80.217  1.00  0.00           C  
ATOM    119  CZ  PHE    16      70.172  79.266  80.292  1.00  0.00           C  
ATOM    120  CE2 PHE    16      69.627  78.058  79.819  1.00  0.00           C  
ATOM    121  CD2 PHE    16      68.341  78.036  79.250  1.00  0.00           C  
ATOM    122  C   PHE    16      64.205  78.221  77.424  1.00  0.00           C  
ATOM    123  O   PHE    16      63.998  78.832  76.376  1.00  0.00           O  
ATOM    124  N   PHE    17      63.292  77.604  78.143  1.00  0.00           N  
ATOM    125  CA  PHE    17      61.915  77.490  77.763  1.00  0.00           C  
ATOM    126  CB  PHE    17      61.739  76.637  76.493  1.00  0.00           C  
ATOM    127  CG  PHE    17      61.945  75.125  76.606  1.00  0.00           C  
ATOM    128  CD1 PHE    17      63.192  74.599  76.981  1.00  0.00           C  
ATOM    129  CE1 PHE    17      63.396  73.211  77.052  1.00  0.00           C  
ATOM    130  CZ  PHE    17      62.340  72.330  76.781  1.00  0.00           C  
ATOM    131  CE2 PHE    17      61.084  72.837  76.413  1.00  0.00           C  
ATOM    132  CD2 PHE    17      60.895  74.228  76.320  1.00  0.00           C  
ATOM    133  C   PHE    17      61.107  76.792  78.889  1.00  0.00           C  
ATOM    134  O   PHE    17      61.649  76.163  79.787  1.00  0.00           O  
ATOM    135  N   LYS    18      59.794  76.669  78.750  1.00  0.00           N  
ATOM    136  CA  LYS    18      59.184  75.346  78.969  1.00  0.00           C  
ATOM    137  CB  LYS    18      58.707  75.186  80.450  1.00  0.00           C  
ATOM    138  CG  LYS    18      58.889  73.780  81.017  1.00  0.00           C  
ATOM    139  CD  LYS    18      60.338  73.349  81.273  1.00  0.00           C  
ATOM    140  CE  LYS    18      60.820  73.451  82.752  1.00  0.00           C  
ATOM    141  NZ  LYS    18      61.038  74.838  83.230  1.00  0.00           N1+
ATOM    142  C   LYS    18      58.094  75.225  77.946  1.00  0.00           C  
ATOM    143  O   LYS    18      57.739  76.175  77.274  1.00  0.00           O  
ATOM    144  N   LEU    19      57.496  74.034  77.890  1.00  0.00           N  
ATOM    145  CA  LEU    19      56.288  73.816  77.105  1.00  0.00           C  
ATOM    146  CB  LEU    19      55.759  72.416  77.483  1.00  0.00           C  
ATOM    147  CG  LEU    19      54.427  71.991  76.839  1.00  0.00           C  
ATOM    148  CD1 LEU    19      54.517  71.909  75.314  1.00  0.00           C  
ATOM    149  CD2 LEU    19      54.023  70.614  77.369  1.00  0.00           C  
ATOM    150  C   LEU    19      55.193  74.887  77.280  1.00  0.00           C  
ATOM    151  O   LEU    19      54.398  75.146  76.382  1.00  0.00           O  
ATOM    152  N   ASN    20      55.199  75.532  78.440  1.00  0.00           N  
ATOM    153  CA  ASN    20      54.263  76.561  78.823  1.00  0.00           C  
ATOM    154  CB  ASN    20      53.332  75.976  79.912  1.00  0.00           C  
ATOM    155  CG  ASN    20      52.833  74.570  79.609  1.00  0.00           C  
ATOM    156  OD1 ASN    20      53.444  73.586  79.990  1.00  0.00           O  
ATOM    157  ND2 ASN    20      51.742  74.425  78.899  1.00  0.00           N  
ATOM    158  C   ASN    20      54.984  77.828  79.257  1.00  0.00           C  
ATOM    159  O   ASN    20      54.717  78.367  80.325  1.00  0.00           O  
ATOM    160  N   ASN    21      55.925  78.284  78.434  1.00  0.00           N  
ATOM    161  CA  ASN    21      56.604  79.573  78.562  1.00  0.00           C  
ATOM    162  CB  ASN    21      55.630  80.752  78.257  1.00  0.00           C  
ATOM    163  CG  ASN    21      55.063  81.572  79.424  1.00  0.00           C  
ATOM    164  OD1 ASN    21      55.411  82.728  79.626  1.00  0.00           O  
ATOM    165  ND2 ASN    21      54.121  81.057  80.173  1.00  0.00           N  
ATOM    166  C   ASN    21      57.419  79.815  79.836  1.00  0.00           C  
ATOM    167  O   ASN    21      57.648  80.960  80.242  1.00  0.00           O  
ATOM    168  N   LYS    22      57.852  78.733  80.477  1.00  0.00           N  
ATOM    169  CA  LYS    22      58.424  78.813  81.806  1.00  0.00           C  
ATOM    170  CB  LYS    22      57.505  78.128  82.842  1.00  0.00           C  
ATOM    171  CG  LYS    22      57.905  78.479  84.301  1.00  0.00           C  
ATOM    172  CD  LYS    22      58.024  77.240  85.209  1.00  0.00           C  
ATOM    173  CE  LYS    22      58.572  77.586  86.605  1.00  0.00           C  
ATOM    174  NZ  LYS    22      60.046  77.790  86.611  1.00  0.00           N1+
ATOM    175  C   LYS    22      59.874  78.370  81.903  1.00  0.00           C  
ATOM    176  O   LYS    22      60.180  77.424  82.637  1.00  0.00           O  
ATOM    177  N   SER    23      60.699  79.114  81.174  1.00  0.00           N  
ATOM    178  CA  SER    23      62.150  79.257  81.219  1.00  0.00           C  
ATOM    179  CB  SER    23      62.531  80.573  81.922  1.00  0.00           C  
ATOM    180  OG  SER    23      63.525  81.224  81.160  1.00  0.00           O  
ATOM    181  C   SER    23      62.876  78.121  81.912  1.00  0.00           C  
ATOM    182  O   SER    23      62.747  77.942  83.123  1.00  0.00           O  
ATOM    183  N   GLU    24      63.606  77.307  81.156  1.00  0.00           N  
ATOM    184  CA  GLU    24      63.967  75.992  81.659  1.00  0.00           C  
ATOM    185  CB  GLU    24      64.432  75.020  80.558  1.00  0.00           C  
ATOM    186  CG  GLU    24      64.582  73.630  81.179  1.00  0.00           C  
ATOM    187  CD  GLU    24      64.438  72.519  80.140  1.00  0.00           C  
ATOM    188  OE1 GLU    24      63.316  71.989  79.981  1.00  0.00           O  
ATOM    189  OE2 GLU    24      65.454  72.055  79.583  1.00  0.00           O1-
ATOM    190  C   GLU    24      65.078  76.167  82.711  1.00  0.00           C  
ATOM    191  O   GLU    24      66.201  76.528  82.351  1.00  0.00           O  
ATOM    192  N   LYS    25      64.765  76.033  84.007  1.00  0.00           N  
ATOM    193  CA  LYS    25      65.525  76.715  85.064  1.00  0.00           C  
ATOM    194  CB  LYS    25      64.909  78.105  85.370  1.00  0.00           C  
ATOM    195  CG  LYS    25      65.305  79.180  84.340  1.00  0.00           C  
ATOM    196  CD  LYS    25      66.759  79.666  84.484  1.00  0.00           C  
ATOM    197  CE  LYS    25      67.362  80.025  83.119  1.00  0.00           C  
ATOM    198  NZ  LYS    25      67.777  78.815  82.365  1.00  0.00           N1+
ATOM    199  C   LYS    25      65.823  75.926  86.351  1.00  0.00           C  
ATOM    200  O   LYS    25      66.195  76.496  87.371  1.00  0.00           O  
ATOM    201  N   ASP    26      65.590  74.624  86.329  1.00  0.00           N  
ATOM    202  CA  ASP    26      65.032  73.914  87.490  1.00  0.00           C  
ATOM    203  CB  ASP    26      63.635  74.577  87.743  1.00  0.00           C  
ATOM    204  CG  ASP    26      62.736  74.888  86.496  1.00  0.00           C  
ATOM    205  OD1 ASP    26      62.926  74.360  85.368  1.00  0.00           O  
ATOM    206  OD2 ASP    26      61.826  75.740  86.602  1.00  0.00           O1-
ATOM    207  C   ASP    26      64.710  72.463  87.152  1.00  0.00           C  
ATOM    208  O   ASP    26      64.555  71.639  88.049  1.00  0.00           O  
ATOM    209  N   LYS    27      64.599  72.148  85.850  1.00  0.00           N  
ATOM    210  CA  LYS    27      64.210  70.811  85.405  1.00  0.00           C  
ATOM    211  CB  LYS    27      63.778  70.734  83.927  1.00  0.00           C  
ATOM    212  CG  LYS    27      64.846  70.310  82.895  1.00  0.00           C  
ATOM    213  CD  LYS    27      64.189  69.476  81.780  1.00  0.00           C  
ATOM    214  CE  LYS    27      65.170  69.198  80.633  1.00  0.00           C  
ATOM    215  NZ  LYS    27      64.565  69.497  79.313  1.00  0.00           N1+
ATOM    216  C   LYS    27      65.158  69.699  85.788  1.00  0.00           C  
ATOM    217  O   LYS    27      64.813  68.524  85.721  1.00  0.00           O  
ATOM    218  N   LYS    28      66.350  70.111  86.206  1.00  0.00           N  
ATOM    219  CA  LYS    28      67.301  69.281  86.910  1.00  0.00           C  
ATOM    220  CB  LYS    28      68.413  68.810  85.935  1.00  0.00           C  
ATOM    221  CG  LYS    28      68.948  67.399  86.258  1.00  0.00           C  
ATOM    222  CD  LYS    28      70.096  66.948  85.331  1.00  0.00           C  
ATOM    223  CE  LYS    28      70.462  65.481  85.614  1.00  0.00           C  
ATOM    224  NZ  LYS    28      71.594  64.985  84.792  1.00  0.00           N1+
ATOM    225  C   LYS    28      67.860  69.914  88.193  1.00  0.00           C  
ATOM    226  O   LYS    28      68.741  69.334  88.816  1.00  0.00           O  
ATOM    227  N   GLU    29      67.351  71.072  88.624  1.00  0.00           N  
ATOM    228  CA  GLU    29      67.901  71.888  89.718  1.00  0.00           C  
ATOM    229  CB  GLU    29      67.992  73.391  89.390  1.00  0.00           C  
ATOM    230  CG  GLU    29      69.401  73.974  89.628  1.00  0.00           C  
ATOM    231  CD  GLU    29      69.880  73.877  91.086  1.00  0.00           C  
ATOM    232  OE1 GLU    29      70.600  72.910  91.431  1.00  0.00           O  
ATOM    233  OE2 GLU    29      69.517  74.761  91.892  1.00  0.00           O1-
ATOM    234  C   GLU    29      67.397  71.530  91.112  1.00  0.00           C  
ATOM    235  O   GLU    29      66.941  72.342  91.924  1.00  0.00           O  
ATOM    236  N   LYS    30      67.557  70.239  91.361  1.00  0.00           N  
ATOM    237  CA  LYS    30      67.445  69.590  92.646  1.00  0.00           C  
ATOM    238  CB  LYS    30      67.186  68.085  92.393  1.00  0.00           C  
ATOM    239  CG  LYS    30      65.886  67.717  91.655  1.00  0.00           C  
ATOM    240  CD  LYS    30      65.974  66.308  91.032  1.00  0.00           C  
ATOM    241  CE  LYS    30      66.349  65.223  92.054  1.00  0.00           C  
ATOM    242  NZ  LYS    30      66.638  63.918  91.410  1.00  0.00           N1+
ATOM    243  C   LYS    30      68.728  69.749  93.449  1.00  0.00           C  
ATOM    244  O   LYS    30      69.511  68.812  93.583  1.00  0.00           O  
ATOM    245  N   LYS    31      68.893  70.930  94.030  1.00  0.00           N  
ATOM    246  CA  LYS    31      69.710  71.039  95.236  1.00  0.00           C  
ATOM    247  CB  LYS    31      69.622  72.426  95.929  1.00  0.00           C  
ATOM    248  CG  LYS    31      69.012  73.595  95.142  1.00  0.00           C  
ATOM    249  CD  LYS    31      67.469  73.608  95.177  1.00  0.00           C  
ATOM    250  CE  LYS    31      66.868  74.860  94.515  1.00  0.00           C  
ATOM    251  NZ  LYS    31      67.123  74.903  93.059  1.00  0.00           N1+
ATOM    252  C   LYS    31      69.338  69.873  96.262  1.00  0.00           C  
ATOM    253  O   LYS    31      68.123  69.712  96.364  1.00  0.00           O  
ATOM    254  N   PRO    32      70.160  69.022  97.030  1.00  0.00           N  
ATOM    255  CD  PRO    32      69.525  67.832  97.591  1.00  0.00           C  
ATOM    256  CG  PRO    32      70.539  67.105  98.490  1.00  0.00           C  
ATOM    257  CB  PRO    32      71.887  67.579  97.973  1.00  0.00           C  
ATOM    258  CA  PRO    32      71.551  69.009  97.620  1.00  0.00           C  
ATOM    259  C   PRO    32      72.592  69.745  96.801  1.00  0.00           C  
ATOM    260  O   PRO    32      72.838  69.458  95.624  1.00  0.00           O  
ATOM    261  N   THR    33      73.265  70.669  97.469  1.00  0.00           N  
ATOM    262  CA  THR    33      74.651  71.012  97.173  1.00  0.00           C  
ATOM    263  CB  THR    33      74.870  72.531  97.208  1.00  0.00           C  
ATOM    264  CG2 THR    33      76.338  72.949  97.126  1.00  0.00           C  
ATOM    265  OG1 THR    33      74.232  73.104  96.093  1.00  0.00           O  
ATOM    266  C   THR    33      75.475  70.338  98.239  1.00  0.00           C  
ATOM    267  O   THR    33      75.386  70.661  99.423  1.00  0.00           O  
ATOM    268  N   VAL    34      76.239  69.352  97.805  1.00  0.00           N  
ATOM    269  CA  VAL    34      77.275  68.734  98.612  1.00  0.00           C  
ATOM    270  CB  VAL    34      77.897  67.534  97.848  1.00  0.00           C  
ATOM    271  CG1 VAL    34      77.000  66.304  97.997  1.00  0.00           C  
ATOM    272  CG2 VAL    34      78.168  67.829  96.363  1.00  0.00           C  
ATOM    273  C   VAL    34      78.350  69.706  99.036  1.00  0.00           C  
ATOM    274  O   VAL    34      78.466  70.817  98.514  1.00  0.00           O  
ATOM    275  N   SER    35      79.217  69.214  99.919  1.00  0.00           N  
ATOM    276  CA  SER    35      80.597  69.665  99.924  1.00  0.00           C  
ATOM    277  CB  SER    35      81.425  68.911 100.958  1.00  0.00           C  
ATOM    278  OG  SER    35      82.734  69.456 101.003  1.00  0.00           O  
ATOM    279  C   SER    35      81.166  69.673  98.545  1.00  0.00           C  
ATOM    280  O   SER    35      81.492  68.616  98.035  1.00  0.00           O  
ATOM    281  N   VAL    36      81.229  70.852  97.928  1.00  0.00           N  
ATOM    282  CA  VAL    36      81.830  70.978  96.610  1.00  0.00           C  
ATOM    283  CB  VAL    36      81.611  72.376  95.997  1.00  0.00           C  
ATOM    284  CG1 VAL    36      82.330  73.515  96.731  1.00  0.00           C  
ATOM    285  CG2 VAL    36      82.025  72.380  94.524  1.00  0.00           C  
ATOM    286  C   VAL    36      83.296  70.545  96.653  1.00  0.00           C  
ATOM    287  O   VAL    36      83.772  69.797  95.799  1.00  0.00           O  
ATOM    288  N   PHE    37      83.966  70.916  97.744  1.00  0.00           N  
ATOM    289  CA  PHE    37      85.298  70.437  98.050  1.00  0.00           C  
ATOM    290  CB  PHE    37      85.811  71.096  99.338  1.00  0.00           C  
ATOM    291  CG  PHE    37      87.303  70.911  99.564  1.00  0.00           C  
ATOM    292  CD1 PHE    37      88.209  71.876  99.084  1.00  0.00           C  
ATOM    293  CE1 PHE    37      89.588  71.732  99.317  1.00  0.00           C  
ATOM    294  CZ  PHE    37      90.067  70.621 100.031  1.00  0.00           C  
ATOM    295  CE2 PHE    37      89.165  69.649 100.505  1.00  0.00           C  
ATOM    296  CD2 PHE    37      87.786  69.790 100.268  1.00  0.00           C  
ATOM    297  C   PHE    37      85.376  68.910  98.111  1.00  0.00           C  
ATOM    298  O   PHE    37      86.148  68.294  97.371  1.00  0.00           O  
ATOM    299  N   SER    38      84.521  68.283  98.926  1.00  0.00           N  
ATOM    300  CA  SER    38      84.469  66.820  99.018  1.00  0.00           C  
ATOM    301  CB  SER    38      83.630  66.297 100.182  1.00  0.00           C  
ATOM    302  OG  SER    38      84.021  66.921 101.389  1.00  0.00           O  
ATOM    303  C   SER    38      84.030  66.123  97.737  1.00  0.00           C  
ATOM    304  O   SER    38      84.318  64.951  97.523  1.00  0.00           O  
ATOM    305  N   MET    39      83.384  66.849  96.848  1.00  0.00           N  
ATOM    306  CA  MET    39      82.969  66.372  95.556  1.00  0.00           C  
ATOM    307  CB  MET    39      81.779  67.218  95.066  1.00  0.00           C  
ATOM    308  CG  MET    39      81.177  66.823  93.713  1.00  0.00           C  
ATOM    309  SD  MET    39      82.081  67.314  92.212  1.00  0.00           S  
ATOM    310  CE  MET    39      82.269  69.104  92.413  1.00  0.00           C  
ATOM    311  C   MET    39      84.121  66.309  94.575  1.00  0.00           C  
ATOM    312  O   MET    39      84.237  65.331  93.836  1.00  0.00           O  
ATOM    313  N   PHE    40      85.066  67.245  94.696  1.00  0.00           N  
ATOM    314  CA  PHE    40      86.376  67.039  94.092  1.00  0.00           C  
ATOM    315  CB  PHE    40      86.843  68.321  93.379  1.00  0.00           C  
ATOM    316  CG  PHE    40      87.139  69.576  94.189  1.00  0.00           C  
ATOM    317  CD1 PHE    40      86.197  70.619  94.246  1.00  0.00           C  
ATOM    318  CE1 PHE    40      86.509  71.833  94.885  1.00  0.00           C  
ATOM    319  CZ  PHE    40      87.773  72.013  95.472  1.00  0.00           C  
ATOM    320  CE2 PHE    40      88.727  70.985  95.406  1.00  0.00           C  
ATOM    321  CD2 PHE    40      88.416  69.780  94.749  1.00  0.00           C  
ATOM    322  C   PHE    40      87.379  66.424  95.072  1.00  0.00           C  
ATOM    323  O   PHE    40      88.595  66.585  94.924  1.00  0.00           O  
ATOM    324  N   ARG    41      86.894  65.654  96.059  1.00  0.00           N  
ATOM    325  CA  ARG    41      87.682  64.574  96.646  1.00  0.00           C  
ATOM    326  CB  ARG    41      87.401  64.407  98.168  1.00  0.00           C  
ATOM    327  CG  ARG    41      87.891  63.159  98.946  1.00  0.00           C  
ATOM    328  CD  ARG    41      87.225  61.768  98.734  1.00  0.00           C  
ATOM    329  NE  ARG    41      85.744  61.753  98.617  1.00  0.00           N  
ATOM    330  CZ  ARG    41      85.009  60.650  98.476  1.00  0.00           C  
ATOM    331  NH1 ARG    41      85.485  59.459  98.683  1.00  0.00           N1+
ATOM    332  NH2 ARG    41      83.770  60.692  98.090  1.00  0.00           N  
ATOM    333  C   ARG    41      87.408  63.273  95.881  1.00  0.00           C  
ATOM    334  O   ARG    41      86.380  62.635  96.038  1.00  0.00           O  
ATOM    335  N   TYR    42      88.409  62.865  95.119  1.00  0.00           N  
ATOM    336  CA  TYR    42      88.980  61.508  95.054  1.00  0.00           C  
ATOM    337  CB  TYR    42      88.088  60.606  94.154  1.00  0.00           C  
ATOM    338  CG  TYR    42      87.293  59.529  94.884  1.00  0.00           C  
ATOM    339  CD1 TYR    42      85.895  59.640  95.056  1.00  0.00           C  
ATOM    340  CE1 TYR    42      85.149  58.592  95.642  1.00  0.00           C  
ATOM    341  CZ  TYR    42      85.804  57.429  96.100  1.00  0.00           C  
ATOM    342  OH  TYR    42      85.123  56.418  96.708  1.00  0.00           O  
ATOM    343  CE2 TYR    42      87.204  57.322  95.942  1.00  0.00           C  
ATOM    344  CD2 TYR    42      87.943  58.358  95.332  1.00  0.00           C  
ATOM    345  C   TYR    42      90.434  61.632  94.573  1.00  0.00           C  
ATOM    346  O   TYR    42      91.011  60.770  93.914  1.00  0.00           O  
ATOM    347  N   SER    43      90.997  62.811  94.831  1.00  0.00           N  
ATOM    348  CA  SER    43      92.265  63.254  94.301  1.00  0.00           C  
ATOM    349  CB  SER    43      92.516  64.715  94.698  1.00  0.00           C  
ATOM    350  OG  SER    43      91.342  65.510  94.724  1.00  0.00           O  
ATOM    351  C   SER    43      93.437  62.448  94.847  1.00  0.00           C  
ATOM    352  O   SER    43      93.439  62.102  96.027  1.00  0.00           O  
ATOM    353  N   ASN    44      94.485  62.230  94.052  1.00  0.00           N  
ATOM    354  CA  ASN    44      95.777  61.908  94.652  1.00  0.00           C  
ATOM    355  CB  ASN    44      96.753  61.315  93.605  1.00  0.00           C  
ATOM    356  CG  ASN    44      96.423  59.881  93.198  1.00  0.00           C  
ATOM    357  OD1 ASN    44      95.319  59.552  92.800  1.00  0.00           O  
ATOM    358  ND2 ASN    44      97.362  58.964  93.294  1.00  0.00           N  
ATOM    359  C   ASN    44      96.390  63.113  95.381  1.00  0.00           C  
ATOM    360  O   ASN    44      96.026  64.252  95.093  1.00  0.00           O  
ATOM    361  N   TRP    45      97.389  62.884  96.243  1.00  0.00           N  
ATOM    362  CA  TRP    45      98.274  63.965  96.696  1.00  0.00           C  
ATOM    363  CB  TRP    45      99.369  63.414  97.627  1.00  0.00           C  
ATOM    364  CG  TRP    45     100.567  64.307  97.758  1.00  0.00           C  
ATOM    365  CD1 TRP    45     100.533  65.631  98.036  1.00  0.00           C  
ATOM    366  NE1 TRP    45     101.800  66.164  97.924  1.00  0.00           N  
ATOM    367  CE2 TRP    45     102.724  65.204  97.581  1.00  0.00           C  
ATOM    368  CZ2 TRP    45     104.103  65.251  97.333  1.00  0.00           C  
ATOM    369  CH2 TRP    45     104.783  64.062  97.026  1.00  0.00           C  
ATOM    370  CZ3 TRP    45     104.078  62.847  96.974  1.00  0.00           C  
ATOM    371  CE3 TRP    45     102.691  62.811  97.209  1.00  0.00           C  
ATOM    372  CD2 TRP    45     101.974  63.992  97.508  1.00  0.00           C  
ATOM    373  C   TRP    45      98.877  64.711  95.499  1.00  0.00           C  
ATOM    374  O   TRP    45      98.738  65.927  95.399  1.00  0.00           O  
ATOM    375  N   LEU    46      99.435  63.968  94.538  1.00  0.00           N  
ATOM    376  CA  LEU    46      99.978  64.502  93.289  1.00  0.00           C  
ATOM    377  CB  LEU    46     100.588  63.356  92.448  1.00  0.00           C  
ATOM    378  CG  LEU    46     101.761  62.541  93.034  1.00  0.00           C  
ATOM    379  CD1 LEU    46     102.863  63.430  93.600  1.00  0.00           C  
ATOM    380  CD2 LEU    46     101.326  61.522  94.094  1.00  0.00           C  
ATOM    381  C   LEU    46      98.935  65.236  92.442  1.00  0.00           C  
ATOM    382  O   LEU    46      99.301  66.141  91.705  1.00  0.00           O  
ATOM    383  N   ASP    47      97.656  64.862  92.524  1.00  0.00           N  
ATOM    384  CA  ASP    47      96.599  65.535  91.765  1.00  0.00           C  
ATOM    385  CB  ASP    47      95.341  64.659  91.613  1.00  0.00           C  
ATOM    386  CG  ASP    47      95.507  63.315  90.895  1.00  0.00           C  
ATOM    387  OD1 ASP    47      96.531  63.090  90.210  1.00  0.00           O  
ATOM    388  OD2 ASP    47      94.589  62.481  91.101  1.00  0.00           O1-
ATOM    389  C   ASP    47      96.167  66.849  92.429  1.00  0.00           C  
ATOM    390  O   ASP    47      95.904  67.817  91.728  1.00  0.00           O  
ATOM    391  N   LYS    48      96.116  66.907  93.771  1.00  0.00           N  
ATOM    392  CA  LYS    48      95.930  68.168  94.511  1.00  0.00           C  
ATOM    393  CB  LYS    48      95.748  67.939  96.027  1.00  0.00           C  
ATOM    394  CG  LYS    48      94.459  67.236  96.496  1.00  0.00           C  
ATOM    395  CD  LYS    48      93.132  67.961  96.181  1.00  0.00           C  
ATOM    396  CE  LYS    48      92.004  67.367  97.052  1.00  0.00           C  
ATOM    397  NZ  LYS    48      90.633  67.726  96.585  1.00  0.00           N1+
ATOM    398  C   LYS    48      97.110  69.126  94.301  1.00  0.00           C  
ATOM    399  O   LYS    48      96.917  70.335  94.217  1.00  0.00           O  
ATOM    400  N   LEU    49      98.320  68.583  94.175  1.00  0.00           N  
ATOM    401  CA  LEU    49      99.545  69.321  93.890  1.00  0.00           C  
ATOM    402  CB  LEU    49     100.735  68.370  94.146  1.00  0.00           C  
ATOM    403  CG  LEU    49     102.165  68.939  94.047  1.00  0.00           C  
ATOM    404  CD1 LEU    49     102.631  69.178  92.611  1.00  0.00           C  
ATOM    405  CD2 LEU    49     102.338  70.227  94.850  1.00  0.00           C  
ATOM    406  C   LEU    49      99.528  69.908  92.478  1.00  0.00           C  
ATOM    407  O   LEU    49      99.707  71.116  92.326  1.00  0.00           O  
ATOM    408  N   TYR    50      99.214  69.091  91.470  1.00  0.00           N  
ATOM    409  CA  TYR    50      98.957  69.568  90.114  1.00  0.00           C  
ATOM    410  CB  TYR    50      98.582  68.409  89.171  1.00  0.00           C  
ATOM    411  CG  TYR    50      99.697  67.955  88.245  1.00  0.00           C  
ATOM    412  CD1 TYR    50     100.447  66.802  88.543  1.00  0.00           C  
ATOM    413  CE1 TYR    50     101.422  66.341  87.640  1.00  0.00           C  
ATOM    414  CZ  TYR    50     101.653  67.034  86.436  1.00  0.00           C  
ATOM    415  OH  TYR    50     102.565  66.551  85.553  1.00  0.00           O  
ATOM    416  CE2 TYR    50     100.925  68.208  86.143  1.00  0.00           C  
ATOM    417  CD2 TYR    50      99.951  68.667  87.055  1.00  0.00           C  
ATOM    418  C   TYR    50      97.882  70.651  90.080  1.00  0.00           C  
ATOM    419  O   TYR    50      98.036  71.642  89.372  1.00  0.00           O  
ATOM    420  N   MET    51      96.823  70.490  90.874  1.00  0.00           N  
ATOM    421  CA  MET    51      95.711  71.426  90.945  1.00  0.00           C  
ATOM    422  CB  MET    51      94.561  70.751  91.716  1.00  0.00           C  
ATOM    423  CG  MET    51      93.373  71.633  92.110  1.00  0.00           C  
ATOM    424  SD  MET    51      91.983  70.682  92.804  1.00  0.00           S  
ATOM    425  CE  MET    51      91.256  69.982  91.296  1.00  0.00           C  
ATOM    426  C   MET    51      96.098  72.782  91.509  1.00  0.00           C  
ATOM    427  O   MET    51      95.710  73.818  90.969  1.00  0.00           O  
ATOM    428  N   VAL    52      96.921  72.803  92.549  1.00  0.00           N  
ATOM    429  CA  VAL    52      97.482  74.046  93.070  1.00  0.00           C  
ATOM    430  CB  VAL    52      98.169  73.803  94.432  1.00  0.00           C  
ATOM    431  CG1 VAL    52      98.985  75.007  94.927  1.00  0.00           C  
ATOM    432  CG2 VAL    52      97.116  73.510  95.510  1.00  0.00           C  
ATOM    433  C   VAL    52      98.458  74.714  92.087  1.00  0.00           C  
ATOM    434  O   VAL    52      98.391  75.922  91.860  1.00  0.00           O  
ATOM    435  N   VAL    53      99.358  73.949  91.467  1.00  0.00           N  
ATOM    436  CA  VAL    53     100.334  74.501  90.513  1.00  0.00           C  
ATOM    437  CB  VAL    53     101.342  73.410  90.094  1.00  0.00           C  
ATOM    438  CG1 VAL    53     102.255  73.828  88.934  1.00  0.00           C  
ATOM    439  CG2 VAL    53     102.261  73.055  91.271  1.00  0.00           C  
ATOM    440  C   VAL    53      99.658  75.135  89.294  1.00  0.00           C  
ATOM    441  O   VAL    53     100.000  76.243  88.868  1.00  0.00           O  
ATOM    442  N   GLY    54      98.652  74.450  88.759  1.00  0.00           N  
ATOM    443  CA  GLY    54      97.922  74.905  87.593  1.00  0.00           C  
ATOM    444  C   GLY    54      96.941  76.042  87.882  1.00  0.00           C  
ATOM    445  O   GLY    54      96.818  76.948  87.053  1.00  0.00           O  
ATOM    446  N   THR    55      96.319  76.076  89.068  1.00  0.00           N  
ATOM    447  CA  THR    55      95.594  77.281  89.517  1.00  0.00           C  
ATOM    448  CB  THR    55      94.829  77.120  90.844  1.00  0.00           C  
ATOM    449  CG2 THR    55      93.546  76.294  90.815  1.00  0.00           C  
ATOM    450  OG1 THR    55      95.621  76.509  91.807  1.00  0.00           O  
ATOM    451  C   THR    55      96.484  78.513  89.630  1.00  0.00           C  
ATOM    452  O   THR    55      96.097  79.576  89.136  1.00  0.00           O  
ATOM    453  N   LEU    56      97.684  78.383  90.201  1.00  0.00           N  
ATOM    454  CA  LEU    56      98.631  79.501  90.266  1.00  0.00           C  
ATOM    455  CB  LEU    56      99.844  79.083  91.119  1.00  0.00           C  
ATOM    456  CG  LEU    56      99.531  78.956  92.623  1.00  0.00           C  
ATOM    457  CD1 LEU    56     100.684  78.246  93.331  1.00  0.00           C  
ATOM    458  CD2 LEU    56      99.349  80.325  93.288  1.00  0.00           C  
ATOM    459  C   LEU    56      99.063  80.010  88.880  1.00  0.00           C  
ATOM    460  O   LEU    56      99.059  81.223  88.623  1.00  0.00           O  
ATOM    461  N   ALA    57      99.375  79.086  87.966  1.00  0.00           N  
ATOM    462  CA  ALA    57      99.676  79.436  86.580  1.00  0.00           C  
ATOM    463  CB  ALA    57     100.045  78.151  85.833  1.00  0.00           C  
ATOM    464  C   ALA    57      98.522  80.180  85.881  1.00  0.00           C  
ATOM    465  O   ALA    57      98.763  81.146  85.155  1.00  0.00           O  
ATOM    466  N   ALA    58      97.273  79.769  86.131  1.00  0.00           N  
ATOM    467  CA  ALA    58      96.090  80.453  85.619  1.00  0.00           C  
ATOM    468  CB  ALA    58      94.847  79.600  85.886  1.00  0.00           C  
ATOM    469  C   ALA    58      95.910  81.865  86.174  1.00  0.00           C  
ATOM    470  O   ALA    58      95.536  82.768  85.415  1.00  0.00           O  
ATOM    471  N   ILE    59      96.193  82.071  87.470  1.00  0.00           N  
ATOM    472  CA  ILE    59      96.219  83.419  88.043  1.00  0.00           C  
ATOM    473  CB  ILE    59      96.514  83.449  89.564  1.00  0.00           C  
ATOM    474  CG2 ILE    59      96.741  84.888  90.077  1.00  0.00           C  
ATOM    475  CG1 ILE    59      95.411  82.782  90.406  1.00  0.00           C  
ATOM    476  CD1 ILE    59      94.024  83.443  90.348  1.00  0.00           C  
ATOM    477  C   ILE    59      97.216  84.292  87.285  1.00  0.00           C  
ATOM    478  O   ILE    59      96.844  85.377  86.826  1.00  0.00           O  
ATOM    479  N   ILE    60      98.465  83.839  87.117  1.00  0.00           N  
ATOM    480  CA  ILE    60      99.430  84.693  86.408  1.00  0.00           C  
ATOM    481  CB  ILE    60     100.904  84.273  86.597  1.00  0.00           C  
ATOM    482  CG2 ILE    60     101.259  84.304  88.095  1.00  0.00           C  
ATOM    483  CG1 ILE    60     101.238  82.912  85.965  1.00  0.00           C  
ATOM    484  CD1 ILE    60     102.734  82.570  85.948  1.00  0.00           C  
ATOM    485  C   ILE    60      99.071  84.933  84.930  1.00  0.00           C  
ATOM    486  O   ILE    60      99.314  86.029  84.420  1.00  0.00           O  
HETATM  487  N   HIE    61      98.418  83.975  84.256  1.00  0.00           N  
HETATM  488  CA  HIE    61      97.910  84.173  82.894  1.00  0.00           C  
HETATM  489  CB  HIE    61      97.335  82.869  82.326  1.00  0.00           C  
HETATM  490  CG  HIE    61      97.073  82.964  80.841  1.00  0.00           C  
HETATM  491  ND1 HIE    61      96.045  83.691  80.231  1.00  0.00           N  
HETATM  492  CE1 HIE    61      96.257  83.596  78.909  1.00  0.00           C  
HETATM  493  NE2 HIE    61      97.327  82.822  78.666  1.00  0.00           N  
HETATM  494  CD2 HIE    61      97.868  82.432  79.870  1.00  0.00           C  
HETATM  495  C   HIE    61      96.886  85.323  82.805  1.00  0.00           C  
HETATM  496  O   HIE    61      97.043  86.293  82.038  1.00  0.00           O  
ATOM    497  N   GLY    62      95.888  85.241  83.691  1.00  0.00           N  
ATOM    498  CA  GLY    62      94.849  86.253  83.787  1.00  0.00           C  
ATOM    499  C   GLY    62      95.377  87.655  84.122  1.00  0.00           C  
ATOM    500  O   GLY    62      94.873  88.643  83.595  1.00  0.00           O  
ATOM    501  N   ALA    63      96.435  87.738  84.942  1.00  0.00           N  
ATOM    502  CA  ALA    63      97.202  88.969  85.175  1.00  0.00           C  
ATOM    503  CB  ALA    63      98.212  88.686  86.295  1.00  0.00           C  
ATOM    504  C   ALA    63      97.932  89.514  83.936  1.00  0.00           C  
ATOM    505  O   ALA    63      98.120  90.727  83.770  1.00  0.00           O  
ATOM    506  N   GLY    64      98.369  88.593  83.079  1.00  0.00           N  
ATOM    507  CA  GLY    64      99.129  88.861  81.871  1.00  0.00           C  
ATOM    508  C   GLY    64      98.502  89.839  80.890  1.00  0.00           C  
ATOM    509  O   GLY    64      99.228  90.648  80.299  1.00  0.00           O  
ATOM    510  N   LEU    65      97.177  89.792  80.693  1.00  0.00           N  
ATOM    511  CA  LEU    65      96.552  90.809  79.808  1.00  0.00           C  
ATOM    512  CB  LEU    65      95.147  90.360  79.338  1.00  0.00           C  
ATOM    513  CG  LEU    65      95.131  89.348  78.172  1.00  0.00           C  
ATOM    514  CD1 LEU    65      95.379  87.911  78.637  1.00  0.00           C  
ATOM    515  CD2 LEU    65      93.762  89.375  77.484  1.00  0.00           C  
ATOM    516  C   LEU    65      96.522  92.222  80.419  1.00  0.00           C  
ATOM    517  O   LEU    65      96.917  93.161  79.728  1.00  0.00           O  
ATOM    518  N   PRO    66      96.122  92.459  81.683  1.00  0.00           N  
ATOM    519  CD  PRO    66      95.157  91.695  82.462  1.00  0.00           C  
ATOM    520  CG  PRO    66      94.396  92.753  83.259  1.00  0.00           C  
ATOM    521  CB  PRO    66      95.518  93.732  83.609  1.00  0.00           C  
ATOM    522  CA  PRO    66      96.262  93.788  82.272  1.00  0.00           C  
ATOM    523  C   PRO    66      97.688  94.353  82.384  1.00  0.00           C  
ATOM    524  O   PRO    66      97.902  95.553  82.165  1.00  0.00           O  
ATOM    525  N   LEU    67      98.687  93.491  82.612  1.00  0.00           N  
ATOM    526  CA  LEU    67     100.098  93.892  82.474  1.00  0.00           C  
ATOM    527  CB  LEU    67     101.001  92.766  83.004  1.00  0.00           C  
ATOM    528  CG  LEU    67     102.509  93.092  82.990  1.00  0.00           C  
ATOM    529  CD1 LEU    67     102.850  94.385  83.733  1.00  0.00           C  
ATOM    530  CD2 LEU    67     103.280  91.959  83.668  1.00  0.00           C  
ATOM    531  C   LEU    67     100.436  94.304  81.028  1.00  0.00           C  
ATOM    532  O   LEU    67     101.108  95.320  80.813  1.00  0.00           O  
ATOM    533  N   MET    68      99.890  93.591  80.032  1.00  0.00           N  
ATOM    534  CA  MET    68      99.947  94.052  78.641  1.00  0.00           C  
ATOM    535  CB  MET    68      99.405  92.994  77.664  1.00  0.00           C  
ATOM    536  CG  MET    68      99.495  93.391  76.181  1.00  0.00           C  
ATOM    537  SD  MET    68     101.095  93.984  75.554  1.00  0.00           S  
ATOM    538  CE  MET    68     102.119  92.499  75.692  1.00  0.00           C  
ATOM    539  C   MET    68      99.310  95.435  78.439  1.00  0.00           C  
ATOM    540  O   MET    68      99.814  96.221  77.648  1.00  0.00           O  
ATOM    541  N   MET    69      98.258  95.793  79.174  1.00  0.00           N  
ATOM    542  CA  MET    69      97.665  97.134  79.065  1.00  0.00           C  
ATOM    543  CB  MET    69      96.247  97.167  79.642  1.00  0.00           C  
ATOM    544  CG  MET    69      95.248  96.320  78.854  1.00  0.00           C  
ATOM    545  SD  MET    69      95.056  96.722  77.089  1.00  0.00           S  
ATOM    546  CE  MET    69      96.181  95.525  76.316  1.00  0.00           C  
ATOM    547  C   MET    69      98.502  98.272  79.662  1.00  0.00           C  
ATOM    548  O   MET    69      98.609  99.341  79.060  1.00  0.00           O  
ATOM    549  N   LEU    70      99.140  98.042  80.811  1.00  0.00           N  
ATOM    550  CA  LEU    70     100.135  98.977  81.361  1.00  0.00           C  
ATOM    551  CB  LEU    70     100.580  98.341  82.695  1.00  0.00           C  
ATOM    552  CG  LEU    70     101.763  99.002  83.420  1.00  0.00           C  
ATOM    553  CD1 LEU    70     101.439 100.434  83.832  1.00  0.00           C  
ATOM    554  CD2 LEU    70     102.071  98.208  84.694  1.00  0.00           C  
ATOM    555  C   LEU    70     101.307  99.185  80.407  1.00  0.00           C  
ATOM    556  O   LEU    70     101.642 100.345  80.145  1.00  0.00           O  
ATOM    557  N   VAL    71     101.875  98.111  79.830  1.00  0.00           N  
ATOM    558  CA  VAL    71     102.927  98.320  78.820  1.00  0.00           C  
ATOM    559  CB  VAL    71     103.812  97.107  78.500  1.00  0.00           C  
ATOM    560  CG1 VAL    71     104.369  96.489  79.791  1.00  0.00           C  
ATOM    561  CG2 VAL    71     103.120  96.026  77.683  1.00  0.00           C  
ATOM    562  C   VAL    71     102.405  99.027  77.570  1.00  0.00           C  
ATOM    563  O   VAL    71     103.126  99.843  77.002  1.00  0.00           O  
ATOM    564  N   PHE    72     101.131  98.828  77.203  1.00  0.00           N  
ATOM    565  CA  PHE    72     100.480  99.590  76.137  1.00  0.00           C  
ATOM    566  CB  PHE    72      99.085  99.035  75.807  1.00  0.00           C  
ATOM    567  CG  PHE    72      98.769  99.093  74.322  1.00  0.00           C  
ATOM    568  CD1 PHE    72      98.364 100.302  73.726  1.00  0.00           C  
ATOM    569  CE1 PHE    72      98.120 100.359  72.342  1.00  0.00           C  
ATOM    570  CZ  PHE    72      98.283  99.210  71.549  1.00  0.00           C  
ATOM    571  CE2 PHE    72      98.691  98.001  72.142  1.00  0.00           C  
ATOM    572  CD2 PHE    72      98.931  97.942  73.526  1.00  0.00           C  
ATOM    573  C   PHE    72     100.450 101.090  76.409  1.00  0.00           C  
ATOM    574  O   PHE    72     100.668 101.887  75.494  1.00  0.00           O  
ATOM    575  N   GLY    73     100.236 101.480  77.666  1.00  0.00           N  
ATOM    576  CA  GLY    73     100.286 102.881  78.063  1.00  0.00           C  
ATOM    577  C   GLY    73     101.667 103.497  78.119  1.00  0.00           C  
ATOM    578  O   GLY    73     101.825 104.612  77.650  1.00  0.00           O  
ATOM    579  N   GLU    74     102.650 102.796  78.674  1.00  0.00           N  
ATOM    580  CA  GLU    74     104.038 103.276  78.765  1.00  0.00           C  
ATOM    581  CB  GLU    74     104.796 102.215  79.591  1.00  0.00           C  
ATOM    582  CG  GLU    74     106.183 102.626  80.100  1.00  0.00           C  
ATOM    583  CD  GLU    74     106.743 101.554  81.056  1.00  0.00           C  
ATOM    584  OE1 GLU    74     106.107 101.319  82.108  1.00  0.00           O  
ATOM    585  OE2 GLU    74     107.778 100.930  80.726  1.00  0.00           O1-
ATOM    586  C   GLU    74     104.645 103.492  77.360  1.00  0.00           C  
ATOM    587  O   GLU    74     105.206 104.547  77.036  1.00  0.00           O  
ATOM    588  N   MET    75     104.388 102.520  76.476  1.00  0.00           N  
ATOM    589  CA  MET    75     104.692 102.601  75.051  1.00  0.00           C  
ATOM    590  CB  MET    75     104.286 101.269  74.398  1.00  0.00           C  
ATOM    591  CG  MET    75     104.587 101.238  72.898  1.00  0.00           C  
ATOM    592  SD  MET    75     104.027  99.760  72.006  1.00  0.00           S  
ATOM    593  CE  MET    75     102.225  99.939  72.110  1.00  0.00           C  
ATOM    594  C   MET    75     104.007 103.799  74.370  1.00  0.00           C  
ATOM    595  O   MET    75     104.655 104.611  73.699  1.00  0.00           O  
ATOM    596  N   THR    76     102.687 103.927  74.544  1.00  0.00           N  
ATOM    597  CA  THR    76     101.951 105.055  73.956  1.00  0.00           C  
ATOM    598  CB  THR    76     100.435 104.936  74.222  1.00  0.00           C  
ATOM    599  CG2 THR    76      99.595 106.080  73.645  1.00  0.00           C  
ATOM    600  OG1 THR    76      99.918 103.774  73.614  1.00  0.00           O  
ATOM    601  C   THR    76     102.438 106.413  74.477  1.00  0.00           C  
ATOM    602  O   THR    76     102.406 107.372  73.715  1.00  0.00           O  
ATOM    603  N   ASP    77     102.878 106.531  75.733  1.00  0.00           N  
ATOM    604  CA  ASP    77     103.428 107.765  76.304  1.00  0.00           C  
ATOM    605  CB  ASP    77     103.571 107.687  77.846  1.00  0.00           C  
ATOM    606  CG  ASP    77     102.386 108.247  78.654  1.00  0.00           C  
ATOM    607  OD1 ASP    77     101.892 109.368  78.383  1.00  0.00           O  
ATOM    608  OD2 ASP    77     101.932 107.568  79.602  1.00  0.00           O1-
ATOM    609  C   ASP    77     104.781 108.135  75.684  1.00  0.00           C  
ATOM    610  O   ASP    77     104.968 109.305  75.320  1.00  0.00           O  
ATOM    611  N   ILE    78     105.707 107.176  75.476  1.00  0.00           N  
ATOM    612  CA  ILE    78     106.894 107.547  74.682  1.00  0.00           C  
ATOM    613  CB  ILE    78     108.030 106.503  74.642  1.00  0.00           C  
ATOM    614  CG2 ILE    78     107.569 105.176  74.027  1.00  0.00           C  
ATOM    615  CG1 ILE    78     109.260 107.015  73.849  1.00  0.00           C  
ATOM    616  CD1 ILE    78     109.863 108.331  74.358  1.00  0.00           C  
ATOM    617  C   ILE    78     106.532 108.024  73.268  1.00  0.00           C  
ATOM    618  O   ILE    78     107.098 109.007  72.761  1.00  0.00           O  
ATOM    619  N   PHE    79     105.583 107.343  72.617  1.00  0.00           N  
ATOM    620  CA  PHE    79     105.221 107.728  71.262  1.00  0.00           C  
ATOM    621  CB  PHE    79     104.260 106.703  70.662  1.00  0.00           C  
ATOM    622  CG  PHE    79     104.718 105.258  70.488  1.00  0.00           C  
ATOM    623  CD1 PHE    79     106.077 104.894  70.386  1.00  0.00           C  
ATOM    624  CE1 PHE    79     106.431 103.555  70.124  1.00  0.00           C  
ATOM    625  CZ  PHE    79     105.435 102.582  69.931  1.00  0.00           C  
ATOM    626  CE2 PHE    79     104.083 102.940  70.035  1.00  0.00           C  
ATOM    627  CD2 PHE    79     103.732 104.263  70.343  1.00  0.00           C  
ATOM    628  C   PHE    79     104.644 109.152  71.226  1.00  0.00           C  
ATOM    629  O   PHE    79     105.069 109.981  70.417  1.00  0.00           O  
ATOM    630  N   ALA    80     103.754 109.454  72.170  1.00  0.00           N  
ATOM    631  CA  ALA    80     103.166 110.765  72.389  1.00  0.00           C  
ATOM    632  CB  ALA    80     102.295 110.709  73.653  1.00  0.00           C  
ATOM    633  C   ALA    80     104.230 111.870  72.505  1.00  0.00           C  
ATOM    634  O   ALA    80     104.234 112.838  71.732  1.00  0.00           O  
ATOM    635  N   ASN    81     105.187 111.685  73.417  1.00  0.00           N  
ATOM    636  CA  ASN    81     106.330 112.588  73.548  1.00  0.00           C  
ATOM    637  CB  ASN    81     107.278 111.951  74.581  1.00  0.00           C  
ATOM    638  CG  ASN    81     108.569 112.723  74.733  1.00  0.00           C  
ATOM    639  OD1 ASN    81     108.601 113.794  75.301  1.00  0.00           O  
ATOM    640  ND2 ASN    81     109.670 112.227  74.220  1.00  0.00           N  
ATOM    641  C   ASN    81     107.022 112.865  72.196  1.00  0.00           C  
ATOM    642  O   ASN    81     107.171 114.022  71.770  1.00  0.00           O  
ATOM    643  N   ALA    82     107.355 111.793  71.473  1.00  0.00           N  
ATOM    644  CA  ALA    82     108.052 111.936  70.196  1.00  0.00           C  
ATOM    645  CB  ALA    82     108.350 110.500  69.738  1.00  0.00           C  
ATOM    646  C   ALA    82     107.229 112.774  69.190  1.00  0.00           C  
ATOM    647  O   ALA    82     107.760 113.634  68.480  1.00  0.00           O  
ATOM    648  N   GLY    83     105.901 112.615  69.217  1.00  0.00           N  
ATOM    649  CA  GLY    83     104.992 113.396  68.386  1.00  0.00           C  
ATOM    650  C   GLY    83     104.910 114.879  68.730  1.00  0.00           C  
ATOM    651  O   GLY    83     104.794 115.688  67.817  1.00  0.00           O  
ATOM    652  N   ASN    84     105.036 115.268  70.007  1.00  0.00           N  
ATOM    653  CA  ASN    84     105.181 116.696  70.339  1.00  0.00           C  
ATOM    654  CB  ASN    84     105.328 116.843  71.874  1.00  0.00           C  
ATOM    655  CG  ASN    84     104.157 116.484  72.776  1.00  0.00           C  
ATOM    656  OD1 ASN    84     103.981 117.106  73.809  1.00  0.00           O  
ATOM    657  ND2 ASN    84     103.329 115.505  72.504  1.00  0.00           N  
ATOM    658  C   ASN    84     106.439 117.242  69.677  1.00  0.00           C  
ATOM    659  O   ASN    84     106.385 118.233  68.946  1.00  0.00           O  
ATOM    660  N   LEU    85     107.571 116.568  69.926  1.00  0.00           N  
ATOM    661  CA  LEU    85     108.878 117.040  69.456  1.00  0.00           C  
ATOM    662  CB  LEU    85     109.930 115.975  69.852  1.00  0.00           C  
ATOM    663  CG  LEU    85     110.397 115.927  71.330  1.00  0.00           C  
ATOM    664  CD1 LEU    85     109.439 116.424  72.424  1.00  0.00           C  
ATOM    665  CD2 LEU    85     110.777 114.504  71.738  1.00  0.00           C  
ATOM    666  C   LEU    85     108.844 117.356  67.957  1.00  0.00           C  
ATOM    667  O   LEU    85     108.934 118.518  67.547  1.00  0.00           O  
ATOM    668  N   GLU    86     108.536 116.311  67.192  1.00  0.00           N  
ATOM    669  CA  GLU    86     108.343 116.333  65.745  1.00  0.00           C  
ATOM    670  CB  GLU    86     107.900 114.902  65.417  1.00  0.00           C  
ATOM    671  CG  GLU    86     107.637 114.510  63.967  1.00  0.00           C  
ATOM    672  CD  GLU    86     107.435 112.988  63.937  1.00  0.00           C  
ATOM    673  OE1 GLU    86     106.284 112.532  64.097  1.00  0.00           O  
ATOM    674  OE2 GLU    86     108.465 112.280  63.813  1.00  0.00           O1-
ATOM    675  C   GLU    86     107.346 117.398  65.261  1.00  0.00           C  
ATOM    676  O   GLU    86     107.623 118.101  64.288  1.00  0.00           O  
ATOM    677  N   ASP    87     106.221 117.590  65.959  1.00  0.00           N  
ATOM    678  CA  ASP    87     105.181 118.515  65.492  1.00  0.00           C  
ATOM    679  CB  ASP    87     103.801 118.072  66.028  1.00  0.00           C  
ATOM    680  CG  ASP    87     102.584 118.468  65.175  1.00  0.00           C  
ATOM    681  OD1 ASP    87     102.580 118.148  63.963  1.00  0.00           O  
ATOM    682  OD2 ASP    87     101.530 118.832  65.740  1.00  0.00           O1-
ATOM    683  C   ASP    87     105.466 119.974  65.814  1.00  0.00           C  
ATOM    684  O   ASP    87     104.852 120.864  65.221  1.00  0.00           O  
ATOM    685  N   LEU    88     106.460 120.257  66.665  1.00  0.00           N  
ATOM    686  CA  LEU    88     106.852 121.646  66.933  1.00  0.00           C  
ATOM    687  CB  LEU    88     107.406 121.734  68.364  1.00  0.00           C  
ATOM    688  CG  LEU    88     106.396 122.191  69.441  1.00  0.00           C  
ATOM    689  CD1 LEU    88     105.898 123.616  69.182  1.00  0.00           C  
ATOM    690  CD2 LEU    88     105.174 121.290  69.612  1.00  0.00           C  
ATOM    691  C   LEU    88     107.733 122.238  65.820  1.00  0.00           C  
ATOM    692  O   LEU    88     108.485 123.172  66.087  1.00  0.00           O  
ATOM    693  N   MET    89     107.637 121.728  64.586  1.00  0.00           N  
ATOM    694  CA  MET    89     108.372 122.128  63.376  1.00  0.00           C  
ATOM    695  CB  MET    89     107.616 123.241  62.616  1.00  0.00           C  
ATOM    696  CG  MET    89     107.429 124.548  63.398  1.00  0.00           C  
ATOM    697  SD  MET    89     106.588 125.861  62.478  1.00  0.00           S  
ATOM    698  CE  MET    89     106.603 127.154  63.746  1.00  0.00           C  
ATOM    699  C   MET    89     109.860 122.378  63.580  1.00  0.00           C  
ATOM    700  O   MET    89     110.418 123.379  63.142  1.00  0.00           O  
ATOM    701  N   SER    90     110.481 121.443  64.293  1.00  0.00           N  
ATOM    702  CA  SER    90     111.862 121.525  64.740  1.00  0.00           C  
ATOM    703  CB  SER    90     112.836 121.159  63.604  1.00  0.00           C  
ATOM    704  OG  SER    90     112.524 119.888  63.061  1.00  0.00           O  
ATOM    705  C   SER    90     112.202 122.823  65.455  1.00  0.00           C  
ATOM    706  O   SER    90     113.267 123.391  65.215  1.00  0.00           O  
ATOM    707  N   ASN    91     111.303 123.280  66.346  1.00  0.00           N  
ATOM    708  CA  ASN    91     111.382 124.657  66.825  1.00  0.00           C  
ATOM    709  CB  ASN    91     110.540 125.574  65.895  1.00  0.00           C  
ATOM    710  CG  ASN    91     109.464 126.423  66.558  1.00  0.00           C  
ATOM    711  OD1 ASN    91     109.685 127.529  67.009  1.00  0.00           O  
ATOM    712  ND2 ASN    91     108.243 125.953  66.617  1.00  0.00           N  
ATOM    713  C   ASN    91     111.263 125.054  68.311  1.00  0.00           C  
ATOM    714  O   ASN    91     112.036 125.919  68.715  1.00  0.00           O  
ATOM    715  N   ILE    92     110.425 124.442  69.152  1.00  0.00           N  
ATOM    716  CA  ILE    92     110.456 124.711  70.612  1.00  0.00           C  
ATOM    717  CB  ILE    92     109.065 125.177  71.136  1.00  0.00           C  
ATOM    718  CG2 ILE    92     109.129 125.439  72.655  1.00  0.00           C  
ATOM    719  CG1 ILE    92     108.598 126.446  70.387  1.00  0.00           C  
ATOM    720  CD1 ILE    92     107.227 126.978  70.813  1.00  0.00           C  
ATOM    721  C   ILE    92     110.977 123.489  71.346  1.00  0.00           C  
ATOM    722  O   ILE    92     112.007 123.519  72.009  1.00  0.00           O  
ATOM    723  N   THR    93     110.394 122.366  71.024  1.00  0.00           N  
ATOM    724  CA  THR    93     111.128 121.135  70.735  1.00  0.00           C  
ATOM    725  CB  THR    93     110.237 119.934  71.074  1.00  0.00           C  
ATOM    726  CG2 THR    93     110.036 119.826  72.592  1.00  0.00           C  
ATOM    727  OG1 THR    93     108.965 120.148  70.528  1.00  0.00           O  
ATOM    728  C   THR    93     111.692 121.225  69.307  1.00  0.00           C  
ATOM    729  O   THR    93     111.462 120.364  68.481  1.00  0.00           O  
ATOM    730  N   ASN    94     112.479 122.278  69.042  1.00  0.00           N  
ATOM    731  CA  ASN    94     113.717 122.163  68.263  1.00  0.00           C  
ATOM    732  CB  ASN    94     114.399 123.512  67.997  1.00  0.00           C  
ATOM    733  CG  ASN    94     115.097 124.138  69.226  1.00  0.00           C  
ATOM    734  OD1 ASN    94     114.514 124.220  70.298  1.00  0.00           O  
ATOM    735  ND2 ASN    94     116.354 124.454  69.135  1.00  0.00           N  
ATOM    736  C   ASN    94     114.787 121.422  69.104  1.00  0.00           C  
ATOM    737  O   ASN    94     115.855 121.111  68.644  1.00  0.00           O  
ATOM    738  N   ARG    95     114.431 121.019  70.344  1.00  0.00           N  
ATOM    739  CA  ARG    95     114.472 119.616  70.762  1.00  0.00           C  
ATOM    740  CB  ARG    95     113.888 119.530  72.201  1.00  0.00           C  
ATOM    741  CG  ARG    95     113.915 120.759  73.166  1.00  0.00           C  
ATOM    742  CD  ARG    95     115.262 121.154  73.769  1.00  0.00           C  
ATOM    743  NE  ARG    95     115.768 120.131  74.713  1.00  0.00           N  
ATOM    744  CZ  ARG    95     116.527 120.303  75.786  1.00  0.00           C  
ATOM    745  NH1 ARG    95     117.031 121.458  76.121  1.00  0.00           N1+
ATOM    746  NH2 ARG    95     116.791 119.276  76.539  1.00  0.00           N  
ATOM    747  C   ARG    95     113.866 118.682  69.657  1.00  0.00           C  
ATOM    748  O   ARG    95     112.949 117.937  69.903  1.00  0.00           O  
ATOM    749  N   SER    96     114.451 118.853  68.462  1.00  0.00           N  
ATOM    750  CA  SER    96     114.338 118.288  67.119  1.00  0.00           C  
ATOM    751  CB  SER    96     113.188 118.838  66.285  1.00  0.00           C  
ATOM    752  OG  SER    96     112.925 117.990  65.205  1.00  0.00           O  
ATOM    753  C   SER    96     115.703 118.294  66.399  1.00  0.00           C  
ATOM    754  O   SER    96     115.893 117.793  65.295  1.00  0.00           O  
ATOM    755  N   ASP    97     116.753 118.693  67.153  1.00  0.00           N  
ATOM    756  CA  ASP    97     117.979 117.916  67.370  1.00  0.00           C  
ATOM    757  CB  ASP    97     119.192 118.729  66.869  1.00  0.00           C  
ATOM    758  CG  ASP    97     119.596 119.844  67.836  1.00  0.00           C  
ATOM    759  OD1 ASP    97     120.743 119.810  68.332  1.00  0.00           O  
ATOM    760  OD2 ASP    97     118.714 120.656  68.202  1.00  0.00           O1-
ATOM    761  C   ASP    97     118.146 117.561  68.851  1.00  0.00           C  
ATOM    762  O   ASP    97     118.444 116.426  69.157  1.00  0.00           O  
ATOM    763  N   ILE    98     117.877 118.469  69.802  1.00  0.00           N  
ATOM    764  CA  ILE    98     118.148 118.147  71.219  1.00  0.00           C  
ATOM    765  CB  ILE    98     118.147 119.383  72.143  1.00  0.00           C  
ATOM    766  CG2 ILE    98     118.883 119.022  73.450  1.00  0.00           C  
ATOM    767  CG1 ILE    98     118.772 120.633  71.475  1.00  0.00           C  
ATOM    768  CD1 ILE    98     118.990 121.851  72.383  1.00  0.00           C  
ATOM    769  C   ILE    98     117.243 117.019  71.748  1.00  0.00           C  
ATOM    770  O   ILE    98     117.650 116.039  72.375  1.00  0.00           O  
ATOM    771  N   ASN    99     115.995 117.110  71.341  1.00  0.00           N  
ATOM    772  CA  ASN    99     115.031 116.072  71.439  1.00  0.00           C  
ATOM    773  CB  ASN    99     113.979 116.202  72.565  1.00  0.00           C  
ATOM    774  CG  ASN    99     114.573 116.314  73.968  1.00  0.00           C  
ATOM    775  OD1 ASN    99     115.071 117.339  74.439  1.00  0.00           O  
ATOM    776  ND2 ASN    99     114.529 115.253  74.730  1.00  0.00           N  
ATOM    777  C   ASN    99     114.605 115.441  70.111  1.00  0.00           C  
ATOM    778  O   ASN    99     113.531 114.881  70.047  1.00  0.00           O  
ATOM    779  N   ASP   100     115.521 115.351  69.137  1.00  0.00           N  
ATOM    780  CA  ASP   100     115.507 114.259  68.134  1.00  0.00           C  
ATOM    781  CB  ASP   100     115.260 114.734  66.695  1.00  0.00           C  
ATOM    782  CG  ASP   100     113.802 114.550  66.237  1.00  0.00           C  
ATOM    783  OD1 ASP   100     113.493 113.490  65.651  1.00  0.00           O  
ATOM    784  OD2 ASP   100     112.965 115.450  66.456  1.00  0.00           O1-
ATOM    785  C   ASP   100     116.712 113.319  68.220  1.00  0.00           C  
ATOM    786  O   ASP   100     116.713 112.229  67.668  1.00  0.00           O  
ATOM    787  N   THR   101     117.688 113.678  69.038  1.00  0.00           N  
ATOM    788  CA  THR   101     118.527 112.737  69.767  1.00  0.00           C  
ATOM    789  CB  THR   101     119.871 113.345  70.185  1.00  0.00           C  
ATOM    790  CG2 THR   101     120.761 113.679  68.990  1.00  0.00           C  
ATOM    791  OG1 THR   101     119.680 114.538  70.903  1.00  0.00           O  
ATOM    792  C   THR   101     117.786 112.178  70.964  1.00  0.00           C  
ATOM    793  O   THR   101     117.669 110.956  71.039  1.00  0.00           O  
ATOM    794  N   GLY   102     117.129 113.046  71.758  1.00  0.00           N  
ATOM    795  CA  GLY   102     115.888 112.625  72.455  1.00  0.00           C  
ATOM    796  C   GLY   102     115.026 111.762  71.568  1.00  0.00           C  
ATOM    797  O   GLY   102     114.859 110.607  71.911  1.00  0.00           O  
ATOM    798  N   PHE   103     114.567 112.214  70.398  1.00  0.00           N  
ATOM    799  CA  PHE   103     113.688 111.361  69.606  1.00  0.00           C  
ATOM    800  CB  PHE   103     113.049 111.995  68.358  1.00  0.00           C  
ATOM    801  CG  PHE   103     111.795 111.378  67.756  1.00  0.00           C  
ATOM    802  CD1 PHE   103     110.679 112.209  67.510  1.00  0.00           C  
ATOM    803  CE1 PHE   103     109.562 111.703  66.822  1.00  0.00           C  
ATOM    804  CZ  PHE   103     109.536 110.372  66.394  1.00  0.00           C  
ATOM    805  CE2 PHE   103     110.632 109.540  66.653  1.00  0.00           C  
ATOM    806  CD2 PHE   103     111.767 110.043  67.305  1.00  0.00           C  
ATOM    807  C   PHE   103     114.229 109.970  69.273  1.00  0.00           C  
ATOM    808  O   PHE   103     113.643 108.994  69.725  1.00  0.00           O  
ATOM    809  N   PHE   104     115.286 109.838  68.468  1.00  0.00           N  
ATOM    810  CA  PHE   104     115.694 108.531  67.964  1.00  0.00           C  
ATOM    811  CB  PHE   104     116.647 108.646  66.756  1.00  0.00           C  
ATOM    812  CG  PHE   104     118.144 108.603  67.031  1.00  0.00           C  
ATOM    813  CD1 PHE   104     118.770 107.377  67.337  1.00  0.00           C  
ATOM    814  CE1 PHE   104     120.155 107.318  67.550  1.00  0.00           C  
ATOM    815  CZ  PHE   104     120.932 108.483  67.442  1.00  0.00           C  
ATOM    816  CE2 PHE   104     120.317 109.709  67.127  1.00  0.00           C  
ATOM    817  CD2 PHE   104     118.926 109.768  66.922  1.00  0.00           C  
ATOM    818  C   PHE   104     116.227 107.627  69.072  1.00  0.00           C  
ATOM    819  O   PHE   104     115.825 106.467  69.117  1.00  0.00           O  
ATOM    820  N   MET   105     117.056 108.136  69.993  1.00  0.00           N  
ATOM    821  CA  MET   105     117.646 107.260  71.010  1.00  0.00           C  
ATOM    822  CB  MET   105     118.783 107.982  71.754  1.00  0.00           C  
ATOM    823  CG  MET   105     119.904 108.491  70.839  1.00  0.00           C  
ATOM    824  SD  MET   105     121.115 109.532  71.702  1.00  0.00           S  
ATOM    825  CE  MET   105     122.223 109.913  70.325  1.00  0.00           C  
ATOM    826  C   MET   105     116.585 106.852  72.024  1.00  0.00           C  
ATOM    827  O   MET   105     116.536 105.699  72.434  1.00  0.00           O  
ATOM    828  N   ASN   106     115.704 107.779  72.407  1.00  0.00           N  
ATOM    829  CA  ASN   106     114.618 107.453  73.317  1.00  0.00           C  
ATOM    830  CB  ASN   106     113.957 108.753  73.819  1.00  0.00           C  
ATOM    831  CG  ASN   106     113.213 108.699  75.131  1.00  0.00           C  
ATOM    832  OD1 ASN   106     113.002 109.726  75.760  1.00  0.00           O  
ATOM    833  ND2 ASN   106     112.796 107.541  75.569  1.00  0.00           N  
ATOM    834  C   ASN   106     113.620 106.475  72.685  1.00  0.00           C  
ATOM    835  O   ASN   106     113.079 105.625  73.388  1.00  0.00           O  
ATOM    836  N   LEU   107     113.399 106.559  71.367  1.00  0.00           N  
ATOM    837  CA  LEU   107     112.511 105.641  70.671  1.00  0.00           C  
ATOM    838  CB  LEU   107     112.014 106.229  69.336  1.00  0.00           C  
ATOM    839  CG  LEU   107     110.944 105.348  68.647  1.00  0.00           C  
ATOM    840  CD1 LEU   107     109.725 105.082  69.539  1.00  0.00           C  
ATOM    841  CD2 LEU   107     110.410 106.015  67.381  1.00  0.00           C  
ATOM    842  C   LEU   107     113.099 104.245  70.499  1.00  0.00           C  
ATOM    843  O   LEU   107     112.367 103.275  70.671  1.00  0.00           O  
ATOM    844  N   GLU   108     114.386 104.096  70.181  1.00  0.00           N  
ATOM    845  CA  GLU   108     114.982 102.759  70.159  1.00  0.00           C  
ATOM    846  CB  GLU   108     116.273 102.693  69.334  1.00  0.00           C  
ATOM    847  CG  GLU   108     117.519 103.260  70.017  1.00  0.00           C  
ATOM    848  CD  GLU   108     118.735 103.131  69.092  1.00  0.00           C  
ATOM    849  OE1 GLU   108     119.065 101.978  68.726  1.00  0.00           O  
ATOM    850  OE2 GLU   108     119.318 104.187  68.761  1.00  0.00           O1-
ATOM    851  C   GLU   108     115.111 102.155  71.560  1.00  0.00           C  
ATOM    852  O   GLU   108     114.919 100.948  71.718  1.00  0.00           O  
ATOM    853  N   GLU   109     115.319 102.985  72.587  1.00  0.00           N  
ATOM    854  CA  GLU   109     115.352 102.519  73.970  1.00  0.00           C  
ATOM    855  CB  GLU   109     115.998 103.560  74.904  1.00  0.00           C  
ATOM    856  CG  GLU   109     116.754 102.933  76.091  1.00  0.00           C  
ATOM    857  CD  GLU   109     115.853 102.573  77.275  1.00  0.00           C  
ATOM    858  OE1 GLU   109     115.280 103.499  77.888  1.00  0.00           O  
ATOM    859  OE2 GLU   109     115.712 101.384  77.629  1.00  0.00           O1-
ATOM    860  C   GLU   109     113.984 102.008  74.445  1.00  0.00           C  
ATOM    861  O   GLU   109     113.858 100.840  74.820  1.00  0.00           O  
ATOM    862  N   ASP   110     112.920 102.798  74.303  1.00  0.00           N  
ATOM    863  CA  ASP   110     111.568 102.351  74.645  1.00  0.00           C  
ATOM    864  CB  ASP   110     110.577 103.506  74.608  1.00  0.00           C  
ATOM    865  CG  ASP   110     110.518 104.237  75.940  1.00  0.00           C  
ATOM    866  OD1 ASP   110     111.134 105.310  76.092  1.00  0.00           O  
ATOM    867  OD2 ASP   110     109.956 103.646  76.887  1.00  0.00           O1-
ATOM    868  C   ASP   110     111.022 101.223  73.764  1.00  0.00           C  
ATOM    869  O   ASP   110     110.227 100.408  74.223  1.00  0.00           O  
ATOM    870  N   MET   111     111.446 101.133  72.506  1.00  0.00           N  
ATOM    871  CA  MET   111     111.112 100.008  71.631  1.00  0.00           C  
ATOM    872  CB  MET   111     111.512 100.377  70.190  1.00  0.00           C  
ATOM    873  CG  MET   111     111.442  99.218  69.184  1.00  0.00           C  
ATOM    874  SD  MET   111     111.710  99.644  67.435  1.00  0.00           S  
ATOM    875  CE  MET   111     113.099 100.810  67.513  1.00  0.00           C  
ATOM    876  C   MET   111     111.808  98.723  72.058  1.00  0.00           C  
ATOM    877  O   MET   111     111.234  97.645  71.905  1.00  0.00           O  
ATOM    878  N   THR   112     113.030  98.810  72.576  1.00  0.00           N  
ATOM    879  CA  THR   112     113.744  97.660  73.133  1.00  0.00           C  
ATOM    880  CB  THR   112     115.225  98.005  73.343  1.00  0.00           C  
ATOM    881  CG2 THR   112     116.027  96.856  73.950  1.00  0.00           C  
ATOM    882  OG1 THR   112     115.788  98.273  72.086  1.00  0.00           O  
ATOM    883  C   THR   112     113.091  97.198  74.432  1.00  0.00           C  
ATOM    884  O   THR   112     112.871  96.001  74.621  1.00  0.00           O  
ATOM    885  N   ARG   113     112.691  98.149  75.283  1.00  0.00           N  
ATOM    886  CA  ARG   113     111.890  97.920  76.491  1.00  0.00           C  
ATOM    887  CB  ARG   113     111.613  99.291  77.142  1.00  0.00           C  
ATOM    888  CG  ARG   113     111.351  99.215  78.652  1.00  0.00           C  
ATOM    889  CD  ARG   113     110.666 100.476  79.222  1.00  0.00           C  
ATOM    890  NE  ARG   113     111.123 101.753  78.637  1.00  0.00           N  
ATOM    891  CZ  ARG   113     112.326 102.295  78.626  1.00  0.00           C  
ATOM    892  NH1 ARG   113     113.370 101.727  79.140  1.00  0.00           N1+
ATOM    893  NH2 ARG   113     112.515 103.442  78.058  1.00  0.00           N  
ATOM    894  C   ARG   113     110.607  97.170  76.181  1.00  0.00           C  
ATOM    895  O   ARG   113     110.396  96.079  76.694  1.00  0.00           O  
ATOM    896  N   TYR   114     109.806  97.710  75.264  1.00  0.00           N  
ATOM    897  CA  TYR   114     108.561  97.117  74.801  1.00  0.00           C  
ATOM    898  CB  TYR   114     107.837  98.062  73.830  1.00  0.00           C  
ATOM    899  CG  TYR   114     106.610  97.410  73.218  1.00  0.00           C  
ATOM    900  CD1 TYR   114     105.454  97.220  74.003  1.00  0.00           C  
ATOM    901  CE1 TYR   114     104.357  96.506  73.480  1.00  0.00           C  
ATOM    902  CZ  TYR   114     104.414  95.990  72.169  1.00  0.00           C  
ATOM    903  OH  TYR   114     103.341  95.330  71.660  1.00  0.00           O  
ATOM    904  CE2 TYR   114     105.584  96.154  71.393  1.00  0.00           C  
ATOM    905  CD2 TYR   114     106.679  96.868  71.917  1.00  0.00           C  
ATOM    906  C   TYR   114     108.747  95.749  74.154  1.00  0.00           C  
ATOM    907  O   TYR   114     107.920  94.871  74.376  1.00  0.00           O  
ATOM    908  N   ALA   115     109.805  95.526  73.379  1.00  0.00           N  
ATOM    909  CA  ALA   115     110.062  94.220  72.796  1.00  0.00           C  
ATOM    910  CB  ALA   115     111.178  94.358  71.752  1.00  0.00           C  
ATOM    911  C   ALA   115     110.424  93.172  73.865  1.00  0.00           C  
ATOM    912  O   ALA   115     109.935  92.044  73.818  1.00  0.00           O  
ATOM    913  N   TYR   116     111.225  93.527  74.871  1.00  0.00           N  
ATOM    914  CA  TYR   116     111.465  92.635  76.002  1.00  0.00           C  
ATOM    915  CB  TYR   116     112.608  93.165  76.881  1.00  0.00           C  
ATOM    916  CG  TYR   116     114.001  92.911  76.329  1.00  0.00           C  
ATOM    917  CD1 TYR   116     114.423  91.594  76.046  1.00  0.00           C  
ATOM    918  CE1 TYR   116     115.717  91.356  75.550  1.00  0.00           C  
ATOM    919  CZ  TYR   116     116.604  92.432  75.347  1.00  0.00           C  
ATOM    920  OH  TYR   116     117.852  92.198  74.862  1.00  0.00           O  
ATOM    921  CE2 TYR   116     116.195  93.747  75.653  1.00  0.00           C  
ATOM    922  CD2 TYR   116     114.894  93.982  76.139  1.00  0.00           C  
ATOM    923  C   TYR   116     110.215  92.398  76.856  1.00  0.00           C  
ATOM    924  O   TYR   116     110.041  91.310  77.396  1.00  0.00           O  
ATOM    925  N   TYR   117     109.313  93.373  76.950  1.00  0.00           N  
ATOM    926  CA  TYR   117     108.043  93.216  77.643  1.00  0.00           C  
ATOM    927  CB  TYR   117     107.350  94.578  77.811  1.00  0.00           C  
ATOM    928  CG  TYR   117     107.955  95.627  78.734  1.00  0.00           C  
ATOM    929  CD1 TYR   117     108.848  95.304  79.780  1.00  0.00           C  
ATOM    930  CE1 TYR   117     109.252  96.299  80.694  1.00  0.00           C  
ATOM    931  CZ  TYR   117     108.749  97.614  80.585  1.00  0.00           C  
ATOM    932  OH  TYR   117     109.102  98.558  81.495  1.00  0.00           O  
ATOM    933  CE2 TYR   117     107.888  97.943  79.516  1.00  0.00           C  
ATOM    934  CD2 TYR   117     107.511  96.955  78.591  1.00  0.00           C  
ATOM    935  C   TYR   117     107.074  92.279  76.934  1.00  0.00           C  
ATOM    936  O   TYR   117     106.520  91.389  77.576  1.00  0.00           O  
ATOM    937  N   TYR   118     106.884  92.430  75.619  1.00  0.00           N  
ATOM    938  CA  TYR   118     106.147  91.451  74.826  1.00  0.00           C  
ATOM    939  CB  TYR   118     106.228  91.749  73.305  1.00  0.00           C  
ATOM    940  CG  TYR   118     106.958  90.695  72.451  1.00  0.00           C  
ATOM    941  CD1 TYR   118     108.171  90.998  71.799  1.00  0.00           C  
ATOM    942  CE1 TYR   118     108.850  90.025  71.037  1.00  0.00           C  
ATOM    943  CZ  TYR   118     108.307  88.730  70.917  1.00  0.00           C  
ATOM    944  OH  TYR   118     108.949  87.778  70.198  1.00  0.00           O  
ATOM    945  CE2 TYR   118     107.091  88.415  71.551  1.00  0.00           C  
ATOM    946  CD2 TYR   118     106.422  89.389  72.312  1.00  0.00           C  
ATOM    947  C   TYR   118     106.750  90.081  75.072  1.00  0.00           C  
ATOM    948  O   TYR   118     106.014  89.148  75.348  1.00  0.00           O  
ATOM    949  N   SER   119     108.071  89.954  74.884  1.00  0.00           N  
ATOM    950  CA  SER   119     108.660  88.633  74.693  1.00  0.00           C  
ATOM    951  CB  SER   119     110.081  88.679  74.120  1.00  0.00           C  
ATOM    952  OG  SER   119     110.921  89.554  74.838  1.00  0.00           O  
ATOM    953  C   SER   119     108.645  87.876  76.017  1.00  0.00           C  
ATOM    954  O   SER   119     108.335  86.683  76.052  1.00  0.00           O  
ATOM    955  N   GLY   120     108.835  88.617  77.107  1.00  0.00           N  
ATOM    956  CA  GLY   120     108.564  88.206  78.463  1.00  0.00           C  
ATOM    957  C   GLY   120     107.146  87.710  78.704  1.00  0.00           C  
ATOM    958  O   GLY   120     106.949  86.548  79.071  1.00  0.00           O  
ATOM    959  N   ILE   121     106.146  88.562  78.466  1.00  0.00           N  
ATOM    960  CA  ILE   121     104.753  88.166  78.714  1.00  0.00           C  
ATOM    961  CB  ILE   121     103.809  89.367  78.965  1.00  0.00           C  
ATOM    962  CG2 ILE   121     102.450  88.898  79.528  1.00  0.00           C  
ATOM    963  CG1 ILE   121     104.385  90.385  79.987  1.00  0.00           C  
ATOM    964  CD1 ILE   121     104.875  89.801  81.323  1.00  0.00           C  
ATOM    965  C   ILE   121     104.257  87.088  77.728  1.00  0.00           C  
ATOM    966  O   ILE   121     103.292  86.388  77.995  1.00  0.00           O  
ATOM    967  N   GLY   122     104.978  86.839  76.640  1.00  0.00           N  
ATOM    968  CA  GLY   122     104.580  85.961  75.549  1.00  0.00           C  
ATOM    969  C   GLY   122     105.108  84.537  75.694  1.00  0.00           C  
ATOM    970  O   GLY   122     104.324  83.582  75.735  1.00  0.00           O  
ATOM    971  N   ALA   123     106.424  84.399  75.878  1.00  0.00           N  
ATOM    972  CA  ALA   123     107.023  83.145  76.337  1.00  0.00           C  
ATOM    973  CB  ALA   123     108.543  83.333  76.434  1.00  0.00           C  
ATOM    974  C   ALA   123     106.405  82.705  77.685  1.00  0.00           C  
ATOM    975  O   ALA   123     106.047  81.535  77.888  1.00  0.00           O  
ATOM    976  N   GLY   124     106.188  83.679  78.576  1.00  0.00           N  
ATOM    977  CA  GLY   124     105.497  83.476  79.842  1.00  0.00           C  
ATOM    978  C   GLY   124     104.061  82.967  79.699  1.00  0.00           C  
ATOM    979  O   GLY   124     103.704  82.016  80.395  1.00  0.00           O  
ATOM    980  N   VAL   125     103.230  83.531  78.807  1.00  0.00           N  
ATOM    981  CA  VAL   125     101.864  83.004  78.639  1.00  0.00           C  
ATOM    982  CB  VAL   125     100.794  83.949  78.053  1.00  0.00           C  
ATOM    983  CG1 VAL   125     100.465  85.112  78.996  1.00  0.00           C  
ATOM    984  CG2 VAL   125     101.040  84.386  76.611  1.00  0.00           C  
ATOM    985  C   VAL   125     101.790  81.676  77.913  1.00  0.00           C  
ATOM    986  O   VAL   125     100.890  80.908  78.227  1.00  0.00           O  
ATOM    987  N   LEU   126     102.720  81.352  77.009  1.00  0.00           N  
ATOM    988  CA  LEU   126     102.873  79.984  76.492  1.00  0.00           C  
ATOM    989  CB  LEU   126     104.110  79.981  75.559  1.00  0.00           C  
ATOM    990  CG  LEU   126     104.503  78.639  74.912  1.00  0.00           C  
ATOM    991  CD1 LEU   126     103.704  78.343  73.643  1.00  0.00           C  
ATOM    992  CD2 LEU   126     105.981  78.678  74.513  1.00  0.00           C  
ATOM    993  C   LEU   126     103.038  79.002  77.657  1.00  0.00           C  
ATOM    994  O   LEU   126     102.215  78.098  77.836  1.00  0.00           O  
ATOM    995  N   VAL   127     104.083  79.206  78.477  1.00  0.00           N  
ATOM    996  CA  VAL   127     104.366  78.223  79.536  1.00  0.00           C  
ATOM    997  CB  VAL   127     105.763  78.353  80.170  1.00  0.00           C  
ATOM    998  CG1 VAL   127     106.849  78.164  79.103  1.00  0.00           C  
ATOM    999  CG2 VAL   127     106.018  79.671  80.903  1.00  0.00           C  
ATOM   1000  C   VAL   127     103.254  78.149  80.597  1.00  0.00           C  
ATOM   1001  O   VAL   127     102.839  77.058  81.000  1.00  0.00           O  
ATOM   1002  N   ALA   128     102.684  79.294  80.985  1.00  0.00           N  
ATOM   1003  CA  ALA   128     101.613  79.354  81.971  1.00  0.00           C  
ATOM   1004  CB  ALA   128     101.381  80.825  82.354  1.00  0.00           C  
ATOM   1005  C   ALA   128     100.306  78.715  81.481  1.00  0.00           C  
ATOM   1006  O   ALA   128      99.715  77.924  82.212  1.00  0.00           O  
ATOM   1007  N   ALA   129      99.884  79.026  80.250  1.00  0.00           N  
ATOM   1008  CA  ALA   129      98.698  78.466  79.614  1.00  0.00           C  
ATOM   1009  CB  ALA   129      98.528  79.081  78.216  1.00  0.00           C  
ATOM   1010  C   ALA   129      98.798  76.941  79.496  1.00  0.00           C  
ATOM   1011  O   ALA   129      97.875  76.218  79.885  1.00  0.00           O  
ATOM   1012  N   TYR   130      99.946  76.456  79.009  1.00  0.00           N  
ATOM   1013  CA  TYR   130     100.222  75.026  78.946  1.00  0.00           C  
ATOM   1014  CB  TYR   130     101.636  74.782  78.384  1.00  0.00           C  
ATOM   1015  CG  TYR   130     102.165  73.382  78.634  1.00  0.00           C  
ATOM   1016  CD1 TYR   130     101.730  72.301  77.844  1.00  0.00           C  
ATOM   1017  CE1 TYR   130     102.149  70.990  78.141  1.00  0.00           C  
ATOM   1018  CZ  TYR   130     103.017  70.756  79.229  1.00  0.00           C  
ATOM   1019  OH  TYR   130     103.420  69.494  79.535  1.00  0.00           O  
ATOM   1020  CE2 TYR   130     103.477  71.841  80.005  1.00  0.00           C  
ATOM   1021  CD2 TYR   130     103.049  73.149  79.704  1.00  0.00           C  
ATOM   1022  C   TYR   130     100.081  74.371  80.321  1.00  0.00           C  
ATOM   1023  O   TYR   130      99.398  73.356  80.438  1.00  0.00           O  
ATOM   1024  N   ILE   131     100.689  74.948  81.363  1.00  0.00           N  
ATOM   1025  CA  ILE   131     100.612  74.381  82.711  1.00  0.00           C  
ATOM   1026  CB  ILE   131     101.610  75.088  83.666  1.00  0.00           C  
ATOM   1027  CG2 ILE   131     101.361  74.770  85.153  1.00  0.00           C  
ATOM   1028  CG1 ILE   131     103.086  74.758  83.329  1.00  0.00           C  
ATOM   1029  CD1 ILE   131     103.534  73.305  83.552  1.00  0.00           C  
ATOM   1030  C   ILE   131      99.189  74.361  83.284  1.00  0.00           C  
ATOM   1031  O   ILE   131      98.803  73.358  83.880  1.00  0.00           O  
ATOM   1032  N   GLN   132      98.396  75.417  83.079  1.00  0.00           N  
ATOM   1033  CA  GLN   132      97.012  75.435  83.547  1.00  0.00           C  
ATOM   1034  CB  GLN   132      96.386  76.841  83.565  1.00  0.00           C  
ATOM   1035  CG  GLN   132      96.296  77.522  82.199  1.00  0.00           C  
ATOM   1036  CD  GLN   132      95.683  78.910  82.242  1.00  0.00           C  
ATOM   1037  OE1 GLN   132      96.330  79.914  81.999  1.00  0.00           O  
ATOM   1038  NE2 GLN   132      94.406  79.002  82.525  1.00  0.00           N  
ATOM   1039  C   GLN   132      96.151  74.389  82.840  1.00  0.00           C  
ATOM   1040  O   GLN   132      95.605  73.529  83.529  1.00  0.00           O  
ATOM   1041  N   VAL   133      96.050  74.388  81.501  1.00  0.00           N  
ATOM   1042  CA  VAL   133      95.153  73.399  80.866  1.00  0.00           C  
ATOM   1043  CB  VAL   133      94.677  73.757  79.448  1.00  0.00           C  
ATOM   1044  CG1 VAL   133      93.535  74.779  79.490  1.00  0.00           C  
ATOM   1045  CG2 VAL   133      95.793  74.319  78.578  1.00  0.00           C  
ATOM   1046  C   VAL   133      95.664  71.955  80.962  1.00  0.00           C  
ATOM   1047  O   VAL   133      94.860  71.032  81.085  1.00  0.00           O  
ATOM   1048  N   SER   134      96.982  71.744  81.043  1.00  0.00           N  
ATOM   1049  CA  SER   134      97.517  70.397  81.260  1.00  0.00           C  
ATOM   1050  CB  SER   134      98.975  70.221  80.808  1.00  0.00           C  
ATOM   1051  OG  SER   134      99.899  70.916  81.620  1.00  0.00           O  
ATOM   1052  C   SER   134      97.325  69.869  82.668  1.00  0.00           C  
ATOM   1053  O   SER   134      96.943  68.707  82.783  1.00  0.00           O  
ATOM   1054  N   PHE   135      97.470  70.689  83.720  1.00  0.00           N  
ATOM   1055  CA  PHE   135      96.926  70.320  85.027  1.00  0.00           C  
ATOM   1056  CB  PHE   135      97.067  71.428  86.093  1.00  0.00           C  
ATOM   1057  CG  PHE   135      95.911  71.533  87.097  1.00  0.00           C  
ATOM   1058  CD1 PHE   135      95.315  70.409  87.712  1.00  0.00           C  
ATOM   1059  CE1 PHE   135      94.078  70.536  88.378  1.00  0.00           C  
ATOM   1060  CZ  PHE   135      93.534  71.804  88.612  1.00  0.00           C  
ATOM   1061  CE2 PHE   135      94.253  72.931  88.200  1.00  0.00           C  
ATOM   1062  CD2 PHE   135      95.344  72.790  87.343  1.00  0.00           C  
ATOM   1063  C   PHE   135      95.469  69.924  84.891  1.00  0.00           C  
ATOM   1064  O   PHE   135      95.101  68.824  85.285  1.00  0.00           O  
ATOM   1065  N   TRP   136      94.632  70.843  84.425  1.00  0.00           N  
ATOM   1066  CA  TRP   136      93.200  70.727  84.665  1.00  0.00           C  
ATOM   1067  CB  TRP   136      92.527  72.032  84.262  1.00  0.00           C  
ATOM   1068  CG  TRP   136      92.055  72.729  85.476  1.00  0.00           C  
ATOM   1069  CD1 TRP   136      91.166  72.191  86.332  1.00  0.00           C  
ATOM   1070  NE1 TRP   136      90.928  73.066  87.350  1.00  0.00           N  
ATOM   1071  CE2 TRP   136      91.710  74.190  87.249  1.00  0.00           C  
ATOM   1072  CZ2 TRP   136      91.859  75.330  88.049  1.00  0.00           C  
ATOM   1073  CH2 TRP   136      92.811  76.293  87.687  1.00  0.00           C  
ATOM   1074  CZ3 TRP   136      93.685  76.050  86.616  1.00  0.00           C  
ATOM   1075  CE3 TRP   136      93.493  74.930  85.789  1.00  0.00           C  
ATOM   1076  CD2 TRP   136      92.486  73.983  86.071  1.00  0.00           C  
ATOM   1077  C   TRP   136      92.599  69.540  83.945  1.00  0.00           C  
ATOM   1078  O   TRP   136      91.835  68.786  84.546  1.00  0.00           O  
ATOM   1079  N   CYS   137      93.033  69.293  82.713  1.00  0.00           N  
ATOM   1080  CA  CYS   137      92.727  68.036  82.061  1.00  0.00           C  
ATOM   1081  CB  CYS   137      93.060  68.125  80.562  1.00  0.00           C  
ATOM   1082  SG  CYS   137      91.627  68.722  79.616  1.00  0.00           S  
ATOM   1083  C   CYS   137      93.379  66.787  82.688  1.00  0.00           C  
ATOM   1084  O   CYS   137      92.739  65.738  82.709  1.00  0.00           O  
ATOM   1085  N   LEU   138      94.610  66.851  83.209  1.00  0.00           N  
ATOM   1086  CA  LEU   138      95.277  65.690  83.822  1.00  0.00           C  
ATOM   1087  CB  LEU   138      96.760  66.046  84.045  1.00  0.00           C  
ATOM   1088  CG  LEU   138      97.633  65.102  84.894  1.00  0.00           C  
ATOM   1089  CD1 LEU   138      99.082  65.206  84.410  1.00  0.00           C  
ATOM   1090  CD2 LEU   138      97.631  65.503  86.379  1.00  0.00           C  
ATOM   1091  C   LEU   138      94.585  65.217  85.099  1.00  0.00           C  
ATOM   1092  O   LEU   138      94.278  64.036  85.250  1.00  0.00           O  
ATOM   1093  N   ALA   139      94.338  66.141  86.013  1.00  0.00           N  
ATOM   1094  CA  ALA   139      93.728  65.922  87.307  1.00  0.00           C  
ATOM   1095  CB  ALA   139      94.016  67.133  88.176  1.00  0.00           C  
ATOM   1096  C   ALA   139      92.223  65.665  87.192  1.00  0.00           C  
ATOM   1097  O   ALA   139      91.733  64.745  87.846  1.00  0.00           O  
ATOM   1098  N   ALA   140      91.494  66.404  86.347  1.00  0.00           N  
ATOM   1099  CA  ALA   140      90.128  66.006  86.037  1.00  0.00           C  
ATOM   1100  CB  ALA   140      89.467  67.000  85.079  1.00  0.00           C  
ATOM   1101  C   ALA   140      90.091  64.592  85.457  1.00  0.00           C  
ATOM   1102  O   ALA   140      89.296  63.792  85.915  1.00  0.00           O  
ATOM   1103  N   GLY   141      90.986  64.235  84.538  1.00  0.00           N  
ATOM   1104  CA  GLY   141      90.966  62.922  83.899  1.00  0.00           C  
ATOM   1105  C   GLY   141      91.298  61.733  84.802  1.00  0.00           C  
ATOM   1106  O   GLY   141      90.607  60.715  84.769  1.00  0.00           O  
ATOM   1107  N   ARG   142      92.308  61.869  85.668  1.00  0.00           N  
ATOM   1108  CA  ARG   142      92.613  60.900  86.734  1.00  0.00           C  
ATOM   1109  CB  ARG   142      93.871  61.342  87.496  1.00  0.00           C  
ATOM   1110  CG  ARG   142      95.166  61.197  86.679  1.00  0.00           C  
ATOM   1111  CD  ARG   142      96.301  61.853  87.472  1.00  0.00           C  
ATOM   1112  NE  ARG   142      97.594  61.841  86.765  1.00  0.00           N  
ATOM   1113  CZ  ARG   142      98.725  62.299  87.273  1.00  0.00           C  
ATOM   1114  NH1 ARG   142      98.798  62.788  88.482  1.00  0.00           N1+
ATOM   1115  NH2 ARG   142      99.821  62.268  86.568  1.00  0.00           N  
ATOM   1116  C   ARG   142      91.432  60.745  87.701  1.00  0.00           C  
ATOM   1117  O   ARG   142      90.986  59.623  87.992  1.00  0.00           O  
ATOM   1118  N   GLN   143      90.914  61.877  88.187  1.00  0.00           N  
ATOM   1119  CA  GLN   143      89.767  61.864  89.088  1.00  0.00           C  
ATOM   1120  CB  GLN   143      89.442  63.260  89.643  1.00  0.00           C  
ATOM   1121  CG  GLN   143      90.471  63.719  90.692  1.00  0.00           C  
ATOM   1122  CD  GLN   143      89.905  64.812  91.588  1.00  0.00           C  
ATOM   1123  OE1 GLN   143      89.613  64.574  92.752  1.00  0.00           O  
ATOM   1124  NE2 GLN   143      89.703  66.023  91.107  1.00  0.00           N  
ATOM   1125  C   GLN   143      88.519  61.222  88.479  1.00  0.00           C  
ATOM   1126  O   GLN   143      87.836  60.469  89.162  1.00  0.00           O  
ATOM   1127  N   ILE   144      88.251  61.437  87.198  1.00  0.00           N  
ATOM   1128  CA  ILE   144      87.084  60.919  86.495  1.00  0.00           C  
ATOM   1129  CB  ILE   144      86.759  61.823  85.290  1.00  0.00           C  
ATOM   1130  CG2 ILE   144      85.728  61.204  84.327  1.00  0.00           C  
ATOM   1131  CG1 ILE   144      86.282  63.197  85.814  1.00  0.00           C  
ATOM   1132  CD1 ILE   144      84.884  63.226  86.435  1.00  0.00           C  
ATOM   1133  C   ILE   144      87.268  59.454  86.107  1.00  0.00           C  
ATOM   1134  O   ILE   144      86.292  58.712  86.071  1.00  0.00           O  
HETATM 1135  N   HIE   145      88.495  58.968  85.913  1.00  0.00           N  
HETATM 1136  CA  HIE   145      88.745  57.529  85.791  1.00  0.00           C  
HETATM 1137  CB  HIE   145      90.200  57.305  85.339  1.00  0.00           C  
HETATM 1138  CG  HIE   145      90.531  55.904  84.869  1.00  0.00           C  
HETATM 1139  ND1 HIE   145      89.669  55.025  84.198  1.00  0.00           N  
HETATM 1140  CE1 HIE   145      90.442  54.044  83.703  1.00  0.00           C  
HETATM 1141  NE2 HIE   145      91.708  54.198  84.120  1.00  0.00           N  
HETATM 1142  CD2 HIE   145      91.786  55.370  84.838  1.00  0.00           C  
HETATM 1143  C   HIE   145      88.431  56.771  87.090  1.00  0.00           C  
HETATM 1144  O   HIE   145      87.751  55.723  87.083  1.00  0.00           O  
ATOM   1145  N   LYS   146      88.899  57.331  88.217  1.00  0.00           N  
ATOM   1146  CA  LYS   146      88.596  56.806  89.560  1.00  0.00           C  
ATOM   1147  CB  LYS   146      89.405  57.602  90.609  1.00  0.00           C  
ATOM   1148  CG  LYS   146      90.904  57.238  90.576  1.00  0.00           C  
ATOM   1149  CD  LYS   146      91.771  58.117  91.494  1.00  0.00           C  
ATOM   1150  CE  LYS   146      92.083  59.479  90.857  1.00  0.00           C  
ATOM   1151  NZ  LYS   146      92.888  60.334  91.758  1.00  0.00           N1+
ATOM   1152  C   LYS   146      87.103  56.830  89.873  1.00  0.00           C  
ATOM   1153  O   LYS   146      86.551  55.785  90.193  1.00  0.00           O  
ATOM   1154  N   ILE   147      86.436  57.963  89.665  1.00  0.00           N  
ATOM   1155  CA  ILE   147      84.985  58.107  89.785  1.00  0.00           C  
ATOM   1156  CB  ILE   147      84.576  59.576  89.510  1.00  0.00           C  
ATOM   1157  CG2 ILE   147      83.083  59.751  89.186  1.00  0.00           C  
ATOM   1158  CG1 ILE   147      84.977  60.533  90.660  1.00  0.00           C  
ATOM   1159  CD1 ILE   147      84.168  60.412  91.961  1.00  0.00           C  
ATOM   1160  C   ILE   147      84.245  57.105  88.904  1.00  0.00           C  
ATOM   1161  O   ILE   147      83.372  56.410  89.391  1.00  0.00           O  
ATOM   1162  N   ARG   148      84.588  56.957  87.620  1.00  0.00           N  
ATOM   1163  CA  ARG   148      83.879  56.056  86.699  1.00  0.00           C  
ATOM   1164  CB  ARG   148      84.315  56.341  85.237  1.00  0.00           C  
ATOM   1165  CG  ARG   148      83.447  55.614  84.193  1.00  0.00           C  
ATOM   1166  CD  ARG   148      83.701  55.987  82.715  1.00  0.00           C  
ATOM   1167  NE  ARG   148      83.092  57.282  82.317  1.00  0.00           N  
ATOM   1168  CZ  ARG   148      82.686  57.668  81.107  1.00  0.00           C  
ATOM   1169  NH1 ARG   148      82.794  56.893  80.061  1.00  0.00           N1+
ATOM   1170  NH2 ARG   148      82.167  58.851  80.918  1.00  0.00           N  
ATOM   1171  C   ARG   148      83.940  54.593  87.121  1.00  0.00           C  
ATOM   1172  O   ARG   148      82.899  53.918  87.096  1.00  0.00           O  
ATOM   1173  N   LYS   149      85.114  54.103  87.563  1.00  0.00           N  
ATOM   1174  CA  LYS   149      85.165  52.723  88.101  1.00  0.00           C  
ATOM   1175  CB  LYS   149      86.577  52.121  88.066  1.00  0.00           C  
ATOM   1176  CG  LYS   149      87.602  52.780  89.007  1.00  0.00           C  
ATOM   1177  CD  LYS   149      89.038  52.291  88.756  1.00  0.00           C  
ATOM   1178  CE  LYS   149      89.820  53.133  87.732  1.00  0.00           C  
ATOM   1179  NZ  LYS   149      89.108  53.279  86.441  1.00  0.00           N1+
ATOM   1180  C   LYS   149      84.495  52.561  89.459  1.00  0.00           C  
ATOM   1181  O   LYS   149      83.767  51.589  89.604  1.00  0.00           O  
ATOM   1182  N   GLN   150      84.670  53.500  90.394  1.00  0.00           N  
ATOM   1183  CA  GLN   150      84.034  53.423  91.710  1.00  0.00           C  
ATOM   1184  CB  GLN   150      84.577  54.520  92.642  1.00  0.00           C  
ATOM   1185  CG  GLN   150      86.005  54.217  93.124  1.00  0.00           C  
ATOM   1186  CD  GLN   150      86.099  52.836  93.761  1.00  0.00           C  
ATOM   1187  OE1 GLN   150      86.709  51.921  93.234  1.00  0.00           O  
ATOM   1188  NE2 GLN   150      85.444  52.616  94.875  1.00  0.00           N  
ATOM   1189  C   GLN   150      82.514  53.477  91.644  1.00  0.00           C  
ATOM   1190  O   GLN   150      81.841  52.771  92.374  1.00  0.00           O  
ATOM   1191  N   PHE   151      81.978  54.247  90.712  1.00  0.00           N  
ATOM   1192  CA  PHE   151      80.567  54.321  90.379  1.00  0.00           C  
ATOM   1193  CB  PHE   151      80.416  55.527  89.440  1.00  0.00           C  
ATOM   1194  CG  PHE   151      79.038  56.034  89.077  1.00  0.00           C  
ATOM   1195  CD1 PHE   151      77.881  55.674  89.795  1.00  0.00           C  
ATOM   1196  CE1 PHE   151      76.645  56.249  89.454  1.00  0.00           C  
ATOM   1197  CZ  PHE   151      76.564  57.195  88.422  1.00  0.00           C  
ATOM   1198  CE2 PHE   151      77.716  57.556  87.708  1.00  0.00           C  
ATOM   1199  CD2 PHE   151      78.949  56.973  88.031  1.00  0.00           C  
ATOM   1200  C   PHE   151      80.051  53.026  89.766  1.00  0.00           C  
ATOM   1201  O   PHE   151      79.056  52.502  90.262  1.00  0.00           O  
ATOM   1202  N   PHE   152      80.726  52.436  88.767  1.00  0.00           N  
ATOM   1203  CA  PHE   152      80.238  51.136  88.273  1.00  0.00           C  
ATOM   1204  CB  PHE   152      80.990  50.742  87.005  1.00  0.00           C  
ATOM   1205  CG  PHE   152      80.447  49.486  86.349  1.00  0.00           C  
ATOM   1206  CD1 PHE   152      79.178  49.505  85.737  1.00  0.00           C  
ATOM   1207  CE1 PHE   152      78.665  48.335  85.148  1.00  0.00           C  
ATOM   1208  CZ  PHE   152      79.412  47.147  85.172  1.00  0.00           C  
ATOM   1209  CE2 PHE   152      80.666  47.122  85.794  1.00  0.00           C  
ATOM   1210  CD2 PHE   152      81.187  48.290  86.376  1.00  0.00           C  
ATOM   1211  C   PHE   152      80.245  50.008  89.327  1.00  0.00           C  
ATOM   1212  O   PHE   152      79.225  49.357  89.565  1.00  0.00           O  
HETATM 1213  N   HIE   153      81.372  49.871  90.032  1.00  0.00           N  
HETATM 1214  CA  HIE   153      81.579  49.045  91.233  1.00  0.00           C  
HETATM 1215  CB  HIE   153      82.949  49.471  91.823  1.00  0.00           C  
HETATM 1216  CG  HIE   153      83.245  49.342  93.304  1.00  0.00           C  
HETATM 1217  ND1 HIE   153      84.317  48.627  93.843  1.00  0.00           N  
HETATM 1218  CE1 HIE   153      84.432  49.012  95.120  1.00  0.00           C  
HETATM 1219  NE2 HIE   153      83.494  49.927  95.418  1.00  0.00           N  
HETATM 1220  CD2 HIE   153      82.762  50.170  94.280  1.00  0.00           C  
HETATM 1221  C   HIE   153      80.432  49.205  92.230  1.00  0.00           C  
HETATM 1222  O   HIE   153      79.836  48.227  92.682  1.00  0.00           O  
ATOM   1223  N   ALA   154      80.094  50.450  92.557  1.00  0.00           N  
ATOM   1224  CA  ALA   154      79.079  50.784  93.541  1.00  0.00           C  
ATOM   1225  CB  ALA   154      79.102  52.285  93.818  1.00  0.00           C  
ATOM   1226  C   ALA   154      77.691  50.339  93.089  1.00  0.00           C  
ATOM   1227  O   ALA   154      76.986  49.670  93.845  1.00  0.00           O  
ATOM   1228  N   ILE   155      77.308  50.642  91.845  1.00  0.00           N  
ATOM   1229  CA  ILE   155      75.986  50.244  91.369  1.00  0.00           C  
ATOM   1230  CB  ILE   155      75.588  50.935  90.049  1.00  0.00           C  
ATOM   1231  CG2 ILE   155      74.158  50.530  89.645  1.00  0.00           C  
ATOM   1232  CG1 ILE   155      75.641  52.478  90.135  1.00  0.00           C  
ATOM   1233  CD1 ILE   155      74.793  53.118  91.241  1.00  0.00           C  
ATOM   1234  C   ILE   155      75.825  48.724  91.336  1.00  0.00           C  
ATOM   1235  O   ILE   155      74.827  48.210  91.838  1.00  0.00           O  
ATOM   1236  N   MET   156      76.852  48.010  90.867  1.00  0.00           N  
ATOM   1237  CA  MET   156      76.904  46.543  90.880  1.00  0.00           C  
ATOM   1238  CB  MET   156      78.095  46.102  90.006  1.00  0.00           C  
ATOM   1239  CG  MET   156      77.991  46.527  88.532  1.00  0.00           C  
ATOM   1240  SD  MET   156      76.941  45.497  87.467  1.00  0.00           S  
ATOM   1241  CE  MET   156      78.082  44.110  87.235  1.00  0.00           C  
ATOM   1242  C   MET   156      77.050  45.922  92.287  1.00  0.00           C  
ATOM   1243  O   MET   156      76.938  44.706  92.448  1.00  0.00           O  
ATOM   1244  N   ARG   157      77.314  46.738  93.315  1.00  0.00           N  
ATOM   1245  CA  ARG   157      77.255  46.368  94.739  1.00  0.00           C  
ATOM   1246  CB  ARG   157      78.359  47.106  95.527  1.00  0.00           C  
ATOM   1247  CG  ARG   157      79.682  46.345  95.467  1.00  0.00           C  
ATOM   1248  CD  ARG   157      80.919  47.253  95.569  1.00  0.00           C  
ATOM   1249  NE  ARG   157      82.163  46.553  95.184  1.00  0.00           N  
ATOM   1250  CZ  ARG   157      82.442  46.062  93.986  1.00  0.00           C  
ATOM   1251  NH1 ARG   157      81.616  46.104  92.997  1.00  0.00           N1+
ATOM   1252  NH2 ARG   157      83.580  45.499  93.721  1.00  0.00           N  
ATOM   1253  C   ARG   157      75.907  46.660  95.382  1.00  0.00           C  
ATOM   1254  O   ARG   157      75.631  46.154  96.469  1.00  0.00           O  
ATOM   1255  N   GLN   158      75.101  47.506  94.750  1.00  0.00           N  
ATOM   1256  CA  GLN   158      73.764  47.818  95.207  1.00  0.00           C  
ATOM   1257  CB  GLN   158      73.264  49.086  94.479  1.00  0.00           C  
ATOM   1258  CG  GLN   158      72.715  50.157  95.431  1.00  0.00           C  
ATOM   1259  CD  GLN   158      73.751  50.746  96.394  1.00  0.00           C  
ATOM   1260  OE1 GLN   158      73.747  50.450  97.580  1.00  0.00           O  
ATOM   1261  NE2 GLN   158      74.607  51.651  95.959  1.00  0.00           N  
ATOM   1262  C   GLN   158      72.840  46.611  95.049  1.00  0.00           C  
ATOM   1263  O   GLN   158      72.934  45.811  94.123  1.00  0.00           O  
ATOM   1264  N   GLU   159      71.951  46.460  96.011  1.00  0.00           N  
ATOM   1265  CA  GLU   159      71.000  45.364  96.033  1.00  0.00           C  
ATOM   1266  CB  GLU   159      70.385  45.327  97.436  1.00  0.00           C  
ATOM   1267  CG  GLU   159      69.549  46.585  97.754  1.00  0.00           C  
ATOM   1268  CD  GLU   159      68.480  46.264  98.784  1.00  0.00           C  
ATOM   1269  OE1 GLU   159      67.590  45.456  98.438  1.00  0.00           O  
ATOM   1270  OE2 GLU   159      68.581  46.817  99.901  1.00  0.00           O1-
ATOM   1271  C   GLU   159      69.862  45.537  94.996  1.00  0.00           C  
ATOM   1272  O   GLU   159      69.588  46.572  94.353  1.00  0.00           O  
ATOM   1273  N   ILE   160      69.089  44.465  94.967  1.00  0.00           N  
ATOM   1274  CA  ILE   160      67.947  44.275  94.107  1.00  0.00           C  
ATOM   1275  CB  ILE   160      67.556  42.782  94.139  1.00  0.00           C  
ATOM   1276  CG2 ILE   160      66.225  42.518  93.417  1.00  0.00           C  
ATOM   1277  CG1 ILE   160      68.645  41.895  93.475  1.00  0.00           C  
ATOM   1278  CD1 ILE   160      69.984  41.795  94.233  1.00  0.00           C  
ATOM   1279  C   ILE   160      66.805  45.235  94.450  1.00  0.00           C  
ATOM   1280  O   ILE   160      66.101  45.672  93.544  1.00  0.00           O  
ATOM   1281  N   GLY   161      66.697  45.682  95.707  1.00  0.00           N  
ATOM   1282  CA  GLY   161      65.871  46.818  96.096  1.00  0.00           C  
ATOM   1283  C   GLY   161      66.180  48.128  95.395  1.00  0.00           C  
ATOM   1284  O   GLY   161      65.250  48.852  95.029  1.00  0.00           O  
ATOM   1285  N   TRP   162      67.462  48.411  95.130  1.00  0.00           N  
ATOM   1286  CA  TRP   162      67.778  49.547  94.280  1.00  0.00           C  
ATOM   1287  CB  TRP   162      69.282  49.818  94.178  1.00  0.00           C  
ATOM   1288  CG  TRP   162      69.506  51.245  93.801  1.00  0.00           C  
ATOM   1289  CD1 TRP   162      69.376  51.768  92.559  1.00  0.00           C  
ATOM   1290  NE1 TRP   162      69.401  53.147  92.632  1.00  0.00           N  
ATOM   1291  CE2 TRP   162      69.500  53.579  93.936  1.00  0.00           C  
ATOM   1292  CZ2 TRP   162      69.453  54.845  94.534  1.00  0.00           C  
ATOM   1293  CH2 TRP   162      69.593  54.953  95.930  1.00  0.00           C  
ATOM   1294  CZ3 TRP   162      69.764  53.793  96.706  1.00  0.00           C  
ATOM   1295  CE3 TRP   162      69.771  52.523  96.100  1.00  0.00           C  
ATOM   1296  CD2 TRP   162      69.637  52.384  94.701  1.00  0.00           C  
ATOM   1297  C   TRP   162      67.140  49.371  92.913  1.00  0.00           C  
ATOM   1298  O   TRP   162      66.363  50.218  92.467  1.00  0.00           O  
ATOM   1299  N   PHE   163      67.342  48.192  92.328  1.00  0.00           N  
ATOM   1300  CA  PHE   163      66.658  47.815  91.078  1.00  0.00           C  
ATOM   1301  CB  PHE   163      67.454  46.645  90.463  1.00  0.00           C  
ATOM   1302  CG  PHE   163      68.853  47.001  89.990  1.00  0.00           C  
ATOM   1303  CD1 PHE   163      69.092  47.221  88.622  1.00  0.00           C  
ATOM   1304  CE1 PHE   163      70.385  47.527  88.166  1.00  0.00           C  
ATOM   1305  CZ  PHE   163      71.453  47.602  89.077  1.00  0.00           C  
ATOM   1306  CE2 PHE   163      71.223  47.378  90.446  1.00  0.00           C  
ATOM   1307  CD2 PHE   163      69.929  47.076  90.896  1.00  0.00           C  
ATOM   1308  C   PHE   163      65.161  47.466  91.214  1.00  0.00           C  
ATOM   1309  O   PHE   163      64.613  46.781  90.346  1.00  0.00           O  
ATOM   1310  N   ASP   164      64.515  47.943  92.278  1.00  0.00           N  
ATOM   1311  CA  ASP   164      63.077  47.892  92.566  1.00  0.00           C  
ATOM   1312  CB  ASP   164      62.840  46.877  93.716  1.00  0.00           C  
ATOM   1313  CG  ASP   164      62.038  45.613  93.381  1.00  0.00           C  
ATOM   1314  OD1 ASP   164      62.300  44.948  92.353  1.00  0.00           O  
ATOM   1315  OD2 ASP   164      61.214  45.208  94.236  1.00  0.00           O1-
ATOM   1316  C   ASP   164      62.512  49.277  92.963  1.00  0.00           C  
ATOM   1317  O   ASP   164      61.297  49.412  93.175  1.00  0.00           O  
ATOM   1318  N   VAL   165      63.376  50.304  93.043  1.00  0.00           N  
ATOM   1319  CA  VAL   165      62.970  51.718  93.227  1.00  0.00           C  
ATOM   1320  CB  VAL   165      63.187  52.190  94.685  1.00  0.00           C  
ATOM   1321  CG1 VAL   165      62.460  51.297  95.704  1.00  0.00           C  
ATOM   1322  CG2 VAL   165      64.669  52.295  95.074  1.00  0.00           C  
ATOM   1323  C   VAL   165      63.610  52.708  92.251  1.00  0.00           C  
ATOM   1324  O   VAL   165      63.315  53.897  92.330  1.00  0.00           O  
HETATM 1325  N   HIE   166      64.458  52.251  91.324  1.00  0.00           N  
HETATM 1326  CA  HIE   166      65.103  53.119  90.336  1.00  0.00           C  
HETATM 1327  CB  HIE   166      66.539  53.422  90.809  1.00  0.00           C  
HETATM 1328  CG  HIE   166      67.246  54.575  90.130  1.00  0.00           C  
HETATM 1329  ND1 HIE   166      68.463  55.126  90.556  1.00  0.00           N  
HETATM 1330  CE1 HIE   166      68.734  56.121  89.695  1.00  0.00           C  
HETATM 1331  NE2 HIE   166      67.779  56.208  88.760  1.00  0.00           N  
HETATM 1332  CD2 HIE   166      66.823  55.265  89.027  1.00  0.00           C  
HETATM 1333  C   HIE   166      65.048  52.496  88.940  1.00  0.00           C  
HETATM 1334  O   HIE   166      65.588  51.419  88.707  1.00  0.00           O  
ATOM   1335  N   ASP   167      64.393  53.198  88.016  1.00  0.00           N  
ATOM   1336  CA  ASP   167      63.841  52.762  86.716  1.00  0.00           C  
ATOM   1337  CB  ASP   167      62.959  53.909  86.177  1.00  0.00           C  
ATOM   1338  CG  ASP   167      62.085  54.551  87.255  1.00  0.00           C  
ATOM   1339  OD1 ASP   167      62.638  55.427  87.961  1.00  0.00           O  
ATOM   1340  OD2 ASP   167      60.927  54.109  87.409  1.00  0.00           O1-
ATOM   1341  C   ASP   167      64.841  52.361  85.608  1.00  0.00           C  
ATOM   1342  O   ASP   167      64.513  52.323  84.423  1.00  0.00           O  
ATOM   1343  N   VAL   168      66.074  52.047  85.996  1.00  0.00           N  
ATOM   1344  CA  VAL   168      67.157  51.363  85.270  1.00  0.00           C  
ATOM   1345  CB  VAL   168      66.952  49.827  85.200  1.00  0.00           C  
ATOM   1346  CG1 VAL   168      66.756  49.217  86.592  1.00  0.00           C  
ATOM   1347  CG2 VAL   168      65.789  49.333  84.326  1.00  0.00           C  
ATOM   1348  C   VAL   168      67.675  51.879  83.930  1.00  0.00           C  
ATOM   1349  O   VAL   168      68.881  52.128  83.819  1.00  0.00           O  
ATOM   1350  N   GLY   169      66.807  52.075  82.937  1.00  0.00           N  
ATOM   1351  CA  GLY   169      67.183  52.650  81.648  1.00  0.00           C  
ATOM   1352  C   GLY   169      67.835  54.031  81.859  1.00  0.00           C  
ATOM   1353  O   GLY   169      68.998  54.324  81.509  1.00  0.00           O  
ATOM   1354  N   GLU   170      67.077  54.839  82.603  1.00  0.00           N  
ATOM   1355  CA  GLU   170      67.538  56.105  83.151  1.00  0.00           C  
ATOM   1356  CB  GLU   170      66.453  56.722  84.060  1.00  0.00           C  
ATOM   1357  CG  GLU   170      66.678  58.208  84.427  1.00  0.00           C  
ATOM   1358  CD  GLU   170      67.675  58.521  85.566  1.00  0.00           C  
ATOM   1359  OE1 GLU   170      68.056  57.641  86.367  1.00  0.00           O  
ATOM   1360  OE2 GLU   170      68.057  59.702  85.711  1.00  0.00           O1-
ATOM   1361  C   GLU   170      68.843  55.972  83.926  1.00  0.00           C  
ATOM   1362  O   GLU   170      69.768  56.724  83.661  1.00  0.00           O  
ATOM   1363  N   LEU   171      68.956  54.993  84.826  1.00  0.00           N  
ATOM   1364  CA  LEU   171      70.126  54.857  85.683  1.00  0.00           C  
ATOM   1365  CB  LEU   171      69.884  53.736  86.716  1.00  0.00           C  
ATOM   1366  CG  LEU   171      71.082  53.323  87.600  1.00  0.00           C  
ATOM   1367  CD1 LEU   171      71.706  54.455  88.413  1.00  0.00           C  
ATOM   1368  CD2 LEU   171      70.625  52.239  88.578  1.00  0.00           C  
ATOM   1369  C   LEU   171      71.417  54.656  84.890  1.00  0.00           C  
ATOM   1370  O   LEU   171      72.391  55.358  85.161  1.00  0.00           O  
ATOM   1371  N   ASN   172      71.443  53.754  83.901  1.00  0.00           N  
ATOM   1372  CA  ASN   172      72.663  53.621  83.103  1.00  0.00           C  
ATOM   1373  CB  ASN   172      72.632  52.358  82.233  1.00  0.00           C  
ATOM   1374  CG  ASN   172      74.043  52.056  81.756  1.00  0.00           C  
ATOM   1375  OD1 ASN   172      74.468  52.470  80.695  1.00  0.00           O  
ATOM   1376  ND2 ASN   172      74.825  51.352  82.541  1.00  0.00           N  
ATOM   1377  C   ASN   172      72.988  54.883  82.277  1.00  0.00           C  
ATOM   1378  O   ASN   172      74.147  55.342  82.266  1.00  0.00           O  
ATOM   1379  N   THR   173      71.960  55.479  81.643  1.00  0.00           N  
ATOM   1380  CA  THR   173      72.247  56.664  80.810  1.00  0.00           C  
ATOM   1381  CB  THR   173      71.092  56.973  79.839  1.00  0.00           C  
ATOM   1382  CG2 THR   173      69.999  57.900  80.359  1.00  0.00           C  
ATOM   1383  OG1 THR   173      71.613  57.551  78.667  1.00  0.00           O  
ATOM   1384  C   THR   173      72.713  57.887  81.613  1.00  0.00           C  
ATOM   1385  O   THR   173      73.556  58.650  81.147  1.00  0.00           O  
ATOM   1386  N   ARG   174      72.252  58.009  82.860  1.00  0.00           N  
ATOM   1387  CA  ARG   174      72.758  58.896  83.914  1.00  0.00           C  
ATOM   1388  CB  ARG   174      71.841  58.752  85.152  1.00  0.00           C  
ATOM   1389  CG  ARG   174      72.429  59.245  86.492  1.00  0.00           C  
ATOM   1390  CD  ARG   174      71.584  58.775  87.681  1.00  0.00           C  
ATOM   1391  NE  ARG   174      70.264  59.416  87.687  1.00  0.00           N  
ATOM   1392  CZ  ARG   174      69.936  60.545  88.274  1.00  0.00           C  
ATOM   1393  NH1 ARG   174      70.708  61.222  89.084  1.00  0.00           N1+
ATOM   1394  NH2 ARG   174      68.759  61.018  88.037  1.00  0.00           N  
ATOM   1395  C   ARG   174      74.190  58.577  84.282  1.00  0.00           C  
ATOM   1396  O   ARG   174      74.945  59.522  84.480  1.00  0.00           O  
ATOM   1397  N   LEU   175      74.590  57.301  84.389  1.00  0.00           N  
ATOM   1398  CA  LEU   175      75.994  56.998  84.685  1.00  0.00           C  
ATOM   1399  CB  LEU   175      76.382  55.499  84.656  1.00  0.00           C  
ATOM   1400  CG  LEU   175      75.512  54.469  85.378  1.00  0.00           C  
ATOM   1401  CD1 LEU   175      76.180  53.095  85.301  1.00  0.00           C  
ATOM   1402  CD2 LEU   175      75.213  54.767  86.835  1.00  0.00           C  
ATOM   1403  C   LEU   175      76.895  57.733  83.702  1.00  0.00           C  
ATOM   1404  O   LEU   175      77.760  58.516  84.109  1.00  0.00           O  
ATOM   1405  N   THR   176      76.629  57.526  82.410  1.00  0.00           N  
ATOM   1406  CA  THR   176      77.474  58.163  81.388  1.00  0.00           C  
ATOM   1407  CB  THR   176      77.221  57.515  80.024  1.00  0.00           C  
ATOM   1408  CG2 THR   176      78.000  58.149  78.873  1.00  0.00           C  
ATOM   1409  OG1 THR   176      77.691  56.190  80.110  1.00  0.00           O  
ATOM   1410  C   THR   176      77.334  59.684  81.325  1.00  0.00           C  
ATOM   1411  O   THR   176      78.350  60.394  81.308  1.00  0.00           O  
ATOM   1412  N   ASP   177      76.104  60.203  81.288  1.00  0.00           N  
ATOM   1413  CA  ASP   177      75.870  61.632  81.074  1.00  0.00           C  
ATOM   1414  CB  ASP   177      74.402  61.907  80.729  1.00  0.00           C  
ATOM   1415  CG  ASP   177      74.243  63.396  80.419  1.00  0.00           C  
ATOM   1416  OD1 ASP   177      74.824  63.853  79.408  1.00  0.00           O  
ATOM   1417  OD2 ASP   177      73.685  64.137  81.255  1.00  0.00           O1-
ATOM   1418  C   ASP   177      76.306  62.491  82.260  1.00  0.00           C  
ATOM   1419  O   ASP   177      77.026  63.478  82.077  1.00  0.00           O  
ATOM   1420  N   ASP   178      75.936  62.091  83.476  1.00  0.00           N  
ATOM   1421  CA  ASP   178      76.335  62.808  84.676  1.00  0.00           C  
ATOM   1422  CB  ASP   178      75.363  62.590  85.845  1.00  0.00           C  
ATOM   1423  CG  ASP   178      74.081  63.400  85.669  1.00  0.00           C  
ATOM   1424  OD1 ASP   178      74.165  64.594  85.293  1.00  0.00           O  
ATOM   1425  OD2 ASP   178      72.971  62.879  85.931  1.00  0.00           O1-
ATOM   1426  C   ASP   178      77.808  62.619  85.031  1.00  0.00           C  
ATOM   1427  O   ASP   178      78.423  63.602  85.460  1.00  0.00           O  
ATOM   1428  N   VAL   179      78.419  61.444  84.770  1.00  0.00           N  
ATOM   1429  CA  VAL   179      79.879  61.357  84.962  1.00  0.00           C  
ATOM   1430  CB  VAL   179      80.430  59.923  85.014  1.00  0.00           C  
ATOM   1431  CG1 VAL   179      80.774  59.313  83.658  1.00  0.00           C  
ATOM   1432  CG2 VAL   179      81.709  59.882  85.854  1.00  0.00           C  
ATOM   1433  C   VAL   179      80.660  62.267  83.987  1.00  0.00           C  
ATOM   1434  O   VAL   179      81.671  62.902  84.347  1.00  0.00           O  
ATOM   1435  N   SER   180      80.170  62.377  82.746  1.00  0.00           N  
ATOM   1436  CA  SER   180      80.759  63.325  81.794  1.00  0.00           C  
ATOM   1437  CB  SER   180      80.188  63.134  80.384  1.00  0.00           C  
ATOM   1438  OG  SER   180      80.411  61.796  79.951  1.00  0.00           O  
ATOM   1439  C   SER   180      80.614  64.774  82.264  1.00  0.00           C  
ATOM   1440  O   SER   180      81.587  65.531  82.276  1.00  0.00           O  
ATOM   1441  N   LYS   181      79.430  65.131  82.766  1.00  0.00           N  
ATOM   1442  CA  LYS   181      79.177  66.461  83.307  1.00  0.00           C  
ATOM   1443  CB  LYS   181      77.696  66.562  83.730  1.00  0.00           C  
ATOM   1444  CG  LYS   181      76.926  67.759  83.148  1.00  0.00           C  
ATOM   1445  CD  LYS   181      77.049  68.020  81.629  1.00  0.00           C  
ATOM   1446  CE  LYS   181      77.097  66.809  80.680  1.00  0.00           C  
ATOM   1447  NZ  LYS   181      75.953  65.876  80.830  1.00  0.00           N1+
ATOM   1448  C   LYS   181      80.164  66.834  84.436  1.00  0.00           C  
ATOM   1449  O   LYS   181      80.802  67.895  84.371  1.00  0.00           O  
ATOM   1450  N   ILE   182      80.351  65.955  85.439  1.00  0.00           N  
ATOM   1451  CA  ILE   182      81.353  66.193  86.509  1.00  0.00           C  
ATOM   1452  CB  ILE   182      81.304  65.188  87.687  1.00  0.00           C  
ATOM   1453  CG2 ILE   182      81.354  63.726  87.262  1.00  0.00           C  
ATOM   1454  CG1 ILE   182      82.370  65.510  88.767  1.00  0.00           C  
ATOM   1455  CD1 ILE   182      82.527  64.471  89.888  1.00  0.00           C  
ATOM   1456  C   ILE   182      82.769  66.411  85.931  1.00  0.00           C  
ATOM   1457  O   ILE   182      83.488  67.342  86.340  1.00  0.00           O  
ATOM   1458  N   ASN   183      83.134  65.638  84.902  1.00  0.00           N  
ATOM   1459  CA  ASN   183      84.402  65.919  84.215  1.00  0.00           C  
ATOM   1460  CB  ASN   183      84.601  64.910  83.056  1.00  0.00           C  
ATOM   1461  CG  ASN   183      86.020  64.780  82.506  1.00  0.00           C  
ATOM   1462  OD1 ASN   183      86.887  65.760  82.611  1.00  0.00           O  
ATOM   1463  ND2 ASN   183      86.380  63.761  81.951  1.00  0.00           N  
ATOM   1464  C   ASN   183      84.544  67.372  83.709  1.00  0.00           C  
ATOM   1465  O   ASN   183      85.524  68.087  84.014  1.00  0.00           O  
ATOM   1466  N   GLU   184      83.529  67.775  82.943  1.00  0.00           N  
ATOM   1467  CA  GLU   184      83.432  69.079  82.288  1.00  0.00           C  
ATOM   1468  CB  GLU   184      82.149  69.133  81.439  1.00  0.00           C  
ATOM   1469  CG  GLU   184      82.144  68.190  80.228  1.00  0.00           C  
ATOM   1470  CD  GLU   184      80.802  68.306  79.494  1.00  0.00           C  
ATOM   1471  OE1 GLU   184      80.703  69.258  78.686  1.00  0.00           O  
ATOM   1472  OE2 GLU   184      79.874  67.514  79.788  1.00  0.00           O1-
ATOM   1473  C   GLU   184      83.434  70.256  83.251  1.00  0.00           C  
ATOM   1474  O   GLU   184      83.777  71.363  82.830  1.00  0.00           O  
ATOM   1475  N   VAL   185      83.067  70.026  84.513  1.00  0.00           N  
ATOM   1476  CA  VAL   185      83.308  71.000  85.582  1.00  0.00           C  
ATOM   1477  CB  VAL   185      82.459  70.638  86.799  1.00  0.00           C  
ATOM   1478  CG1 VAL   185      82.900  71.124  88.194  1.00  0.00           C  
ATOM   1479  CG2 VAL   185      81.137  71.254  86.423  1.00  0.00           C  
ATOM   1480  C   VAL   185      84.720  71.064  86.052  1.00  0.00           C  
ATOM   1481  O   VAL   185      85.239  72.176  86.142  1.00  0.00           O  
ATOM   1482  N   ILE   186      85.296  69.919  86.443  1.00  0.00           N  
ATOM   1483  CA  ILE   186      86.571  70.017  87.167  1.00  0.00           C  
ATOM   1484  CB  ILE   186      87.062  68.620  87.634  1.00  0.00           C  
ATOM   1485  CG2 ILE   186      88.448  68.678  88.310  1.00  0.00           C  
ATOM   1486  CG1 ILE   186      86.067  67.918  88.585  1.00  0.00           C  
ATOM   1487  CD1 ILE   186      85.835  68.607  89.934  1.00  0.00           C  
ATOM   1488  C   ILE   186      87.588  70.722  86.269  1.00  0.00           C  
ATOM   1489  O   ILE   186      88.197  71.715  86.686  1.00  0.00           O  
ATOM   1490  N   GLY   187      87.653  70.223  85.023  1.00  0.00           N  
ATOM   1491  CA  GLY   187      88.705  70.507  84.048  1.00  0.00           C  
ATOM   1492  C   GLY   187      89.022  71.966  83.706  1.00  0.00           C  
ATOM   1493  O   GLY   187      89.177  72.898  84.511  1.00  0.00           O  
ATOM   1494  N   ASP   188      89.141  72.181  82.405  1.00  0.00           N  
ATOM   1495  CA  ASP   188      89.569  73.469  81.867  1.00  0.00           C  
ATOM   1496  CB  ASP   188      89.553  73.421  80.330  1.00  0.00           C  
ATOM   1497  CG  ASP   188      90.069  72.081  79.824  1.00  0.00           C  
ATOM   1498  OD1 ASP   188      89.205  71.196  79.636  1.00  0.00           O  
ATOM   1499  OD2 ASP   188      91.301  71.880  79.806  1.00  0.00           O1-
ATOM   1500  C   ASP   188      88.730  74.646  82.348  1.00  0.00           C  
ATOM   1501  O   ASP   188      89.170  75.786  82.350  1.00  0.00           O  
ATOM   1502  N   LYS   189      87.530  74.325  82.822  1.00  0.00           N  
ATOM   1503  CA  LYS   189      86.624  75.204  83.527  1.00  0.00           C  
ATOM   1504  CB  LYS   189      85.281  74.487  83.741  1.00  0.00           C  
ATOM   1505  CG  LYS   189      84.339  74.553  82.521  1.00  0.00           C  
ATOM   1506  CD  LYS   189      84.964  74.127  81.179  1.00  0.00           C  
ATOM   1507  CE  LYS   189      83.891  73.788  80.136  1.00  0.00           C  
ATOM   1508  NZ  LYS   189      83.511  72.360  80.222  1.00  0.00           N1+
ATOM   1509  C   LYS   189      87.163  75.831  84.799  1.00  0.00           C  
ATOM   1510  O   LYS   189      87.054  77.058  84.883  1.00  0.00           O  
ATOM   1511  N   ILE   190      87.783  75.108  85.748  1.00  0.00           N  
ATOM   1512  CA  ILE   190      88.401  75.873  86.855  1.00  0.00           C  
ATOM   1513  CB  ILE   190      88.381  75.109  88.208  1.00  0.00           C  
ATOM   1514  CG2 ILE   190      88.613  76.068  89.388  1.00  0.00           C  
ATOM   1515  CG1 ILE   190      87.051  74.347  88.459  1.00  0.00           C  
ATOM   1516  CD1 ILE   190      87.086  73.408  89.674  1.00  0.00           C  
ATOM   1517  C   ILE   190      89.665  76.615  86.397  1.00  0.00           C  
ATOM   1518  O   ILE   190      89.968  77.698  86.917  1.00  0.00           O  
ATOM   1519  N   GLY   191      90.288  76.151  85.301  1.00  0.00           N  
ATOM   1520  CA  GLY   191      91.317  76.955  84.609  1.00  0.00           C  
ATOM   1521  C   GLY   191      90.880  78.354  84.211  1.00  0.00           C  
ATOM   1522  O   GLY   191      91.518  79.364  84.528  1.00  0.00           O  
ATOM   1523  N   MET   192      89.740  78.403  83.549  1.00  0.00           N  
ATOM   1524  CA  MET   192      89.108  79.623  83.106  1.00  0.00           C  
ATOM   1525  CB  MET   192      88.010  79.256  82.093  1.00  0.00           C  
ATOM   1526  CG  MET   192      88.568  78.649  80.799  1.00  0.00           C  
ATOM   1527  SD  MET   192      87.336  77.750  79.812  1.00  0.00           S  
ATOM   1528  CE  MET   192      88.422  77.128  78.499  1.00  0.00           C  
ATOM   1529  C   MET   192      88.502  80.437  84.250  1.00  0.00           C  
ATOM   1530  O   MET   192      88.436  81.662  84.154  1.00  0.00           O  
ATOM   1531  N   PHE   193      88.117  79.799  85.358  1.00  0.00           N  
ATOM   1532  CA  PHE   193      87.697  80.494  86.571  1.00  0.00           C  
ATOM   1533  CB  PHE   193      87.072  79.489  87.556  1.00  0.00           C  
ATOM   1534  CG  PHE   193      86.337  80.016  88.787  1.00  0.00           C  
ATOM   1535  CD1 PHE   193      86.129  81.390  89.041  1.00  0.00           C  
ATOM   1536  CE1 PHE   193      85.487  81.810  90.220  1.00  0.00           C  
ATOM   1537  CZ  PHE   193      85.020  80.862  91.143  1.00  0.00           C  
ATOM   1538  CE2 PHE   193      85.184  79.492  90.881  1.00  0.00           C  
ATOM   1539  CD2 PHE   193      85.835  79.074  89.707  1.00  0.00           C  
ATOM   1540  C   PHE   193      88.816  81.321  87.171  1.00  0.00           C  
ATOM   1541  O   PHE   193      88.647  82.525  87.387  1.00  0.00           O  
ATOM   1542  N   PHE   194      89.991  80.729  87.330  1.00  0.00           N  
ATOM   1543  CA  PHE   194      91.118  81.475  87.873  1.00  0.00           C  
ATOM   1544  CB  PHE   194      92.172  80.471  88.378  1.00  0.00           C  
ATOM   1545  CG  PHE   194      91.861  79.857  89.745  1.00  0.00           C  
ATOM   1546  CD1 PHE   194      90.682  79.115  89.972  1.00  0.00           C  
ATOM   1547  CE1 PHE   194      90.400  78.589  91.246  1.00  0.00           C  
ATOM   1548  CZ  PHE   194      91.296  78.788  92.307  1.00  0.00           C  
ATOM   1549  CE2 PHE   194      92.475  79.518  92.091  1.00  0.00           C  
ATOM   1550  CD2 PHE   194      92.754  80.039  90.817  1.00  0.00           C  
ATOM   1551  C   PHE   194      91.689  82.491  86.890  1.00  0.00           C  
ATOM   1552  O   PHE   194      92.031  83.591  87.308  1.00  0.00           O  
ATOM   1553  N   GLN   195      91.680  82.200  85.589  1.00  0.00           N  
ATOM   1554  CA  GLN   195      91.976  83.205  84.565  1.00  0.00           C  
ATOM   1555  CB  GLN   195      91.883  82.505  83.202  1.00  0.00           C  
ATOM   1556  CG  GLN   195      92.521  83.266  82.032  1.00  0.00           C  
ATOM   1557  CD  GLN   195      92.402  82.464  80.737  1.00  0.00           C  
ATOM   1558  OE1 GLN   195      91.389  81.842  80.458  1.00  0.00           O  
ATOM   1559  NE2 GLN   195      93.421  82.427  79.911  1.00  0.00           N  
ATOM   1560  C   GLN   195      91.069  84.423  84.666  1.00  0.00           C  
ATOM   1561  O   GLN   195      91.535  85.559  84.596  1.00  0.00           O  
ATOM   1562  N   SER   196      89.776  84.194  84.885  1.00  0.00           N  
ATOM   1563  CA  SER   196      88.793  85.267  84.895  1.00  0.00           C  
ATOM   1564  CB  SER   196      87.399  84.766  84.558  1.00  0.00           C  
ATOM   1565  OG  SER   196      87.406  84.127  83.297  1.00  0.00           O  
ATOM   1566  C   SER   196      88.813  86.097  86.173  1.00  0.00           C  
ATOM   1567  O   SER   196      88.749  87.317  86.097  1.00  0.00           O  
ATOM   1568  N   MET   197      89.029  85.484  87.338  1.00  0.00           N  
ATOM   1569  CA  MET   197      89.301  86.234  88.570  1.00  0.00           C  
ATOM   1570  CB  MET   197      89.291  85.282  89.775  1.00  0.00           C  
ATOM   1571  CG  MET   197      87.919  84.643  90.035  1.00  0.00           C  
ATOM   1572  SD  MET   197      86.573  85.805  90.415  1.00  0.00           S  
ATOM   1573  CE  MET   197      85.757  85.949  88.801  1.00  0.00           C  
ATOM   1574  C   MET   197      90.605  86.997  88.522  1.00  0.00           C  
ATOM   1575  O   MET   197      90.711  88.079  89.087  1.00  0.00           O  
ATOM   1576  N   ALA   198      91.591  86.469  87.811  1.00  0.00           N  
ATOM   1577  CA  ALA   198      92.828  87.163  87.597  1.00  0.00           C  
ATOM   1578  CB  ALA   198      93.905  86.170  87.216  1.00  0.00           C  
ATOM   1579  C   ALA   198      92.713  88.355  86.668  1.00  0.00           C  
ATOM   1580  O   ALA   198      93.330  89.360  86.988  1.00  0.00           O  
ATOM   1581  N   THR   199      91.874  88.342  85.628  1.00  0.00           N  
ATOM   1582  CA  THR   199      91.572  89.598  84.919  1.00  0.00           C  
ATOM   1583  CB  THR   199      91.443  89.490  83.384  1.00  0.00           C  
ATOM   1584  CG2 THR   199      91.002  88.129  82.854  1.00  0.00           C  
ATOM   1585  OG1 THR   199      90.615  90.479  82.830  1.00  0.00           O  
ATOM   1586  C   THR   199      90.622  90.551  85.645  1.00  0.00           C  
ATOM   1587  O   THR   199      90.756  91.761  85.495  1.00  0.00           O  
ATOM   1588  N   PHE   200      89.780  90.072  86.562  1.00  0.00           N  
ATOM   1589  CA  PHE   200      89.029  90.954  87.463  1.00  0.00           C  
ATOM   1590  CB  PHE   200      87.971  90.140  88.223  1.00  0.00           C  
ATOM   1591  CG  PHE   200      87.179  90.956  89.227  1.00  0.00           C  
ATOM   1592  CD1 PHE   200      86.267  91.932  88.777  1.00  0.00           C  
ATOM   1593  CE1 PHE   200      85.549  92.708  89.702  1.00  0.00           C  
ATOM   1594  CZ  PHE   200      85.742  92.517  91.081  1.00  0.00           C  
ATOM   1595  CE2 PHE   200      86.651  91.546  91.535  1.00  0.00           C  
ATOM   1596  CD2 PHE   200      87.371  90.769  90.609  1.00  0.00           C  
ATOM   1597  C   PHE   200      89.945  91.734  88.402  1.00  0.00           C  
ATOM   1598  O   PHE   200      89.999  92.964  88.355  1.00  0.00           O  
ATOM   1599  N   PHE   201      90.704  91.018  89.223  1.00  0.00           N  
ATOM   1600  CA  PHE   201      91.565  91.623  90.218  1.00  0.00           C  
ATOM   1601  CB  PHE   201      92.013  90.576  91.250  1.00  0.00           C  
ATOM   1602  CG  PHE   201      90.904  90.099  92.174  1.00  0.00           C  
ATOM   1603  CD1 PHE   201      90.273  91.008  93.045  1.00  0.00           C  
ATOM   1604  CE1 PHE   201      89.244  90.574  93.901  1.00  0.00           C  
ATOM   1605  CZ  PHE   201      88.837  89.229  93.885  1.00  0.00           C  
ATOM   1606  CE2 PHE   201      89.471  88.316  93.026  1.00  0.00           C  
ATOM   1607  CD2 PHE   201      90.509  88.748  92.182  1.00  0.00           C  
ATOM   1608  C   PHE   201      92.751  92.336  89.620  1.00  0.00           C  
ATOM   1609  O   PHE   201      93.117  93.372  90.156  1.00  0.00           O  
ATOM   1610  N   THR   202      93.330  91.856  88.515  1.00  0.00           N  
ATOM   1611  CA  THR   202      94.413  92.609  87.881  1.00  0.00           C  
ATOM   1612  CB  THR   202      95.516  91.817  87.212  1.00  0.00           C  
ATOM   1613  CG2 THR   202      96.108  90.767  88.153  1.00  0.00           C  
ATOM   1614  OG1 THR   202      94.998  91.269  86.048  1.00  0.00           O  
ATOM   1615  C   THR   202      93.950  93.754  87.001  1.00  0.00           C  
ATOM   1616  O   THR   202      94.653  94.752  86.897  1.00  0.00           O  
ATOM   1617  N   GLY   203      92.728  93.706  86.475  1.00  0.00           N  
ATOM   1618  CA  GLY   203      92.095  94.845  85.828  1.00  0.00           C  
ATOM   1619  C   GLY   203      91.778  95.980  86.796  1.00  0.00           C  
ATOM   1620  O   GLY   203      92.047  97.144  86.505  1.00  0.00           O  
ATOM   1621  N   PHE   204      91.279  95.640  87.987  1.00  0.00           N  
ATOM   1622  CA  PHE   204      91.083  96.588  89.079  1.00  0.00           C  
ATOM   1623  CB  PHE   204      90.193  95.957  90.160  1.00  0.00           C  
ATOM   1624  CG  PHE   204      89.902  96.905  91.310  1.00  0.00           C  
ATOM   1625  CD1 PHE   204      90.708  96.882  92.464  1.00  0.00           C  
ATOM   1626  CE1 PHE   204      90.498  97.819  93.491  1.00  0.00           C  
ATOM   1627  CZ  PHE   204      89.475  98.779  93.369  1.00  0.00           C  
ATOM   1628  CE2 PHE   204      88.662  98.796  92.223  1.00  0.00           C  
ATOM   1629  CD2 PHE   204      88.874  97.861  91.194  1.00  0.00           C  
ATOM   1630  C   PHE   204      92.389  97.090  89.693  1.00  0.00           C  
ATOM   1631  O   PHE   204      92.469  98.265  90.028  1.00  0.00           O  
ATOM   1632  N   ILE   205      93.422  96.248  89.823  1.00  0.00           N  
ATOM   1633  CA  ILE   205      94.687  96.661  90.431  1.00  0.00           C  
ATOM   1634  CB  ILE   205      95.511  95.491  91.026  1.00  0.00           C  
ATOM   1635  CG2 ILE   205      96.514  94.868  90.037  1.00  0.00           C  
ATOM   1636  CG1 ILE   205      96.307  95.916  92.280  1.00  0.00           C  
ATOM   1637  CD1 ILE   205      95.438  96.281  93.492  1.00  0.00           C  
ATOM   1638  C   ILE   205      95.500  97.555  89.500  1.00  0.00           C  
ATOM   1639  O   ILE   205      96.013  98.572  89.952  1.00  0.00           O  
ATOM   1640  N   VAL   206      95.560  97.257  88.202  1.00  0.00           N  
ATOM   1641  CA  VAL   206      96.163  98.162  87.224  1.00  0.00           C  
ATOM   1642  CB  VAL   206      96.404  97.465  85.864  1.00  0.00           C  
ATOM   1643  CG1 VAL   206      96.984  98.441  84.831  1.00  0.00           C  
ATOM   1644  CG2 VAL   206      97.426  96.327  86.012  1.00  0.00           C  
ATOM   1645  C   VAL   206      95.337  99.422  87.086  1.00  0.00           C  
ATOM   1646  O   VAL   206      95.899 100.505  87.188  1.00  0.00           O  
ATOM   1647  N   GLY   207      94.011  99.309  86.965  1.00  0.00           N  
ATOM   1648  CA  GLY   207      93.098 100.448  86.975  1.00  0.00           C  
ATOM   1649  C   GLY   207      93.375 101.439  88.104  1.00  0.00           C  
ATOM   1650  O   GLY   207      93.682 102.608  87.862  1.00  0.00           O  
ATOM   1651  N   PHE   208      93.282 100.966  89.345  1.00  0.00           N  
ATOM   1652  CA  PHE   208      93.397 101.783  90.547  1.00  0.00           C  
ATOM   1653  CB  PHE   208      92.896 101.014  91.775  1.00  0.00           C  
ATOM   1654  CG  PHE   208      92.686 101.934  92.963  1.00  0.00           C  
ATOM   1655  CD1 PHE   208      91.486 102.661  93.077  1.00  0.00           C  
ATOM   1656  CE1 PHE   208      91.304 103.567  94.134  1.00  0.00           C  
ATOM   1657  CZ  PHE   208      92.325 103.754  95.080  1.00  0.00           C  
ATOM   1658  CE2 PHE   208      93.527 103.031  94.970  1.00  0.00           C  
ATOM   1659  CD2 PHE   208      93.706 102.118  93.915  1.00  0.00           C  
ATOM   1660  C   PHE   208      94.819 102.318  90.748  1.00  0.00           C  
ATOM   1661  O   PHE   208      95.006 103.522  90.939  1.00  0.00           O  
ATOM   1662  N   THR   209      95.831 101.448  90.650  1.00  0.00           N  
ATOM   1663  CA  THR   209      97.237 101.837  90.858  1.00  0.00           C  
ATOM   1664  CB  THR   209      98.170 100.687  91.273  1.00  0.00           C  
ATOM   1665  CG2 THR   209      97.647  99.876  92.461  1.00  0.00           C  
ATOM   1666  OG1 THR   209      98.445  99.832  90.193  1.00  0.00           O  
ATOM   1667  C   THR   209      97.875 102.595  89.689  1.00  0.00           C  
ATOM   1668  O   THR   209      99.049 102.991  89.739  1.00  0.00           O  
ATOM   1669  N   ARG   210      97.110 102.826  88.623  1.00  0.00           N  
ATOM   1670  CA  ARG   210      97.402 103.852  87.628  1.00  0.00           C  
ATOM   1671  CB  ARG   210      97.167 103.299  86.208  1.00  0.00           C  
ATOM   1672  CG  ARG   210      98.209 102.297  85.700  1.00  0.00           C  
ATOM   1673  CD  ARG   210      99.589 102.949  85.633  1.00  0.00           C  
ATOM   1674  NE  ARG   210     100.250 102.847  86.938  1.00  0.00           N  
ATOM   1675  CZ  ARG   210     101.487 103.146  87.238  1.00  0.00           C  
ATOM   1676  NH1 ARG   210     102.374 103.465  86.339  1.00  0.00           N1+
ATOM   1677  NH2 ARG   210     101.811 103.117  88.496  1.00  0.00           N  
ATOM   1678  C   ARG   210      96.618 105.134  87.835  1.00  0.00           C  
ATOM   1679  O   ARG   210      97.182 106.194  87.574  1.00  0.00           O  
ATOM   1680  N   GLY   211      95.369 105.078  88.293  1.00  0.00           N  
ATOM   1681  CA  GLY   211      94.542 106.269  88.170  1.00  0.00           C  
ATOM   1682  C   GLY   211      93.314 106.380  89.043  1.00  0.00           C  
ATOM   1683  O   GLY   211      92.281 106.759  88.494  1.00  0.00           O  
ATOM   1684  N   TRP   212      93.449 106.203  90.364  1.00  0.00           N  
ATOM   1685  CA  TRP   212      92.386 106.290  91.383  1.00  0.00           C  
ATOM   1686  CB  TRP   212      92.937 106.757  92.740  1.00  0.00           C  
ATOM   1687  CG  TRP   212      93.286 108.206  92.912  1.00  0.00           C  
ATOM   1688  CD1 TRP   212      92.581 109.087  93.657  1.00  0.00           C  
ATOM   1689  NE1 TRP   212      93.217 110.314  93.657  1.00  0.00           N  
ATOM   1690  CE2 TRP   212      94.358 110.290  92.888  1.00  0.00           C  
ATOM   1691  CZ2 TRP   212      95.307 111.270  92.570  1.00  0.00           C  
ATOM   1692  CH2 TRP   212      96.404 110.922  91.762  1.00  0.00           C  
ATOM   1693  CZ3 TRP   212      96.536 109.599  91.297  1.00  0.00           C  
ATOM   1694  CE3 TRP   212      95.573 108.622  91.623  1.00  0.00           C  
ATOM   1695  CD2 TRP   212      94.449 108.946  92.415  1.00  0.00           C  
ATOM   1696  C   TRP   212      91.053 106.952  90.953  1.00  0.00           C  
ATOM   1697  O   TRP   212      90.030 106.279  90.769  1.00  0.00           O  
ATOM   1698  N   LYS   213      91.069 108.261  90.677  1.00  0.00           N  
ATOM   1699  CA  LYS   213      89.899 109.011  90.184  1.00  0.00           C  
ATOM   1700  CB  LYS   213      90.293 110.479  89.907  1.00  0.00           C  
ATOM   1701  CG  LYS   213      90.849 111.293  91.085  1.00  0.00           C  
ATOM   1702  CD  LYS   213      91.547 112.573  90.587  1.00  0.00           C  
ATOM   1703  CE  LYS   213      92.893 112.219  89.946  1.00  0.00           C  
ATOM   1704  NZ  LYS   213      93.452 113.310  89.127  1.00  0.00           N1+
ATOM   1705  C   LYS   213      89.299 108.501  88.879  1.00  0.00           C  
ATOM   1706  O   LYS   213      88.093 108.350  88.784  1.00  0.00           O  
ATOM   1707  N   LEU   214      90.113 108.327  87.842  1.00  0.00           N  
ATOM   1708  CA  LEU   214      89.650 107.978  86.499  1.00  0.00           C  
ATOM   1709  CB  LEU   214      90.817 108.227  85.524  1.00  0.00           C  
ATOM   1710  CG  LEU   214      90.523 108.341  84.021  1.00  0.00           C  
ATOM   1711  CD1 LEU   214      90.231 107.003  83.355  1.00  0.00           C  
ATOM   1712  CD2 LEU   214      89.391 109.324  83.724  1.00  0.00           C  
ATOM   1713  C   LEU   214      89.107 106.548  86.466  1.00  0.00           C  
ATOM   1714  O   LEU   214      88.060 106.293  85.871  1.00  0.00           O  
ATOM   1715  N   THR   215      89.742 105.656  87.227  1.00  0.00           N  
ATOM   1716  CA  THR   215      89.183 104.335  87.523  1.00  0.00           C  
ATOM   1717  CB  THR   215      90.036 103.584  88.573  1.00  0.00           C  
ATOM   1718  CG2 THR   215      90.008 102.077  88.358  1.00  0.00           C  
ATOM   1719  OG1 THR   215      91.378 104.006  88.598  1.00  0.00           O  
ATOM   1720  C   THR   215      87.796 104.445  88.118  1.00  0.00           C  
ATOM   1721  O   THR   215      86.901 103.749  87.657  1.00  0.00           O  
ATOM   1722  N   LEU   216      87.598 105.324  89.109  1.00  0.00           N  
ATOM   1723  CA  LEU   216      86.273 105.536  89.692  1.00  0.00           C  
ATOM   1724  CB  LEU   216      86.456 106.380  90.970  1.00  0.00           C  
ATOM   1725  CG  LEU   216      85.186 106.592  91.818  1.00  0.00           C  
ATOM   1726  CD1 LEU   216      84.660 105.282  92.407  1.00  0.00           C  
ATOM   1727  CD2 LEU   216      85.508 107.541  92.975  1.00  0.00           C  
ATOM   1728  C   LEU   216      85.251 106.168  88.736  1.00  0.00           C  
ATOM   1729  O   LEU   216      84.086 105.817  88.817  1.00  0.00           O  
ATOM   1730  N   VAL   217      85.664 107.038  87.810  1.00  0.00           N  
ATOM   1731  CA  VAL   217      84.790 107.574  86.750  1.00  0.00           C  
ATOM   1732  CB  VAL   217      85.514 108.612  85.862  1.00  0.00           C  
ATOM   1733  CG1 VAL   217      84.687 109.039  84.640  1.00  0.00           C  
ATOM   1734  CG2 VAL   217      85.832 109.886  86.652  1.00  0.00           C  
ATOM   1735  C   VAL   217      84.218 106.421  85.914  1.00  0.00           C  
ATOM   1736  O   VAL   217      82.997 106.229  85.802  1.00  0.00           O  
ATOM   1737  N   ILE   218      85.127 105.597  85.380  1.00  0.00           N  
ATOM   1738  CA  ILE   218      84.764 104.430  84.574  1.00  0.00           C  
ATOM   1739  CB  ILE   218      86.022 103.661  84.110  1.00  0.00           C  
ATOM   1740  CG2 ILE   218      85.656 102.380  83.328  1.00  0.00           C  
ATOM   1741  CG1 ILE   218      86.949 104.523  83.228  1.00  0.00           C  
ATOM   1742  CD1 ILE   218      88.395 104.037  83.347  1.00  0.00           C  
ATOM   1743  C   ILE   218      83.864 103.481  85.367  1.00  0.00           C  
ATOM   1744  O   ILE   218      82.858 103.016  84.840  1.00  0.00           O  
ATOM   1745  N   LEU   219      84.203 103.185  86.621  1.00  0.00           N  
ATOM   1746  CA  LEU   219      83.447 102.285  87.494  1.00  0.00           C  
ATOM   1747  CB  LEU   219      84.342 101.801  88.652  1.00  0.00           C  
ATOM   1748  CG  LEU   219      85.456 100.820  88.235  1.00  0.00           C  
ATOM   1749  CD1 LEU   219      86.319 100.492  89.456  1.00  0.00           C  
ATOM   1750  CD2 LEU   219      84.902  99.510  87.667  1.00  0.00           C  
ATOM   1751  C   LEU   219      82.133 102.875  88.031  1.00  0.00           C  
ATOM   1752  O   LEU   219      81.344 102.134  88.614  1.00  0.00           O  
ATOM   1753  N   ALA   220      81.861 104.161  87.809  1.00  0.00           N  
ATOM   1754  CA  ALA   220      80.536 104.742  87.954  1.00  0.00           C  
ATOM   1755  CB  ALA   220      80.658 106.241  88.249  1.00  0.00           C  
ATOM   1756  C   ALA   220      79.683 104.462  86.693  1.00  0.00           C  
ATOM   1757  O   ALA   220      78.551 103.940  86.760  1.00  0.00           O  
ATOM   1758  N   ILE   221      80.245 104.746  85.504  1.00  0.00           N  
ATOM   1759  CA  ILE   221      79.451 104.506  84.282  1.00  0.00           C  
ATOM   1760  CB  ILE   221      79.958 105.230  83.007  1.00  0.00           C  
ATOM   1761  CG2 ILE   221      78.714 105.626  82.184  1.00  0.00           C  
ATOM   1762  CG1 ILE   221      80.844 106.465  83.290  1.00  0.00           C  
ATOM   1763  CD1 ILE   221      81.149 107.351  82.076  1.00  0.00           C  
ATOM   1764  C   ILE   221      79.175 103.005  84.009  1.00  0.00           C  
ATOM   1765  O   ILE   221      78.111 102.611  83.518  1.00  0.00           O  
ATOM   1766  N   SER   222      80.116 102.144  84.392  1.00  0.00           N  
ATOM   1767  CA  SER   222      80.070 100.694  84.214  1.00  0.00           C  
ATOM   1768  CB  SER   222      81.343 100.027  84.753  1.00  0.00           C  
ATOM   1769  OG  SER   222      82.473 100.362  83.980  1.00  0.00           O  
ATOM   1770  C   SER   222      78.863  99.982  84.832  1.00  0.00           C  
ATOM   1771  O   SER   222      78.274  99.153  84.147  1.00  0.00           O  
ATOM   1772  N   PRO   223      78.438 100.244  86.078  1.00  0.00           N  
ATOM   1773  CD  PRO   223      79.163 100.870  87.162  1.00  0.00           C  
ATOM   1774  CG  PRO   223      78.140 101.112  88.271  1.00  0.00           C  
ATOM   1775  CB  PRO   223      77.166  99.954  88.088  1.00  0.00           C  
ATOM   1776  CA  PRO   223      77.193  99.684  86.579  1.00  0.00           C  
ATOM   1777  C   PRO   223      75.955 100.217  85.863  1.00  0.00           C  
ATOM   1778  O   PRO   223      75.007  99.444  85.732  1.00  0.00           O  
ATOM   1779  N   VAL   224      75.957 101.450  85.321  1.00  0.00           N  
ATOM   1780  CA  VAL   224      74.840 101.823  84.405  1.00  0.00           C  
ATOM   1781  CB  VAL   224      74.920 103.304  83.960  1.00  0.00           C  
ATOM   1782  CG1 VAL   224      73.598 103.765  83.334  1.00  0.00           C  
ATOM   1783  CG2 VAL   224      75.220 104.264  85.117  1.00  0.00           C  
ATOM   1784  C   VAL   224      74.776 100.916  83.171  1.00  0.00           C  
ATOM   1785  O   VAL   224      73.708 100.448  82.754  1.00  0.00           O  
ATOM   1786  N   LEU   225      75.952 100.609  82.623  1.00  0.00           N  
ATOM   1787  CA  LEU   225      76.089  99.682  81.502  1.00  0.00           C  
ATOM   1788  CB  LEU   225      77.570  99.614  81.113  1.00  0.00           C  
ATOM   1789  CG  LEU   225      77.812 100.236  79.753  1.00  0.00           C  
ATOM   1790  CD1 LEU   225      77.484 101.716  79.814  1.00  0.00           C  
ATOM   1791  CD2 LEU   225      79.275 100.008  79.415  1.00  0.00           C  
ATOM   1792  C   LEU   225      75.597  98.270  81.789  1.00  0.00           C  
ATOM   1793  O   LEU   225      74.761  97.747  81.056  1.00  0.00           O  
ATOM   1794  N   GLY   226      76.106  97.658  82.851  1.00  0.00           N  
ATOM   1795  CA  GLY   226      75.758  96.294  83.197  1.00  0.00           C  
ATOM   1796  C   GLY   226      74.299  96.143  83.593  1.00  0.00           C  
ATOM   1797  O   GLY   226      73.683  95.125  83.288  1.00  0.00           O  
ATOM   1798  N   LEU   227      73.719  97.193  84.186  1.00  0.00           N  
ATOM   1799  CA  LEU   227      72.281  97.294  84.366  1.00  0.00           C  
ATOM   1800  CB  LEU   227      71.983  98.550  85.217  1.00  0.00           C  
ATOM   1801  CG  LEU   227      70.535  98.815  85.675  1.00  0.00           C  
ATOM   1802  CD1 LEU   227      69.603  99.312  84.565  1.00  0.00           C  
ATOM   1803  CD2 LEU   227      69.902  97.594  86.347  1.00  0.00           C  
ATOM   1804  C   LEU   227      71.519  97.271  83.041  1.00  0.00           C  
ATOM   1805  O   LEU   227      70.581  96.483  82.907  1.00  0.00           O  
ATOM   1806  N   SER   228      71.915  98.085  82.057  1.00  0.00           N  
ATOM   1807  CA  SER   228      71.243  98.057  80.750  1.00  0.00           C  
ATOM   1808  CB  SER   228      71.686  99.224  79.856  1.00  0.00           C  
ATOM   1809  OG  SER   228      73.014  99.123  79.389  1.00  0.00           O  
ATOM   1810  C   SER   228      71.326  96.692  80.068  1.00  0.00           C  
ATOM   1811  O   SER   228      70.299  96.129  79.685  1.00  0.00           O  
ATOM   1812  N   ALA   229      72.518  96.094  80.011  1.00  0.00           N  
ATOM   1813  CA  ALA   229      72.707  94.763  79.454  1.00  0.00           C  
ATOM   1814  CB  ALA   229      74.199  94.408  79.544  1.00  0.00           C  
ATOM   1815  C   ALA   229      71.815  93.712  80.132  1.00  0.00           C  
ATOM   1816  O   ALA   229      71.080  92.974  79.468  1.00  0.00           O  
ATOM   1817  N   ALA   230      71.822  93.683  81.465  1.00  0.00           N  
ATOM   1818  CA  ALA   230      71.002  92.763  82.234  1.00  0.00           C  
ATOM   1819  CB  ALA   230      71.372  92.899  83.717  1.00  0.00           C  
ATOM   1820  C   ALA   230      69.498  92.951  82.025  1.00  0.00           C  
ATOM   1821  O   ALA   230      68.759  91.961  82.001  1.00  0.00           O  
ATOM   1822  N   VAL   231      69.023  94.193  81.891  1.00  0.00           N  
ATOM   1823  CA  VAL   231      67.593  94.442  81.737  1.00  0.00           C  
ATOM   1824  CB  VAL   231      67.160  95.849  82.208  1.00  0.00           C  
ATOM   1825  CG1 VAL   231      67.299  96.971  81.174  1.00  0.00           C  
ATOM   1826  CG2 VAL   231      65.696  95.815  82.668  1.00  0.00           C  
ATOM   1827  C   VAL   231      67.067  94.060  80.365  1.00  0.00           C  
ATOM   1828  O   VAL   231      66.057  93.363  80.262  1.00  0.00           O  
ATOM   1829  N   TRP   232      67.813  94.399  79.323  1.00  0.00           N  
ATOM   1830  CA  TRP   232      67.522  93.979  77.957  1.00  0.00           C  
ATOM   1831  CB  TRP   232      68.622  94.627  77.095  1.00  0.00           C  
ATOM   1832  CG  TRP   232      68.615  96.136  76.962  1.00  0.00           C  
ATOM   1833  CD1 TRP   232      69.737  96.889  76.919  1.00  0.00           C  
ATOM   1834  NE1 TRP   232      69.430  98.218  76.731  1.00  0.00           N  
ATOM   1835  CE2 TRP   232      68.071  98.405  76.652  1.00  0.00           C  
ATOM   1836  CZ2 TRP   232      67.287  99.552  76.459  1.00  0.00           C  
ATOM   1837  CH2 TRP   232      65.890  99.430  76.442  1.00  0.00           C  
ATOM   1838  CZ3 TRP   232      65.298  98.166  76.611  1.00  0.00           C  
ATOM   1839  CE3 TRP   232      66.097  97.018  76.791  1.00  0.00           C  
ATOM   1840  CD2 TRP   232      67.510  97.098  76.818  1.00  0.00           C  
ATOM   1841  C   TRP   232      67.495  92.462  77.795  1.00  0.00           C  
ATOM   1842  O   TRP   232      66.514  91.879  77.313  1.00  0.00           O  
ATOM   1843  N   ALA   233      68.542  91.817  78.299  1.00  0.00           N  
ATOM   1844  CA  ALA   233      68.622  90.372  78.400  1.00  0.00           C  
ATOM   1845  CB  ALA   233      69.908  90.100  79.199  1.00  0.00           C  
ATOM   1846  C   ALA   233      67.406  89.743  79.077  1.00  0.00           C  
ATOM   1847  O   ALA   233      66.836  88.780  78.564  1.00  0.00           O  
ATOM   1848  N   LYS   234      66.970  90.297  80.213  1.00  0.00           N  
ATOM   1849  CA  LYS   234      65.778  89.789  80.897  1.00  0.00           C  
ATOM   1850  CB  LYS   234      65.590  90.509  82.244  1.00  0.00           C  
ATOM   1851  CG  LYS   234      66.606  90.057  83.306  1.00  0.00           C  
ATOM   1852  CD  LYS   234      66.680  91.070  84.462  1.00  0.00           C  
ATOM   1853  CE  LYS   234      67.900  90.845  85.363  1.00  0.00           C  
ATOM   1854  NZ  LYS   234      67.835  89.554  86.090  1.00  0.00           N1+
ATOM   1855  C   LYS   234      64.506  89.891  80.070  1.00  0.00           C  
ATOM   1856  O   LYS   234      63.748  88.918  79.991  1.00  0.00           O  
ATOM   1857  N   ILE   235      64.288  91.056  79.470  1.00  0.00           N  
ATOM   1858  CA  ILE   235      63.065  91.331  78.721  1.00  0.00           C  
ATOM   1859  CB  ILE   235      62.946  92.839  78.377  1.00  0.00           C  
ATOM   1860  CG2 ILE   235      61.662  93.128  77.572  1.00  0.00           C  
ATOM   1861  CG1 ILE   235      62.884  93.709  79.659  1.00  0.00           C  
ATOM   1862  CD1 ILE   235      63.224  95.186  79.411  1.00  0.00           C  
ATOM   1863  C   ILE   235      62.897  90.391  77.550  1.00  0.00           C  
ATOM   1864  O   ILE   235      61.839  89.781  77.354  1.00  0.00           O  
ATOM   1865  N   LEU   236      63.977  90.215  76.802  1.00  0.00           N  
ATOM   1866  CA  LEU   236      63.893  89.425  75.590  1.00  0.00           C  
ATOM   1867  CB  LEU   236      64.912  89.992  74.618  1.00  0.00           C  
ATOM   1868  CG  LEU   236      64.442  91.333  74.035  1.00  0.00           C  
ATOM   1869  CD1 LEU   236      63.089  91.170  73.338  1.00  0.00           C  
ATOM   1870  CD2 LEU   236      64.340  92.561  74.929  1.00  0.00           C  
ATOM   1871  C   LEU   236      63.956  87.943  75.863  1.00  0.00           C  
ATOM   1872  O   LEU   236      63.244  87.197  75.193  1.00  0.00           O  
ATOM   1873  N   SER   237      64.656  87.533  76.918  1.00  0.00           N  
ATOM   1874  CA  SER   237      64.523  86.176  77.420  1.00  0.00           C  
ATOM   1875  CB  SER   237      65.436  85.968  78.629  1.00  0.00           C  
ATOM   1876  OG  SER   237      65.649  84.597  78.883  1.00  0.00           O  
ATOM   1877  C   SER   237      63.078  85.817  77.727  1.00  0.00           C  
ATOM   1878  O   SER   237      62.575  84.801  77.239  1.00  0.00           O  
ATOM   1879  N   SER   238      62.381  86.709  78.434  1.00  0.00           N  
ATOM   1880  CA  SER   238      60.973  86.511  78.757  1.00  0.00           C  
ATOM   1881  CB  SER   238      60.488  87.630  79.679  1.00  0.00           C  
ATOM   1882  OG  SER   238      59.199  87.329  80.181  1.00  0.00           O  
ATOM   1883  C   SER   238      60.063  86.374  77.545  1.00  0.00           C  
ATOM   1884  O   SER   238      59.234  85.450  77.446  1.00  0.00           O  
ATOM   1885  N   PHE   239      60.254  87.283  76.599  1.00  0.00           N  
ATOM   1886  CA  PHE   239      59.540  87.234  75.343  1.00  0.00           C  
ATOM   1887  CB  PHE   239      59.855  88.514  74.579  1.00  0.00           C  
ATOM   1888  CG  PHE   239      58.965  89.692  74.958  1.00  0.00           C  
ATOM   1889  CD1 PHE   239      59.534  90.905  75.379  1.00  0.00           C  
ATOM   1890  CE1 PHE   239      58.720  91.991  75.751  1.00  0.00           C  
ATOM   1891  CZ  PHE   239      57.322  91.867  75.704  1.00  0.00           C  
ATOM   1892  CE2 PHE   239      56.742  90.660  75.285  1.00  0.00           C  
ATOM   1893  CD2 PHE   239      57.560  89.575  74.915  1.00  0.00           C  
ATOM   1894  C   PHE   239      59.766  85.968  74.534  1.00  0.00           C  
ATOM   1895  O   PHE   239      58.783  85.513  73.938  1.00  0.00           O  
ATOM   1896  N   THR   240      60.972  85.391  74.551  1.00  0.00           N  
ATOM   1897  CA  THR   240      61.246  84.161  73.798  1.00  0.00           C  
ATOM   1898  CB  THR   240      62.542  84.158  72.996  1.00  0.00           C  
ATOM   1899  CG2 THR   240      62.769  82.958  72.080  1.00  0.00           C  
ATOM   1900  OG1 THR   240      62.538  85.271  72.116  1.00  0.00           O  
ATOM   1901  C   THR   240      60.822  82.864  74.460  1.00  0.00           C  
ATOM   1902  O   THR   240      60.326  81.978  73.758  1.00  0.00           O  
ATOM   1903  N   ASP   241      60.707  82.848  75.786  1.00  0.00           N  
ATOM   1904  CA  ASP   241      59.790  81.897  76.441  1.00  0.00           C  
ATOM   1905  CB  ASP   241      59.751  82.183  77.942  1.00  0.00           C  
ATOM   1906  CG  ASP   241      60.414  81.056  78.695  1.00  0.00           C  
ATOM   1907  OD1 ASP   241      59.948  79.898  78.584  1.00  0.00           O  
ATOM   1908  OD2 ASP   241      61.381  81.366  79.416  1.00  0.00           O1-
ATOM   1909  C   ASP   241      58.352  81.968  75.894  1.00  0.00           C  
ATOM   1910  O   ASP   241      57.723  80.962  75.515  1.00  0.00           O  
ATOM   1911  N   LYS   242      57.816  83.198  75.843  1.00  0.00           N  
ATOM   1912  CA  LYS   242      56.427  83.406  75.407  1.00  0.00           C  
ATOM   1913  CB  LYS   242      55.948  84.811  75.830  1.00  0.00           C  
ATOM   1914  CG  LYS   242      55.720  84.777  77.352  1.00  0.00           C  
ATOM   1915  CD  LYS   242      56.126  86.032  78.138  1.00  0.00           C  
ATOM   1916  CE  LYS   242      56.457  85.703  79.609  1.00  0.00           C  
ATOM   1917  NZ  LYS   242      57.540  84.688  79.747  1.00  0.00           N1+
ATOM   1918  C   LYS   242      56.159  83.025  73.939  1.00  0.00           C  
ATOM   1919  O   LYS   242      55.055  82.649  73.533  1.00  0.00           O  
ATOM   1920  N   GLU   243      57.211  83.159  73.142  1.00  0.00           N  
ATOM   1921  CA  GLU   243      57.286  82.784  71.738  1.00  0.00           C  
ATOM   1922  CB  GLU   243      58.573  83.417  71.178  1.00  0.00           C  
ATOM   1923  CG  GLU   243      58.680  83.503  69.652  1.00  0.00           C  
ATOM   1924  CD  GLU   243      59.974  84.203  69.185  1.00  0.00           C  
ATOM   1925  OE1 GLU   243      60.686  84.817  70.021  1.00  0.00           O  
ATOM   1926  OE2 GLU   243      60.212  84.149  67.954  1.00  0.00           O1-
ATOM   1927  C   GLU   243      57.284  81.275  71.561  1.00  0.00           C  
ATOM   1928  O   GLU   243      56.542  80.789  70.703  1.00  0.00           O  
ATOM   1929  N   LEU   244      58.025  80.543  72.410  1.00  0.00           N  
ATOM   1930  CA  LEU   244      57.922  79.093  72.375  1.00  0.00           C  
ATOM   1931  CB  LEU   244      59.025  78.348  73.134  1.00  0.00           C  
ATOM   1932  CG  LEU   244      58.974  76.841  72.769  1.00  0.00           C  
ATOM   1933  CD1 LEU   244      59.341  76.536  71.310  1.00  0.00           C  
ATOM   1934  CD2 LEU   244      59.889  76.049  73.680  1.00  0.00           C  
ATOM   1935  C   LEU   244      56.538  78.581  72.764  1.00  0.00           C  
ATOM   1936  O   LEU   244      56.020  77.749  72.023  1.00  0.00           O  
ATOM   1937  N   LEU   245      55.903  79.053  73.852  1.00  0.00           N  
ATOM   1938  CA  LEU   245      54.529  78.575  74.131  1.00  0.00           C  
ATOM   1939  CB  LEU   245      53.992  79.158  75.448  1.00  0.00           C  
ATOM   1940  CG  LEU   245      52.469  79.011  75.690  1.00  0.00           C  
ATOM   1941  CD1 LEU   245      51.939  77.575  75.641  1.00  0.00           C  
ATOM   1942  CD2 LEU   245      52.106  79.574  77.066  1.00  0.00           C  
ATOM   1943  C   LEU   245      53.564  78.877  72.955  1.00  0.00           C  
ATOM   1944  O   LEU   245      52.802  78.010  72.484  1.00  0.00           O  
ATOM   1945  N   ALA   246      53.613  80.119  72.456  1.00  0.00           N  
ATOM   1946  CA  ALA   246      52.710  80.498  71.380  1.00  0.00           C  
ATOM   1947  CB  ALA   246      52.908  81.982  71.064  1.00  0.00           C  
ATOM   1948  C   ALA   246      52.858  79.601  70.116  1.00  0.00           C  
ATOM   1949  O   ALA   246      51.869  79.069  69.566  1.00  0.00           O  
ATOM   1950  N   TYR   247      54.115  79.375  69.699  1.00  0.00           N  
ATOM   1951  CA  TYR   247      54.369  78.397  68.650  1.00  0.00           C  
ATOM   1952  CB  TYR   247      55.841  78.317  68.218  1.00  0.00           C  
ATOM   1953  CG  TYR   247      56.017  77.168  67.235  1.00  0.00           C  
ATOM   1954  CD1 TYR   247      55.238  77.153  66.059  1.00  0.00           C  
ATOM   1955  CE1 TYR   247      55.101  75.968  65.320  1.00  0.00           C  
ATOM   1956  CZ  TYR   247      55.794  74.802  65.711  1.00  0.00           C  
ATOM   1957  OH  TYR   247      55.692  73.688  64.939  1.00  0.00           O  
ATOM   1958  CE2 TYR   247      56.626  74.830  66.849  1.00  0.00           C  
ATOM   1959  CD2 TYR   247      56.722  76.007  67.616  1.00  0.00           C  
ATOM   1960  C   TYR   247      53.844  77.004  69.009  1.00  0.00           C  
ATOM   1961  O   TYR   247      53.174  76.405  68.178  1.00  0.00           O  
ATOM   1962  N   ALA   248      54.092  76.503  70.215  1.00  0.00           N  
ATOM   1963  CA  ALA   248      53.666  75.173  70.627  1.00  0.00           C  
ATOM   1964  CB  ALA   248      54.121  74.921  72.072  1.00  0.00           C  
ATOM   1965  C   ALA   248      52.153  74.935  70.472  1.00  0.00           C  
ATOM   1966  O   ALA   248      51.765  73.819  70.136  1.00  0.00           O  
ATOM   1967  N   LYS   249      51.304  75.971  70.585  1.00  0.00           N  
ATOM   1968  CA  LYS   249      49.898  75.842  70.113  1.00  0.00           C  
ATOM   1969  CB  LYS   249      49.138  77.178  70.256  1.00  0.00           C  
ATOM   1970  CG  LYS   249      49.208  77.878  71.621  1.00  0.00           C  
ATOM   1971  CD  LYS   249      48.361  79.165  71.636  1.00  0.00           C  
ATOM   1972  CE  LYS   249      48.850  80.221  70.625  1.00  0.00           C  
ATOM   1973  NZ  LYS   249      47.931  81.379  70.537  1.00  0.00           N1+
ATOM   1974  C   LYS   249      49.812  75.387  68.646  1.00  0.00           C  
ATOM   1975  O   LYS   249      49.203  74.365  68.290  1.00  0.00           O  
ATOM   1976  N   ALA   250      50.409  76.205  67.769  1.00  0.00           N  
ATOM   1977  CA  ALA   250      50.356  75.931  66.325  1.00  0.00           C  
ATOM   1978  CB  ALA   250      51.016  77.099  65.585  1.00  0.00           C  
ATOM   1979  C   ALA   250      50.979  74.575  65.929  1.00  0.00           C  
ATOM   1980  O   ALA   250      50.499  73.882  65.035  1.00  0.00           O  
ATOM   1981  N   GLY   251      52.026  74.189  66.653  1.00  0.00           N  
ATOM   1982  CA  GLY   251      52.689  72.901  66.562  1.00  0.00           C  
ATOM   1983  C   GLY   251      51.798  71.726  66.931  1.00  0.00           C  
ATOM   1984  O   GLY   251      51.780  70.734  66.214  1.00  0.00           O  
ATOM   1985  N   ALA   252      51.004  71.859  67.994  1.00  0.00           N  
ATOM   1986  CA  ALA   252      50.013  70.849  68.331  1.00  0.00           C  
ATOM   1987  CB  ALA   252      49.345  71.220  69.661  1.00  0.00           C  
ATOM   1988  C   ALA   252      48.998  70.658  67.211  1.00  0.00           C  
ATOM   1989  O   ALA   252      48.751  69.521  66.812  1.00  0.00           O  
ATOM   1990  N   VAL   253      48.475  71.752  66.643  1.00  0.00           N  
ATOM   1991  CA  VAL   253      47.577  71.625  65.470  1.00  0.00           C  
ATOM   1992  CB  VAL   253      47.082  72.995  64.968  1.00  0.00           C  
ATOM   1993  CG1 VAL   253      46.023  72.831  63.873  1.00  0.00           C  
ATOM   1994  CG2 VAL   253      46.431  73.814  66.092  1.00  0.00           C  
ATOM   1995  C   VAL   253      48.238  70.851  64.312  1.00  0.00           C  
ATOM   1996  O   VAL   253      47.632  69.935  63.730  1.00  0.00           O  
ATOM   1997  N   ALA   254      49.496  71.211  64.014  1.00  0.00           N  
ATOM   1998  CA  ALA   254      50.285  70.539  62.993  1.00  0.00           C  
ATOM   1999  CB  ALA   254      51.696  71.134  62.901  1.00  0.00           C  
ATOM   2000  C   ALA   254      50.305  68.991  63.221  1.00  0.00           C  
ATOM   2001  O   ALA   254      49.986  68.170  62.332  1.00  0.00           O  
ATOM   2002  N   GLU   255      50.629  68.613  64.460  1.00  0.00           N  
ATOM   2003  CA  GLU   255      50.759  67.223  64.885  1.00  0.00           C  
ATOM   2004  CB  GLU   255      51.246  67.142  66.346  1.00  0.00           C  
ATOM   2005  CG  GLU   255      51.799  65.741  66.660  1.00  0.00           C  
ATOM   2006  CD  GLU   255      52.414  65.640  68.065  1.00  0.00           C  
ATOM   2007  OE1 GLU   255      53.367  66.409  68.331  1.00  0.00           O  
ATOM   2008  OE2 GLU   255      51.976  64.750  68.830  1.00  0.00           O1-
ATOM   2009  C   GLU   255      49.473  66.382  64.727  1.00  0.00           C  
ATOM   2010  O   GLU   255      49.484  65.250  64.191  1.00  0.00           O  
ATOM   2011  N   GLU   256      48.361  66.978  65.190  1.00  0.00           N  
ATOM   2012  CA  GLU   256      47.046  66.328  65.267  1.00  0.00           C  
ATOM   2013  CB  GLU   256      45.922  67.345  65.546  1.00  0.00           C  
ATOM   2014  CG  GLU   256      45.818  67.844  66.985  1.00  0.00           C  
ATOM   2015  CD  GLU   256      44.500  68.595  67.193  1.00  0.00           C  
ATOM   2016  OE1 GLU   256      44.182  69.539  66.426  1.00  0.00           O  
ATOM   2017  OE2 GLU   256      43.768  68.168  68.115  1.00  0.00           O1-
ATOM   2018  C   GLU   256      46.654  65.623  63.984  1.00  0.00           C  
ATOM   2019  O   GLU   256      46.012  64.569  64.017  1.00  0.00           O  
ATOM   2020  N   VAL   257      47.012  66.232  62.854  1.00  0.00           N  
ATOM   2021  CA  VAL   257      46.642  65.653  61.561  1.00  0.00           C  
ATOM   2022  CB  VAL   257      46.677  66.747  60.463  1.00  0.00           C  
ATOM   2023  CG1 VAL   257      45.959  66.290  59.182  1.00  0.00           C  
ATOM   2024  CG2 VAL   257      46.047  68.082  60.891  1.00  0.00           C  
ATOM   2025  C   VAL   257      47.499  64.499  61.101  1.00  0.00           C  
ATOM   2026  O   VAL   257      46.945  63.462  60.715  1.00  0.00           O  
ATOM   2027  N   LEU   258      48.831  64.675  61.052  1.00  0.00           N  
ATOM   2028  CA  LEU   258      49.648  63.716  60.270  1.00  0.00           C  
ATOM   2029  CB  LEU   258      51.094  64.239  60.132  1.00  0.00           C  
ATOM   2030  CG  LEU   258      51.213  65.656  59.508  1.00  0.00           C  
ATOM   2031  CD1 LEU   258      52.684  66.000  59.264  1.00  0.00           C  
ATOM   2032  CD2 LEU   258      50.476  65.799  58.170  1.00  0.00           C  
ATOM   2033  C   LEU   258      49.487  62.272  60.779  1.00  0.00           C  
ATOM   2034  O   LEU   258      49.461  61.339  59.973  1.00  0.00           O  
ATOM   2035  N   ALA   259      49.188  62.060  62.067  1.00  0.00           N  
ATOM   2036  CA  ALA   259      48.961  60.682  62.540  1.00  0.00           C  
ATOM   2037  CB  ALA   259      48.648  60.754  64.040  1.00  0.00           C  
ATOM   2038  C   ALA   259      47.863  59.871  61.840  1.00  0.00           C  
ATOM   2039  O   ALA   259      48.012  58.671  61.613  1.00  0.00           O  
ATOM   2040  N   ALA   260      46.762  60.524  61.482  1.00  0.00           N  
ATOM   2041  CA  ALA   260      45.581  59.872  60.920  1.00  0.00           C  
ATOM   2042  CB  ALA   260      44.400  60.505  61.669  1.00  0.00           C  
ATOM   2043  C   ALA   260      45.522  60.118  59.409  1.00  0.00           C  
ATOM   2044  O   ALA   260      44.442  60.059  58.800  1.00  0.00           O  
ATOM   2045  N   ILE   261      46.669  60.428  58.783  1.00  0.00           N  
ATOM   2046  CA  ILE   261      46.654  60.888  57.392  1.00  0.00           C  
ATOM   2047  CB  ILE   261      48.087  61.267  56.940  1.00  0.00           C  
ATOM   2048  CG2 ILE   261      48.837  60.112  56.261  1.00  0.00           C  
ATOM   2049  CG1 ILE   261      48.208  62.601  56.172  1.00  0.00           C  
ATOM   2050  CD1 ILE   261      47.478  62.678  54.836  1.00  0.00           C  
ATOM   2051  C   ILE   261      45.947  59.961  56.383  1.00  0.00           C  
ATOM   2052  O   ILE   261      45.373  60.448  55.415  1.00  0.00           O  
ATOM   2053  N   ARG   262      45.887  58.642  56.629  1.00  0.00           N  
ATOM   2054  CA  ARG   262      45.059  57.726  55.819  1.00  0.00           C  
ATOM   2055  CB  ARG   262      45.234  56.259  56.266  1.00  0.00           C  
ATOM   2056  CG  ARG   262      46.337  55.487  55.517  1.00  0.00           C  
ATOM   2057  CD  ARG   262      46.309  54.008  55.950  1.00  0.00           C  
ATOM   2058  NE  ARG   262      47.051  53.110  55.043  1.00  0.00           N  
ATOM   2059  CZ  ARG   262      48.344  52.834  55.061  1.00  0.00           C  
ATOM   2060  NH1 ARG   262      49.194  53.457  55.820  1.00  0.00           N1+
ATOM   2061  NH2 ARG   262      48.807  51.888  54.310  1.00  0.00           N  
ATOM   2062  C   ARG   262      43.575  58.099  55.826  1.00  0.00           C  
ATOM   2063  O   ARG   262      42.980  58.264  54.758  1.00  0.00           O  
ATOM   2064  N   THR   263      42.983  58.268  57.021  1.00  0.00           N  
ATOM   2065  CA  THR   263      41.585  58.708  57.073  1.00  0.00           C  
ATOM   2066  CB  THR   263      40.857  58.554  58.422  1.00  0.00           C  
ATOM   2067  CG2 THR   263      41.340  59.491  59.516  1.00  0.00           C  
ATOM   2068  OG1 THR   263      39.458  58.752  58.283  1.00  0.00           O  
ATOM   2069  C   THR   263      41.436  60.107  56.484  1.00  0.00           C  
ATOM   2070  O   THR   263      40.471  60.338  55.770  1.00  0.00           O  
ATOM   2071  N   VAL   264      42.415  61.000  56.685  1.00  0.00           N  
ATOM   2072  CA  VAL   264      42.337  62.391  56.190  1.00  0.00           C  
ATOM   2073  CB  VAL   264      43.502  63.237  56.753  1.00  0.00           C  
ATOM   2074  CG1 VAL   264      43.515  64.693  56.256  1.00  0.00           C  
ATOM   2075  CG2 VAL   264      43.450  63.311  58.283  1.00  0.00           C  
ATOM   2076  C   VAL   264      42.336  62.546  54.671  1.00  0.00           C  
ATOM   2077  O   VAL   264      41.658  63.444  54.148  1.00  0.00           O  
ATOM   2078  N   ILE   265      43.083  61.670  53.986  1.00  0.00           N  
ATOM   2079  CA  ILE   265      43.035  61.490  52.535  1.00  0.00           C  
ATOM   2080  CB  ILE   265      44.241  60.676  52.000  1.00  0.00           C  
ATOM   2081  CG2 ILE   265      44.050  60.212  50.538  1.00  0.00           C  
ATOM   2082  CG1 ILE   265      45.494  61.578  52.065  1.00  0.00           C  
ATOM   2083  CD1 ILE   265      46.820  60.864  51.787  1.00  0.00           C  
ATOM   2084  C   ILE   265      41.693  60.900  52.120  1.00  0.00           C  
ATOM   2085  O   ILE   265      41.056  61.476  51.240  1.00  0.00           O  
ATOM   2086  N   ALA   266      41.220  59.839  52.782  1.00  0.00           N  
ATOM   2087  CA  ALA   266      39.932  59.244  52.410  1.00  0.00           C  
ATOM   2088  CB  ALA   266      39.693  57.981  53.244  1.00  0.00           C  
ATOM   2089  C   ALA   266      38.752  60.235  52.504  1.00  0.00           C  
ATOM   2090  O   ALA   266      37.834  60.244  51.674  1.00  0.00           O  
ATOM   2091  N   PHE   267      38.801  61.134  53.490  1.00  0.00           N  
ATOM   2092  CA  PHE   267      37.819  62.196  53.679  1.00  0.00           C  
ATOM   2093  CB  PHE   267      37.314  62.271  55.138  1.00  0.00           C  
ATOM   2094  CG  PHE   267      38.186  62.895  56.224  1.00  0.00           C  
ATOM   2095  CD1 PHE   267      38.384  64.292  56.287  1.00  0.00           C  
ATOM   2096  CE1 PHE   267      39.137  64.858  57.332  1.00  0.00           C  
ATOM   2097  CZ  PHE   267      39.667  64.041  58.345  1.00  0.00           C  
ATOM   2098  CE2 PHE   267      39.413  62.659  58.331  1.00  0.00           C  
ATOM   2099  CD2 PHE   267      38.676  62.094  57.275  1.00  0.00           C  
ATOM   2100  C   PHE   267      38.181  63.557  53.050  1.00  0.00           C  
ATOM   2101  O   PHE   267      37.413  64.513  53.150  1.00  0.00           O  
ATOM   2102  N   GLY   268      39.317  63.647  52.363  1.00  0.00           N  
ATOM   2103  CA  GLY   268      39.770  64.822  51.625  1.00  0.00           C  
ATOM   2104  C   GLY   268      39.862  66.146  52.398  1.00  0.00           C  
ATOM   2105  O   GLY   268      39.719  67.206  51.788  1.00  0.00           O  
ATOM   2106  N   GLY   269      40.113  66.152  53.714  1.00  0.00           N  
ATOM   2107  CA  GLY   269      39.962  67.423  54.485  1.00  0.00           C  
ATOM   2108  C   GLY   269      41.175  68.340  54.566  1.00  0.00           C  
ATOM   2109  O   GLY   269      41.224  69.372  55.262  1.00  0.00           O  
ATOM   2110  N   GLN   270      42.144  67.893  53.794  1.00  0.00           N  
ATOM   2111  CA  GLN   270      43.506  68.324  53.730  1.00  0.00           C  
ATOM   2112  CB  GLN   270      44.056  67.729  52.401  1.00  0.00           C  
ATOM   2113  CG  GLN   270      44.046  66.174  52.326  1.00  0.00           C  
ATOM   2114  CD  GLN   270      43.949  65.600  50.901  1.00  0.00           C  
ATOM   2115  OE1 GLN   270      42.890  65.459  50.307  1.00  0.00           O  
ATOM   2116  NE2 GLN   270      45.037  65.241  50.267  1.00  0.00           N  
ATOM   2117  C   GLN   270      43.663  69.854  53.816  1.00  0.00           C  
ATOM   2118  O   GLN   270      44.419  70.395  54.635  1.00  0.00           O  
ATOM   2119  N   LYS   271      42.879  70.551  52.986  1.00  0.00           N  
ATOM   2120  CA  LYS   271      42.912  72.006  52.848  1.00  0.00           C  
ATOM   2121  CB  LYS   271      42.005  72.421  51.671  1.00  0.00           C  
ATOM   2122  CG  LYS   271      42.249  73.875  51.233  1.00  0.00           C  
ATOM   2123  CD  LYS   271      41.116  74.410  50.341  1.00  0.00           C  
ATOM   2124  CE  LYS   271      41.463  75.732  49.638  1.00  0.00           C  
ATOM   2125  NZ  LYS   271      42.013  76.752  50.562  1.00  0.00           N1+
ATOM   2126  C   LYS   271      42.521  72.770  54.117  1.00  0.00           C  
ATOM   2127  O   LYS   271      43.218  73.692  54.544  1.00  0.00           O  
ATOM   2128  N   LYS   272      41.399  72.384  54.730  1.00  0.00           N  
ATOM   2129  CA  LYS   272      40.875  73.059  55.925  1.00  0.00           C  
ATOM   2130  CB  LYS   272      39.579  72.371  56.433  1.00  0.00           C  
ATOM   2131  CG  LYS   272      38.521  71.937  55.406  1.00  0.00           C  
ATOM   2132  CD  LYS   272      37.328  71.200  56.055  1.00  0.00           C  
ATOM   2133  CE  LYS   272      37.724  69.918  56.821  1.00  0.00           C  
ATOM   2134  NZ  LYS   272      36.575  68.988  57.022  1.00  0.00           N1+
ATOM   2135  C   LYS   272      41.875  72.972  57.060  1.00  0.00           C  
ATOM   2136  O   LYS   272      42.143  73.969  57.728  1.00  0.00           O  
ATOM   2137  N   GLU   273      42.436  71.774  57.257  1.00  0.00           N  
ATOM   2138  CA  GLU   273      43.347  71.607  58.394  1.00  0.00           C  
ATOM   2139  CB  GLU   273      43.638  70.114  58.659  1.00  0.00           C  
ATOM   2140  CG  GLU   273      42.428  69.161  58.680  1.00  0.00           C  
ATOM   2141  CD  GLU   273      41.226  69.691  59.472  1.00  0.00           C  
ATOM   2142  OE1 GLU   273      40.150  69.847  58.849  1.00  0.00           O  
ATOM   2143  OE2 GLU   273      41.399  69.992  60.678  1.00  0.00           O1-
ATOM   2144  C   GLU   273      44.669  72.361  58.198  1.00  0.00           C  
ATOM   2145  O   GLU   273      45.138  73.042  59.121  1.00  0.00           O  
ATOM   2146  N   LEU   274      45.193  72.293  56.960  1.00  0.00           N  
ATOM   2147  CA  LEU   274      46.323  73.099  56.497  1.00  0.00           C  
ATOM   2148  CB  LEU   274      46.471  72.850  54.977  1.00  0.00           C  
ATOM   2149  CG  LEU   274      47.400  73.775  54.171  1.00  0.00           C  
ATOM   2150  CD1 LEU   274      48.868  73.518  54.478  1.00  0.00           C  
ATOM   2151  CD2 LEU   274      47.201  73.515  52.676  1.00  0.00           C  
ATOM   2152  C   LEU   274      46.184  74.577  56.843  1.00  0.00           C  
ATOM   2153  O   LEU   274      47.132  75.192  57.344  1.00  0.00           O  
ATOM   2154  N   GLU   275      45.002  75.132  56.604  1.00  0.00           N  
ATOM   2155  CA  GLU   275      44.787  76.564  56.804  1.00  0.00           C  
ATOM   2156  CB  GLU   275      43.816  77.050  55.717  1.00  0.00           C  
ATOM   2157  CG  GLU   275      44.577  77.135  54.372  1.00  0.00           C  
ATOM   2158  CD  GLU   275      43.715  76.863  53.137  1.00  0.00           C  
ATOM   2159  OE1 GLU   275      42.502  77.174  53.128  1.00  0.00           O  
ATOM   2160  OE2 GLU   275      44.243  76.352  52.116  1.00  0.00           O1-
ATOM   2161  C   GLU   275      44.421  76.971  58.242  1.00  0.00           C  
ATOM   2162  O   GLU   275      44.847  78.050  58.664  1.00  0.00           O  
ATOM   2163  N   ARG   276      43.770  76.122  59.068  1.00  0.00           N  
ATOM   2164  CA  ARG   276      43.688  76.422  60.520  1.00  0.00           C  
ATOM   2165  CB  ARG   276      42.670  75.551  61.314  1.00  0.00           C  
ATOM   2166  CG  ARG   276      42.865  74.018  61.427  1.00  0.00           C  
ATOM   2167  CD  ARG   276      42.090  73.407  62.624  1.00  0.00           C  
ATOM   2168  NE  ARG   276      42.063  71.921  62.630  1.00  0.00           N  
ATOM   2169  CZ  ARG   276      42.381  71.062  63.591  1.00  0.00           C  
ATOM   2170  NH1 ARG   276      42.829  71.412  64.764  1.00  0.00           N1+
ATOM   2171  NH2 ARG   276      42.239  69.790  63.370  1.00  0.00           N  
ATOM   2172  C   ARG   276      45.065  76.455  61.193  1.00  0.00           C  
ATOM   2173  O   ARG   276      45.405  77.399  61.935  1.00  0.00           O  
ATOM   2174  N   TYR   277      45.874  75.433  60.894  1.00  0.00           N  
ATOM   2175  CA  TYR   277      47.264  75.387  61.339  1.00  0.00           C  
ATOM   2176  CB  TYR   277      47.964  74.128  60.789  1.00  0.00           C  
ATOM   2177  CG  TYR   277      49.483  74.190  60.806  1.00  0.00           C  
ATOM   2178  CD1 TYR   277      50.172  74.617  61.959  1.00  0.00           C  
ATOM   2179  CE1 TYR   277      51.571  74.768  61.937  1.00  0.00           C  
ATOM   2180  CZ  TYR   277      52.287  74.490  60.756  1.00  0.00           C  
ATOM   2181  OH  TYR   277      53.638  74.626  60.715  1.00  0.00           O  
ATOM   2182  CE2 TYR   277      51.603  74.058  59.601  1.00  0.00           C  
ATOM   2183  CD2 TYR   277      50.206  73.890  59.634  1.00  0.00           C  
ATOM   2184  C   TYR   277      48.006  76.647  60.931  1.00  0.00           C  
ATOM   2185  O   TYR   277      48.504  77.381  61.795  1.00  0.00           O  
ATOM   2186  N   ASN   278      48.035  76.920  59.624  1.00  0.00           N  
ATOM   2187  CA  ASN   278      48.864  78.006  59.141  1.00  0.00           C  
ATOM   2188  CB  ASN   278      49.208  77.865  57.659  1.00  0.00           C  
ATOM   2189  CG  ASN   278      50.295  76.816  57.497  1.00  0.00           C  
ATOM   2190  OD1 ASN   278      51.444  76.993  57.853  1.00  0.00           O  
ATOM   2191  ND2 ASN   278      49.973  75.663  56.976  1.00  0.00           N  
ATOM   2192  C   ASN   278      48.405  79.396  59.598  1.00  0.00           C  
ATOM   2193  O   ASN   278      49.253  80.265  59.826  1.00  0.00           O  
ATOM   2194  N   LYS   279      47.118  79.577  59.914  1.00  0.00           N  
ATOM   2195  CA  LYS   279      46.655  80.765  60.634  1.00  0.00           C  
ATOM   2196  CB  LYS   279      45.109  80.797  60.662  1.00  0.00           C  
ATOM   2197  CG  LYS   279      44.488  81.967  61.468  1.00  0.00           C  
ATOM   2198  CD  LYS   279      44.242  81.697  62.974  1.00  0.00           C  
ATOM   2199  CE  LYS   279      45.019  82.649  63.907  1.00  0.00           C  
ATOM   2200  NZ  LYS   279      44.843  82.310  65.345  1.00  0.00           N1+
ATOM   2201  C   LYS   279      47.226  80.938  62.038  1.00  0.00           C  
ATOM   2202  O   LYS   279      47.777  81.999  62.373  1.00  0.00           O  
ATOM   2203  N   ASN   280      47.056  79.913  62.877  1.00  0.00           N  
ATOM   2204  CA  ASN   280      47.565  79.981  64.258  1.00  0.00           C  
ATOM   2205  CB  ASN   280      47.262  78.641  64.966  1.00  0.00           C  
ATOM   2206  CG  ASN   280      45.817  78.492  65.389  1.00  0.00           C  
ATOM   2207  OD1 ASN   280      45.090  79.461  65.548  1.00  0.00           O  
ATOM   2208  ND2 ASN   280      45.356  77.288  65.623  1.00  0.00           N  
ATOM   2209  C   ASN   280      49.082  80.258  64.305  1.00  0.00           C  
ATOM   2210  O   ASN   280      49.604  81.011  65.141  1.00  0.00           O  
ATOM   2211  N   LEU   281      49.780  79.645  63.354  1.00  0.00           N  
ATOM   2212  CA  LEU   281      51.196  79.841  63.154  1.00  0.00           C  
ATOM   2213  CB  LEU   281      51.614  78.877  62.025  1.00  0.00           C  
ATOM   2214  CG  LEU   281      53.026  79.084  61.452  1.00  0.00           C  
ATOM   2215  CD1 LEU   281      54.100  78.583  62.417  1.00  0.00           C  
ATOM   2216  CD2 LEU   281      53.142  78.344  60.129  1.00  0.00           C  
ATOM   2217  C   LEU   281      51.594  81.267  62.795  1.00  0.00           C  
ATOM   2218  O   LEU   281      52.536  81.811  63.380  1.00  0.00           O  
ATOM   2219  N   GLU   282      50.917  81.838  61.800  1.00  0.00           N  
ATOM   2220  CA  GLU   282      51.191  83.202  61.372  1.00  0.00           C  
ATOM   2221  CB  GLU   282      50.254  83.556  60.196  1.00  0.00           C  
ATOM   2222  CG  GLU   282      50.766  84.611  59.199  1.00  0.00           C  
ATOM   2223  CD  GLU   282      50.842  86.044  59.745  1.00  0.00           C  
ATOM   2224  OE1 GLU   282      49.771  86.662  59.922  1.00  0.00           O  
ATOM   2225  OE2 GLU   282      51.960  86.578  59.963  1.00  0.00           O1-
ATOM   2226  C   GLU   282      51.005  84.180  62.525  1.00  0.00           C  
ATOM   2227  O   GLU   282      51.846  85.057  62.722  1.00  0.00           O  
ATOM   2228  N   GLU   283      49.975  83.957  63.341  1.00  0.00           N  
ATOM   2229  CA  GLU   283      49.809  84.691  64.593  1.00  0.00           C  
ATOM   2230  CB  GLU   283      48.520  84.204  65.294  1.00  0.00           C  
ATOM   2231  CG  GLU   283      48.279  84.682  66.741  1.00  0.00           C  
ATOM   2232  CD  GLU   283      47.769  83.534  67.631  1.00  0.00           C  
ATOM   2233  OE1 GLU   283      46.761  82.890  67.249  1.00  0.00           O  
ATOM   2234  OE2 GLU   283      48.376  83.270  68.695  1.00  0.00           O1-
ATOM   2235  C   GLU   283      51.036  84.651  65.504  1.00  0.00           C  
ATOM   2236  O   GLU   283      51.660  85.684  65.819  1.00  0.00           O  
ATOM   2237  N   ALA   284      51.410  83.437  65.906  1.00  0.00           N  
ATOM   2238  CA  ALA   284      52.465  83.304  66.890  1.00  0.00           C  
ATOM   2239  CB  ALA   284      52.557  81.818  67.264  1.00  0.00           C  
ATOM   2240  C   ALA   284      53.818  83.837  66.428  1.00  0.00           C  
ATOM   2241  O   ALA   284      54.512  84.541  67.162  1.00  0.00           O  
ATOM   2242  N   LYS   285      54.185  83.550  65.179  1.00  0.00           N  
ATOM   2243  CA  LYS   285      55.424  84.060  64.612  1.00  0.00           C  
ATOM   2244  CB  LYS   285      55.922  83.117  63.497  1.00  0.00           C  
ATOM   2245  CG  LYS   285      56.519  81.796  64.021  1.00  0.00           C  
ATOM   2246  CD  LYS   285      58.038  81.847  64.284  1.00  0.00           C  
ATOM   2247  CE  LYS   285      58.451  82.813  65.403  1.00  0.00           C  
ATOM   2248  NZ  LYS   285      59.924  82.890  65.537  1.00  0.00           N1+
ATOM   2249  C   LYS   285      55.352  85.519  64.196  1.00  0.00           C  
ATOM   2250  O   LYS   285      56.397  86.103  63.933  1.00  0.00           O  
ATOM   2251  N   ARG   286      54.175  86.156  64.189  1.00  0.00           N  
ATOM   2252  CA  ARG   286      54.114  87.616  64.213  1.00  0.00           C  
ATOM   2253  CB  ARG   286      52.774  88.180  63.692  1.00  0.00           C  
ATOM   2254  CG  ARG   286      52.654  89.705  63.961  1.00  0.00           C  
ATOM   2255  CD  ARG   286      51.573  90.453  63.172  1.00  0.00           C  
ATOM   2256  NE  ARG   286      50.322  89.681  63.106  1.00  0.00           N  
ATOM   2257  CZ  ARG   286      49.935  88.967  62.067  1.00  0.00           C  
ATOM   2258  NH1 ARG   286      50.420  89.159  60.876  1.00  0.00           N1+
ATOM   2259  NH2 ARG   286      49.060  88.022  62.209  1.00  0.00           N  
ATOM   2260  C   ARG   286      54.432  88.183  65.592  1.00  0.00           C  
ATOM   2261  O   ARG   286      55.201  89.144  65.665  1.00  0.00           O  
ATOM   2262  N   ILE   287      53.931  87.620  66.692  1.00  0.00           N  
ATOM   2263  CA  ILE   287      54.467  88.134  67.965  1.00  0.00           C  
ATOM   2264  CB  ILE   287      53.631  87.751  69.207  1.00  0.00           C  
ATOM   2265  CG2 ILE   287      52.200  88.291  69.045  1.00  0.00           C  
ATOM   2266  CG1 ILE   287      53.622  86.248  69.550  1.00  0.00           C  
ATOM   2267  CD1 ILE   287      53.037  85.938  70.934  1.00  0.00           C  
ATOM   2268  C   ILE   287      55.962  87.841  68.145  1.00  0.00           C  
ATOM   2269  O   ILE   287      56.692  88.652  68.701  1.00  0.00           O  
ATOM   2270  N   GLY   288      56.447  86.742  67.574  1.00  0.00           N  
ATOM   2271  CA  GLY   288      57.868  86.434  67.502  1.00  0.00           C  
ATOM   2272  C   GLY   288      58.713  87.397  66.716  1.00  0.00           C  
ATOM   2273  O   GLY   288      59.723  87.863  67.244  1.00  0.00           O  
ATOM   2274  N   ILE   289      58.245  87.805  65.535  1.00  0.00           N  
ATOM   2275  CA  ILE   289      58.890  88.937  64.890  1.00  0.00           C  
ATOM   2276  CB  ILE   289      58.285  89.308  63.501  1.00  0.00           C  
ATOM   2277  CG2 ILE   289      57.065  90.251  63.422  1.00  0.00           C  
ATOM   2278  CG1 ILE   289      59.343  89.927  62.574  1.00  0.00           C  
ATOM   2279  CD1 ILE   289      59.969  91.265  62.966  1.00  0.00           C  
ATOM   2280  C   ILE   289      58.911  90.129  65.828  1.00  0.00           C  
ATOM   2281  O   ILE   289      59.965  90.717  66.006  1.00  0.00           O  
ATOM   2282  N   LYS   290      57.825  90.414  66.557  1.00  0.00           N  
ATOM   2283  CA  LYS   290      57.854  91.517  67.521  1.00  0.00           C  
ATOM   2284  CB  LYS   290      56.452  91.793  68.107  1.00  0.00           C  
ATOM   2285  CG  LYS   290      56.251  93.258  68.557  1.00  0.00           C  
ATOM   2286  CD  LYS   290      56.622  93.554  70.023  1.00  0.00           C  
ATOM   2287  CE  LYS   290      56.795  95.070  70.221  1.00  0.00           C  
ATOM   2288  NZ  LYS   290      57.486  95.397  71.496  1.00  0.00           N1+
ATOM   2289  C   LYS   290      58.938  91.433  68.582  1.00  0.00           C  
ATOM   2290  O   LYS   290      59.487  92.445  69.017  1.00  0.00           O  
ATOM   2291  N   LYS   291      59.298  90.232  68.983  1.00  0.00           N  
ATOM   2292  CA  LYS   291      60.260  90.018  70.061  1.00  0.00           C  
ATOM   2293  CB  LYS   291      59.871  88.693  70.706  1.00  0.00           C  
ATOM   2294  CG  LYS   291      58.446  88.766  71.296  1.00  0.00           C  
ATOM   2295  CD  LYS   291      57.918  87.343  71.428  1.00  0.00           C  
ATOM   2296  CE  LYS   291      56.590  87.315  72.170  1.00  0.00           C  
ATOM   2297  NZ  LYS   291      56.239  85.919  72.506  1.00  0.00           N1+
ATOM   2298  C   LYS   291      61.693  89.968  69.582  1.00  0.00           C  
ATOM   2299  O   LYS   291      62.571  90.430  70.291  1.00  0.00           O  
ATOM   2300  N   ALA   292      61.932  89.501  68.372  1.00  0.00           N  
ATOM   2301  CA  ALA   292      63.197  89.693  67.686  1.00  0.00           C  
ATOM   2302  CB  ALA   292      63.200  88.771  66.460  1.00  0.00           C  
ATOM   2303  C   ALA   292      63.452  91.125  67.272  1.00  0.00           C  
ATOM   2304  O   ALA   292      64.604  91.547  67.304  1.00  0.00           O  
ATOM   2305  N   ILE   293      62.413  91.906  66.966  1.00  0.00           N  
ATOM   2306  CA  ILE   293      62.626  93.334  66.875  1.00  0.00           C  
ATOM   2307  CB  ILE   293      61.583  94.239  66.157  1.00  0.00           C  
ATOM   2308  CG2 ILE   293      61.105  93.614  64.856  1.00  0.00           C  
ATOM   2309  CG1 ILE   293      60.367  94.757  66.961  1.00  0.00           C  
ATOM   2310  CD1 ILE   293      59.582  95.875  66.260  1.00  0.00           C  
ATOM   2311  C   ILE   293      62.976  93.914  68.209  1.00  0.00           C  
ATOM   2312  O   ILE   293      63.950  94.638  68.292  1.00  0.00           O  
ATOM   2313  N   THR   294      62.247  93.552  69.256  1.00  0.00           N  
ATOM   2314  CA  THR   294      62.511  94.103  70.580  1.00  0.00           C  
ATOM   2315  CB  THR   294      61.332  93.826  71.539  1.00  0.00           C  
ATOM   2316  CG2 THR   294      61.425  94.551  72.879  1.00  0.00           C  
ATOM   2317  OG1 THR   294      60.113  94.282  70.974  1.00  0.00           O  
ATOM   2318  C   THR   294      63.890  93.700  71.107  1.00  0.00           C  
ATOM   2319  O   THR   294      64.443  94.399  71.943  1.00  0.00           O  
ATOM   2320  N   ALA   295      64.486  92.621  70.589  1.00  0.00           N  
ATOM   2321  CA  ALA   295      65.779  92.100  71.010  1.00  0.00           C  
ATOM   2322  CB  ALA   295      65.751  90.563  70.912  1.00  0.00           C  
ATOM   2323  C   ALA   295      66.938  92.577  70.179  1.00  0.00           C  
ATOM   2324  O   ALA   295      68.035  92.731  70.693  1.00  0.00           O  
ATOM   2325  N   ASN   296      66.721  92.832  68.902  1.00  0.00           N  
ATOM   2326  CA  ASN   296      67.685  93.592  68.150  1.00  0.00           C  
ATOM   2327  CB  ASN   296      67.337  93.486  66.660  1.00  0.00           C  
ATOM   2328  CG  ASN   296      67.828  92.190  66.032  1.00  0.00           C  
ATOM   2329  OD1 ASN   296      69.012  91.973  65.866  1.00  0.00           O  
ATOM   2330  ND2 ASN   296      66.951  91.283  65.670  1.00  0.00           N  
ATOM   2331  C   ASN   296      67.731  95.060  68.583  1.00  0.00           C  
ATOM   2332  O   ASN   296      68.782  95.690  68.575  1.00  0.00           O  
ATOM   2333  N   ILE   297      66.593  95.578  69.032  1.00  0.00           N  
ATOM   2334  CA  ILE   297      66.465  96.841  69.737  1.00  0.00           C  
ATOM   2335  CB  ILE   297      64.970  97.240  69.877  1.00  0.00           C  
ATOM   2336  CG2 ILE   297      64.698  98.313  70.951  1.00  0.00           C  
ATOM   2337  CG1 ILE   297      64.420  97.721  68.511  1.00  0.00           C  
ATOM   2338  CD1 ILE   297      62.889  97.820  68.460  1.00  0.00           C  
ATOM   2339  C   ILE   297      67.166  96.839  71.061  1.00  0.00           C  
ATOM   2340  O   ILE   297      67.814  97.826  71.357  1.00  0.00           O  
ATOM   2341  N   SER   298      67.080  95.784  71.854  1.00  0.00           N  
ATOM   2342  CA  SER   298      67.685  95.800  73.177  1.00  0.00           C  
ATOM   2343  CB  SER   298      66.878  94.883  74.092  1.00  0.00           C  
ATOM   2344  OG  SER   298      67.194  93.516  73.919  1.00  0.00           O  
ATOM   2345  C   SER   298      69.175  95.467  73.165  1.00  0.00           C  
ATOM   2346  O   SER   298      69.926  96.026  73.957  1.00  0.00           O  
ATOM   2347  N   ILE   299      69.636  94.661  72.205  1.00  0.00           N  
ATOM   2348  CA  ILE   299      71.060  94.448  71.957  1.00  0.00           C  
ATOM   2349  CB  ILE   299      71.351  93.114  71.220  1.00  0.00           C  
ATOM   2350  CG2 ILE   299      71.008  93.179  69.725  1.00  0.00           C  
ATOM   2351  CG1 ILE   299      72.825  92.663  71.298  1.00  0.00           C  
ATOM   2352  CD1 ILE   299      73.338  92.413  72.713  1.00  0.00           C  
ATOM   2353  C   ILE   299      71.756  95.611  71.283  1.00  0.00           C  
ATOM   2354  O   ILE   299      72.848  96.003  71.677  1.00  0.00           O  
ATOM   2355  N   GLY   300      71.085  96.214  70.315  1.00  0.00           N  
ATOM   2356  CA  GLY   300      71.555  97.409  69.666  1.00  0.00           C  
ATOM   2357  C   GLY   300      71.540  98.615  70.591  1.00  0.00           C  
ATOM   2358  O   GLY   300      72.421  99.463  70.498  1.00  0.00           O  
ATOM   2359  N   ALA   301      70.571  98.677  71.503  1.00  0.00           N  
ATOM   2360  CA  ALA   301      70.503  99.676  72.554  1.00  0.00           C  
ATOM   2361  CB  ALA   301      69.093  99.757  73.148  1.00  0.00           C  
ATOM   2362  C   ALA   301      71.506  99.465  73.675  1.00  0.00           C  
ATOM   2363  O   ALA   301      71.948 100.432  74.285  1.00  0.00           O  
ATOM   2364  N   ALA   302      71.870  98.219  73.953  1.00  0.00           N  
ATOM   2365  CA  ALA   302      72.982  97.919  74.828  1.00  0.00           C  
ATOM   2366  CB  ALA   302      73.053  96.408  75.117  1.00  0.00           C  
ATOM   2367  C   ALA   302      74.268  98.409  74.196  1.00  0.00           C  
ATOM   2368  O   ALA   302      74.888  99.289  74.758  1.00  0.00           O  
ATOM   2369  N   PHE   303      74.622  97.918  73.008  1.00  0.00           N  
ATOM   2370  CA  PHE   303      75.851  98.299  72.328  1.00  0.00           C  
ATOM   2371  CB  PHE   303      75.952  97.592  70.966  1.00  0.00           C  
ATOM   2372  CG  PHE   303      77.248  97.905  70.232  1.00  0.00           C  
ATOM   2373  CD1 PHE   303      78.382  97.093  70.417  1.00  0.00           C  
ATOM   2374  CE1 PHE   303      79.606  97.438  69.818  1.00  0.00           C  
ATOM   2375  CZ  PHE   303      79.703  98.585  69.008  1.00  0.00           C  
ATOM   2376  CE2 PHE   303      78.570  99.387  68.806  1.00  0.00           C  
ATOM   2377  CD2 PHE   303      77.350  99.052  69.424  1.00  0.00           C  
ATOM   2378  C   PHE   303      75.965  99.839  72.161  1.00  0.00           C  
ATOM   2379  O   PHE   303      77.001 100.454  72.421  1.00  0.00           O  
ATOM   2380  N   LEU   304      74.839 100.492  71.846  1.00  0.00           N  
ATOM   2381  CA  LEU   304      74.658 101.941  71.915  1.00  0.00           C  
ATOM   2382  CB  LEU   304      73.166 102.279  71.645  1.00  0.00           C  
ATOM   2383  CG  LEU   304      72.530 103.576  72.241  1.00  0.00           C  
ATOM   2384  CD1 LEU   304      72.840 104.833  71.438  1.00  0.00           C  
ATOM   2385  CD2 LEU   304      71.013 103.473  72.434  1.00  0.00           C  
ATOM   2386  C   LEU   304      75.057 102.550  73.236  1.00  0.00           C  
ATOM   2387  O   LEU   304      75.854 103.484  73.275  1.00  0.00           O  
ATOM   2388  N   LEU   305      74.410 102.088  74.303  1.00  0.00           N  
ATOM   2389  CA  LEU   305      74.571 102.660  75.624  1.00  0.00           C  
ATOM   2390  CB  LEU   305      73.474 102.106  76.559  1.00  0.00           C  
ATOM   2391  CG  LEU   305      73.099 102.896  77.830  1.00  0.00           C  
ATOM   2392  CD1 LEU   305      74.065 102.712  78.993  1.00  0.00           C  
ATOM   2393  CD2 LEU   305      72.911 104.393  77.564  1.00  0.00           C  
ATOM   2394  C   LEU   305      76.011 102.448  76.115  1.00  0.00           C  
ATOM   2395  O   LEU   305      76.564 103.247  76.869  1.00  0.00           O  
ATOM   2396  N   ILE   306      76.645 101.396  75.606  1.00  0.00           N  
ATOM   2397  CA  ILE   306      77.984 100.964  75.914  1.00  0.00           C  
ATOM   2398  CB  ILE   306      78.187  99.470  75.548  1.00  0.00           C  
ATOM   2399  CG2 ILE   306      79.681  99.102  75.595  1.00  0.00           C  
ATOM   2400  CG1 ILE   306      77.417  98.530  76.506  1.00  0.00           C  
ATOM   2401  CD1 ILE   306      77.117  97.146  75.917  1.00  0.00           C  
ATOM   2402  C   ILE   306      79.044 101.835  75.296  1.00  0.00           C  
ATOM   2403  O   ILE   306      79.802 102.461  76.040  1.00  0.00           O  
ATOM   2404  N   TYR   307      79.083 101.945  73.971  1.00  0.00           N  
ATOM   2405  CA  TYR   307      80.013 102.871  73.356  1.00  0.00           C  
ATOM   2406  CB  TYR   307      80.067 102.675  71.833  1.00  0.00           C  
ATOM   2407  CG  TYR   307      81.292 103.337  71.225  1.00  0.00           C  
ATOM   2408  CD1 TYR   307      81.178 104.499  70.432  1.00  0.00           C  
ATOM   2409  CE1 TYR   307      82.344 105.159  69.987  1.00  0.00           C  
ATOM   2410  CZ  TYR   307      83.616 104.681  70.352  1.00  0.00           C  
ATOM   2411  OH  TYR   307      84.736 105.367  70.002  1.00  0.00           O  
ATOM   2412  CE2 TYR   307      83.728 103.495  71.105  1.00  0.00           C  
ATOM   2413  CD2 TYR   307      82.568 102.823  71.529  1.00  0.00           C  
ATOM   2414  C   TYR   307      79.688 104.337  73.728  1.00  0.00           C  
ATOM   2415  O   TYR   307      80.552 105.222  73.740  1.00  0.00           O  
ATOM   2416  N   ALA   308      78.447 104.599  74.149  1.00  0.00           N  
ATOM   2417  CA  ALA   308      78.131 105.832  74.838  1.00  0.00           C  
ATOM   2418  CB  ALA   308      76.618 106.038  74.974  1.00  0.00           C  
ATOM   2419  C   ALA   308      78.879 106.023  76.147  1.00  0.00           C  
ATOM   2420  O   ALA   308      79.489 107.071  76.341  1.00  0.00           O  
ATOM   2421  N   SER   309      78.938 105.024  77.025  1.00  0.00           N  
ATOM   2422  CA  SER   309      79.810 105.133  78.194  1.00  0.00           C  
ATOM   2423  CB  SER   309      79.624 104.037  79.212  1.00  0.00           C  
ATOM   2424  OG  SER   309      80.255 102.844  78.813  1.00  0.00           O  
ATOM   2425  C   SER   309      81.294 105.243  77.861  1.00  0.00           C  
ATOM   2426  O   SER   309      82.024 105.943  78.560  1.00  0.00           O  
ATOM   2427  N   TYR   310      81.709 104.593  76.771  1.00  0.00           N  
ATOM   2428  CA  TYR   310      83.046 104.673  76.214  1.00  0.00           C  
ATOM   2429  CB  TYR   310      83.139 103.804  74.948  1.00  0.00           C  
ATOM   2430  CG  TYR   310      84.511 103.448  74.417  1.00  0.00           C  
ATOM   2431  CD1 TYR   310      84.853 102.088  74.277  1.00  0.00           C  
ATOM   2432  CE1 TYR   310      86.087 101.726  73.711  1.00  0.00           C  
ATOM   2433  CZ  TYR   310      86.972 102.723  73.256  1.00  0.00           C  
ATOM   2434  OH  TYR   310      88.142 102.355  72.685  1.00  0.00           O  
ATOM   2435  CE2 TYR   310      86.628 104.084  73.383  1.00  0.00           C  
ATOM   2436  CD2 TYR   310      85.398 104.448  73.962  1.00  0.00           C  
ATOM   2437  C   TYR   310      83.433 106.095  75.985  1.00  0.00           C  
ATOM   2438  O   TYR   310      84.469 106.505  76.510  1.00  0.00           O  
ATOM   2439  N   ALA   311      82.565 106.862  75.312  1.00  0.00           N  
ATOM   2440  CA  ALA   311      82.871 108.256  75.065  1.00  0.00           C  
ATOM   2441  CB  ALA   311      83.614 108.492  73.750  1.00  0.00           C  
ATOM   2442  C   ALA   311      82.348 109.365  75.984  1.00  0.00           C  
ATOM   2443  O   ALA   311      82.818 110.498  75.897  1.00  0.00           O  
ATOM   2444  N   LEU   312      81.595 108.991  77.021  1.00  0.00           N  
ATOM   2445  CA  LEU   312      81.423 109.759  78.260  1.00  0.00           C  
ATOM   2446  CB  LEU   312      80.162 109.262  78.991  1.00  0.00           C  
ATOM   2447  CG  LEU   312      78.849 109.623  78.267  1.00  0.00           C  
ATOM   2448  CD1 LEU   312      77.682 108.791  78.802  1.00  0.00           C  
ATOM   2449  CD2 LEU   312      78.498 111.104  78.428  1.00  0.00           C  
ATOM   2450  C   LEU   312      82.651 109.718  79.170  1.00  0.00           C  
ATOM   2451  O   LEU   312      83.129 110.761  79.620  1.00  0.00           O  
ATOM   2452  N   ALA   313      83.200 108.530  79.402  1.00  0.00           N  
ATOM   2453  CA  ALA   313      84.423 108.374  80.180  1.00  0.00           C  
ATOM   2454  CB  ALA   313      84.602 106.893  80.541  1.00  0.00           C  
ATOM   2455  C   ALA   313      85.646 108.887  79.446  1.00  0.00           C  
ATOM   2456  O   ALA   313      86.500 109.527  80.050  1.00  0.00           O  
ATOM   2457  N   PHE   314      85.731 108.637  78.140  1.00  0.00           N  
ATOM   2458  CA  PHE   314      86.858 109.108  77.358  1.00  0.00           C  
ATOM   2459  CB  PHE   314      87.215 108.077  76.275  1.00  0.00           C  
ATOM   2460  CG  PHE   314      88.703 107.962  75.979  1.00  0.00           C  
ATOM   2461  CD1 PHE   314      89.393 106.792  76.361  1.00  0.00           C  
ATOM   2462  CE1 PHE   314      90.784 106.684  76.170  1.00  0.00           C  
ATOM   2463  CZ  PHE   314      91.496 107.750  75.598  1.00  0.00           C  
ATOM   2464  CE2 PHE   314      90.816 108.920  75.217  1.00  0.00           C  
ATOM   2465  CD2 PHE   314      89.426 109.026  75.402  1.00  0.00           C  
ATOM   2466  C   PHE   314      86.770 110.608  77.065  1.00  0.00           C  
ATOM   2467  O   PHE   314      87.791 111.280  77.181  1.00  0.00           O  
ATOM   2468  N   TRP   315      85.567 111.192  76.959  1.00  0.00           N  
ATOM   2469  CA  TRP   315      85.409 112.645  77.156  1.00  0.00           C  
ATOM   2470  CB  TRP   315      83.936 113.041  77.067  1.00  0.00           C  
ATOM   2471  CG  TRP   315      83.643 114.478  77.362  1.00  0.00           C  
ATOM   2472  CD1 TRP   315      84.027 115.540  76.616  1.00  0.00           C  
ATOM   2473  NE1 TRP   315      83.559 116.702  77.192  1.00  0.00           N  
ATOM   2474  CE2 TRP   315      82.918 116.457  78.386  1.00  0.00           C  
ATOM   2475  CZ2 TRP   315      82.326 117.290  79.346  1.00  0.00           C  
ATOM   2476  CH2 TRP   315      81.720 116.710  80.475  1.00  0.00           C  
ATOM   2477  CZ3 TRP   315      81.707 115.312  80.625  1.00  0.00           C  
ATOM   2478  CE3 TRP   315      82.311 114.482  79.656  1.00  0.00           C  
ATOM   2479  CD2 TRP   315      82.935 115.036  78.514  1.00  0.00           C  
ATOM   2480  C   TRP   315      85.964 113.179  78.475  1.00  0.00           C  
ATOM   2481  O   TRP   315      86.867 114.021  78.480  1.00  0.00           O  
ATOM   2482  N   TYR   316      85.428 112.705  79.598  1.00  0.00           N  
ATOM   2483  CA  TYR   316      85.765 113.241  80.915  1.00  0.00           C  
ATOM   2484  CB  TYR   316      84.888 112.503  81.939  1.00  0.00           C  
ATOM   2485  CG  TYR   316      84.944 113.053  83.349  1.00  0.00           C  
ATOM   2486  CD1 TYR   316      83.921 113.906  83.804  1.00  0.00           C  
ATOM   2487  CE1 TYR   316      83.948 114.404  85.118  1.00  0.00           C  
ATOM   2488  CZ  TYR   316      85.011 114.063  85.977  1.00  0.00           C  
ATOM   2489  OH  TYR   316      85.027 114.535  87.250  1.00  0.00           O  
ATOM   2490  CE2 TYR   316      86.047 113.218  85.519  1.00  0.00           C  
ATOM   2491  CD2 TYR   316      86.002 112.700  84.211  1.00  0.00           C  
ATOM   2492  C   TYR   316      87.248 113.079  81.262  1.00  0.00           C  
ATOM   2493  O   TYR   316      87.862 113.919  81.916  1.00  0.00           O  
ATOM   2494  N   GLY   317      87.842 111.997  80.784  1.00  0.00           N  
ATOM   2495  CA  GLY   317      89.231 111.655  80.995  1.00  0.00           C  
ATOM   2496  C   GLY   317      90.206 112.444  80.162  1.00  0.00           C  
ATOM   2497  O   GLY   317      91.217 112.908  80.679  1.00  0.00           O  
ATOM   2498  N   THR   318      89.850 112.686  78.908  1.00  0.00           N  
ATOM   2499  CA  THR   318      90.546 113.670  78.086  1.00  0.00           C  
ATOM   2500  CB  THR   318      89.899 113.689  76.700  1.00  0.00           C  
ATOM   2501  CG2 THR   318      90.609 114.601  75.732  1.00  0.00           C  
ATOM   2502  OG1 THR   318      90.004 112.412  76.133  1.00  0.00           O  
ATOM   2503  C   THR   318      90.517 115.051  78.705  1.00  0.00           C  
ATOM   2504  O   THR   318      91.519 115.756  78.717  1.00  0.00           O  
ATOM   2505  N   THR   319      89.371 115.412  79.276  1.00  0.00           N  
ATOM   2506  CA  THR   319      89.158 116.680  79.964  1.00  0.00           C  
ATOM   2507  CB  THR   319      87.656 116.896  80.195  1.00  0.00           C  
ATOM   2508  CG2 THR   319      87.326 118.262  80.792  1.00  0.00           C  
ATOM   2509  OG1 THR   319      86.993 116.829  78.942  1.00  0.00           O  
ATOM   2510  C   THR   319      89.998 116.830  81.246  1.00  0.00           C  
ATOM   2511  O   THR   319      90.560 117.884  81.541  1.00  0.00           O  
ATOM   2512  N   LEU   320      90.190 115.753  82.001  1.00  0.00           N  
ATOM   2513  CA  LEU   320      91.048 115.754  83.184  1.00  0.00           C  
ATOM   2514  CB  LEU   320      90.688 114.483  83.990  1.00  0.00           C  
ATOM   2515  CG  LEU   320      91.553 114.192  85.235  1.00  0.00           C  
ATOM   2516  CD1 LEU   320      91.441 115.288  86.293  1.00  0.00           C  
ATOM   2517  CD2 LEU   320      91.114 112.859  85.859  1.00  0.00           C  
ATOM   2518  C   LEU   320      92.557 115.793  82.863  1.00  0.00           C  
ATOM   2519  O   LEU   320      93.329 116.584  83.415  1.00  0.00           O  
ATOM   2520  N   VAL   321      92.973 114.946  81.922  1.00  0.00           N  
ATOM   2521  CA  VAL   321      94.345 114.904  81.421  1.00  0.00           C  
ATOM   2522  CB  VAL   321      94.465 113.830  80.313  1.00  0.00           C  
ATOM   2523  CG1 VAL   321      95.714 113.927  79.417  1.00  0.00           C  
ATOM   2524  CG2 VAL   321      94.473 112.433  80.926  1.00  0.00           C  
ATOM   2525  C   VAL   321      94.750 116.242  80.815  1.00  0.00           C  
ATOM   2526  O   VAL   321      95.875 116.687  81.013  1.00  0.00           O  
ATOM   2527  N   LEU   322      93.842 116.907  80.099  1.00  0.00           N  
ATOM   2528  CA  LEU   322      94.119 118.247  79.624  1.00  0.00           C  
ATOM   2529  CB  LEU   322      93.161 118.721  78.517  1.00  0.00           C  
ATOM   2530  CG  LEU   322      91.824 119.416  78.861  1.00  0.00           C  
ATOM   2531  CD1 LEU   322      91.928 120.940  78.971  1.00  0.00           C  
ATOM   2532  CD2 LEU   322      90.739 119.155  77.812  1.00  0.00           C  
ATOM   2533  C   LEU   322      94.163 119.288  80.733  1.00  0.00           C  
ATOM   2534  O   LEU   322      94.946 120.229  80.647  1.00  0.00           O  
ATOM   2535  N   SER   323      93.364 119.090  81.782  1.00  0.00           N  
ATOM   2536  CA  SER   323      93.535 119.823  83.029  1.00  0.00           C  
ATOM   2537  CB  SER   323      92.336 119.580  83.951  1.00  0.00           C  
ATOM   2538  OG  SER   323      92.346 120.505  85.014  1.00  0.00           O  
ATOM   2539  C   SER   323      94.856 119.540  83.754  1.00  0.00           C  
ATOM   2540  O   SER   323      95.131 120.158  84.782  1.00  0.00           O  
ATOM   2541  N   GLY   324      95.673 118.619  83.235  1.00  0.00           N  
ATOM   2542  CA  GLY   324      97.080 118.431  83.591  1.00  0.00           C  
ATOM   2543  C   GLY   324      97.275 117.509  84.790  1.00  0.00           C  
ATOM   2544  O   GLY   324      98.396 117.311  85.248  1.00  0.00           O  
ATOM   2545  N   GLU   325      96.181 116.923  85.275  1.00  0.00           N  
ATOM   2546  CA  GLU   325      96.142 116.088  86.470  1.00  0.00           C  
ATOM   2547  CB  GLU   325      95.449 116.821  87.625  1.00  0.00           C  
ATOM   2548  CG  GLU   325      96.090 116.561  89.007  1.00  0.00           C  
ATOM   2549  CD  GLU   325      95.542 115.308  89.683  1.00  0.00           C  
ATOM   2550  OE1 GLU   325      96.032 114.184  89.408  1.00  0.00           O  
ATOM   2551  OE2 GLU   325      94.510 115.410  90.388  1.00  0.00           O1-
ATOM   2552  C   GLU   325      95.595 114.666  86.123  1.00  0.00           C  
ATOM   2553  O   GLU   325      94.732 114.099  86.772  1.00  0.00           O  
ATOM   2554  N   TYR   326      96.084 114.179  84.967  1.00  0.00           N  
ATOM   2555  CA  TYR   326      96.737 112.882  84.685  1.00  0.00           C  
ATOM   2556  CB  TYR   326      95.741 111.744  84.533  1.00  0.00           C  
ATOM   2557  CG  TYR   326      95.278 111.025  85.800  1.00  0.00           C  
ATOM   2558  CD1 TYR   326      95.714 111.395  87.096  1.00  0.00           C  
ATOM   2559  CE1 TYR   326      95.180 110.768  88.233  1.00  0.00           C  
ATOM   2560  CZ  TYR   326      94.228 109.748  88.080  1.00  0.00           C  
ATOM   2561  OH  TYR   326      93.596 109.231  89.163  1.00  0.00           O  
ATOM   2562  CE2 TYR   326      93.877 109.297  86.798  1.00  0.00           C  
ATOM   2563  CD2 TYR   326      94.387 109.940  85.662  1.00  0.00           C  
ATOM   2564  C   TYR   326      97.538 113.148  83.392  1.00  0.00           C  
ATOM   2565  O   TYR   326      97.377 114.157  82.739  1.00  0.00           O  
ATOM   2566  N   SER   327      98.407 112.200  83.023  1.00  0.00           N  
ATOM   2567  CA  SER   327      99.029 112.229  81.696  1.00  0.00           C  
ATOM   2568  CB  SER   327     100.473 111.682  81.771  1.00  0.00           C  
ATOM   2569  OG  SER   327     101.150 111.794  80.523  1.00  0.00           O  
ATOM   2570  C   SER   327      98.244 111.319  80.724  1.00  0.00           C  
ATOM   2571  O   SER   327      97.460 110.415  81.089  1.00  0.00           O  
ATOM   2572  N   ILE   328      98.542 111.550  79.447  1.00  0.00           N  
ATOM   2573  CA  ILE   328      97.909 110.938  78.292  1.00  0.00           C  
ATOM   2574  CB  ILE   328      98.443 111.562  76.972  1.00  0.00           C  
ATOM   2575  CG2 ILE   328      99.968 111.486  76.760  1.00  0.00           C  
ATOM   2576  CG1 ILE   328      97.678 111.114  75.704  1.00  0.00           C  
ATOM   2577  CD1 ILE   328      97.947 109.720  75.117  1.00  0.00           C  
ATOM   2578  C   ILE   328      97.866 109.408  78.306  1.00  0.00           C  
ATOM   2579  O   ILE   328      96.795 108.766  78.370  1.00  0.00           O  
ATOM   2580  N   GLY   329      99.053 108.820  78.256  1.00  0.00           N  
ATOM   2581  CA  GLY   329      99.144 107.396  78.081  1.00  0.00           C  
ATOM   2582  C   GLY   329      98.522 106.633  79.246  1.00  0.00           C  
ATOM   2583  O   GLY   329      97.897 105.582  79.070  1.00  0.00           O  
ATOM   2584  N   GLN   330      98.600 107.217  80.441  1.00  0.00           N  
ATOM   2585  CA  GLN   330      98.010 106.646  81.644  1.00  0.00           C  
ATOM   2586  CB  GLN   330      98.657 107.265  82.893  1.00  0.00           C  
ATOM   2587  CG  GLN   330     100.207 107.204  82.872  1.00  0.00           C  
ATOM   2588  CD  GLN   330     100.790 105.802  82.644  1.00  0.00           C  
ATOM   2589  OE1 GLN   330     100.746 104.942  83.511  1.00  0.00           O  
ATOM   2590  NE2 GLN   330     101.352 105.512  81.491  1.00  0.00           N  
ATOM   2591  C   GLN   330      96.485 106.627  81.657  1.00  0.00           C  
ATOM   2592  O   GLN   330      95.906 105.617  82.091  1.00  0.00           O  
ATOM   2593  N   VAL   331      95.833 107.643  81.071  1.00  0.00           N  
ATOM   2594  CA  VAL   331      94.381 107.510  80.809  1.00  0.00           C  
ATOM   2595  CB  VAL   331      93.819 108.835  80.227  1.00  0.00           C  
ATOM   2596  CG1 VAL   331      93.330 108.839  78.767  1.00  0.00           C  
ATOM   2597  CG2 VAL   331      92.663 109.324  81.100  1.00  0.00           C  
ATOM   2598  C   VAL   331      94.025 106.296  79.967  1.00  0.00           C  
ATOM   2599  O   VAL   331      93.110 105.554  80.348  1.00  0.00           O  
ATOM   2600  N   LEU   332      94.763 106.058  78.870  1.00  0.00           N  
ATOM   2601  CA  LEU   332      94.511 104.845  78.061  1.00  0.00           C  
ATOM   2602  CB  LEU   332      95.355 104.926  76.770  1.00  0.00           C  
ATOM   2603  CG  LEU   332      95.107 103.885  75.655  1.00  0.00           C  
ATOM   2604  CD1 LEU   332      95.680 102.491  75.927  1.00  0.00           C  
ATOM   2605  CD2 LEU   332      93.628 103.730  75.303  1.00  0.00           C  
ATOM   2606  C   LEU   332      94.757 103.558  78.863  1.00  0.00           C  
ATOM   2607  O   LEU   332      93.898 102.676  78.809  1.00  0.00           O  
ATOM   2608  N   THR   333      95.837 103.459  79.664  1.00  0.00           N  
ATOM   2609  CA  THR   333      96.048 102.242  80.485  1.00  0.00           C  
ATOM   2610  CB  THR   333      97.227 102.228  81.495  1.00  0.00           C  
ATOM   2611  CG2 THR   333      98.577 102.500  80.913  1.00  0.00           C  
ATOM   2612  OG1 THR   333      97.128 103.132  82.570  1.00  0.00           O  
ATOM   2613  C   THR   333      94.870 101.929  81.381  1.00  0.00           C  
ATOM   2614  O   THR   333      94.436 100.780  81.428  1.00  0.00           O  
ATOM   2615  N   VAL   334      94.371 102.932  82.110  1.00  0.00           N  
ATOM   2616  CA  VAL   334      93.365 102.700  83.141  1.00  0.00           C  
ATOM   2617  CB  VAL   334      93.125 103.997  83.956  1.00  0.00           C  
ATOM   2618  CG1 VAL   334      91.957 103.889  84.949  1.00  0.00           C  
ATOM   2619  CG2 VAL   334      94.338 104.422  84.781  1.00  0.00           C  
ATOM   2620  C   VAL   334      92.058 102.330  82.475  1.00  0.00           C  
ATOM   2621  O   VAL   334      91.435 101.347  82.874  1.00  0.00           O  
ATOM   2622  N   PHE   335      91.666 103.099  81.453  1.00  0.00           N  
ATOM   2623  CA  PHE   335      90.457 102.839  80.695  1.00  0.00           C  
ATOM   2624  CB  PHE   335      90.331 103.912  79.601  1.00  0.00           C  
ATOM   2625  CG  PHE   335      89.117 103.742  78.712  1.00  0.00           C  
ATOM   2626  CD1 PHE   335      87.879 104.289  79.096  1.00  0.00           C  
ATOM   2627  CE1 PHE   335      86.741 104.078  78.295  1.00  0.00           C  
ATOM   2628  CZ  PHE   335      86.845 103.317  77.120  1.00  0.00           C  
ATOM   2629  CE2 PHE   335      88.084 102.788  76.723  1.00  0.00           C  
ATOM   2630  CD2 PHE   335      89.223 103.001  77.518  1.00  0.00           C  
ATOM   2631  C   PHE   335      90.409 101.415  80.132  1.00  0.00           C  
ATOM   2632  O   PHE   335      89.489 100.639  80.432  1.00  0.00           O  
ATOM   2633  N   PHE   336      91.446 101.056  79.371  1.00  0.00           N  
ATOM   2634  CA  PHE   336      91.482  99.763  78.717  1.00  0.00           C  
ATOM   2635  CB  PHE   336      92.512  99.729  77.578  1.00  0.00           C  
ATOM   2636  CG  PHE   336      91.877  99.222  76.298  1.00  0.00           C  
ATOM   2637  CD1 PHE   336      91.725  97.839  76.085  1.00  0.00           C  
ATOM   2638  CE1 PHE   336      91.039  97.373  74.949  1.00  0.00           C  
ATOM   2639  CZ  PHE   336      90.495  98.289  74.029  1.00  0.00           C  
ATOM   2640  CE2 PHE   336      90.637  99.672  74.244  1.00  0.00           C  
ATOM   2641  CD2 PHE   336      91.328 100.137  75.378  1.00  0.00           C  
ATOM   2642  C   PHE   336      91.612  98.584  79.695  1.00  0.00           C  
ATOM   2643  O   PHE   336      90.970  97.547  79.520  1.00  0.00           O  
ATOM   2644  N   SER   337      92.378  98.766  80.777  1.00  0.00           N  
ATOM   2645  CA  SER   337      92.528  97.764  81.834  1.00  0.00           C  
ATOM   2646  CB  SER   337      93.549  98.173  82.903  1.00  0.00           C  
ATOM   2647  OG  SER   337      94.856  98.191  82.375  1.00  0.00           O  
ATOM   2648  C   SER   337      91.229  97.446  82.563  1.00  0.00           C  
ATOM   2649  O   SER   337      90.907  96.274  82.776  1.00  0.00           O  
ATOM   2650  N   VAL   338      90.474  98.487  82.937  1.00  0.00           N  
ATOM   2651  CA  VAL   338      89.178  98.317  83.602  1.00  0.00           C  
ATOM   2652  CB  VAL   338      88.646  99.647  84.173  1.00  0.00           C  
ATOM   2653  CG1 VAL   338      87.238  99.505  84.769  1.00  0.00           C  
ATOM   2654  CG2 VAL   338      89.542 100.151  85.311  1.00  0.00           C  
ATOM   2655  C   VAL   338      88.160  97.662  82.680  1.00  0.00           C  
ATOM   2656  O   VAL   338      87.427  96.771  83.117  1.00  0.00           O  
ATOM   2657  N   LEU   339      88.121  98.062  81.405  1.00  0.00           N  
ATOM   2658  CA  LEU   339      87.236  97.440  80.415  1.00  0.00           C  
ATOM   2659  CB  LEU   339      87.430  98.225  79.101  1.00  0.00           C  
ATOM   2660  CG  LEU   339      86.581  97.763  77.904  1.00  0.00           C  
ATOM   2661  CD1 LEU   339      85.086  97.823  78.212  1.00  0.00           C  
ATOM   2662  CD2 LEU   339      86.864  98.666  76.700  1.00  0.00           C  
ATOM   2663  C   LEU   339      87.489  95.935  80.241  1.00  0.00           C  
ATOM   2664  O   LEU   339      86.548  95.130  80.277  1.00  0.00           O  
ATOM   2665  N   ILE   340      88.764  95.554  80.138  1.00  0.00           N  
ATOM   2666  CA  ILE   340      89.174  94.145  80.163  1.00  0.00           C  
ATOM   2667  CB  ILE   340      90.701  94.036  79.901  1.00  0.00           C  
ATOM   2668  CG2 ILE   340      91.274  92.652  80.265  1.00  0.00           C  
ATOM   2669  CG1 ILE   340      90.987  94.360  78.416  1.00  0.00           C  
ATOM   2670  CD1 ILE   340      92.457  94.256  77.999  1.00  0.00           C  
ATOM   2671  C   ILE   340      88.732  93.424  81.448  1.00  0.00           C  
ATOM   2672  O   ILE   340      88.232  92.300  81.390  1.00  0.00           O  
ATOM   2673  N   GLY   341      88.852  94.068  82.612  1.00  0.00           N  
ATOM   2674  CA  GLY   341      88.391  93.488  83.876  1.00  0.00           C  
ATOM   2675  C   GLY   341      86.888  93.151  83.893  1.00  0.00           C  
ATOM   2676  O   GLY   341      86.462  92.025  84.211  1.00  0.00           O  
ATOM   2677  N   ALA   342      86.070  94.122  83.479  1.00  0.00           N  
ATOM   2678  CA  ALA   342      84.628  93.946  83.356  1.00  0.00           C  
ATOM   2679  CB  ALA   342      84.007  95.275  82.911  1.00  0.00           C  
ATOM   2680  C   ALA   342      84.255  92.785  82.408  1.00  0.00           C  
ATOM   2681  O   ALA   342      83.504  91.858  82.782  1.00  0.00           O  
ATOM   2682  N   PHE   343      84.838  92.772  81.194  1.00  0.00           N  
ATOM   2683  CA  PHE   343      84.556  91.656  80.294  1.00  0.00           C  
ATOM   2684  CB  PHE   343      84.845  91.949  78.812  1.00  0.00           C  
ATOM   2685  CG  PHE   343      86.267  91.913  78.280  1.00  0.00           C  
ATOM   2686  CD1 PHE   343      87.018  90.721  78.296  1.00  0.00           C  
ATOM   2687  CE1 PHE   343      88.264  90.658  77.647  1.00  0.00           C  
ATOM   2688  CZ  PHE   343      88.752  91.778  76.956  1.00  0.00           C  
ATOM   2689  CE2 PHE   343      88.001  92.964  76.920  1.00  0.00           C  
ATOM   2690  CD2 PHE   343      86.766  93.034  77.586  1.00  0.00           C  
ATOM   2691  C   PHE   343      85.017  90.293  80.817  1.00  0.00           C  
ATOM   2692  O   PHE   343      84.351  89.275  80.593  1.00  0.00           O  
ATOM   2693  N   SER   344      86.075  90.274  81.633  1.00  0.00           N  
ATOM   2694  CA  SER   344      86.442  89.062  82.341  1.00  0.00           C  
ATOM   2695  CB  SER   344      87.871  89.047  82.843  1.00  0.00           C  
ATOM   2696  OG  SER   344      88.072  89.821  83.999  1.00  0.00           O  
ATOM   2697  C   SER   344      85.430  88.571  83.380  1.00  0.00           C  
ATOM   2698  O   SER   344      85.285  87.355  83.498  1.00  0.00           O  
ATOM   2699  N   VAL   345      84.639  89.440  84.034  1.00  0.00           N  
ATOM   2700  CA  VAL   345      83.440  88.946  84.773  1.00  0.00           C  
ATOM   2701  CB  VAL   345      82.738  90.059  85.577  1.00  0.00           C  
ATOM   2702  CG1 VAL   345      81.596  89.505  86.445  1.00  0.00           C  
ATOM   2703  CG2 VAL   345      83.714  90.773  86.525  1.00  0.00           C  
ATOM   2704  C   VAL   345      82.457  88.216  83.853  1.00  0.00           C  
ATOM   2705  O   VAL   345      82.011  87.104  84.177  1.00  0.00           O  
ATOM   2706  N   GLY   346      82.182  88.776  82.669  1.00  0.00           N  
ATOM   2707  CA  GLY   346      81.301  88.086  81.696  1.00  0.00           C  
ATOM   2708  C   GLY   346      81.783  86.722  81.204  1.00  0.00           C  
ATOM   2709  O   GLY   346      80.951  85.833  81.032  1.00  0.00           O  
ATOM   2710  N   GLN   347      83.093  86.529  81.014  1.00  0.00           N  
ATOM   2711  CA  GLN   347      83.659  85.201  80.701  1.00  0.00           C  
ATOM   2712  CB  GLN   347      85.111  85.378  80.229  1.00  0.00           C  
ATOM   2713  CG  GLN   347      85.746  84.051  79.775  1.00  0.00           C  
ATOM   2714  CD  GLN   347      87.216  84.210  79.425  1.00  0.00           C  
ATOM   2715  OE1 GLN   347      87.607  84.237  78.272  1.00  0.00           O  
ATOM   2716  NE2 GLN   347      88.075  84.346  80.410  1.00  0.00           N  
ATOM   2717  C   GLN   347      83.610  84.228  81.915  1.00  0.00           C  
ATOM   2718  O   GLN   347      83.322  83.017  81.798  1.00  0.00           O  
ATOM   2719  N   ALA   348      83.889  84.774  83.106  1.00  0.00           N  
ATOM   2720  CA  ALA   348      83.862  84.037  84.360  1.00  0.00           C  
ATOM   2721  CB  ALA   348      84.120  84.956  85.564  1.00  0.00           C  
ATOM   2722  C   ALA   348      82.510  83.352  84.569  1.00  0.00           C  
ATOM   2723  O   ALA   348      82.483  82.181  84.956  1.00  0.00           O  
ATOM   2724  N   SER   349      81.407  84.071  84.302  1.00  0.00           N  
ATOM   2725  CA  SER   349      80.067  83.511  84.504  1.00  0.00           C  
ATOM   2726  CB  SER   349      78.959  84.515  84.153  1.00  0.00           C  
ATOM   2727  OG  SER   349      77.665  83.979  84.376  1.00  0.00           O  
ATOM   2728  C   SER   349      79.864  82.122  83.855  1.00  0.00           C  
ATOM   2729  O   SER   349      79.700  81.181  84.629  1.00  0.00           O  
ATOM   2730  N   PRO   350      79.975  81.920  82.516  1.00  0.00           N  
ATOM   2731  CD  PRO   350      80.067  82.949  81.493  1.00  0.00           C  
ATOM   2732  CG  PRO   350      80.047  82.252  80.136  1.00  0.00           C  
ATOM   2733  CB  PRO   350      80.461  80.825  80.452  1.00  0.00           C  
ATOM   2734  CA  PRO   350      79.934  80.597  81.873  1.00  0.00           C  
ATOM   2735  C   PRO   350      80.781  79.510  82.550  1.00  0.00           C  
ATOM   2736  O   PRO   350      80.346  78.357  82.678  1.00  0.00           O  
ATOM   2737  N   SER   351      82.004  79.851  82.981  1.00  0.00           N  
ATOM   2738  CA  SER   351      82.838  78.807  83.613  1.00  0.00           C  
ATOM   2739  CB  SER   351      84.278  79.310  83.738  1.00  0.00           C  
ATOM   2740  OG  SER   351      84.752  79.667  82.454  1.00  0.00           O  
ATOM   2741  C   SER   351      82.328  78.367  84.997  1.00  0.00           C  
ATOM   2742  O   SER   351      82.265  77.172  85.332  1.00  0.00           O  
ATOM   2743  N   ILE   352      81.916  79.344  85.803  1.00  0.00           N  
ATOM   2744  CA  ILE   352      81.374  79.100  87.139  1.00  0.00           C  
ATOM   2745  CB  ILE   352      81.234  80.449  87.893  1.00  0.00           C  
ATOM   2746  CG2 ILE   352      80.537  80.273  89.260  1.00  0.00           C  
ATOM   2747  CG1 ILE   352      82.619  81.107  88.106  1.00  0.00           C  
ATOM   2748  CD1 ILE   352      82.540  82.595  88.485  1.00  0.00           C  
ATOM   2749  C   ILE   352      80.029  78.364  87.066  1.00  0.00           C  
ATOM   2750  O   ILE   352      79.746  77.519  87.916  1.00  0.00           O  
ATOM   2751  N   GLU   353      79.204  78.630  86.050  1.00  0.00           N  
ATOM   2752  CA  GLU   353      77.939  77.919  85.857  1.00  0.00           C  
ATOM   2753  CB  GLU   353      76.907  78.790  85.068  1.00  0.00           C  
ATOM   2754  CG  GLU   353      77.265  79.155  83.616  1.00  0.00           C  
ATOM   2755  CD  GLU   353      76.503  80.354  82.973  1.00  0.00           C  
ATOM   2756  OE1 GLU   353      75.507  80.128  82.246  1.00  0.00           O  
ATOM   2757  OE2 GLU   353      76.967  81.526  83.031  1.00  0.00           O1-
ATOM   2758  C   GLU   353      78.133  76.486  85.345  1.00  0.00           C  
ATOM   2759  O   GLU   353      77.400  75.600  85.804  1.00  0.00           O  
ATOM   2760  N   ALA   354      79.183  76.190  84.557  1.00  0.00           N  
ATOM   2761  CA  ALA   354      79.617  74.786  84.446  1.00  0.00           C  
ATOM   2762  CB  ALA   354      80.836  74.662  83.526  1.00  0.00           C  
ATOM   2763  C   ALA   354      79.837  74.175  85.841  1.00  0.00           C  
ATOM   2764  O   ALA   354      79.122  73.232  86.205  1.00  0.00           O  
ATOM   2765  N   PHE   355      80.761  74.745  86.637  1.00  0.00           N  
ATOM   2766  CA  PHE   355      81.131  74.233  87.980  1.00  0.00           C  
ATOM   2767  CB  PHE   355      82.157  75.225  88.555  1.00  0.00           C  
ATOM   2768  CG  PHE   355      82.512  75.117  90.026  1.00  0.00           C  
ATOM   2769  CD1 PHE   355      83.485  74.200  90.464  1.00  0.00           C  
ATOM   2770  CE1 PHE   355      83.894  74.194  91.809  1.00  0.00           C  
ATOM   2771  CZ  PHE   355      83.337  75.110  92.718  1.00  0.00           C  
ATOM   2772  CE2 PHE   355      82.359  76.024  92.285  1.00  0.00           C  
ATOM   2773  CD2 PHE   355      81.945  76.025  90.942  1.00  0.00           C  
ATOM   2774  C   PHE   355      79.928  73.941  88.892  1.00  0.00           C  
ATOM   2775  O   PHE   355      79.842  72.871  89.504  1.00  0.00           O  
ATOM   2776  N   ALA   356      78.931  74.825  88.886  1.00  0.00           N  
ATOM   2777  CA  ALA   356      77.654  74.615  89.555  1.00  0.00           C  
ATOM   2778  CB  ALA   356      76.826  75.901  89.423  1.00  0.00           C  
ATOM   2779  C   ALA   356      76.874  73.386  89.044  1.00  0.00           C  
ATOM   2780  O   ALA   356      76.442  72.526  89.832  1.00  0.00           O  
ATOM   2781  N   ASN   357      76.687  73.277  87.728  1.00  0.00           N  
ATOM   2782  CA  ASN   357      75.971  72.138  87.154  1.00  0.00           C  
ATOM   2783  CB  ASN   357      75.821  72.350  85.637  1.00  0.00           C  
ATOM   2784  CG  ASN   357      74.688  73.311  85.321  1.00  0.00           C  
ATOM   2785  OD1 ASN   357      73.527  72.954  85.417  1.00  0.00           O  
ATOM   2786  ND2 ASN   357      74.977  74.534  84.959  1.00  0.00           N  
ATOM   2787  C   ASN   357      76.594  70.806  87.501  1.00  0.00           C  
ATOM   2788  O   ASN   357      75.852  69.902  87.903  1.00  0.00           O  
ATOM   2789  N   ALA   358      77.934  70.722  87.472  1.00  0.00           N  
ATOM   2790  CA  ALA   358      78.570  69.475  87.867  1.00  0.00           C  
ATOM   2791  CB  ALA   358      79.383  68.796  86.816  1.00  0.00           C  
ATOM   2792  C   ALA   358      78.756  69.180  89.349  1.00  0.00           C  
ATOM   2793  O   ALA   358      78.720  68.003  89.699  1.00  0.00           O  
ATOM   2794  N   ARG   359      78.701  70.181  90.249  1.00  0.00           N  
ATOM   2795  CA  ARG   359      78.352  69.858  91.654  1.00  0.00           C  
ATOM   2796  CB  ARG   359      78.661  70.972  92.687  1.00  0.00           C  
ATOM   2797  CG  ARG   359      77.757  72.213  92.882  1.00  0.00           C  
ATOM   2798  CD  ARG   359      76.311  72.039  93.420  1.00  0.00           C  
ATOM   2799  NE  ARG   359      75.327  72.321  92.364  1.00  0.00           N  
ATOM   2800  CZ  ARG   359      74.011  72.443  92.390  1.00  0.00           C  
ATOM   2801  NH1 ARG   359      73.258  72.453  93.448  1.00  0.00           N1+
ATOM   2802  NH2 ARG   359      73.389  72.575  91.265  1.00  0.00           N  
ATOM   2803  C   ARG   359      76.968  69.241  91.834  1.00  0.00           C  
ATOM   2804  O   ARG   359      76.821  68.330  92.647  1.00  0.00           O  
ATOM   2805  N   GLY   360      75.964  69.710  91.082  1.00  0.00           N  
ATOM   2806  CA  GLY   360      74.588  69.213  91.268  1.00  0.00           C  
ATOM   2807  C   GLY   360      74.434  67.753  90.800  1.00  0.00           C  
ATOM   2808  O   GLY   360      74.091  66.821  91.552  1.00  0.00           O  
ATOM   2809  N   ALA   361      74.816  67.558  89.538  1.00  0.00           N  
ATOM   2810  CA  ALA   361      74.873  66.248  88.910  1.00  0.00           C  
ATOM   2811  CB  ALA   361      75.510  66.432  87.526  1.00  0.00           C  
ATOM   2812  C   ALA   361      75.668  65.204  89.740  1.00  0.00           C  
ATOM   2813  O   ALA   361      75.194  64.096  90.082  1.00  0.00           O  
ATOM   2814  N   ALA   362      76.885  65.619  90.110  1.00  0.00           N  
ATOM   2815  CA  ALA   362      77.775  64.798  90.899  1.00  0.00           C  
ATOM   2816  CB  ALA   362      79.137  65.466  91.069  1.00  0.00           C  
ATOM   2817  C   ALA   362      77.256  64.510  92.290  1.00  0.00           C  
ATOM   2818  O   ALA   362      77.663  63.498  92.814  1.00  0.00           O  
ATOM   2819  N   TYR   363      76.394  65.314  92.913  1.00  0.00           N  
ATOM   2820  CA  TYR   363      75.742  64.874  94.149  1.00  0.00           C  
ATOM   2821  CB  TYR   363      74.904  66.041  94.731  1.00  0.00           C  
ATOM   2822  CG  TYR   363      73.463  65.720  95.115  1.00  0.00           C  
ATOM   2823  CD1 TYR   363      73.188  64.809  96.156  1.00  0.00           C  
ATOM   2824  CE1 TYR   363      71.859  64.452  96.452  1.00  0.00           C  
ATOM   2825  CZ  TYR   363      70.799  65.016  95.711  1.00  0.00           C  
ATOM   2826  OH  TYR   363      69.516  64.648  95.974  1.00  0.00           O  
ATOM   2827  CE2 TYR   363      71.067  65.961  94.701  1.00  0.00           C  
ATOM   2828  CD2 TYR   363      72.398  66.306  94.404  1.00  0.00           C  
ATOM   2829  C   TYR   363      74.883  63.636  93.955  1.00  0.00           C  
ATOM   2830  O   TYR   363      74.952  62.736  94.798  1.00  0.00           O  
ATOM   2831  N   GLU   364      74.063  63.567  92.893  1.00  0.00           N  
ATOM   2832  CA  GLU   364      73.228  62.354  92.777  1.00  0.00           C  
ATOM   2833  CB  GLU   364      72.076  62.497  91.760  1.00  0.00           C  
ATOM   2834  CG  GLU   364      71.008  63.520  92.195  1.00  0.00           C  
ATOM   2835  CD  GLU   364      69.561  63.096  91.870  1.00  0.00           C  
ATOM   2836  OE1 GLU   364      68.795  62.842  92.835  1.00  0.00           O  
ATOM   2837  OE2 GLU   364      69.149  63.046  90.685  1.00  0.00           O1-
ATOM   2838  C   GLU   364      74.049  61.086  92.514  1.00  0.00           C  
ATOM   2839  O   GLU   364      73.853  60.054  93.184  1.00  0.00           O  
ATOM   2840  N   ILE   365      75.028  61.200  91.607  1.00  0.00           N  
ATOM   2841  CA  ILE   365      76.044  60.136  91.467  1.00  0.00           C  
ATOM   2842  CB  ILE   365      77.133  60.632  90.473  1.00  0.00           C  
ATOM   2843  CG2 ILE   365      78.428  59.798  90.537  1.00  0.00           C  
ATOM   2844  CG1 ILE   365      76.538  60.680  89.052  1.00  0.00           C  
ATOM   2845  CD1 ILE   365      77.535  60.991  87.931  1.00  0.00           C  
ATOM   2846  C   ILE   365      76.677  59.791  92.798  1.00  0.00           C  
ATOM   2847  O   ILE   365      76.624  58.652  93.187  1.00  0.00           O  
ATOM   2848  N   PHE   366      77.270  60.751  93.494  1.00  0.00           N  
ATOM   2849  CA  PHE   366      78.142  60.556  94.651  1.00  0.00           C  
ATOM   2850  CB  PHE   366      78.732  61.933  95.008  1.00  0.00           C  
ATOM   2851  CG  PHE   366      79.733  62.093  96.139  1.00  0.00           C  
ATOM   2852  CD1 PHE   366      81.042  62.513  95.827  1.00  0.00           C  
ATOM   2853  CE1 PHE   366      81.936  62.876  96.844  1.00  0.00           C  
ATOM   2854  CZ  PHE   366      81.531  62.824  98.189  1.00  0.00           C  
ATOM   2855  CE2 PHE   366      80.235  62.382  98.511  1.00  0.00           C  
ATOM   2856  CD2 PHE   366      79.334  62.029  97.488  1.00  0.00           C  
ATOM   2857  C   PHE   366      77.424  59.951  95.837  1.00  0.00           C  
ATOM   2858  O   PHE   366      77.999  59.090  96.513  1.00  0.00           O  
ATOM   2859  N   LYS   367      76.139  60.310  96.031  1.00  0.00           N  
ATOM   2860  CA  LYS   367      75.283  59.478  96.867  1.00  0.00           C  
ATOM   2861  CB  LYS   367      73.884  60.047  97.206  1.00  0.00           C  
ATOM   2862  CG  LYS   367      72.915  60.217  96.035  1.00  0.00           C  
ATOM   2863  CD  LYS   367      71.520  60.722  96.422  1.00  0.00           C  
ATOM   2864  CE  LYS   367      70.755  61.031  95.126  1.00  0.00           C  
ATOM   2865  NZ  LYS   367      69.504  61.800  95.347  1.00  0.00           N1+
ATOM   2866  C   LYS   367      75.322  58.042  96.345  1.00  0.00           C  
ATOM   2867  O   LYS   367      75.930  57.219  97.014  1.00  0.00           O  
ATOM   2868  N   ILE   368      74.844  57.715  95.145  1.00  0.00           N  
ATOM   2869  CA  ILE   368      74.865  56.288  94.737  1.00  0.00           C  
ATOM   2870  CB  ILE   368      73.838  56.024  93.607  1.00  0.00           C  
ATOM   2871  CG2 ILE   368      72.418  56.381  94.076  1.00  0.00           C  
ATOM   2872  CG1 ILE   368      74.197  56.746  92.294  1.00  0.00           C  
ATOM   2873  CD1 ILE   368      73.201  56.545  91.143  1.00  0.00           C  
ATOM   2874  C   ILE   368      76.253  55.659  94.421  1.00  0.00           C  
ATOM   2875  O   ILE   368      76.288  54.510  93.984  1.00  0.00           O  
ATOM   2876  N   ILE   369      77.376  56.349  94.672  1.00  0.00           N  
ATOM   2877  CA  ILE   369      78.708  55.762  94.745  1.00  0.00           C  
ATOM   2878  CB  ILE   369      79.871  56.702  94.310  1.00  0.00           C  
ATOM   2879  CG2 ILE   369      81.211  55.940  94.431  1.00  0.00           C  
ATOM   2880  CG1 ILE   369      79.714  57.200  92.859  1.00  0.00           C  
ATOM   2881  CD1 ILE   369      80.909  57.997  92.306  1.00  0.00           C  
ATOM   2882  C   ILE   369      78.958  55.275  96.164  1.00  0.00           C  
ATOM   2883  O   ILE   369      79.244  54.102  96.402  1.00  0.00           O  
ATOM   2884  N   ASP   370      78.855  56.198  97.114  1.00  0.00           N  
ATOM   2885  CA  ASP   370      79.460  55.980  98.429  1.00  0.00           C  
ATOM   2886  CB  ASP   370      80.484  57.124  98.714  1.00  0.00           C  
ATOM   2887  CG  ASP   370      81.806  57.178  97.913  1.00  0.00           C  
ATOM   2888  OD1 ASP   370      82.347  58.294  97.721  1.00  0.00           O  
ATOM   2889  OD2 ASP   370      82.416  56.128  97.621  1.00  0.00           O1-
ATOM   2890  C   ASP   370      78.362  55.996  99.515  1.00  0.00           C  
ATOM   2891  O   ASP   370      78.659  56.049 100.716  1.00  0.00           O  
ATOM   2892  N   ASN   371      77.084  55.987  99.104  1.00  0.00           N  
ATOM   2893  CA  ASN   371      75.877  56.028  99.934  1.00  0.00           C  
ATOM   2894  CB  ASN   371      74.576  55.615  99.167  1.00  0.00           C  
ATOM   2895  CG  ASN   371      74.569  54.244  98.469  1.00  0.00           C  
ATOM   2896  OD1 ASN   371      75.565  53.760  97.958  1.00  0.00           O  
ATOM   2897  ND2 ASN   371      73.464  53.532  98.487  1.00  0.00           N  
ATOM   2898  C   ASN   371      76.024  55.119 101.145  1.00  0.00           C  
ATOM   2899  O   ASN   371      75.903  55.567 102.286  1.00  0.00           O  
ATOM   2900  N   LYS   372      76.380  53.887 100.791  1.00  0.00           N  
ATOM   2901  CA  LYS   372      76.716  52.670 101.507  1.00  0.00           C  
ATOM   2902  CB  LYS   372      76.419  52.648 103.030  1.00  0.00           C  
ATOM   2903  CG  LYS   372      77.245  53.531 103.992  1.00  0.00           C  
ATOM   2904  CD  LYS   372      78.670  53.931 103.555  1.00  0.00           C  
ATOM   2905  CE  LYS   372      79.070  55.283 104.158  1.00  0.00           C  
ATOM   2906  NZ  LYS   372      78.387  56.390 103.442  1.00  0.00           N1+
ATOM   2907  C   LYS   372      76.027  51.506 100.847  1.00  0.00           C  
ATOM   2908  O   LYS   372      74.869  51.651 100.460  1.00  0.00           O  
ATOM   2909  N   PRO   373      76.696  50.349 100.809  1.00  0.00           N  
ATOM   2910  CD  PRO   373      78.107  50.089 101.052  1.00  0.00           C  
ATOM   2911  CG  PRO   373      78.326  48.637 100.633  1.00  0.00           C  
ATOM   2912  CB  PRO   373      76.978  47.997 100.958  1.00  0.00           C  
ATOM   2913  CA  PRO   373      75.971  49.122 100.676  1.00  0.00           C  
ATOM   2914  C   PRO   373      74.770  49.011 101.582  1.00  0.00           C  
ATOM   2915  O   PRO   373      74.818  49.398 102.753  1.00  0.00           O  
ATOM   2916  N   SER   374      73.721  48.432 101.026  1.00  0.00           N  
ATOM   2917  CA  SER   374      72.607  48.012 101.842  1.00  0.00           C  
ATOM   2918  CB  SER   374      71.355  47.811 100.986  1.00  0.00           C  
ATOM   2919  OG  SER   374      71.269  46.500 100.490  1.00  0.00           O  
ATOM   2920  C   SER   374      72.937  46.805 102.699  1.00  0.00           C  
ATOM   2921  O   SER   374      74.045  46.275 102.690  1.00  0.00           O  
ATOM   2922  N   ILE   375      71.928  46.360 103.427  1.00  0.00           N  
ATOM   2923  CA  ILE   375      72.003  45.147 104.217  1.00  0.00           C  
ATOM   2924  CB  ILE   375      70.936  45.200 105.362  1.00  0.00           C  
ATOM   2925  CG2 ILE   375      71.242  44.193 106.487  1.00  0.00           C  
ATOM   2926  CG1 ILE   375      70.758  46.592 106.005  1.00  0.00           C  
ATOM   2927  CD1 ILE   375      72.022  47.201 106.644  1.00  0.00           C  
ATOM   2928  C   ILE   375      71.908  43.857 103.395  1.00  0.00           C  
ATOM   2929  O   ILE   375      71.888  42.731 103.913  1.00  0.00           O  
ATOM   2930  N   ASP   376      71.922  43.990 102.068  1.00  0.00           N  
ATOM   2931  CA  ASP   376      72.509  42.946 101.256  1.00  0.00           C  
ATOM   2932  CB  ASP   376      71.802  42.844  99.900  1.00  0.00           C  
ATOM   2933  CG  ASP   376      72.088  41.463  99.236  1.00  0.00           C  
ATOM   2934  OD1 ASP   376      72.782  41.485  98.205  1.00  0.00           O  
ATOM   2935  OD2 ASP   376      71.796  40.432  99.859  1.00  0.00           O1-
ATOM   2936  C   ASP   376      74.029  42.997 101.217  1.00  0.00           C  
ATOM   2937  O   ASP   376      74.671  43.171 102.271  1.00  0.00           O  
ATOM   2938  N   SER   377      74.630  42.566 100.136  1.00  0.00           N  
ATOM   2939  CA  SER   377      75.835  41.753 100.250  1.00  0.00           C  
ATOM   2940  CB  SER   377      75.521  40.414 100.936  1.00  0.00           C  
ATOM   2941  OG  SER   377      75.342  40.516 102.355  1.00  0.00           O  
ATOM   2942  C   SER   377      76.414  41.417  98.890  1.00  0.00           C  
ATOM   2943  O   SER   377      76.081  40.438  98.238  1.00  0.00           O  
ATOM   2944  N   TYR   378      77.412  42.208  98.560  1.00  0.00           N  
ATOM   2945  CA  TYR   378      78.492  41.771  97.708  1.00  0.00           C  
ATOM   2946  CB  TYR   378      79.225  43.080  97.356  1.00  0.00           C  
ATOM   2947  CG  TYR   378      80.016  43.008  96.077  1.00  0.00           C  
ATOM   2948  CD1 TYR   378      79.321  43.033  94.857  1.00  0.00           C  
ATOM   2949  CE1 TYR   378      80.039  43.031  93.655  1.00  0.00           C  
ATOM   2950  CZ  TYR   378      81.441  42.886  93.677  1.00  0.00           C  
ATOM   2951  OH  TYR   378      82.150  42.854  92.530  1.00  0.00           O  
ATOM   2952  CE2 TYR   378      82.135  42.842  94.906  1.00  0.00           C  
ATOM   2953  CD2 TYR   378      81.421  42.959  96.109  1.00  0.00           C  
ATOM   2954  C   TYR   378      79.403  40.741  98.378  1.00  0.00           C  
ATOM   2955  O   TYR   378      79.052  40.115  99.380  1.00  0.00           O  
ATOM   2956  N   SER   379      80.624  40.618  97.871  1.00  0.00           N  
ATOM   2957  CA  SER   379      81.749  40.078  98.624  1.00  0.00           C  
ATOM   2958  CB  SER   379      83.081  40.236  97.879  1.00  0.00           C  
ATOM   2959  OG  SER   379      83.194  39.263  96.855  1.00  0.00           O  
ATOM   2960  C   SER   379      81.885  40.564 100.056  1.00  0.00           C  
ATOM   2961  O   SER   379      82.424  41.636 100.312  1.00  0.00           O  
ATOM   2962  N   LYS   380      81.425  39.711 100.976  1.00  0.00           N  
ATOM   2963  CA  LYS   380      81.492  39.865 102.423  1.00  0.00           C  
ATOM   2964  CB  LYS   380      80.322  40.790 102.866  1.00  0.00           C  
ATOM   2965  CG  LYS   380      79.436  40.416 104.074  1.00  0.00           C  
ATOM   2966  CD  LYS   380      78.297  39.426 103.753  1.00  0.00           C  
ATOM   2967  CE  LYS   380      77.298  39.359 104.921  1.00  0.00           C  
ATOM   2968  NZ  LYS   380      76.023  38.682 104.552  1.00  0.00           N1+
ATOM   2969  C   LYS   380      81.502  38.498 103.065  1.00  0.00           C  
ATOM   2970  O   LYS   380      80.899  37.551 102.559  1.00  0.00           O  
ATOM   2971  N   SER   381      82.188  38.401 104.189  1.00  0.00           N  
ATOM   2972  CA  SER   381      82.078  37.256 105.069  1.00  0.00           C  
ATOM   2973  CB  SER   381      83.051  37.426 106.240  1.00  0.00           C  
ATOM   2974  OG  SER   381      82.853  38.695 106.835  1.00  0.00           O  
ATOM   2975  C   SER   381      80.649  37.110 105.608  1.00  0.00           C  
ATOM   2976  O   SER   381      80.169  37.914 106.404  1.00  0.00           O  
ATOM   2977  N   GLY   382      80.004  36.026 105.207  1.00  0.00           N  
ATOM   2978  CA  GLY   382      79.283  35.179 106.154  1.00  0.00           C  
ATOM   2979  C   GLY   382      79.937  33.802 106.137  1.00  0.00           C  
ATOM   2980  O   GLY   382      81.037  33.665 105.588  1.00  0.00           O  
HETATM 2981  N   HIE   383      79.282  32.782 106.690  1.00  0.00           N  
HETATM 2982  CA  HIE   383      79.886  31.447 106.699  1.00  0.00           C  
HETATM 2983  CB  HIE   383      79.146  30.516 107.675  1.00  0.00           C  
HETATM 2984  CG  HIE   383      79.898  29.233 107.971  1.00  0.00           C  
HETATM 2985  ND1 HIE   383      81.271  29.041 107.797  1.00  0.00           N  
HETATM 2986  CE1 HIE   383      81.518  27.763 108.123  1.00  0.00           C  
HETATM 2987  NE2 HIE   383      80.383  27.155 108.507  1.00  0.00           N  
HETATM 2988  CD2 HIE   383      79.352  28.066 108.420  1.00  0.00           C  
HETATM 2989  C   HIE   383      79.992  30.814 105.307  1.00  0.00           C  
HETATM 2990  O   HIE   383      79.091  30.956 104.484  1.00  0.00           O  
ATOM   2991  N   LYS   384      81.043  30.035 105.059  1.00  0.00           N  
ATOM   2992  CA  LYS   384      81.133  29.112 103.922  1.00  0.00           C  
ATOM   2993  CB  LYS   384      82.415  29.390 103.109  1.00  0.00           C  
ATOM   2994  CG  LYS   384      82.530  28.438 101.908  1.00  0.00           C  
ATOM   2995  CD  LYS   384      83.728  28.747 100.999  1.00  0.00           C  
ATOM   2996  CE  LYS   384      83.855  27.664  99.918  1.00  0.00           C  
ATOM   2997  NZ  LYS   384      84.396  26.406 100.484  1.00  0.00           N1+
ATOM   2998  C   LYS   384      81.041  27.671 104.451  1.00  0.00           C  
ATOM   2999  O   LYS   384      82.071  27.060 104.729  1.00  0.00           O  
ATOM   3000  N   PRO   385      79.827  27.144 104.681  1.00  0.00           N  
ATOM   3001  CD  PRO   385      78.538  27.828 104.692  1.00  0.00           C  
ATOM   3002  CG  PRO   385      77.484  26.767 105.006  1.00  0.00           C  
ATOM   3003  CB  PRO   385      78.282  25.716 105.775  1.00  0.00           C  
ATOM   3004  CA  PRO   385      79.670  25.771 105.124  1.00  0.00           C  
ATOM   3005  C   PRO   385      79.781  24.770 103.966  1.00  0.00           C  
ATOM   3006  O   PRO   385      78.849  24.583 103.187  1.00  0.00           O  
ATOM   3007  N   ASP   386      80.914  24.079 103.870  1.00  0.00           N  
ATOM   3008  CA  ASP   386      81.127  23.001 102.895  1.00  0.00           C  
ATOM   3009  CB  ASP   386      82.636  22.775 102.671  1.00  0.00           C  
ATOM   3010  CG  ASP   386      83.258  23.946 101.914  1.00  0.00           C  
ATOM   3011  OD1 ASP   386      83.789  24.870 102.567  1.00  0.00           O  
ATOM   3012  OD2 ASP   386      83.191  24.009 100.663  1.00  0.00           O1-
ATOM   3013  C   ASP   386      80.364  21.693 103.206  1.00  0.00           C  
ATOM   3014  O   ASP   386      80.782  20.616 102.789  1.00  0.00           O  
ATOM   3015  N   ASN   387      79.240  21.749 103.936  1.00  0.00           N  
ATOM   3016  CA  ASN   387      78.407  20.565 104.171  1.00  0.00           C  
ATOM   3017  CB  ASN   387      77.554  20.767 105.441  1.00  0.00           C  
ATOM   3018  CG  ASN   387      76.328  21.623 105.185  1.00  0.00           C  
ATOM   3019  OD1 ASN   387      76.419  22.727 104.679  1.00  0.00           O  
ATOM   3020  ND2 ASN   387      75.150  21.117 105.458  1.00  0.00           N  
ATOM   3021  C   ASN   387      77.535  20.177 102.968  1.00  0.00           C  
ATOM   3022  O   ASN   387      77.285  19.002 102.730  1.00  0.00           O  
ATOM   3023  N   ILE   388      77.100  21.183 102.211  1.00  0.00           N  
ATOM   3024  CA  ILE   388      76.523  21.107 100.870  1.00  0.00           C  
ATOM   3025  CB  ILE   388      77.624  21.295  99.794  1.00  0.00           C  
ATOM   3026  CG2 ILE   388      78.235  22.706  99.928  1.00  0.00           C  
ATOM   3027  CG1 ILE   388      78.698  20.184  99.828  1.00  0.00           C  
ATOM   3028  CD1 ILE   388      79.645  20.201  98.622  1.00  0.00           C  
ATOM   3029  C   ILE   388      75.504  19.996 100.575  1.00  0.00           C  
ATOM   3030  O   ILE   388      75.576  19.385  99.507  1.00  0.00           O  
ATOM   3031  N   LYS   389      74.510  19.777 101.460  1.00  0.00           N  
ATOM   3032  CA  LYS   389      73.594  18.623 101.340  1.00  0.00           C  
ATOM   3033  CB  LYS   389      74.024  17.520 102.334  1.00  0.00           C  
ATOM   3034  CG  LYS   389      73.294  17.515 103.686  1.00  0.00           C  
ATOM   3035  CD  LYS   389      72.200  16.428 103.742  1.00  0.00           C  
ATOM   3036  CE  LYS   389      70.959  16.854 104.527  1.00  0.00           C  
ATOM   3037  NZ  LYS   389      70.193  17.872 103.783  1.00  0.00           N1+
ATOM   3038  C   LYS   389      72.085  18.911 101.288  1.00  0.00           C  
ATOM   3039  O   LYS   389      71.295  18.022 100.982  1.00  0.00           O  
ATOM   3040  N   GLY   390      71.665  20.146 101.516  1.00  0.00           N  
ATOM   3041  CA  GLY   390      70.483  20.712 100.877  1.00  0.00           C  
ATOM   3042  C   GLY   390      69.090  20.366 101.404  1.00  0.00           C  
ATOM   3043  O   GLY   390      68.215  20.059 100.600  1.00  0.00           O  
ATOM   3044  N   ASN   391      68.806  20.462 102.707  1.00  0.00           N  
ATOM   3045  CA  ASN   391      67.421  20.797 103.101  1.00  0.00           C  
ATOM   3046  CB  ASN   391      67.172  20.591 104.614  1.00  0.00           C  
ATOM   3047  CG  ASN   391      67.038  19.153 105.077  1.00  0.00           C  
ATOM   3048  OD1 ASN   391      67.496  18.215 104.452  1.00  0.00           O  
ATOM   3049  ND2 ASN   391      66.416  18.917 106.203  1.00  0.00           N  
ATOM   3050  C   ASN   391      67.141  22.268 102.770  1.00  0.00           C  
ATOM   3051  O   ASN   391      68.057  23.083 102.897  1.00  0.00           O  
ATOM   3052  N   LEU   392      65.891  22.625 102.446  1.00  0.00           N  
ATOM   3053  CA  LEU   392      65.460  24.031 102.448  1.00  0.00           C  
ATOM   3054  CB  LEU   392      65.233  24.645 101.037  1.00  0.00           C  
ATOM   3055  CG  LEU   392      65.800  23.958  99.780  1.00  0.00           C  
ATOM   3056  CD1 LEU   392      65.221  24.596  98.507  1.00  0.00           C  
ATOM   3057  CD2 LEU   392      67.314  24.059  99.663  1.00  0.00           C  
ATOM   3058  C   LEU   392      64.215  24.209 103.304  1.00  0.00           C  
ATOM   3059  O   LEU   392      63.216  23.520 103.106  1.00  0.00           O  
ATOM   3060  N   GLU   393      64.261  25.114 104.280  1.00  0.00           N  
ATOM   3061  CA  GLU   393      63.224  25.179 105.313  1.00  0.00           C  
ATOM   3062  CB  GLU   393      63.709  24.442 106.581  1.00  0.00           C  
ATOM   3063  CG  GLU   393      64.200  23.007 106.267  1.00  0.00           C  
ATOM   3064  CD  GLU   393      64.287  22.065 107.470  1.00  0.00           C  
ATOM   3065  OE1 GLU   393      63.534  22.235 108.454  1.00  0.00           O  
ATOM   3066  OE2 GLU   393      64.970  21.025 107.398  1.00  0.00           O1-
ATOM   3067  C   GLU   393      62.729  26.603 105.572  1.00  0.00           C  
ATOM   3068  O   GLU   393      63.332  27.358 106.336  1.00  0.00           O  
ATOM   3069  N   PHE   394      61.613  26.959 104.919  1.00  0.00           N  
ATOM   3070  CA  PHE   394      60.861  28.187 105.178  1.00  0.00           C  
ATOM   3071  CB  PHE   394      59.941  28.542 103.999  1.00  0.00           C  
ATOM   3072  CG  PHE   394      60.598  28.887 102.673  1.00  0.00           C  
ATOM   3073  CD1 PHE   394      61.039  27.864 101.811  1.00  0.00           C  
ATOM   3074  CE1 PHE   394      61.608  28.182 100.564  1.00  0.00           C  
ATOM   3075  CZ  PHE   394      61.725  29.525 100.169  1.00  0.00           C  
ATOM   3076  CE2 PHE   394      61.277  30.553 101.017  1.00  0.00           C  
ATOM   3077  CD2 PHE   394      60.711  30.234 102.266  1.00  0.00           C  
ATOM   3078  C   PHE   394      59.995  28.032 106.422  1.00  0.00           C  
ATOM   3079  O   PHE   394      59.182  27.106 106.522  1.00  0.00           O  
ATOM   3080  N   ARG   395      60.171  28.970 107.352  1.00  0.00           N  
ATOM   3081  CA  ARG   395      59.652  28.932 108.721  1.00  0.00           C  
ATOM   3082  CB  ARG   395      60.871  28.616 109.643  1.00  0.00           C  
ATOM   3083  CG  ARG   395      61.519  27.210 109.434  1.00  0.00           C  
ATOM   3084  CD  ARG   395      62.998  27.085 109.879  1.00  0.00           C  
ATOM   3085  NE  ARG   395      63.528  25.693 109.758  1.00  0.00           N  
ATOM   3086  CZ  ARG   395      64.748  25.242 110.046  1.00  0.00           C  
ATOM   3087  NH1 ARG   395      65.710  26.035 110.422  1.00  0.00           N1+
ATOM   3088  NH2 ARG   395      65.039  23.972 109.989  1.00  0.00           N  
ATOM   3089  C   ARG   395      59.002  30.308 108.971  1.00  0.00           C  
ATOM   3090  O   ARG   395      59.686  31.334 108.943  1.00  0.00           O  
ATOM   3091  N   ASN   396      57.670  30.311 109.090  1.00  0.00           N  
ATOM   3092  CA  ASN   396      56.770  31.460 109.316  1.00  0.00           C  
ATOM   3093  CB  ASN   396      56.639  31.731 110.839  1.00  0.00           C  
ATOM   3094  CG  ASN   396      57.899  32.253 111.529  1.00  0.00           C  
ATOM   3095  OD1 ASN   396      58.837  31.509 111.776  1.00  0.00           O  
ATOM   3096  ND2 ASN   396      57.962  33.501 111.924  1.00  0.00           N  
ATOM   3097  C   ASN   396      56.996  32.743 108.494  1.00  0.00           C  
ATOM   3098  O   ASN   396      56.602  33.815 108.940  1.00  0.00           O  
ATOM   3099  N   VAL   397      57.581  32.662 107.296  1.00  0.00           N  
ATOM   3100  CA  VAL   397      57.956  33.846 106.502  1.00  0.00           C  
ATOM   3101  CB  VAL   397      58.685  33.453 105.203  1.00  0.00           C  
ATOM   3102  CG1 VAL   397      58.825  34.610 104.200  1.00  0.00           C  
ATOM   3103  CG2 VAL   397      60.089  32.934 105.535  1.00  0.00           C  
ATOM   3104  C   VAL   397      56.765  34.764 106.227  1.00  0.00           C  
ATOM   3105  O   VAL   397      55.826  34.412 105.504  1.00  0.00           O  
HETATM 3106  N   HIE   398      56.854  35.994 106.726  1.00  0.00           N  
HETATM 3107  CA  HIE   398      56.074  37.115 106.205  1.00  0.00           C  
HETATM 3108  CB  HIE   398      55.435  37.961 107.309  1.00  0.00           C  
HETATM 3109  CG  HIE   398      54.446  37.230 108.176  1.00  0.00           C  
HETATM 3110  ND1 HIE   398      53.057  37.334 108.065  1.00  0.00           N  
HETATM 3111  CE1 HIE   398      52.557  36.611 109.083  1.00  0.00           C  
HETATM 3112  NE2 HIE   398      53.550  36.055 109.797  1.00  0.00           N  
HETATM 3113  CD2 HIE   398      54.749  36.437 109.243  1.00  0.00           C  
HETATM 3114  C   HIE   398      56.987  37.993 105.357  1.00  0.00           C  
HETATM 3115  O   HIE   398      58.143  38.269 105.694  1.00  0.00           O  
ATOM   3116  N   PHE   399      56.448  38.467 104.243  1.00  0.00           N  
ATOM   3117  CA  PHE   399      57.180  39.352 103.359  1.00  0.00           C  
ATOM   3118  CB  PHE   399      58.121  38.535 102.459  1.00  0.00           C  
ATOM   3119  CG  PHE   399      58.931  39.383 101.497  1.00  0.00           C  
ATOM   3120  CD1 PHE   399      60.013  40.158 101.955  1.00  0.00           C  
ATOM   3121  CE1 PHE   399      60.704  40.995 101.063  1.00  0.00           C  
ATOM   3122  CZ  PHE   399      60.320  41.060  99.712  1.00  0.00           C  
ATOM   3123  CE2 PHE   399      59.236  40.292  99.255  1.00  0.00           C  
ATOM   3124  CD2 PHE   399      58.544  39.458 100.151  1.00  0.00           C  
ATOM   3125  C   PHE   399      56.242  40.250 102.561  1.00  0.00           C  
ATOM   3126  O   PHE   399      55.089  39.910 102.283  1.00  0.00           O  
ATOM   3127  N   SER   400      56.784  41.404 102.190  1.00  0.00           N  
ATOM   3128  CA  SER   400      56.123  42.476 101.467  1.00  0.00           C  
ATOM   3129  CB  SER   400      55.550  43.461 102.503  1.00  0.00           C  
ATOM   3130  OG  SER   400      54.485  44.254 102.003  1.00  0.00           O  
ATOM   3131  C   SER   400      57.181  43.195 100.632  1.00  0.00           C  
ATOM   3132  O   SER   400      58.172  43.648 101.199  1.00  0.00           O  
ATOM   3133  N   TYR   401      56.995  43.308  99.315  1.00  0.00           N  
ATOM   3134  CA  TYR   401      57.975  43.972  98.442  1.00  0.00           C  
ATOM   3135  CB  TYR   401      57.454  44.047  96.998  1.00  0.00           C  
ATOM   3136  CG  TYR   401      57.253  42.721  96.289  1.00  0.00           C  
ATOM   3137  CD1 TYR   401      58.370  41.954  95.897  1.00  0.00           C  
ATOM   3138  CE1 TYR   401      58.185  40.755  95.177  1.00  0.00           C  
ATOM   3139  CZ  TYR   401      56.884  40.334  94.824  1.00  0.00           C  
ATOM   3140  OH  TYR   401      56.708  39.191  94.107  1.00  0.00           O  
ATOM   3141  CE2 TYR   401      55.768  41.116  95.199  1.00  0.00           C  
ATOM   3142  CD2 TYR   401      55.954  42.301  95.939  1.00  0.00           C  
ATOM   3143  C   TYR   401      58.305  45.399  98.924  1.00  0.00           C  
ATOM   3144  O   TYR   401      57.361  46.165  99.161  1.00  0.00           O  
ATOM   3145  N   PRO   402      59.594  45.800  98.993  1.00  0.00           N  
ATOM   3146  CD  PRO   402      60.769  44.980  98.721  1.00  0.00           C  
ATOM   3147  CG  PRO   402      61.979  45.798  99.174  1.00  0.00           C  
ATOM   3148  CB  PRO   402      61.500  47.241  99.032  1.00  0.00           C  
ATOM   3149  CA  PRO   402      60.010  47.154  99.379  1.00  0.00           C  
ATOM   3150  C   PRO   402      59.195  48.265  98.706  1.00  0.00           C  
ATOM   3151  O   PRO   402      58.743  49.226  99.330  1.00  0.00           O  
ATOM   3152  N   SER   403      58.951  48.066  97.414  1.00  0.00           N  
ATOM   3153  CA  SER   403      58.273  49.003  96.526  1.00  0.00           C  
ATOM   3154  CB  SER   403      58.487  48.488  95.092  1.00  0.00           C  
ATOM   3155  OG  SER   403      58.539  49.552  94.165  1.00  0.00           O  
ATOM   3156  C   SER   403      56.799  49.269  96.821  1.00  0.00           C  
ATOM   3157  O   SER   403      56.262  50.276  96.361  1.00  0.00           O  
ATOM   3158  N   ARG   404      56.130  48.391  97.574  1.00  0.00           N  
ATOM   3159  CA  ARG   404      54.742  48.558  98.020  1.00  0.00           C  
ATOM   3160  CB  ARG   404      53.716  47.939  97.043  1.00  0.00           C  
ATOM   3161  CG  ARG   404      53.572  48.632  95.675  1.00  0.00           C  
ATOM   3162  CD  ARG   404      54.499  48.052  94.593  1.00  0.00           C  
ATOM   3163  NE  ARG   404      55.322  49.093  93.953  1.00  0.00           N  
ATOM   3164  CZ  ARG   404      55.458  49.386  92.676  1.00  0.00           C  
ATOM   3165  NH1 ARG   404      54.667  48.907  91.757  1.00  0.00           N1+
ATOM   3166  NH2 ARG   404      56.424  50.174  92.319  1.00  0.00           N  
ATOM   3167  C   ARG   404      54.581  47.953  99.420  1.00  0.00           C  
ATOM   3168  O   ARG   404      54.019  46.873  99.608  1.00  0.00           O  
ATOM   3169  N   LYS   405      55.057  48.720 100.404  1.00  0.00           N  
ATOM   3170  CA  LYS   405      54.791  48.651 101.860  1.00  0.00           C  
ATOM   3171  CB  LYS   405      55.009  50.057 102.462  1.00  0.00           C  
ATOM   3172  CG  LYS   405      56.209  50.871 101.918  1.00  0.00           C  
ATOM   3173  CD  LYS   405      56.163  52.362 102.302  1.00  0.00           C  
ATOM   3174  CE  LYS   405      54.854  53.094 101.942  1.00  0.00           C  
ATOM   3175  NZ  LYS   405      54.410  52.891 100.539  1.00  0.00           N1+
ATOM   3176  C   LYS   405      53.373  48.218 102.220  1.00  0.00           C  
ATOM   3177  O   LYS   405      53.152  47.610 103.259  1.00  0.00           O  
ATOM   3178  N   GLU   406      52.440  48.563 101.349  1.00  0.00           N  
ATOM   3179  CA  GLU   406      51.025  48.258 101.323  1.00  0.00           C  
ATOM   3180  CB  GLU   406      50.447  48.915 100.050  1.00  0.00           C  
ATOM   3181  CG  GLU   406      50.428  50.460 100.033  1.00  0.00           C  
ATOM   3182  CD  GLU   406      51.794  51.180 100.115  1.00  0.00           C  
ATOM   3183  OE1 GLU   406      52.833  50.693  99.599  1.00  0.00           O  
ATOM   3184  OE2 GLU   406      51.869  52.244 100.759  1.00  0.00           O1-
ATOM   3185  C   GLU   406      50.755  46.744 101.362  1.00  0.00           C  
ATOM   3186  O   GLU   406      50.281  46.199 102.361  1.00  0.00           O  
ATOM   3187  N   VAL   407      51.124  46.019 100.308  1.00  0.00           N  
ATOM   3188  CA  VAL   407      50.601  44.669 100.050  1.00  0.00           C  
ATOM   3189  CB  VAL   407      50.117  44.545  98.585  1.00  0.00           C  
ATOM   3190  CG1 VAL   407      51.158  44.905  97.513  1.00  0.00           C  
ATOM   3191  CG2 VAL   407      49.541  43.153  98.308  1.00  0.00           C  
ATOM   3192  C   VAL   407      51.609  43.597 100.478  1.00  0.00           C  
ATOM   3193  O   VAL   407      52.632  43.363  99.830  1.00  0.00           O  
ATOM   3194  N   LYS   408      51.313  42.933 101.605  1.00  0.00           N  
ATOM   3195  CA  LYS   408      52.012  41.700 101.996  1.00  0.00           C  
ATOM   3196  CB  LYS   408      51.657  41.225 103.421  1.00  0.00           C  
ATOM   3197  CG  LYS   408      52.179  42.129 104.545  1.00  0.00           C  
ATOM   3198  CD  LYS   408      51.205  43.256 104.930  1.00  0.00           C  
ATOM   3199  CE  LYS   408      51.942  44.575 105.169  1.00  0.00           C  
ATOM   3200  NZ  LYS   408      52.436  45.130 103.893  1.00  0.00           N1+
ATOM   3201  C   LYS   408      51.659  40.581 101.019  1.00  0.00           C  
ATOM   3202  O   LYS   408      50.482  40.365 100.712  1.00  0.00           O  
ATOM   3203  N   ILE   409      52.675  39.834 100.595  1.00  0.00           N  
ATOM   3204  CA  ILE   409      52.550  38.746  99.620  1.00  0.00           C  
ATOM   3205  CB  ILE   409      53.044  39.140  98.215  1.00  0.00           C  
ATOM   3206  CG2 ILE   409      52.360  40.409  97.684  1.00  0.00           C  
ATOM   3207  CG1 ILE   409      54.570  39.161  97.990  1.00  0.00           C  
ATOM   3208  CD1 ILE   409      55.344  40.265  98.711  1.00  0.00           C  
ATOM   3209  C   ILE   409      53.164  37.407 100.065  1.00  0.00           C  
ATOM   3210  O   ILE   409      52.955  36.402  99.391  1.00  0.00           O  
ATOM   3211  N   LEU   410      53.811  37.357 101.233  1.00  0.00           N  
ATOM   3212  CA  LEU   410      53.789  36.151 102.076  1.00  0.00           C  
ATOM   3213  CB  LEU   410      55.174  35.474 102.210  1.00  0.00           C  
ATOM   3214  CG  LEU   410      55.733  34.607 101.063  1.00  0.00           C  
ATOM   3215  CD1 LEU   410      54.717  33.640 100.455  1.00  0.00           C  
ATOM   3216  CD2 LEU   410      56.366  35.423  99.941  1.00  0.00           C  
ATOM   3217  C   LEU   410      53.293  36.545 103.465  1.00  0.00           C  
ATOM   3218  O   LEU   410      53.599  37.641 103.936  1.00  0.00           O  
ATOM   3219  N   LYS   411      52.520  35.663 104.097  1.00  0.00           N  
ATOM   3220  CA  LYS   411      51.691  35.981 105.273  1.00  0.00           C  
ATOM   3221  CB  LYS   411      50.260  36.322 104.786  1.00  0.00           C  
ATOM   3222  CG  LYS   411      50.162  37.786 104.308  1.00  0.00           C  
ATOM   3223  CD  LYS   411      49.055  38.065 103.283  1.00  0.00           C  
ATOM   3224  CE  LYS   411      49.425  37.478 101.920  1.00  0.00           C  
ATOM   3225  NZ  LYS   411      48.617  38.062 100.830  1.00  0.00           N1+
ATOM   3226  C   LYS   411      51.760  34.883 106.346  1.00  0.00           C  
ATOM   3227  O   LYS   411      50.745  34.447 106.874  1.00  0.00           O  
ATOM   3228  N   GLY   412      52.974  34.390 106.607  1.00  0.00           N  
ATOM   3229  CA  GLY   412      53.230  33.304 107.557  1.00  0.00           C  
ATOM   3230  C   GLY   412      53.469  31.959 106.872  1.00  0.00           C  
ATOM   3231  O   GLY   412      53.021  30.912 107.340  1.00  0.00           O  
ATOM   3232  N   LEU   413      54.141  31.998 105.724  1.00  0.00           N  
ATOM   3233  CA  LEU   413      54.505  30.854 104.899  1.00  0.00           C  
ATOM   3234  CB  LEU   413      55.218  31.423 103.653  1.00  0.00           C  
ATOM   3235  CG  LEU   413      55.683  30.478 102.525  1.00  0.00           C  
ATOM   3236  CD1 LEU   413      57.012  29.789 102.825  1.00  0.00           C  
ATOM   3237  CD2 LEU   413      54.654  29.418 102.148  1.00  0.00           C  
ATOM   3238  C   LEU   413      55.338  29.842 105.684  1.00  0.00           C  
ATOM   3239  O   LEU   413      56.298  30.172 106.385  1.00  0.00           O  
ATOM   3240  N   ASN   414      54.964  28.578 105.537  1.00  0.00           N  
ATOM   3241  CA  ASN   414      55.590  27.456 106.281  1.00  0.00           C  
ATOM   3242  CB  ASN   414      54.726  27.152 107.521  1.00  0.00           C  
ATOM   3243  CG  ASN   414      55.058  28.041 108.697  1.00  0.00           C  
ATOM   3244  OD1 ASN   414      56.086  27.888 109.329  1.00  0.00           O  
ATOM   3245  ND2 ASN   414      54.226  28.991 109.048  1.00  0.00           N  
ATOM   3246  C   ASN   414      55.721  26.198 105.408  1.00  0.00           C  
ATOM   3247  O   ASN   414      54.730  25.548 105.088  1.00  0.00           O  
ATOM   3248  N   LEU   415      56.946  25.878 104.983  1.00  0.00           N  
ATOM   3249  CA  LEU   415      57.203  24.987 103.847  1.00  0.00           C  
ATOM   3250  CB  LEU   415      56.911  25.832 102.574  1.00  0.00           C  
ATOM   3251  CG  LEU   415      57.021  25.211 101.168  1.00  0.00           C  
ATOM   3252  CD1 LEU   415      58.433  25.292 100.592  1.00  0.00           C  
ATOM   3253  CD2 LEU   415      56.568  23.756 101.116  1.00  0.00           C  
ATOM   3254  C   LEU   415      58.634  24.428 103.887  1.00  0.00           C  
ATOM   3255  O   LEU   415      59.607  25.139 103.641  1.00  0.00           O  
ATOM   3256  N   LYS   416      58.752  23.132 104.180  1.00  0.00           N  
ATOM   3257  CA  LYS   416      60.001  22.372 104.037  1.00  0.00           C  
ATOM   3258  CB  LYS   416      60.106  21.324 105.159  1.00  0.00           C  
ATOM   3259  CG  LYS   416      60.449  21.938 106.525  1.00  0.00           C  
ATOM   3260  CD  LYS   416      60.765  20.887 107.606  1.00  0.00           C  
ATOM   3261  CE  LYS   416      61.810  19.869 107.121  1.00  0.00           C  
ATOM   3262  NZ  LYS   416      62.744  19.420 108.174  1.00  0.00           N1+
ATOM   3263  C   LYS   416      60.079  21.642 102.696  1.00  0.00           C  
ATOM   3264  O   LYS   416      59.054  21.186 102.160  1.00  0.00           O  
ATOM   3265  N   VAL   417      61.322  21.432 102.269  1.00  0.00           N  
ATOM   3266  CA  VAL   417      61.781  20.539 101.202  1.00  0.00           C  
ATOM   3267  CB  VAL   417      61.904  21.251  99.834  1.00  0.00           C  
ATOM   3268  CG1 VAL   417      62.494  22.652  99.953  1.00  0.00           C  
ATOM   3269  CG2 VAL   417      62.709  20.454  98.796  1.00  0.00           C  
ATOM   3270  C   VAL   417      63.039  19.789 101.619  1.00  0.00           C  
ATOM   3271  O   VAL   417      63.909  20.353 102.282  1.00  0.00           O  
ATOM   3272  N   GLN   418      63.100  18.494 101.271  1.00  0.00           N  
ATOM   3273  CA  GLN   418      64.142  17.589 101.749  1.00  0.00           C  
ATOM   3274  CB  GLN   418      63.620  16.610 102.816  1.00  0.00           C  
ATOM   3275  CG  GLN   418      63.173  17.393 104.074  1.00  0.00           C  
ATOM   3276  CD  GLN   418      62.871  16.561 105.320  1.00  0.00           C  
ATOM   3277  OE1 GLN   418      62.776  17.090 106.423  1.00  0.00           O  
ATOM   3278  NE2 GLN   418      62.659  15.268 105.210  1.00  0.00           N  
ATOM   3279  C   GLN   418      64.997  16.969 100.615  1.00  0.00           C  
ATOM   3280  O   GLN   418      64.716  15.910 100.059  1.00  0.00           O  
ATOM   3281  N   SER   419      66.131  17.616 100.334  1.00  0.00           N  
ATOM   3282  CA  SER   419      67.418  16.924 100.207  1.00  0.00           C  
ATOM   3283  CB  SER   419      67.726  16.195 101.527  1.00  0.00           C  
ATOM   3284  OG  SER   419      69.121  16.100 101.740  1.00  0.00           O  
ATOM   3285  C   SER   419      67.680  16.033  98.995  1.00  0.00           C  
ATOM   3286  O   SER   419      68.392  15.036  99.104  1.00  0.00           O  
ATOM   3287  N   GLY   420      67.121  16.398  97.849  1.00  0.00           N  
ATOM   3288  CA  GLY   420      67.112  15.595  96.624  1.00  0.00           C  
ATOM   3289  C   GLY   420      65.690  15.365  96.140  1.00  0.00           C  
ATOM   3290  O   GLY   420      65.506  14.943  95.003  1.00  0.00           O  
ATOM   3291  N   GLN   421      64.686  15.690  96.971  1.00  0.00           N  
ATOM   3292  CA  GLN   421      63.342  15.946  96.461  1.00  0.00           C  
ATOM   3293  CB  GLN   421      62.390  16.327  97.618  1.00  0.00           C  
ATOM   3294  CG  GLN   421      62.011  15.106  98.481  1.00  0.00           C  
ATOM   3295  CD  GLN   421      61.057  15.404  99.645  1.00  0.00           C  
ATOM   3296  OE1 GLN   421      61.099  16.431 100.319  1.00  0.00           O  
ATOM   3297  NE2 GLN   421      60.145  14.493  99.929  1.00  0.00           N  
ATOM   3298  C   GLN   421      63.320  16.987  95.339  1.00  0.00           C  
ATOM   3299  O   GLN   421      64.162  17.889  95.317  1.00  0.00           O  
ATOM   3300  N   THR   422      62.307  16.902  94.464  1.00  0.00           N  
ATOM   3301  CA  THR   422      61.836  18.024  93.639  1.00  0.00           C  
ATOM   3302  CB  THR   422      60.914  17.614  92.464  1.00  0.00           C  
ATOM   3303  CG2 THR   422      60.641  18.719  91.431  1.00  0.00           C  
ATOM   3304  OG1 THR   422      61.527  16.595  91.713  1.00  0.00           O  
ATOM   3305  C   THR   422      61.353  19.163  94.561  1.00  0.00           C  
ATOM   3306  O   THR   422      62.120  19.682  95.385  1.00  0.00           O  
ATOM   3307  N   VAL   423      60.089  19.530  94.351  1.00  0.00           N  
ATOM   3308  CA  VAL   423      59.066  20.248  95.116  1.00  0.00           C  
ATOM   3309  CB  VAL   423      59.504  20.859  96.475  1.00  0.00           C  
ATOM   3310  CG1 VAL   423      60.383  22.118  96.439  1.00  0.00           C  
ATOM   3311  CG2 VAL   423      58.258  21.239  97.291  1.00  0.00           C  
ATOM   3312  C   VAL   423      58.457  21.296  94.171  1.00  0.00           C  
ATOM   3313  O   VAL   423      59.046  22.325  93.829  1.00  0.00           O  
ATOM   3314  N   ALA   424      57.268  21.004  93.668  1.00  0.00           N  
ATOM   3315  CA  ALA   424      56.556  21.995  92.894  1.00  0.00           C  
ATOM   3316  CB  ALA   424      55.627  21.262  91.926  1.00  0.00           C  
ATOM   3317  C   ALA   424      55.767  22.947  93.797  1.00  0.00           C  
ATOM   3318  O   ALA   424      55.343  22.582  94.901  1.00  0.00           O  
ATOM   3319  N   LEU   425      55.531  24.151  93.282  1.00  0.00           N  
ATOM   3320  CA  LEU   425      54.685  25.184  93.854  1.00  0.00           C  
ATOM   3321  CB  LEU   425      55.504  26.432  94.267  1.00  0.00           C  
ATOM   3322  CG  LEU   425      56.876  26.263  94.950  1.00  0.00           C  
ATOM   3323  CD1 LEU   425      57.398  27.662  95.284  1.00  0.00           C  
ATOM   3324  CD2 LEU   425      56.891  25.456  96.249  1.00  0.00           C  
ATOM   3325  C   LEU   425      53.638  25.575  92.812  1.00  0.00           C  
ATOM   3326  O   LEU   425      53.952  26.161  91.770  1.00  0.00           O  
ATOM   3327  N   VAL   426      52.390  25.261  93.113  1.00  0.00           N  
ATOM   3328  CA  VAL   426      51.242  25.646  92.291  1.00  0.00           C  
ATOM   3329  CB  VAL   426      50.448  24.405  91.839  1.00  0.00           C  
ATOM   3330  CG1 VAL   426      51.267  23.592  90.832  1.00  0.00           C  
ATOM   3331  CG2 VAL   426      50.055  23.506  93.013  1.00  0.00           C  
ATOM   3332  C   VAL   426      50.388  26.642  93.044  1.00  0.00           C  
ATOM   3333  O   VAL   426      50.696  27.041  94.158  1.00  0.00           O  
ATOM   3334  N   GLY   427      49.363  27.134  92.377  1.00  0.00           N  
ATOM   3335  CA  GLY   427      48.741  28.412  92.669  1.00  0.00           C  
ATOM   3336  C   GLY   427      48.375  29.029  91.333  1.00  0.00           C  
ATOM   3337  O   GLY   427      48.791  28.555  90.274  1.00  0.00           O  
ATOM   3338  N   ASN   428      47.650  30.125  91.371  1.00  0.00           N  
ATOM   3339  CA  ASN   428      47.690  31.091  90.291  1.00  0.00           C  
ATOM   3340  CB  ASN   428      46.439  30.899  89.402  1.00  0.00           C  
ATOM   3341  CG  ASN   428      46.522  31.639  88.079  1.00  0.00           C  
ATOM   3342  OD1 ASN   428      46.915  32.792  88.019  1.00  0.00           O  
ATOM   3343  ND2 ASN   428      46.146  31.025  86.978  1.00  0.00           N  
ATOM   3344  C   ASN   428      47.913  32.439  90.982  1.00  0.00           C  
ATOM   3345  O   ASN   428      48.858  32.539  91.760  1.00  0.00           O  
ATOM   3346  N   SER   429      47.009  33.402  90.845  1.00  0.00           N  
ATOM   3347  CA  SER   429      46.473  34.183  91.980  1.00  0.00           C  
ATOM   3348  CB  SER   429      45.930  33.213  93.082  1.00  0.00           C  
ATOM   3349  OG  SER   429      45.172  32.169  92.527  1.00  0.00           O  
ATOM   3350  C   SER   429      47.344  35.247  92.624  1.00  0.00           C  
ATOM   3351  O   SER   429      46.832  36.194  93.197  1.00  0.00           O  
ATOM   3352  N   GLY   430      48.651  35.143  92.453  1.00  0.00           N  
ATOM   3353  CA  GLY   430      49.425  36.327  92.160  1.00  0.00           C  
ATOM   3354  C   GLY   430      50.929  36.231  92.327  1.00  0.00           C  
ATOM   3355  O   GLY   430      51.681  36.628  91.473  1.00  0.00           O  
ATOM   3356  N   CYS   431      51.345  35.765  93.516  1.00  0.00           N  
ATOM   3357  CA  CYS   431      52.486  36.423  94.141  1.00  0.00           C  
ATOM   3358  CB  CYS   431      51.958  37.441  95.151  1.00  0.00           C  
ATOM   3359  SG  CYS   431      50.727  36.663  96.251  1.00  0.00           S  
ATOM   3360  C   CYS   431      53.581  35.487  94.664  1.00  0.00           C  
ATOM   3361  O   CYS   431      54.715  35.390  94.134  1.00  0.00           O  
ATOM   3362  N   GLY   432      53.242  34.820  95.737  1.00  0.00           N  
ATOM   3363  CA  GLY   432      54.293  34.380  96.601  1.00  0.00           C  
ATOM   3364  C   GLY   432      55.055  33.148  96.152  1.00  0.00           C  
ATOM   3365  O   GLY   432      56.070  32.823  96.752  1.00  0.00           O  
ATOM   3366  N   LYS   433      54.615  32.507  95.076  1.00  0.00           N  
ATOM   3367  CA  LYS   433      55.358  31.471  94.372  1.00  0.00           C  
ATOM   3368  CB  LYS   433      54.470  30.959  93.207  1.00  0.00           C  
ATOM   3369  CG  LYS   433      53.952  32.011  92.182  1.00  0.00           C  
ATOM   3370  CD  LYS   433      54.536  31.724  90.796  1.00  0.00           C  
ATOM   3371  CE  LYS   433      54.372  32.779  89.696  1.00  0.00           C  
ATOM   3372  NZ  LYS   433      55.215  32.421  88.523  1.00  0.00           N1+
ATOM   3373  C   LYS   433      56.788  31.929  93.970  1.00  0.00           C  
ATOM   3374  O   LYS   433      57.812  31.624  94.610  1.00  0.00           O  
ATOM   3375  N   SER   434      56.836  32.811  92.976  1.00  0.00           N  
ATOM   3376  CA  SER   434      58.071  33.455  92.532  1.00  0.00           C  
ATOM   3377  CB  SER   434      57.845  34.310  91.277  1.00  0.00           C  
ATOM   3378  OG  SER   434      57.372  33.522  90.202  1.00  0.00           O  
ATOM   3379  C   SER   434      58.719  34.304  93.616  1.00  0.00           C  
ATOM   3380  O   SER   434      59.951  34.357  93.684  1.00  0.00           O  
ATOM   3381  N   THR   435      57.941  34.901  94.531  1.00  0.00           N  
ATOM   3382  CA  THR   435      58.602  35.538  95.686  1.00  0.00           C  
ATOM   3383  CB  THR   435      57.593  36.279  96.572  1.00  0.00           C  
ATOM   3384  CG2 THR   435      58.239  37.366  97.420  1.00  0.00           C  
ATOM   3385  OG1 THR   435      56.588  36.921  95.826  1.00  0.00           O  
ATOM   3386  C   THR   435      59.387  34.572  96.580  1.00  0.00           C  
ATOM   3387  O   THR   435      60.455  34.952  97.053  1.00  0.00           O  
ATOM   3388  N   THR   436      58.931  33.335  96.811  1.00  0.00           N  
ATOM   3389  CA  THR   436      59.723  32.355  97.570  1.00  0.00           C  
ATOM   3390  CB  THR   436      58.964  31.106  98.072  1.00  0.00           C  
ATOM   3391  CG2 THR   436      57.984  31.467  99.185  1.00  0.00           C  
ATOM   3392  OG1 THR   436      58.283  30.373  97.080  1.00  0.00           O  
ATOM   3393  C   THR   436      60.967  31.891  96.825  1.00  0.00           C  
ATOM   3394  O   THR   436      62.009  31.755  97.469  1.00  0.00           O  
ATOM   3395  N   VAL   437      60.923  31.780  95.491  1.00  0.00           N  
ATOM   3396  CA  VAL   437      62.193  31.664  94.725  1.00  0.00           C  
ATOM   3397  CB  VAL   437      61.878  31.585  93.203  1.00  0.00           C  
ATOM   3398  CG1 VAL   437      62.913  32.184  92.240  1.00  0.00           C  
ATOM   3399  CG2 VAL   437      61.668  30.129  92.796  1.00  0.00           C  
ATOM   3400  C   VAL   437      63.159  32.823  95.030  1.00  0.00           C  
ATOM   3401  O   VAL   437      64.328  32.610  95.386  1.00  0.00           O  
ATOM   3402  N   GLN   438      62.662  34.062  94.960  1.00  0.00           N  
ATOM   3403  CA  GLN   438      63.542  35.219  95.082  1.00  0.00           C  
ATOM   3404  CB  GLN   438      62.906  36.495  94.482  1.00  0.00           C  
ATOM   3405  CG  GLN   438      63.974  37.414  93.836  1.00  0.00           C  
ATOM   3406  CD  GLN   438      63.871  37.627  92.321  1.00  0.00           C  
ATOM   3407  OE1 GLN   438      63.903  38.744  91.816  1.00  0.00           O  
ATOM   3408  NE2 GLN   438      63.833  36.571  91.532  1.00  0.00           N  
ATOM   3409  C   GLN   438      64.169  35.382  96.504  1.00  0.00           C  
ATOM   3410  O   GLN   438      65.360  35.696  96.697  1.00  0.00           O  
ATOM   3411  N   LEU   439      63.374  35.040  97.521  1.00  0.00           N  
ATOM   3412  CA  LEU   439      63.822  34.881  98.902  1.00  0.00           C  
ATOM   3413  CB  LEU   439      62.609  34.660  99.828  1.00  0.00           C  
ATOM   3414  CG  LEU   439      61.723  35.904 100.059  1.00  0.00           C  
ATOM   3415  CD1 LEU   439      60.494  35.497 100.873  1.00  0.00           C  
ATOM   3416  CD2 LEU   439      62.446  37.000 100.850  1.00  0.00           C  
ATOM   3417  C   LEU   439      64.860  33.771  99.107  1.00  0.00           C  
ATOM   3418  O   LEU   439      65.776  33.938  99.906  1.00  0.00           O  
ATOM   3419  N   MET   440      64.766  32.673  98.352  1.00  0.00           N  
ATOM   3420  CA  MET   440      65.742  31.579  98.394  1.00  0.00           C  
ATOM   3421  CB  MET   440      65.103  30.345  97.729  1.00  0.00           C  
ATOM   3422  CG  MET   440      65.824  29.012  97.958  1.00  0.00           C  
ATOM   3423  SD  MET   440      65.403  28.150  99.499  1.00  0.00           S  
ATOM   3424  CE  MET   440      66.551  28.900 100.681  1.00  0.00           C  
ATOM   3425  C   MET   440      67.083  31.911  97.737  1.00  0.00           C  
ATOM   3426  O   MET   440      68.113  31.386  98.146  1.00  0.00           O  
ATOM   3427  N   GLN   441      67.085  32.813  96.760  1.00  0.00           N  
ATOM   3428  CA  GLN   441      68.311  33.461  96.270  1.00  0.00           C  
ATOM   3429  CB  GLN   441      67.972  34.068  94.887  1.00  0.00           C  
ATOM   3430  CG  GLN   441      67.398  33.103  93.824  1.00  0.00           C  
ATOM   3431  CD  GLN   441      66.719  33.849  92.670  1.00  0.00           C  
ATOM   3432  OE1 GLN   441      65.521  34.080  92.627  1.00  0.00           O  
ATOM   3433  NE2 GLN   441      67.447  34.310  91.680  1.00  0.00           N  
ATOM   3434  C   GLN   441      68.827  34.545  97.229  1.00  0.00           C  
ATOM   3435  O   GLN   441      69.943  35.031  97.054  1.00  0.00           O  
ATOM   3436  N   ARG   442      68.013  34.931  98.230  1.00  0.00           N  
ATOM   3437  CA  ARG   442      68.290  36.033  99.170  1.00  0.00           C  
ATOM   3438  CB  ARG   442      69.392  35.648 100.177  1.00  0.00           C  
ATOM   3439  CG  ARG   442      69.353  36.404 101.518  1.00  0.00           C  
ATOM   3440  CD  ARG   442      69.751  37.882 101.435  1.00  0.00           C  
ATOM   3441  NE  ARG   442      69.841  38.492 102.774  1.00  0.00           N  
ATOM   3442  CZ  ARG   442      70.733  39.375 103.186  1.00  0.00           C  
ATOM   3443  NH1 ARG   442      71.769  39.755 102.507  1.00  0.00           N1+
ATOM   3444  NH2 ARG   442      70.573  39.912 104.357  1.00  0.00           N  
ATOM   3445  C   ARG   442      68.537  37.308  98.376  1.00  0.00           C  
ATOM   3446  O   ARG   442      69.581  37.946  98.454  1.00  0.00           O  
ATOM   3447  N   LEU   443      67.563  37.599  97.513  1.00  0.00           N  
ATOM   3448  CA  LEU   443      67.506  38.806  96.688  1.00  0.00           C  
ATOM   3449  CB  LEU   443      67.314  38.413  95.220  1.00  0.00           C  
ATOM   3450  CG  LEU   443      68.442  37.562  94.614  1.00  0.00           C  
ATOM   3451  CD1 LEU   443      68.042  37.120  93.205  1.00  0.00           C  
ATOM   3452  CD2 LEU   443      69.771  38.293  94.501  1.00  0.00           C  
ATOM   3453  C   LEU   443      66.428  39.805  97.152  1.00  0.00           C  
ATOM   3454  O   LEU   443      66.252  40.870  96.574  1.00  0.00           O  
ATOM   3455  N   TYR   444      65.764  39.446  98.245  1.00  0.00           N  
ATOM   3456  CA  TYR   444      65.208  40.323  99.265  1.00  0.00           C  
ATOM   3457  CB  TYR   444      63.690  40.499  99.050  1.00  0.00           C  
ATOM   3458  CG  TYR   444      63.251  41.016  97.679  1.00  0.00           C  
ATOM   3459  CD1 TYR   444      62.749  40.118  96.713  1.00  0.00           C  
ATOM   3460  CE1 TYR   444      62.333  40.592  95.449  1.00  0.00           C  
ATOM   3461  CZ  TYR   444      62.385  41.971  95.150  1.00  0.00           C  
ATOM   3462  OH  TYR   444      61.947  42.406  93.935  1.00  0.00           O  
ATOM   3463  CE2 TYR   444      62.864  42.873  96.126  1.00  0.00           C  
ATOM   3464  CD2 TYR   444      63.310  42.395  97.379  1.00  0.00           C  
ATOM   3465  C   TYR   444      65.575  39.667 100.613  1.00  0.00           C  
ATOM   3466  O   TYR   444      66.247  38.625 100.624  1.00  0.00           O  
ATOM   3467  N   ASP   445      65.108  40.204 101.737  1.00  0.00           N  
ATOM   3468  CA  ASP   445      65.262  39.579 103.053  1.00  0.00           C  
ATOM   3469  CB  ASP   445      66.281  40.361 103.896  1.00  0.00           C  
ATOM   3470  CG  ASP   445      66.846  39.505 105.035  1.00  0.00           C  
ATOM   3471  OD1 ASP   445      67.991  39.007 104.902  1.00  0.00           O  
ATOM   3472  OD2 ASP   445      66.144  39.316 106.049  1.00  0.00           O1-
ATOM   3473  C   ASP   445      63.873  39.469 103.707  1.00  0.00           C  
ATOM   3474  O   ASP   445      63.067  40.396 103.559  1.00  0.00           O  
ATOM   3475  N   PRO   446      63.515  38.328 104.325  1.00  0.00           N  
ATOM   3476  CD  PRO   446      64.269  37.085 104.448  1.00  0.00           C  
ATOM   3477  CG  PRO   446      63.259  36.018 104.872  1.00  0.00           C  
ATOM   3478  CB  PRO   446      62.159  36.807 105.579  1.00  0.00           C  
ATOM   3479  CA  PRO   446      62.202  38.198 104.932  1.00  0.00           C  
ATOM   3480  C   PRO   446      61.902  39.289 105.960  1.00  0.00           C  
ATOM   3481  O   PRO   446      62.729  39.583 106.822  1.00  0.00           O  
ATOM   3482  N   THR   447      60.700  39.864 105.890  1.00  0.00           N  
ATOM   3483  CA  THR   447      60.277  40.921 106.817  1.00  0.00           C  
ATOM   3484  CB  THR   447      59.080  41.696 106.230  1.00  0.00           C  
ATOM   3485  CG2 THR   447      58.829  43.042 106.904  1.00  0.00           C  
ATOM   3486  OG1 THR   447      59.265  41.988 104.855  1.00  0.00           O  
ATOM   3487  C   THR   447      59.899  40.363 108.192  1.00  0.00           C  
ATOM   3488  O   THR   447      59.972  41.068 109.193  1.00  0.00           O  
ATOM   3489  N   GLU   448      59.532  39.084 108.246  1.00  0.00           N  
ATOM   3490  CA  GLU   448      59.421  38.297 109.474  1.00  0.00           C  
ATOM   3491  CB  GLU   448      58.004  38.492 110.062  1.00  0.00           C  
ATOM   3492  CG  GLU   448      57.881  38.405 111.587  1.00  0.00           C  
ATOM   3493  CD  GLU   448      58.011  36.968 112.097  1.00  0.00           C  
ATOM   3494  OE1 GLU   448      59.080  36.662 112.673  1.00  0.00           O  
ATOM   3495  OE2 GLU   448      57.097  36.157 111.827  1.00  0.00           O1-
ATOM   3496  C   GLU   448      59.692  36.829 109.130  1.00  0.00           C  
ATOM   3497  O   GLU   448      59.565  36.420 107.969  1.00  0.00           O  
ATOM   3498  N   GLY   449      60.066  36.038 110.128  1.00  0.00           N  
ATOM   3499  CA  GLY   449      60.430  34.642 109.965  1.00  0.00           C  
ATOM   3500  C   GLY   449      61.813  34.453 109.352  1.00  0.00           C  
ATOM   3501  O   GLY   449      62.667  35.352 109.297  1.00  0.00           O  
ATOM   3502  N   MET   450      62.059  33.214 108.944  1.00  0.00           N  
ATOM   3503  CA  MET   450      63.383  32.686 108.614  1.00  0.00           C  
ATOM   3504  CB  MET   450      63.892  31.880 109.824  1.00  0.00           C  
ATOM   3505  CG  MET   450      64.210  32.720 111.068  1.00  0.00           C  
ATOM   3506  SD  MET   450      64.313  31.751 112.599  1.00  0.00           S  
ATOM   3507  CE  MET   450      62.549  31.422 112.888  1.00  0.00           C  
ATOM   3508  C   MET   450      63.303  31.739 107.420  1.00  0.00           C  
ATOM   3509  O   MET   450      62.266  31.126 107.140  1.00  0.00           O  
ATOM   3510  N   VAL   451      64.436  31.574 106.741  1.00  0.00           N  
ATOM   3511  CA  VAL   451      64.570  30.601 105.660  1.00  0.00           C  
ATOM   3512  CB  VAL   451      64.102  31.159 104.301  1.00  0.00           C  
ATOM   3513  CG1 VAL   451      64.963  32.282 103.731  1.00  0.00           C  
ATOM   3514  CG2 VAL   451      64.015  30.037 103.264  1.00  0.00           C  
ATOM   3515  C   VAL   451      65.959  29.980 105.662  1.00  0.00           C  
ATOM   3516  O   VAL   451      66.980  30.637 105.454  1.00  0.00           O  
ATOM   3517  N   SER   452      65.995  28.688 105.979  1.00  0.00           N  
ATOM   3518  CA  SER   452      67.180  28.029 106.518  1.00  0.00           C  
ATOM   3519  CB  SER   452      66.921  27.596 107.964  1.00  0.00           C  
ATOM   3520  OG  SER   452      66.235  28.587 108.735  1.00  0.00           O  
ATOM   3521  C   SER   452      67.622  26.878 105.622  1.00  0.00           C  
ATOM   3522  O   SER   452      66.905  25.887 105.466  1.00  0.00           O  
ATOM   3523  N   VAL   453      68.782  27.043 104.993  1.00  0.00           N  
ATOM   3524  CA  VAL   453      69.422  26.001 104.195  1.00  0.00           C  
ATOM   3525  CB  VAL   453      70.316  26.585 103.084  1.00  0.00           C  
ATOM   3526  CG1 VAL   453      69.442  27.266 102.022  1.00  0.00           C  
ATOM   3527  CG2 VAL   453      71.371  27.595 103.567  1.00  0.00           C  
ATOM   3528  C   VAL   453      70.237  25.100 105.128  1.00  0.00           C  
ATOM   3529  O   VAL   453      70.980  25.549 106.003  1.00  0.00           O  
ATOM   3530  N   ASP   454      70.043  23.804 104.966  1.00  0.00           N  
ATOM   3531  CA  ASP   454      70.497  22.697 105.810  1.00  0.00           C  
ATOM   3532  CB  ASP   454      71.959  22.330 105.537  1.00  0.00           C  
ATOM   3533  CG  ASP   454      72.070  21.313 104.408  1.00  0.00           C  
ATOM   3534  OD1 ASP   454      71.227  20.386 104.324  1.00  0.00           O  
ATOM   3535  OD2 ASP   454      73.026  21.424 103.612  1.00  0.00           O1-
ATOM   3536  C   ASP   454      70.176  22.648 107.306  1.00  0.00           C  
ATOM   3537  O   ASP   454      69.962  21.567 107.851  1.00  0.00           O  
ATOM   3538  N   GLY   455      70.103  23.785 107.969  1.00  0.00           N  
ATOM   3539  CA  GLY   455      69.955  23.926 109.415  1.00  0.00           C  
ATOM   3540  C   GLY   455      70.312  25.357 109.809  1.00  0.00           C  
ATOM   3541  O   GLY   455      69.794  25.895 110.786  1.00  0.00           O  
ATOM   3542  N   GLN   456      71.137  25.988 108.976  1.00  0.00           N  
ATOM   3543  CA  GLN   456      71.656  27.327 109.147  1.00  0.00           C  
ATOM   3544  CB  GLN   456      73.118  27.331 108.653  1.00  0.00           C  
ATOM   3545  CG  GLN   456      73.773  28.705 108.827  1.00  0.00           C  
ATOM   3546  CD  GLN   456      75.293  28.730 108.675  1.00  0.00           C  
ATOM   3547  OE1 GLN   456      75.955  27.778 108.292  1.00  0.00           O  
ATOM   3548  NE2 GLN   456      75.905  29.845 109.005  1.00  0.00           N  
ATOM   3549  C   GLN   456      70.790  28.349 108.414  1.00  0.00           C  
ATOM   3550  O   GLN   456      70.273  28.074 107.334  1.00  0.00           O  
ATOM   3551  N   ASP   457      70.598  29.539 108.992  1.00  0.00           N  
ATOM   3552  CA  ASP   457      69.847  30.570 108.278  1.00  0.00           C  
ATOM   3553  CB  ASP   457      69.293  31.688 109.189  1.00  0.00           C  
ATOM   3554  CG  ASP   457      67.927  32.211 108.687  1.00  0.00           C  
ATOM   3555  OD1 ASP   457      67.724  33.446 108.614  1.00  0.00           O  
ATOM   3556  OD2 ASP   457      67.060  31.363 108.366  1.00  0.00           O1-
ATOM   3557  C   ASP   457      70.612  31.101 107.060  1.00  0.00           C  
ATOM   3558  O   ASP   457      71.831  31.361 107.109  1.00  0.00           O  
ATOM   3559  N   ILE   458      69.865  31.304 105.973  1.00  0.00           N  
ATOM   3560  CA  ILE   458      70.409  31.815 104.715  1.00  0.00           C  
ATOM   3561  CB  ILE   458      69.257  32.023 103.701  1.00  0.00           C  
ATOM   3562  CG2 ILE   458      68.334  33.217 104.046  1.00  0.00           C  
ATOM   3563  CG1 ILE   458      69.819  32.182 102.286  1.00  0.00           C  
ATOM   3564  CD1 ILE   458      68.746  31.996 101.210  1.00  0.00           C  
ATOM   3565  C   ILE   458      71.190  33.109 104.951  1.00  0.00           C  
ATOM   3566  O   ILE   458      72.315  33.262 104.486  1.00  0.00           O  
ATOM   3567  N   ARG   459      70.631  33.981 105.799  1.00  0.00           N  
ATOM   3568  CA  ARG   459      71.176  35.277 106.201  1.00  0.00           C  
ATOM   3569  CB  ARG   459      70.263  35.889 107.275  1.00  0.00           C  
ATOM   3570  CG  ARG   459      68.817  36.144 106.842  1.00  0.00           C  
ATOM   3571  CD  ARG   459      68.094  36.760 108.044  1.00  0.00           C  
ATOM   3572  NE  ARG   459      66.732  37.197 107.717  1.00  0.00           N  
ATOM   3573  CZ  ARG   459      65.602  36.718 108.182  1.00  0.00           C  
ATOM   3574  NH1 ARG   459      65.513  35.556 108.765  1.00  0.00           N1+
ATOM   3575  NH2 ARG   459      64.504  37.411 108.060  1.00  0.00           N  
ATOM   3576  C   ARG   459      72.576  35.198 106.800  1.00  0.00           C  
ATOM   3577  O   ARG   459      73.323  36.171 106.730  1.00  0.00           O  
ATOM   3578  N   THR   460      72.895  34.070 107.432  1.00  0.00           N  
ATOM   3579  CA  THR   460      74.186  33.834 108.079  1.00  0.00           C  
ATOM   3580  CB  THR   460      74.090  33.104 109.422  1.00  0.00           C  
ATOM   3581  CG2 THR   460      73.138  33.777 110.409  1.00  0.00           C  
ATOM   3582  OG1 THR   460      73.683  31.771 109.263  1.00  0.00           O  
ATOM   3583  C   THR   460      75.208  33.161 107.171  1.00  0.00           C  
ATOM   3584  O   THR   460      76.410  33.307 107.431  1.00  0.00           O  
ATOM   3585  N   ILE   461      74.786  32.493 106.080  1.00  0.00           N  
ATOM   3586  CA  ILE   461      75.805  32.096 105.082  1.00  0.00           C  
ATOM   3587  CB  ILE   461      75.507  30.768 104.343  1.00  0.00           C  
ATOM   3588  CG2 ILE   461      75.118  29.678 105.354  1.00  0.00           C  
ATOM   3589  CG1 ILE   461      74.501  30.835 103.181  1.00  0.00           C  
ATOM   3590  CD1 ILE   461      74.689  29.620 102.251  1.00  0.00           C  
ATOM   3591  C   ILE   461      76.241  33.263 104.164  1.00  0.00           C  
ATOM   3592  O   ILE   461      75.670  34.352 104.118  1.00  0.00           O  
ATOM   3593  N   ASN   462      77.368  33.063 103.491  1.00  0.00           N  
ATOM   3594  CA  ASN   462      78.073  34.031 102.661  1.00  0.00           C  
ATOM   3595  CB  ASN   462      79.503  33.480 102.489  1.00  0.00           C  
ATOM   3596  CG  ASN   462      80.451  34.418 101.773  1.00  0.00           C  
ATOM   3597  OD1 ASN   462      80.165  34.953 100.712  1.00  0.00           O  
ATOM   3598  ND2 ASN   462      81.618  34.630 102.335  1.00  0.00           N  
ATOM   3599  C   ASN   462      77.386  34.189 101.313  1.00  0.00           C  
ATOM   3600  O   ASN   462      77.292  33.218 100.584  1.00  0.00           O  
ATOM   3601  N   VAL   463      76.924  35.385 100.943  1.00  0.00           N  
ATOM   3602  CA  VAL   463      75.965  35.531  99.830  1.00  0.00           C  
ATOM   3603  CB  VAL   463      75.250  36.898  99.902  1.00  0.00           C  
ATOM   3604  CG1 VAL   463      74.069  37.002  98.938  1.00  0.00           C  
ATOM   3605  CG2 VAL   463      74.676  37.130 101.315  1.00  0.00           C  
ATOM   3606  C   VAL   463      76.521  35.178  98.452  1.00  0.00           C  
ATOM   3607  O   VAL   463      75.777  34.675  97.609  1.00  0.00           O  
ATOM   3608  N   ARG   464      77.831  35.320  98.230  1.00  0.00           N  
ATOM   3609  CA  ARG   464      78.468  34.839  96.994  1.00  0.00           C  
ATOM   3610  CB  ARG   464      79.836  35.516  96.862  1.00  0.00           C  
ATOM   3611  CG  ARG   464      80.318  35.544  95.402  1.00  0.00           C  
ATOM   3612  CD  ARG   464      81.759  36.060  95.239  1.00  0.00           C  
ATOM   3613  NE  ARG   464      82.684  35.422  96.200  1.00  0.00           N  
ATOM   3614  CZ  ARG   464      82.869  34.120  96.329  1.00  0.00           C  
ATOM   3615  NH1 ARG   464      82.554  33.283  95.395  1.00  0.00           N1+
ATOM   3616  NH2 ARG   464      83.374  33.617  97.423  1.00  0.00           N  
ATOM   3617  C   ARG   464      78.503  33.308  96.946  1.00  0.00           C  
ATOM   3618  O   ARG   464      78.068  32.738  95.955  1.00  0.00           O  
ATOM   3619  N   PHE   465      78.899  32.652  98.045  1.00  0.00           N  
ATOM   3620  CA  PHE   465      78.829  31.188  98.177  1.00  0.00           C  
ATOM   3621  CB  PHE   465      79.425  30.737  99.515  1.00  0.00           C  
ATOM   3622  CG  PHE   465      79.475  29.234  99.727  1.00  0.00           C  
ATOM   3623  CD1 PHE   465      80.246  28.417  98.876  1.00  0.00           C  
ATOM   3624  CE1 PHE   465      80.350  27.036  99.125  1.00  0.00           C  
ATOM   3625  CZ  PHE   465      79.679  26.463 100.219  1.00  0.00           C  
ATOM   3626  CE2 PHE   465      78.875  27.267 101.045  1.00  0.00           C  
ATOM   3627  CD2 PHE   465      78.777  28.649 100.802  1.00  0.00           C  
ATOM   3628  C   PHE   465      77.402  30.650  97.987  1.00  0.00           C  
ATOM   3629  O   PHE   465      77.191  29.698  97.244  1.00  0.00           O  
ATOM   3630  N   LEU   466      76.423  31.305  98.617  1.00  0.00           N  
ATOM   3631  CA  LEU   466      75.000  31.016  98.536  1.00  0.00           C  
ATOM   3632  CB  LEU   466      74.223  32.086  99.325  1.00  0.00           C  
ATOM   3633  CG  LEU   466      72.691  32.048  99.171  1.00  0.00           C  
ATOM   3634  CD1 LEU   466      72.091  30.802  99.811  1.00  0.00           C  
ATOM   3635  CD2 LEU   466      72.101  33.282  99.842  1.00  0.00           C  
ATOM   3636  C   LEU   466      74.556  30.973  97.076  1.00  0.00           C  
ATOM   3637  O   LEU   466      74.117  29.933  96.582  1.00  0.00           O  
ATOM   3638  N   ARG   467      74.724  32.109  96.386  1.00  0.00           N  
ATOM   3639  CA  ARG   467      74.406  32.230  94.966  1.00  0.00           C  
ATOM   3640  CB  ARG   467      74.792  33.659  94.484  1.00  0.00           C  
ATOM   3641  CG  ARG   467      73.925  34.828  95.031  1.00  0.00           C  
ATOM   3642  CD  ARG   467      74.570  36.227  94.831  1.00  0.00           C  
ATOM   3643  NE  ARG   467      73.815  37.334  95.485  1.00  0.00           N  
ATOM   3644  CZ  ARG   467      74.200  38.597  95.669  1.00  0.00           C  
ATOM   3645  NH1 ARG   467      75.279  39.092  95.116  1.00  0.00           N1+
ATOM   3646  NH2 ARG   467      73.491  39.391  96.435  1.00  0.00           N  
ATOM   3647  C   ARG   467      75.062  31.096  94.156  1.00  0.00           C  
ATOM   3648  O   ARG   467      74.379  30.372  93.440  1.00  0.00           O  
ATOM   3649  N   GLU   468      76.353  30.843  94.353  1.00  0.00           N  
ATOM   3650  CA  GLU   468      77.084  29.761  93.665  1.00  0.00           C  
ATOM   3651  CB  GLU   468      78.584  29.889  94.002  1.00  0.00           C  
ATOM   3652  CG  GLU   468      79.188  31.082  93.246  1.00  0.00           C  
ATOM   3653  CD  GLU   468      80.522  31.608  93.791  1.00  0.00           C  
ATOM   3654  OE1 GLU   468      80.951  32.672  93.281  1.00  0.00           O  
ATOM   3655  OE2 GLU   468      81.125  31.021  94.728  1.00  0.00           O1-
ATOM   3656  C   GLU   468      76.593  28.324  93.926  1.00  0.00           C  
ATOM   3657  O   GLU   468      76.810  27.432  93.104  1.00  0.00           O  
ATOM   3658  N   ILE   469      75.910  28.088  95.046  1.00  0.00           N  
ATOM   3659  CA  ILE   469      75.335  26.798  95.451  1.00  0.00           C  
ATOM   3660  CB  ILE   469      75.643  26.622  96.963  1.00  0.00           C  
ATOM   3661  CG2 ILE   469      74.879  25.485  97.652  1.00  0.00           C  
ATOM   3662  CG1 ILE   469      77.159  26.430  97.231  1.00  0.00           C  
ATOM   3663  CD1 ILE   469      77.783  25.117  96.732  1.00  0.00           C  
ATOM   3664  C   ILE   469      73.841  26.656  95.053  1.00  0.00           C  
ATOM   3665  O   ILE   469      73.273  25.537  95.060  1.00  0.00           O  
ATOM   3666  N   ILE   470      73.265  27.775  94.579  1.00  0.00           N  
ATOM   3667  CA  ILE   470      71.869  27.940  94.165  1.00  0.00           C  
ATOM   3668  CB  ILE   470      71.083  28.854  95.144  1.00  0.00           C  
ATOM   3669  CG2 ILE   470      69.591  28.925  94.748  1.00  0.00           C  
ATOM   3670  CG1 ILE   470      71.197  28.316  96.593  1.00  0.00           C  
ATOM   3671  CD1 ILE   470      70.257  28.948  97.625  1.00  0.00           C  
ATOM   3672  C   ILE   470      71.732  28.362  92.700  1.00  0.00           C  
ATOM   3673  O   ILE   470      71.659  29.540  92.356  1.00  0.00           O  
ATOM   3674  N   GLY   471      71.646  27.364  91.815  1.00  0.00           N  
ATOM   3675  CA  GLY   471      71.306  27.586  90.411  1.00  0.00           C  
ATOM   3676  C   GLY   471      69.847  27.952  90.232  1.00  0.00           C  
ATOM   3677  O   GLY   471      68.959  27.379  90.880  1.00  0.00           O  
ATOM   3678  N   VAL   472      69.639  28.880  89.296  1.00  0.00           N  
ATOM   3679  CA  VAL   472      68.351  29.464  88.929  1.00  0.00           C  
ATOM   3680  CB  VAL   472      68.113  30.810  89.646  1.00  0.00           C  
ATOM   3681  CG1 VAL   472      69.166  31.872  89.304  1.00  0.00           C  
ATOM   3682  CG2 VAL   472      66.725  31.392  89.351  1.00  0.00           C  
ATOM   3683  C   VAL   472      68.193  29.571  87.417  1.00  0.00           C  
ATOM   3684  O   VAL   472      69.133  29.908  86.694  1.00  0.00           O  
ATOM   3685  N   VAL   473      66.982  29.271  86.959  1.00  0.00           N  
ATOM   3686  CA  VAL   473      66.534  29.317  85.575  1.00  0.00           C  
ATOM   3687  CB  VAL   473      66.373  27.909  84.969  1.00  0.00           C  
ATOM   3688  CG1 VAL   473      66.065  27.984  83.467  1.00  0.00           C  
ATOM   3689  CG2 VAL   473      67.625  27.036  85.135  1.00  0.00           C  
ATOM   3690  C   VAL   473      65.212  30.083  85.555  1.00  0.00           C  
ATOM   3691  O   VAL   473      64.153  29.557  85.918  1.00  0.00           O  
ATOM   3692  N   SER   474      65.317  31.372  85.243  1.00  0.00           N  
ATOM   3693  CA  SER   474      64.177  32.278  85.172  1.00  0.00           C  
ATOM   3694  CB  SER   474      64.683  33.733  85.193  1.00  0.00           C  
ATOM   3695  OG  SER   474      65.780  33.954  84.319  1.00  0.00           O  
ATOM   3696  C   SER   474      63.330  32.047  83.916  1.00  0.00           C  
ATOM   3697  O   SER   474      63.790  31.469  82.930  1.00  0.00           O  
ATOM   3698  N   GLN   475      62.098  32.559  83.941  1.00  0.00           N  
ATOM   3699  CA  GLN   475      61.142  32.449  82.846  1.00  0.00           C  
ATOM   3700  CB  GLN   475      59.866  33.212  83.261  1.00  0.00           C  
ATOM   3701  CG  GLN   475      58.686  33.062  82.282  1.00  0.00           C  
ATOM   3702  CD  GLN   475      57.447  33.857  82.704  1.00  0.00           C  
ATOM   3703  OE1 GLN   475      57.477  34.735  83.554  1.00  0.00           O  
ATOM   3704  NE2 GLN   475      56.295  33.598  82.120  1.00  0.00           N  
ATOM   3705  C   GLN   475      61.679  32.976  81.510  1.00  0.00           C  
ATOM   3706  O   GLN   475      61.632  32.257  80.511  1.00  0.00           O  
ATOM   3707  N   GLU   476      62.222  34.204  81.479  1.00  0.00           N  
ATOM   3708  CA  GLU   476      62.986  34.676  80.312  1.00  0.00           C  
ATOM   3709  CB  GLU   476      62.865  36.189  80.046  1.00  0.00           C  
ATOM   3710  CG  GLU   476      62.906  36.557  78.540  1.00  0.00           C  
ATOM   3711  CD  GLU   476      64.150  36.116  77.729  1.00  0.00           C  
ATOM   3712  OE1 GLU   476      65.301  36.363  78.145  1.00  0.00           O  
ATOM   3713  OE2 GLU   476      63.994  35.528  76.630  1.00  0.00           O1-
ATOM   3714  C   GLU   476      64.473  34.290  80.448  1.00  0.00           C  
ATOM   3715  O   GLU   476      65.104  34.613  81.469  1.00  0.00           O  
ATOM   3716  N   PRO   477      65.050  33.612  79.437  1.00  0.00           N  
ATOM   3717  CD  PRO   477      64.347  32.847  78.410  1.00  0.00           C  
ATOM   3718  CG  PRO   477      65.431  32.289  77.498  1.00  0.00           C  
ATOM   3719  CB  PRO   477      66.558  32.058  78.500  1.00  0.00           C  
ATOM   3720  CA  PRO   477      66.471  33.306  79.380  1.00  0.00           C  
ATOM   3721  C   PRO   477      67.402  34.392  78.838  1.00  0.00           C  
ATOM   3722  O   PRO   477      67.740  34.418  77.652  1.00  0.00           O  
ATOM   3723  N   VAL   478      67.946  35.235  79.709  1.00  0.00           N  
ATOM   3724  CA  VAL   478      69.019  36.157  79.315  1.00  0.00           C  
ATOM   3725  CB  VAL   478      69.451  37.029  80.509  1.00  0.00           C  
ATOM   3726  CG1 VAL   478      70.664  37.915  80.180  1.00  0.00           C  
ATOM   3727  CG2 VAL   478      68.310  37.953  80.954  1.00  0.00           C  
ATOM   3728  C   VAL   478      70.243  35.429  78.737  1.00  0.00           C  
ATOM   3729  O   VAL   478      70.841  34.554  79.378  1.00  0.00           O  
ATOM   3730  N   LEU   479      70.677  35.893  77.561  1.00  0.00           N  
ATOM   3731  CA  LEU   479      72.014  35.690  77.012  1.00  0.00           C  
ATOM   3732  CB  LEU   479      71.974  35.013  75.625  1.00  0.00           C  
ATOM   3733  CG  LEU   479      71.340  33.616  75.518  1.00  0.00           C  
ATOM   3734  CD1 LEU   479      71.575  33.074  74.108  1.00  0.00           C  
ATOM   3735  CD2 LEU   479      71.901  32.595  76.508  1.00  0.00           C  
ATOM   3736  C   LEU   479      72.725  37.040  76.879  1.00  0.00           C  
ATOM   3737  O   LEU   479      72.108  38.042  76.530  1.00  0.00           O  
ATOM   3738  N   PHE   480      74.028  37.029  77.141  1.00  0.00           N  
ATOM   3739  CA  PHE   480      74.940  38.139  76.874  1.00  0.00           C  
ATOM   3740  CB  PHE   480      76.202  37.915  77.732  1.00  0.00           C  
ATOM   3741  CG  PHE   480      75.988  37.840  79.232  1.00  0.00           C  
ATOM   3742  CD1 PHE   480      76.208  36.637  79.933  1.00  0.00           C  
ATOM   3743  CE1 PHE   480      76.061  36.592  81.333  1.00  0.00           C  
ATOM   3744  CZ  PHE   480      75.699  37.754  82.037  1.00  0.00           C  
ATOM   3745  CE2 PHE   480      75.480  38.953  81.339  1.00  0.00           C  
ATOM   3746  CD2 PHE   480      75.619  38.997  79.939  1.00  0.00           C  
ATOM   3747  C   PHE   480      75.352  38.164  75.412  1.00  0.00           C  
ATOM   3748  O   PHE   480      75.425  37.114  74.762  1.00  0.00           O  
ATOM   3749  N   ALA   481      75.718  39.338  74.908  1.00  0.00           N  
ATOM   3750  CA  ALA   481      76.093  39.533  73.513  1.00  0.00           C  
ATOM   3751  CB  ALA   481      75.589  40.907  73.081  1.00  0.00           C  
ATOM   3752  C   ALA   481      77.556  39.160  73.200  1.00  0.00           C  
ATOM   3753  O   ALA   481      78.387  39.995  72.826  1.00  0.00           O  
ATOM   3754  N   THR   482      77.849  37.872  73.391  1.00  0.00           N  
ATOM   3755  CA  THR   482      79.141  37.186  73.206  1.00  0.00           C  
ATOM   3756  CB  THR   482      79.926  37.212  74.529  1.00  0.00           C  
ATOM   3757  CG2 THR   482      79.284  36.391  75.648  1.00  0.00           C  
ATOM   3758  OG1 THR   482      81.242  36.755  74.333  1.00  0.00           O  
ATOM   3759  C   THR   482      78.922  35.777  72.642  1.00  0.00           C  
ATOM   3760  O   THR   482      77.795  35.457  72.248  1.00  0.00           O  
ATOM   3761  N   THR   483      79.970  34.957  72.526  1.00  0.00           N  
ATOM   3762  CA  THR   483      79.840  33.585  72.019  1.00  0.00           C  
ATOM   3763  CB  THR   483      81.175  32.887  71.710  1.00  0.00           C  
ATOM   3764  CG2 THR   483      82.186  33.773  70.984  1.00  0.00           C  
ATOM   3765  OG1 THR   483      81.796  32.401  72.871  1.00  0.00           O  
ATOM   3766  C   THR   483      78.961  32.708  72.925  1.00  0.00           C  
ATOM   3767  O   THR   483      78.634  33.075  74.065  1.00  0.00           O  
ATOM   3768  N   ILE   484      78.565  31.522  72.452  1.00  0.00           N  
ATOM   3769  CA  ILE   484      77.849  30.576  73.315  1.00  0.00           C  
ATOM   3770  CB  ILE   484      77.136  29.476  72.483  1.00  0.00           C  
ATOM   3771  CG2 ILE   484      76.795  28.217  73.309  1.00  0.00           C  
ATOM   3772  CG1 ILE   484      75.848  30.130  71.944  1.00  0.00           C  
ATOM   3773  CD1 ILE   484      75.001  29.312  70.973  1.00  0.00           C  
ATOM   3774  C   ILE   484      78.789  29.997  74.378  1.00  0.00           C  
ATOM   3775  O   ILE   484      78.423  29.921  75.556  1.00  0.00           O  
ATOM   3776  N   ALA   485      80.022  29.676  73.989  1.00  0.00           N  
ATOM   3777  CA  ALA   485      81.054  29.275  74.935  1.00  0.00           C  
ATOM   3778  CB  ALA   485      82.339  28.955  74.158  1.00  0.00           C  
ATOM   3779  C   ALA   485      81.329  30.332  76.005  1.00  0.00           C  
ATOM   3780  O   ALA   485      81.488  29.961  77.160  1.00  0.00           O  
ATOM   3781  N   GLU   486      81.319  31.628  75.666  1.00  0.00           N  
ATOM   3782  CA  GLU   486      81.478  32.694  76.666  1.00  0.00           C  
ATOM   3783  CB  GLU   486      81.900  34.016  76.009  1.00  0.00           C  
ATOM   3784  CG  GLU   486      83.349  34.033  75.492  1.00  0.00           C  
ATOM   3785  CD  GLU   486      84.350  33.527  76.537  1.00  0.00           C  
ATOM   3786  OE1 GLU   486      84.415  34.096  77.647  1.00  0.00           O  
ATOM   3787  OE2 GLU   486      84.995  32.481  76.295  1.00  0.00           O1-
ATOM   3788  C   GLU   486      80.260  32.881  77.574  1.00  0.00           C  
ATOM   3789  O   GLU   486      80.411  32.994  78.789  1.00  0.00           O  
ATOM   3790  N   ASN   487      79.038  32.795  77.047  1.00  0.00           N  
ATOM   3791  CA  ASN   487      77.847  32.741  77.900  1.00  0.00           C  
ATOM   3792  CB  ASN   487      76.618  32.537  76.995  1.00  0.00           C  
ATOM   3793  CG  ASN   487      76.011  33.854  76.578  1.00  0.00           C  
ATOM   3794  OD1 ASN   487      75.216  34.402  77.330  1.00  0.00           O  
ATOM   3795  ND2 ASN   487      76.346  34.359  75.412  1.00  0.00           N  
ATOM   3796  C   ASN   487      77.959  31.640  78.962  1.00  0.00           C  
ATOM   3797  O   ASN   487      77.747  31.897  80.150  1.00  0.00           O  
ATOM   3798  N   ILE   488      78.331  30.425  78.543  1.00  0.00           N  
ATOM   3799  CA  ILE   488      78.483  29.299  79.464  1.00  0.00           C  
ATOM   3800  CB  ILE   488      78.450  27.942  78.726  1.00  0.00           C  
ATOM   3801  CG2 ILE   488      78.594  26.790  79.740  1.00  0.00           C  
ATOM   3802  CG1 ILE   488      77.099  27.810  77.973  1.00  0.00           C  
ATOM   3803  CD1 ILE   488      76.973  26.563  77.099  1.00  0.00           C  
ATOM   3804  C   ILE   488      79.666  29.475  80.416  1.00  0.00           C  
ATOM   3805  O   ILE   488      79.513  29.162  81.597  1.00  0.00           O  
ATOM   3806  N   ARG   489      80.774  30.091  79.982  1.00  0.00           N  
ATOM   3807  CA  ARG   489      81.865  30.520  80.864  1.00  0.00           C  
ATOM   3808  CB  ARG   489      83.012  31.178  80.084  1.00  0.00           C  
ATOM   3809  CG  ARG   489      84.259  31.367  80.977  1.00  0.00           C  
ATOM   3810  CD  ARG   489      85.432  32.073  80.279  1.00  0.00           C  
ATOM   3811  NE  ARG   489      85.674  31.574  78.914  1.00  0.00           N  
ATOM   3812  CZ  ARG   489      85.921  30.339  78.529  1.00  0.00           C  
ATOM   3813  NH1 ARG   489      86.272  29.402  79.368  1.00  0.00           N1+
ATOM   3814  NH2 ARG   489      85.795  30.020  77.277  1.00  0.00           N  
ATOM   3815  C   ARG   489      81.375  31.427  81.976  1.00  0.00           C  
ATOM   3816  O   ARG   489      81.826  31.272  83.103  1.00  0.00           O  
ATOM   3817  N   TYR   490      80.391  32.292  81.715  1.00  0.00           N  
ATOM   3818  CA  TYR   490      79.931  33.206  82.763  1.00  0.00           C  
ATOM   3819  CB  TYR   490      79.222  34.421  82.131  1.00  0.00           C  
ATOM   3820  CG  TYR   490      80.085  35.458  81.394  1.00  0.00           C  
ATOM   3821  CD1 TYR   490      81.239  35.114  80.651  1.00  0.00           C  
ATOM   3822  CE1 TYR   490      81.945  36.078  79.909  1.00  0.00           C  
ATOM   3823  CZ  TYR   490      81.551  37.426  79.958  1.00  0.00           C  
ATOM   3824  OH  TYR   490      82.274  38.359  79.289  1.00  0.00           O  
ATOM   3825  CE2 TYR   490      80.425  37.796  80.717  1.00  0.00           C  
ATOM   3826  CD2 TYR   490      79.687  36.810  81.409  1.00  0.00           C  
ATOM   3827  C   TYR   490      79.106  32.481  83.853  1.00  0.00           C  
ATOM   3828  O   TYR   490      78.781  33.054  84.894  1.00  0.00           O  
ATOM   3829  N   GLY   491      78.816  31.189  83.644  1.00  0.00           N  
ATOM   3830  CA  GLY   491      78.446  30.226  84.676  1.00  0.00           C  
ATOM   3831  C   GLY   491      79.564  29.950  85.682  1.00  0.00           C  
ATOM   3832  O   GLY   491      79.361  30.160  86.871  1.00  0.00           O  
ATOM   3833  N   ARG   492      80.752  29.540  85.235  1.00  0.00           N  
ATOM   3834  CA  ARG   492      81.930  29.281  86.080  1.00  0.00           C  
ATOM   3835  CB  ARG   492      81.917  27.810  86.539  1.00  0.00           C  
ATOM   3836  CG  ARG   492      83.201  27.385  87.277  1.00  0.00           C  
ATOM   3837  CD  ARG   492      83.078  26.022  87.971  1.00  0.00           C  
ATOM   3838  NE  ARG   492      82.522  24.966  87.099  1.00  0.00           N  
ATOM   3839  CZ  ARG   492      83.174  24.012  86.457  1.00  0.00           C  
ATOM   3840  NH1 ARG   492      84.469  23.956  86.351  1.00  0.00           N1+
ATOM   3841  NH2 ARG   492      82.514  23.063  85.872  1.00  0.00           N  
ATOM   3842  C   ARG   492      83.229  29.634  85.356  1.00  0.00           C  
ATOM   3843  O   ARG   492      83.508  29.063  84.313  1.00  0.00           O  
ATOM   3844  N   GLU   493      84.047  30.526  85.918  1.00  0.00           N  
ATOM   3845  CA  GLU   493      85.229  31.034  85.205  1.00  0.00           C  
ATOM   3846  CB  GLU   493      85.872  32.228  85.930  1.00  0.00           C  
ATOM   3847  CG  GLU   493      85.000  33.490  85.907  1.00  0.00           C  
ATOM   3848  CD  GLU   493      84.800  34.069  84.496  1.00  0.00           C  
ATOM   3849  OE1 GLU   493      83.752  33.806  83.867  1.00  0.00           O  
ATOM   3850  OE2 GLU   493      85.609  34.900  84.038  1.00  0.00           O1-
ATOM   3851  C   GLU   493      86.277  29.972  84.844  1.00  0.00           C  
ATOM   3852  O   GLU   493      86.704  29.873  83.693  1.00  0.00           O  
ATOM   3853  N   ASN   494      86.675  29.145  85.809  1.00  0.00           N  
ATOM   3854  CA  ASN   494      87.572  28.007  85.608  1.00  0.00           C  
ATOM   3855  CB  ASN   494      88.298  27.709  86.938  1.00  0.00           C  
ATOM   3856  CG  ASN   494      87.391  27.313  88.103  1.00  0.00           C  
ATOM   3857  OD1 ASN   494      86.327  27.862  88.336  1.00  0.00           O  
ATOM   3858  ND2 ASN   494      87.809  26.354  88.898  1.00  0.00           N  
ATOM   3859  C   ASN   494      86.786  26.804  85.049  1.00  0.00           C  
ATOM   3860  O   ASN   494      86.474  25.855  85.768  1.00  0.00           O  
ATOM   3861  N   VAL   495      86.449  26.877  83.762  1.00  0.00           N  
ATOM   3862  CA  VAL   495      85.884  25.771  82.976  1.00  0.00           C  
ATOM   3863  CB  VAL   495      84.445  26.030  82.470  1.00  0.00           C  
ATOM   3864  CG1 VAL   495      83.432  25.884  83.600  1.00  0.00           C  
ATOM   3865  CG2 VAL   495      84.262  27.370  81.745  1.00  0.00           C  
ATOM   3866  C   VAL   495      86.732  25.462  81.757  1.00  0.00           C  
ATOM   3867  O   VAL   495      87.173  26.345  81.014  1.00  0.00           O  
ATOM   3868  N   THR   496      86.875  24.168  81.525  1.00  0.00           N  
ATOM   3869  CA  THR   496      87.460  23.588  80.325  1.00  0.00           C  
ATOM   3870  CB  THR   496      88.108  22.230  80.668  1.00  0.00           C  
ATOM   3871  CG2 THR   496      89.260  21.903  79.722  1.00  0.00           C  
ATOM   3872  OG1 THR   496      88.669  22.239  81.966  1.00  0.00           O  
ATOM   3873  C   THR   496      86.386  23.403  79.255  1.00  0.00           C  
ATOM   3874  O   THR   496      85.210  23.195  79.564  1.00  0.00           O  
ATOM   3875  N   MET   497      86.770  23.469  77.981  1.00  0.00           N  
ATOM   3876  CA  MET   497      85.859  23.189  76.867  1.00  0.00           C  
ATOM   3877  CB  MET   497      86.563  23.374  75.510  1.00  0.00           C  
ATOM   3878  CG  MET   497      87.902  22.637  75.366  1.00  0.00           C  
ATOM   3879  SD  MET   497      89.312  23.462  76.163  1.00  0.00           S  
ATOM   3880  CE  MET   497      90.536  22.132  76.028  1.00  0.00           C  
ATOM   3881  C   MET   497      85.197  21.811  76.967  1.00  0.00           C  
ATOM   3882  O   MET   497      84.029  21.696  76.618  1.00  0.00           O  
ATOM   3883  N   ASP   498      85.893  20.811  77.513  1.00  0.00           N  
ATOM   3884  CA  ASP   498      85.389  19.458  77.767  1.00  0.00           C  
ATOM   3885  CB  ASP   498      86.544  18.587  78.281  1.00  0.00           C  
ATOM   3886  CG  ASP   498      87.774  18.673  77.369  1.00  0.00           C  
ATOM   3887  OD1 ASP   498      87.994  17.731  76.581  1.00  0.00           O  
ATOM   3888  OD2 ASP   498      88.456  19.724  77.456  1.00  0.00           O1-
ATOM   3889  C   ASP   498      84.205  19.454  78.752  1.00  0.00           C  
ATOM   3890  O   ASP   498      83.186  18.788  78.549  1.00  0.00           O  
ATOM   3891  N   GLU   499      84.301  20.271  79.803  1.00  0.00           N  
ATOM   3892  CA  GLU   499      83.242  20.471  80.794  1.00  0.00           C  
ATOM   3893  CB  GLU   499      83.775  21.260  81.997  1.00  0.00           C  
ATOM   3894  CG  GLU   499      84.998  20.653  82.692  1.00  0.00           C  
ATOM   3895  CD  GLU   499      85.405  21.585  83.831  1.00  0.00           C  
ATOM   3896  OE1 GLU   499      84.651  21.623  84.830  1.00  0.00           O  
ATOM   3897  OE2 GLU   499      86.378  22.354  83.675  1.00  0.00           O1-
ATOM   3898  C   GLU   499      82.063  21.258  80.228  1.00  0.00           C  
ATOM   3899  O   GLU   499      80.912  20.930  80.527  1.00  0.00           O  
ATOM   3900  N   ILE   500      82.337  22.275  79.397  1.00  0.00           N  
ATOM   3901  CA  ILE   500      81.291  23.018  78.690  1.00  0.00           C  
ATOM   3902  CB  ILE   500      81.868  24.237  77.924  1.00  0.00           C  
ATOM   3903  CG2 ILE   500      80.809  24.864  76.992  1.00  0.00           C  
ATOM   3904  CG1 ILE   500      82.402  25.296  78.920  1.00  0.00           C  
ATOM   3905  CD1 ILE   500      83.077  26.505  78.254  1.00  0.00           C  
ATOM   3906  C   ILE   500      80.503  22.095  77.774  1.00  0.00           C  
ATOM   3907  O   ILE   500      79.287  22.173  77.759  1.00  0.00           O  
ATOM   3908  N   GLU   501      81.163  21.212  77.036  1.00  0.00           N  
ATOM   3909  CA  GLU   501      80.537  20.294  76.088  1.00  0.00           C  
ATOM   3910  CB  GLU   501      81.639  19.727  75.171  1.00  0.00           C  
ATOM   3911  CG  GLU   501      81.775  20.544  73.875  1.00  0.00           C  
ATOM   3912  CD  GLU   501      80.716  20.075  72.878  1.00  0.00           C  
ATOM   3913  OE1 GLU   501      79.507  20.170  73.195  1.00  0.00           O  
ATOM   3914  OE2 GLU   501      81.061  19.349  71.916  1.00  0.00           O1-
ATOM   3915  C   GLU   501      79.763  19.171  76.778  1.00  0.00           C  
ATOM   3916  O   GLU   501      78.689  18.793  76.309  1.00  0.00           O  
ATOM   3917  N   LYS   502      80.247  18.672  77.924  1.00  0.00           N  
ATOM   3918  CA  LYS   502      79.447  17.822  78.821  1.00  0.00           C  
ATOM   3919  CB  LYS   502      80.293  17.433  80.052  1.00  0.00           C  
ATOM   3920  CG  LYS   502      79.510  16.579  81.069  1.00  0.00           C  
ATOM   3921  CD  LYS   502      80.229  16.486  82.422  1.00  0.00           C  
ATOM   3922  CE  LYS   502      79.374  15.745  83.466  1.00  0.00           C  
ATOM   3923  NZ  LYS   502      78.166  16.513  83.861  1.00  0.00           N1+
ATOM   3924  C   LYS   502      78.160  18.527  79.263  1.00  0.00           C  
ATOM   3925  O   LYS   502      77.084  17.946  79.138  1.00  0.00           O  
ATOM   3926  N   ALA   503      78.269  19.761  79.751  1.00  0.00           N  
ATOM   3927  CA  ALA   503      77.143  20.518  80.300  1.00  0.00           C  
ATOM   3928  CB  ALA   503      77.693  21.755  81.019  1.00  0.00           C  
ATOM   3929  C   ALA   503      76.082  20.916  79.264  1.00  0.00           C  
ATOM   3930  O   ALA   503      74.878  20.871  79.512  1.00  0.00           O  
ATOM   3931  N   VAL   504      76.536  21.253  78.061  1.00  0.00           N  
ATOM   3932  CA  VAL   504      75.738  21.461  76.854  1.00  0.00           C  
ATOM   3933  CB  VAL   504      76.685  21.916  75.716  1.00  0.00           C  
ATOM   3934  CG1 VAL   504      76.152  21.740  74.295  1.00  0.00           C  
ATOM   3935  CG2 VAL   504      77.011  23.402  75.875  1.00  0.00           C  
ATOM   3936  C   VAL   504      74.989  20.185  76.484  1.00  0.00           C  
ATOM   3937  O   VAL   504      73.763  20.198  76.307  1.00  0.00           O  
ATOM   3938  N   LYS   505      75.708  19.058  76.403  1.00  0.00           N  
ATOM   3939  CA  LYS   505      75.112  17.758  76.083  1.00  0.00           C  
ATOM   3940  CB  LYS   505      76.199  16.674  75.953  1.00  0.00           C  
ATOM   3941  CG  LYS   505      76.938  16.802  74.610  1.00  0.00           C  
ATOM   3942  CD  LYS   505      78.168  15.892  74.528  1.00  0.00           C  
ATOM   3943  CE  LYS   505      78.943  16.134  73.224  1.00  0.00           C  
ATOM   3944  NZ  LYS   505      79.676  17.419  73.259  1.00  0.00           N1+
ATOM   3945  C   LYS   505      74.027  17.368  77.074  1.00  0.00           C  
ATOM   3946  O   LYS   505      72.932  16.994  76.661  1.00  0.00           O  
ATOM   3947  N   GLU   506      74.268  17.555  78.370  1.00  0.00           N  
ATOM   3948  CA  GLU   506      73.264  17.294  79.399  1.00  0.00           C  
ATOM   3949  CB  GLU   506      73.927  16.931  80.751  1.00  0.00           C  
ATOM   3950  CG  GLU   506      74.424  18.068  81.652  1.00  0.00           C  
ATOM   3951  CD  GLU   506      75.558  17.630  82.603  1.00  0.00           C  
ATOM   3952  OE1 GLU   506      75.478  16.558  83.244  1.00  0.00           O  
ATOM   3953  OE2 GLU   506      76.589  18.337  82.716  1.00  0.00           O1-
ATOM   3954  C   GLU   506      72.107  18.314  79.417  1.00  0.00           C  
ATOM   3955  O   GLU   506      70.995  17.939  79.795  1.00  0.00           O  
ATOM   3956  N   ALA   507      72.300  19.518  78.865  1.00  0.00           N  
ATOM   3957  CA  ALA   507      71.242  20.480  78.533  1.00  0.00           C  
ATOM   3958  CB  ALA   507      71.841  21.886  78.514  1.00  0.00           C  
ATOM   3959  C   ALA   507      70.481  20.205  77.219  1.00  0.00           C  
ATOM   3960  O   ALA   507      69.549  20.938  76.877  1.00  0.00           O  
ATOM   3961  N   ASN   508      70.861  19.164  76.472  1.00  0.00           N  
ATOM   3962  CA  ASN   508      70.358  18.859  75.127  1.00  0.00           C  
ATOM   3963  CB  ASN   508      68.821  18.595  75.083  1.00  0.00           C  
ATOM   3964  CG  ASN   508      68.157  17.683  76.089  1.00  0.00           C  
ATOM   3965  OD1 ASN   508      68.750  16.883  76.790  1.00  0.00           O  
ATOM   3966  ND2 ASN   508      66.850  17.793  76.192  1.00  0.00           N  
ATOM   3967  C   ASN   508      70.656  19.990  74.117  1.00  0.00           C  
ATOM   3968  O   ASN   508      69.912  20.145  73.157  1.00  0.00           O  
ATOM   3969  N   ALA   509      71.646  20.857  74.328  1.00  0.00           N  
ATOM   3970  CA  ALA   509      71.907  21.985  73.416  1.00  0.00           C  
ATOM   3971  CB  ALA   509      72.343  23.180  74.275  1.00  0.00           C  
ATOM   3972  C   ALA   509      72.950  21.695  72.305  1.00  0.00           C  
ATOM   3973  O   ALA   509      73.128  22.471  71.353  1.00  0.00           O  
ATOM   3974  N   TYR   510      73.640  20.562  72.473  1.00  0.00           N  
ATOM   3975  CA  TYR   510      74.729  20.066  71.637  1.00  0.00           C  
ATOM   3976  CB  TYR   510      75.106  18.668  72.141  1.00  0.00           C  
ATOM   3977  CG  TYR   510      76.124  17.954  71.276  1.00  0.00           C  
ATOM   3978  CD1 TYR   510      77.428  18.469  71.175  1.00  0.00           C  
ATOM   3979  CE1 TYR   510      78.375  17.831  70.357  1.00  0.00           C  
ATOM   3980  CZ  TYR   510      78.010  16.700  69.601  1.00  0.00           C  
ATOM   3981  OH  TYR   510      78.929  16.107  68.797  1.00  0.00           O  
ATOM   3982  CE2 TYR   510      76.697  16.187  69.688  1.00  0.00           C  
ATOM   3983  CD2 TYR   510      75.758  16.812  70.531  1.00  0.00           C  
ATOM   3984  C   TYR   510      74.362  19.966  70.143  1.00  0.00           C  
ATOM   3985  O   TYR   510      75.161  20.281  69.257  1.00  0.00           O  
ATOM   3986  N   ASP   511      73.139  19.513  69.882  1.00  0.00           N  
ATOM   3987  CA  ASP   511      72.600  19.245  68.554  1.00  0.00           C  
ATOM   3988  CB  ASP   511      71.156  18.668  68.702  1.00  0.00           C  
ATOM   3989  CG  ASP   511      70.129  19.581  69.422  1.00  0.00           C  
ATOM   3990  OD1 ASP   511      70.540  20.322  70.343  1.00  0.00           O  
ATOM   3991  OD2 ASP   511      68.926  19.623  69.076  1.00  0.00           O1-
ATOM   3992  C   ASP   511      72.583  20.503  67.674  1.00  0.00           C  
ATOM   3993  O   ASP   511      73.237  20.596  66.623  1.00  0.00           O  
ATOM   3994  N   PHE   512      71.834  21.507  68.127  1.00  0.00           N  
ATOM   3995  CA  PHE   512      71.645  22.713  67.363  1.00  0.00           C  
ATOM   3996  CB  PHE   512      70.394  23.485  67.798  1.00  0.00           C  
ATOM   3997  CG  PHE   512      70.568  24.391  68.998  1.00  0.00           C  
ATOM   3998  CD1 PHE   512      70.980  25.725  68.818  1.00  0.00           C  
ATOM   3999  CE1 PHE   512      71.173  26.559  69.929  1.00  0.00           C  
ATOM   4000  CZ  PHE   512      70.925  26.069  71.222  1.00  0.00           C  
ATOM   4001  CE2 PHE   512      70.498  24.745  71.403  1.00  0.00           C  
ATOM   4002  CD2 PHE   512      70.333  23.899  70.292  1.00  0.00           C  
ATOM   4003  C   PHE   512      72.921  23.547  67.386  1.00  0.00           C  
ATOM   4004  O   PHE   512      73.255  24.106  66.343  1.00  0.00           O  
ATOM   4005  N   ILE   513      73.691  23.567  68.492  1.00  0.00           N  
ATOM   4006  CA  ILE   513      74.971  24.283  68.429  1.00  0.00           C  
ATOM   4007  CB  ILE   513      75.628  24.488  69.813  1.00  0.00           C  
ATOM   4008  CG2 ILE   513      76.181  23.202  70.425  1.00  0.00           C  
ATOM   4009  CG1 ILE   513      76.778  25.515  69.799  1.00  0.00           C  
ATOM   4010  CD1 ILE   513      76.392  26.841  69.144  1.00  0.00           C  
ATOM   4011  C   ILE   513      75.929  23.694  67.374  1.00  0.00           C  
ATOM   4012  O   ILE   513      76.477  24.437  66.559  1.00  0.00           O  
ATOM   4013  N   MET   514      76.063  22.368  67.262  1.00  0.00           N  
ATOM   4014  CA  MET   514      76.832  21.768  66.165  1.00  0.00           C  
ATOM   4015  CB  MET   514      76.966  20.251  66.403  1.00  0.00           C  
ATOM   4016  CG  MET   514      78.019  19.889  67.458  1.00  0.00           C  
ATOM   4017  SD  MET   514      79.720  20.252  66.932  1.00  0.00           S  
ATOM   4018  CE  MET   514      80.706  19.304  68.120  1.00  0.00           C  
ATOM   4019  C   MET   514      76.230  22.023  64.769  1.00  0.00           C  
ATOM   4020  O   MET   514      76.975  22.094  63.785  1.00  0.00           O  
ATOM   4021  N   LYS   515      74.912  22.224  64.650  1.00  0.00           N  
ATOM   4022  CA  LYS   515      74.262  22.642  63.392  1.00  0.00           C  
ATOM   4023  CB  LYS   515      72.789  22.185  63.490  1.00  0.00           C  
ATOM   4024  CG  LYS   515      71.949  22.393  62.220  1.00  0.00           C  
ATOM   4025  CD  LYS   515      71.147  23.709  62.267  1.00  0.00           C  
ATOM   4026  CE  LYS   515      70.794  24.246  60.875  1.00  0.00           C  
ATOM   4027  NZ  LYS   515      72.014  24.604  60.110  1.00  0.00           N1+
ATOM   4028  C   LYS   515      74.433  24.138  63.068  1.00  0.00           C  
ATOM   4029  O   LYS   515      74.155  24.534  61.929  1.00  0.00           O  
ATOM   4030  N   LEU   516      74.892  24.974  64.004  1.00  0.00           N  
ATOM   4031  CA  LEU   516      75.187  26.392  63.759  1.00  0.00           C  
ATOM   4032  CB  LEU   516      75.166  27.162  65.103  1.00  0.00           C  
ATOM   4033  CG  LEU   516      73.991  28.122  65.335  1.00  0.00           C  
ATOM   4034  CD1 LEU   516      73.956  29.278  64.337  1.00  0.00           C  
ATOM   4035  CD2 LEU   516      72.647  27.401  65.281  1.00  0.00           C  
ATOM   4036  C   LEU   516      76.573  26.548  63.098  1.00  0.00           C  
ATOM   4037  O   LEU   516      77.564  25.966  63.574  1.00  0.00           O  
ATOM   4038  N   PRO   517      76.706  27.354  62.029  1.00  0.00           N  
ATOM   4039  CD  PRO   517      75.656  27.980  61.243  1.00  0.00           C  
ATOM   4040  CG  PRO   517      76.362  28.585  60.030  1.00  0.00           C  
ATOM   4041  CB  PRO   517      77.713  28.997  60.610  1.00  0.00           C  
ATOM   4042  CA  PRO   517      78.006  27.905  61.647  1.00  0.00           C  
ATOM   4043  C   PRO   517      78.762  28.476  62.844  1.00  0.00           C  
ATOM   4044  O   PRO   517      78.128  28.866  63.808  1.00  0.00           O  
HETATM 4045  N   HIE   518      80.094  28.478  62.814  1.00  0.00           N  
HETATM 4046  CA  HIE   518      80.962  28.869  63.939  1.00  0.00           C  
HETATM 4047  CB  HIE   518      80.900  30.396  64.147  1.00  0.00           C  
HETATM 4048  CG  HIE   518      81.462  31.205  62.998  1.00  0.00           C  
HETATM 4049  ND1 HIE   518      81.328  30.928  61.630  1.00  0.00           N  
HETATM 4050  CE1 HIE   518      82.001  31.897  60.993  1.00  0.00           C  
HETATM 4051  NE2 HIE   518      82.551  32.748  61.875  1.00  0.00           N  
HETATM 4052  CD2 HIE   518      82.222  32.326  63.144  1.00  0.00           C  
HETATM 4053  C   HIE   518      80.777  28.097  65.258  1.00  0.00           C  
HETATM 4054  O   HIE   518      81.574  28.290  66.179  1.00  0.00           O  
ATOM   4055  N   LYS   519      79.833  27.135  65.350  1.00  0.00           N  
ATOM   4056  CA  LYS   519      79.746  26.234  66.515  1.00  0.00           C  
ATOM   4057  CB  LYS   519      80.969  25.256  66.473  1.00  0.00           C  
ATOM   4058  CG  LYS   519      80.598  23.764  66.473  1.00  0.00           C  
ATOM   4059  CD  LYS   519      80.471  23.201  65.049  1.00  0.00           C  
ATOM   4060  CE  LYS   519      79.495  24.041  64.238  1.00  0.00           C  
ATOM   4061  NZ  LYS   519      79.164  23.441  62.931  1.00  0.00           N1+
ATOM   4062  C   LYS   519      79.609  27.042  67.822  1.00  0.00           C  
ATOM   4063  O   LYS   519      78.957  28.081  67.848  1.00  0.00           O  
ATOM   4064  N   PHE   520      80.226  26.584  68.901  1.00  0.00           N  
ATOM   4065  CA  PHE   520      80.304  27.271  70.184  1.00  0.00           C  
ATOM   4066  CB  PHE   520      81.158  26.426  71.143  1.00  0.00           C  
ATOM   4067  CG  PHE   520      80.876  24.938  71.044  1.00  0.00           C  
ATOM   4068  CD1 PHE   520      79.752  24.387  71.690  1.00  0.00           C  
ATOM   4069  CE1 PHE   520      79.434  23.032  71.503  1.00  0.00           C  
ATOM   4070  CZ  PHE   520      80.206  22.241  70.641  1.00  0.00           C  
ATOM   4071  CE2 PHE   520      81.343  22.778  70.015  1.00  0.00           C  
ATOM   4072  CD2 PHE   520      81.686  24.125  70.227  1.00  0.00           C  
ATOM   4073  C   PHE   520      80.792  28.722  70.145  1.00  0.00           C  
ATOM   4074  O   PHE   520      80.392  29.511  71.012  1.00  0.00           O  
ATOM   4075  N   ASP   521      81.588  29.067  69.128  1.00  0.00           N  
ATOM   4076  CA  ASP   521      82.150  30.404  68.942  1.00  0.00           C  
ATOM   4077  CB  ASP   521      83.604  30.300  68.467  1.00  0.00           C  
ATOM   4078  CG  ASP   521      84.461  29.769  69.625  1.00  0.00           C  
ATOM   4079  OD1 ASP   521      84.445  30.439  70.687  1.00  0.00           O  
ATOM   4080  OD2 ASP   521      85.052  28.679  69.469  1.00  0.00           O1-
ATOM   4081  C   ASP   521      81.228  31.327  68.107  1.00  0.00           C  
ATOM   4082  O   ASP   521      81.572  32.470  67.808  1.00  0.00           O  
ATOM   4083  N   THR   522      79.992  30.887  67.812  1.00  0.00           N  
ATOM   4084  CA  THR   522      78.898  31.767  67.364  1.00  0.00           C  
ATOM   4085  CB  THR   522      77.555  31.034  67.141  1.00  0.00           C  
ATOM   4086  CG2 THR   522      76.517  31.909  66.431  1.00  0.00           C  
ATOM   4087  OG1 THR   522      77.680  29.932  66.304  1.00  0.00           O  
ATOM   4088  C   THR   522      78.562  32.844  68.389  1.00  0.00           C  
ATOM   4089  O   THR   522      78.215  32.510  69.522  1.00  0.00           O  
ATOM   4090  N   LEU   523      78.555  34.116  67.977  1.00  0.00           N  
ATOM   4091  CA  LEU   523      78.036  35.229  68.777  1.00  0.00           C  
ATOM   4092  CB  LEU   523      78.761  36.544  68.420  1.00  0.00           C  
ATOM   4093  CG  LEU   523      78.331  37.265  67.126  1.00  0.00           C  
ATOM   4094  CD1 LEU   523      79.126  38.568  67.002  1.00  0.00           C  
ATOM   4095  CD2 LEU   523      78.565  36.433  65.864  1.00  0.00           C  
ATOM   4096  C   LEU   523      76.502  35.374  68.769  1.00  0.00           C  
ATOM   4097  O   LEU   523      75.862  35.304  67.723  1.00  0.00           O  
ATOM   4098  N   VAL   524      75.908  35.613  69.948  1.00  0.00           N  
ATOM   4099  CA  VAL   524      74.476  35.340  70.175  1.00  0.00           C  
ATOM   4100  CB  VAL   524      74.255  33.889  70.663  1.00  0.00           C  
ATOM   4101  CG1 VAL   524      74.578  32.856  69.579  1.00  0.00           C  
ATOM   4102  CG2 VAL   524      75.064  33.554  71.926  1.00  0.00           C  
ATOM   4103  C   VAL   524      73.721  36.326  71.066  1.00  0.00           C  
ATOM   4104  O   VAL   524      73.102  35.946  72.065  1.00  0.00           O  
ATOM   4105  N   GLY   525      73.704  37.597  70.679  1.00  0.00           N  
ATOM   4106  CA  GLY   525      72.807  38.545  71.314  1.00  0.00           C  
ATOM   4107  C   GLY   525      72.231  39.700  70.520  1.00  0.00           C  
ATOM   4108  O   GLY   525      71.916  39.568  69.343  1.00  0.00           O  
ATOM   4109  N   GLU   526      72.042  40.842  71.185  1.00  0.00           N  
ATOM   4110  CA  GLU   526      71.461  42.028  70.548  1.00  0.00           C  
ATOM   4111  CB  GLU   526      70.546  42.805  71.506  1.00  0.00           C  
ATOM   4112  CG  GLU   526      69.478  43.623  70.753  1.00  0.00           C  
ATOM   4113  CD  GLU   526      68.658  42.766  69.763  1.00  0.00           C  
ATOM   4114  OE1 GLU   526      68.705  43.059  68.552  1.00  0.00           O  
ATOM   4115  OE2 GLU   526      68.050  41.759  70.190  1.00  0.00           O1-
ATOM   4116  C   GLU   526      72.512  42.857  69.790  1.00  0.00           C  
ATOM   4117  O   GLU   526      72.866  43.979  70.149  1.00  0.00           O  
ATOM   4118  N   ARG   527      73.117  42.139  68.826  1.00  0.00           N  
ATOM   4119  CA  ARG   527      74.569  41.960  68.595  1.00  0.00           C  
ATOM   4120  CB  ARG   527      75.401  42.731  69.670  1.00  0.00           C  
ATOM   4121  CG  ARG   527      76.936  42.595  69.733  1.00  0.00           C  
ATOM   4122  CD  ARG   527      77.536  43.543  70.808  1.00  0.00           C  
ATOM   4123  NE  ARG   527      78.021  42.848  72.026  1.00  0.00           N  
ATOM   4124  CZ  ARG   527      77.884  43.189  73.305  1.00  0.00           C  
ATOM   4125  NH1 ARG   527      77.174  44.184  73.744  1.00  0.00           N1+
ATOM   4126  NH2 ARG   527      78.400  42.443  74.229  1.00  0.00           N  
ATOM   4127  C   ARG   527      74.822  40.454  68.565  1.00  0.00           C  
ATOM   4128  O   ARG   527      75.341  39.844  69.502  1.00  0.00           O  
ATOM   4129  N   GLY   528      74.274  39.814  67.532  1.00  0.00           N  
ATOM   4130  CA  GLY   528      74.005  38.382  67.536  1.00  0.00           C  
ATOM   4131  C   GLY   528      73.271  37.923  66.289  1.00  0.00           C  
ATOM   4132  O   GLY   528      72.977  38.708  65.386  1.00  0.00           O  
ATOM   4133  N   ALA   529      72.906  36.652  66.320  1.00  0.00           N  
ATOM   4134  CA  ALA   529      71.690  36.194  65.680  1.00  0.00           C  
ATOM   4135  CB  ALA   529      72.034  35.009  64.758  1.00  0.00           C  
ATOM   4136  C   ALA   529      70.698  35.794  66.759  1.00  0.00           C  
ATOM   4137  O   ALA   529      71.051  35.192  67.771  1.00  0.00           O  
ATOM   4138  N   GLN   530      69.445  36.143  66.504  1.00  0.00           N  
ATOM   4139  CA  GLN   530      68.356  35.825  67.395  1.00  0.00           C  
ATOM   4140  CB  GLN   530      67.203  36.826  67.199  1.00  0.00           C  
ATOM   4141  CG  GLN   530      67.597  38.238  67.695  1.00  0.00           C  
ATOM   4142  CD  GLN   530      66.498  39.278  67.492  1.00  0.00           C  
ATOM   4143  OE1 GLN   530      65.619  39.131  66.659  1.00  0.00           O  
ATOM   4144  NE2 GLN   530      66.491  40.360  68.236  1.00  0.00           N  
ATOM   4145  C   GLN   530      67.945  34.360  67.244  1.00  0.00           C  
ATOM   4146  O   GLN   530      67.075  33.996  66.451  1.00  0.00           O  
ATOM   4147  N   LEU   531      68.624  33.521  68.028  1.00  0.00           N  
ATOM   4148  CA  LEU   531      68.191  32.162  68.321  1.00  0.00           C  
ATOM   4149  CB  LEU   531      69.161  31.510  69.319  1.00  0.00           C  
ATOM   4150  CG  LEU   531      70.607  31.376  68.807  1.00  0.00           C  
ATOM   4151  CD1 LEU   531      71.442  30.676  69.876  1.00  0.00           C  
ATOM   4152  CD2 LEU   531      70.704  30.566  67.509  1.00  0.00           C  
ATOM   4153  C   LEU   531      66.759  32.144  68.831  1.00  0.00           C  
ATOM   4154  O   LEU   531      66.285  33.115  69.438  1.00  0.00           O  
ATOM   4155  N   SER   532      66.080  31.016  68.620  1.00  0.00           N  
ATOM   4156  CA  SER   532      64.763  30.851  69.208  1.00  0.00           C  
ATOM   4157  CB  SER   532      64.094  29.559  68.720  1.00  0.00           C  
ATOM   4158  OG  SER   532      64.750  28.403  69.181  1.00  0.00           O  
ATOM   4159  C   SER   532      64.857  31.039  70.727  1.00  0.00           C  
ATOM   4160  O   SER   532      65.859  30.691  71.372  1.00  0.00           O  
ATOM   4161  N   GLY   533      63.748  31.459  71.344  1.00  0.00           N  
ATOM   4162  CA  GLY   533      63.449  30.950  72.685  1.00  0.00           C  
ATOM   4163  C   GLY   533      63.575  29.413  72.707  1.00  0.00           C  
ATOM   4164  O   GLY   533      63.793  28.786  71.686  1.00  0.00           O  
ATOM   4165  N   GLY   534      63.532  28.700  73.820  1.00  0.00           N  
ATOM   4166  CA  GLY   534      63.800  27.255  73.709  1.00  0.00           C  
ATOM   4167  C   GLY   534      65.287  26.924  73.577  1.00  0.00           C  
ATOM   4168  O   GLY   534      65.862  26.429  74.529  1.00  0.00           O  
ATOM   4169  N   GLN   535      65.944  27.280  72.471  1.00  0.00           N  
ATOM   4170  CA  GLN   535      67.400  27.231  72.301  1.00  0.00           C  
ATOM   4171  CB  GLN   535      67.750  27.664  70.863  1.00  0.00           C  
ATOM   4172  CG  GLN   535      67.388  26.630  69.782  1.00  0.00           C  
ATOM   4173  CD  GLN   535      67.536  27.178  68.358  1.00  0.00           C  
ATOM   4174  OE1 GLN   535      67.845  28.337  68.122  1.00  0.00           O  
ATOM   4175  NE2 GLN   535      67.306  26.362  67.350  1.00  0.00           N  
ATOM   4176  C   GLN   535      68.125  28.150  73.291  1.00  0.00           C  
ATOM   4177  O   GLN   535      68.967  27.673  74.059  1.00  0.00           O  
ATOM   4178  N   LYS   536      67.720  29.433  73.362  1.00  0.00           N  
ATOM   4179  CA  LYS   536      68.130  30.347  74.442  1.00  0.00           C  
ATOM   4180  CB  LYS   536      67.315  31.661  74.434  1.00  0.00           C  
ATOM   4181  CG  LYS   536      67.663  32.729  73.377  1.00  0.00           C  
ATOM   4182  CD  LYS   536      66.856  34.028  73.612  1.00  0.00           C  
ATOM   4183  CE  LYS   536      67.421  34.819  74.806  1.00  0.00           C  
ATOM   4184  NZ  LYS   536      66.438  35.702  75.496  1.00  0.00           N1+
ATOM   4185  C   LYS   536      67.979  29.715  75.832  1.00  0.00           C  
ATOM   4186  O   LYS   536      68.930  29.723  76.622  1.00  0.00           O  
ATOM   4187  N   GLN   537      66.791  29.158  76.123  1.00  0.00           N  
ATOM   4188  CA  GLN   537      66.600  28.595  77.481  1.00  0.00           C  
ATOM   4189  CB  GLN   537      65.165  28.041  77.697  1.00  0.00           C  
ATOM   4190  CG  GLN   537      64.120  28.911  78.428  1.00  0.00           C  
ATOM   4191  CD  GLN   537      64.445  29.270  79.885  1.00  0.00           C  
ATOM   4192  OE1 GLN   537      65.569  29.204  80.342  1.00  0.00           O  
ATOM   4193  NE2 GLN   537      63.474  29.699  80.650  1.00  0.00           N  
ATOM   4194  C   GLN   537      67.566  27.431  77.726  1.00  0.00           C  
ATOM   4195  O   GLN   537      68.218  27.392  78.757  1.00  0.00           O  
ATOM   4196  N   ARG   538      67.710  26.506  76.765  1.00  0.00           N  
ATOM   4197  CA  ARG   538      68.620  25.364  76.863  1.00  0.00           C  
ATOM   4198  CB  ARG   538      68.673  24.491  75.573  1.00  0.00           C  
ATOM   4199  CG  ARG   538      67.487  23.590  75.143  1.00  0.00           C  
ATOM   4200  CD  ARG   538      67.906  22.704  73.936  1.00  0.00           C  
ATOM   4201  NE  ARG   538      66.805  22.336  73.003  1.00  0.00           N  
ATOM   4202  CZ  ARG   538      66.963  21.747  71.812  1.00  0.00           C  
ATOM   4203  NH1 ARG   538      68.086  21.243  71.388  1.00  0.00           N1+
ATOM   4204  NH2 ARG   538      65.972  21.639  70.977  1.00  0.00           N  
ATOM   4205  C   ARG   538      70.044  25.806  77.180  1.00  0.00           C  
ATOM   4206  O   ARG   538      70.690  25.189  78.017  1.00  0.00           O  
ATOM   4207  N   ILE   539      70.532  26.878  76.545  1.00  0.00           N  
ATOM   4208  CA  ILE   539      71.859  27.437  76.858  1.00  0.00           C  
ATOM   4209  CB  ILE   539      72.257  28.538  75.839  1.00  0.00           C  
ATOM   4210  CG2 ILE   539      73.594  29.212  76.224  1.00  0.00           C  
ATOM   4211  CG1 ILE   539      72.382  27.977  74.404  1.00  0.00           C  
ATOM   4212  CD1 ILE   539      72.223  29.061  73.328  1.00  0.00           C  
ATOM   4213  C   ILE   539      71.922  27.992  78.287  1.00  0.00           C  
ATOM   4214  O   ILE   539      72.932  27.829  78.973  1.00  0.00           O  
ATOM   4215  N   ALA   540      70.855  28.642  78.763  1.00  0.00           N  
ATOM   4216  CA  ALA   540      70.803  29.131  80.143  1.00  0.00           C  
ATOM   4217  CB  ALA   540      69.576  30.042  80.296  1.00  0.00           C  
ATOM   4218  C   ALA   540      70.827  28.012  81.201  1.00  0.00           C  
ATOM   4219  O   ALA   540      71.498  28.127  82.234  1.00  0.00           O  
ATOM   4220  N   ILE   541      70.159  26.908  80.884  1.00  0.00           N  
ATOM   4221  CA  ILE   541      70.174  25.648  81.615  1.00  0.00           C  
ATOM   4222  CB  ILE   541      69.094  24.706  81.030  1.00  0.00           C  
ATOM   4223  CG2 ILE   541      69.216  23.272  81.572  1.00  0.00           C  
ATOM   4224  CG1 ILE   541      67.689  25.271  81.345  1.00  0.00           C  
ATOM   4225  CD1 ILE   541      66.578  24.704  80.451  1.00  0.00           C  
ATOM   4226  C   ILE   541      71.579  25.063  81.650  1.00  0.00           C  
ATOM   4227  O   ILE   541      72.054  24.776  82.739  1.00  0.00           O  
ATOM   4228  N   ALA   542      72.289  24.983  80.522  1.00  0.00           N  
ATOM   4229  CA  ALA   542      73.695  24.575  80.494  1.00  0.00           C  
ATOM   4230  CB  ALA   542      74.196  24.580  79.042  1.00  0.00           C  
ATOM   4231  C   ALA   542      74.607  25.466  81.361  1.00  0.00           C  
ATOM   4232  O   ALA   542      75.504  24.972  82.038  1.00  0.00           O  
ATOM   4233  N   ARG   543      74.381  26.786  81.353  1.00  0.00           N  
ATOM   4234  CA  ARG   543      75.138  27.753  82.160  1.00  0.00           C  
ATOM   4235  CB  ARG   543      74.687  29.192  81.798  1.00  0.00           C  
ATOM   4236  CG  ARG   543      75.561  30.298  82.413  1.00  0.00           C  
ATOM   4237  CD  ARG   543      74.906  31.694  82.393  1.00  0.00           C  
ATOM   4238  NE  ARG   543      74.691  32.253  81.039  1.00  0.00           N  
ATOM   4239  CZ  ARG   543      73.584  32.831  80.575  1.00  0.00           C  
ATOM   4240  NH1 ARG   543      72.480  32.960  81.257  1.00  0.00           N1+
ATOM   4241  NH2 ARG   543      73.504  33.338  79.384  1.00  0.00           N  
ATOM   4242  C   ARG   543      74.997  27.444  83.666  1.00  0.00           C  
ATOM   4243  O   ARG   543      75.972  27.276  84.424  1.00  0.00           O  
ATOM   4244  N   ALA   544      73.742  27.305  84.095  1.00  0.00           N  
ATOM   4245  CA  ALA   544      73.418  26.936  85.465  1.00  0.00           C  
ATOM   4246  CB  ALA   544      71.891  26.972  85.635  1.00  0.00           C  
ATOM   4247  C   ALA   544      74.018  25.569  85.880  1.00  0.00           C  
ATOM   4248  O   ALA   544      74.661  25.436  86.923  1.00  0.00           O  
ATOM   4249  N   LEU   545      73.877  24.568  85.011  1.00  0.00           N  
ATOM   4250  CA  LEU   545      74.460  23.237  85.124  1.00  0.00           C  
ATOM   4251  CB  LEU   545      74.065  22.391  83.898  1.00  0.00           C  
ATOM   4252  CG  LEU   545      72.618  21.867  83.893  1.00  0.00           C  
ATOM   4253  CD1 LEU   545      72.282  21.318  82.509  1.00  0.00           C  
ATOM   4254  CD2 LEU   545      72.450  20.746  84.917  1.00  0.00           C  
ATOM   4255  C   LEU   545      75.978  23.240  85.282  1.00  0.00           C  
ATOM   4256  O   LEU   545      76.510  22.461  86.073  1.00  0.00           O  
ATOM   4257  N   VAL   546      76.692  24.141  84.605  1.00  0.00           N  
ATOM   4258  CA  VAL   546      78.150  24.256  84.743  1.00  0.00           C  
ATOM   4259  CB  VAL   546      78.805  24.969  83.527  1.00  0.00           C  
ATOM   4260  CG1 VAL   546      79.216  26.423  83.779  1.00  0.00           C  
ATOM   4261  CG2 VAL   546      80.063  24.217  83.062  1.00  0.00           C  
ATOM   4262  C   VAL   546      78.592  24.831  86.093  1.00  0.00           C  
ATOM   4263  O   VAL   546      79.722  24.555  86.517  1.00  0.00           O  
ATOM   4264  N   ARG   547      77.710  25.542  86.828  1.00  0.00           N  
ATOM   4265  CA  ARG   547      77.959  25.825  88.278  1.00  0.00           C  
ATOM   4266  CB  ARG   547      77.051  26.984  88.765  1.00  0.00           C  
ATOM   4267  CG  ARG   547      77.452  28.318  88.120  1.00  0.00           C  
ATOM   4268  CD  ARG   547      76.403  29.442  88.186  1.00  0.00           C  
ATOM   4269  NE  ARG   547      76.401  30.230  89.439  1.00  0.00           N  
ATOM   4270  CZ  ARG   547      77.209  31.234  89.755  1.00  0.00           C  
ATOM   4271  NH1 ARG   547      78.279  31.529  89.075  1.00  0.00           N1+
ATOM   4272  NH2 ARG   547      76.958  32.001  90.775  1.00  0.00           N  
ATOM   4273  C   ARG   547      77.794  24.620  89.215  1.00  0.00           C  
ATOM   4274  O   ARG   547      78.203  24.656  90.372  1.00  0.00           O  
ATOM   4275  N   ASN   548      77.211  23.524  88.728  1.00  0.00           N  
ATOM   4276  CA  ASN   548      76.868  22.290  89.452  1.00  0.00           C  
ATOM   4277  CB  ASN   548      78.095  21.359  89.358  1.00  0.00           C  
ATOM   4278  CG  ASN   548      77.807  19.925  89.763  1.00  0.00           C  
ATOM   4279  OD1 ASN   548      76.672  19.484  89.855  1.00  0.00           O  
ATOM   4280  ND2 ASN   548      78.834  19.140  89.999  1.00  0.00           N  
ATOM   4281  C   ASN   548      76.323  22.525  90.887  1.00  0.00           C  
ATOM   4282  O   ASN   548      76.900  22.064  91.890  1.00  0.00           O  
ATOM   4283  N   PRO   549      75.224  23.295  90.988  1.00  0.00           N  
ATOM   4284  CD  PRO   549      74.414  23.782  89.877  1.00  0.00           C  
ATOM   4285  CG  PRO   549      73.147  24.347  90.495  1.00  0.00           C  
ATOM   4286  CB  PRO   549      73.651  24.806  91.860  1.00  0.00           C  
ATOM   4287  CA  PRO   549      74.608  23.682  92.249  1.00  0.00           C  
ATOM   4288  C   PRO   549      73.882  22.505  92.896  1.00  0.00           C  
ATOM   4289  O   PRO   549      73.580  21.496  92.252  1.00  0.00           O  
ATOM   4290  N   LYS   550      73.615  22.652  94.193  1.00  0.00           N  
ATOM   4291  CA  LYS   550      73.034  21.595  95.035  1.00  0.00           C  
ATOM   4292  CB  LYS   550      73.791  21.494  96.378  1.00  0.00           C  
ATOM   4293  CG  LYS   550      75.251  20.994  96.293  1.00  0.00           C  
ATOM   4294  CD  LYS   550      76.152  21.819  95.359  1.00  0.00           C  
ATOM   4295  CE  LYS   550      77.653  21.586  95.479  1.00  0.00           C  
ATOM   4296  NZ  LYS   550      78.344  22.359  94.411  1.00  0.00           N1+
ATOM   4297  C   LYS   550      71.542  21.875  95.216  1.00  0.00           C  
ATOM   4298  O   LYS   550      70.742  20.953  95.406  1.00  0.00           O  
ATOM   4299  N   ILE   551      71.190  23.154  95.043  1.00  0.00           N  
ATOM   4300  CA  ILE   551      69.814  23.612  94.946  1.00  0.00           C  
ATOM   4301  CB  ILE   551      69.525  24.666  96.042  1.00  0.00           C  
ATOM   4302  CG2 ILE   551      68.016  24.952  96.074  1.00  0.00           C  
ATOM   4303  CG1 ILE   551      69.943  24.256  97.477  1.00  0.00           C  
ATOM   4304  CD1 ILE   551      71.396  24.500  97.897  1.00  0.00           C  
ATOM   4305  C   ILE   551      69.612  24.189  93.539  1.00  0.00           C  
ATOM   4306  O   ILE   551      70.485  24.874  93.003  1.00  0.00           O  
ATOM   4307  N   LEU   552      68.466  23.895  92.929  1.00  0.00           N  
ATOM   4308  CA  LEU   552      68.084  24.369  91.616  1.00  0.00           C  
ATOM   4309  CB  LEU   552      68.474  23.365  90.505  1.00  0.00           C  
ATOM   4310  CG  LEU   552      69.087  24.019  89.244  1.00  0.00           C  
ATOM   4311  CD1 LEU   552      69.741  22.960  88.352  1.00  0.00           C  
ATOM   4312  CD2 LEU   552      68.042  24.727  88.383  1.00  0.00           C  
ATOM   4313  C   LEU   552      66.626  24.847  91.612  1.00  0.00           C  
ATOM   4314  O   LEU   552      65.714  24.168  92.094  1.00  0.00           O  
ATOM   4315  N   LEU   553      66.430  26.055  91.095  1.00  0.00           N  
ATOM   4316  CA  LEU   553      65.185  26.807  91.144  1.00  0.00           C  
ATOM   4317  CB  LEU   553      65.439  28.173  91.830  1.00  0.00           C  
ATOM   4318  CG  LEU   553      65.516  28.257  93.360  1.00  0.00           C  
ATOM   4319  CD1 LEU   553      66.451  27.235  93.982  1.00  0.00           C  
ATOM   4320  CD2 LEU   553      66.039  29.637  93.748  1.00  0.00           C  
ATOM   4321  C   LEU   553      64.730  27.120  89.730  1.00  0.00           C  
ATOM   4322  O   LEU   553      65.350  27.916  89.024  1.00  0.00           O  
ATOM   4323  N   LEU   554      63.638  26.501  89.333  1.00  0.00           N  
ATOM   4324  CA  LEU   554      63.005  26.725  88.047  1.00  0.00           C  
ATOM   4325  CB  LEU   554      62.660  25.341  87.451  1.00  0.00           C  
ATOM   4326  CG  LEU   554      63.808  24.308  87.286  1.00  0.00           C  
ATOM   4327  CD1 LEU   554      65.006  24.890  86.538  1.00  0.00           C  
ATOM   4328  CD2 LEU   554      64.349  23.651  88.570  1.00  0.00           C  
ATOM   4329  C   LEU   554      61.786  27.588  88.345  1.00  0.00           C  
ATOM   4330  O   LEU   554      60.912  27.178  89.131  1.00  0.00           O  
ATOM   4331  N   ASP   555      61.797  28.798  87.765  1.00  0.00           N  
ATOM   4332  CA  ASP   555      60.662  29.725  87.800  1.00  0.00           C  
ATOM   4333  CB  ASP   555      61.019  31.098  88.386  1.00  0.00           C  
ATOM   4334  CG  ASP   555      59.784  31.985  88.639  1.00  0.00           C  
ATOM   4335  OD1 ASP   555      58.619  31.543  88.504  1.00  0.00           O  
ATOM   4336  OD2 ASP   555      59.977  33.128  89.100  1.00  0.00           O1-
ATOM   4337  C   ASP   555      60.060  29.810  86.408  1.00  0.00           C  
ATOM   4338  O   ASP   555      60.518  30.588  85.573  1.00  0.00           O  
ATOM   4339  N   GLU   556      59.077  28.945  86.144  1.00  0.00           N  
ATOM   4340  CA  GLU   556      58.248  29.016  84.938  1.00  0.00           C  
ATOM   4341  CB  GLU   556      57.448  30.339  84.957  1.00  0.00           C  
ATOM   4342  CG  GLU   556      56.549  30.559  86.175  1.00  0.00           C  
ATOM   4343  CD  GLU   556      55.155  29.953  86.060  1.00  0.00           C  
ATOM   4344  OE1 GLU   556      54.911  29.085  85.187  1.00  0.00           O  
ATOM   4345  OE2 GLU   556      54.319  30.380  86.892  1.00  0.00           O1-
ATOM   4346  C   GLU   556      59.085  28.907  83.657  1.00  0.00           C  
ATOM   4347  O   GLU   556      58.767  29.517  82.644  1.00  0.00           O  
ATOM   4348  N   ALA   557      60.206  28.188  83.682  1.00  0.00           N  
ATOM   4349  CA  ALA   557      61.170  28.198  82.581  1.00  0.00           C  
ATOM   4350  CB  ALA   557      62.401  27.410  83.045  1.00  0.00           C  
ATOM   4351  C   ALA   557      60.621  27.664  81.231  1.00  0.00           C  
ATOM   4352  O   ALA   557      61.220  27.930  80.185  1.00  0.00           O  
ATOM   4353  N   THR   558      59.500  26.929  81.227  1.00  0.00           N  
ATOM   4354  CA  THR   558      58.811  26.538  79.984  1.00  0.00           C  
ATOM   4355  CB  THR   558      58.114  25.166  80.078  1.00  0.00           C  
ATOM   4356  CG2 THR   558      58.988  24.078  80.704  1.00  0.00           C  
ATOM   4357  OG1 THR   558      56.928  25.212  80.834  1.00  0.00           O  
ATOM   4358  C   THR   558      57.787  27.597  79.497  1.00  0.00           C  
ATOM   4359  O   THR   558      57.446  27.704  78.316  1.00  0.00           O  
ATOM   4360  N   SER   559      57.305  28.434  80.408  1.00  0.00           N  
ATOM   4361  CA  SER   559      56.045  29.158  80.335  1.00  0.00           C  
ATOM   4362  CB  SER   559      55.491  29.391  81.749  1.00  0.00           C  
ATOM   4363  OG  SER   559      55.501  28.221  82.552  1.00  0.00           O  
ATOM   4364  C   SER   559      56.086  30.490  79.581  1.00  0.00           C  
ATOM   4365  O   SER   559      55.686  31.542  80.090  1.00  0.00           O  
ATOM   4366  N   ALA   560      56.592  30.435  78.362  1.00  0.00           N  
ATOM   4367  CA  ALA   560      56.541  31.480  77.346  1.00  0.00           C  
ATOM   4368  CB  ALA   560      57.503  32.613  77.750  1.00  0.00           C  
ATOM   4369  C   ALA   560      56.950  30.889  75.987  1.00  0.00           C  
ATOM   4370  O   ALA   560      57.207  31.642  75.048  1.00  0.00           O  
ATOM   4371  N   LEU   561      57.075  29.554  75.885  1.00  0.00           N  
ATOM   4372  CA  LEU   561      57.436  28.899  74.625  1.00  0.00           C  
ATOM   4373  CB  LEU   561      58.920  28.457  74.612  1.00  0.00           C  
ATOM   4374  CG  LEU   561      59.448  27.691  75.833  1.00  0.00           C  
ATOM   4375  CD1 LEU   561      58.809  26.321  75.961  1.00  0.00           C  
ATOM   4376  CD2 LEU   561      60.961  27.501  75.715  1.00  0.00           C  
ATOM   4377  C   LEU   561      56.400  27.894  74.107  1.00  0.00           C  
ATOM   4378  O   LEU   561      55.472  27.490  74.806  1.00  0.00           O  
ATOM   4379  N   ASP   562      56.505  27.618  72.806  1.00  0.00           N  
ATOM   4380  CA  ASP   562      55.602  26.777  72.025  1.00  0.00           C  
ATOM   4381  CB  ASP   562      56.030  26.854  70.552  1.00  0.00           C  
ATOM   4382  CG  ASP   562      57.469  26.362  70.375  1.00  0.00           C  
ATOM   4383  OD1 ASP   562      58.386  27.181  70.626  1.00  0.00           O  
ATOM   4384  OD2 ASP   562      57.634  25.158  70.072  1.00  0.00           O1-
ATOM   4385  C   ASP   562      55.605  25.316  72.507  1.00  0.00           C  
ATOM   4386  O   ASP   562      56.504  24.905  73.229  1.00  0.00           O  
ATOM   4387  N   THR   563      54.616  24.507  72.115  1.00  0.00           N  
ATOM   4388  CA  THR   563      54.472  23.159  72.695  1.00  0.00           C  
ATOM   4389  CB  THR   563      53.105  22.540  72.362  1.00  0.00           C  
ATOM   4390  CG2 THR   563      52.957  22.015  70.934  1.00  0.00           C  
ATOM   4391  OG1 THR   563      52.822  21.483  73.245  1.00  0.00           O  
ATOM   4392  C   THR   563      55.623  22.186  72.356  1.00  0.00           C  
ATOM   4393  O   THR   563      56.032  21.383  73.203  1.00  0.00           O  
ATOM   4394  N   GLU   564      56.155  22.238  71.131  1.00  0.00           N  
ATOM   4395  CA  GLU   564      57.188  21.287  70.686  1.00  0.00           C  
ATOM   4396  CB  GLU   564      57.294  21.269  69.153  1.00  0.00           C  
ATOM   4397  CG  GLU   564      56.010  20.687  68.527  1.00  0.00           C  
ATOM   4398  CD  GLU   564      56.146  20.403  67.025  1.00  0.00           C  
ATOM   4399  OE1 GLU   564      55.216  20.784  66.275  1.00  0.00           O  
ATOM   4400  OE2 GLU   564      57.155  19.765  66.648  1.00  0.00           O1-
ATOM   4401  C   GLU   564      58.549  21.591  71.365  1.00  0.00           C  
ATOM   4402  O   GLU   564      59.228  20.734  71.974  1.00  0.00           O  
ATOM   4403  N   SER   565      58.891  22.881  71.355  1.00  0.00           N  
ATOM   4404  CA  SER   565      60.020  23.417  72.101  1.00  0.00           C  
ATOM   4405  CB  SER   565      60.154  24.910  71.823  1.00  0.00           C  
ATOM   4406  OG  SER   565      61.409  25.416  72.241  1.00  0.00           O  
ATOM   4407  C   SER   565      59.910  23.152  73.613  1.00  0.00           C  
ATOM   4408  O   SER   565      60.906  22.787  74.254  1.00  0.00           O  
ATOM   4409  N   GLU   566      58.702  23.280  74.181  1.00  0.00           N  
ATOM   4410  CA  GLU   566      58.378  22.976  75.576  1.00  0.00           C  
ATOM   4411  CB  GLU   566      56.900  23.271  75.935  1.00  0.00           C  
ATOM   4412  CG  GLU   566      56.520  22.754  77.339  1.00  0.00           C  
ATOM   4413  CD  GLU   566      55.214  23.350  77.888  1.00  0.00           C  
ATOM   4414  OE1 GLU   566      55.281  24.311  78.683  1.00  0.00           O  
ATOM   4415  OE2 GLU   566      54.110  22.809  77.631  1.00  0.00           O1-
ATOM   4416  C   GLU   566      58.746  21.539  75.915  1.00  0.00           C  
ATOM   4417  O   GLU   566      59.402  21.308  76.932  1.00  0.00           O  
ATOM   4418  N   ALA   567      58.417  20.579  75.045  1.00  0.00           N  
ATOM   4419  CA  ALA   567      58.846  19.199  75.277  1.00  0.00           C  
ATOM   4420  CB  ALA   567      58.277  18.309  74.164  1.00  0.00           C  
ATOM   4421  C   ALA   567      60.364  19.022  75.437  1.00  0.00           C  
ATOM   4422  O   ALA   567      60.818  18.471  76.451  1.00  0.00           O  
ATOM   4423  N   VAL   568      61.168  19.498  74.474  1.00  0.00           N  
ATOM   4424  CA  VAL   568      62.642  19.325  74.612  1.00  0.00           C  
ATOM   4425  CB  VAL   568      63.381  19.702  73.311  1.00  0.00           C  
ATOM   4426  CG1 VAL   568      63.030  18.716  72.189  1.00  0.00           C  
ATOM   4427  CG2 VAL   568      63.064  21.112  72.804  1.00  0.00           C  
ATOM   4428  C   VAL   568      63.225  20.043  75.842  1.00  0.00           C  
ATOM   4429  O   VAL   568      64.070  19.466  76.549  1.00  0.00           O  
ATOM   4430  N   VAL   569      62.767  21.268  76.145  1.00  0.00           N  
ATOM   4431  CA  VAL   569      63.292  21.993  77.317  1.00  0.00           C  
ATOM   4432  CB  VAL   569      63.009  23.509  77.257  1.00  0.00           C  
ATOM   4433  CG1 VAL   569      61.550  23.867  77.500  1.00  0.00           C  
ATOM   4434  CG2 VAL   569      63.873  24.285  78.258  1.00  0.00           C  
ATOM   4435  C   VAL   569      62.893  21.357  78.651  1.00  0.00           C  
ATOM   4436  O   VAL   569      63.734  21.244  79.544  1.00  0.00           O  
ATOM   4437  N   GLN   570      61.669  20.844  78.773  1.00  0.00           N  
ATOM   4438  CA  GLN   570      61.264  20.067  79.941  1.00  0.00           C  
ATOM   4439  CB  GLN   570      59.751  19.806  79.864  1.00  0.00           C  
ATOM   4440  CG  GLN   570      59.193  19.107  81.114  1.00  0.00           C  
ATOM   4441  CD  GLN   570      59.502  19.874  82.396  1.00  0.00           C  
ATOM   4442  OE1 GLN   570      58.835  20.814  82.773  1.00  0.00           O  
ATOM   4443  NE2 GLN   570      60.542  19.526  83.118  1.00  0.00           N  
ATOM   4444  C   GLN   570      62.062  18.765  80.096  1.00  0.00           C  
ATOM   4445  O   GLN   570      62.392  18.407  81.230  1.00  0.00           O  
ATOM   4446  N   VAL   571      62.433  18.074  79.006  1.00  0.00           N  
ATOM   4447  CA  VAL   571      63.330  16.904  79.115  1.00  0.00           C  
ATOM   4448  CB  VAL   571      63.488  16.175  77.765  1.00  0.00           C  
ATOM   4449  CG1 VAL   571      64.600  15.112  77.772  1.00  0.00           C  
ATOM   4450  CG2 VAL   571      62.189  15.453  77.385  1.00  0.00           C  
ATOM   4451  C   VAL   571      64.694  17.296  79.715  1.00  0.00           C  
ATOM   4452  O   VAL   571      65.211  16.650  80.648  1.00  0.00           O  
ATOM   4453  N   ALA   572      65.268  18.394  79.206  1.00  0.00           N  
ATOM   4454  CA  ALA   572      66.520  18.916  79.761  1.00  0.00           C  
ATOM   4455  CB  ALA   572      66.963  20.143  78.949  1.00  0.00           C  
ATOM   4456  C   ALA   572      66.428  19.248  81.261  1.00  0.00           C  
ATOM   4457  O   ALA   572      67.323  18.891  82.029  1.00  0.00           O  
ATOM   4458  N   LEU   573      65.328  19.884  81.673  1.00  0.00           N  
ATOM   4459  CA  LEU   573      65.069  20.229  83.063  1.00  0.00           C  
ATOM   4460  CB  LEU   573      63.885  21.219  83.123  1.00  0.00           C  
ATOM   4461  CG  LEU   573      64.208  22.627  82.577  1.00  0.00           C  
ATOM   4462  CD1 LEU   573      62.966  23.516  82.636  1.00  0.00           C  
ATOM   4463  CD2 LEU   573      65.316  23.290  83.394  1.00  0.00           C  
ATOM   4464  C   LEU   573      64.833  19.018  83.971  1.00  0.00           C  
ATOM   4465  O   LEU   573      65.196  19.073  85.142  1.00  0.00           O  
ATOM   4466  N   ASP   574      64.286  17.908  83.471  1.00  0.00           N  
ATOM   4467  CA  ASP   574      64.226  16.670  84.245  1.00  0.00           C  
ATOM   4468  CB  ASP   574      63.352  15.616  83.557  1.00  0.00           C  
ATOM   4469  CG  ASP   574      63.224  14.404  84.478  1.00  0.00           C  
ATOM   4470  OD1 ASP   574      62.532  14.526  85.519  1.00  0.00           O  
ATOM   4471  OD2 ASP   574      63.869  13.359  84.249  1.00  0.00           O1-
ATOM   4472  C   ASP   574      65.611  16.111  84.550  1.00  0.00           C  
ATOM   4473  O   ASP   574      65.975  15.919  85.724  1.00  0.00           O  
ATOM   4474  N   LYS   575      66.412  15.963  83.485  1.00  0.00           N  
ATOM   4475  CA  LYS   575      67.787  15.476  83.640  1.00  0.00           C  
ATOM   4476  CB  LYS   575      68.449  15.419  82.256  1.00  0.00           C  
ATOM   4477  CG  LYS   575      69.649  14.459  82.226  1.00  0.00           C  
ATOM   4478  CD  LYS   575      70.571  14.635  81.008  1.00  0.00           C  
ATOM   4479  CE  LYS   575      69.886  14.586  79.633  1.00  0.00           C  
ATOM   4480  NZ  LYS   575      69.230  15.874  79.300  1.00  0.00           N1+
ATOM   4481  C   LYS   575      68.594  16.346  84.604  1.00  0.00           C  
ATOM   4482  O   LYS   575      69.324  15.820  85.438  1.00  0.00           O  
ATOM   4483  N   ALA   576      68.404  17.666  84.529  1.00  0.00           N  
ATOM   4484  CA  ALA   576      69.029  18.646  85.406  1.00  0.00           C  
ATOM   4485  CB  ALA   576      68.777  20.038  84.809  1.00  0.00           C  
ATOM   4486  C   ALA   576      68.561  18.624  86.867  1.00  0.00           C  
ATOM   4487  O   ALA   576      69.343  18.980  87.751  1.00  0.00           O  
ATOM   4488  N   ARG   577      67.299  18.253  87.115  1.00  0.00           N  
ATOM   4489  CA  ARG   577      66.732  18.170  88.463  1.00  0.00           C  
ATOM   4490  CB  ARG   577      65.193  18.130  88.380  1.00  0.00           C  
ATOM   4491  CG  ARG   577      64.551  19.516  88.188  1.00  0.00           C  
ATOM   4492  CD  ARG   577      63.080  19.447  87.745  1.00  0.00           C  
ATOM   4493  NE  ARG   577      62.293  18.449  88.506  1.00  0.00           N  
ATOM   4494  CZ  ARG   577      61.800  17.311  88.038  1.00  0.00           C  
ATOM   4495  NH1 ARG   577      61.871  16.993  86.779  1.00  0.00           N1+
ATOM   4496  NH2 ARG   577      61.259  16.434  88.832  1.00  0.00           N  
ATOM   4497  C   ARG   577      67.235  16.961  89.226  1.00  0.00           C  
ATOM   4498  O   ARG   577      67.547  17.079  90.410  1.00  0.00           O  
ATOM   4499  N   LYS   578      67.297  15.804  88.561  1.00  0.00           N  
ATOM   4500  CA  LYS   578      67.728  14.580  89.247  1.00  0.00           C  
ATOM   4501  CB  LYS   578      67.503  13.372  88.318  1.00  0.00           C  
ATOM   4502  CG  LYS   578      65.995  13.084  88.143  1.00  0.00           C  
ATOM   4503  CD  LYS   578      65.739  11.817  87.312  1.00  0.00           C  
ATOM   4504  CE  LYS   578      64.283  11.331  87.408  1.00  0.00           C  
ATOM   4505  NZ  LYS   578      63.352  12.096  86.543  1.00  0.00           N1+
ATOM   4506  C   LYS   578      69.161  14.690  89.769  1.00  0.00           C  
ATOM   4507  O   LYS   578      70.073  15.062  89.039  1.00  0.00           O  
ATOM   4508  N   GLY   579      69.346  14.404  91.058  1.00  0.00           N  
ATOM   4509  CA  GLY   579      70.631  14.584  91.743  1.00  0.00           C  
ATOM   4510  C   GLY   579      70.813  15.941  92.423  1.00  0.00           C  
ATOM   4511  O   GLY   579      71.906  16.232  92.906  1.00  0.00           O  
ATOM   4512  N   ARG   580      69.766  16.775  92.470  1.00  0.00           N  
ATOM   4513  CA  ARG   580      69.762  18.054  93.192  1.00  0.00           C  
ATOM   4514  CB  ARG   580      69.921  19.225  92.215  1.00  0.00           C  
ATOM   4515  CG  ARG   580      71.125  19.117  91.285  1.00  0.00           C  
ATOM   4516  CD  ARG   580      71.093  20.292  90.307  1.00  0.00           C  
ATOM   4517  NE  ARG   580      71.734  19.924  89.042  1.00  0.00           N  
ATOM   4518  CZ  ARG   580      73.022  19.807  88.812  1.00  0.00           C  
ATOM   4519  NH1 ARG   580      73.922  20.174  89.681  1.00  0.00           N1+
ATOM   4520  NH2 ARG   580      73.426  19.300  87.687  1.00  0.00           N  
ATOM   4521  C   ARG   580      68.434  18.233  93.898  1.00  0.00           C  
ATOM   4522  O   ARG   580      67.445  17.653  93.456  1.00  0.00           O  
ATOM   4523  N   THR   581      68.367  19.065  94.943  1.00  0.00           N  
ATOM   4524  CA  THR   581      67.040  19.421  95.472  1.00  0.00           C  
ATOM   4525  CB  THR   581      67.002  19.622  96.991  1.00  0.00           C  
ATOM   4526  CG2 THR   581      67.051  21.064  97.488  1.00  0.00           C  
ATOM   4527  OG1 THR   581      65.814  19.038  97.492  1.00  0.00           O  
ATOM   4528  C   THR   581      66.438  20.583  94.683  1.00  0.00           C  
ATOM   4529  O   THR   581      67.167  21.544  94.389  1.00  0.00           O  
ATOM   4530  N   THR   582      65.153  20.488  94.286  1.00  0.00           N  
ATOM   4531  CA  THR   582      64.714  21.313  93.155  1.00  0.00           C  
ATOM   4532  CB  THR   582      64.935  20.669  91.773  1.00  0.00           C  
ATOM   4533  CG2 THR   582      66.413  20.530  91.421  1.00  0.00           C  
ATOM   4534  OG1 THR   582      64.376  19.382  91.632  1.00  0.00           O  
ATOM   4535  C   THR   582      63.288  21.827  93.230  1.00  0.00           C  
ATOM   4536  O   THR   582      62.310  21.146  92.915  1.00  0.00           O  
ATOM   4537  N   ILE   583      63.201  23.109  93.560  1.00  0.00           N  
ATOM   4538  CA  ILE   583      61.930  23.815  93.591  1.00  0.00           C  
ATOM   4539  CB  ILE   583      61.955  24.906  94.688  1.00  0.00           C  
ATOM   4540  CG2 ILE   583      63.229  25.765  94.669  1.00  0.00           C  
ATOM   4541  CG1 ILE   583      60.667  25.757  94.721  1.00  0.00           C  
ATOM   4542  CD1 ILE   583      60.686  27.004  93.827  1.00  0.00           C  
ATOM   4543  C   ILE   583      61.600  24.302  92.168  1.00  0.00           C  
ATOM   4544  O   ILE   583      62.473  24.678  91.386  1.00  0.00           O  
ATOM   4545  N   VAL   584      60.321  24.246  91.820  1.00  0.00           N  
ATOM   4546  CA  VAL   584      59.796  24.332  90.467  1.00  0.00           C  
ATOM   4547  CB  VAL   584      59.559  22.929  89.849  1.00  0.00           C  
ATOM   4548  CG1 VAL   584      58.963  23.049  88.438  1.00  0.00           C  
ATOM   4549  CG2 VAL   584      60.829  22.079  89.722  1.00  0.00           C  
ATOM   4550  C   VAL   584      58.463  25.038  90.561  1.00  0.00           C  
ATOM   4551  O   VAL   584      57.519  24.526  91.155  1.00  0.00           O  
ATOM   4552  N   ILE   585      58.365  26.209  89.973  1.00  0.00           N  
ATOM   4553  CA  ILE   585      57.082  26.855  89.734  1.00  0.00           C  
ATOM   4554  CB  ILE   585      57.281  28.358  89.939  1.00  0.00           C  
ATOM   4555  CG2 ILE   585      55.993  29.099  89.604  1.00  0.00           C  
ATOM   4556  CG1 ILE   585      57.730  28.696  91.381  1.00  0.00           C  
ATOM   4557  CD1 ILE   585      58.400  30.066  91.470  1.00  0.00           C  
ATOM   4558  C   ILE   585      56.727  26.546  88.289  1.00  0.00           C  
ATOM   4559  O   ILE   585      57.581  26.699  87.415  1.00  0.00           O  
ATOM   4560  N   ALA   586      55.485  26.154  88.028  1.00  0.00           N  
ATOM   4561  CA  ALA   586      55.034  25.945  86.663  1.00  0.00           C  
ATOM   4562  CB  ALA   586      55.443  24.528  86.230  1.00  0.00           C  
ATOM   4563  C   ALA   586      53.525  26.148  86.494  1.00  0.00           C  
ATOM   4564  O   ALA   586      52.707  25.571  87.209  1.00  0.00           O  
HETATM 4565  N   HIE   587      53.176  26.895  85.446  1.00  0.00           N  
HETATM 4566  CA  HIE   587      51.836  26.987  84.870  1.00  0.00           C  
HETATM 4567  CB  HIE   587      51.869  27.918  83.634  1.00  0.00           C  
HETATM 4568  CG  HIE   587      50.587  27.953  82.811  1.00  0.00           C  
HETATM 4569  ND1 HIE   587      50.472  27.650  81.444  1.00  0.00           N  
HETATM 4570  CE1 HIE   587      49.173  27.825  81.141  1.00  0.00           C  
HETATM 4571  NE2 HIE   587      48.471  28.181  82.226  1.00  0.00           N  
HETATM 4572  CD2 HIE   587      49.349  28.280  83.286  1.00  0.00           C  
HETATM 4573  C   HIE   587      51.249  25.628  84.452  1.00  0.00           C  
HETATM 4574  O   HIE   587      50.049  25.390  84.548  1.00  0.00           O  
ATOM   4575  N   ARG   588      52.114  24.762  83.927  1.00  0.00           N  
ATOM   4576  CA  ARG   588      51.792  23.557  83.153  1.00  0.00           C  
ATOM   4577  CB  ARG   588      52.969  23.298  82.173  1.00  0.00           C  
ATOM   4578  CG  ARG   588      53.642  24.530  81.540  1.00  0.00           C  
ATOM   4579  CD  ARG   588      52.729  25.309  80.602  1.00  0.00           C  
ATOM   4580  NE  ARG   588      52.523  24.564  79.351  1.00  0.00           N  
ATOM   4581  CZ  ARG   588      51.478  24.581  78.562  1.00  0.00           C  
ATOM   4582  NH1 ARG   588      50.449  25.328  78.854  1.00  0.00           N1+
ATOM   4583  NH2 ARG   588      51.486  23.860  77.477  1.00  0.00           N  
ATOM   4584  C   ARG   588      51.645  22.362  84.122  1.00  0.00           C  
ATOM   4585  O   ARG   588      52.610  21.629  84.440  1.00  0.00           O  
ATOM   4586  N   LEU   589      50.431  22.172  84.642  1.00  0.00           N  
ATOM   4587  CA  LEU   589      50.213  21.159  85.682  1.00  0.00           C  
ATOM   4588  CB  LEU   589      48.752  21.155  86.193  1.00  0.00           C  
ATOM   4589  CG  LEU   589      48.224  22.377  86.980  1.00  0.00           C  
ATOM   4590  CD1 LEU   589      49.309  23.200  87.680  1.00  0.00           C  
ATOM   4591  CD2 LEU   589      47.401  23.316  86.105  1.00  0.00           C  
ATOM   4592  C   LEU   589      50.628  19.726  85.274  1.00  0.00           C  
ATOM   4593  O   LEU   589      51.023  18.927  86.125  1.00  0.00           O  
ATOM   4594  N   SER   590      50.629  19.426  83.971  1.00  0.00           N  
ATOM   4595  CA  SER   590      51.201  18.202  83.391  1.00  0.00           C  
ATOM   4596  CB  SER   590      51.219  18.330  81.858  1.00  0.00           C  
ATOM   4597  OG  SER   590      51.874  19.530  81.457  1.00  0.00           O  
ATOM   4598  C   SER   590      52.610  17.868  83.919  1.00  0.00           C  
ATOM   4599  O   SER   590      52.861  16.839  84.570  1.00  0.00           O  
ATOM   4600  N   THR   591      53.535  18.798  83.673  1.00  0.00           N  
ATOM   4601  CA  THR   591      54.908  18.724  84.162  1.00  0.00           C  
ATOM   4602  CB  THR   591      55.738  19.963  83.773  1.00  0.00           C  
ATOM   4603  CG2 THR   591      55.605  20.324  82.292  1.00  0.00           C  
ATOM   4604  OG1 THR   591      55.399  21.107  84.528  1.00  0.00           O  
ATOM   4605  C   THR   591      54.909  18.565  85.671  1.00  0.00           C  
ATOM   4606  O   THR   591      55.638  17.709  86.183  1.00  0.00           O  
ATOM   4607  N   VAL   592      54.023  19.306  86.362  1.00  0.00           N  
ATOM   4608  CA  VAL   592      53.965  19.240  87.832  1.00  0.00           C  
ATOM   4609  CB  VAL   592      53.012  20.306  88.425  1.00  0.00           C  
ATOM   4610  CG1 VAL   592      52.886  20.201  89.949  1.00  0.00           C  
ATOM   4611  CG2 VAL   592      53.507  21.718  88.089  1.00  0.00           C  
ATOM   4612  C   VAL   592      53.616  17.860  88.389  1.00  0.00           C  
ATOM   4613  O   VAL   592      54.162  17.521  89.431  1.00  0.00           O  
ATOM   4614  N   ARG   593      52.808  17.027  87.717  1.00  0.00           N  
ATOM   4615  CA  ARG   593      52.436  15.673  88.218  1.00  0.00           C  
ATOM   4616  CB  ARG   593      51.673  14.895  87.119  1.00  0.00           C  
ATOM   4617  CG  ARG   593      50.758  13.715  87.546  1.00  0.00           C  
ATOM   4618  CD  ARG   593      51.152  12.848  88.761  1.00  0.00           C  
ATOM   4619  NE  ARG   593      50.102  11.870  89.102  1.00  0.00           N  
ATOM   4620  CZ  ARG   593      50.050  11.069  90.156  1.00  0.00           C  
ATOM   4621  NH1 ARG   593      51.007  10.923  91.027  1.00  0.00           N1+
ATOM   4622  NH2 ARG   593      48.963  10.391  90.368  1.00  0.00           N  
ATOM   4623  C   ARG   593      53.606  14.833  88.705  1.00  0.00           C  
ATOM   4624  O   ARG   593      53.533  14.202  89.754  1.00  0.00           O  
ATOM   4625  N   ASN   594      54.699  14.835  87.957  1.00  0.00           N  
ATOM   4626  CA  ASN   594      55.868  13.999  88.315  1.00  0.00           C  
ATOM   4627  CB  ASN   594      56.728  13.860  87.037  1.00  0.00           C  
ATOM   4628  CG  ASN   594      55.927  13.481  85.800  1.00  0.00           C  
ATOM   4629  OD1 ASN   594      55.704  12.320  85.501  1.00  0.00           O  
ATOM   4630  ND2 ASN   594      55.453  14.448  85.045  1.00  0.00           N  
ATOM   4631  C   ASN   594      56.699  14.540  89.506  1.00  0.00           C  
ATOM   4632  O   ASN   594      57.828  14.090  89.710  1.00  0.00           O  
ATOM   4633  N   ALA   595      56.218  15.551  90.237  1.00  0.00           N  
ATOM   4634  CA  ALA   595      56.853  16.067  91.440  1.00  0.00           C  
ATOM   4635  CB  ALA   595      56.252  17.432  91.786  1.00  0.00           C  
ATOM   4636  C   ALA   595      56.737  15.102  92.624  1.00  0.00           C  
ATOM   4637  O   ALA   595      55.721  14.446  92.840  1.00  0.00           O  
ATOM   4638  N   ASP   596      57.776  15.105  93.462  1.00  0.00           N  
ATOM   4639  CA  ASP   596      57.781  14.454  94.767  1.00  0.00           C  
ATOM   4640  CB  ASP   596      59.105  14.745  95.496  1.00  0.00           C  
ATOM   4641  CG  ASP   596      60.368  14.319  94.751  1.00  0.00           C  
ATOM   4642  OD1 ASP   596      61.193  13.637  95.389  1.00  0.00           O  
ATOM   4643  OD2 ASP   596      60.578  14.829  93.623  1.00  0.00           O1-
ATOM   4644  C   ASP   596      56.628  14.931  95.668  1.00  0.00           C  
ATOM   4645  O   ASP   596      55.994  14.163  96.396  1.00  0.00           O  
ATOM   4646  N   VAL   597      56.408  16.246  95.642  1.00  0.00           N  
ATOM   4647  CA  VAL   597      55.644  17.022  96.619  1.00  0.00           C  
ATOM   4648  CB  VAL   597      56.595  17.452  97.769  1.00  0.00           C  
ATOM   4649  CG1 VAL   597      55.930  18.350  98.819  1.00  0.00           C  
ATOM   4650  CG2 VAL   597      57.178  16.273  98.567  1.00  0.00           C  
ATOM   4651  C   VAL   597      55.067  18.260  95.933  1.00  0.00           C  
ATOM   4652  O   VAL   597      55.791  18.910  95.173  1.00  0.00           O  
ATOM   4653  N   ILE   598      53.815  18.618  96.229  1.00  0.00           N  
ATOM   4654  CA  ILE   598      53.104  19.688  95.517  1.00  0.00           C  
ATOM   4655  CB  ILE   598      52.036  19.154  94.522  1.00  0.00           C  
ATOM   4656  CG2 ILE   598      51.325  20.349  93.858  1.00  0.00           C  
ATOM   4657  CG1 ILE   598      52.605  18.284  93.373  1.00  0.00           C  
ATOM   4658  CD1 ILE   598      52.830  16.810  93.727  1.00  0.00           C  
ATOM   4659  C   ILE   598      52.466  20.605  96.576  1.00  0.00           C  
ATOM   4660  O   ILE   598      51.503  20.283  97.292  1.00  0.00           O  
ATOM   4661  N   ALA   599      53.065  21.784  96.706  1.00  0.00           N  
ATOM   4662  CA  ALA   599      52.544  22.816  97.587  1.00  0.00           C  
ATOM   4663  CB  ALA   599      53.710  23.723  98.000  1.00  0.00           C  
ATOM   4664  C   ALA   599      51.428  23.609  96.911  1.00  0.00           C  
ATOM   4665  O   ALA   599      51.634  24.044  95.768  1.00  0.00           O  
ATOM   4666  N   GLY   600      50.302  23.850  97.608  1.00  0.00           N  
ATOM   4667  CA  GLY   600      49.328  24.776  97.050  1.00  0.00           C  
ATOM   4668  C   GLY   600      49.536  26.148  97.672  1.00  0.00           C  
ATOM   4669  O   GLY   600      49.786  26.296  98.868  1.00  0.00           O  
ATOM   4670  N   PHE   601      49.438  27.172  96.840  1.00  0.00           N  
ATOM   4671  CA  PHE   601      49.474  28.560  97.251  1.00  0.00           C  
ATOM   4672  CB  PHE   601      50.701  29.300  96.690  1.00  0.00           C  
ATOM   4673  CG  PHE   601      52.032  28.950  97.325  1.00  0.00           C  
ATOM   4674  CD1 PHE   601      52.664  29.862  98.192  1.00  0.00           C  
ATOM   4675  CE1 PHE   601      53.927  29.564  98.734  1.00  0.00           C  
ATOM   4676  CZ  PHE   601      54.545  28.336  98.437  1.00  0.00           C  
ATOM   4677  CE2 PHE   601      53.901  27.417  97.592  1.00  0.00           C  
ATOM   4678  CD2 PHE   601      52.662  27.732  97.018  1.00  0.00           C  
ATOM   4679  C   PHE   601      48.214  29.241  96.752  1.00  0.00           C  
ATOM   4680  O   PHE   601      47.923  29.230  95.555  1.00  0.00           O  
ATOM   4681  N   ASP   602      47.530  29.931  97.656  1.00  0.00           N  
ATOM   4682  CA  ASP   602      46.604  30.983  97.246  1.00  0.00           C  
ATOM   4683  CB  ASP   602      45.130  30.481  97.239  1.00  0.00           C  
ATOM   4684  CG  ASP   602      44.604  29.950  95.875  1.00  0.00           C  
ATOM   4685  OD1 ASP   602      44.817  30.624  94.841  1.00  0.00           O  
ATOM   4686  OD2 ASP   602      43.863  28.933  95.825  1.00  0.00           O1-
ATOM   4687  C   ASP   602      46.873  32.215  98.128  1.00  0.00           C  
ATOM   4688  O   ASP   602      47.160  32.097  99.319  1.00  0.00           O  
ATOM   4689  N   ASP   603      46.874  33.403  97.513  1.00  0.00           N  
ATOM   4690  CA  ASP   603      47.155  34.726  98.112  1.00  0.00           C  
ATOM   4691  CB  ASP   603      45.988  35.101  99.069  1.00  0.00           C  
ATOM   4692  CG  ASP   603      46.346  36.196 100.080  1.00  0.00           C  
ATOM   4693  OD1 ASP   603      46.150  37.399  99.799  1.00  0.00           O  
ATOM   4694  OD2 ASP   603      46.974  35.872 101.113  1.00  0.00           O1-
ATOM   4695  C   ASP   603      48.546  34.996  98.753  1.00  0.00           C  
ATOM   4696  O   ASP   603      49.015  36.140  98.776  1.00  0.00           O  
ATOM   4697  N   GLY   604      49.225  33.978  99.272  1.00  0.00           N  
ATOM   4698  CA  GLY   604      50.456  34.076 100.075  1.00  0.00           C  
ATOM   4699  C   GLY   604      50.554  32.960 101.145  1.00  0.00           C  
ATOM   4700  O   GLY   604      51.580  32.702 101.811  1.00  0.00           O  
ATOM   4701  N   VAL   605      49.417  32.289 101.283  1.00  0.00           N  
ATOM   4702  CA  VAL   605      49.196  31.212 102.215  1.00  0.00           C  
ATOM   4703  CB  VAL   605      47.778  31.309 102.822  1.00  0.00           C  
ATOM   4704  CG1 VAL   605      47.574  30.267 103.930  1.00  0.00           C  
ATOM   4705  CG2 VAL   605      47.526  32.692 103.450  1.00  0.00           C  
ATOM   4706  C   VAL   605      49.405  29.885 101.512  1.00  0.00           C  
ATOM   4707  O   VAL   605      48.821  29.610 100.454  1.00  0.00           O  
ATOM   4708  N   ILE   606      50.261  29.077 102.144  1.00  0.00           N  
ATOM   4709  CA  ILE   606      50.329  27.658 101.850  1.00  0.00           C  
ATOM   4710  CB  ILE   606      51.686  27.051 102.257  1.00  0.00           C  
ATOM   4711  CG2 ILE   606      52.041  27.278 103.739  1.00  0.00           C  
ATOM   4712  CG1 ILE   606      51.717  25.559 101.856  1.00  0.00           C  
ATOM   4713  CD1 ILE   606      53.119  24.944 101.842  1.00  0.00           C  
ATOM   4714  C   ILE   606      49.121  26.938 102.438  1.00  0.00           C  
ATOM   4715  O   ILE   606      48.901  26.901 103.648  1.00  0.00           O  
ATOM   4716  N   VAL   607      48.368  26.334 101.538  1.00  0.00           N  
ATOM   4717  CA  VAL   607      47.295  25.397 101.827  1.00  0.00           C  
ATOM   4718  CB  VAL   607      45.906  26.006 101.535  1.00  0.00           C  
ATOM   4719  CG1 VAL   607      44.790  25.058 102.001  1.00  0.00           C  
ATOM   4720  CG2 VAL   607      45.671  27.354 102.230  1.00  0.00           C  
ATOM   4721  C   VAL   607      47.565  24.233 100.859  1.00  0.00           C  
ATOM   4722  O   VAL   607      48.014  24.423  99.726  1.00  0.00           O  
ATOM   4723  N   GLU   608      47.312  23.010 101.309  1.00  0.00           N  
ATOM   4724  CA  GLU   608      47.741  21.785 100.624  1.00  0.00           C  
ATOM   4725  CB  GLU   608      47.089  21.629  99.244  1.00  0.00           C  
ATOM   4726  CG  GLU   608      45.570  21.760  99.125  1.00  0.00           C  
ATOM   4727  CD  GLU   608      45.180  21.607  97.651  1.00  0.00           C  
ATOM   4728  OE1 GLU   608      45.861  22.187  96.784  1.00  0.00           O  
ATOM   4729  OE2 GLU   608      44.157  20.959  97.353  1.00  0.00           O1-
ATOM   4730  C   GLU   608      49.279  21.645 100.366  1.00  0.00           C  
ATOM   4731  O   GLU   608      50.070  22.591 100.413  1.00  0.00           O  
ATOM   4732  N   LYS   609      49.730  20.404 100.098  1.00  0.00           N  
ATOM   4733  CA  LYS   609      51.109  19.992 100.392  1.00  0.00           C  
ATOM   4734  CB  LYS   609      51.370  19.939 101.913  1.00  0.00           C  
ATOM   4735  CG  LYS   609      52.831  19.613 102.302  1.00  0.00           C  
ATOM   4736  CD  LYS   609      53.897  20.534 101.677  1.00  0.00           C  
ATOM   4737  CE  LYS   609      55.301  20.067 102.086  1.00  0.00           C  
ATOM   4738  NZ  LYS   609      56.357  20.684 101.240  1.00  0.00           N1+
ATOM   4739  C   LYS   609      51.648  18.730  99.673  1.00  0.00           C  
ATOM   4740  O   LYS   609      52.805  18.694  99.225  1.00  0.00           O  
ATOM   4741  N   GLY   610      50.857  17.664  99.672  1.00  0.00           N  
ATOM   4742  CA  GLY   610      51.364  16.306  99.447  1.00  0.00           C  
ATOM   4743  C   GLY   610      51.558  15.880  97.994  1.00  0.00           C  
ATOM   4744  O   GLY   610      51.746  16.728  97.131  1.00  0.00           O  
ATOM   4745  N   ASN   611      51.619  14.566  97.739  1.00  0.00           N  
ATOM   4746  CA  ASN   611      51.757  14.093  96.359  1.00  0.00           C  
ATOM   4747  CB  ASN   611      52.233  12.625  96.322  1.00  0.00           C  
ATOM   4748  CG  ASN   611      52.870  12.289  94.978  1.00  0.00           C  
ATOM   4749  OD1 ASN   611      52.306  11.625  94.126  1.00  0.00           O  
ATOM   4750  ND2 ASN   611      54.068  12.772  94.740  1.00  0.00           N  
ATOM   4751  C   ASN   611      50.473  14.339  95.540  1.00  0.00           C  
ATOM   4752  O   ASN   611      49.408  14.623  96.104  1.00  0.00           O  
HETATM 4753  N   HIE   612      50.592  14.200  94.211  1.00  0.00           N  
HETATM 4754  CA  HIE   612      49.509  14.447  93.270  1.00  0.00           C  
HETATM 4755  CB  HIE   612      49.955  14.211  91.824  1.00  0.00           C  
HETATM 4756  CG  HIE   612      48.897  14.447  90.766  1.00  0.00           C  
HETATM 4757  ND1 HIE   612      48.888  15.502  89.852  1.00  0.00           N  
HETATM 4758  CE1 HIE   612      47.840  15.278  89.044  1.00  0.00           C  
HETATM 4759  NE2 HIE   612      47.250  14.110  89.356  1.00  0.00           N  
HETATM 4760  CD2 HIE   612      47.897  13.572  90.447  1.00  0.00           C  
HETATM 4761  C   HIE   612      48.211  13.727  93.619  1.00  0.00           C  
HETATM 4762  O   HIE   612      47.147  14.338  93.700  1.00  0.00           O  
ATOM   4763  N   ASP   613      48.315  12.433  93.917  1.00  0.00           N  
ATOM   4764  CA  ASP   613      47.186  11.612  94.352  1.00  0.00           C  
ATOM   4765  CB  ASP   613      47.673  10.172  94.576  1.00  0.00           C  
ATOM   4766  CG  ASP   613      48.271   9.590  93.298  1.00  0.00           C  
ATOM   4767  OD1 ASP   613      47.505   9.112  92.435  1.00  0.00           O  
ATOM   4768  OD2 ASP   613      49.500   9.706  93.090  1.00  0.00           O1-
ATOM   4769  C   ASP   613      46.526  12.159  95.624  1.00  0.00           C  
ATOM   4770  O   ASP   613      45.302  12.261  95.706  1.00  0.00           O  
ATOM   4771  N   GLU   614      47.334  12.562  96.605  1.00  0.00           N  
ATOM   4772  CA  GLU   614      46.862  13.135  97.867  1.00  0.00           C  
ATOM   4773  CB  GLU   614      48.060  13.384  98.812  1.00  0.00           C  
ATOM   4774  CG  GLU   614      48.216  12.311  99.898  1.00  0.00           C  
ATOM   4775  CD  GLU   614      47.018  12.311 100.851  1.00  0.00           C  
ATOM   4776  OE1 GLU   614      46.733  13.372 101.449  1.00  0.00           O  
ATOM   4777  OE2 GLU   614      46.294  11.298 100.909  1.00  0.00           O1-
ATOM   4778  C   GLU   614      46.062  14.423  97.672  1.00  0.00           C  
ATOM   4779  O   GLU   614      45.008  14.588  98.296  1.00  0.00           O  
ATOM   4780  N   LEU   615      46.525  15.327  96.805  1.00  0.00           N  
ATOM   4781  CA  LEU   615      45.820  16.594  96.582  1.00  0.00           C  
ATOM   4782  CB  LEU   615      46.801  17.641  96.059  1.00  0.00           C  
ATOM   4783  CG  LEU   615      47.937  18.020  97.027  1.00  0.00           C  
ATOM   4784  CD1 LEU   615      48.440  19.410  96.649  1.00  0.00           C  
ATOM   4785  CD2 LEU   615      47.510  18.025  98.503  1.00  0.00           C  
ATOM   4786  C   LEU   615      44.575  16.453  95.698  1.00  0.00           C  
ATOM   4787  O   LEU   615      43.514  17.000  96.018  1.00  0.00           O  
ATOM   4788  N   MET   616      44.660  15.637  94.649  1.00  0.00           N  
ATOM   4789  CA  MET   616      43.513  15.282  93.817  1.00  0.00           C  
ATOM   4790  CB  MET   616      43.942  14.370  92.658  1.00  0.00           C  
ATOM   4791  CG  MET   616      44.764  15.133  91.607  1.00  0.00           C  
ATOM   4792  SD  MET   616      43.904  16.495  90.762  1.00  0.00           S  
ATOM   4793  CE  MET   616      42.848  15.577  89.613  1.00  0.00           C  
ATOM   4794  C   MET   616      42.385  14.671  94.647  1.00  0.00           C  
ATOM   4795  O   MET   616      41.254  15.161  94.590  1.00  0.00           O  
ATOM   4796  N   LYS   617      42.688  13.684  95.499  1.00  0.00           N  
ATOM   4797  CA  LYS   617      41.687  13.143  96.426  1.00  0.00           C  
ATOM   4798  CB  LYS   617      42.099  11.775  97.009  1.00  0.00           C  
ATOM   4799  CG  LYS   617      43.056  11.778  98.212  1.00  0.00           C  
ATOM   4800  CD  LYS   617      42.362  11.942  99.581  1.00  0.00           C  
ATOM   4801  CE  LYS   617      43.395  11.984 100.708  1.00  0.00           C  
ATOM   4802  NZ  LYS   617      44.043  13.308 100.834  1.00  0.00           N1+
ATOM   4803  C   LYS   617      41.216  14.160  97.462  1.00  0.00           C  
ATOM   4804  O   LYS   617      40.059  14.116  97.880  1.00  0.00           O  
ATOM   4805  N   GLU   618      42.068  15.109  97.849  1.00  0.00           N  
ATOM   4806  CA  GLU   618      41.660  16.198  98.733  1.00  0.00           C  
ATOM   4807  CB  GLU   618      42.853  16.768  99.530  1.00  0.00           C  
ATOM   4808  CG  GLU   618      42.461  17.275 100.931  1.00  0.00           C  
ATOM   4809  CD  GLU   618      41.654  16.210 101.692  1.00  0.00           C  
ATOM   4810  OE1 GLU   618      42.193  15.100 101.896  1.00  0.00           O  
ATOM   4811  OE2 GLU   618      40.441  16.440 101.911  1.00  0.00           O1-
ATOM   4812  C   GLU   618      40.816  17.279  98.058  1.00  0.00           C  
ATOM   4813  O   GLU   618      40.308  18.138  98.775  1.00  0.00           O  
ATOM   4814  N   LYS   619      40.551  17.183  96.742  1.00  0.00           N  
ATOM   4815  CA  LYS   619      39.574  18.018  96.006  1.00  0.00           C  
ATOM   4816  CB  LYS   619      38.150  17.400  96.015  1.00  0.00           C  
ATOM   4817  CG  LYS   619      37.583  16.864  97.343  1.00  0.00           C  
ATOM   4818  CD  LYS   619      37.217  17.936  98.387  1.00  0.00           C  
ATOM   4819  CE  LYS   619      37.120  17.367  99.815  1.00  0.00           C  
ATOM   4820  NZ  LYS   619      38.418  16.807 100.262  1.00  0.00           N1+
ATOM   4821  C   LYS   619      39.676  19.527  96.296  1.00  0.00           C  
ATOM   4822  O   LYS   619      38.688  20.253  96.204  1.00  0.00           O  
ATOM   4823  N   GLY   620      40.881  19.982  96.650  1.00  0.00           N  
ATOM   4824  CA  GLY   620      41.167  21.327  97.125  1.00  0.00           C  
ATOM   4825  C   GLY   620      41.668  22.237  96.009  1.00  0.00           C  
ATOM   4826  O   GLY   620      41.217  22.151  94.872  1.00  0.00           O  
ATOM   4827  N   ILE   621      42.573  23.151  96.333  1.00  0.00           N  
ATOM   4828  CA  ILE   621      43.134  24.139  95.409  1.00  0.00           C  
ATOM   4829  CB  ILE   621      44.161  25.015  96.199  1.00  0.00           C  
ATOM   4830  CG2 ILE   621      45.164  25.767  95.299  1.00  0.00           C  
ATOM   4831  CG1 ILE   621      43.505  26.021  97.178  1.00  0.00           C  
ATOM   4832  CD1 ILE   621      42.853  25.405  98.424  1.00  0.00           C  
ATOM   4833  C   ILE   621      43.805  23.497  94.189  1.00  0.00           C  
ATOM   4834  O   ILE   621      43.566  23.948  93.065  1.00  0.00           O  
ATOM   4835  N   TYR   622      44.636  22.476  94.370  1.00  0.00           N  
ATOM   4836  CA  TYR   622      45.358  21.870  93.264  1.00  0.00           C  
ATOM   4837  CB  TYR   622      46.488  20.972  93.758  1.00  0.00           C  
ATOM   4838  CG  TYR   622      47.208  20.270  92.622  1.00  0.00           C  
ATOM   4839  CD1 TYR   622      47.798  21.020  91.584  1.00  0.00           C  
ATOM   4840  CE1 TYR   622      48.467  20.369  90.536  1.00  0.00           C  
ATOM   4841  CZ  TYR   622      48.526  18.962  90.498  1.00  0.00           C  
ATOM   4842  OH  TYR   622      49.148  18.349  89.460  1.00  0.00           O  
ATOM   4843  CE2 TYR   622      47.903  18.211  91.520  1.00  0.00           C  
ATOM   4844  CD2 TYR   622      47.237  18.868  92.568  1.00  0.00           C  
ATOM   4845  C   TYR   622      44.405  21.104  92.366  1.00  0.00           C  
ATOM   4846  O   TYR   622      44.403  21.340  91.162  1.00  0.00           O  
ATOM   4847  N   PHE   623      43.498  20.308  92.938  1.00  0.00           N  
ATOM   4848  CA  PHE   623      42.421  19.680  92.172  1.00  0.00           C  
ATOM   4849  CB  PHE   623      41.502  18.938  93.144  1.00  0.00           C  
ATOM   4850  CG  PHE   623      40.245  18.373  92.509  1.00  0.00           C  
ATOM   4851  CD1 PHE   623      40.262  17.097  91.916  1.00  0.00           C  
ATOM   4852  CE1 PHE   623      39.095  16.578  91.326  1.00  0.00           C  
ATOM   4853  CZ  PHE   623      37.910  17.333  91.326  1.00  0.00           C  
ATOM   4854  CE2 PHE   623      37.887  18.604  91.929  1.00  0.00           C  
ATOM   4855  CD2 PHE   623      39.050  19.120  92.525  1.00  0.00           C  
ATOM   4856  C   PHE   623      41.622  20.695  91.330  1.00  0.00           C  
ATOM   4857  O   PHE   623      41.432  20.511  90.122  1.00  0.00           O  
ATOM   4858  N   LYS   624      41.198  21.809  91.955  1.00  0.00           N  
ATOM   4859  CA  LYS   624      40.418  22.859  91.292  1.00  0.00           C  
ATOM   4860  CB  LYS   624      39.893  23.942  92.284  1.00  0.00           C  
ATOM   4861  CG  LYS   624      40.623  25.310  92.330  1.00  0.00           C  
ATOM   4862  CD  LYS   624      40.184  26.212  93.500  1.00  0.00           C  
ATOM   4863  CE  LYS   624      40.953  27.553  93.591  1.00  0.00           C  
ATOM   4864  NZ  LYS   624      42.315  27.434  94.184  1.00  0.00           N1+
ATOM   4865  C   LYS   624      41.160  23.436  90.093  1.00  0.00           C  
ATOM   4866  O   LYS   624      40.571  23.539  89.024  1.00  0.00           O  
ATOM   4867  N   LEU   625      42.452  23.735  90.236  1.00  0.00           N  
ATOM   4868  CA  LEU   625      43.265  24.207  89.113  1.00  0.00           C  
ATOM   4869  CB  LEU   625      44.640  24.671  89.637  1.00  0.00           C  
ATOM   4870  CG  LEU   625      44.733  26.187  89.882  1.00  0.00           C  
ATOM   4871  CD1 LEU   625      43.731  26.713  90.911  1.00  0.00           C  
ATOM   4872  CD2 LEU   625      46.133  26.529  90.384  1.00  0.00           C  
ATOM   4873  C   LEU   625      43.440  23.163  88.003  1.00  0.00           C  
ATOM   4874  O   LEU   625      43.316  23.528  86.840  1.00  0.00           O  
ATOM   4875  N   VAL   626      43.689  21.899  88.354  1.00  0.00           N  
ATOM   4876  CA  VAL   626      43.891  20.792  87.403  1.00  0.00           C  
ATOM   4877  CB  VAL   626      44.252  19.486  88.148  1.00  0.00           C  
ATOM   4878  CG1 VAL   626      44.171  18.229  87.271  1.00  0.00           C  
ATOM   4879  CG2 VAL   626      45.688  19.554  88.677  1.00  0.00           C  
ATOM   4880  C   VAL   626      42.677  20.582  86.496  1.00  0.00           C  
ATOM   4881  O   VAL   626      42.852  20.375  85.285  1.00  0.00           O  
ATOM   4882  N   THR   627      41.468  20.667  87.087  1.00  0.00           N  
ATOM   4883  CA  THR   627      40.211  20.547  86.332  1.00  0.00           C  
ATOM   4884  CB  THR   627      39.062  19.912  87.128  1.00  0.00           C  
ATOM   4885  CG2 THR   627      38.459  20.804  88.212  1.00  0.00           C  
ATOM   4886  OG1 THR   627      38.027  19.570  86.227  1.00  0.00           O  
ATOM   4887  C   THR   627      39.725  21.835  85.633  1.00  0.00           C  
ATOM   4888  O   THR   627      38.992  21.739  84.634  1.00  0.00           O  
ATOM   4889  N   MET   628      40.140  23.019  86.107  1.00  0.00           N  
ATOM   4890  CA  MET   628      39.878  24.296  85.431  1.00  0.00           C  
ATOM   4891  CB  MET   628      40.090  25.474  86.395  1.00  0.00           C  
ATOM   4892  CG  MET   628      38.915  25.595  87.369  1.00  0.00           C  
ATOM   4893  SD  MET   628      39.176  26.778  88.717  1.00  0.00           S  
ATOM   4894  CE  MET   628      37.659  26.467  89.656  1.00  0.00           C  
ATOM   4895  C   MET   628      40.729  24.463  84.153  1.00  0.00           C  
ATOM   4896  O   MET   628      40.184  24.528  83.045  1.00  0.00           O  
ATOM   4897  N   GLN   629      42.060  24.371  84.269  1.00  0.00           N  
ATOM   4898  CA  GLN   629      42.850  23.809  83.167  1.00  0.00           C  
ATOM   4899  CB  GLN   629      44.355  23.921  83.509  1.00  0.00           C  
ATOM   4900  CG  GLN   629      45.319  23.505  82.375  1.00  0.00           C  
ATOM   4901  CD  GLN   629      46.738  24.050  82.558  1.00  0.00           C  
ATOM   4902  OE1 GLN   629      47.678  23.319  82.840  1.00  0.00           O  
ATOM   4903  NE2 GLN   629      46.951  25.340  82.390  1.00  0.00           N  
ATOM   4904  C   GLN   629      42.363  22.368  82.922  1.00  0.00           C  
ATOM   4905  O   GLN   629      41.490  21.873  83.599  1.00  0.00           O  
ATOM   4906  N   THR   630      42.806  21.662  81.906  1.00  0.00           N  
ATOM   4907  CA  THR   630      41.938  20.700  81.186  1.00  0.00           C  
ATOM   4908  CB  THR   630      41.724  19.400  81.989  1.00  0.00           C  
ATOM   4909  CG2 THR   630      41.341  18.227  81.088  1.00  0.00           C  
ATOM   4910  OG1 THR   630      42.896  19.019  82.675  1.00  0.00           O  
ATOM   4911  C   THR   630      40.568  21.243  80.712  1.00  0.00           C  
ATOM   4912  O   THR   630      40.318  21.110  79.514  1.00  0.00           O  
ATOM   4913  N   ALA   631      39.690  21.865  81.537  1.00  0.00           N  
ATOM   4914  CA  ALA   631      38.415  22.368  80.994  1.00  0.00           C  
ATOM   4915  CB  ALA   631      37.443  22.691  82.134  1.00  0.00           C  
ATOM   4916  C   ALA   631      38.543  23.553  80.033  1.00  0.00           C  
ATOM   4917  O   ALA   631      37.721  23.704  79.131  1.00  0.00           O  
ATOM   4918  N   GLY   632      39.587  24.360  80.210  1.00  0.00           N  
ATOM   4919  CA  GLY   632      40.016  25.336  79.226  1.00  0.00           C  
ATOM   4920  C   GLY   632      41.004  24.702  78.215  1.00  0.00           C  
ATOM   4921  O   GLY   632      40.585  24.243  77.156  1.00  0.00           O  
ATOM   4922  N   ASN   633      42.328  24.717  78.484  1.00  0.00           N  
ATOM   4923  CA  ASN   633      43.256  25.414  77.550  1.00  0.00           C  
ATOM   4924  CB  ASN   633      43.454  24.665  76.214  1.00  0.00           C  
ATOM   4925  CG  ASN   633      43.734  23.182  76.370  1.00  0.00           C  
ATOM   4926  OD1 ASN   633      44.870  22.731  76.368  1.00  0.00           O  
ATOM   4927  ND2 ASN   633      42.712  22.372  76.482  1.00  0.00           N  
ATOM   4928  C   ASN   633      42.642  26.817  77.401  1.00  0.00           C  
ATOM   4929  O   ASN   633      42.111  27.189  76.365  1.00  0.00           O  
ATOM   4930  N   GLU   634      42.577  27.473  78.556  1.00  0.00           N  
ATOM   4931  CA  GLU   634      41.851  28.684  78.991  1.00  0.00           C  
ATOM   4932  CB  GLU   634      42.373  28.994  80.444  1.00  0.00           C  
ATOM   4933  CG  GLU   634      42.662  27.859  81.450  1.00  0.00           C  
ATOM   4934  CD  GLU   634      43.948  27.040  81.191  1.00  0.00           C  
ATOM   4935  OE1 GLU   634      43.802  25.927  80.634  1.00  0.00           O  
ATOM   4936  OE2 GLU   634      45.089  27.486  81.472  1.00  0.00           O1-
ATOM   4937  C   GLU   634      42.172  29.914  78.110  1.00  0.00           C
[truncated: 644,751 more chars]
