# Supplementary material for: Screening of Natural Compounds as P-Glycoprotein Inhibitors against Multidrug Resistance
Source: Biomedicines. 2021 Mar 30;9(4):357. doi: 10.3390/biomedicines9040357 (PMC8066904; doi:10.3390/biomedicines9040357)
Supplement: Supplementary file 1 [file biomedicines-09-00357-s001.zip › P-gp_models/I-TASSER_model_4.pdb]

ATOM      1  N   MET     1      76.574  93.813  73.378  0.15 92.00           N  
ATOM      2  CA  MET     1      77.578  93.171  72.527  0.02 21.00           C  
ATOM      3  C   MET     1      76.959  92.210  71.526  0.61 23.00           C  
ATOM      4  O   MET     1      76.130  91.382  71.896 -0.57 13.00           O  
ATOM      5  CB  MET     1      78.610  92.439  73.402  0.08 65.00           C  
ATOM      6  CG  MET     1      79.362  93.362  74.375  0.03 34.00           C  
ATOM      7  SD  MET     1      80.455  94.594  73.609 -0.27 74.00           S  
ATOM      8  CE  MET     1      80.960  95.519  75.084 -0.03 41.00           C  
ATOM      9  HA  MET     1      78.104  93.949  71.973  0.11 16.00           H  
ATOM     10  HB2 MET     1      78.099  91.672  73.982  0.01 25.00           H  
ATOM     11  HB3 MET     1      79.341  91.947  72.758  0.01 25.00           H  
ATOM     12  HG2 MET     1      78.640  93.876  75.008  0.02 92.00           H  
ATOM     13  HG3 MET     1      79.973  92.736  75.025  0.02 92.00           H  
ATOM     14  HE1 MET     1      81.850  96.106  74.856  0.05 97.00           H  
ATOM     15  HE2 MET     1      80.157  96.187  75.389  0.05 97.00           H  
ATOM     16  HE3 MET     1      81.186  94.827  75.894  0.05 97.00           H  
ATOM     17  H1  MET     1      76.058  94.491  72.838  0.19 84.00           H  
ATOM     18  H2  MET     1      75.939  93.111  73.729  0.19 84.00           H  
ATOM     19  H3  MET     1      77.027  94.275  74.151  0.19 84.00           H  
ATOM     20  N   ASP     2      77.433  92.292  70.280 -0.51 63.00           N  
ATOM     21  CA  ASP     2      77.028  91.439  69.153  0.03 81.00           C  
ATOM     22  C   ASP     2      76.889  89.960  69.561  0.53 66.00           C  
ATOM     23  O   ASP     2      75.776  89.425  69.583 -0.58 19.00           O  
ATOM     24  CB  ASP     2      78.046  91.706  68.023 -0.03  3.00           C  
ATOM     25  CG  ASP     2      77.500  91.441  66.621  0.79 94.00           C  
ATOM     26  OD1 ASP     2      77.459  92.395  65.808 -0.80 14.00           O  
ATOM     27  OD2 ASP     2      77.217  90.257  66.349 -0.80 14.00           O1-
ATOM     28  H   ASP     2      78.126  92.996  70.071  0.29 36.00           H  
ATOM     29  HA  ASP     2      76.053  91.785  68.808  0.08 80.00           H  
ATOM     30  HB2 ASP     2      78.365  92.748  68.068 -0.01 22.00           H  
ATOM     31  HB3 ASP     2      78.939  91.100  68.174 -0.01 22.00           H  
ATOM     32  N   LEU     3      77.989  89.375  70.066 -0.41 57.00           N  
ATOM     33  CA  LEU     3      78.038  88.029  70.643 -0.05 18.00           C  
ATOM     34  C   LEU     3      76.850  87.728  71.553  0.59 73.00           C  
ATOM     35  O   LEU     3      76.089  86.787  71.309 -0.56 79.00           O  
ATOM     36  CB  LEU     3      79.372  87.799  71.394 -0.11  2.00           C  
ATOM     37  CG  LEU     3      79.518  86.405  72.048  0.35 31.00           C  
ATOM     38  CD1 LEU     3      79.385  85.256  71.043 -0.41 21.00           C  
ATOM     39  CD2 LEU     3      80.890  86.288  72.715 -0.41 21.00           C  
ATOM     40  H   LEU     3      78.862  89.880  70.024  0.27 19.00           H  
ATOM     41  HA  LEU     3      77.998  87.331  69.807  0.09 22.00           H  
ATOM     42  HB2 LEU     3      80.200  87.932  70.705  0.04 57.00           H  
ATOM     43  HB3 LEU     3      79.473  88.554  72.174  0.04 57.00           H  
ATOM     44  HG  LEU     3      78.757  86.283  72.820 -0.03 61.00           H  
ATOM     45 HD11 LEU     3      79.554  84.305  71.547  0.10  0.00           H  
ATOM     46 HD12 LEU     3      78.382  85.241  70.618  0.10  0.00           H  
ATOM     47 HD13 LEU     3      80.115  85.373  70.242  0.10  0.00           H  
ATOM     48 HD21 LEU     3      80.980  85.322  73.214  0.10  0.00           H  
ATOM     49 HD22 LEU     3      81.681  86.383  71.969  0.10  0.00           H  
ATOM     50 HD23 LEU     3      81.003  87.074  73.462  0.10  0.00           H  
ATOM     51  N   GLU     4      76.705  88.534  72.606 -0.51 63.00           N  
ATOM     52  CA  GLU     4      75.685  88.292  73.611  0.03 97.00           C  
ATOM     53  C   GLU     4      74.288  88.316  72.997  0.53 66.00           C  
ATOM     54  O   GLU     4      73.503  87.395  73.256 -0.58 19.00           O  
ATOM     55  CB  GLU     4      75.871  89.203  74.828  0.05 60.00           C  
ATOM     56  CG  GLU     4      77.254  89.049  75.487  0.01 36.00           C  
ATOM     57  CD  GLU     4      77.614  87.602  75.853  0.80 54.00           C  
ATOM     58  OE1 GLU     4      78.806  87.310  76.073 -0.81 88.00           O  
ATOM     59  OE2 GLU     4      76.724  86.724  75.953 -0.81 88.00           O1-
ATOM     60  H   GLU     4      77.344  89.301  72.743  0.29 36.00           H  
ATOM     61  HA  GLU     4      75.822  87.263  73.931  0.11  5.00           H  
ATOM     62  HB2 GLU     4      75.747  90.239  74.520 -0.01 73.00           H  
ATOM     63  HB3 GLU     4      75.111  88.957  75.568 -0.01 73.00           H  
ATOM     64  HG2 GLU     4      78.016  89.437  74.809 -0.04 25.00           H  
ATOM     65  HG3 GLU     4      77.274  89.659  76.392 -0.04 25.00           H  
ATOM     66  N   GLY     5      74.021  89.262  72.095 -0.41 57.00           N  
ATOM     67  CA  GLY     5      72.760  89.317  71.371 -0.02 52.00           C  
ATOM     68  C   GLY     5      72.466  88.069  70.537  0.59 73.00           C  
ATOM     69  O   GLY     5      71.332  87.586  70.575 -0.56 79.00           O  
ATOM     70  H   GLY     5      74.734  89.936  71.853  0.27 19.00           H  
ATOM     71  HA2 GLY     5      71.946  89.469  72.080  0.06 98.00           H  
ATOM     72  HA3 GLY     5      72.788  90.174  70.699  0.06 98.00           H  
ATOM     73  N   ASP     6      73.458  87.506  69.829 -0.51 63.00           N  
ATOM     74  CA  ASP     6      73.194  86.264  69.089  0.03 81.00           C  
ATOM     75  C   ASP     6      72.894  85.101  70.060  0.53 66.00           C  
ATOM     76  O   ASP     6      71.978  84.282  69.835 -0.58 19.00           O  
ATOM     77  CB  ASP     6      74.365  85.879  68.172 -0.03  3.00           C  
ATOM     78  CG  ASP     6      74.057  84.578  67.413  0.79 94.00           C  
ATOM     79  OD1 ASP     6      73.306  84.622  66.410 -0.80 14.00           O  
ATOM     80  OD2 ASP     6      74.512  83.483  67.838 -0.80 14.00           O1-
ATOM     81  H   ASP     6      74.386  87.908  69.817  0.29 36.00           H  
ATOM     82  HA  ASP     6      72.319  86.418  68.456  0.08 80.00           H  
ATOM     83  HB2 ASP     6      74.539  86.683  67.454 -0.01 22.00           H  
ATOM     84  HB3 ASP     6      75.270  85.747  68.767 -0.01 22.00           H  
ATOM     85  N   ARG     7      73.645  85.053  71.182 -0.34 79.00           N  
ATOM     86  CA  ARG     7      73.499  83.952  72.141 -0.26 37.00           C  
ATOM     87  C   ARG     7      72.070  83.958  72.692  0.73 41.00           C  
ATOM     88  O   ARG     7      71.374  82.941  72.654 -0.58 94.00           O  
ATOM     89  CB  ARG     7      74.498  84.037  73.330 -0.00  7.00           C  
ATOM     90  CG  ARG     7      75.968  83.712  73.003  0.03 90.00           C  
ATOM     91  CD  ARG     7      76.745  83.070  74.179  0.04 86.00           C  
ATOM     92  NE  ARG     7      77.113  84.004  75.267 -0.52 95.00           N  
ATOM     93  CZ  ARG     7      77.807  83.741  76.368  0.80 76.00           C  
ATOM     94  NH1 ARG     7      78.070  82.531  76.784 -0.86 27.00           N1+
ATOM     95  NH2 ARG     7      78.276  84.696  77.106 -0.86 27.00           N  
ATOM     96  H   ARG     7      74.357  85.754  71.342  0.27 47.00           H  
ATOM     97  HA  ARG     7      73.655  83.007  71.618  0.15 60.00           H  
ATOM     98  HB2 ARG     7      74.450  85.021  73.797  0.03 27.00           H  
ATOM     99  HB3 ARG     7      74.161  83.313  74.074  0.03 27.00           H  
ATOM    100  HG2 ARG     7      75.981  82.996  72.181  0.02 85.00           H  
ATOM    101  HG3 ARG     7      76.483  84.613  72.671  0.02 85.00           H  
ATOM    102  HD2 ARG     7      76.156  82.250  74.591  0.06 87.00           H  
ATOM    103  HD3 ARG     7      77.668  82.649  73.778  0.06 87.00           H  
ATOM    104  HE  ARG     7      76.910  84.981  75.096  0.34 56.00           H  
ATOM    105 HH11 ARG     7      77.731  81.740  76.262  0.44 78.00           H  
ATOM    106 HH12 ARG     7      78.596  82.395  77.633  0.44 78.00           H  
ATOM    107 HH21 ARG     7      78.116  85.658  76.829  0.44 78.00           H  
ATOM    108 HH22 ARG     7      78.826  84.495  77.925  0.44 78.00           H  
ATOM    109  N   ASN     8      71.597  85.140  73.078 -0.41 57.00           N  
ATOM    110  CA  ASN     8      70.229  85.462  73.462  0.01 43.00           C  
ATOM    111  C   ASN     8      69.294  85.649  72.243  0.59 73.00           C  
ATOM    112  O   ASN     8      68.467  86.551  72.164 -0.56 79.00           O  
ATOM    113  CB  ASN     8      70.265  86.728  74.339 -0.20 41.00           C  
ATOM    114  CG  ASN     8      70.978  86.492  75.653  0.71 30.00           C  
ATOM    115  ND2 ASN     8      72.172  87.015  75.810 -0.91 91.00           N  
ATOM    116  OD1 ASN     8      70.475  85.813  76.532 -0.59 31.00           O  
ATOM    117  H   ASN     8      72.236  85.922  73.037  0.27 19.00           H  
ATOM    118  HA  ASN     8      69.833  84.639  74.060  0.10 48.00           H  
ATOM    119  HB2 ASN     8      70.740  87.544  73.791  0.07 97.00           H  
ATOM    120  HB3 ASN     8      69.247  87.039  74.576  0.07 97.00           H  
ATOM    121 HD21 ASN     8      72.683  86.837  76.661  0.41 96.00           H  
ATOM    122 HD22 ASN     8      72.597  87.532  75.053  0.41 96.00           H  
ATOM    123  N   GLY     9      69.380  84.716  71.310 -0.41 57.00           N  
ATOM    124  CA  GLY     9      68.306  84.328  70.404 -0.02 52.00           C  
ATOM    125  C   GLY     9      68.443  82.841  70.068  0.59 73.00           C  
ATOM    126  O   GLY     9      67.456  82.163  69.771 -0.56 79.00           O  
ATOM    127  H   GLY     9      70.153  84.072  71.383  0.27 19.00           H  
ATOM    128  HA2 GLY     9      67.337  84.509  70.870  0.06 98.00           H  
ATOM    129  HA3 GLY     9      68.389  84.914  69.488  0.06 98.00           H  
ATOM    130  N   GLY    10      69.654  82.298  70.252 -0.41 57.00           N  
ATOM    131  CA  GLY    10      69.852  80.867  70.464 -0.02 52.00           C  
ATOM    132  C   GLY    10      69.084  80.301  71.658  0.59 73.00           C  
ATOM    133  O   GLY    10      68.351  79.331  71.494 -0.56 79.00           O  
ATOM    134  H   GLY    10      70.440  82.906  70.444  0.27 19.00           H  
ATOM    135  HA2 GLY    10      69.557  80.333  69.561  0.06 98.00           H  
ATOM    136  HA3 GLY    10      70.916  80.697  70.634  0.06 98.00           H  
ATOM    137  N   ALA    11      69.166  80.957  72.819 -0.41 57.00           N  
ATOM    138  CA  ALA    11      68.559  80.514  74.081  0.03 37.00           C  
ATOM    139  C   ALA    11      67.028  80.339  74.085  0.59 73.00           C  
ATOM    140  O   ALA    11      66.467  79.721  74.988 -0.56 79.00           O  
ATOM    141  CB  ALA    11      69.001  81.498  75.171 -0.18 25.00           C  
ATOM    142  H   ALA    11      69.766  81.770  72.866  0.27 19.00           H  
ATOM    143  HA  ALA    11      68.993  79.542  74.320  0.08 23.00           H  
ATOM    144  HB1 ALA    11      68.647  81.155  76.143  0.06  3.00           H  
ATOM    145  HB2 ALA    11      70.090  81.561  75.197  0.06  3.00           H  
ATOM    146  HB3 ALA    11      68.588  82.488  74.969  0.06  3.00           H  
ATOM    147  N   LYS    12      66.346  80.866  73.060 -0.34 79.00           N  
ATOM    148  CA  LYS    12      64.898  80.729  72.855 -0.24  0.00           C  
ATOM    149  C   LYS    12      64.511  79.503  72.036  0.73 41.00           C  
ATOM    150  O   LYS    12      63.394  78.998  72.170 -0.58 94.00           O  
ATOM    151  CB  LYS    12      64.400  82.030  72.161 -0.00 94.00           C  
ATOM    152  CG  LYS    12      64.071  81.976  70.649  0.01 87.00           C  
ATOM    153  CD  LYS    12      63.744  83.360  70.052 -0.04 79.00           C  
ATOM    154  CE  LYS    12      62.961  83.237  68.729 -0.01 43.00           C  
ATOM    155  NZ  LYS    12      61.486  83.298  68.923 -0.38 54.00           N1+
ATOM    156  H   LYS    12      66.864  81.366  72.352  0.27 47.00           H  
ATOM    157  HA  LYS    12      64.416  80.656  73.831  0.14 26.00           H  
ATOM    158  HB2 LYS    12      63.510  82.357  72.693  0.03 62.00           H  
ATOM    159  HB3 LYS    12      65.152  82.810  72.282  0.03 62.00           H  
ATOM    160  HG2 LYS    12      64.921  81.574  70.103  0.01  3.00           H  
ATOM    161  HG3 LYS    12      63.226  81.308  70.494  0.01  3.00           H  
ATOM    162  HD2 LYS    12      63.177  83.966  70.757  0.06 21.00           H  
ATOM    163  HD3 LYS    12      64.686  83.873  69.855  0.06 21.00           H  
ATOM    164  HE2 LYS    12      63.258  84.056  68.074  0.11 35.00           H  
ATOM    165  HE3 LYS    12      63.233  82.297  68.246  0.11 35.00           H  
ATOM    166  HZ1 LYS    12      61.001  83.065  68.065  0.34  0.00           H  
ATOM    167  HZ2 LYS    12      61.216  82.640  69.640  0.34  0.00           H  
ATOM    168  HZ3 LYS    12      61.209  84.221  69.223  0.34  0.00           H  
ATOM    169  N   LYS    13      65.387  79.111  71.101 -0.34 79.00           N  
ATOM    170  CA  LYS    13      65.003  78.382  69.886 -0.24  0.00           C  
ATOM    171  C   LYS    13      64.972  76.867  70.134  0.73 41.00           C  
ATOM    172  O   LYS    13      64.996  76.382  71.268 -0.58 94.00           O  
ATOM    173  CB  LYS    13      65.896  78.822  68.683 -0.00 94.00           C  
ATOM    174  CG  LYS    13      67.277  78.144  68.492  0.01 87.00           C  
ATOM    175  CD  LYS    13      68.090  78.754  67.327 -0.04 79.00           C  
ATOM    176  CE  LYS    13      69.424  78.003  67.139 -0.01 43.00           C  
ATOM    177  NZ  LYS    13      70.246  78.515  66.005 -0.38 54.00           N1+
ATOM    178  H   LYS    13      66.306  79.530  71.108  0.27 47.00           H  
ATOM    179  HA  LYS    13      63.984  78.679  69.635  0.14 26.00           H  
ATOM    180  HB2 LYS    13      65.323  78.642  67.772  0.03 62.00           H  
ATOM    181  HB3 LYS    13      66.047  79.900  68.746  0.03 62.00           H  
ATOM    182  HG2 LYS    13      67.857  78.223  69.405  0.01  3.00           H  
ATOM    183  HG3 LYS    13      67.140  77.086  68.281  0.01  3.00           H  
ATOM    184  HD2 LYS    13      67.504  78.683  66.410  0.06 21.00           H  
ATOM    185  HD3 LYS    13      68.295  79.805  67.536  0.06 21.00           H  
ATOM    186  HE2 LYS    13      70.000  78.089  68.061  0.11 35.00           H  
ATOM    187  HE3 LYS    13      69.208  76.948  66.968  0.11 35.00           H  
ATOM    188  HZ1 LYS    13      71.107  77.988  65.928  0.34  0.00           H  
ATOM    189  HZ2 LYS    13      69.747  78.417  65.131  0.34  0.00           H  
ATOM    190  HZ3 LYS    13      70.468  79.490  66.148  0.34  0.00           H  
ATOM    191  N   LYS    14      64.896  76.086  69.055 -0.34 79.00           N  
ATOM    192  CA  LYS    14      64.793  74.631  69.145 -0.24  0.00           C  
ATOM    193  C   LYS    14      65.871  73.921  69.972  0.73 41.00           C  
ATOM    194  O   LYS    14      67.014  74.359  70.040 -0.58 94.00           O  
ATOM    195  CB  LYS    14      64.478  74.024  67.765 -0.00 94.00           C  
ATOM    196  CG  LYS    14      65.557  74.180  66.685  0.01 87.00           C  
ATOM    197  CD  LYS    14      66.709  73.185  66.858 -0.04 79.00           C  
ATOM    198  CE  LYS    14      68.043  73.912  67.038 -0.01 43.00           C  
ATOM    199  NZ  LYS    14      69.093  72.957  67.434 -0.38 54.00           N1+
ATOM    200  H   LYS    14      64.870  76.508  68.138  0.27 47.00           H  
ATOM    201  HA  LYS    14      63.873  74.477  69.709  0.14 26.00           H  
ATOM    202  HB2 LYS    14      64.235  72.966  67.880  0.03 62.00           H  
ATOM    203  HB3 LYS    14      63.575  74.512  67.394  0.03 62.00           H  
ATOM    204  HG2 LYS    14      65.093  73.987  65.716  0.01  3.00           H  
ATOM    205  HG3 LYS    14      65.925  75.206  66.672  0.01  3.00           H  
ATOM    206  HD2 LYS    14      66.533  72.533  67.714  0.06 21.00           H  
ATOM    207  HD3 LYS    14      66.762  72.555  65.970  0.06 21.00           H  
ATOM    208  HE2 LYS    14      68.317  74.405  66.105  0.11 35.00           H  
ATOM    209  HE3 LYS    14      67.935  74.661  67.822  0.11 35.00           H  
ATOM    210  HZ1 LYS    14      68.805  72.463  68.267  0.34  0.00           H  
ATOM    211  HZ2 LYS    14      69.222  72.275  66.698  0.34  0.00           H  
ATOM    212  HZ3 LYS    14      69.964  73.431  67.618  0.34  0.00           H  
ATOM    213  N   ASN    15      65.441  72.827  70.604 -0.41 57.00           N  
ATOM    214  CA  ASN    15      65.970  72.156  71.803  0.01 43.00           C  
ATOM    215  C   ASN    15      66.033  72.951  73.119  0.59 73.00           C  
ATOM    216  O   ASN    15      65.899  72.311  74.166 -0.56 79.00           O  
ATOM    217  CB  ASN    15      67.202  71.274  71.494 -0.20 41.00           C  
ATOM    218  CG  ASN    15      68.505  71.996  71.172  0.71 30.00           C  
ATOM    219  ND2 ASN    15      69.214  72.504  72.149 -0.91 91.00           N  
ATOM    220  OD1 ASN    15      68.932  72.059  70.030 -0.59 31.00           O  
ATOM    221  H   ASN    15      64.503  72.539  70.364  0.27 19.00           H  
ATOM    222  HA  ASN    15      65.190  71.424  72.016  0.10 48.00           H  
ATOM    223  HB2 ASN    15      67.383  70.627  72.354  0.07 97.00           H  
ATOM    224  HB3 ASN    15      66.959  70.624  70.653  0.07 97.00           H  
ATOM    225 HD21 ASN    15      70.055  73.018  71.932  0.41 96.00           H  
ATOM    226 HD22 ASN    15      68.893  72.434  73.106  0.41 96.00           H  
ATOM    227  N   PHE    16      66.128  74.283  73.108 -0.41 57.00           N  
ATOM    228  CA  PHE    16      65.996  75.083  74.334 -0.00 24.00           C  
ATOM    229  C   PHE    16      64.536  75.246  74.766  0.59 73.00           C  
ATOM    230  O   PHE    16      64.219  75.036  75.935 -0.56 79.00           O  
ATOM    231  CB  PHE    16      66.672  76.456  74.152 -0.03 43.00           C  
ATOM    232  CG  PHE    16      68.149  76.398  73.793  0.01 18.00           C  
ATOM    233  CD1 PHE    16      68.556  76.280  72.449 -0.12 56.00           C  
ATOM    234  CD2 PHE    16      69.123  76.471  74.807 -0.12 56.00           C  
ATOM    235  CE1 PHE    16      69.924  76.216  72.122 -0.17  4.00           C  
ATOM    236  CE2 PHE    16      70.489  76.422  74.481 -0.17  4.00           C  
ATOM    237  CZ  PHE    16      70.891  76.292  73.140 -0.10 72.00           C  
ATOM    238  H   PHE    16      66.226  74.776  72.232  0.27 19.00           H  
ATOM    239  HA  PHE    16      66.526  74.571  75.137  0.09 78.00           H  
ATOM    240  HB2 PHE    16      66.150  77.036  73.393  0.02 95.00           H  
ATOM    241  HB3 PHE    16      66.568  77.002  75.090  0.02 95.00           H  
ATOM    242  HD1 PHE    16      67.817  76.244  71.664  0.13 30.00           H  
ATOM    243  HD2 PHE    16      68.823  76.564  75.841  0.13 30.00           H  
ATOM    244  HE1 PHE    16      70.229  76.131  71.090  0.14 30.00           H  
ATOM    245  HE2 PHE    16      71.232  76.488  75.263  0.14 30.00           H  
ATOM    246  HZ  PHE    16      71.942  76.252  72.893  0.12 97.00           H  
ATOM    247  N   PHE    17      63.638  75.521  73.813 -0.41 57.00           N  
ATOM    248  CA  PHE    17      62.184  75.464  74.004 -0.00 24.00           C  
ATOM    249  C   PHE    17      61.686  74.151  74.623  0.59 73.00           C  
ATOM    250  O   PHE    17      62.350  73.118  74.535 -0.56 79.00           O  
ATOM    251  CB  PHE    17      61.488  75.628  72.651 -0.03 43.00           C  
ATOM    252  CG  PHE    17      61.246  74.370  71.822  0.01 18.00           C  
ATOM    253  CD1 PHE    17      62.280  73.454  71.555 -0.12 56.00           C  
ATOM    254  CD2 PHE    17      59.944  74.086  71.368 -0.12 56.00           C  
ATOM    255  CE1 PHE    17      62.016  72.269  70.843 -0.17  4.00           C  
ATOM    256  CE2 PHE    17      59.680  72.919  70.634 -0.17  4.00           C  
ATOM    257  CZ  PHE    17      60.718  72.008  70.372 -0.10 72.00           C  
ATOM    258  H   PHE    17      63.971  75.705  72.878  0.27 19.00           H  
ATOM    259  HA  PHE    17      61.893  76.294  74.650  0.09 78.00           H  
ATOM    260  HB2 PHE    17      60.506  76.013  72.909  0.02 95.00           H  
ATOM    261  HB3 PHE    17      62.014  76.369  72.049  0.02 95.00           H  
ATOM    262  HD1 PHE    17      63.275  73.651  71.918  0.13 30.00           H  
ATOM    263  HD2 PHE    17      59.136  74.759  71.602  0.13 30.00           H  
ATOM    264  HE1 PHE    17      62.806  71.556  70.662  0.14 30.00           H  
ATOM    265  HE2 PHE    17      58.678  72.715  70.287  0.14 30.00           H  
ATOM    266  HZ  PHE    17      60.516  71.103  69.817  0.12 97.00           H  
ATOM    267  N   LYS    18      60.426  74.142  75.059 -0.34 79.00           N  
ATOM    268  CA  LYS    18      59.545  72.963  75.028 -0.24  0.00           C  
ATOM    269  C   LYS    18      58.189  73.355  74.429  0.73 41.00           C  
ATOM    270  O   LYS    18      57.942  74.547  74.253 -0.58 94.00           O  
ATOM    271  CB  LYS    18      59.440  72.368  76.452 -0.00 94.00           C  
ATOM    272  CG  LYS    18      60.756  71.980  77.180  0.01 87.00           C  
ATOM    273  CD  LYS    18      61.394  70.606  76.851 -0.04 79.00           C  
ATOM    274  CE  LYS    18      62.496  70.547  75.774 -0.01 43.00           C  
ATOM    275  NZ  LYS    18      63.713  71.337  76.116 -0.38 54.00           N1+
ATOM    276  H   LYS    18      59.961  75.034  75.161  0.27 47.00           H  
ATOM    277  HA  LYS    18      59.983  72.205  74.379  0.14 26.00           H  
ATOM    278  HB2 LYS    18      58.939  73.113  77.071  0.03 62.00           H  
ATOM    279  HB3 LYS    18      58.791  71.492  76.421  0.03 62.00           H  
ATOM    280  HG2 LYS    18      61.497  72.772  77.090  0.01  3.00           H  
ATOM    281  HG3 LYS    18      60.497  71.940  78.239  0.01  3.00           H  
ATOM    282  HD2 LYS    18      61.827  70.209  77.769  0.06 21.00           H  
ATOM    283  HD3 LYS    18      60.600  69.918  76.562  0.06 21.00           H  
ATOM    284  HE2 LYS    18      62.789  69.504  75.646  0.11 35.00           H  
ATOM    285  HE3 LYS    18      62.083  70.898  74.828  0.11 35.00           H  
ATOM    286  HZ1 LYS    18      64.405  71.249  75.385  0.34  0.00           H  
ATOM    287  HZ2 LYS    18      63.465  72.313  76.206  0.34  0.00           H  
ATOM    288  HZ3 LYS    18      64.107  71.009  76.987  0.34  0.00           H  
ATOM    289  N   LEU    19      57.337  72.365  74.123 -0.41 57.00           N  
ATOM    290  CA  LEU    19      56.169  72.451  73.215 -0.05 18.00           C  
ATOM    291  C   LEU    19      55.449  73.813  73.160  0.59 73.00           C  
ATOM    292  O   LEU    19      55.238  74.336  72.070 -0.56 79.00           O  
ATOM    293  CB  LEU    19      55.213  71.280  73.546 -0.11  2.00           C  
ATOM    294  CG  LEU    19      54.014  71.013  72.603  0.35 31.00           C  
ATOM    295  CD1 LEU    19      52.828  71.962  72.798 -0.41 21.00           C  
ATOM    296  CD2 LEU    19      54.407  71.021  71.127 -0.41 21.00           C  
ATOM    297  H   LEU    19      57.615  71.430  74.379  0.27 19.00           H  
ATOM    298  HA  LEU    19      56.562  72.274  72.214  0.09 22.00           H  
ATOM    299  HB2 LEU    19      55.814  70.369  73.553  0.04 57.00           H  
ATOM    300  HB3 LEU    19      54.831  71.412  74.559  0.04 57.00           H  
ATOM    301  HG  LEU    19      53.654  70.011  72.840 -0.03 61.00           H  
ATOM    302 HD11 LEU    19      51.966  71.581  72.248  0.10  0.00           H  
ATOM    303 HD12 LEU    19      52.566  72.017  73.855  0.10  0.00           H  
ATOM    304 HD13 LEU    19      53.051  72.961  72.429  0.10  0.00           H  
ATOM    305 HD21 LEU    19      53.564  70.680  70.524  0.10  0.00           H  
ATOM    306 HD22 LEU    19      54.681  72.025  70.805  0.10  0.00           H  
ATOM    307 HD23 LEU    19      55.247  70.345  70.965  0.10  0.00           H  
ATOM    308  N   ASN    20      55.126  74.426  74.307 -0.41 57.00           N  
ATOM    309  CA  ASN    20      54.452  75.725  74.360  0.01 43.00           C  
ATOM    310  C   ASN    20      55.372  76.925  74.629  0.59 73.00           C  
ATOM    311  O   ASN    20      55.418  77.433  75.745 -0.56 79.00           O  
ATOM    312  CB  ASN    20      53.146  75.645  75.185 -0.20 41.00           C  
ATOM    313  CG  ASN    20      53.298  75.439  76.684  0.71 30.00           C  
ATOM    314  ND2 ASN    20      53.373  74.212  77.152 -0.91 91.00           N  
ATOM    315  OD1 ASN    20      53.296  76.380  77.462 -0.59 31.00           O  
ATOM    316  H   ASN    20      55.362  73.985  75.183  0.27 19.00           H  
ATOM    317  HA  ASN    20      54.076  75.920  73.355  0.10 48.00           H  
ATOM    318  HB2 ASN    20      52.593  76.573  75.024  0.07 97.00           H  
ATOM    319  HB3 ASN    20      52.533  74.837  74.783  0.07 97.00           H  
ATOM    320 HD21 ASN    20      53.431  74.070  78.149  0.41 96.00           H  
ATOM    321 HD22 ASN    20      53.324  73.427  76.522  0.41 96.00           H  
ATOM    322  N   ASN    21      56.134  77.329  73.601 -0.41 57.00           N  
ATOM    323  CA  ASN    21      57.494  77.876  73.716  0.01 43.00           C  
ATOM    324  C   ASN    21      57.910  78.651  74.965  0.59 73.00           C  
ATOM    325  O   ASN    21      58.171  79.853  74.932 -0.56 79.00           O  
ATOM    326  CB  ASN    21      58.038  78.515  72.450 -0.20 41.00           C  
ATOM    327  CG  ASN    21      59.526  78.314  72.265  0.71 30.00           C  
ATOM    328  ND2 ASN    21      60.358  78.791  73.168 -0.91 91.00           N  
ATOM    329  OD1 ASN    21      59.951  77.743  71.276 -0.59 31.00           O  
ATOM    330  H   ASN    21      55.920  76.931  72.698  0.27 19.00           H  
ATOM    331  HA  ASN    21      58.078  76.960  73.784  0.10 48.00           H  
ATOM    332  HB2 ASN    21      57.558  78.094  71.596  0.07 97.00           H  
ATOM    333  HB3 ASN    21      57.824  79.563  72.491  0.07 97.00           H  
ATOM    334 HD21 ASN    21      61.354  78.686  73.028  0.41 96.00           H  
ATOM    335 HD22 ASN    21      59.999  79.292  73.967  0.41 96.00           H  
ATOM    336  N   LYS    22      58.149  77.898  76.028 -0.34 79.00           N  
ATOM    337  CA  LYS    22      58.800  78.364  77.239 -0.24  0.00           C  
ATOM    338  C   LYS    22      60.118  77.623  77.394  0.73 41.00           C  
ATOM    339  O   LYS    22      60.276  76.507  76.891 -0.58 94.00           O  
ATOM    340  CB  LYS    22      57.833  78.208  78.426 -0.00 94.00           C  
ATOM    341  CG  LYS    22      56.700  79.246  78.302  0.01 87.00           C  
ATOM    342  CD  LYS    22      55.430  78.877  79.082 -0.04 79.00           C  
ATOM    343  CE  LYS    22      54.248  79.695  78.543 -0.01 43.00           C  
ATOM    344  NZ  LYS    22      53.801  79.186  77.224 -0.38 54.00           N1+
ATOM    345  H   LYS    22      57.940  76.910  75.973  0.27 47.00           H  
ATOM    346  HA  LYS    22      59.035  79.425  77.149  0.14 26.00           H  
ATOM    347  HB2 LYS    22      57.423  77.196  78.421  0.03 62.00           H  
ATOM    348  HB3 LYS    22      58.365  78.367  79.364  0.03 62.00           H  
ATOM    349  HG2 LYS    22      57.064  80.215  78.647  0.01  3.00           H  
ATOM    350  HG3 LYS    22      56.433  79.366  77.255  0.01  3.00           H  
ATOM    351  HD2 LYS    22      55.211  77.813  78.974  0.06 21.00           H  
ATOM    352  HD3 LYS    22      55.579  79.102  80.138  0.06 21.00           H  
ATOM    353  HE2 LYS    22      53.416  79.631  79.244  0.11 35.00           H  
ATOM    354  HE3 LYS    22      54.549  80.739  78.447  0.11 35.00           H  
ATOM    355  HZ1 LYS    22      53.387  78.271  77.327  0.34  0.00           H  
ATOM    356  HZ2 LYS    22      53.137  79.831  76.814  0.34  0.00           H  
ATOM    357  HZ3 LYS    22      54.594  79.117  76.602  0.34  0.00           H  
ATOM    358  N   SER    23      61.079  78.315  77.998 -0.41 57.00           N  
ATOM    359  CA  SER    23      62.426  77.779  78.177 -0.02 49.00           C  
ATOM    360  C   SER    23      62.388  76.526  79.043  0.59 73.00           C  
ATOM    361  O   SER    23      61.628  76.467  80.012 -0.56 79.00           O  
ATOM    362  CB  SER    23      63.344  78.836  78.800  0.21 17.00           C  
ATOM    363  OG  SER    23      64.696  78.466  78.642 -0.65 46.00           O  
ATOM    364  H   SER    23      60.880  79.236  78.360  0.27 19.00           H  
ATOM    365  HA  SER    23      62.820  77.522  77.192  0.08 43.00           H  
ATOM    366  HB2 SER    23      63.191  79.791  78.297  0.03 52.00           H  
ATOM    367  HB3 SER    23      63.113  78.950  79.860  0.03 52.00           H  
ATOM    368  HG  SER    23      65.249  79.115  79.084  0.42 75.00           H  
ATOM    369  N   GLU    24      63.170  75.510  78.685 -0.51 63.00           N  
ATOM    370  CA  GLU    24      63.348  74.375  79.566  0.03 97.00           C  
ATOM    371  C   GLU    24      64.086  74.812  80.835  0.53 66.00           C  
ATOM    372  O   GLU    24      65.135  75.451  80.752 -0.58 19.00           O  
ATOM    373  CB  GLU    24      64.123  73.238  78.897  0.05 60.00           C  
ATOM    374  CG  GLU    24      63.905  71.916  79.656  0.01 36.00           C  
ATOM    375  CD  GLU    24      65.055  70.935  79.440  0.80 54.00           C  
ATOM    376  OE1 GLU    24      65.201  70.396  78.313 -0.81 88.00           O  
ATOM    377  OE2 GLU    24      65.834  70.707  80.390 -0.81 88.00           O1-
ATOM    378  H   GLU    24      63.766  75.592  77.873  0.29 36.00           H  
ATOM    379  HA  GLU    24      62.361  73.999  79.840  0.11  5.00           H  
ATOM    380  HB2 GLU    24      63.773  73.128  77.877 -0.01 73.00           H  
ATOM    381  HB3 GLU    24      65.188  73.475  78.874 -0.01 73.00           H  
ATOM    382  HG2 GLU    24      63.823  72.097  80.727 -0.04 25.00           H  
ATOM    383  HG3 GLU    24      62.969  71.463  79.332 -0.04 25.00           H  
ATOM    384  N   LYS    25      63.613  74.375  82.005 -0.34 79.00           N  
ATOM    385  CA  LYS    25      64.437  74.399  83.212 -0.24  0.00           C  
ATOM    386  C   LYS    25      64.278  73.138  84.057  0.73 41.00           C  
ATOM    387  O   LYS    25      63.237  72.492  84.077 -0.58 94.00           O  
ATOM    388  CB  LYS    25      64.214  75.715  84.000 -0.00 94.00           C  
ATOM    389  CG  LYS    25      65.489  76.583  84.122  0.01 87.00           C  
ATOM    390  CD  LYS    25      66.579  75.892  84.951 -0.04 79.00           C  
ATOM    391  CE  LYS    25      67.858  76.706  85.185 -0.01 43.00           C  
ATOM    392  NZ  LYS    25      68.892  75.857  85.840 -0.38 54.00           N1+
ATOM    393  H   LYS    25      62.747  73.856  82.034  0.27 47.00           H  
ATOM    394  HA  LYS    25      65.474  74.389  82.874  0.14 26.00           H  
ATOM    395  HB2 LYS    25      63.448  76.313  83.505  0.03 62.00           H  
ATOM    396  HB3 LYS    25      63.843  75.483  85.000  0.03 62.00           H  
ATOM    397  HG2 LYS    25      65.874  76.807  83.126  0.01  3.00           H  
ATOM    398  HG3 LYS    25      65.227  77.524  84.610  0.01  3.00           H  
ATOM    399  HD2 LYS    25      66.146  75.650  85.922  0.06 21.00           H  
ATOM    400  HD3 LYS    25      66.875  74.976  84.445  0.06 21.00           H  
ATOM    401  HE2 LYS    25      68.238  77.068  84.229  0.11 35.00           H  
ATOM    402  HE3 LYS    25      67.627  77.560  85.823  0.11 35.00           H  
ATOM    403  HZ1 LYS    25      69.696  76.414  86.093  0.34  0.00           H  
ATOM    404  HZ2 LYS    25      68.505  75.420  86.667  0.34  0.00           H  
ATOM    405  HZ3 LYS    25      69.185  75.126  85.208  0.34  0.00           H  
ATOM    406  N   ASP    26      65.374  72.793  84.724 -0.51 63.00           N  
ATOM    407  CA  ASP    26      65.549  71.770  85.756  0.03 81.00           C  
ATOM    408  C   ASP    26      64.905  70.383  85.576  0.53 66.00           C  
ATOM    409  O   ASP    26      64.665  69.672  86.551 -0.58 19.00           O  
ATOM    410  CB  ASP    26      65.385  72.423  87.147 -0.03  3.00           C  
ATOM    411  CG  ASP    26      66.697  73.068  87.627  0.79 94.00           C  
ATOM    412  OD1 ASP    26      67.032  72.885  88.818 -0.80 14.00           O  
ATOM    413  OD2 ASP    26      67.388  73.727  86.812 -0.80 14.00           O1-
ATOM    414  H   ASP    26      66.181  73.382  84.588  0.29 36.00           H  
ATOM    415  HA  ASP    26      66.611  71.530  85.701  0.08 80.00           H  
ATOM    416  HB2 ASP    26      64.592  73.171  87.112 -0.01 22.00           H  
ATOM    417  HB3 ASP    26      65.093  71.676  87.885 -0.01 22.00           H  
ATOM    418  N   LYS    27      64.709  69.913  84.337 -0.34 79.00           N  
ATOM    419  CA  LYS    27      64.363  68.504  84.060 -0.24  0.00           C  
ATOM    420  C   LYS    27      65.588  67.652  83.705  0.73 41.00           C  
ATOM    421  O   LYS    27      65.497  66.739  82.893 -0.58 94.00           O  
ATOM    422  CB  LYS    27      63.141  68.375  83.131 -0.00 94.00           C  
ATOM    423  CG  LYS    27      61.848  69.118  83.560  0.01 87.00           C  
ATOM    424  CD  LYS    27      61.588  69.433  85.054 -0.04 79.00           C  
ATOM    425  CE  LYS    27      61.744  68.267  86.048 -0.01 43.00           C  
ATOM    426  NZ  LYS    27      62.114  68.762  87.400 -0.38 54.00           N1+
ATOM    427  H   LYS    27      64.895  70.516  83.548  0.27 47.00           H  
ATOM    428  HA  LYS    27      64.061  68.056  84.997  0.14 26.00           H  
ATOM    429  HB2 LYS    27      63.423  68.708  82.131  0.03 62.00           H  
ATOM    430  HB3 LYS    27      62.894  67.314  83.064  0.03 62.00           H  
ATOM    431  HG2 LYS    27      61.834  70.072  83.032  0.01  3.00           H  
ATOM    432  HG3 LYS    27      61.001  68.544  83.184  0.01  3.00           H  
ATOM    433  HD2 LYS    27      62.252  70.242  85.349  0.06 21.00           H  
ATOM    434  HD3 LYS    27      60.576  69.826  85.149  0.06 21.00           H  
ATOM    435  HE2 LYS    27      60.797  67.728  86.109  0.11 35.00           H  
ATOM    436  HE3 LYS    27      62.497  67.564  85.703  0.11 35.00           H  
ATOM    437  HZ1 LYS    27      61.419  69.409  87.740  0.34  0.00           H  
ATOM    438  HZ2 LYS    27      62.201  67.994  88.054  0.34  0.00           H  
ATOM    439  HZ3 LYS    27      63.010  69.230  87.365  0.34  0.00           H  
ATOM    440  N   LYS    28      66.725  67.961  84.353 -0.34 79.00           N  
ATOM    441  CA  LYS    28      68.033  67.262  84.297 -0.24  0.00           C  
ATOM    442  C   LYS    28      68.801  67.377  85.621  0.73 41.00           C  
ATOM    443  O   LYS    28      69.975  67.733  85.650 -0.58 94.00           O  
ATOM    444  CB  LYS    28      68.880  67.803  83.115 -0.00 94.00           C  
ATOM    445  CG  LYS    28      68.191  67.717  81.741  0.01 87.00           C  
ATOM    446  CD  LYS    28      69.146  68.014  80.576 -0.04 79.00           C  
ATOM    447  CE  LYS    28      68.367  68.048  79.252 -0.01 43.00           C  
ATOM    448  NZ  LYS    28      67.685  69.348  79.059 -0.38 54.00           N1+
ATOM    449  H   LYS    28      66.680  68.744  84.990  0.27 47.00           H  
ATOM    450  HA  LYS    28      67.843  66.202  84.123  0.14 26.00           H  
ATOM    451  HB2 LYS    28      69.141  68.845  83.308  0.03 62.00           H  
ATOM    452  HB3 LYS    28      69.803  67.224  83.065  0.03 62.00           H  
ATOM    453  HG2 LYS    28      67.793  66.711  81.604  0.01  3.00           H  
ATOM    454  HG3 LYS    28      67.369  68.435  81.713  0.01  3.00           H  
ATOM    455  HD2 LYS    28      69.655  68.966  80.735  0.06 21.00           H  
ATOM    456  HD3 LYS    28      69.893  67.221  80.522  0.06 21.00           H  
ATOM    457  HE2 LYS    28      69.066  67.896  78.428  0.11 35.00           H  
ATOM    458  HE3 LYS    28      67.635  67.239  79.246  0.11 35.00           H  
ATOM    459  HZ1 LYS    28      67.122  69.338  78.219  0.34  0.00           H  
ATOM    460  HZ2 LYS    28      67.068  69.525  79.840  0.34  0.00           H  
ATOM    461  HZ3 LYS    28      68.359  70.097  79.008  0.34  0.00           H  
ATOM    462  N   GLU    29      68.104  67.197  86.737 -0.51 63.00           N  
ATOM    463  CA  GLU    29      68.498  67.777  88.023  0.03 97.00           C  
ATOM    464  C   GLU    29      68.951  66.771  89.075  0.53 66.00           C  
ATOM    465  O   GLU    29      68.765  65.560  88.953 -0.58 19.00           O  
ATOM    466  CB  GLU    29      67.304  68.598  88.561  0.05 60.00           C  
ATOM    467  CG  GLU    29      66.089  67.725  88.954  0.01 36.00           C  
ATOM    468  CD  GLU    29      64.927  68.514  89.576  0.80 54.00           C  
ATOM    469  OE1 GLU    29      65.196  69.503  90.297 -0.81 88.00           O  
ATOM    470  OE2 GLU    29      63.764  68.107  89.354 -0.81 88.00           O1-
ATOM    471  H   GLU    29      67.157  66.853  86.667  0.29 36.00           H  
ATOM    472  HA  GLU    29      69.318  68.480  87.864  0.11  5.00           H  
ATOM    473  HB2 GLU    29      67.635  69.159  89.433 -0.01 73.00           H  
ATOM    474  HB3 GLU    29      66.999  69.322  87.805 -0.01 73.00           H  
ATOM    475  HG2 GLU    29      65.724  67.204  88.066 -0.04 25.00           H  
ATOM    476  HG3 GLU    29      66.397  66.976  89.682 -0.04 25.00           H  
ATOM    477  N   LYS    30      69.464  67.363  90.154 -0.34 79.00           N  
ATOM    478  CA  LYS    30      69.494  66.876  91.534 -0.24  0.00           C  
ATOM    479  C   LYS    30      69.399  68.114  92.438  0.73 41.00           C  
ATOM    480  O   LYS    30      69.269  69.235  91.932 -0.58 94.00           O  
ATOM    481  CB  LYS    30      70.827  66.127  91.789 -0.00 94.00           C  
ATOM    482  CG  LYS    30      71.028  64.864  90.933  0.01 87.00           C  
ATOM    483  CD  LYS    30      72.404  64.237  91.161 -0.04 79.00           C  
ATOM    484  CE  LYS    30      72.566  62.896  90.441 -0.01 43.00           C  
ATOM    485  NZ  LYS    30      72.444  63.006  88.969 -0.38 54.00           N1+
ATOM    486  H   LYS    30      69.636  68.355  90.069  0.27 47.00           H  
ATOM    487  HA  LYS    30      68.650  66.213  91.725  0.14 26.00           H  
ATOM    488  HB2 LYS    30      71.654  66.816  91.602  0.03 62.00           H  
ATOM    489  HB3 LYS    30      70.873  65.828  92.837  0.03 62.00           H  
ATOM    490  HG2 LYS    30      70.245  64.143  91.169  0.01  3.00           H  
ATOM    491  HG3 LYS    30      70.980  65.128  89.880  0.01  3.00           H  
ATOM    492  HD2 LYS    30      73.159  64.929  90.793  0.06 21.00           H  
ATOM    493  HD3 LYS    30      72.555  64.075  92.227  0.06 21.00           H  
ATOM    494  HE2 LYS    30      73.545  62.478  90.685  0.11 35.00           H  
ATOM    495  HE3 LYS    30      71.797  62.216  90.808  0.11 35.00           H  
ATOM    496  HZ1 LYS    30      72.496  62.082  88.560  0.34  0.00           H  
ATOM    497  HZ2 LYS    30      71.563  63.433  88.723  0.34  0.00           H  
ATOM    498  HZ3 LYS    30      73.208  63.550  88.593  0.34  0.00           H  
ATOM    499  N   LYS    31      69.477  67.916  93.757 -0.34 79.00           N  
ATOM    500  CA  LYS    31      69.417  68.990  94.763 -0.24  0.00           C  
ATOM    501  C   LYS    31      70.432  68.897  95.912  0.73 41.00           C  
ATOM    502  O   LYS    31      71.029  69.929  96.214 -0.58 94.00           O  
ATOM    503  CB  LYS    31      67.972  69.155  95.303 -0.00 94.00           C  
ATOM    504  CG  LYS    31      67.258  70.436  94.818  0.01 87.00           C  
ATOM    505  CD  LYS    31      66.719  70.378  93.373 -0.04 79.00           C  
ATOM    506  CE  LYS    31      67.185  71.576  92.526 -0.01 43.00           C  
ATOM    507  NZ  LYS    31      67.076  71.283  91.079 -0.38 54.00           N1+
ATOM    508  H   LYS    31      69.588  66.972  94.091  0.27 47.00           H  
ATOM    509  HA  LYS    31      69.676  69.918  94.252  0.14 26.00           H  
ATOM    510  HB2 LYS    31      67.365  68.283  95.053  0.03 62.00           H  
ATOM    511  HB3 LYS    31      68.016  69.208  96.392  0.03 62.00           H  
ATOM    512  HG2 LYS    31      66.410  70.617  95.480  0.01  3.00           H  
ATOM    513  HG3 LYS    31      67.938  71.282  94.934  0.01  3.00           H  
ATOM    514  HD2 LYS    31      67.016  69.443  92.904  0.06 21.00           H  
ATOM    515  HD3 LYS    31      65.629  70.378  93.401  0.06 21.00           H  
ATOM    516  HE2 LYS    31      66.585  72.451  92.777  0.11 35.00           H  
ATOM    517  HE3 LYS    31      68.230  71.786  92.757  0.11 35.00           H  
ATOM    518  HZ1 LYS    31      67.334  72.092  90.528  0.34  0.00           H  
ATOM    519  HZ2 LYS    31      67.682  70.511  90.842  0.34  0.00           H  
ATOM    520  HZ3 LYS    31      66.124  71.025  90.851  0.34  0.00           H  
ATOM    521  N   PRO    32      70.685  67.745  96.562 -0.25 48.00           N  
ATOM    522  CA  PRO    32      71.767  67.679  97.547 -0.02 66.00           C  
ATOM    523  C   PRO    32      73.127  67.927  96.893  0.58 96.00           C  
ATOM    524  O   PRO    32      73.339  67.520  95.751 -0.57 48.00           O  
ATOM    525  CB  PRO    32      71.665  66.291  98.189 -0.00 70.00           C  
ATOM    526  CG  PRO    32      70.940  65.460  97.136  0.01 89.00           C  
ATOM    527  CD  PRO    32      70.001  66.462  96.470  0.01 92.00           C  
ATOM    528  HA  PRO    32      71.604  68.433  98.319  0.06 41.00           H  
ATOM    529  HB2 PRO    32      72.643  65.872  98.430  0.02 53.00           H  
ATOM    530  HB3 PRO    32      71.048  66.353  99.087  0.02 53.00           H  
ATOM    531  HG2 PRO    32      71.660  65.116  96.396  0.02 13.00           H  
ATOM    532  HG3 PRO    32      70.401  64.620  97.574  0.02 13.00           H  
ATOM    533  HD2 PRO    32      69.823  66.145  95.446  0.03 91.00           H  
ATOM    534  HD3 PRO    32      69.061  66.513  97.021  0.03 91.00           H  
ATOM    535  N   THR    33      74.034  68.622  97.592 -0.41 57.00           N  
ATOM    536  CA  THR    33      75.196  69.260  96.945 -0.03 89.00           C  
ATOM    537  C   THR    33      76.484  69.193  97.766  0.59 73.00           C  
ATOM    538  O   THR    33      76.838  70.119  98.497 -0.56 79.00           O  
ATOM    539  CB  THR    33      74.860  70.690  96.467  0.36 54.00           C  
ATOM    540  CG2 THR    33      75.945  71.233  95.540 -0.24 38.00           C  
ATOM    541  OG1 THR    33      73.711  70.732  95.644 -0.67 61.00           O  
ATOM    542  H   THR    33      73.817  68.901  98.538  0.27 19.00           H  
ATOM    543  HA  THR    33      75.409  68.697  96.034  0.10  7.00           H  
ATOM    544  HB  THR    33      74.731  71.351  97.325  0.00 43.00           H  
ATOM    545  HG1 THR    33      72.936  70.492  96.162  0.41  2.00           H  
ATOM    546 HG21 THR    33      75.757  72.287  95.329  0.06 42.00           H  
ATOM    547 HG22 THR    33      76.918  71.133  96.004  0.06 42.00           H  
ATOM    548 HG23 THR    33      75.951  70.674  94.603  0.06 42.00           H  
ATOM    549  N   VAL    34      77.181  68.064  97.621 -0.41 57.00           N  
ATOM    550  CA  VAL    34      78.428  67.684  98.311 -0.08 75.00           C  
ATOM    551  C   VAL    34      79.482  68.784  98.342  0.59 73.00           C  
ATOM    552  O   VAL    34      79.594  69.605  97.426 -0.56 79.00           O  
ATOM    553  CB  VAL    34      78.976  66.394  97.655  0.29 85.00           C  
ATOM    554  CG1 VAL    34      80.397  65.996  98.073 -0.31 92.00           C  
ATOM    555  CG2 VAL    34      78.067  65.218  98.029 -0.31 92.00           C  
ATOM    556  H   VAL    34      76.811  67.378  96.979  0.27 19.00           H  
ATOM    557  HA  VAL    34      78.172  67.451  99.346  0.09 69.00           H  
ATOM    558  HB  VAL    34      78.968  66.517  96.571 -0.02 97.00           H  
ATOM    559 HG11 VAL    34      80.660  65.039  97.628  0.07 91.00           H  
ATOM    560 HG12 VAL    34      81.117  66.734  97.722  0.07 91.00           H  
ATOM    561 HG13 VAL    34      80.447  65.900  99.157  0.07 91.00           H  
ATOM    562 HG21 VAL    34      78.391  64.314  97.516  0.07 91.00           H  
ATOM    563 HG22 VAL    34      78.094  65.045  99.105  0.07 91.00           H  
ATOM    564 HG23 VAL    34      77.042  65.427  97.735  0.07 91.00           H  
ATOM    565  N   SER    35      80.263  68.815  99.419 -0.41 57.00           N  
ATOM    566  CA  SER    35      81.273  69.844  99.620 -0.02 49.00           C  
ATOM    567  C   SER    35      82.408  69.781  98.618  0.59 73.00           C  
ATOM    568  O   SER    35      82.920  68.704  98.345 -0.56 79.00           O  
ATOM    569  CB  SER    35      81.791  69.839 101.063  0.21 17.00           C  
ATOM    570  OG  SER    35      80.705  70.091 101.930 -0.65 46.00           O  
ATOM    571  H   SER    35      80.135  68.131 100.153  0.27 19.00           H  
ATOM    572  HA  SER    35      80.776  70.805  99.476  0.08 43.00           H  
ATOM    573  HB2 SER    35      82.245  68.886 101.317  0.03 52.00           H  
ATOM    574  HB3 SER    35      82.534  70.629 101.185  0.03 52.00           H  
ATOM    575  HG  SER    35      81.019  70.068 102.838  0.42 75.00           H  
ATOM    576  N   VAL    36      82.853  70.934  98.108 -0.41 57.00           N  
ATOM    577  CA  VAL    36      83.973  71.012  97.155 -0.08 75.00           C  
ATOM    578  C   VAL    36      85.218  70.270  97.648  0.59 73.00           C  
ATOM    579  O   VAL    36      85.799  69.477  96.912 -0.56 79.00           O  
ATOM    580  CB  VAL    36      84.299  72.480  96.795  0.29 85.00           C  
ATOM    581  CG1 VAL    36      84.543  73.403  98.000 -0.31 92.00           C  
ATOM    582  CG2 VAL    36      85.511  72.579  95.860 -0.31 92.00           C  
ATOM    583  H   VAL    36      82.403  71.798  98.376  0.27 19.00           H  
ATOM    584  HA  VAL    36      83.649  70.518  96.238  0.09 69.00           H  
ATOM    585  HB  VAL    36      83.432  72.874  96.264 -0.02 97.00           H  
ATOM    586 HG11 VAL    36      84.674  74.429  97.651  0.07 91.00           H  
ATOM    587 HG12 VAL    36      83.688  73.385  98.677  0.07 91.00           H  
ATOM    588 HG13 VAL    36      85.441  73.107  98.542  0.07 91.00           H  
ATOM    589 HG21 VAL    36      85.618  73.603  95.500  0.07 91.00           H  
ATOM    590 HG22 VAL    36      86.429  72.300  96.380  0.07 91.00           H  
ATOM    591 HG23 VAL    36      85.370  71.918  95.005  0.07 91.00           H  
ATOM    592  N   PHE    37      85.576  70.458  98.920 -0.41 57.00           N  
ATOM    593  CA  PHE    37      86.660  69.714  99.553 -0.00 24.00           C  
ATOM    594  C   PHE    37      86.452  68.199  99.431  0.59 73.00           C  
ATOM    595  O   PHE    37      87.292  67.513  98.850 -0.56 79.00           O  
ATOM    596  CB  PHE    37      86.767  70.173 101.018 -0.03 43.00           C  
ATOM    597  CG  PHE    37      87.807  69.448 101.855  0.01 18.00           C  
ATOM    598  CD1 PHE    37      89.163  69.469 101.475 -0.12 56.00           C  
ATOM    599  CD2 PHE    37      87.428  68.787 103.041 -0.12 56.00           C  
ATOM    600  CE1 PHE    37      90.130  68.823 102.267 -0.17  4.00           C  
ATOM    601  CE2 PHE    37      88.396  68.143 103.833 -0.17  4.00           C  
ATOM    602  CZ  PHE    37      89.747  68.158 103.446 -0.10 72.00           C  
ATOM    603  H   PHE    37      85.058  71.112  99.487  0.27 19.00           H  
ATOM    604  HA  PHE    37      87.590  69.969  99.043  0.09 78.00           H  
ATOM    605  HB2 PHE    37      87.007  71.237 101.030  0.02 95.00           H  
ATOM    606  HB3 PHE    37      85.790  70.056 101.491  0.02 95.00           H  
ATOM    607  HD1 PHE    37      89.469  69.991 100.581  0.13 30.00           H  
ATOM    608  HD2 PHE    37      86.394  68.772 103.350  0.13 30.00           H  
ATOM    609  HE1 PHE    37      91.169  68.838 101.971  0.14 30.00           H  
ATOM    610  HE2 PHE    37      88.101  67.639 104.742  0.14 30.00           H  
ATOM    611  HZ  PHE    37      90.490  67.669 104.058  0.12 97.00           H  
ATOM    612  N   SER    38      85.297  67.678  99.868 -0.41 57.00           N  
ATOM    613  CA  SER    38      84.988  66.249  99.727 -0.02 49.00           C  
ATOM    614  C   SER    38      84.973  65.729  98.285  0.59 73.00           C  
ATOM    615  O   SER    38      85.328  64.573  98.053 -0.56 79.00           O  
ATOM    616  CB  SER    38      83.716  65.846 100.480  0.21 17.00           C  
ATOM    617  OG  SER    38      82.666  66.758 100.261 -0.65 46.00           O  
ATOM    618  H   SER    38      84.602  68.275 100.293  0.27 19.00           H  
ATOM    619  HA  SER    38      85.791  65.730 100.240  0.08 43.00           H  
ATOM    620  HB2 SER    38      83.408  64.844 100.177  0.03 52.00           H  
ATOM    621  HB3 SER    38      83.933  65.832 101.548  0.03 52.00           H  
ATOM    622  HG  SER    38      82.434  66.747  99.329  0.42 75.00           H  
ATOM    623  N   MET    39      84.612  66.578  97.321 -0.41 57.00           N  
ATOM    624  CA  MET    39      84.629  66.295  95.886 -0.02 37.00           C  
ATOM    625  C   MET    39      86.052  66.062  95.378  0.59 73.00           C  
ATOM    626  O   MET    39      86.295  65.128  94.618 -0.56 79.00           O  
ATOM    627  CB  MET    39      83.924  67.431  95.123  0.03 42.00           C  
ATOM    628  CG  MET    39      83.695  67.125  93.638  0.00 18.00           C  
ATOM    629  SD  MET    39      82.903  68.475  92.713 -0.27 37.00           S  
ATOM    630  CE  MET    39      84.197  69.743  92.782 -0.05 36.00           C  
ATOM    631  H   MET    39      84.343  67.513  97.592  0.27 19.00           H  
ATOM    632  HA  MET    39      84.058  65.383  95.720  0.08 80.00           H  
ATOM    633  HB2 MET    39      82.953  67.621  95.584  0.02 41.00           H  
ATOM    634  HB3 MET    39      84.519  68.335  95.193  0.02 41.00           H  
ATOM    635  HG2 MET    39      84.652  66.904  93.162  0.04 40.00           H  
ATOM    636  HG3 MET    39      83.063  66.241  93.560  0.04 40.00           H  
ATOM    637  HE1 MET    39      83.961  70.542  92.078  0.06 84.00           H  
ATOM    638  HE2 MET    39      84.253  70.158  93.788  0.06 84.00           H  
ATOM    639  HE3 MET    39      85.159  69.303  92.524  0.06 84.00           H  
ATOM    640  N   PHE    40      86.996  66.858  95.883 -0.41 57.00           N  
ATOM    641  CA  PHE    40      88.423  66.649  95.655 -0.00 24.00           C  
ATOM    642  C   PHE    40      89.046  65.776  96.769  0.59 73.00           C  
ATOM    643  O   PHE    40      90.208  65.970  97.142 -0.56 79.00           O  
ATOM    644  CB  PHE    40      89.102  68.027  95.526 -0.03 43.00           C  
ATOM    645  CG  PHE    40      88.740  68.811  94.272  0.01 18.00           C  
ATOM    646  CD1 PHE    40      89.349  68.477  93.050 -0.12 56.00           C  
ATOM    647  CD2 PHE    40      87.858  69.910  94.324 -0.12 56.00           C  
ATOM    648  CE1 PHE    40      89.104  69.246  91.900 -0.17  4.00           C  
ATOM    649  CE2 PHE    40      87.578  70.655  93.162 -0.17  4.00           C  
ATOM    650  CZ  PHE    40      88.199  70.319  91.948 -0.10 72.00           C  
ATOM    651  H   PHE    40      86.727  67.602  96.512  0.27 19.00           H  
ATOM    652  HA  PHE    40      88.566  66.118  94.713  0.09 78.00           H  
ATOM    653  HB2 PHE    40      88.871  68.624  96.410  0.02 95.00           H  
ATOM    654  HB3 PHE    40      90.183  67.887  95.506  0.02 95.00           H  
ATOM    655  HD1 PHE    40      90.033  67.647  92.995  0.13 30.00           H  
ATOM    656  HD2 PHE    40      87.414  70.203  95.258  0.13 30.00           H  
ATOM    657  HE1 PHE    40      89.612  69.006  90.979  0.14 30.00           H  
ATOM    658  HE2 PHE    40      86.906  71.499  93.206  0.14 30.00           H  
ATOM    659  HZ  PHE    40      87.996  70.889  91.054  0.12 97.00           H  
ATOM    660  N   ARG    41      88.309  64.796  97.322 -0.34 79.00           N  
ATOM    661  CA  ARG    41      88.964  63.597  97.888 -0.26 37.00           C  
ATOM    662  C   ARG    41      89.647  62.796  96.777  0.73 41.00           C  
ATOM    663  O   ARG    41      89.671  63.178  95.610 -0.58 94.00           O  
ATOM    664  CB  ARG    41      87.932  62.725  98.643 -0.00  7.00           C  
ATOM    665  CG  ARG    41      87.559  63.333 100.002  0.03 90.00           C  
ATOM    666  CD  ARG    41      86.499  62.522 100.770  0.04 86.00           C  
ATOM    667  NE  ARG    41      85.248  62.315 100.009 -0.52 95.00           N  
ATOM    668  CZ  ARG    41      84.304  61.435 100.303  0.80 76.00           C  
ATOM    669  NH1 ARG    41      84.275  60.763 101.419 -0.86 27.00           N1+
ATOM    670  NH2 ARG    41      83.344  61.156  99.476 -0.86 27.00           N  
ATOM    671  H   ARG    41      87.338  64.710  97.058  0.27 47.00           H  
ATOM    672  HA  ARG    41      89.736  63.905  98.594  0.15 60.00           H  
ATOM    673  HB2 ARG    41      87.048  62.598  98.016  0.03 27.00           H  
ATOM    674  HB3 ARG    41      88.339  61.735  98.843  0.03 27.00           H  
ATOM    675  HG2 ARG    41      88.458  63.383 100.616  0.02 85.00           H  
ATOM    676  HG3 ARG    41      87.216  64.349  99.854  0.02 85.00           H  
ATOM    677  HD2 ARG    41      86.922  61.548 101.022  0.06 87.00           H  
ATOM    678  HD3 ARG    41      86.267  63.044 101.699  0.06 87.00           H  
ATOM    679  HE  ARG    41      85.164  62.821  99.137  0.34 56.00           H  
ATOM    680 HH11 ARG    41      84.992  60.905 102.113  0.44 78.00           H  
ATOM    681 HH12 ARG    41      83.532  60.095 101.575  0.44 78.00           H  
ATOM    682 HH21 ARG    41      83.289  61.621  98.582  0.44 78.00           H  
ATOM    683 HH22 ARG    41      82.661  60.453  99.725  0.44 78.00           H  
ATOM    684  N   TYR    42      90.235  61.667  97.163 -0.41 57.00           N  
ATOM    685  CA  TYR    42      90.938  60.721  96.297 -0.00 14.00           C  
ATOM    686  C   TYR    42      92.196  61.263  95.601  0.59 73.00           C  
ATOM    687  O   TYR    42      92.992  60.445  95.136 -0.56 79.00           O  
ATOM    688  CB  TYR    42      89.955  60.043  95.324 -0.01 52.00           C  
ATOM    689  CG  TYR    42      88.829  59.276  95.998 -0.00 11.00           C  
ATOM    690  CD1 TYR    42      89.124  58.229  96.896 -0.19  6.00           C  
ATOM    691  CD2 TYR    42      87.486  59.595  95.712 -0.19  6.00           C  
ATOM    692  CE1 TYR    42      88.080  57.523  97.523 -0.23 41.00           C  
ATOM    693  CE2 TYR    42      86.440  58.856  96.302 -0.23 41.00           C  
ATOM    694  CZ  TYR    42      86.738  57.831  97.223  0.32 26.00           C  
ATOM    695  OH  TYR    42      85.753  57.128  97.839 -0.55 79.00           O  
ATOM    696  H   TYR    42      90.173  61.417  98.138  0.27 19.00           H  
ATOM    697  HA  TYR    42      91.306  59.939  96.961  0.08 76.00           H  
ATOM    698  HB2 TYR    42      89.535  60.789  94.650  0.02 95.00           H  
ATOM    699  HB3 TYR    42      90.507  59.344  94.699  0.02 95.00           H  
ATOM    700  HD1 TYR    42      90.149  57.979  97.128  0.16 99.00           H  
ATOM    701  HD2 TYR    42      87.253  60.395  95.025  0.16 99.00           H  
ATOM    702  HE1 TYR    42      88.310  56.722  98.211  0.16 56.00           H  
ATOM    703  HE2 TYR    42      85.413  59.077  96.062  0.16 56.00           H  
ATOM    704  HH  TYR    42      86.086  56.429  98.407  0.39 92.00           H  
ATOM    705  N   SER    43      92.448  62.575  95.584 -0.41 57.00           N  
ATOM    706  CA  SER    43      93.759  63.137  95.234 -0.02 49.00           C  
ATOM    707  C   SER    43      94.853  62.691  96.200  0.59 73.00           C  
ATOM    708  O   SER    43      94.669  62.708  97.417 -0.56 79.00           O  
ATOM    709  CB  SER    43      93.781  64.672  95.108  0.21 17.00           C  
ATOM    710  OG  SER    43      92.674  65.314  95.709 -0.65 46.00           O  
ATOM    711  H   SER    43      91.758  63.213  95.954  0.27 19.00           H  
ATOM    712  HA  SER    43      94.021  62.745  94.251  0.08 43.00           H  
ATOM    713  HB2 SER    43      94.697  65.064  95.553  0.03 52.00           H  
ATOM    714  HB3 SER    43      93.801  64.930  94.049  0.03 52.00           H  
ATOM    715  HG  SER    43      91.933  65.264  95.093  0.42 75.00           H  
ATOM    716  N   ASN    44      96.011  62.303  95.665 -0.41 57.00           N  
ATOM    717  CA  ASN    44      97.208  62.088  96.472  0.01 43.00           C  
ATOM    718  C   ASN    44      97.797  63.432  96.918  0.59 73.00           C  
ATOM    719  O   ASN    44      97.492  64.455  96.316 -0.56 79.00           O  
ATOM    720  CB  ASN    44      98.200  61.218  95.672 -0.20 41.00           C  
ATOM    721  CG  ASN    44      97.600  59.929  95.101  0.71 30.00           C  
ATOM    722  ND2 ASN    44      97.420  59.826  93.803 -0.91 91.00           N  
ATOM    723  OD1 ASN    44      97.267  58.983  95.796 -0.59 31.00           O  
ATOM    724  H   ASN    44      96.121  62.301  94.659  0.27 19.00           H  
ATOM    725  HA  ASN    44      96.927  61.528  97.366  0.10 48.00           H  
ATOM    726  HB2 ASN    44      98.623  61.814  94.863  0.07 97.00           H  
ATOM    727  HB3 ASN    44      99.026  60.941  96.327  0.07 97.00           H  
ATOM    728 HD21 ASN    44      97.155  58.944  93.398  0.41 96.00           H  
ATOM    729 HD22 ASN    44      97.639  60.616  93.208  0.41 96.00           H  
ATOM    730  N   TRP    45      98.664  63.457  97.934 -0.41 57.00           N  
ATOM    731  CA  TRP    45      99.298  64.706  98.388 -0.02 75.00           C  
ATOM    732  C   TRP    45     100.041  65.431  97.261  0.59 73.00           C  
ATOM    733  O   TRP    45      99.842  66.626  97.064 -0.56 79.00           O  
ATOM    734  CB  TRP    45     100.227  64.394  99.566 -0.00 50.00           C  
ATOM    735  CG  TRP    45     101.017  65.556 100.077 -0.14 15.00           C  
ATOM    736  CD1 TRP    45     100.499  66.725 100.518 -0.16 38.00           C  
ATOM    737  CD2 TRP    45     102.469  65.696 100.185  0.12 43.00           C  
ATOM    738  CE2 TRP    45     102.757  66.988 100.717  0.13 80.00           C  
ATOM    739  CE3 TRP    45     103.572  64.863  99.891 -0.23 87.00           C  
ATOM    740  NE1 TRP    45     101.521  67.571 100.895 -0.34 18.00           N  
ATOM    741  CZ2 TRP    45     104.067  67.431 100.950 -0.26  1.00           C  
ATOM    742  CZ3 TRP    45     104.892  65.302 100.110 -0.19 72.00           C  
ATOM    743  CH2 TRP    45     105.142  66.581 100.643 -0.11 34.00           C  
ATOM    744  H   TRP    45      98.900  62.601  98.413  0.27 19.00           H  
ATOM    745  HA  TRP    45      98.513  65.372  98.750  0.11 23.00           H  
ATOM    746  HB2 TRP    45      99.629  63.998 100.388  0.03 39.00           H  
ATOM    747  HB3 TRP    45     100.927  63.614  99.264  0.03 39.00           H  
ATOM    748  HD1 TRP    45      99.445  66.959 100.575  0.20 62.00           H  
ATOM    749  HE1 TRP    45     101.359  68.501 101.254  0.34 12.00           H  
ATOM    750  HE3 TRP    45     103.403  63.875  99.493  0.17  0.00           H  
ATOM    751  HZ2 TRP    45     104.247  68.416 101.357  0.15 72.00           H  
ATOM    752  HZ3 TRP    45     105.719  64.647  99.880  0.14 47.00           H  
ATOM    753  HH2 TRP    45     106.158  66.910 100.809  0.14 17.00           H  
ATOM    754  N   LEU    46     100.797  64.695  96.443 -0.41 57.00           N  
ATOM    755  CA  LEU    46     101.499  65.235  95.277 -0.05 18.00           C  
ATOM    756  C   LEU    46     100.544  65.799  94.208  0.59 73.00           C  
ATOM    757  O   LEU    46     100.838  66.833  93.609 -0.56 79.00           O  
ATOM    758  CB  LEU    46     102.419  64.160  94.663 -0.11  2.00           C  
ATOM    759  CG  LEU    46     103.585  63.626  95.524  0.35 31.00           C  
ATOM    760  CD1 LEU    46     104.397  64.742  96.180 -0.41 21.00           C  
ATOM    761  CD2 LEU    46     103.148  62.638  96.610 -0.41 21.00           C  
ATOM    762  H   LEU    46     100.906  63.710  96.635  0.27 19.00           H  
ATOM    763  HA  LEU    46     102.118  66.067  95.614  0.09 22.00           H  
ATOM    764  HB2 LEU    46     101.809  63.318  94.333  0.04 57.00           H  
ATOM    765  HB3 LEU    46     102.864  64.595  93.766  0.04 57.00           H  
ATOM    766  HG  LEU    46     104.250  63.081  94.852 -0.03 61.00           H  
ATOM    767 HD11 LEU    46     105.280  64.320  96.661  0.10  0.00           H  
ATOM    768 HD12 LEU    46     104.720  65.458  95.423  0.10  0.00           H  
ATOM    769 HD13 LEU    46     103.803  65.260  96.934  0.10  0.00           H  
ATOM    770 HD21 LEU    46     104.030  62.164  97.042  0.10  0.00           H  
ATOM    771 HD22 LEU    46     102.608  63.141  97.407  0.10  0.00           H  
ATOM    772 HD23 LEU    46     102.518  61.863  96.175  0.10  0.00           H  
ATOM    773  N   ASP    47      99.376  65.178  94.003 -0.51 63.00           N  
ATOM    774  CA  ASP    47      98.348  65.730  93.113  0.03 81.00           C  
ATOM    775  C   ASP    47      97.707  66.989  93.687  0.53 66.00           C  
ATOM    776  O   ASP    47      97.274  67.858  92.941 -0.58 19.00           O  
ATOM    777  CB  ASP    47      97.200  64.741  92.860 -0.03  3.00           C  
ATOM    778  CG  ASP    47      97.620  63.368  92.358  0.79 94.00           C  
ATOM    779  OD1 ASP    47      98.437  63.269  91.417 -0.80 14.00           O  
ATOM    780  OD2 ASP    47      97.079  62.391  92.919 -0.80 14.00           O1-
ATOM    781  H   ASP    47      99.154  64.344  94.525  0.29 36.00           H  
ATOM    782  HA  ASP    47      98.809  65.965  92.155  0.08 80.00           H  
ATOM    783  HB2 ASP    47      96.630  64.618  93.782 -0.01 22.00           H  
ATOM    784  HB3 ASP    47      96.524  65.175  92.120 -0.01 22.00           H  
ATOM    785  N   LYS    48      97.599  67.077  95.016 -0.34 79.00           N  
ATOM    786  CA  LYS    48      97.026  68.223  95.708 -0.24  0.00           C  
ATOM    787  C   LYS    48      97.978  69.423  95.659  0.73 41.00           C  
ATOM    788  O   LYS    48      97.528  70.553  95.493 -0.58 94.00           O  
ATOM    789  CB  LYS    48      96.591  67.812  97.128 -0.00 94.00           C  
ATOM    790  CG  LYS    48      95.370  68.583  97.661  0.01 87.00           C  
ATOM    791  CD  LYS    48      94.196  68.604  96.661 -0.04 79.00           C  
ATOM    792  CE  LYS    48      92.814  68.623  97.314 -0.01 43.00           C  
ATOM    793  NZ  LYS    48      92.443  67.276  97.805 -0.38 54.00           N1+
ATOM    794  H   LYS    48      97.955  66.320  95.584  0.27 47.00           H  
ATOM    795  HA  LYS    48      96.150  68.507  95.130  0.14 26.00           H  
ATOM    796  HB2 LYS    48      96.315  66.756  97.117  0.03 62.00           H  
ATOM    797  HB3 LYS    48      97.429  67.925  97.817  0.03 62.00           H  
ATOM    798  HG2 LYS    48      95.055  68.104  98.588  0.01  3.00           H  
ATOM    799  HG3 LYS    48      95.657  69.610  97.889  0.01  3.00           H  
ATOM    800  HD2 LYS    48      94.299  69.498  96.046  0.06 21.00           H  
ATOM    801  HD3 LYS    48      94.242  67.734  96.005  0.06 21.00           H  
ATOM    802  HE2 LYS    48      92.818  69.336  98.139  0.11 35.00           H  
ATOM    803  HE3 LYS    48      92.076  68.942  96.575  0.11 35.00           H  
ATOM    804  HZ1 LYS    48      93.162  66.919  98.415  0.34  0.00           H  
ATOM    805  HZ2 LYS    48      91.562  67.313  98.297  0.34  0.00           H  
ATOM    806  HZ3 LYS    48      92.333  66.646  97.023  0.34  0.00           H  
ATOM    807  N   LEU    49      99.286  69.175  95.679 -0.41 57.00           N  
ATOM    808  CA  LEU    49     100.313  70.162  95.361 -0.05 18.00           C  
ATOM    809  C   LEU    49     100.303  70.591  93.889  0.59 73.00           C  
ATOM    810  O   LEU    49     100.383  71.785  93.625 -0.56 79.00           O  
ATOM    811  CB  LEU    49     101.700  69.622  95.754 -0.11  2.00           C  
ATOM    812  CG  LEU    49     101.932  69.441  97.266  0.35 31.00           C  
ATOM    813  CD1 LEU    49     103.321  68.841  97.482 -0.41 21.00           C  
ATOM    814  CD2 LEU    49     101.856  70.763  98.035 -0.41 21.00           C  
ATOM    815  H   LEU    49      99.593  68.223  95.824  0.27 19.00           H  
ATOM    816  HA  LEU    49     100.110  71.059  95.945  0.09 22.00           H  
ATOM    817  HB2 LEU    49     101.855  68.663  95.257  0.04 57.00           H  
ATOM    818  HB3 LEU    49     102.454  70.313  95.374  0.04 57.00           H  
ATOM    819  HG  LEU    49     101.192  68.756  97.678 -0.03 61.00           H  
ATOM    820 HD11 LEU    49     103.506  68.709  98.546  0.10  0.00           H  
ATOM    821 HD12 LEU    49     103.382  67.867  96.996  0.10  0.00           H  
ATOM    822 HD13 LEU    49     104.086  69.498  97.068  0.10  0.00           H  
ATOM    823 HD21 LEU    49     102.115  70.596  99.081  0.10  0.00           H  
ATOM    824 HD22 LEU    49     102.548  71.488  97.608  0.10  0.00           H  
ATOM    825 HD23 LEU    49     100.843  71.163  97.998  0.10  0.00           H  
ATOM    826  N   TYR    50     100.134  69.666  92.939 -0.41 57.00           N  
ATOM    827  CA  TYR    50      99.883  70.021  91.533 -0.00 14.00           C  
ATOM    828  C   TYR    50      98.645  70.912  91.364  0.59 73.00           C  
ATOM    829  O   TYR    50      98.666  71.868  90.597 -0.56 79.00           O  
ATOM    830  CB  TYR    50      99.732  68.743  90.680 -0.01 52.00           C  
ATOM    831  CG  TYR    50     100.965  68.334  89.896 -0.00 11.00           C  
ATOM    832  CD1 TYR    50     102.155  67.986  90.564 -0.19  6.00           C  
ATOM    833  CD2 TYR    50     100.920  68.298  88.488 -0.19  6.00           C  
ATOM    834  CE1 TYR    50     103.302  67.622  89.827 -0.23 41.00           C  
ATOM    835  CE2 TYR    50     102.064  67.948  87.749 -0.23 41.00           C  
ATOM    836  CZ  TYR    50     103.259  67.613  88.418  0.32 26.00           C  
ATOM    837  OH  TYR    50     104.360  67.273  87.698 -0.55 79.00           O  
ATOM    838  H   TYR    50     100.090  68.690  93.197  0.27 19.00           H  
ATOM    839  HA  TYR    50     100.741  70.582  91.159  0.08 76.00           H  
ATOM    840  HB2 TYR    50      99.438  67.910  91.315  0.02 95.00           H  
ATOM    841  HB3 TYR    50      98.917  68.892  89.969  0.02 95.00           H  
ATOM    842  HD1 TYR    50     102.199  68.007  91.642  0.16 99.00           H  
ATOM    843  HD2 TYR    50     100.010  68.552  87.969  0.16 99.00           H  
ATOM    844  HE1 TYR    50     104.216  67.364  90.343  0.16 56.00           H  
ATOM    845  HE2 TYR    50     102.030  67.945  86.670  0.16 56.00           H  
ATOM    846  HH  TYR    50     104.235  67.377  86.753  0.39 92.00           H  
ATOM    847  N   MET    51      97.578  70.647  92.115 -0.41 57.00           N  
ATOM    848  CA  MET    51      96.353  71.443  92.107 -0.02 37.00           C  
ATOM    849  C   MET    51      96.598  72.867  92.627  0.59 73.00           C  
ATOM    850  O   MET    51      96.192  73.843  91.990 -0.56 79.00           O  
ATOM    851  CB  MET    51      95.297  70.691  92.926  0.03 42.00           C  
ATOM    852  CG  MET    51      93.870  71.213  92.742  0.00 18.00           C  
ATOM    853  SD  MET    51      92.660  70.363  93.800 -0.27 37.00           S  
ATOM    854  CE  MET    51      92.836  68.645  93.231 -0.05 36.00           C  
ATOM    855  H   MET    51      97.606  69.846  92.729  0.27 19.00           H  
ATOM    856  HA  MET    51      96.002  71.510  91.077  0.08 80.00           H  
ATOM    857  HB2 MET    51      95.316  69.649  92.614  0.02 41.00           H  
ATOM    858  HB3 MET    51      95.547  70.738  93.983  0.02 41.00           H  
ATOM    859  HG2 MET    51      93.846  72.275  92.983  0.04 40.00           H  
ATOM    860  HG3 MET    51      93.578  71.089  91.698  0.04 40.00           H  
ATOM    861  HE1 MET    51      92.124  68.018  93.763  0.06 84.00           H  
ATOM    862  HE2 MET    51      92.643  68.589  92.160  0.06 84.00           H  
ATOM    863  HE3 MET    51      93.839  68.275  93.443  0.06 84.00           H  
ATOM    864  N   VAL    52      97.333  72.998  93.737 -0.41 57.00           N  
ATOM    865  CA  VAL    52      97.731  74.307  94.283 -0.08 75.00           C  
ATOM    866  C   VAL    52      98.600  75.115  93.305  0.59 73.00           C  
ATOM    867  O   VAL    52      98.302  76.279  93.016 -0.56 79.00           O  
ATOM    868  CB  VAL    52      98.415  74.155  95.659  0.29 85.00           C  
ATOM    869  CG1 VAL    52      99.066  75.454  96.158 -0.31 92.00           C  
ATOM    870  CG2 VAL    52      97.385  73.739  96.717 -0.31 92.00           C  
ATOM    871  H   VAL    52      97.656  72.169  94.217  0.27 19.00           H  
ATOM    872  HA  VAL    52      96.820  74.887  94.438  0.09 69.00           H  
ATOM    873  HB  VAL    52      99.186  73.386  95.595 -0.02 97.00           H  
ATOM    874 HG11 VAL    52      99.452  75.310  97.168  0.07 91.00           H  
ATOM    875 HG12 VAL    52      99.905  75.732  95.519  0.07 91.00           H  
ATOM    876 HG13 VAL    52      98.336  76.264  96.167  0.07 91.00           H  
ATOM    877 HG21 VAL    52      97.886  73.552  97.667  0.07 91.00           H  
ATOM    878 HG22 VAL    52      96.646  74.529  96.853  0.07 91.00           H  
ATOM    879 HG23 VAL    52      96.867  72.831  96.415  0.07 91.00           H  
ATOM    880  N   VAL    53      99.652  74.497  92.762 -0.41 57.00           N  
ATOM    881  CA  VAL    53     100.580  75.124  91.810 -0.08 75.00           C  
ATOM    882  C   VAL    53      99.851  75.599  90.558  0.59 73.00           C  
ATOM    883  O   VAL    53     100.030  76.745  90.131 -0.56 79.00           O  
ATOM    884  CB  VAL    53     101.753  74.183  91.467  0.29 85.00           C  
ATOM    885  CG1 VAL    53     102.611  74.707  90.309 -0.31 92.00           C  
ATOM    886  CG2 VAL    53     102.682  74.029  92.681 -0.31 92.00           C  
ATOM    887  H   VAL    53      99.841  73.540  93.026  0.27 19.00           H  
ATOM    888  HA  VAL    53     100.992  76.014  92.288  0.09 69.00           H  
ATOM    889  HB  VAL    53     101.363  73.201  91.194 -0.02 97.00           H  
ATOM    890 HG11 VAL    53     103.504  74.093  90.193  0.07 91.00           H  
ATOM    891 HG12 VAL    53     102.047  74.669  89.378  0.07 91.00           H  
ATOM    892 HG13 VAL    53     102.915  75.736  90.504  0.07 91.00           H  
ATOM    893 HG21 VAL    53     103.461  73.298  92.463  0.07 91.00           H  
ATOM    894 HG22 VAL    53     103.147  74.986  92.922  0.07 91.00           H  
ATOM    895 HG23 VAL    53     102.124  73.687  93.550  0.07 91.00           H  
ATOM    896  N   GLY    54      98.970  74.750  90.022 -0.41 57.00           N  
ATOM    897  CA  GLY    54      98.071  75.073  88.917 -0.02 52.00           C  
ATOM    898  C   GLY    54      97.166  76.270  89.207  0.59 73.00           C  
ATOM    899  O   GLY    54      97.036  77.152  88.359 -0.56 79.00           O  
ATOM    900  H   GLY    54      98.873  73.833  90.437  0.27 19.00           H  
ATOM    901  HA2 GLY    54      98.662  75.274  88.025  0.06 98.00           H  
ATOM    902  HA3 GLY    54      97.441  74.204  88.724  0.06 98.00           H  
ATOM    903  N   THR    55      96.595  76.349  90.414 -0.41 57.00           N  
ATOM    904  CA  THR    55      95.749  77.480  90.839 -0.03 89.00           C  
ATOM    905  C   THR    55      96.499  78.812  90.834  0.59 73.00           C  
ATOM    906  O   THR    55      96.032  79.801  90.252 -0.56 79.00           O  
ATOM    907  CB  THR    55      95.158  77.266  92.249  0.36 54.00           C  
ATOM    908  CG2 THR    55      94.148  78.351  92.625 -0.24 38.00           C  
ATOM    909  OG1 THR    55      94.460  76.049  92.354 -0.67 61.00           O  
ATOM    910  H   THR    55      96.754  75.606  91.081  0.27 19.00           H  
ATOM    911  HA  THR    55      94.939  77.595  90.129  0.10  7.00           H  
ATOM    912  HB  THR    55      95.959  77.265  92.987  0.00 43.00           H  
ATOM    913  HG1 THR    55      95.073  75.326  92.189  0.41  2.00           H  
ATOM    914 HG21 THR    55      93.663  78.097  93.569  0.06 42.00           H  
ATOM    915 HG22 THR    55      94.654  79.308  92.750  0.06 42.00           H  
ATOM    916 HG23 THR    55      93.391  78.447  91.848  0.06 42.00           H  
ATOM    917  N   LEU    56      97.685  78.837  91.450 -0.41 57.00           N  
ATOM    918  CA  LEU    56      98.504  80.049  91.482 -0.05 18.00           C  
ATOM    919  C   LEU    56      98.926  80.520  90.077  0.59 73.00           C  
ATOM    920  O   LEU    56      98.802  81.706  89.736 -0.56 79.00           O  
ATOM    921  CB  LEU    56      99.731  79.819  92.393 -0.11  2.00           C  
ATOM    922  CG  LEU    56      99.550  80.191  93.880  0.35 31.00           C  
ATOM    923  CD1 LEU    56      99.373  81.700  94.074 -0.41 21.00           C  
ATOM    924  CD2 LEU    56      98.385  79.473  94.560 -0.41 21.00           C  
ATOM    925  H   LEU    56      98.037  78.005  91.906  0.27 19.00           H  
ATOM    926  HA  LEU    56      97.891  80.844  91.904  0.09 22.00           H  
ATOM    927  HB2 LEU    56     100.042  78.775  92.320  0.04 57.00           H  
ATOM    928  HB3 LEU    56     100.560  80.418  92.015  0.04 57.00           H  
ATOM    929  HG  LEU    56     100.458  79.894  94.408 -0.03 61.00           H  
ATOM    930 HD11 LEU    56     100.356  82.157  94.171  0.10  0.00           H  
ATOM    931 HD12 LEU    56      98.865  82.163  93.232  0.10  0.00           H  
ATOM    932 HD13 LEU    56      98.810  81.915  94.981  0.10  0.00           H  
ATOM    933 HD21 LEU    56      98.378  79.709  95.625  0.10  0.00           H  
ATOM    934 HD22 LEU    56      97.435  79.782  94.122  0.10  0.00           H  
ATOM    935 HD23 LEU    56      98.505  78.397  94.451  0.10  0.00           H  
ATOM    936  N   ALA    57      99.357  79.574  89.239 -0.41 57.00           N  
ATOM    937  CA  ALA    57      99.670  79.852  87.845  0.03 37.00           C  
ATOM    938  C   ALA    57      98.467  80.426  87.060  0.59 73.00           C  
ATOM    939  O   ALA    57      98.629  81.352  86.261 -0.56 79.00           O  
ATOM    940  CB  ALA    57     100.169  78.553  87.196 -0.18 25.00           C  
ATOM    941  H   ALA    57      99.435  78.619  89.562  0.27 19.00           H  
ATOM    942  HA  ALA    57     100.494  80.561  87.810  0.08 23.00           H  
ATOM    943  HB1 ALA    57     100.454  78.748  86.161  0.06  3.00           H  
ATOM    944  HB2 ALA    57     101.039  78.179  87.737  0.06  3.00           H  
ATOM    945  HB3 ALA    57      99.385  77.797  87.212  0.06  3.00           H  
ATOM    946  N   ALA    58      97.258  79.916  87.321 -0.41 57.00           N  
ATOM    947  CA  ALA    58      96.019  80.394  86.717  0.03 37.00           C  
ATOM    948  C   ALA    58      95.692  81.846  87.081  0.59 73.00           C  
ATOM    949  O   ALA    58      95.270  82.644  86.237 -0.56 79.00           O  
ATOM    950  CB  ALA    58      94.860  79.484  87.137 -0.18 25.00           C  
ATOM    951  H   ALA    58      97.183  79.160  87.988  0.27 19.00           H  
ATOM    952  HA  ALA    58      96.124  80.327  85.633  0.08 23.00           H  
ATOM    953  HB1 ALA    58      93.988  79.707  86.525  0.06  3.00           H  
ATOM    954  HB2 ALA    58      95.143  78.445  86.996  0.06  3.00           H  
ATOM    955  HB3 ALA    58      94.599  79.638  88.183  0.06  3.00           H  
ATOM    956  N   ILE    59      95.899  82.194  88.354 -0.41 57.00           N  
ATOM    957  CA  ILE    59      95.747  83.572  88.828 -0.05 97.00           C  
ATOM    958  C   ILE    59      96.738  84.490  88.106  0.59 73.00           C  
ATOM    959  O   ILE    59      96.307  85.538  87.615 -0.56 79.00           O  
ATOM    960  CB  ILE    59      95.861  83.614  90.370  0.13  3.00           C  
ATOM    961  CG1 ILE    59      94.662  82.864  91.003 -0.04 30.00           C  
ATOM    962  CG2 ILE    59      95.920  85.059  90.907 -0.32  4.00           C  
ATOM    963  CD1 ILE    59      94.832  82.552  92.495 -0.06 60.00           C  
ATOM    964  H   ILE    59      96.231  81.501  89.011  0.27 19.00           H  
ATOM    965  HA  ILE    59      94.742  83.901  88.561  0.08 69.00           H  
ATOM    966  HB  ILE    59      96.784  83.113  90.663  0.01 87.00           H  
ATOM    967 HG12 ILE    59      93.751  83.449  90.866  0.02 36.00           H  
ATOM    968 HG13 ILE    59      94.510  81.912  90.498  0.02 36.00           H  
ATOM    969 HG21 ILE    59      96.016  85.057  91.991  0.08 82.00           H  
ATOM    970 HG22 ILE    59      96.789  85.577  90.504  0.08 82.00           H  
ATOM    971 HG23 ILE    59      95.018  85.602  90.630  0.08 82.00           H  
ATOM    972 HD11 ILE    59      94.009  81.919  92.825  0.01 86.00           H  
ATOM    973 HD12 ILE    59      95.771  82.024  92.659  0.01 86.00           H  
ATOM    974 HD13 ILE    59      94.820  83.470  93.080  0.01 86.00           H  
ATOM    975  N   ILE    60      98.021  84.107  87.955 -0.41 57.00           N  
ATOM    976  CA  ILE    60      98.944  84.977  87.194 -0.05 97.00           C  
ATOM    977  C   ILE    60      98.596  85.130  85.696  0.59 73.00           C  
ATOM    978  O   ILE    60      98.619  86.242  85.152 -0.56 79.00           O  
ATOM    979  CB  ILE    60     100.443  84.744  87.491  0.13  3.00           C  
ATOM    980  CG1 ILE    60     101.299  85.863  86.852 -0.04 30.00           C  
ATOM    981  CG2 ILE    60     100.924  83.357  87.067 -0.32  4.00           C  
ATOM    982  CD1 ILE    60     102.751  85.907  87.345 -0.06 60.00           C  
ATOM    983  H   ILE    60      98.355  83.233  88.339  0.27 19.00           H  
ATOM    984  HA  ILE    60      98.764  85.972  87.604  0.08 69.00           H  
ATOM    985  HB  ILE    60     100.564  84.816  88.573  0.01 87.00           H  
ATOM    986 HG12 ILE    60     101.302  85.762  85.765  0.02 36.00           H  
ATOM    987 HG13 ILE    60     100.846  86.825  87.101  0.02 36.00           H  
ATOM    988 HG21 ILE    60     101.982  83.231  87.298  0.08 82.00           H  
ATOM    989 HG22 ILE    60     100.369  82.624  87.639  0.08 82.00           H  
ATOM    990 HG23 ILE    60     100.765  83.203  86.000  0.08 82.00           H  
ATOM    991 HD11 ILE    60     103.326  85.103  86.889  0.01 86.00           H  
ATOM    992 HD12 ILE    60     103.199  86.859  87.062  0.01 86.00           H  
ATOM    993 HD13 ILE    60     102.783  85.809  88.429  0.01 86.00           H  
ATOM    994  N   HIS    61      98.140  84.058  85.050 -0.41 57.00           N  
ATOM    995  CA  HIS    61      97.571  84.087  83.694  0.01 88.00           C  
ATOM    996  C   HIS    61      96.456  85.147  83.547  0.59 73.00           C  
ATOM    997  O   HIS    61      96.524  86.056  82.695 -0.56 79.00           O  
ATOM    998  CB  HIS    61      97.190  82.625  83.383 -0.04 62.00           C  
ATOM    999  CG  HIS    61      96.385  82.262  82.163 -0.02 66.00           C  
ATOM   1000  CD2 HIS    61      95.853  83.080  81.209  0.12 92.00           C  
ATOM   1001  ND1 HIS    61      95.968  80.954  81.916 -0.38 11.00           N  
ATOM   1002  CE1 HIS    61      95.190  81.002  80.827  0.20 57.00           C  
ATOM   1003  NE2 HIS    61      95.086  82.271  80.398 -0.57 27.00           N  
ATOM   1004  H   HIS    61      98.114  83.174  85.539  0.27 19.00           H  
ATOM   1005  HA  HIS    61      98.366  84.367  83.002  0.08 81.00           H  
ATOM   1006  HB2 HIS    61      98.115  82.050  83.334  0.04  2.00           H  
ATOM   1007  HB3 HIS    61      96.632  82.232  84.227  0.04  2.00           H  
ATOM   1008  HD1 HIS    61      96.185  80.133  82.461  0.36 49.00           H  
ATOM   1009  HD2 HIS    61      95.955  84.150  81.121  0.11 47.00           H  
ATOM   1010  HE1 HIS    61      94.689  80.155  80.381  0.13 92.00           H  
ATOM   1011  N   GLY    62      95.486  85.083  84.459 -0.41 57.00           N  
ATOM   1012  CA  GLY    62      94.371  86.017  84.487 -0.02 52.00           C  
ATOM   1013  C   GLY    62      94.802  87.473  84.738  0.59 73.00           C  
ATOM   1014  O   GLY    62      94.246  88.406  84.159 -0.56 79.00           O  
ATOM   1015  H   GLY    62      95.504  84.346  85.151  0.27 19.00           H  
ATOM   1016  HA2 GLY    62      93.844  85.964  83.536  0.06 98.00           H  
ATOM   1017  HA3 GLY    62      93.702  85.718  85.291  0.06 98.00           H  
ATOM   1018  N   ALA    63      95.847  87.691  85.537 -0.41 57.00           N  
ATOM   1019  CA  ALA    63      96.459  89.010  85.672  0.03 37.00           C  
ATOM   1020  C   ALA    63      97.152  89.548  84.403  0.59 73.00           C  
ATOM   1021  O   ALA    63      97.279  90.770  84.242 -0.56 79.00           O  
ATOM   1022  CB  ALA    63      97.426  88.981  86.862 -0.18 25.00           C  
ATOM   1023  H   ALA    63      96.288  86.912  86.007  0.27 19.00           H  
ATOM   1024  HA  ALA    63      95.664  89.714  85.926  0.08 23.00           H  
ATOM   1025  HB1 ALA    63      97.829  89.980  87.029  0.06  3.00           H  
ATOM   1026  HB2 ALA    63      96.900  88.657  87.760  0.06  3.00           H  
ATOM   1027  HB3 ALA    63      98.253  88.302  86.663  0.06  3.00           H  
ATOM   1028  N   GLY    64      97.566  88.662  83.493 -0.41 57.00           N  
ATOM   1029  CA  GLY    64      98.117  89.007  82.179 -0.02 52.00           C  
ATOM   1030  C   GLY    64      97.450  90.113  81.379  0.59 73.00           C  
ATOM   1031  O   GLY    64      98.129  91.064  81.000 -0.56 79.00           O  
ATOM   1032  H   GLY    64      97.442  87.678  83.690  0.27 19.00           H  
ATOM   1033  HA2 GLY    64      99.165  89.274  82.315  0.06 98.00           H  
ATOM   1034  HA3 GLY    64      98.091  88.104  81.570  0.06 98.00           H  
ATOM   1035  N   LEU    65      96.143  90.023  81.112 -0.41 57.00           N  
ATOM   1036  CA  LEU    65      95.477  91.089  80.307 -0.05 18.00           C  
ATOM   1037  C   LEU    65      95.479  92.466  81.016  0.59 73.00           C  
ATOM   1038  O   LEU    65      95.902  93.437  80.385 -0.56 79.00           O  
ATOM   1039  CB  LEU    65      94.070  90.642  79.834 -0.11  2.00           C  
ATOM   1040  CG  LEU    65      93.996  89.411  78.898  0.35 31.00           C  
ATOM   1041  CD1 LEU    65      94.042  88.067  79.647 -0.41 21.00           C  
ATOM   1042  CD2 LEU    65      92.668  89.434  78.138 -0.41 21.00           C  
ATOM   1043  H   LEU    65      95.599  89.238  81.445  0.27 19.00           H  
ATOM   1044  HA  LEU    65      96.070  91.212  79.400  0.09 22.00           H  
ATOM   1045  HB2 LEU    65      93.424  90.446  80.684  0.04 57.00           H  
ATOM   1046  HB3 LEU    65      93.646  91.493  79.299  0.04 57.00           H  
ATOM   1047  HG  LEU    65      94.797  89.469  78.165 -0.03 61.00           H  
ATOM   1048 HD11 LEU    65      93.903  87.244  78.944  0.10  0.00           H  
ATOM   1049 HD12 LEU    65      95.007  87.926  80.128  0.10  0.00           H  
ATOM   1050 HD13 LEU    65      93.256  88.025  80.402  0.10  0.00           H  
ATOM   1051 HD21 LEU    65      92.596  88.563  77.486  0.10  0.00           H  
ATOM   1052 HD22 LEU    65      91.833  89.423  78.839  0.10  0.00           H  
ATOM   1053 HD23 LEU    65      92.614  90.329  77.519  0.10  0.00           H  
ATOM   1054  N   PRO    66      95.091  92.602  82.303 -0.25 48.00           N  
ATOM   1055  CA  PRO    66      95.240  93.848  83.063 -0.02 66.00           C  
ATOM   1056  C   PRO    66      96.649  94.473  83.054  0.58 96.00           C  
ATOM   1057  O   PRO    66      96.818  95.686  82.839 -0.57 48.00           O  
ATOM   1058  CB  PRO    66      94.825  93.493  84.498 -0.00 70.00           C  
ATOM   1059  CG  PRO    66      93.829  92.355  84.317  0.01 89.00           C  
ATOM   1060  CD  PRO    66      94.379  91.613  83.107  0.01 92.00           C  
ATOM   1061  HA  PRO    66      94.531  94.573  82.662  0.06 41.00           H  
ATOM   1062  HB2 PRO    66      95.681  93.125  85.063  0.02 53.00           H  
ATOM   1063  HB3 PRO    66      94.374  94.343  85.008  0.02 53.00           H  
ATOM   1064  HG2 PRO    66      93.777  91.710  85.194  0.02 13.00           H  
ATOM   1065  HG3 PRO    66      92.846  92.758  84.073  0.02 13.00           H  
ATOM   1066  HD2 PRO    66      95.052  90.827  83.427  0.03 91.00           H  
ATOM   1067  HD3 PRO    66      93.550  91.172  82.570  0.03 91.00           H  
ATOM   1068  N   LEU    67      97.668  93.620  83.236 -0.41 57.00           N  
ATOM   1069  CA  LEU    67      99.069  94.029  83.118 -0.05 18.00           C  
ATOM   1070  C   LEU    67      99.365  94.594  81.718  0.59 73.00           C  
ATOM   1071  O   LEU    67      99.983  95.652  81.566 -0.56 79.00           O  
ATOM   1072  CB  LEU    67      99.988  92.844  83.472 -0.11  2.00           C  
ATOM   1073  CG  LEU    67      99.955  92.447  84.963  0.35 31.00           C  
ATOM   1074  CD1 LEU    67     100.631  91.088  85.149 -0.41 21.00           C  
ATOM   1075  CD2 LEU    67     100.679  93.463  85.851 -0.41 21.00           C  
ATOM   1076  H   LEU    67      97.474  92.641  83.399  0.27 19.00           H  
ATOM   1077  HA  LEU    67      99.248  94.837  83.827  0.09 22.00           H  
ATOM   1078  HB2 LEU    67      99.696  91.985  82.869  0.04 57.00           H  
ATOM   1079  HB3 LEU    67     101.014  93.100  83.203  0.04 57.00           H  
ATOM   1080  HG  LEU    67      98.926  92.371  85.310 -0.03 61.00           H  
ATOM   1081 HD11 LEU    67     100.933  90.947  86.184  0.10  0.00           H  
ATOM   1082 HD12 LEU    67      99.935  90.294  84.886  0.10  0.00           H  
ATOM   1083 HD13 LEU    67     101.508  91.008  84.511  0.10  0.00           H  
ATOM   1084 HD21 LEU    67     100.239  94.453  85.737  0.10  0.00           H  
ATOM   1085 HD22 LEU    67     100.584  93.169  86.897  0.10  0.00           H  
ATOM   1086 HD23 LEU    67     101.735  93.504  85.592  0.10  0.00           H  
ATOM   1087  N   MET    68      98.827  93.948  80.686 -0.41 57.00           N  
ATOM   1088  CA  MET    68      98.862  94.460  79.321 -0.02 37.00           C  
ATOM   1089  C   MET    68      98.131  95.776  79.102  0.59 73.00           C  
ATOM   1090  O   MET    68      98.518  96.498  78.190 -0.56 79.00           O  
ATOM   1091  CB  MET    68      98.390  93.381  78.332  0.03 42.00           C  
ATOM   1092  CG  MET    68      99.459  93.086  77.279  0.00 18.00           C  
ATOM   1093  SD  MET    68     100.900  92.119  77.837 -0.27 37.00           S  
ATOM   1094  CE  MET    68     101.960  93.296  78.703 -0.05 36.00           C  
ATOM   1095  H   MET    68      98.310  93.096  80.854  0.27 19.00           H  
ATOM   1096  HA  MET    68      99.901  94.687  79.107  0.08 80.00           H  
ATOM   1097  HB2 MET    68      98.147  92.455  78.849  0.02 41.00           H  
ATOM   1098  HB3 MET    68      97.488  93.721  77.823  0.02 41.00           H  
ATOM   1099  HG2 MET    68      98.979  92.517  76.483  0.04 40.00           H  
ATOM   1100  HG3 MET    68      99.797  94.025  76.848  0.04 40.00           H  
ATOM   1101  HE1 MET    68     102.961  92.876  78.782  0.06 84.00           H  
ATOM   1102  HE2 MET    68     102.010  94.221  78.132  0.06 84.00           H  
ATOM   1103  HE3 MET    68     101.572  93.488  79.702  0.06 84.00           H  
ATOM   1104  N   MET    69      97.166  96.145  79.942 -0.41 57.00           N  
ATOM   1105  CA  MET    69      96.549  97.472  79.868 -0.02 37.00           C  
ATOM   1106  C   MET    69      97.370  98.567  80.542  0.59 73.00           C  
ATOM   1107  O   MET    69      97.391  99.683  80.012 -0.56 79.00           O  
ATOM   1108  CB  MET    69      95.083  97.429  80.331  0.03 42.00           C  
ATOM   1109  CG  MET    69      94.281  96.359  79.566  0.00 18.00           C  
ATOM   1110  SD  MET    69      94.557  96.300  77.762 -0.27 37.00           S  
ATOM   1111  CE  MET    69      94.393  94.527  77.438 -0.05 36.00           C  
ATOM   1112  H   MET    69      96.884  95.524  80.688  0.27 19.00           H  
ATOM   1113  HA  MET    69      96.518  97.756  78.817  0.08 80.00           H  
ATOM   1114  HB2 MET    69      95.033  97.222  81.400  0.02 41.00           H  
ATOM   1115  HB3 MET    69      94.633  98.405  80.148  0.02 41.00           H  
ATOM   1116  HG2 MET    69      94.539  95.389  79.980  0.04 40.00           H  
ATOM   1117  HG3 MET    69      93.220  96.513  79.758  0.04 40.00           H  
ATOM   1118  HE1 MET    69      93.386  94.207  77.684  0.06 84.00           H  
ATOM   1119  HE2 MET    69      94.581  94.333  76.383  0.06 84.00           H  
ATOM   1120  HE3 MET    69      95.113  93.974  78.037  0.06 84.00           H  
ATOM   1121  N   LEU    70      98.117  98.270  81.620 -0.41 57.00           N  
ATOM   1122  CA  LEU    70      99.215  99.178  82.044 -0.05 18.00           C  
ATOM   1123  C   LEU    70     100.173  99.421  80.885  0.59 73.00           C  
ATOM   1124  O   LEU    70     100.311 100.550  80.435 -0.56 79.00           O  
ATOM   1125  CB  LEU    70      99.927  98.588  83.281 -0.11  2.00           C  
ATOM   1126  CG  LEU    70     101.097  99.448  83.799  0.35 31.00           C  
ATOM   1127  CD1 LEU    70     100.600 100.739  84.451 -0.41 21.00           C  
ATOM   1128  CD2 LEU    70     101.911  98.675  84.837 -0.41 21.00           C  
ATOM   1129  H   LEU    70      98.075  97.345  82.025  0.27 19.00           H  
ATOM   1130  HA  LEU    70      98.780 100.136  82.327  0.09 22.00           H  
ATOM   1131  HB2 LEU    70      99.197  98.452  84.081  0.04 57.00           H  
ATOM   1132  HB3 LEU    70     100.320  97.607  83.026  0.04 57.00           H  
ATOM   1133  HG  LEU    70     101.766  99.700  82.976 -0.03 61.00           H  
ATOM   1134 HD11 LEU    70     101.451 101.312  84.819  0.10  0.00           H  
ATOM   1135 HD12 LEU    70     100.072 101.348  83.717  0.10  0.00           H  
ATOM   1136 HD13 LEU    70      99.929 100.512  85.280  0.10  0.00           H  
ATOM   1137 HD21 LEU    70     102.750  99.283  85.178  0.10  0.00           H  
ATOM   1138 HD22 LEU    70     101.285  98.414  85.690  0.10  0.00           H  
ATOM   1139 HD23 LEU    70     102.305  97.761  84.389  0.10  0.00           H  
ATOM   1140  N   VAL    71     100.752  98.351  80.340 -0.41 57.00           N  
ATOM   1141  CA  VAL    71     101.732  98.464  79.250 -0.08 75.00           C  
ATOM   1142  C   VAL    71     101.203  99.246  78.041  0.59 73.00           C  
ATOM   1143  O   VAL    71     101.930 100.046  77.455 -0.56 79.00           O  
ATOM   1144  CB  VAL    71     102.205  97.055  78.851  0.29 85.00           C  
ATOM   1145  CG1 VAL    71     103.183  97.083  77.684 -0.31 92.00           C  
ATOM   1146  CG2 VAL    71     102.937  96.384  80.018 -0.31 92.00           C  
ATOM   1147  H   VAL    71     100.567  97.435  80.723  0.27 19.00           H  
ATOM   1148  HA  VAL    71     102.593  99.016  79.632  0.09 69.00           H  
ATOM   1149  HB  VAL    71     101.344  96.449  78.569 -0.02 97.00           H  
ATOM   1150 HG11 VAL    71     103.564  96.084  77.472  0.07 91.00           H  
ATOM   1151 HG12 VAL    71     102.697  97.479  76.800  0.07 91.00           H  
ATOM   1152 HG13 VAL    71     104.001  97.738  77.940  0.07 91.00           H  
ATOM   1153 HG21 VAL    71     103.326  95.421  79.704  0.07 91.00           H  
ATOM   1154 HG22 VAL    71     103.767  97.010  80.346  0.07 91.00           H  
ATOM   1155 HG23 VAL    71     102.275  96.227  80.864  0.07 91.00           H  
ATOM   1156  N   PHE    72      99.934  99.030  77.681 -0.41 57.00           N  
ATOM   1157  CA  PHE    72      99.251  99.739  76.600 -0.00 24.00           C  
ATOM   1158  C   PHE    72      99.101 101.235  76.885  0.59 73.00           C  
ATOM   1159  O   PHE    72      99.333 102.045  75.986 -0.56 79.00           O  
ATOM   1160  CB  PHE    72      97.909  99.042  76.309 -0.03 43.00           C  
ATOM   1161  CG  PHE    72      97.145  99.371  75.031  0.01 18.00           C  
ATOM   1162  CD1 PHE    72      95.847  98.842  74.881 -0.12 56.00           C  
ATOM   1163  CD2 PHE    72      97.705 100.118  73.972 -0.12 56.00           C  
ATOM   1164  CE1 PHE    72      95.113  99.065  73.703 -0.17  4.00           C  
ATOM   1165  CE2 PHE    72      96.961 100.359  72.802 -0.17  4.00           C  
ATOM   1166  CZ  PHE    72      95.666  99.831  72.665 -0.10 72.00           C  
ATOM   1167  H   PHE    72      99.394  98.352  78.201  0.27 19.00           H  
ATOM   1168  HA  PHE    72      99.880  99.631  75.716  0.09 78.00           H  
ATOM   1169  HB2 PHE    72      98.104  97.973  76.250  0.02 95.00           H  
ATOM   1170  HB3 PHE    72      97.244  99.213  77.157  0.02 95.00           H  
ATOM   1171  HD1 PHE    72      95.410  98.255  75.675  0.13 30.00           H  
ATOM   1172  HD2 PHE    72      98.705 100.517  74.039  0.13 30.00           H  
ATOM   1173  HE1 PHE    72      94.119  98.652  73.602  0.14 30.00           H  
ATOM   1174  HE2 PHE    72      97.396 100.936  71.997  0.14 30.00           H  
ATOM   1175  HZ  PHE    72      95.101 100.010  71.762  0.12 97.00           H  
ATOM   1176  N   GLY    73      98.809 101.617  78.129 -0.41 57.00           N  
ATOM   1177  CA  GLY    73      98.845 103.022  78.525 -0.02 52.00           C  
ATOM   1178  C   GLY    73     100.209 103.661  78.442  0.59 73.00           C  
ATOM   1179  O   GLY    73     100.326 104.702  77.802 -0.56 79.00           O  
ATOM   1180  H   GLY    73      98.659 100.923  78.849  0.27 19.00           H  
ATOM   1181  HA2 GLY    73      98.145 103.588  77.910  0.06 98.00           H  
ATOM   1182  HA3 GLY    73      98.514 103.089  79.561  0.06 98.00           H  
ATOM   1183  N   GLU    74     101.233 103.029  79.015 -0.51 63.00           N  
ATOM   1184  CA  GLU    74     102.570 103.623  79.049  0.03 97.00           C  
ATOM   1185  C   GLU    74     103.099 103.801  77.623  0.53 66.00           C  
ATOM   1186  O   GLU    74     103.425 104.917  77.230 -0.58 19.00           O  
ATOM   1187  CB  GLU    74     103.540 102.821  79.938  0.05 60.00           C  
ATOM   1188  CG  GLU    74     103.026 102.307  81.301  0.01 36.00           C  
ATOM   1189  CD  GLU    74     102.050 103.224  82.057  0.80 54.00           C  
ATOM   1190  OE1 GLU    74     100.830 103.168  81.796 -0.81 88.00           O  
ATOM   1191  OE2 GLU    74     102.456 103.945  82.998 -0.81 88.00           O1-
ATOM   1192  H   GLU    74     101.070 102.177  79.534  0.29 36.00           H  
ATOM   1193  HA  GLU    74     102.471 104.613  79.497  0.11  5.00           H  
ATOM   1194  HB2 GLU    74     103.885 101.952  79.378 -0.01 73.00           H  
ATOM   1195  HB3 GLU    74     104.408 103.455  80.123 -0.01 73.00           H  
ATOM   1196  HG2 GLU    74     102.550 101.342  81.143 -0.04 25.00           H  
ATOM   1197  HG3 GLU    74     103.886 102.117  81.943 -0.04 25.00           H  
ATOM   1198  N   MET    75     103.041 102.747  76.797 -0.41 57.00           N  
ATOM   1199  CA  MET    75     103.359 102.797  75.363 -0.02 37.00           C  
ATOM   1200  C   MET    75     102.594 103.860  74.598  0.59 73.00           C  
ATOM   1201  O   MET    75     103.190 104.556  73.784 -0.56 79.00           O  
ATOM   1202  CB  MET    75     102.990 101.453  74.709  0.03 42.00           C  
ATOM   1203  CG  MET    75     104.083 100.402  74.844  0.00 18.00           C  
ATOM   1204  SD  MET    75     105.564 100.797  73.870 -0.27 37.00           S  
ATOM   1205  CE  MET    75     106.005  99.160  73.245 -0.05 36.00           C  
ATOM   1206  H   MET    75     102.713 101.865  77.166  0.27 19.00           H  
ATOM   1207  HA  MET    75     104.422 102.979  75.220  0.08 80.00           H  
ATOM   1208  HB2 MET    75     102.058 101.079  75.131  0.02 41.00           H  
ATOM   1209  HB3 MET    75     102.813 101.599  73.645  0.02 41.00           H  
ATOM   1210  HG2 MET    75     104.346 100.310  75.896  0.04 40.00           H  
ATOM   1211  HG3 MET    75     103.682  99.449  74.500  0.04 40.00           H  
ATOM   1212  HE1 MET    75     106.877  99.240  72.594  0.06 84.00           H  
ATOM   1213  HE2 MET    75     106.223  98.485  74.068  0.06 84.00           H  
ATOM   1214  HE3 MET    75     105.165  98.768  72.678  0.06 84.00           H  
ATOM   1215  N   THR    76     101.285 103.999  74.816 -0.41 57.00           N  
ATOM   1216  CA  THR    76     100.542 105.024  74.081 -0.03 89.00           C  
ATOM   1217  C   THR    76     100.953 106.426  74.516  0.59 73.00           C  
ATOM   1218  O   THR    76     101.032 107.310  73.668 -0.56 79.00           O  
ATOM   1219  CB  THR    76      99.019 104.870  74.181  0.36 54.00           C  
ATOM   1220  CG2 THR    76      98.310 105.795  73.186 -0.24 38.00           C  
ATOM   1221  OG1 THR    76      98.605 103.572  73.825 -0.67 61.00           O  
ATOM   1222  H   THR    76     100.807 103.426  75.498  0.27 19.00           H  
ATOM   1223  HA  THR    76     100.801 104.922  73.026  0.10  7.00           H  
ATOM   1224  HB  THR    76      98.686 105.083  75.196  0.00 43.00           H  
ATOM   1225  HG1 THR    76      98.901 102.966  74.513  0.41  2.00           H  
ATOM   1226 HG21 THR    76      97.262 105.514  73.084  0.06 42.00           H  
ATOM   1227 HG22 THR    76      98.360 106.827  73.533  0.06 42.00           H  
ATOM   1228 HG23 THR    76      98.779 105.726  72.204  0.06 42.00           H  
ATOM   1229  N   ASP    77     101.293 106.637  75.791 -0.51 63.00           N  
ATOM   1230  CA  ASP    77     101.931 107.871  76.252  0.03 81.00           C  
ATOM   1231  C   ASP    77     103.237 108.138  75.488  0.53 66.00           C  
ATOM   1232  O   ASP    77     103.405 109.200  74.893 -0.58 19.00           O  
ATOM   1233  CB  ASP    77     102.087 107.882  77.797 -0.03  3.00           C  
ATOM   1234  CG  ASP    77     101.772 109.238  78.472  0.79 94.00           C  
ATOM   1235  OD1 ASP    77     102.533 110.212  78.254 -0.80 14.00           O  
ATOM   1236  OD2 ASP    77     100.770 109.320  79.230 -0.80 14.00           O1-
ATOM   1237  H   ASP    77     101.220 105.877  76.453  0.29 36.00           H  
ATOM   1238  HA  ASP    77     101.244 108.683  76.011  0.08 80.00           H  
ATOM   1239  HB2 ASP    77     101.414 107.138  78.224 -0.01 22.00           H  
ATOM   1240  HB3 ASP    77     103.100 107.580  78.063 -0.01 22.00           H  
ATOM   1241  N   ILE    78     104.122 107.149  75.385 -0.41 57.00           N  
ATOM   1242  CA  ILE    78     105.433 107.233  74.727 -0.05 97.00           C  
ATOM   1243  C   ILE    78     105.332 107.589  73.236  0.59 73.00           C  
ATOM   1244  O   ILE    78     105.999 108.506  72.743 -0.56 79.00           O  
ATOM   1245  CB  ILE    78     106.155 105.887  74.973  0.13  3.00           C  
ATOM   1246  CG1 ILE    78     106.395 105.678  76.490 -0.04 30.00           C  
ATOM   1247  CG2 ILE    78     107.489 105.772  74.216 -0.32  4.00           C  
ATOM   1248  CD1 ILE    78     106.502 104.195  76.884 -0.06 60.00           C  
ATOM   1249  H   ILE    78     103.905 106.274  75.845  0.27 19.00           H  
ATOM   1250  HA  ILE    78     106.008 108.021  75.215  0.08 69.00           H  
ATOM   1251  HB  ILE    78     105.512 105.084  74.619  0.01 87.00           H  
ATOM   1252 HG12 ILE    78     107.291 106.222  76.787  0.02 36.00           H  
ATOM   1253 HG13 ILE    78     105.599 106.109  77.090  0.02 36.00           H  
ATOM   1254 HG21 ILE    78     107.962 104.816  74.429  0.08 82.00           H  
ATOM   1255 HG22 ILE    78     107.318 105.829  73.141  0.08 82.00           H  
ATOM   1256 HG23 ILE    78     108.160 106.578  74.513  0.08 82.00           H  
ATOM   1257 HD11 ILE    78     106.860 104.127  77.908  0.01 86.00           H  
ATOM   1258 HD12 ILE    78     105.545 103.708  76.834  0.01 86.00           H  
ATOM   1259 HD13 ILE    78     107.163 103.647  76.216  0.01 86.00           H  
ATOM   1260  N   PHE    79     104.445 106.894  72.526 -0.41 57.00           N  
ATOM   1261  CA  PHE    79     104.113 107.144  71.129 -0.00 24.00           C  
ATOM   1262  C   PHE    79     103.628 108.583  70.947  0.59 73.00           C  
ATOM   1263  O   PHE    79     104.202 109.361  70.179 -0.56 79.00           O  
ATOM   1264  CB  PHE    79     102.982 106.182  70.690 -0.03 43.00           C  
ATOM   1265  CG  PHE    79     103.215 104.687  70.762  0.01 18.00           C  
ATOM   1266  CD1 PHE    79     104.485 104.132  71.021 -0.12 56.00           C  
ATOM   1267  CD2 PHE    79     102.098 103.839  70.638 -0.12 56.00           C  
ATOM   1268  CE1 PHE    79     104.619 102.743  71.186 -0.17  4.00           C  
ATOM   1269  CE2 PHE    79     102.235 102.451  70.803 -0.17  4.00           C  
ATOM   1270  CZ  PHE    79     103.497 101.908  71.086 -0.10 72.00           C  
ATOM   1271  H   PHE    79     103.923 106.167  72.995  0.27 19.00           H  
ATOM   1272  HA  PHE    79     104.996 106.988  70.514  0.09 78.00           H  
ATOM   1273  HB2 PHE    79     102.112 106.380  71.317  0.02 95.00           H  
ATOM   1274  HB3 PHE    79     102.678 106.422  69.673  0.02 95.00           H  
ATOM   1275  HD1 PHE    79     105.356 104.761  71.127  0.13 30.00           H  
ATOM   1276  HD2 PHE    79     101.120 104.258  70.447  0.13 30.00           H  
ATOM   1277  HE1 PHE    79     105.584 102.316  71.406  0.14 30.00           H  
ATOM   1278  HE2 PHE    79     101.366 101.812  70.743  0.14 30.00           H  
ATOM   1279  HZ  PHE    79     103.605 100.849  71.260  0.12 97.00           H  
ATOM   1280  N   ALA    80     102.568 108.927  71.688 -0.41 57.00           N  
ATOM   1281  CA  ALA    80     101.902 110.207  71.569  0.03 37.00           C  
ATOM   1282  C   ALA    80     102.887 111.385  71.774  0.59 73.00           C  
ATOM   1283  O   ALA    80     102.996 112.301  70.946 -0.56 79.00           O  
ATOM   1284  CB  ALA    80     100.713 110.270  72.536 -0.18 25.00           C  
ATOM   1285  H   ALA    80     102.174 108.252  72.327  0.27 19.00           H  
ATOM   1286  HA  ALA    80     101.507 110.280  70.556  0.08 23.00           H  
ATOM   1287  HB1 ALA    80     100.206 111.230  72.428  0.06  3.00           H  
ATOM   1288  HB2 ALA    80     100.007 109.472  72.303  0.06  3.00           H  
ATOM   1289  HB3 ALA    80     101.058 110.161  73.565  0.06  3.00           H  
ATOM   1290  N   ASN    81     103.674 111.290  72.850 -0.41 57.00           N  
ATOM   1291  CA  ASN    81     104.774 112.190  73.184  0.01 43.00           C  
ATOM   1292  C   ASN    81     105.782 112.378  72.050  0.59 73.00           C  
ATOM   1293  O   ASN    81     106.139 113.504  71.690 -0.56 79.00           O  
ATOM   1294  CB  ASN    81     105.532 111.693  74.435 -0.20 41.00           C  
ATOM   1295  CG  ASN    81     104.817 111.895  75.759  0.71 30.00           C  
ATOM   1296  ND2 ASN    81     104.788 110.883  76.592 -0.91 91.00           N  
ATOM   1297  OD1 ASN    81     104.330 112.974  76.081 -0.59 31.00           O  
ATOM   1298  H   ASN    81     103.537 110.499  73.464  0.27 19.00           H  
ATOM   1299  HA  ASN    81     104.354 113.172  73.408  0.10 48.00           H  
ATOM   1300  HB2 ASN    81     105.779 110.639  74.308  0.07 97.00           H  
ATOM   1301  HB3 ASN    81     106.478 112.232  74.506  0.07 97.00           H  
ATOM   1302 HD21 ASN    81     104.265 110.959  77.454  0.41 96.00           H  
ATOM   1303 HD22 ASN    81     105.154 109.986  76.306  0.41 96.00           H  
ATOM   1304  N   ALA    82     106.239 111.278  71.460 -0.41 57.00           N  
ATOM   1305  CA  ALA    82     107.165 111.387  70.343  0.03 37.00           C  
ATOM   1306  C   ALA    82     106.540 112.121  69.156  0.59 73.00           C  
ATOM   1307  O   ALA    82     107.209 112.944  68.539 -0.56 79.00           O  
ATOM   1308  CB  ALA    82     107.559 109.975  69.969 -0.18 25.00           C  
ATOM   1309  H   ALA    82     105.930 110.363  71.756  0.27 19.00           H  
ATOM   1310  HA  ALA    82     108.054 111.927  70.671  0.08 23.00           H  
ATOM   1311  HB1 ALA    82     108.409 110.042  69.300  0.06  3.00           H  
ATOM   1312  HB2 ALA    82     107.825 109.401  70.850  0.06  3.00           H  
ATOM   1313  HB3 ALA    82     106.721 109.482  69.487  0.06  3.00           H  
ATOM   1314  N   GLY    83     105.236 111.922  68.914 -0.41 57.00           N  
ATOM   1315  CA  GLY    83     104.482 112.749  67.971 -0.02 52.00           C  
ATOM   1316  C   GLY    83     104.544 114.237  68.266  0.59 73.00           C  
ATOM   1317  O   GLY    83     104.847 114.987  67.354 -0.56 79.00           O  
ATOM   1318  H   GLY    83     104.724 111.247  69.466  0.27 19.00           H  
ATOM   1319  HA2 GLY    83     104.857 112.568  66.963  0.06 98.00           H  
ATOM   1320  HA3 GLY    83     103.437 112.440  68.008  0.06 98.00           H  
ATOM   1321  N   ASN    84     104.410 114.667  69.527 -0.41 57.00           N  
ATOM   1322  CA  ASN    84     104.670 116.071  69.909  0.01 43.00           C  
ATOM   1323  C   ASN    84     106.047 116.559  69.451  0.59 73.00           C  
ATOM   1324  O   ASN    84     106.193 117.644  68.884 -0.56 79.00           O  
ATOM   1325  CB  ASN    84     104.527 116.178  71.444 -0.20 41.00           C  
ATOM   1326  CG  ASN    84     104.409 117.585  71.992  0.71 30.00           C  
ATOM   1327  ND2 ASN    84     103.307 117.908  72.625 -0.91 91.00           N  
ATOM   1328  OD1 ASN    84     105.295 118.414  71.902 -0.59 31.00           O  
ATOM   1329  H   ASN    84     104.198 114.003  70.259  0.27 19.00           H  
ATOM   1330  HA  ASN    84     103.916 116.671  69.420  0.10 48.00           H  
ATOM   1331  HB2 ASN    84     103.668 115.590  71.766  0.07 97.00           H  
ATOM   1332  HB3 ASN    84     105.403 115.751  71.922  0.07 97.00           H  
ATOM   1333 HD21 ASN    84     103.214 118.835  73.007  0.41 96.00           H  
ATOM   1334 HD22 ASN    84     102.559 117.232  72.701  0.41 96.00           H  
ATOM   1335  N   LEU    85     107.067 115.731  69.682 -0.41 57.00           N  
ATOM   1336  CA  LEU    85     108.437 116.108  69.326 -0.05 18.00           C  
ATOM   1337  C   LEU    85     108.767 115.904  67.830  0.59 73.00           C  
ATOM   1338  O   LEU    85     109.868 116.254  67.404 -0.56 79.00           O  
ATOM   1339  CB  LEU    85     109.399 115.431  70.314 -0.11  2.00           C  
ATOM   1340  CG  LEU    85     109.024 115.713  71.789  0.35 31.00           C  
ATOM   1341  CD1 LEU    85     110.098 115.151  72.704 -0.41 21.00           C  
ATOM   1342  CD2 LEU    85     108.839 117.195  72.123 -0.41 21.00           C  
ATOM   1343  H   LEU    85     106.906 114.838  70.127  0.27 19.00           H  
ATOM   1344  HA  LEU    85     108.537 117.182  69.485  0.09 22.00           H  
ATOM   1345  HB2 LEU    85     109.389 114.353  70.142  0.04 57.00           H  
ATOM   1346  HB3 LEU    85     110.406 115.802  70.122  0.04 57.00           H  
ATOM   1347  HG  LEU    85     108.096 115.198  72.033 -0.03 61.00           H  
ATOM   1348 HD11 LEU    85     109.833 115.351  73.742  0.10  0.00           H  
ATOM   1349 HD12 LEU    85     110.154 114.073  72.557  0.10  0.00           H  
ATOM   1350 HD13 LEU    85     111.066 115.600  72.482  0.10  0.00           H  
ATOM   1351 HD21 LEU    85     108.692 117.313  73.194  0.10  0.00           H  
ATOM   1352 HD22 LEU    85     109.710 117.763  71.806  0.10  0.00           H  
ATOM   1353 HD23 LEU    85     107.955 117.592  71.625  0.10  0.00           H  
ATOM   1354  N   GLU    86     107.807 115.467  67.010 -0.51 63.00           N  
ATOM   1355  CA  GLU    86     107.843 115.644  65.551  0.03 97.00           C  
ATOM   1356  C   GLU    86     107.087 116.926  65.127  0.53 66.00           C  
ATOM   1357  O   GLU    86     107.642 117.771  64.429 -0.58 19.00           O  
ATOM   1358  CB  GLU    86     107.252 114.412  64.831  0.05 60.00           C  
ATOM   1359  CG  GLU    86     107.831 113.061  65.293  0.01 36.00           C  
ATOM   1360  CD  GLU    86     108.059 112.098  64.127  0.80 54.00           C  
ATOM   1361  OE1 GLU    86     107.219 111.217  63.839 -0.81 88.00           O  
ATOM   1362  OE2 GLU    86     109.122 112.189  63.480 -0.81 88.00           O1-
ATOM   1363  H   GLU    86     106.930 115.160  67.409  0.29 36.00           H  
ATOM   1364  HA  GLU    86     108.880 115.742  65.226  0.11  5.00           H  
ATOM   1365  HB2 GLU    86     106.169 114.387  64.965 -0.01 73.00           H  
ATOM   1366  HB3 GLU    86     107.451 114.521  63.765 -0.01 73.00           H  
ATOM   1367  HG2 GLU    86     108.789 113.221  65.790 -0.04 25.00           H  
ATOM   1368  HG3 GLU    86     107.145 112.602  66.004 -0.04 25.00           H  
ATOM   1369  N   ASP    87     105.865 117.106  65.651 -0.51 63.00           N  
ATOM   1370  CA  ASP    87     104.943 118.256  65.584  0.03 81.00           C  
ATOM   1371  C   ASP    87     105.576 119.617  65.935  0.53 66.00           C  
ATOM   1372  O   ASP    87     104.999 120.670  65.653 -0.58 19.00           O  
ATOM   1373  CB  ASP    87     103.778 118.040  66.610 -0.03  3.00           C  
ATOM   1374  CG  ASP    87     102.483 117.308  66.200  0.79 94.00           C  
ATOM   1375  OD1 ASP    87     101.889 117.756  65.197 -0.80 14.00           O  
ATOM   1376  OD2 ASP    87     101.997 116.452  66.989 -0.80 14.00           O1-
ATOM   1377  H   ASP    87     105.522 116.346  66.221  0.29 36.00           H  
ATOM   1378  HA  ASP    87     104.524 118.323  64.579  0.08 80.00           H  
ATOM   1379  HB2 ASP    87     104.176 117.556  67.491 -0.01 22.00           H  
ATOM   1380  HB3 ASP    87     103.441 119.017  66.944 -0.01 22.00           H  
ATOM   1381  N   LEU    88     106.723 119.601  66.614 -0.41 57.00           N  
ATOM   1382  CA  LEU    88     107.364 120.769  67.223 -0.05 18.00           C  
ATOM   1383  C   LEU    88     108.854 120.872  66.865  0.59 73.00           C  
ATOM   1384  O   LEU    88     109.614 121.584  67.520 -0.56 79.00           O  
ATOM   1385  CB  LEU    88     107.086 120.652  68.742 -0.11  2.00           C  
ATOM   1386  CG  LEU    88     107.313 121.890  69.626  0.35 31.00           C  
ATOM   1387  CD1 LEU    88     106.528 123.111  69.141 -0.41 21.00           C  
ATOM   1388  CD2 LEU    88     106.866 121.553  71.053 -0.41 21.00           C  
ATOM   1389  H   LEU    88     107.126 118.700  66.830  0.27 19.00           H  
ATOM   1390  HA  LEU    88     106.877 121.665  66.840  0.09 22.00           H  
ATOM   1391  HB2 LEU    88     106.040 120.365  68.866  0.04 57.00           H  
ATOM   1392  HB3 LEU    88     107.698 119.838  69.134  0.04 57.00           H  
ATOM   1393  HG  LEU    88     108.370 122.139  69.652 -0.03 61.00           H  
ATOM   1394 HD11 LEU    88     106.636 123.928  69.856  0.10  0.00           H  
ATOM   1395 HD12 LEU    88     106.918 123.447  68.181  0.10  0.00           H  
ATOM   1396 HD13 LEU    88     105.472 122.866  69.035  0.10  0.00           H  
ATOM   1397 HD21 LEU    88     107.076 122.393  71.716  0.10  0.00           H  
ATOM   1398 HD22 LEU    88     105.797 121.334  71.076  0.10  0.00           H  
ATOM   1399 HD23 LEU    88     107.414 120.682  71.417  0.10  0.00           H  
ATOM   1400  N   MET    89     109.277 120.180  65.803 -0.41 57.00           N  
ATOM   1401  CA  MET    89     110.629 120.248  65.235 -0.02 37.00           C  
ATOM   1402  C   MET    89     111.765 119.765  66.160  0.59 73.00           C  
ATOM   1403  O   MET    89     112.832 120.373  66.201 -0.56 79.00           O  
ATOM   1404  CB  MET    89     110.900 121.638  64.614  0.03 42.00           C  
ATOM   1405  CG  MET    89     109.938 122.000  63.474  0.00 18.00           C  
ATOM   1406  SD  MET    89     109.986 120.915  62.014 -0.27 37.00           S  
ATOM   1407  CE  MET    89     111.680 121.179  61.427 -0.05 36.00           C  
ATOM   1408  H   MET    89     108.606 119.608  65.308  0.27 19.00           H  
ATOM   1409  HA  MET    89     110.628 119.539  64.408  0.08 80.00           H  
ATOM   1410  HB2 MET    89     110.839 122.406  65.384  0.02 41.00           H  
ATOM   1411  HB3 MET    89     111.912 121.662  64.210  0.02 41.00           H  
ATOM   1412  HG2 MET    89     108.920 122.005  63.862  0.04 40.00           H  
ATOM   1413  HG3 MET    89     110.169 123.015  63.149  0.04 40.00           H  
ATOM   1414  HE1 MET    89     111.790 120.738  60.437  0.06 84.00           H  
ATOM   1415  HE2 MET    89     111.886 122.248  61.372  0.06 84.00           H  
ATOM   1416  HE3 MET    89     112.382 120.704  62.112  0.06 84.00           H  
ATOM   1417  N   SER    90     111.532 118.652  66.871 -0.41 57.00           N  
ATOM   1418  CA  SER    90     112.519 117.934  67.697 -0.02 49.00           C  
ATOM   1419  C   SER    90     113.019 118.743  68.894  0.59 73.00           C  
ATOM   1420  O   SER    90     114.047 119.416  68.859 -0.56 79.00           O  
ATOM   1421  CB  SER    90     113.686 117.404  66.852  0.21 17.00           C  
ATOM   1422  OG  SER    90     113.212 116.565  65.813 -0.65 46.00           O  
ATOM   1423  H   SER    90     110.625 118.214  66.779  0.27 19.00           H  
ATOM   1424  HA  SER    90     112.027 117.055  68.110  0.08 43.00           H  
ATOM   1425  HB2 SER    90     114.246 118.232  66.417  0.03 52.00           H  
ATOM   1426  HB3 SER    90     114.356 116.827  67.490  0.03 52.00           H  
ATOM   1427  HG  SER    90     112.683 115.870  66.200  0.42 75.00           H  
ATOM   1428  N   ASN    91     112.231 118.685  69.963 -0.41 57.00           N  
ATOM   1429  CA  ASN    91     112.132 119.735  70.971  0.01 43.00           C  
ATOM   1430  C   ASN    91     111.989 119.143  72.383  0.59 73.00           C  
ATOM   1431  O   ASN    91     112.285 117.970  72.618 -0.56 79.00           O  
ATOM   1432  CB  ASN    91     110.936 120.622  70.527 -0.20 41.00           C  
ATOM   1433  CG  ASN    91     111.204 122.104  70.703  0.71 30.00           C  
ATOM   1434  ND2 ASN    91     110.973 122.908  69.690 -0.91 91.00           N  
ATOM   1435  OD1 ASN    91     111.637 122.547  71.753 -0.59 31.00           O  
ATOM   1436  H   ASN    91     111.464 118.027  69.944  0.27 19.00           H  
ATOM   1437  HA  ASN    91     113.042 120.338  70.950  0.10 48.00           H  
ATOM   1438  HB2 ASN    91     110.727 120.448  69.472  0.07 97.00           H  
ATOM   1439  HB3 ASN    91     110.030 120.350  71.070  0.07 97.00           H  
ATOM   1440 HD21 ASN    91     111.165 123.892  69.787  0.41 96.00           H  
ATOM   1441 HD22 ASN    91     110.614 122.534  68.822  0.41 96.00           H  
ATOM   1442  N   ILE    92     111.490 119.952  73.308 -0.41 57.00           N  
ATOM   1443  CA  ILE    92     111.060 119.533  74.642 -0.05 97.00           C  
ATOM   1444  C   ILE    92     109.536 119.611  74.706  0.59 73.00           C  
ATOM   1445  O   ILE    92     108.912 120.395  73.989 -0.56 79.00           O  
ATOM   1446  CB  ILE    92     111.763 120.428  75.699  0.13  3.00           C  
ATOM   1447  CG1 ILE    92     111.476 121.955  75.637 -0.04 30.00           C  
ATOM   1448  CG2 ILE    92     113.292 120.288  75.531 -0.32  4.00           C  
ATOM   1449  CD1 ILE    92     110.151 122.440  76.237 -0.06 60.00           C  
ATOM   1450  H   ILE    92     111.281 120.905  73.045  0.27 19.00           H  
ATOM   1451  HA  ILE    92     111.357 118.499  74.819  0.08 69.00           H  
ATOM   1452  HB  ILE    92     111.497 120.058  76.690  0.01 87.00           H  
ATOM   1453 HG12 ILE    92     112.261 122.473  76.191  0.02 36.00           H  
ATOM   1454 HG13 ILE    92     111.536 122.307  74.607  0.02 36.00           H  
ATOM   1455 HG21 ILE    92     113.794 120.558  76.457  0.08 82.00           H  
ATOM   1456 HG22 ILE    92     113.563 119.273  75.273  0.08 82.00           H  
ATOM   1457 HG23 ILE    92     113.651 120.935  74.729  0.08 82.00           H  
ATOM   1458 HD11 ILE    92     110.192 123.522  76.365  0.01 86.00           H  
ATOM   1459 HD12 ILE    92     109.315 122.212  75.584  0.01 86.00           H  
ATOM   1460 HD13 ILE    92     109.991 121.979  77.207  0.01 86.00           H  
ATOM   1461  N   THR    93     108.924 118.756  75.512 -0.41 57.00           N  
ATOM   1462  CA  THR    93     107.472 118.700  75.678 -0.03 89.00           C  
ATOM   1463  C   THR    93     106.961 119.783  76.631  0.59 73.00           C  
ATOM   1464  O   THR    93     107.723 120.529  77.235 -0.56 79.00           O  
ATOM   1465  CB  THR    93     106.956 117.291  76.064  0.36 54.00           C  
ATOM   1466  CG2 THR    93     105.761 116.897  75.195 -0.24 38.00           C  
ATOM   1467  OG1 THR    93     107.888 116.250  75.864 -0.67 61.00           O  
ATOM   1468  H   THR    93     109.480 118.105  76.047  0.27 19.00           H  
ATOM   1469  HA  THR    93     107.041 118.930  74.702  0.10  7.00           H  
ATOM   1470  HB  THR    93     106.653 117.290  77.112  0.00 43.00           H  
ATOM   1471  HG1 THR    93     108.528 116.265  76.582  0.41  2.00           H  
ATOM   1472 HG21 THR    93     105.381 115.924  75.508  0.06 42.00           H  
ATOM   1473 HG22 THR    93     104.962 117.631  75.291  0.06 42.00           H  
ATOM   1474 HG23 THR    93     106.072 116.836  74.152  0.06 42.00           H  
ATOM   1475  N   ASN    94     105.646 119.887  76.785 -0.41 57.00           N  
ATOM   1476  CA  ASN    94     105.005 120.795  77.730  0.01 43.00           C  
ATOM   1477  C   ASN    94     104.080 119.948  78.612  0.59 73.00           C  
ATOM   1478  O   ASN    94     103.178 119.263  78.125 -0.56 79.00           O  
ATOM   1479  CB  ASN    94     104.228 121.892  76.972 -0.20 41.00           C  
ATOM   1480  CG  ASN    94     105.041 123.108  76.555  0.71 30.00           C  
ATOM   1481  ND2 ASN    94     106.349 123.052  76.540 -0.91 91.00           N  
ATOM   1482  OD1 ASN    94     104.484 124.134  76.206 -0.59 31.00           O  
ATOM   1483  H   ASN    94     105.043 119.264  76.267  0.27 19.00           H  
ATOM   1484  HA  ASN    94     105.742 121.276  78.368  0.10 48.00           H  
ATOM   1485  HB2 ASN    94     103.758 121.459  76.088  0.07 97.00           H  
ATOM   1486  HB3 ASN    94     103.434 122.255  77.625  0.07 97.00           H  
ATOM   1487 HD21 ASN    94     106.874 123.864  76.256  0.41 96.00           H  
ATOM   1488 HD22 ASN    94     106.828 122.205  76.815  0.41 96.00           H  
ATOM   1489  N   ARG    95     104.380 119.990  79.907 -0.34 79.00           N  
ATOM   1490  CA  ARG    95     103.918 119.137  81.017 -0.26 37.00           C  
ATOM   1491  C   ARG    95     104.861 119.411  82.191  0.73 41.00           C  
ATOM   1492  O   ARG    95     104.418 119.747  83.281 -0.58 94.00           O  
ATOM   1493  CB  ARG    95     103.878 117.650  80.612 -0.00  7.00           C  
ATOM   1494  CG  ARG    95     104.066 116.657  81.780  0.03 90.00           C  
ATOM   1495  CD  ARG    95     104.032 115.200  81.307  0.04 86.00           C  
ATOM   1496  NE  ARG    95     105.019 114.984  80.237 -0.52 95.00           N  
ATOM   1497  CZ  ARG    95     104.808 114.359  79.096  0.80 76.00           C  
ATOM   1498  NH1 ARG    95     103.791 113.568  78.885 -0.86 27.00           N1+
ATOM   1499  NH2 ARG    95     105.630 114.535  78.114 -0.86 27.00           N  
ATOM   1500  H   ARG    95     105.121 120.632  80.159  0.27 47.00           H  
ATOM   1501  HA  ARG    95     102.916 119.447  81.312  0.15 60.00           H  
ATOM   1502  HB2 ARG    95     102.920 117.449  80.131  0.03 27.00           H  
ATOM   1503  HB3 ARG    95     104.656 117.483  79.872  0.03 27.00           H  
ATOM   1504  HG2 ARG    95     105.032 116.822  82.257  0.02 85.00           H  
ATOM   1505  HG3 ARG    95     103.278 116.807  82.519  0.02 85.00           H  
ATOM   1506  HD2 ARG    95     104.261 114.543  82.147  0.06 87.00           H  
ATOM   1507  HD3 ARG    95     103.029 114.974  80.945  0.06 87.00           H  
ATOM   1508  HE  ARG    95     105.868 115.533  80.300  0.34 56.00           H  
ATOM   1509 HH11 ARG    95     103.117 113.399  79.615  0.44 78.00           H  
ATOM   1510 HH12 ARG    95     103.700 113.110  77.989  0.44 78.00           H  
ATOM   1511 HH21 ARG    95     106.455 115.106  78.246  0.44 78.00           H  
ATOM   1512 HH22 ARG    95     105.469 114.080  77.228  0.44 78.00           H  
ATOM   1513  N   SER    96     106.158 119.409  81.899 -0.41 57.00           N  
ATOM   1514  CA  SER    96     107.102 120.357  82.492 -0.02 49.00           C  
ATOM   1515  C   SER    96     107.562 121.336  81.408  0.59 73.00           C  
ATOM   1516  O   SER    96     106.820 121.624  80.468 -0.56 79.00           O  
ATOM   1517  CB  SER    96     108.263 119.571  83.124  0.21 17.00           C  
ATOM   1518  OG  SER    96     109.018 120.395  83.994 -0.65 46.00           O  
ATOM   1519  H   SER    96     106.434 119.018  81.009  0.27 19.00           H  
ATOM   1520  HA  SER    96     106.613 120.929  83.281  0.08 43.00           H  
ATOM   1521  HB2 SER    96     107.849 118.749  83.709  0.03 52.00           H  
ATOM   1522  HB3 SER    96     108.903 119.154  82.345  0.03 52.00           H  
ATOM   1523  HG  SER    96     109.674 120.899  83.502  0.42 75.00           H  
ATOM   1524  N   ASP    97     108.777 121.837  81.556 -0.51 63.00           N  
ATOM   1525  CA  ASP    97     109.506 122.734  80.668  0.03 81.00           C  
ATOM   1526  C   ASP    97     110.637 121.969  79.939  0.53 66.00           C  
ATOM   1527  O   ASP    97     110.420 120.857  79.463 -0.58 19.00           O  
ATOM   1528  CB  ASP    97     110.026 123.875  81.568 -0.03  3.00           C  
ATOM   1529  CG  ASP    97     111.126 123.383  82.522  0.79 94.00           C  
ATOM   1530  OD1 ASP    97     110.927 122.328  83.171 -0.80 14.00           O  
ATOM   1531  OD2 ASP    97     112.233 123.946  82.445 -0.80 14.00           O1-
ATOM   1532  H   ASP    97     109.287 121.562  82.380  0.29 36.00           H  
ATOM   1533  HA  ASP    97     108.831 123.157  79.924  0.08 80.00           H  
ATOM   1534  HB2 ASP    97     110.421 124.670  80.934 -0.01 22.00           H  
ATOM   1535  HB3 ASP    97     109.202 124.292  82.150 -0.01 22.00           H  
ATOM   1536  N   ILE    98     111.866 122.507  79.871 -0.41 57.00           N  
ATOM   1537  CA  ILE    98     113.031 121.831  79.281 -0.05 97.00           C  
ATOM   1538  C   ILE    98     113.275 120.407  79.808  0.59 73.00           C  
ATOM   1539  O   ILE    98     113.829 119.571  79.096 -0.56 79.00           O  
ATOM   1540  CB  ILE    98     114.287 122.729  79.400  0.13  3.00           C  
ATOM   1541  CG1 ILE    98     115.277 122.424  78.255 -0.04 30.00           C  
ATOM   1542  CG2 ILE    98     114.970 122.625  80.778 -0.32  4.00           C  
ATOM   1543  CD1 ILE    98     116.482 123.372  78.197 -0.06 60.00           C  
ATOM   1544  H   ILE    98     112.028 123.405  80.307  0.27 19.00           H  
ATOM   1545  HA  ILE    98     112.797 121.732  78.224  0.08 69.00           H  
ATOM   1546  HB  ILE    98     113.964 123.764  79.268  0.01 87.00           H  
ATOM   1547 HG12 ILE    98     115.643 121.401  78.345  0.02 36.00           H  
ATOM   1548 HG13 ILE    98     114.747 122.516  77.307  0.02 36.00           H  
ATOM   1549 HG21 ILE    98     115.677 123.444  80.908  0.08 82.00           H  
ATOM   1550 HG22 ILE    98     114.229 122.689  81.572  0.08 82.00           H  
ATOM   1551 HG23 ILE    98     115.501 121.677  80.871  0.08 82.00           H  
ATOM   1552 HD11 ILE    98     117.067 123.152  77.304  0.01 86.00           H  
ATOM   1553 HD12 ILE    98     116.140 124.406  78.152  0.01 86.00           H  
ATOM   1554 HD13 ILE    98     117.118 123.233  79.071  0.01 86.00           H  
ATOM   1555  N   ASN    99     112.808 120.109  81.023 -0.41 57.00           N  
ATOM   1556  CA  ASN    99     112.841 118.782  81.641  0.01 43.00           C  
ATOM   1557  C   ASN    99     112.106 117.670  80.880  0.59 73.00           C  
ATOM   1558  O   ASN    99     112.299 116.487  81.147 -0.56 79.00           O  
ATOM   1559  CB  ASN    99     112.372 118.927  83.101 -0.20 41.00           C  
ATOM   1560  CG  ASN    99     113.398 119.673  83.942  0.71 30.00           C  
ATOM   1561  ND2 ASN    99     113.218 120.946  84.196 -0.91 91.00           N  
ATOM   1562  OD1 ASN    99     114.402 119.116  84.355 -0.59 31.00           O  
ATOM   1563  H   ASN    99     112.359 120.844  81.550  0.27 19.00           H  
ATOM   1564  HA  ASN    99     113.887 118.473  81.671  0.10 48.00           H  
ATOM   1565  HB2 ASN    99     111.412 119.443  83.132  0.07 97.00           H  
ATOM   1566  HB3 ASN    99     112.237 117.937  83.537  0.07 97.00           H  
ATOM   1567 HD21 ASN    99     113.907 121.446  84.735  0.41 96.00           H  
ATOM   1568 HD22 ASN    99     112.398 121.427  83.851  0.41 96.00           H  
ATOM   1569  N   ASP   100     111.322 118.052  79.882 -0.51 63.00           N  
ATOM   1570  CA  ASP   100     110.593 117.184  78.970  0.03 81.00           C  
ATOM   1571  C   ASP   100     111.337 117.024  77.636  0.53 66.00           C  
ATOM   1572  O   ASP   100     110.729 116.718  76.618 -0.58 19.00           O  
ATOM   1573  CB  ASP   100     109.161 117.765  78.929 -0.03  3.00           C  
ATOM   1574  CG  ASP   100     108.082 116.722  79.199  0.79 94.00           C  
ATOM   1575  OD1 ASP   100     107.101 117.008  79.926 -0.80 14.00           O  
ATOM   1576  OD2 ASP   100     108.162 115.633  78.597 -0.80 14.00           O1-
ATOM   1577  H   ASP   100     111.219 119.045  79.722  0.29 36.00           H  
ATOM   1578  HA  ASP   100     110.531 116.194  79.421  0.08 80.00           H  
ATOM   1579  HB2 ASP   100     109.037 118.547  79.681 -0.01 22.00           H  
ATOM   1580  HB3 ASP   100     108.988 118.231  77.971 -0.01 22.00           H  
ATOM   1581  N   THR   101     112.667 117.211  77.647 -0.41 57.00           N  
ATOM   1582  CA  THR   101     113.646 116.761  76.638 -0.03 89.00           C  
ATOM   1583  C   THR   101     113.468 115.284  76.259  0.59 73.00           C  
ATOM   1584  O   THR   101     114.213 114.388  76.665 -0.56 79.00           O  
ATOM   1585  CB  THR   101     115.092 117.084  77.073  0.36 54.00           C  
ATOM   1586  CG2 THR   101     115.455 116.633  78.493 -0.24 38.00           C  
ATOM   1587  OG1 THR   101     116.004 116.453  76.202 -0.67 61.00           O  
ATOM   1588  H   THR   101     113.067 117.552  78.511  0.27 19.00           H  
ATOM   1589  HA  THR   101     113.454 117.317  75.727  0.10  7.00           H  
ATOM   1590  HB  THR   101     115.237 118.162  77.010  0.00 43.00           H  
ATOM   1591  HG1 THR   101     115.896 115.504  76.303  0.41  2.00           H  
ATOM   1592 HG21 THR   101     116.496 116.886  78.697  0.06 42.00           H  
ATOM   1593 HG22 THR   101     114.835 117.146  79.226  0.06 42.00           H  
ATOM   1594 HG23 THR   101     115.323 115.559  78.613  0.06 42.00           H  
ATOM   1595  N   GLY   102     112.458 115.022  75.441 -0.41 57.00           N  
ATOM   1596  CA  GLY   102     112.095 113.705  74.969 -0.02 52.00           C  
ATOM   1597  C   GLY   102     112.992 113.216  73.835  0.59 73.00           C  
ATOM   1598  O   GLY   102     112.562 113.049  72.697 -0.56 79.00           O  
ATOM   1599  H   GLY   102     111.864 115.788  75.153  0.27 19.00           H  
ATOM   1600  HA2 GLY   102     112.177 113.001  75.797  0.06 98.00           H  
ATOM   1601  HA3 GLY   102     111.057 113.700  74.651  0.06 98.00           H  
ATOM   1602  N   PHE   103     114.274 113.042  74.143 -0.41 57.00           N  
ATOM   1603  CA  PHE   103     115.291 112.613  73.189 -0.00 24.00           C  
ATOM   1604  C   PHE   103     114.961 111.260  72.552  0.59 73.00           C  
ATOM   1605  O   PHE   103     114.261 110.430  73.145 -0.56 79.00           O  
ATOM   1606  CB  PHE   103     116.641 112.624  73.922 -0.03 43.00           C  
ATOM   1607  CG  PHE   103     117.884 112.524  73.059  0.01 18.00           C  
ATOM   1608  CD1 PHE   103     118.911 111.631  73.417 -0.12 56.00           C  
ATOM   1609  CD2 PHE   103     118.066 113.384  71.956 -0.12 56.00           C  
ATOM   1610  CE1 PHE   103     120.104 111.588  72.674 -0.17  4.00           C  
ATOM   1611  CE2 PHE   103     119.255 113.336  71.210 -0.17  4.00           C  
ATOM   1612  CZ  PHE   103     120.277 112.442  71.572 -0.10 72.00           C  
ATOM   1613  H   PHE   103     114.571 113.213  75.093  0.27 19.00           H  
ATOM   1614  HA  PHE   103     115.317 113.360  72.395  0.09 78.00           H  
ATOM   1615  HB2 PHE   103     116.719 113.556  74.485  0.02 95.00           H  
ATOM   1616  HB3 PHE   103     116.640 111.810  74.646  0.02 95.00           H  
ATOM   1617  HD1 PHE   103     118.802 110.999  74.285  0.13 30.00           H  
ATOM   1618  HD2 PHE   103     117.305 114.104  71.693  0.13 30.00           H  
ATOM   1619  HE1 PHE   103     120.898 110.916  72.963  0.14 30.00           H  
ATOM   1620  HE2 PHE   103     119.391 113.998  70.367  0.14 30.00           H  
ATOM   1621  HZ  PHE   103     121.199 112.416  71.009  0.12 97.00           H  
ATOM   1622  N   PHE   104     115.532 111.001  71.370 -0.41 57.00           N  
ATOM   1623  CA  PHE   104     115.308 109.736  70.661 -0.00 24.00           C  
ATOM   1624  C   PHE   104     115.651 108.508  71.508  0.59 73.00           C  
ATOM   1625  O   PHE   104     114.950 107.504  71.452 -0.56 79.00           O  
ATOM   1626  CB  PHE   104     116.016 109.724  69.297 -0.03 43.00           C  
ATOM   1627  CG  PHE   104     117.482 109.330  69.319  0.01 18.00           C  
ATOM   1628  CD1 PHE   104     117.837 107.966  69.294 -0.12 56.00           C  
ATOM   1629  CD2 PHE   104     118.490 110.311  69.350 -0.12 56.00           C  
ATOM   1630  CE1 PHE   104     119.188 107.583  69.302 -0.17  4.00           C  
ATOM   1631  CE2 PHE   104     119.843 109.926  69.346 -0.17  4.00           C  
ATOM   1632  CZ  PHE   104     120.192 108.565  69.320 -0.10 72.00           C  
ATOM   1633  H   PHE   104     116.121 111.697  70.934  0.27 19.00           H  
ATOM   1634  HA  PHE   104     114.237 109.687  70.455  0.09 78.00           H  
ATOM   1635  HB2 PHE   104     115.488 109.011  68.662  0.02 95.00           H  
ATOM   1636  HB3 PHE   104     115.907 110.702  68.827  0.02 95.00           H  
ATOM   1637  HD1 PHE   104     117.069 107.205  69.279  0.13 30.00           H  
ATOM   1638  HD2 PHE   104     118.229 111.358  69.356  0.13 30.00           H  
ATOM   1639  HE1 PHE   104     119.453 106.536  69.272  0.14 30.00           H  
ATOM   1640  HE2 PHE   104     120.618 110.677  69.358  0.14 30.00           H  
ATOM   1641  HZ  PHE   104     121.232 108.274  69.311  0.12 97.00           H  
ATOM   1642  N   MET   105     116.690 108.628  72.339 -0.41 57.00           N  
ATOM   1643  CA  MET   105     117.044 107.595  73.305 -0.02 37.00           C  
ATOM   1644  C   MET   105     116.031 107.415  74.420  0.59 73.00           C  
ATOM   1645  O   MET   105     115.932 106.314  74.921 -0.56 79.00           O  
ATOM   1646  CB  MET   105     118.418 107.867  73.929  0.03 42.00           C  
ATOM   1647  CG  MET   105     119.547 107.887  72.897  0.00 18.00           C  
ATOM   1648  SD  MET   105     121.179 108.064  73.662 -0.27 37.00           S  
ATOM   1649  CE  MET   105     122.227 108.069  72.186 -0.05 36.00           C  
ATOM   1650  H   MET   105     117.233 109.479  72.336  0.27 19.00           H  
ATOM   1651  HA  MET   105     117.111 106.650  72.763  0.08 80.00           H  
ATOM   1652  HB2 MET   105     118.396 108.815  74.465  0.02 41.00           H  
ATOM   1653  HB3 MET   105     118.635 107.077  74.649  0.02 41.00           H  
ATOM   1654  HG2 MET   105     119.527 106.956  72.330  0.04 40.00           H  
ATOM   1655  HG3 MET   105     119.391 108.718  72.209  0.04 40.00           H  
ATOM   1656  HE1 MET   105     123.274 108.095  72.485  0.06 84.00           H  
ATOM   1657  HE2 MET   105     122.038 107.168  71.602  0.06 84.00           H  
ATOM   1658  HE3 MET   105     122.002 108.950  71.584  0.06 84.00           H  
ATOM   1659  N   ASN   106     115.276 108.446  74.792 -0.41 57.00           N  
ATOM   1660  CA  ASN   106     114.261 108.367  75.842  0.01 43.00           C  
ATOM   1661  C   ASN   106     113.021 107.644  75.309  0.59 73.00           C  
ATOM   1662  O   ASN   106     112.495 106.730  75.945 -0.56 79.00           O  
ATOM   1663  CB  ASN   106     113.964 109.777  76.388 -0.20 41.00           C  
ATOM   1664  CG  ASN   106     115.183 110.509  76.946  0.71 30.00           C  
ATOM   1665  ND2 ASN   106     114.974 111.577  77.672 -0.91 91.00           N  
ATOM   1666  OD1 ASN   106     116.338 110.191  76.714 -0.59 31.00           O  
ATOM   1667  H   ASN   106     115.399 109.335  74.331  0.27 19.00           H  
ATOM   1668  HA  ASN   106     114.664 107.775  76.666  0.10 48.00           H  
ATOM   1669  HB2 ASN   106     113.514 110.394  75.611  0.07 97.00           H  
ATOM   1670  HB3 ASN   106     113.230 109.678  77.188  0.07 97.00           H  
ATOM   1671 HD21 ASN   106     114.032 111.895  77.846  0.41 96.00           H  
ATOM   1672 HD22 ASN   106     115.764 112.069  78.062  0.41 96.00           H  
ATOM   1673  N   LEU   107     112.613 108.007  74.088 -0.41 57.00           N  
ATOM   1674  CA  LEU   107     111.549 107.317  73.351 -0.05 18.00           C  
ATOM   1675  C   LEU   107     111.889 105.838  73.123  0.59 73.00           C  
ATOM   1676  O   LEU   107     111.041 104.981  73.356 -0.56 79.00           O  
ATOM   1677  CB  LEU   107     111.360 108.062  72.017 -0.11  2.00           C  
ATOM   1678  CG  LEU   107     110.535 109.367  72.061  0.35 31.00           C  
ATOM   1679  CD1 LEU   107     110.772 110.321  73.234 -0.41 21.00           C  
ATOM   1680  CD2 LEU   107     110.822 110.155  70.783 -0.41 21.00           C  
ATOM   1681  H   LEU   107     113.098 108.757  73.616  0.27 19.00           H  
ATOM   1682  HA  LEU   107     110.620 107.365  73.922  0.09 22.00           H  
ATOM   1683  HB2 LEU   107     112.346 108.270  71.600  0.04 57.00           H  
ATOM   1684  HB3 LEU   107     110.858 107.389  71.320  0.04 57.00           H  
ATOM   1685  HG  LEU   107     109.488 109.085  72.095 -0.03 61.00           H  
ATOM   1686 HD11 LEU   107     110.165 111.219  73.114  0.10  0.00           H  
ATOM   1687 HD12 LEU   107     110.483 109.840  74.168  0.10  0.00           H  
ATOM   1688 HD13 LEU   107     111.817 110.603  73.286  0.10  0.00           H  
ATOM   1689 HD21 LEU   107     110.197 111.045  70.738  0.10  0.00           H  
ATOM   1690 HD22 LEU   107     111.868 110.465  70.762  0.10  0.00           H  
ATOM   1691 HD23 LEU   107     110.622 109.531  69.912  0.10  0.00           H  
ATOM   1692  N   GLU   108     113.123 105.539  72.699 -0.51 63.00           N  
ATOM   1693  CA  GLU   108     113.575 104.172  72.413  0.03 97.00           C  
ATOM   1694  C   GLU   108     113.784 103.318  73.670  0.53 66.00           C  
ATOM   1695  O   GLU   108     113.467 102.126  73.664 -0.58 19.00           O  
ATOM   1696  CB  GLU   108     114.778 104.180  71.455  0.05 60.00           C  
ATOM   1697  CG  GLU   108     115.251 102.796  70.965  0.01 36.00           C  
ATOM   1698  CD  GLU   108     114.234 101.983  70.136  0.80 54.00           C  
ATOM   1699  OE1 GLU   108     113.196 101.552  70.682 -0.81 88.00           O  
ATOM   1700  OE2 GLU   108     114.563 101.556  69.001 -0.81 88.00           O1-
ATOM   1701  H   GLU   108     113.778 106.289  72.532  0.29 36.00           H  
ATOM   1702  HA  GLU   108     112.758 103.700  71.865  0.11  5.00           H  
ATOM   1703  HB2 GLU   108     114.517 104.774  70.578 -0.01 73.00           H  
ATOM   1704  HB3 GLU   108     115.616 104.669  71.954 -0.01 73.00           H  
ATOM   1705  HG2 GLU   108     116.144 102.952  70.356 -0.04 25.00           H  
ATOM   1706  HG3 GLU   108     115.556 102.198  71.825 -0.04 25.00           H  
ATOM   1707  N   GLU   109     114.221 103.924  74.779 -0.51 63.00           N  
ATOM   1708  CA  GLU   109     114.190 103.294  76.103  0.03 97.00           C  
ATOM   1709  C   GLU   109     112.783 102.861  76.442  0.53 66.00           C  
ATOM   1710  O   GLU   109     112.569 101.697  76.754 -0.58 19.00           O  
ATOM   1711  CB  GLU   109     114.737 104.230  77.211  0.05 60.00           C  
ATOM   1712  CG  GLU   109     115.884 103.644  78.055  0.01 36.00           C  
ATOM   1713  CD  GLU   109     115.386 103.068  79.387  0.80 54.00           C  
ATOM   1714  OE1 GLU   109     115.356 101.832  79.558 -0.81 88.00           O  
ATOM   1715  OE2 GLU   109     114.955 103.851  80.264 -0.81 88.00           O1-
ATOM   1716  H   GLU   109     114.472 104.902  74.739  0.29 36.00           H  
ATOM   1717  HA  GLU   109     114.812 102.400  76.055  0.11  5.00           H  
ATOM   1718  HB2 GLU   109     115.094 105.151  76.773 -0.01 73.00           H  
ATOM   1719  HB3 GLU   109     113.933 104.523  77.886 -0.01 73.00           H  
ATOM   1720  HG2 GLU   109     116.426 102.886  77.488 -0.04 25.00           H  
ATOM   1721  HG3 GLU   109     116.586 104.447  78.281 -0.04 25.00           H  
ATOM   1722  N   ASP   110     111.807 103.763  76.328 -0.51 63.00           N  
ATOM   1723  CA  ASP   110     110.475 103.433  76.805  0.03 81.00           C  
ATOM   1724  C   ASP   110     109.734 102.405  75.913  0.53 66.00           C  
ATOM   1725  O   ASP   110     109.203 101.389  76.397 -0.58 19.00           O  
ATOM   1726  CB  ASP   110     109.787 104.741  77.184 -0.03  3.00           C  
ATOM   1727  CG  ASP   110     109.601 104.809  78.705  0.79 94.00           C  
ATOM   1728  OD1 ASP   110     109.034 103.864  79.301 -0.80 14.00           O  
ATOM   1729  OD2 ASP   110     110.182 105.715  79.334 -0.80 14.00           O1-
ATOM   1730  H   ASP   110     112.009 104.712  76.044  0.29 36.00           H  
ATOM   1731  HA  ASP   110     110.624 102.914  77.751  0.08 80.00           H  
ATOM   1732  HB2 ASP   110     110.381 105.599  76.873 -0.01 22.00           H  
ATOM   1733  HB3 ASP   110     108.870 104.819  76.648 -0.01 22.00           H  
ATOM   1734  N   MET   111     109.832 102.534  74.586 -0.41 57.00           N  
ATOM   1735  CA  MET   111     109.308 101.519  73.661 -0.02 37.00           C  
ATOM   1736  C   MET   111     109.981 100.156  73.797  0.59 73.00           C  
ATOM   1737  O   MET   111     109.303  99.134  73.689 -0.56 79.00           O  
ATOM   1738  CB  MET   111     109.461 101.986  72.200  0.03 42.00           C  
ATOM   1739  CG  MET   111     108.634 103.227  71.849  0.00 18.00           C  
ATOM   1740  SD  MET   111     108.846 103.801  70.137 -0.27 37.00           S  
ATOM   1741  CE  MET   111     107.438 103.046  69.283 -0.05 36.00           C  
ATOM   1742  H   MET   111     110.318 103.332  74.199  0.27 19.00           H  
ATOM   1743  HA  MET   111     108.248 101.390  73.869  0.08 80.00           H  
ATOM   1744  HB2 MET   111     110.512 102.195  71.997  0.02 41.00           H  
ATOM   1745  HB3 MET   111     109.144 101.176  71.541  0.02 41.00           H  
ATOM   1746  HG2 MET   111     107.580 103.031  72.037  0.04 40.00           H  
ATOM   1747  HG3 MET   111     108.940 104.039  72.502  0.04 40.00           H  
ATOM   1748  HE1 MET   111     107.549 103.171  68.208  0.06 84.00           H  
ATOM   1749  HE2 MET   111     107.371 101.986  69.530  0.06 84.00           H  
ATOM   1750  HE3 MET   111     106.529 103.554  69.581  0.06 84.00           H  
ATOM   1751  N   THR   112     111.289 100.104  74.056 -0.41 57.00           N  
ATOM   1752  CA  THR   112     111.991  98.830  74.273 -0.03 89.00           C  
ATOM   1753  C   THR   112     111.676  98.221  75.634  0.59 73.00           C  
ATOM   1754  O   THR   112     111.551  97.003  75.720 -0.56 79.00           O  
ATOM   1755  CB  THR   112     113.504  99.022  74.076  0.36 54.00           C  
ATOM   1756  CG2 THR   112     114.323  97.748  74.275 -0.24 38.00           C  
ATOM   1757  OG1 THR   112     113.734  99.380  72.731 -0.67 61.00           O  
ATOM   1758  H   THR   112     111.817 100.963  74.142  0.27 19.00           H  
ATOM   1759  HA  THR   112     111.654  98.129  73.509  0.10  7.00           H  
ATOM   1760  HB  THR   112     113.878  99.798  74.743  0.00 43.00           H  
ATOM   1761  HG1 THR   112     113.403 100.276  72.593  0.41  2.00           H  
ATOM   1762 HG21 THR   112     115.368  97.938  74.028  0.06 42.00           H  
ATOM   1763 HG22 THR   112     114.271  97.428  75.316  0.06 42.00           H  
ATOM   1764 HG23 THR   112     113.938  96.955  73.634  0.06 42.00           H  
ATOM   1765  N   ARG   113     111.427  99.030  76.666 -0.34 79.00           N  
ATOM   1766  CA  ARG   113     110.906  98.601  77.972 -0.26 37.00           C  
ATOM   1767  C   ARG   113     109.607  97.846  77.828  0.73 41.00           C  
ATOM   1768  O   ARG   113     109.444  96.763  78.397 -0.58 94.00           O  
ATOM   1769  CB  ARG   113     110.724  99.850  78.864 -0.00  7.00           C  
ATOM   1770  CG  ARG   113     110.744  99.561  80.372  0.03 90.00           C  
ATOM   1771  CD  ARG   113     110.266 100.753  81.228  0.04 86.00           C  
ATOM   1772  NE  ARG   113     110.719 102.082  80.763 -0.52 95.00           N  
ATOM   1773  CZ  ARG   113     111.936 102.594  80.739  0.80 76.00           C  
ATOM   1774  NH1 ARG   113     112.984 101.918  81.102 -0.86 27.00           N1+
ATOM   1775  NH2 ARG   113     112.144 103.809  80.335 -0.86 27.00           N  
ATOM   1776  H   ARG   113     111.538 100.027  76.529  0.27 47.00           H  
ATOM   1777  HA  ARG   113     111.648  97.945  78.429  0.15 60.00           H  
ATOM   1778  HB2 ARG   113     111.537 100.544  78.669  0.03 27.00           H  
ATOM   1779  HB3 ARG   113     109.785 100.343  78.615  0.03 27.00           H  
ATOM   1780  HG2 ARG   113     110.100  98.706  80.586  0.02 85.00           H  
ATOM   1781  HG3 ARG   113     111.762  99.299  80.660  0.02 85.00           H  
ATOM   1782  HD2 ARG   113     109.177 100.757  81.210  0.06 87.00           H  
ATOM   1783  HD3 ARG   113     110.583 100.601  82.259  0.06 87.00           H  
ATOM   1784  HE  ARG   113     109.985 102.687  80.416  0.34 56.00           H  
ATOM   1785 HH11 ARG   113     112.874 100.990  81.490  0.44 78.00           H  
ATOM   1786 HH12 ARG   113     113.900 102.317  80.929  0.44 78.00           H  
ATOM   1787 HH21 ARG   113     111.369 104.394  80.049  0.44 78.00           H  
ATOM   1788 HH22 ARG   113     113.091 104.163  80.294  0.44 78.00           H  
ATOM   1789  N   TYR   114     108.712  98.379  77.002 -0.41 57.00           N  
ATOM   1790  CA  TYR   114     107.407  97.754  76.824 -0.00 14.00           C  
ATOM   1791  C   TYR   114     107.358  96.645  75.770  0.59 73.00           C  
ATOM   1792  O   TYR   114     106.594  95.700  75.935 -0.56 79.00           O  
ATOM   1793  CB  TYR   114     106.362  98.852  76.790 -0.01 52.00           C  
ATOM   1794  CG  TYR   114     106.269  99.539  78.148 -0.00 11.00           C  
ATOM   1795  CD1 TYR   114     105.964  98.800  79.314 -0.19  6.00           C  
ATOM   1796  CD2 TYR   114     106.629 100.894  78.263 -0.19  6.00           C  
ATOM   1797  CE1 TYR   114     106.001  99.416  80.577 -0.23 41.00           C  
ATOM   1798  CE2 TYR   114     106.688 101.509  79.526 -0.23 41.00           C  
ATOM   1799  CZ  TYR   114     106.374 100.771  80.685  0.32 26.00           C  
ATOM   1800  OH  TYR   114     106.429 101.360  81.904 -0.55 79.00           O  
ATOM   1801  H   TYR   114     108.896  99.268  76.557  0.27 19.00           H  
ATOM   1802  HA  TYR   114     107.195  97.208  77.741  0.08 76.00           H  
ATOM   1803  HB2 TYR   114     106.664  99.579  76.041  0.02 95.00           H  
ATOM   1804  HB3 TYR   114     105.402  98.431  76.505  0.02 95.00           H  
ATOM   1805  HD1 TYR   114     105.731  97.749  79.253  0.16 99.00           H  
ATOM   1806  HD2 TYR   114     106.874 101.466  77.382  0.16 99.00           H  
ATOM   1807  HE1 TYR   114     105.768  98.848  81.466  0.16 56.00           H  
ATOM   1808  HE2 TYR   114     106.951 102.550  79.609  0.16 56.00           H  
ATOM   1809  HH  TYR   114     106.637 102.295  81.848  0.39 92.00           H  
ATOM   1810  N   ALA   115     108.267  96.630  74.795 -0.41 57.00           N  
ATOM   1811  CA  ALA   115     108.514  95.480  73.922  0.03 37.00           C  
ATOM   1812  C   ALA   115     109.077  94.268  74.677  0.59 73.00           C  
ATOM   1813  O   ALA   115     108.619  93.145  74.477 -0.56 79.00           O  
ATOM   1814  CB  ALA   115     109.449  95.909  72.786 -0.18 25.00           C  
ATOM   1815  H   ALA   115     108.889  97.422  74.701  0.27 19.00           H  
ATOM   1816  HA  ALA   115     107.568  95.184  73.471  0.08 23.00           H  
ATOM   1817  HB1 ALA   115     109.593  95.072  72.101  0.06  3.00           H  
ATOM   1818  HB2 ALA   115     109.008  96.742  72.237  0.06  3.00           H  
ATOM   1819  HB3 ALA   115     110.416  96.211  73.190  0.06  3.00           H  
ATOM   1820  N   TYR   116     110.029  94.497  75.583 -0.41 57.00           N  
ATOM   1821  CA  TYR   116     110.575  93.468  76.460 -0.00 14.00           C  
ATOM   1822  C   TYR   116     109.571  93.024  77.526  0.59 73.00           C  
ATOM   1823  O   TYR   116     109.553  91.842  77.853 -0.56 79.00           O  
ATOM   1824  CB  TYR   116     111.936  93.884  77.034 -0.01 52.00           C  
ATOM   1825  CG  TYR   116     113.075  93.571  76.076 -0.00 11.00           C  
ATOM   1826  CD1 TYR   116     113.184  94.254  74.846 -0.19  6.00           C  
ATOM   1827  CD2 TYR   116     113.990  92.543  76.380 -0.19  6.00           C  
ATOM   1828  CE1 TYR   116     114.206  93.930  73.936 -0.23 41.00           C  
ATOM   1829  CE2 TYR   116     115.016  92.213  75.472 -0.23 41.00           C  
ATOM   1830  CZ  TYR   116     115.122  92.909  74.248  0.32 26.00           C  
ATOM   1831  OH  TYR   116     116.100  92.594  73.361 -0.55 79.00           O  
ATOM   1832  H   TYR   116     110.368  95.441  75.709  0.27 19.00           H  
ATOM   1833  HA  TYR   116     110.762  92.589  75.842  0.08 76.00           H  
ATOM   1834  HB2 TYR   116     111.934  94.945  77.285  0.02 95.00           H  
ATOM   1835  HB3 TYR   116     112.104  93.334  77.960  0.02 95.00           H  
ATOM   1836  HD1 TYR   116     112.481  95.027  74.584  0.16 99.00           H  
ATOM   1837  HD2 TYR   116     113.913  92.005  77.315  0.16 99.00           H  
ATOM   1838  HE1 TYR   116     114.284  94.457  72.998  0.16 56.00           H  
ATOM   1839  HE2 TYR   116     115.707  91.417  75.705  0.16 56.00           H  
ATOM   1840  HH  TYR   116     116.694  91.916  73.688  0.39 92.00           H  
ATOM   1841  N   TYR   117     108.661  93.887  77.985 -0.41 57.00           N  
ATOM   1842  CA  TYR   117     107.510  93.458  78.791 -0.00 14.00           C  
ATOM   1843  C   TYR   117     106.561  92.534  78.012  0.59 73.00           C  
ATOM   1844  O   TYR   117     106.263  91.451  78.502 -0.56 79.00           O  
ATOM   1845  CB  TYR   117     106.788  94.723  79.290 -0.01 52.00           C  
ATOM   1846  CG  TYR   117     105.964  94.618  80.563 -0.00 11.00           C  
ATOM   1847  CD1 TYR   117     105.008  93.599  80.741 -0.19  6.00           C  
ATOM   1848  CD2 TYR   117     106.101  95.621  81.545 -0.19  6.00           C  
ATOM   1849  CE1 TYR   117     104.174  93.598  81.873 -0.23 41.00           C  
ATOM   1850  CE2 TYR   117     105.270  95.622  82.682 -0.23 41.00           C  
ATOM   1851  CZ  TYR   117     104.297  94.613  82.839  0.32 26.00           C  
ATOM   1852  OH  TYR   117     103.465  94.617  83.908 -0.55 79.00           O  
ATOM   1853  H   TYR   117     108.709  94.857  77.708  0.27 19.00           H  
ATOM   1854  HA  TYR   117     107.887  92.917  79.661  0.08 76.00           H  
ATOM   1855  HB2 TYR   117     107.542  95.486  79.473  0.02 95.00           H  
ATOM   1856  HB3 TYR   117     106.143  95.104  78.499  0.02 95.00           H  
ATOM   1857  HD1 TYR   117     104.871  92.836  79.997  0.16 99.00           H  
ATOM   1858  HD2 TYR   117     106.827  96.411  81.421  0.16 99.00           H  
ATOM   1859  HE1 TYR   117     103.420  92.833  81.984  0.16 56.00           H  
ATOM   1860  HE2 TYR   117     105.364  96.404  83.422  0.16 56.00           H  
ATOM   1861  HH  TYR   117     102.858  93.875  83.910  0.39 92.00           H  
ATOM   1862  N   TYR   118     106.125  92.886  76.794 -0.41 57.00           N  
ATOM   1863  CA  TYR   118     105.294  91.992  75.963 -0.00 14.00           C  
ATOM   1864  C   TYR   118     105.981  90.663  75.618  0.59 73.00           C  
ATOM   1865  O   TYR   118     105.307  89.646  75.501 -0.56 79.00           O  
ATOM   1866  CB  TYR   118     104.936  92.676  74.625 -0.01 52.00           C  
ATOM   1867  CG  TYR   118     104.109  93.953  74.638 -0.00 11.00           C  
ATOM   1868  CD1 TYR   118     104.489  95.043  73.830 -0.19  6.00           C  
ATOM   1869  CD2 TYR   118     102.890  94.013  75.341 -0.19  6.00           C  
ATOM   1870  CE1 TYR   118     103.685  96.196  73.757 -0.23 41.00           C  
ATOM   1871  CE2 TYR   118     102.078  95.163  75.264 -0.23 41.00           C  
ATOM   1872  CZ  TYR   118     102.477  96.259  74.471  0.32 26.00           C  
ATOM   1873  OH  TYR   118     101.679  97.356  74.373 -0.55 79.00           O  
ATOM   1874  H   TYR   118     106.389  93.781  76.407  0.27 19.00           H  
ATOM   1875  HA  TYR   118     104.373  91.773  76.504  0.08 76.00           H  
ATOM   1876  HB2 TYR   118     105.867  92.877  74.094  0.02 95.00           H  
ATOM   1877  HB3 TYR   118     104.379  91.956  74.025  0.02 95.00           H  
ATOM   1878  HD1 TYR   118     105.396  94.997  73.249  0.16 99.00           H  
ATOM   1879  HD2 TYR   118     102.569  93.165  75.920  0.16 99.00           H  
ATOM   1880  HE1 TYR   118     103.980  97.021  73.131  0.16 56.00           H  
ATOM   1881  HE2 TYR   118     101.142  95.207  75.794  0.16 56.00           H  
ATOM   1882  HH  TYR   118     100.884  97.284  74.906  0.39 92.00           H  
ATOM   1883  N   SER   119     107.308  90.670  75.447 -0.41 57.00           N  
ATOM   1884  CA  SER   119     108.144  89.486  75.190 -0.02 49.00           C  
ATOM   1885  C   SER   119     108.179  88.539  76.399  0.59 73.00           C  
ATOM   1886  O   SER   119     107.867  87.342  76.307 -0.56 79.00           O  
ATOM   1887  CB  SER   119     109.554  89.962  74.812  0.21 17.00           C  
ATOM   1888  OG  SER   119     110.368  88.892  74.388 -0.65 46.00           O  
ATOM   1889  H   SER   119     107.788  91.556  75.524  0.27 19.00           H  
ATOM   1890  HA  SER   119     107.725  88.945  74.341  0.08 43.00           H  
ATOM   1891  HB2 SER   119     109.486  90.686  74.000  0.03 52.00           H  
ATOM   1892  HB3 SER   119     110.023  90.439  75.671  0.03 52.00           H  
ATOM   1893  HG  SER   119     110.338  88.843  73.432  0.42 75.00           H  
ATOM   1894  N   GLY   120     108.463  89.124  77.567 -0.41 57.00           N  
ATOM   1895  CA  GLY   120     108.460  88.478  78.873 -0.02 52.00           C  
ATOM   1896  C   GLY   120     107.113  87.864  79.233  0.59 73.00           C  
ATOM   1897  O   GLY   120     107.065  86.756  79.760 -0.56 79.00           O  
ATOM   1898  H   GLY   120     108.685  90.109  77.558  0.27 19.00           H  
ATOM   1899  HA2 GLY   120     109.224  87.700  78.887  0.06 98.00           H  
ATOM   1900  HA3 GLY   120     108.710  89.228  79.625  0.06 98.00           H  
ATOM   1901  N   ILE   121     106.022  88.547  78.887 -0.41 57.00           N  
ATOM   1902  CA  ILE   121     104.658  88.040  79.017 -0.05 97.00           C  
ATOM   1903  C   ILE   121     104.349  86.989  77.961  0.59 73.00           C  
ATOM   1904  O   ILE   121     103.660  86.048  78.299 -0.56 79.00           O  
ATOM   1905  CB  ILE   121     103.652  89.219  79.010  0.13  3.00           C  
ATOM   1906  CG1 ILE   121     103.792  90.108  80.272 -0.04 30.00           C  
ATOM   1907  CG2 ILE   121     102.192  88.759  78.880 -0.32  4.00           C  
ATOM   1908  CD1 ILE   121     103.429  89.464  81.620 -0.06 60.00           C  
ATOM   1909  H   ILE   121     106.138  89.455  78.459  0.27 19.00           H  
ATOM   1910  HA  ILE   121     104.581  87.538  79.980  0.08 69.00           H  
ATOM   1911  HB  ILE   121     103.869  89.842  78.140  0.01 87.00           H  
ATOM   1912 HG12 ILE   121     104.818  90.462  80.347  0.02 36.00           H  
ATOM   1913 HG13 ILE   121     103.157  90.984  80.143  0.02 36.00           H  
ATOM   1914 HG21 ILE   121     101.519  89.610  78.957  0.08 82.00           H  
ATOM   1915 HG22 ILE   121     102.034  88.285  77.913  0.08 82.00           H  
ATOM   1916 HG23 ILE   121     101.946  88.053  79.668  0.08 82.00           H  
ATOM   1917 HD11 ILE   121     103.587  90.195  82.412  0.01 86.00           H  
ATOM   1918 HD12 ILE   121     102.380  89.167  81.634  0.01 86.00           H  
ATOM   1919 HD13 ILE   121     104.060  88.598  81.816  0.01 86.00           H  
ATOM   1920  N   GLY   122     104.878  87.034  76.740 -0.41 57.00           N  
ATOM   1921  CA  GLY   122     104.696  85.950  75.768 -0.02 52.00           C  
ATOM   1922  C   GLY   122     105.235  84.617  76.284  0.59 73.00           C  
ATOM   1923  O   GLY   122     104.484  83.645  76.443 -0.56 79.00           O  
ATOM   1924  H   GLY   122     105.459  87.817  76.476  0.27 19.00           H  
ATOM   1925  HA2 GLY   122     103.635  85.840  75.540  0.06 98.00           H  
ATOM   1926  HA3 GLY   122     105.223  86.213  74.852  0.06 98.00           H  
ATOM   1927  N   ALA   123     106.524  84.603  76.644 -0.41 57.00           N  
ATOM   1928  CA  ALA   123     107.137  83.411  77.236  0.03 37.00           C  
ATOM   1929  C   ALA   123     106.436  82.981  78.546  0.59 73.00           C  
ATOM   1930  O   ALA   123     106.049  81.819  78.737 -0.56 79.00           O  
ATOM   1931  CB  ALA   123     108.629  83.699  77.453 -0.18 25.00           C  
ATOM   1932  H   ALA   123     107.091  85.432  76.527  0.27 19.00           H  
ATOM   1933  HA  ALA   123     107.051  82.590  76.522  0.08 23.00           H  
ATOM   1934  HB1 ALA   123     109.113  82.817  77.874  0.06  3.00           H  
ATOM   1935  HB2 ALA   123     109.102  83.941  76.500  0.06  3.00           H  
ATOM   1936  HB3 ALA   123     108.756  84.538  78.139  0.06  3.00           H  
ATOM   1937  N   GLY   124     106.223  83.955  79.432 -0.41 57.00           N  
ATOM   1938  CA  GLY   124     105.677  83.766  80.769 -0.02 52.00           C  
ATOM   1939  C   GLY   124     104.251  83.231  80.814  0.59 73.00           C  
ATOM   1940  O   GLY   124     103.952  82.383  81.649 -0.56 79.00           O  
ATOM   1941  H   GLY   124     106.528  84.890  79.196  0.27 19.00           H  
ATOM   1942  HA2 GLY   124     106.330  83.086  81.316  0.06 98.00           H  
ATOM   1943  HA3 GLY   124     105.689  84.731  81.276  0.06 98.00           H  
ATOM   1944  N   VAL   125     103.385  83.681  79.907 -0.41 57.00           N  
ATOM   1945  CA  VAL   125     102.005  83.215  79.791 -0.08 75.00           C  
ATOM   1946  C   VAL   125     101.867  81.958  78.956  0.59 73.00           C  
ATOM   1947  O   VAL   125     100.920  81.225  79.205 -0.56 79.00           O  
ATOM   1948  CB  VAL   125     100.968  84.264  79.359  0.29 85.00           C  
ATOM   1949  CG1 VAL   125     100.966  85.458  80.319 -0.31 92.00           C  
ATOM   1950  CG2 VAL   125     101.089  84.677  77.892 -0.31 92.00           C  
ATOM   1951  H   VAL   125     103.695  84.373  79.239  0.27 19.00           H  
ATOM   1952  HA  VAL   125     101.704  82.932  80.796  0.09 69.00           H  
ATOM   1953  HB  VAL   125      99.985  83.802  79.465 -0.02 97.00           H  
ATOM   1954 HG11 VAL   125     100.212  86.182  80.009  0.07 91.00           H  
ATOM   1955 HG12 VAL   125     100.727  85.115  81.326  0.07 91.00           H  
ATOM   1956 HG13 VAL   125     101.945  85.934  80.334  0.07 91.00           H  
ATOM   1957 HG21 VAL   125     101.126  85.761  77.816  0.07 91.00           H  
ATOM   1958 HG22 VAL   125     101.988  84.267  77.435  0.07 91.00           H  
ATOM   1959 HG23 VAL   125     100.223  84.310  77.343  0.07 91.00           H  
ATOM   1960  N   LEU   126     102.813  81.624  78.062 -0.41 57.00           N  
ATOM   1961  CA  LEU   126     102.903  80.227  77.611 -0.05 18.00           C  
ATOM   1962  C   LEU   126     103.154  79.304  78.811  0.59 73.00           C  
ATOM   1963  O   LEU   126     102.396  78.356  79.025 -0.56 79.00           O  
ATOM   1964  CB  LEU   126     103.927  80.084  76.447 -0.11  2.00           C  
ATOM   1965  CG  LEU   126     105.187  79.200  76.611  0.35 31.00           C  
ATOM   1966  CD1 LEU   126     104.915  77.690  76.621 -0.41 21.00           C  
ATOM   1967  CD2 LEU   126     106.144  79.457  75.445 -0.41 21.00           C  
ATOM   1968  H   LEU   126     103.579  82.252  77.865  0.27 19.00           H  
ATOM   1969  HA  LEU   126     101.928  79.962  77.201  0.09 22.00           H  
ATOM   1970  HB2 LEU   126     103.379  79.712  75.580  0.04 57.00           H  
ATOM   1971  HB3 LEU   126     104.266  81.083  76.176  0.04 57.00           H  
ATOM   1972  HG  LEU   126     105.711  79.475  77.522 -0.03 61.00           H  
ATOM   1973 HD11 LEU   126     105.858  77.145  76.675  0.10  0.00           H  
ATOM   1974 HD12 LEU   126     104.322  77.399  77.483  0.10  0.00           H  
ATOM   1975 HD13 LEU   126     104.395  77.400  75.708  0.10  0.00           H  
ATOM   1976 HD21 LEU   126     107.056  78.873  75.574  0.10  0.00           H  
ATOM   1977 HD22 LEU   126     105.669  79.184  74.502  0.10  0.00           H  
ATOM   1978 HD23 LEU   126     106.415  80.512  75.415  0.10  0.00           H  
ATOM   1979  N   VAL   127     104.169  79.580  79.637 -0.41 57.00           N  
ATOM   1980  CA  VAL   127     104.490  78.683  80.767 -0.08 75.00           C  
ATOM   1981  C   VAL   127     103.342  78.602  81.782  0.59 73.00           C  
ATOM   1982  O   VAL   127     102.961  77.513  82.220 -0.56 79.00           O  
ATOM   1983  CB  VAL   127     105.808  79.127  81.439  0.29 85.00           C  
ATOM   1984  CG1 VAL   127     106.111  78.356  82.731 -0.31 92.00           C  
ATOM   1985  CG2 VAL   127     106.997  78.904  80.494 -0.31 92.00           C  
ATOM   1986  H   VAL   127     104.768  80.376  79.460  0.27 19.00           H  
ATOM   1987  HA  VAL   127     104.643  77.678  80.370  0.09 69.00           H  
ATOM   1988  HB  VAL   127     105.747  80.189  81.683 -0.02 97.00           H  
ATOM   1989 HG11 VAL   127     107.089  78.643  83.118  0.07 91.00           H  
ATOM   1990 HG12 VAL   127     105.368  78.592  83.493  0.07 91.00           H  
ATOM   1991 HG13 VAL   127     106.102  77.283  82.538  0.07 91.00           H  
ATOM   1992 HG21 VAL   127     106.871  79.474  79.576  0.07 91.00           H  
ATOM   1993 HG22 VAL   127     107.919  79.235  80.973  0.07 91.00           H  
ATOM   1994 HG23 VAL   127     107.085  77.846  80.245  0.07 91.00           H  
ATOM   1995  N   ALA   128     102.742  79.748  82.110 -0.41 57.00           N  
ATOM   1996  CA  ALA   128     101.592  79.841  82.994  0.03 37.00           C  
ATOM   1997  C   ALA   128     100.373  79.054  82.476  0.59 73.00           C  
ATOM   1998  O   ALA   128      99.788  78.281  83.236 -0.56 79.00           O  
ATOM   1999  CB  ALA   128     101.236  81.310  83.259 -0.18 25.00           C  
ATOM   2000  H   ALA   128     103.091  80.610  81.715  0.27 19.00           H  
ATOM   2001  HA  ALA   128     101.881  79.403  83.951  0.08 23.00           H  
ATOM   2002  HB1 ALA   128     100.475  81.359  84.039  0.06  3.00           H  
ATOM   2003  HB2 ALA   128     102.119  81.857  83.595  0.06  3.00           H  
ATOM   2004  HB3 ALA   128     100.837  81.765  82.356  0.06  3.00           H  
ATOM   2005  N   ALA   129     100.022  79.220  81.192 -0.41 57.00           N  
ATOM   2006  CA  ALA   129      98.877  78.556  80.576  0.03 37.00           C  
ATOM   2007  C   ALA   129      99.049  77.021  80.450  0.59 73.00           C  
ATOM   2008  O   ALA   129      98.116  76.247  80.718 -0.56 79.00           O  
ATOM   2009  CB  ALA   129      98.528  79.238  79.253 -0.18 25.00           C  
ATOM   2010  H   ALA   129     100.555  79.853  80.613  0.27 19.00           H  
ATOM   2011  HA  ALA   129      98.022  78.713  81.236  0.08 23.00           H  
ATOM   2012  HB1 ALA   129      97.725  78.696  78.754  0.06  3.00           H  
ATOM   2013  HB2 ALA   129      98.199  80.259  79.447  0.06  3.00           H  
ATOM   2014  HB3 ALA   129      99.405  79.268  78.619  0.06  3.00           H  
ATOM   2015  N   TYR   130     100.274  76.573  80.135 -0.41 57.00           N  
ATOM   2016  CA  TYR   130     100.643  75.158  80.168 -0.00 14.00           C  
ATOM   2017  C   TYR   130     100.454  74.572  81.560  0.59 73.00           C  
ATOM   2018  O   TYR   130      99.796  73.546  81.695 -0.56 79.00           O  
ATOM   2019  CB  TYR   130     102.120  74.937  79.772 -0.01 52.00           C  
ATOM   2020  CG  TYR   130     102.528  73.472  79.857 -0.00 11.00           C  
ATOM   2021  CD1 TYR   130     102.244  72.612  78.784 -0.19  6.00           C  
ATOM   2022  CD2 TYR   130     103.092  72.948  81.037 -0.19  6.00           C  
ATOM   2023  CE1 TYR   130     102.476  71.229  78.894 -0.23 41.00           C  
ATOM   2024  CE2 TYR   130     103.319  71.563  81.160 -0.23 41.00           C  
ATOM   2025  CZ  TYR   130     103.001  70.697  80.090  0.32 26.00           C  
ATOM   2026  OH  TYR   130     103.182  69.357  80.212 -0.55 79.00           O  
ATOM   2027  H   TYR   130     101.004  77.243  79.933  0.27 19.00           H  
ATOM   2028  HA  TYR   130     100.006  74.615  79.471  0.08 76.00           H  
ATOM   2029  HB2 TYR   130     102.300  75.283  78.760  0.02 95.00           H  
ATOM   2030  HB3 TYR   130     102.767  75.521  80.427  0.02 95.00           H  
ATOM   2031  HD1 TYR   130     101.821  73.018  77.884  0.16 99.00           H  
ATOM   2032  HD2 TYR   130     103.308  73.596  81.871  0.16 99.00           H  
ATOM   2033  HE1 TYR   130     102.250  70.575  78.063  0.16 56.00           H  
ATOM   2034  HE2 TYR   130     103.736  71.163  82.072  0.16 56.00           H  
ATOM   2035  HH  TYR   130     102.354  68.879  80.194  0.39 92.00           H  
ATOM   2036  N   ILE   131     101.035  75.201  82.588 -0.41 57.00           N  
ATOM   2037  CA  ILE   131     100.974  74.673  83.951 -0.05 97.00           C  
ATOM   2038  C   ILE   131      99.528  74.615  84.437  0.59 73.00           C  
ATOM   2039  O   ILE   131      99.125  73.575  84.947 -0.56 79.00           O  
ATOM   2040  CB  ILE   131     101.885  75.486  84.906  0.13  3.00           C  
ATOM   2041  CG1 ILE   131     103.368  75.228  84.550 -0.04 30.00           C  
ATOM   2042  CG2 ILE   131     101.646  75.115  86.385 -0.32  4.00           C  
ATOM   2043  CD1 ILE   131     104.354  76.165  85.258 -0.06 60.00           C  
ATOM   2044  H   ILE   131     101.564  76.047  82.424  0.27 19.00           H  
ATOM   2045  HA  ILE   131     101.347  73.648  83.932  0.08 69.00           H  
ATOM   2046  HB  ILE   131     101.663  76.549  84.783  0.01 87.00           H  
ATOM   2047 HG12 ILE   131     103.626  74.195  84.790  0.02 36.00           H  
ATOM   2048 HG13 ILE   131     103.516  75.358  83.480  0.02 36.00           H  
ATOM   2049 HG21 ILE   131     102.296  75.694  87.037  0.08 82.00           H  
ATOM   2050 HG22 ILE   131     100.622  75.343  86.676  0.08 82.00           H  
ATOM   2051 HG23 ILE   131     101.834  74.052  86.537  0.08 82.00           H  
ATOM   2052 HD11 ILE   131     105.348  76.023  84.834  0.01 86.00           H  
ATOM   2053 HD12 ILE   131     104.050  77.202  85.113  0.01 86.00           H  
ATOM   2054 HD13 ILE   131     104.400  75.942  86.323  0.01 86.00           H  
ATOM   2055  N   GLN   132      98.737  75.672  84.221 -0.41 57.00           N  
ATOM   2056  CA  GLN   132      97.306  75.670  84.532 -0.00 31.00           C  
ATOM   2057  C   GLN   132      96.612  74.426  83.946  0.59 73.00           C  
ATOM   2058  O   GLN   132      96.111  73.571  84.693 -0.56 79.00           O  
ATOM   2059  CB  GLN   132      96.651  76.967  83.996 -0.00 36.00           C  
ATOM   2060  CG  GLN   132      95.107  77.023  84.147 -0.06 45.00           C  
ATOM   2061  CD  GLN   132      94.389  77.768  83.020  0.69 51.00           C  
ATOM   2062  NE2 GLN   132      93.341  78.514  83.292 -0.94  7.00           N  
ATOM   2063  OE1 GLN   132      94.712  77.649  81.854 -0.60 86.00           O  
ATOM   2064  H   GLN   132      99.122  76.496  83.779  0.27 19.00           H  
ATOM   2065  HA  GLN   132      97.189  75.650  85.616  0.08 50.00           H  
ATOM   2066  HB2 GLN   132      97.084  77.826  84.511  0.01 71.00           H  
ATOM   2067  HB3 GLN   132      96.911  77.061  82.942  0.01 71.00           H  
ATOM   2068  HG2 GLN   132      94.676  76.024  84.175  0.03 52.00           H  
ATOM   2069  HG3 GLN   132      94.865  77.486  85.098  0.03 52.00           H  
ATOM   2070 HE21 GLN   132      93.028  78.639  84.244  0.42 51.00           H  
ATOM   2071 HE22 GLN   132      92.856  78.970  82.531  0.42 51.00           H  
ATOM   2072  N   VAL   133      96.569  74.329  82.609 -0.41 57.00           N  
ATOM   2073  CA  VAL   133      95.736  73.303  81.961 -0.08 75.00           C  
ATOM   2074  C   VAL   133      96.243  71.881  82.176  0.59 73.00           C  
ATOM   2075  O   VAL   133      95.441  70.983  82.438 -0.56 79.00           O  
ATOM   2076  CB  VAL   133      95.594  73.598  80.448  0.29 85.00           C  
ATOM   2077  CG1 VAL   133      94.871  72.493  79.660 -0.31 92.00           C  
ATOM   2078  CG2 VAL   133      94.807  74.892  80.240 -0.31 92.00           C  
ATOM   2079  H   VAL   133      96.999  75.042  82.032  0.27 19.00           H  
ATOM   2080  HA  VAL   133      94.740  73.354  82.402  0.09 69.00           H  
ATOM   2081  HB  VAL   133      96.587  73.731  80.021 -0.02 97.00           H  
ATOM   2082 HG11 VAL   133      94.760  72.789  78.616  0.07 91.00           H  
ATOM   2083 HG12 VAL   133      95.449  71.569  79.681  0.07 91.00           H  
ATOM   2084 HG13 VAL   133      93.884  72.313  80.087  0.07 91.00           H  
ATOM   2085 HG21 VAL   133      94.511  74.990  79.199  0.07 91.00           H  
ATOM   2086 HG22 VAL   133      93.908  74.898  80.857  0.07 91.00           H  
ATOM   2087 HG23 VAL   133      95.439  75.740  80.492  0.07 91.00           H  
ATOM   2088  N   SER   134      97.559  71.690  82.115 -0.41 57.00           N  
ATOM   2089  CA  SER   134      98.210  70.407  82.355 -0.02 49.00           C  
ATOM   2090  C   SER   134      97.962  69.920  83.762  0.59 73.00           C  
ATOM   2091  O   SER   134      97.500  68.798  83.929 -0.56 79.00           O  
ATOM   2092  CB  SER   134      99.717  70.526  82.081  0.21 17.00           C  
ATOM   2093  OG  SER   134     100.368  69.279  82.216 -0.65 46.00           O  
ATOM   2094  H   SER   134      98.153  72.482  81.913  0.27 19.00           H  
ATOM   2095  HA  SER   134      97.795  69.680  81.655  0.08 43.00           H  
ATOM   2096  HB2 SER   134      99.866  70.884  81.062  0.03 52.00           H  
ATOM   2097  HB3 SER   134     100.165  71.239  82.774  0.03 52.00           H  
ATOM   2098  HG  SER   134     100.508  69.105  83.147  0.42 75.00           H  
ATOM   2099  N   PHE   135      98.211  70.746  84.781 -0.41 57.00           N  
ATOM   2100  CA  PHE   135      98.091  70.302  86.166 -0.00 24.00           C  
ATOM   2101  C   PHE   135      96.626  70.024  86.524  0.59 73.00           C  
ATOM   2102  O   PHE   135      96.340  69.005  87.168 -0.56 79.00           O  
ATOM   2103  CB  PHE   135      98.807  71.268  87.126 -0.03 43.00           C  
ATOM   2104  CG  PHE   135     100.343  71.291  87.083  0.01 18.00           C  
ATOM   2105  CD1 PHE   135     101.100  70.793  85.993 -0.12 56.00           C  
ATOM   2106  CD2 PHE   135     101.039  71.787  88.204 -0.12 56.00           C  
ATOM   2107  CE1 PHE   135     102.506  70.794  86.031 -0.17  4.00           C  
ATOM   2108  CE2 PHE   135     102.443  71.753  88.259 -0.17  4.00           C  
ATOM   2109  CZ  PHE   135     103.179  71.265  87.169 -0.10 72.00           C  
ATOM   2110  H   PHE   135      98.546  71.685  84.605  0.27 19.00           H  
ATOM   2111  HA  PHE   135      98.610  69.347  86.248  0.09 78.00           H  
ATOM   2112  HB2 PHE   135      98.424  72.279  86.987  0.02 95.00           H  
ATOM   2113  HB3 PHE   135      98.523  70.965  88.132  0.02 95.00           H  
ATOM   2114  HD1 PHE   135     100.627  70.396  85.113  0.13 30.00           H  
ATOM   2115  HD2 PHE   135     100.497  72.183  89.044  0.13 30.00           H  
ATOM   2116  HE1 PHE   135     103.069  70.411  85.193  0.14 30.00           H  
ATOM   2117  HE2 PHE   135     102.958  72.110  89.137  0.14 30.00           H  
ATOM   2118  HZ  PHE   135     104.258  71.247  87.208  0.12 97.00           H  
ATOM   2119  N   TRP   136      95.681  70.843  86.038 -0.41 57.00           N  
ATOM   2120  CA  TRP   136      94.264  70.555  86.279 -0.02 75.00           C  
ATOM   2121  C   TRP   136      93.741  69.320  85.564  0.59 73.00           C  
ATOM   2122  O   TRP   136      93.042  68.528  86.187 -0.56 79.00           O  
ATOM   2123  CB  TRP   136      93.381  71.756  85.928 -0.00 50.00           C  
ATOM   2124  CG  TRP   136      92.759  72.336  87.145 -0.14 15.00           C  
ATOM   2125  CD1 TRP   136      91.795  71.739  87.877 -0.16 38.00           C  
ATOM   2126  CD2 TRP   136      93.068  73.587  87.816  0.12 43.00           C  
ATOM   2127  CE2 TRP   136      92.251  73.673  88.982  0.13 80.00           C  
ATOM   2128  CE3 TRP   136      93.938  74.664  87.544 -0.23 87.00           C  
ATOM   2129  NE1 TRP   136      91.516  72.508  88.983 -0.34 18.00           N  
ATOM   2130  CZ2 TRP   136      92.278  74.783  89.829 -0.26  1.00           C  
ATOM   2131  CZ3 TRP   136      93.944  75.798  88.374 -0.19 72.00           C  
ATOM   2132  CH2 TRP   136      93.103  75.863  89.499 -0.11 34.00           C  
ATOM   2133  H   TRP   136      95.933  71.659  85.497  0.27 19.00           H  
ATOM   2134  HA  TRP   136      94.155  70.364  87.348  0.11 23.00           H  
ATOM   2135  HB2 TRP   136      93.952  72.523  85.411  0.03 39.00           H  
ATOM   2136  HB3 TRP   136      92.582  71.444  85.257  0.03 39.00           H  
ATOM   2137  HD1 TRP   136      91.341  70.784  87.650  0.20 62.00           H  
ATOM   2138  HE1 TRP   136      90.813  72.256  89.663  0.34 12.00           H  
ATOM   2139  HE3 TRP   136      94.570  74.636  86.670  0.17  0.00           H  
ATOM   2140  HZ2 TRP   136      91.641  74.828  90.700  0.15 72.00           H  
ATOM   2141  HZ3 TRP   136      94.570  76.635  88.125  0.14 47.00           H  
ATOM   2142  HH2 TRP   136      93.079  76.743  90.117  0.14 17.00           H  
ATOM   2143  N   CYS   137      94.052  69.117  84.285 -0.41 57.00           N  
ATOM   2144  CA  CYS   137      93.573  67.954  83.544  0.02 13.00           C  
ATOM   2145  C   CYS   137      94.237  66.639  83.994  0.59 73.00           C  
ATOM   2146  O   CYS   137      93.595  65.588  83.992 -0.56 79.00           O  
ATOM   2147  CB  CYS   137      93.784  68.208  82.046 -0.12 31.00           C  
ATOM   2148  SG  CYS   137      92.818  66.996  81.096 -0.31 19.00           S  
ATOM   2149  H   CYS   137      94.633  69.786  83.799  0.27 19.00           H  
ATOM   2150  HA  CYS   137      92.499  67.870  83.718  0.11 24.00           H  
ATOM   2151  HB2 CYS   137      93.425  69.206  81.791  0.11 12.00           H  
ATOM   2152  HB3 CYS   137      94.841  68.137  81.793  0.11 12.00           H  
ATOM   2153  HG  CYS   137      93.530  65.877  81.513  0.19 33.00           H  
ATOM   2154  N   LEU   138      95.494  66.697  84.439 -0.41 57.00           N  
ATOM   2155  CA  LEU   138      96.226  65.591  85.057 -0.05 18.00           C  
ATOM   2156  C   LEU   138      95.591  65.162  86.373  0.59 73.00           C  
ATOM   2157  O   LEU   138      95.301  63.978  86.571 -0.56 79.00           O  
ATOM   2158  CB  LEU   138      97.684  66.071  85.224 -0.11  2.00           C  
ATOM   2159  CG  LEU   138      98.664  65.293  86.125  0.35 31.00           C  
ATOM   2160  CD1 LEU   138     100.085  65.667  85.693 -0.41 21.00           C  
ATOM   2161  CD2 LEU   138      98.531  65.667  87.611 -0.41 21.00           C  
ATOM   2162  H   LEU   138      95.968  67.590  84.408  0.27 19.00           H  
ATOM   2163  HA  LEU   138      96.217  64.738  84.378  0.09 22.00           H  
ATOM   2164  HB2 LEU   138      98.102  66.122  84.217  0.04 57.00           H  
ATOM   2165  HB3 LEU   138      97.660  67.084  85.618  0.04 57.00           H  
ATOM   2166  HG  LEU   138      98.529  64.221  85.997 -0.03 61.00           H  
ATOM   2167 HD11 LEU   138     100.821  65.199  86.343  0.10  0.00           H  
ATOM   2168 HD12 LEU   138     100.261  65.328  84.671  0.10  0.00           H  
ATOM   2169 HD13 LEU   138     100.211  66.750  85.734  0.10  0.00           H  
ATOM   2170 HD21 LEU   138      99.441  65.426  88.155  0.10  0.00           H  
ATOM   2171 HD22 LEU   138      98.351  66.736  87.726  0.10  0.00           H  
ATOM   2172 HD23 LEU   138      97.712  65.117  88.067  0.10  0.00           H  
ATOM   2173  N   ALA   139      95.361  66.121  87.275 -0.41 57.00           N  
ATOM   2174  CA  ALA   139      94.763  65.829  88.571  0.03 37.00           C  
ATOM   2175  C   ALA   139      93.321  65.351  88.428  0.59 73.00           C  
ATOM   2176  O   ALA   139      92.933  64.394  89.092 -0.56 79.00           O  
ATOM   2177  CB  ALA   139      94.858  67.080  89.455 -0.18 25.00           C  
ATOM   2178  H   ALA   139      95.616  67.078  87.070  0.27 19.00           H  
ATOM   2179  HA  ALA   139      95.340  65.037  89.050  0.08 23.00           H  
ATOM   2180  HB1 ALA   139      94.449  66.864  90.442  0.06  3.00           H  
ATOM   2181  HB2 ALA   139      95.902  67.376  89.567  0.06  3.00           H  
ATOM   2182  HB3 ALA   139      94.299  67.902  89.006  0.06  3.00           H  
ATOM   2183  N   ALA   140      92.545  65.976  87.543 -0.41 57.00           N  
ATOM   2184  CA  ALA   140      91.203  65.549  87.184  0.03 37.00           C  
ATOM   2185  C   ALA   140      91.191  64.099  86.711  0.59 73.00           C  
ATOM   2186  O   ALA   140      90.509  63.285  87.318 -0.56 79.00           O  
ATOM   2187  CB  ALA   140      90.647  66.494  86.118 -0.18 25.00           C  
ATOM   2188  H   ALA   140      92.926  66.762  87.034  0.27 19.00           H  
ATOM   2189  HA  ALA   140      90.578  65.631  88.071  0.08 23.00           H  
ATOM   2190  HB1 ALA   140      89.652  66.167  85.816  0.06  3.00           H  
ATOM   2191  HB2 ALA   140      90.585  67.497  86.537  0.06  3.00           H  
ATOM   2192  HB3 ALA   140      91.294  66.502  85.242  0.06  3.00           H  
ATOM   2193  N   GLY   141      92.010  63.748  85.718 -0.41 57.00           N  
ATOM   2194  CA  GLY   141      92.018  62.407  85.150 -0.02 52.00           C  
ATOM   2195  C   GLY   141      92.479  61.316  86.116  0.59 73.00           C  
ATOM   2196  O   GLY   141      91.849  60.261  86.189 -0.56 79.00           O  
ATOM   2197  H   GLY   141      92.584  64.454  85.277  0.27 19.00           H  
ATOM   2198  HA2 GLY   141      91.015  62.166  84.794  0.06 98.00           H  
ATOM   2199  HA3 GLY   141      92.691  62.408  84.293  0.06 98.00           H  
ATOM   2200  N   ARG   142      93.526  61.585  86.910 -0.34 79.00           N  
ATOM   2201  CA  ARG   142      93.958  60.713  88.019 -0.26 37.00           C  
ATOM   2202  C   ARG   142      92.818  60.452  89.025  0.73 41.00           C  
ATOM   2203  O   ARG   142      92.462  59.299  89.326 -0.58 94.00           O  
ATOM   2204  CB  ARG   142      95.185  61.327  88.741 -0.00  7.00           C  
ATOM   2205  CG  ARG   142      96.494  61.262  87.932  0.03 90.00           C  
ATOM   2206  CD  ARG   142      97.653  61.991  88.636  0.04 86.00           C  
ATOM   2207  NE  ARG   142      98.881  62.018  87.807 -0.52 95.00           N  
ATOM   2208  CZ  ARG   142     100.035  62.594  88.119  0.80 76.00           C  
ATOM   2209  NH1 ARG   142     100.240  63.185  89.260 -0.86 27.00           N1+
ATOM   2210  NH2 ARG   142     101.029  62.608  87.268 -0.86 27.00           N  
ATOM   2211  H   ARG   142      93.991  62.478  86.808  0.27 47.00           H  
ATOM   2212  HA  ARG   142      94.244  59.742  87.616  0.15 60.00           H  
ATOM   2213  HB2 ARG   142      94.970  62.368  88.987  0.03 27.00           H  
ATOM   2214  HB3 ARG   142      95.345  60.788  89.676  0.03 27.00           H  
ATOM   2215  HG2 ARG   142      96.780  60.221  87.803  0.02 85.00           H  
ATOM   2216  HG3 ARG   142      96.339  61.700  86.949  0.02 85.00           H  
ATOM   2217  HD2 ARG   142      97.349  63.016  88.853  0.06 87.00           H  
ATOM   2218  HD3 ARG   142      97.867  61.483  89.577  0.06 87.00           H  
ATOM   2219  HE  ARG   142      98.812  61.578  86.901  0.34 56.00           H  
ATOM   2220 HH11 ARG   142      99.499  63.220  89.949  0.44 78.00           H  
ATOM   2221 HH12 ARG   142     101.132  63.607  89.466  0.44 78.00           H  
ATOM   2222 HH21 ARG   142     100.935  62.161  86.369  0.44 78.00           H  
ATOM   2223 HH22 ARG   142     101.895  63.063  87.516  0.44 78.00           H  
ATOM   2224  N   GLN   143      92.225  61.543  89.514 -0.41 57.00           N  
ATOM   2225  CA  GLN   143      91.151  61.509  90.504 -0.00 31.00           C  
ATOM   2226  C   GLN   143      89.922  60.740  90.010  0.59 73.00           C  
ATOM   2227  O   GLN   143      89.383  59.915  90.740 -0.56 79.00           O  
ATOM   2228  CB  GLN   143      90.764  62.933  90.954 -0.00 36.00           C  
ATOM   2229  CG  GLN   143      91.813  63.551  91.900 -0.06 45.00           C  
ATOM   2230  CD  GLN   143      91.597  65.044  92.162  0.69 51.00           C  
ATOM   2231  NE2 GLN   143      91.714  65.889  91.163 -0.94  7.00           N  
ATOM   2232  OE1 GLN   143      91.370  65.482  93.280 -0.60 86.00           O  
ATOM   2233  H   GLN   143      92.537  62.451  89.199  0.27 19.00           H  
ATOM   2234  HA  GLN   143      91.523  60.977  91.382  0.08 50.00           H  
ATOM   2235  HB2 GLN   143      90.624  63.564  90.076  0.01 71.00           H  
ATOM   2236  HB3 GLN   143      89.814  62.892  91.490  0.01 71.00           H  
ATOM   2237  HG2 GLN   143      91.781  63.018  92.850  0.03 52.00           H  
ATOM   2238  HG3 GLN   143      92.810  63.419  91.481  0.03 52.00           H  
ATOM   2239 HE21 GLN   143      91.897  65.539  90.234  0.42 51.00           H  
ATOM   2240 HE22 GLN   143      91.579  66.875  91.326  0.42 51.00           H  
ATOM   2241  N   ILE   144      89.515  60.967  88.763 -0.41 57.00           N  
ATOM   2242  CA  ILE   144      88.336  60.383  88.119 -0.05 97.00           C  
ATOM   2243  C   ILE   144      88.542  58.927  87.729  0.59 73.00           C  
ATOM   2244  O   ILE   144      87.594  58.146  87.782 -0.56 79.00           O  
ATOM   2245  CB  ILE   144      87.961  61.232  86.883  0.13  3.00           C  
ATOM   2246  CG1 ILE   144      87.391  62.590  87.348 -0.04 30.00           C  
ATOM   2247  CG2 ILE   144      87.000  60.544  85.895 -0.32  4.00           C  
ATOM   2248  CD1 ILE   144      85.992  62.572  87.973 -0.06 60.00           C  
ATOM   2249  H   ILE   144      90.024  61.652  88.222  0.27 19.00           H  
ATOM   2250  HA  ILE   144      87.511  60.417  88.824  0.08 69.00           H  
ATOM   2251  HB  ILE   144      88.878  61.430  86.326  0.01 87.00           H  
ATOM   2252 HG12 ILE   144      88.062  63.014  88.087  0.02 36.00           H  
ATOM   2253 HG13 ILE   144      87.382  63.267  86.501  0.02 36.00           H  
ATOM   2254 HG21 ILE   144      86.780  61.215  85.070  0.08 82.00           H  
ATOM   2255 HG22 ILE   144      87.469  59.660  85.463  0.08 82.00           H  
ATOM   2256 HG23 ILE   144      86.076  60.246  86.392  0.08 82.00           H  
ATOM   2257 HD11 ILE   144      85.736  63.582  88.285  0.01 86.00           H  
ATOM   2258 HD12 ILE   144      85.261  62.235  87.240  0.01 86.00           H  
ATOM   2259 HD13 ILE   144      85.962  61.921  88.845  0.01 86.00           H  
ATOM   2260  N   HIS   145      89.759  58.519  87.373 -0.41 57.00           N  
ATOM   2261  CA  HIS   145      90.073  57.103  87.205 -0.05 81.00           C  
ATOM   2262  C   HIS   145      89.898  56.331  88.524  0.59 73.00           C  
ATOM   2263  O   HIS   145      89.166  55.328  88.612 -0.56 79.00           O  
ATOM   2264  CB  HIS   145      91.479  56.948  86.617 -0.00 74.00           C  
ATOM   2265  CG  HIS   145      91.845  55.517  86.314  0.18 68.00           C  
ATOM   2266  CD2 HIS   145      92.785  54.776  86.973 -0.22  7.00           C  
ATOM   2267  ND1 HIS   145      91.269  54.733  85.313 -0.54 32.00           N  
ATOM   2268  CE1 HIS   145      91.886  53.543  85.381  0.16 35.00           C  
ATOM   2269  NE2 HIS   145      92.792  53.538  86.372 -0.27 95.00           N  
ATOM   2270  H   HIS   145      90.516  59.187  87.313  0.27 19.00           H  
ATOM   2271  HA  HIS   145      89.371  56.684  86.481  0.13 60.00           H  
ATOM   2272  HB2 HIS   145      91.521  57.514  85.687  0.03 67.00           H  
ATOM   2273  HB3 HIS   145      92.214  57.370  87.305  0.03 67.00           H  
ATOM   2274  HD2 HIS   145      93.398  55.101  87.800  0.18 62.00           H  
ATOM   2275  HE1 HIS   145      91.677  52.699  84.742  0.14 35.00           H  
ATOM   2276  HE2 HIS   145      93.373  52.754  86.634  0.33 39.00           H  
ATOM   2277  N   LYS   146      90.503  56.875  89.594 -0.34 79.00           N  
ATOM   2278  CA  LYS   146      90.363  56.305  90.942 -0.24  0.00           C  
ATOM   2279  C   LYS   146      88.905  56.246  91.421  0.73 41.00           C  
ATOM   2280  O   LYS   146      88.477  55.215  91.937 -0.58 94.00           O  
ATOM   2281  CB  LYS   146      91.279  57.102  91.900 -0.00 94.00           C  
ATOM   2282  CG  LYS   146      91.790  56.264  93.086  0.01 87.00           C  
ATOM   2283  CD  LYS   146      92.680  57.042  94.078 -0.04 79.00           C  
ATOM   2284  CE  LYS   146      93.942  57.674  93.459 -0.01 43.00           C  
ATOM   2285  NZ  LYS   146      94.727  58.433  94.471 -0.38 54.00           N1+
ATOM   2286  H   LYS   146      91.059  57.712  89.479  0.27 47.00           H  
ATOM   2287  HA  LYS   146      90.736  55.282  90.897  0.14 26.00           H  
ATOM   2288  HB2 LYS   146      92.152  57.447  91.344  0.03 62.00           H  
ATOM   2289  HB3 LYS   146      90.748  57.980  92.270  0.03 62.00           H  
ATOM   2290  HG2 LYS   146      90.933  55.870  93.634  0.01  3.00           H  
ATOM   2291  HG3 LYS   146      92.360  55.419  92.699  0.01  3.00           H  
ATOM   2292  HD2 LYS   146      92.084  57.826  94.537  0.06 21.00           H  
ATOM   2293  HD3 LYS   146      92.989  56.356  94.868  0.06 21.00           H  
ATOM   2294  HE2 LYS   146      94.563  56.879  93.043  0.11 35.00           H  
ATOM   2295  HE3 LYS   146      93.651  58.350  92.655  0.11 35.00           H  
ATOM   2296  HZ1 LYS   146      95.601  58.741  94.075  0.34  0.00           H  
ATOM   2297  HZ2 LYS   146      94.215  59.244  94.778  0.34  0.00           H  
ATOM   2298  HZ3 LYS   146      94.926  57.849  95.271  0.34  0.00           H  
ATOM   2299  N   ILE   147      88.127  57.299  91.173 -0.41 57.00           N  
ATOM   2300  CA  ILE   147      86.680  57.370  91.442 -0.05 97.00           C  
ATOM   2301  C   ILE   147      85.900  56.310  90.667  0.59 73.00           C  
ATOM   2302  O   ILE   147      85.142  55.563  91.276 -0.56 79.00           O  
ATOM   2303  CB  ILE   147      86.141  58.797  91.170  0.13  3.00           C  
ATOM   2304  CG1 ILE   147      86.582  59.728  92.323 -0.04 30.00           C  
ATOM   2305  CG2 ILE   147      84.606  58.857  91.007 -0.32  4.00           C  
ATOM   2306  CD1 ILE   147      86.490  61.225  92.001 -0.06 60.00           C  
ATOM   2307  H   ILE   147      88.547  58.111  90.742  0.27 19.00           H  
ATOM   2308  HA  ILE   147      86.531  57.154  92.502  0.08 69.00           H  
ATOM   2309  HB  ILE   147      86.582  59.148  90.240  0.01 87.00           H  
ATOM   2310 HG12 ILE   147      85.971  59.518  93.200  0.02 36.00           H  
ATOM   2311 HG13 ILE   147      87.616  59.517  92.591  0.02 36.00           H  
ATOM   2312 HG21 ILE   147      84.281  59.888  90.870  0.08 82.00           H  
ATOM   2313 HG22 ILE   147      84.289  58.300  90.125  0.08 82.00           H  
ATOM   2314 HG23 ILE   147      84.120  58.445  91.892  0.08 82.00           H  
ATOM   2315 HD11 ILE   147      86.923  61.798  92.821  0.01 86.00           H  
ATOM   2316 HD12 ILE   147      87.039  61.448  91.087  0.01 86.00           H  
ATOM   2317 HD13 ILE   147      85.451  61.524  91.885  0.01 86.00           H  
ATOM   2318  N   ARG   148      86.099  56.178  89.351 -0.34 79.00           N  
ATOM   2319  CA  ARG   148      85.422  55.165  88.523 -0.26 37.00           C  
ATOM   2320  C   ARG   148      85.606  53.759  89.067  0.73 41.00           C  
ATOM   2321  O   ARG   148      84.612  53.043  89.241 -0.58 94.00           O  
ATOM   2322  CB  ARG   148      85.947  55.207  87.063 -0.00  7.00           C  
ATOM   2323  CG  ARG   148      85.050  56.044  86.149  0.03 90.00           C  
ATOM   2324  CD  ARG   148      85.440  55.984  84.660  0.04 86.00           C  
ATOM   2325  NE  ARG   148      84.542  56.820  83.821 -0.52 95.00           N  
ATOM   2326  CZ  ARG   148      83.390  56.485  83.252  0.80 76.00           C  
ATOM   2327  NH1 ARG   148      82.941  55.261  83.281 -0.86 27.00           N1+
ATOM   2328  NH2 ARG   148      82.643  57.385  82.671 -0.86 27.00           N  
ATOM   2329  H   ARG   148      86.749  56.800  88.891  0.27 47.00           H  
ATOM   2330  HA  ARG   148      84.352  55.377  88.525  0.15 60.00           H  
ATOM   2331  HB2 ARG   148      86.968  55.591  87.033  0.03 27.00           H  
ATOM   2332  HB3 ARG   148      85.969  54.194  86.662  0.03 27.00           H  
ATOM   2333  HG2 ARG   148      84.036  55.655  86.243  0.02 85.00           H  
ATOM   2334  HG3 ARG   148      85.082  57.080  86.486  0.02 85.00           H  
ATOM   2335  HD2 ARG   148      86.463  56.349  84.550  0.06 87.00           H  
ATOM   2336  HD3 ARG   148      85.408  54.950  84.315  0.06 87.00           H  
ATOM   2337  HE  ARG   148      84.821  57.786  83.731  0.34 56.00           H  
ATOM   2338 HH11 ARG   148      82.052  55.033  82.865  0.44 78.00           H  
ATOM   2339 HH12 ARG   148      83.486  54.542  83.732  0.44 78.00           H  
ATOM   2340 HH21 ARG   148      82.917  58.357  82.709  0.44 78.00           H  
ATOM   2341 HH22 ARG   148      81.800  57.093  82.191  0.44 78.00           H  
ATOM   2342  N   LYS   149      86.860  53.366  89.333 -0.34 79.00           N  
ATOM   2343  CA  LYS   149      87.141  52.033  89.903 -0.24  0.00           C  
ATOM   2344  C   LYS   149      86.532  51.837  91.288  0.73 41.00           C  
ATOM   2345  O   LYS   149      85.919  50.796  91.522 -0.58 94.00           O  
ATOM   2346  CB  LYS   149      88.668  51.791  89.939 -0.00 94.00           C  
ATOM   2347  CG  LYS   149      89.035  50.549  90.779  0.01 87.00           C  
ATOM   2348  CD  LYS   149      90.525  50.180  90.759 -0.04 79.00           C  
ATOM   2349  CE  LYS   149      90.917  49.349  91.998 -0.01 43.00           C  
ATOM   2350  NZ  LYS   149      90.047  48.166  92.181 -0.38 54.00           N1+
ATOM   2351  H   LYS   149      87.631  53.999  89.170  0.27 47.00           H  
ATOM   2352  HA  LYS   149      86.715  51.268  89.256  0.14 26.00           H  
ATOM   2353  HB2 LYS   149      89.029  51.662  88.917  0.03 62.00           H  
ATOM   2354  HB3 LYS   149      89.162  52.661  90.376  0.03 62.00           H  
ATOM   2355  HG2 LYS   149      88.764  50.744  91.815  0.01  3.00           H  
ATOM   2356  HG3 LYS   149      88.458  49.694  90.426  0.01  3.00           H  
ATOM   2357  HD2 LYS   149      90.745  49.617  89.851  0.06 21.00           H  
ATOM   2358  HD3 LYS   149      91.125  51.090  90.760  0.06 21.00           H  
ATOM   2359  HE2 LYS   149      91.951  49.022  91.888  0.11 35.00           H  
ATOM   2360  HE3 LYS   149      90.844  49.982  92.884  0.11 35.00           H  
ATOM   2361  HZ1 LYS   149      90.345  47.619  92.977  0.34  0.00           H  
ATOM   2362  HZ2 LYS   149      89.091  48.453  92.330  0.34  0.00           H  
ATOM   2363  HZ3 LYS   149      90.065  47.579  91.356  0.34  0.00           H  
ATOM   2364  N   GLN   150      86.716  52.790  92.204 -0.41 57.00           N  
ATOM   2365  CA  GLN   150      86.233  52.604  93.573 -0.00 31.00           C  
ATOM   2366  C   GLN   150      84.699  52.555  93.655  0.59 73.00           C  
ATOM   2367  O   GLN   150      84.131  51.797  94.441 -0.56 79.00           O  
ATOM   2368  CB  GLN   150      86.921  53.582  94.538 -0.00 36.00           C  
ATOM   2369  CG  GLN   150      88.432  53.308  94.686 -0.06 45.00           C  
ATOM   2370  CD  GLN   150      88.767  51.886  95.130  0.69 51.00           C  
ATOM   2371  NE2 GLN   150      88.575  51.560  96.387 -0.94  7.00           N  
ATOM   2372  OE1 GLN   150      89.214  51.050  94.358 -0.60 86.00           O  
ATOM   2373  H   GLN   150      87.219  53.636  91.972  0.27 19.00           H  
ATOM   2374  HA  GLN   150      86.548  51.608  93.881  0.08 50.00           H  
ATOM   2375  HB2 GLN   150      86.801  54.602  94.173  0.01 71.00           H  
ATOM   2376  HB3 GLN   150      86.451  53.501  95.519  0.01 71.00           H  
ATOM   2377  HG2 GLN   150      88.933  53.493  93.737  0.03 52.00           H  
ATOM   2378  HG3 GLN   150      88.840  54.010  95.416  0.03 52.00           H  
ATOM   2379 HE21 GLN   150      88.215  52.240  97.040  0.42 51.00           H  
ATOM   2380 HE22 GLN   150      88.761  50.613  96.682  0.42 51.00           H  
ATOM   2381  N   PHE   151      84.038  53.276  92.756 -0.41 57.00           N  
ATOM   2382  CA  PHE   151      82.602  53.241  92.539 -0.00 24.00           C  
ATOM   2383  C   PHE   151      82.117  51.887  92.042  0.59 73.00           C  
ATOM   2384  O   PHE   151      81.205  51.331  92.647 -0.56 79.00           O  
ATOM   2385  CB  PHE   151      82.258  54.368  91.563 -0.03 43.00           C  
ATOM   2386  CG  PHE   151      80.792  54.615  91.320  0.01 18.00           C  
ATOM   2387  CD1 PHE   151      79.893  54.683  92.402 -0.12 56.00           C  
ATOM   2388  CD2 PHE   151      80.348  54.878  90.011 -0.12 56.00           C  
ATOM   2389  CE1 PHE   151      78.559  55.040  92.170 -0.17  4.00           C  
ATOM   2390  CE2 PHE   151      79.015  55.251  89.785 -0.17  4.00           C  
ATOM   2391  CZ  PHE   151      78.132  55.345  90.874 -0.10 72.00           C  
ATOM   2392  H   PHE   151      84.571  53.869  92.136  0.27 19.00           H  
ATOM   2393  HA  PHE   151      82.114  53.442  93.491  0.09 78.00           H  
ATOM   2394  HB2 PHE   151      82.668  55.298  91.947  0.02 95.00           H  
ATOM   2395  HB3 PHE   151      82.744  54.168  90.609  0.02 95.00           H  
ATOM   2396  HD1 PHE   151      80.218  54.486  93.412  0.13 30.00           H  
ATOM   2397  HD2 PHE   151      81.038  54.836  89.181  0.13 30.00           H  
ATOM   2398  HE1 PHE   151      77.863  55.121  92.986  0.14 30.00           H  
ATOM   2399  HE2 PHE   151      78.681  55.478  88.783  0.14 30.00           H  
ATOM   2400  HZ  PHE   151      77.117  55.653  90.729  0.12 97.00           H  
ATOM   2401  N   PHE   152      82.744  51.321  91.003 -0.41 57.00           N  
ATOM   2402  CA  PHE   152      82.392  49.961  90.568 -0.00 24.00           C  
ATOM   2403  C   PHE   152      82.548  48.931  91.691  0.59 73.00           C  
ATOM   2404  O   PHE   152      81.632  48.135  91.926 -0.56 79.00           O  
ATOM   2405  CB  PHE   152      83.297  49.592  89.384 -0.03 43.00           C  
ATOM   2406  CG  PHE   152      83.011  48.276  88.672  0.01 18.00           C  
ATOM   2407  CD1 PHE   152      82.758  48.305  87.291 -0.12 56.00           C  
ATOM   2408  CD2 PHE   152      83.105  47.023  89.320 -0.12 56.00           C  
ATOM   2409  CE1 PHE   152      82.643  47.112  86.569 -0.17  4.00           C  
ATOM   2410  CE2 PHE   152      82.895  45.830  88.605 -0.17  4.00           C  
ATOM   2411  CZ  PHE   152      82.680  45.876  87.220 -0.10 72.00           C  
ATOM   2412  H   PHE   152      83.501  51.803  90.537  0.27 19.00           H  
ATOM   2413  HA  PHE   152      81.356  49.957  90.228  0.09 78.00           H  
ATOM   2414  HB2 PHE   152      83.209  50.399  88.658  0.02 95.00           H  
ATOM   2415  HB3 PHE   152      84.336  49.573  89.714  0.02 95.00           H  
ATOM   2416  HD1 PHE   152      82.721  49.247  86.768  0.13 30.00           H  
ATOM   2417  HD2 PHE   152      83.356  46.951  90.365  0.13 30.00           H  
ATOM   2418  HE1 PHE   152      82.577  47.140  85.497  0.14 30.00           H  
ATOM   2419  HE2 PHE   152      82.954  44.878  89.111  0.14 30.00           H  
ATOM   2420  HZ  PHE   152      82.571  44.972  86.646  0.12 97.00           H  
ATOM   2421  N   HIS   153      83.706  48.967  92.373 -0.41 57.00           N  
ATOM   2422  CA  HIS   153      84.020  48.099  93.511 -0.05 81.00           C  
ATOM   2423  C   HIS   153      82.823  48.081  94.502  0.59 73.00           C  
ATOM   2424  O   HIS   153      82.161  47.058  94.756 -0.56 79.00           O  
ATOM   2425  CB  HIS   153      85.359  48.483  94.187 -0.00 74.00           C  
ATOM   2426  CG  HIS   153      85.355  48.444  95.706  0.18 68.00           C  
ATOM   2427  CD2 HIS   153      85.299  49.549  96.506 -0.22  7.00           C  
ATOM   2428  ND1 HIS   153      85.241  47.305  96.515 -0.54 32.00           N  
ATOM   2429  CE1 HIS   153      85.107  47.761  97.771  0.16 35.00           C  
ATOM   2430  NE2 HIS   153      85.133  49.104  97.795 -0.27 95.00           N  
ATOM   2431  H   HIS   153      84.402  49.649  92.107  0.27 19.00           H  
ATOM   2432  HA  HIS   153      84.122  47.080  93.136  0.13 60.00           H  
ATOM   2433  HB2 HIS   153      86.139  47.814  93.822  0.03 67.00           H  
ATOM   2434  HB3 HIS   153      85.634  49.491  93.884  0.03 67.00           H  
ATOM   2435  HD2 HIS   153      85.320  50.579  96.191  0.18 62.00           H  
ATOM   2436  HE1 HIS   153      84.985  47.133  98.641  0.14 35.00           H  
ATOM   2437  HE2 HIS   153      85.023  49.686  98.617  0.33 39.00           H  
ATOM   2438  N   ALA   154      82.492  49.286  94.967 -0.41 57.00           N  
ATOM   2439  CA  ALA   154      81.442  49.512  95.935  0.03 37.00           C  
ATOM   2440  C   ALA   154      80.062  48.978  95.494  0.59 73.00           C  
ATOM   2441  O   ALA   154      79.396  48.226  96.224 -0.56 79.00           O  
ATOM   2442  CB  ALA   154      81.382  51.016  96.227 -0.18 25.00           C  
ATOM   2443  H   ALA   154      83.046  50.084  94.692  0.27 19.00           H  
ATOM   2444  HA  ALA   154      81.723  49.003  96.857  0.08 23.00           H  
ATOM   2445  HB1 ALA   154      80.645  51.202  97.008  0.06  3.00           H  
ATOM   2446  HB2 ALA   154      82.357  51.367  96.566  0.06  3.00           H  
ATOM   2447  HB3 ALA   154      81.098  51.568  95.331  0.06  3.00           H  
ATOM   2448  N   ILE   155      79.657  49.342  94.268 -0.41 57.00           N  
ATOM   2449  CA  ILE   155      78.372  48.932  93.695 -0.05 97.00           C  
ATOM   2450  C   ILE   155      78.237  47.404  93.658  0.59 73.00           C  
ATOM   2451  O   ILE   155      77.235  46.862  94.122 -0.56 79.00           O  
ATOM   2452  CB  ILE   155      78.143  49.494  92.267  0.13  3.00           C  
ATOM   2453  CG1 ILE   155      78.049  51.033  92.210 -0.04 30.00           C  
ATOM   2454  CG2 ILE   155      76.828  48.929  91.678 -0.32  4.00           C  
ATOM   2455  CD1 ILE   155      78.383  51.581  90.815 -0.06 60.00           C  
ATOM   2456  H   ILE   155      80.253  49.941  93.713  0.27 19.00           H  
ATOM   2457  HA  ILE   155      77.579  49.318  94.338  0.08 69.00           H  
ATOM   2458  HB  ILE   155      78.974  49.165  91.641  0.01 87.00           H  
ATOM   2459 HG12 ILE   155      77.048  51.364  92.484  0.02 36.00           H  
ATOM   2460 HG13 ILE   155      78.744  51.472  92.923  0.02 36.00           H  
ATOM   2461 HG21 ILE   155      76.586  49.428  90.742  0.08 82.00           H  
ATOM   2462 HG22 ILE   155      76.926  47.863  91.470  0.08 82.00           H  
ATOM   2463 HG23 ILE   155      76.006  49.087  92.378  0.08 82.00           H  
ATOM   2464 HD11 ILE   155      79.240  51.060  90.391  0.01 86.00           H  
ATOM   2465 HD12 ILE   155      77.526  51.471  90.155  0.01 86.00           H  
ATOM   2466 HD13 ILE   155      78.626  52.633  90.893  0.01 86.00           H  
ATOM   2467  N   MET   156      79.235  46.692  93.128 -0.41 57.00           N  
ATOM   2468  CA  MET   156      79.174  45.225  93.073 -0.02 37.00           C  
ATOM   2469  C   MET   156      79.374  44.551  94.443  0.59 73.00           C  
ATOM   2470  O   MET   156      79.265  43.330  94.552 -0.56 79.00           O  
ATOM   2471  CB  MET   156      80.228  44.720  92.064  0.03 42.00           C  
ATOM   2472  CG  MET   156      79.577  44.122  90.812  0.00 18.00           C  
ATOM   2473  SD  MET   156      78.446  45.225  89.913 -0.27 37.00           S  
ATOM   2474  CE  MET   156      79.609  46.503  89.358 -0.05 36.00           C  
ATOM   2475  H   MET   156      80.061  47.158  92.777  0.27 19.00           H  
ATOM   2476  HA  MET   156      78.183  44.942  92.720  0.08 80.00           H  
ATOM   2477  HB2 MET   156      80.890  45.533  91.764  0.02 41.00           H  
ATOM   2478  HB3 MET   156      80.859  43.966  92.527  0.02 41.00           H  
ATOM   2479  HG2 MET   156      80.364  43.799  90.130  0.04 40.00           H  
ATOM   2480  HG3 MET   156      79.015  43.236  91.111  0.04 40.00           H  
ATOM   2481  HE1 MET   156      79.343  46.851  88.362  0.06 84.00           H  
ATOM   2482  HE2 MET   156      79.596  47.339  90.056  0.06 84.00           H  
ATOM   2483  HE3 MET   156      80.600  46.074  89.333  0.06 84.00           H  
ATOM   2484  N   ARG   157      79.618  45.337  95.496 -0.34 79.00           N  
ATOM   2485  CA  ARG   157      79.564  44.926  96.906 -0.26 37.00           C  
ATOM   2486  C   ARG   157      78.423  45.622  97.687  0.73 41.00           C  
ATOM   2487  O   ARG   157      78.525  45.829  98.894 -0.58 94.00           O  
ATOM   2488  CB  ARG   157      80.967  45.278  97.470 -0.00  7.00           C  
ATOM   2489  CG  ARG   157      81.253  44.732  98.885  0.03 90.00           C  
ATOM   2490  CD  ARG   157      81.765  45.769  99.891  0.04 86.00           C  
ATOM   2491  NE  ARG   157      80.890  46.953  99.937 -0.52 95.00           N  
ATOM   2492  CZ  ARG   157      81.292  48.202  99.845  0.80 76.00           C  
ATOM   2493  NH1 ARG   157      82.526  48.536 100.077 -0.86 27.00           N1+
ATOM   2494  NH2 ARG   157      80.481  49.144  99.481 -0.86 27.00           N  
ATOM   2495  H   ARG   157      79.737  46.327  95.328  0.27 47.00           H  
ATOM   2496  HA  ARG   157      79.408  43.849  96.968  0.15 60.00           H  
ATOM   2497  HB2 ARG   157      81.731  44.882  96.800  0.03 27.00           H  
ATOM   2498  HB3 ARG   157      81.087  46.362  97.446  0.03 27.00           H  
ATOM   2499  HG2 ARG   157      80.344  44.290  99.274  0.02 85.00           H  
ATOM   2500  HG3 ARG   157      81.998  43.941  98.822  0.02 85.00           H  
ATOM   2501  HD2 ARG   157      81.812  45.319 100.882  0.06 87.00           H  
ATOM   2502  HD3 ARG   157      82.773  46.054  99.590  0.06 87.00           H  
ATOM   2503  HE  ARG   157      79.902  46.776  99.820  0.34 56.00           H  
ATOM   2504 HH11 ARG   157      83.184  47.845 100.394  0.44 78.00           H  
ATOM   2505 HH12 ARG   157      82.820  49.496  99.941  0.44 78.00           H  
ATOM   2506 HH21 ARG   157      79.523  48.926  99.255  0.44 78.00           H  
ATOM   2507 HH22 ARG   157      80.827  50.089  99.395  0.44 78.00           H  
ATOM   2508  N   GLN   158      77.347  46.041  97.019 -0.41 57.00           N  
ATOM   2509  CA  GLN   158      76.076  46.363  97.700 -0.00 31.00           C  
ATOM   2510  C   GLN   158      75.270  45.142  98.186  0.59 73.00           C  
ATOM   2511  O   GLN   158      75.642  43.992  97.945 -0.56 79.00           O  
ATOM   2512  CB  GLN   158      75.248  47.313  96.810 -0.00 36.00           C  
ATOM   2513  CG  GLN   158      75.686  48.779  96.993 -0.06 45.00           C  
ATOM   2514  CD  GLN   158      74.956  49.469  98.146  0.69 51.00           C  
ATOM   2515  NE2 GLN   158      74.447  50.570  97.998 -0.94  7.00           N  
ATOM   2516  OE1 GLN   158      74.877  48.858  99.312 -0.60 86.00           O  
ATOM   2517  H   GLN   158      77.319  45.931  96.016  0.27 19.00           H  
ATOM   2518  HA  GLN   158      76.323  46.920  98.603  0.08 50.00           H  
ATOM   2519  HB2 GLN   158      75.358  47.019  95.769  0.01 71.00           H  
ATOM   2520  HB3 GLN   158      74.184  47.247  97.044  0.01 71.00           H  
ATOM   2521  HG2 GLN   158      76.764  48.844  97.144  0.03 52.00           H  
ATOM   2522  HG3 GLN   158      75.456  49.308  96.067  0.03 52.00           H  
ATOM   2523 HE21 GLN   158      73.920  50.960  98.765  0.42 51.00           H  
ATOM   2524 HE22 GLN   158      74.506  51.040  97.109  0.42 51.00           H  
ATOM   2525  N   GLU   159      74.127  45.390  98.839 -0.51 63.00           N  
ATOM   2526  CA  GLU   159      73.101  44.362  99.033  0.03 97.00           C  
ATOM   2527  C   GLU   159      72.008  44.428  97.940  0.53 66.00           C  
ATOM   2528  O   GLU   159      71.570  45.474  97.428 -0.58 19.00           O  
ATOM   2529  CB  GLU   159      72.429  44.403 100.420  0.05 60.00           C  
ATOM   2530  CG  GLU   159      71.942  45.778 100.907  0.01 36.00           C  
ATOM   2531  CD  GLU   159      73.081  46.609 101.506  0.80 54.00           C  
ATOM   2532  OE1 GLU   159      73.135  47.835 101.258 -0.81 88.00           O  
ATOM   2533  OE2 GLU   159      73.916  45.997 102.212 -0.81 88.00           O1-
ATOM   2534  H   GLU   159      73.883  46.346  99.058  0.29 36.00           H  
ATOM   2535  HA  GLU   159      73.571  43.380  98.961  0.11  5.00           H  
ATOM   2536  HB2 GLU   159      71.565  43.737 100.393 -0.01 73.00           H  
ATOM   2537  HB3 GLU   159      73.111  43.973 101.151 -0.01 73.00           H  
ATOM   2538  HG2 GLU   159      71.465  46.313 100.086 -0.04 25.00           H  
ATOM   2539  HG3 GLU   159      71.196  45.624 101.687 -0.04 25.00           H  
ATOM   2540  N   ILE   160      71.490  43.237  97.635 -0.41 57.00           N  
ATOM   2541  CA  ILE   160      70.390  43.021  96.695 -0.05 97.00           C  
ATOM   2542  C   ILE   160      69.151  43.857  97.058  0.59 73.00           C  
ATOM   2543  O   ILE   160      68.471  44.356  96.170 -0.56 79.00           O  
ATOM   2544  CB  ILE   160      70.059  41.509  96.563  0.13  3.00           C  
ATOM   2545  CG1 ILE   160      71.224  40.631  96.038 -0.04 30.00           C  
ATOM   2546  CG2 ILE   160      68.887  41.276  95.593 -0.32  4.00           C  
ATOM   2547  CD1 ILE   160      72.410  40.437  96.995 -0.06 60.00           C  
ATOM   2548  H   ILE   160      71.868  42.419  98.092  0.27 19.00           H  
ATOM   2549  HA  ILE   160      70.716  43.370  95.715  0.08 69.00           H  
ATOM   2550  HB  ILE   160      69.753  41.138  97.539  0.01 87.00           H  
ATOM   2551 HG12 ILE   160      70.834  39.637  95.829  0.02 36.00           H  
ATOM   2552 HG13 ILE   160      71.589  41.027  95.091  0.02 36.00           H  
ATOM   2553 HG21 ILE   160      68.670  40.211  95.504  0.08 82.00           H  
ATOM   2554 HG22 ILE   160      67.988  41.762  95.966  0.08 82.00           H  
ATOM   2555 HG23 ILE   160      69.130  41.682  94.611  0.08 82.00           H  
ATOM   2556 HD11 ILE   160      72.964  39.542  96.715  0.01 86.00           H  
ATOM   2557 HD12 ILE   160      73.088  41.288  96.941  0.01 86.00           H  
ATOM   2558 HD13 ILE   160      72.053  40.320  98.018  0.01 86.00           H  
ATOM   2559  N   GLY   161      68.906  44.095  98.349 -0.41 57.00           N  
ATOM   2560  CA  GLY   161      67.861  45.019  98.807 -0.02 52.00           C  
ATOM   2561  C   GLY   161      68.027  46.462  98.310  0.59 73.00           C  
ATOM   2562  O   GLY   161      67.048  47.104  97.918 -0.56 79.00           O  
ATOM   2563  H   GLY   161      69.505  43.677  99.045  0.27 19.00           H  
ATOM   2564  HA2 GLY   161      66.886  44.650  98.494  0.06 98.00           H  
ATOM   2565  HA3 GLY   161      67.882  45.035  99.896  0.06 98.00           H  
ATOM   2566  N   TRP   162      69.271  46.958  98.283 -0.41 57.00           N  
ATOM   2567  CA  TRP   162      69.569  48.262  97.697 -0.02 75.00           C  
ATOM   2568  C   TRP   162      69.166  48.307  96.228  0.59 73.00           C  
ATOM   2569  O   TRP   162      68.440  49.220  95.816 -0.56 79.00           O  
ATOM   2570  CB  TRP   162      71.037  48.652  97.915 -0.00 50.00           C  
ATOM   2571  CG  TRP   162      71.228  50.124  97.773 -0.14 15.00           C  
ATOM   2572  CD1 TRP   162      71.241  50.788  96.597 -0.16 38.00           C  
ATOM   2573  CD2 TRP   162      71.219  51.149  98.813  0.12 43.00           C  
ATOM   2574  CE2 TRP   162      71.182  52.427  98.178  0.13 80.00           C  
ATOM   2575  CE3 TRP   162      71.153  51.131 100.225 -0.23 87.00           C  
ATOM   2576  NE1 TRP   162      71.214  52.145  96.830 -0.34 18.00           N  
ATOM   2577  CZ2 TRP   162      71.056  53.620  98.904 -0.26  1.00           C  
ATOM   2578  CZ3 TRP   162      71.012  52.324 100.963 -0.19 72.00           C  
ATOM   2579  CH2 TRP   162      70.949  53.565 100.304 -0.11 34.00           C  
ATOM   2580  H   TRP   162      70.047  46.387  98.587  0.27 19.00           H  
ATOM   2581  HA  TRP   162      68.967  48.994  98.234  0.11 23.00           H  
ATOM   2582  HB2 TRP   162      71.341  48.369  98.923  0.03 39.00           H  
ATOM   2583  HB3 TRP   162      71.681  48.132  97.205  0.03 39.00           H  
ATOM   2584  HD1 TRP   162      71.190  50.326  95.620  0.20 62.00           H  
ATOM   2585  HE1 TRP   162      71.108  52.818  96.083  0.34 12.00           H  
ATOM   2586  HE3 TRP   162      71.176  50.182 100.742  0.17  0.00           H  
ATOM   2587  HZ2 TRP   162      71.001  54.565  98.391  0.15 72.00           H  
ATOM   2588  HZ3 TRP   162      70.939  52.281 102.040  0.14 47.00           H  
ATOM   2589  HH2 TRP   162      70.819  54.474 100.872  0.14 17.00           H  
ATOM   2590  N   PHE   163      69.541  47.265  95.472 -0.41 57.00           N  
ATOM   2591  CA  PHE   163      69.007  47.150  94.101 -0.00 24.00           C  
ATOM   2592  C   PHE   163      67.478  47.183  94.067  0.59 73.00           C  
ATOM   2593  O   PHE   163      66.954  47.940  93.266 -0.56 79.00           O  
ATOM   2594  CB  PHE   163      69.549  45.894  93.407 -0.03 43.00           C  
ATOM   2595  CG  PHE   163      70.940  46.082  92.847  0.01 18.00           C  
ATOM   2596  CD1 PHE   163      72.051  46.193  93.705 -0.12 56.00           C  
ATOM   2597  CD2 PHE   163      71.115  46.169  91.456 -0.12 56.00           C  
ATOM   2598  CE1 PHE   163      73.334  46.399  93.170 -0.17  4.00           C  
ATOM   2599  CE2 PHE   163      72.399  46.362  90.924 -0.17  4.00           C  
ATOM   2600  CZ  PHE   163      73.509  46.485  91.779 -0.10 72.00           C  
ATOM   2601  H   PHE   163      70.095  46.513  95.859  0.27 19.00           H  
ATOM   2602  HA  PHE   163      69.350  48.016  93.533  0.09 78.00           H  
ATOM   2603  HB2 PHE   163      69.559  45.050  94.090  0.02 95.00           H  
ATOM   2604  HB3 PHE   163      68.877  45.636  92.587  0.02 95.00           H  
ATOM   2605  HD1 PHE   163      71.927  46.118  94.775  0.13 30.00           H  
ATOM   2606  HD2 PHE   163      70.269  46.085  90.790  0.13 30.00           H  
ATOM   2607  HE1 PHE   163      74.189  46.472  93.825  0.14 30.00           H  
ATOM   2608  HE2 PHE   163      72.525  46.418  89.855  0.14 30.00           H  
ATOM   2609  HZ  PHE   163      74.499  46.626  91.371  0.12 97.00           H  
ATOM   2610  N   ASP   164      66.758  46.498  94.964 -0.51 63.00           N  
ATOM   2611  CA  ASP   164      65.287  46.525  94.989  0.03 81.00           C  
ATOM   2612  C   ASP   164      64.652  47.871  95.400  0.53 66.00           C  
ATOM   2613  O   ASP   164      63.434  48.029  95.268 -0.58 19.00           O  
ATOM   2614  CB  ASP   164      64.742  45.459  95.969 -0.03  3.00           C  
ATOM   2615  CG  ASP   164      65.198  44.016  95.738  0.79 94.00           C  
ATOM   2616  OD1 ASP   164      64.980  43.451  94.644 -0.80 14.00           O  
ATOM   2617  OD2 ASP   164      65.706  43.396  96.696 -0.80 14.00           O1-
ATOM   2618  H   ASP   164      67.232  45.915  95.641  0.29 36.00           H  
ATOM   2619  HA  ASP   164      64.928  46.270  93.991  0.08 80.00           H  
ATOM   2620  HB2 ASP   164      65.007  45.747  96.987 -0.01 22.00           H  
ATOM   2621  HB3 ASP   164      63.652  45.463  95.913 -0.01 22.00           H  
ATOM   2622  N   VAL   165      65.429  48.847  95.894 -0.41 57.00           N  
ATOM   2623  CA  VAL   165      64.919  50.235  96.077 -0.08 75.00           C  
ATOM   2624  C   VAL   165      65.483  51.247  95.083  0.59 73.00           C  
ATOM   2625  O   VAL   165      64.999  52.380  95.044 -0.56 79.00           O  
ATOM   2626  CB  VAL   165      65.054  50.721  97.532  0.29 85.00           C  
ATOM   2627  CG1 VAL   165      64.245  49.835  98.492 -0.31 92.00           C  
ATOM   2628  CG2 VAL   165      66.505  50.781  98.017 -0.31 92.00           C  
ATOM   2629  H   VAL   165      66.417  48.679  96.028  0.27 19.00           H  
ATOM   2630  HA  VAL   165      63.849  50.237  95.878  0.09 69.00           H  
ATOM   2631  HB  VAL   165      64.637  51.728  97.594 -0.02 97.00           H  
ATOM   2632 HG11 VAL   165      64.287  50.248  99.500  0.07 91.00           H  
ATOM   2633 HG12 VAL   165      63.204  49.800  98.170  0.07 91.00           H  
ATOM   2634 HG13 VAL   165      64.647  48.821  98.508  0.07 91.00           H  
ATOM   2635 HG21 VAL   165      66.543  51.225  99.011  0.07 91.00           H  
ATOM   2636 HG22 VAL   165      66.921  49.777  98.064  0.07 91.00           H  
ATOM   2637 HG23 VAL   165      67.105  51.390  97.340  0.07 91.00           H  
ATOM   2638  N   HIS   166      66.397  50.812  94.211 -0.41 57.00           N  
ATOM   2639  CA  HIS   166      66.756  51.528  92.985 -0.05 81.00           C  
ATOM   2640  C   HIS   166      66.563  50.674  91.716  0.59 73.00           C  
ATOM   2641  O   HIS   166      67.306  50.870  90.752 -0.56 79.00           O  
ATOM   2642  CB  HIS   166      68.148  52.194  93.142 -0.00 74.00           C  
ATOM   2643  CG  HIS   166      68.211  53.298  94.185  0.18 68.00           C  
ATOM   2644  CD2 HIS   166      67.222  54.206  94.429 -0.22  7.00           C  
ATOM   2645  ND1 HIS   166      69.233  53.506  95.124 -0.54 32.00           N  
ATOM   2646  CE1 HIS   166      68.774  54.449  95.961  0.16 35.00           C  
ATOM   2647  NE2 HIS   166      67.581  54.905  95.554 -0.27 95.00           N  
ATOM   2648  H   HIS   166      66.755  49.871  94.311  0.27 19.00           H  
ATOM   2649  HA  HIS   166      66.038  52.336  92.852  0.13 60.00           H  
ATOM   2650  HB2 HIS   166      68.885  51.427  93.381  0.03 67.00           H  
ATOM   2651  HB3 HIS   166      68.427  52.650  92.193  0.03 67.00           H  
ATOM   2652  HD2 HIS   166      66.291  54.303  93.892  0.18 62.00           H  
ATOM   2653  HE1 HIS   166      69.307  54.818  96.824  0.14 35.00           H  
ATOM   2654  HE2 HIS   166      67.021  55.607  96.017  0.33 39.00           H  
ATOM   2655  N   ASP   167      65.553  49.782  91.679 -0.51 63.00           N  
ATOM   2656  CA  ASP   167      65.347  48.857  90.547  0.03 81.00           C  
ATOM   2657  C   ASP   167      64.749  49.476  89.283  0.53 66.00           C  
ATOM   2658  O   ASP   167      63.599  49.251  88.903 -0.58 19.00           O  
ATOM   2659  CB  ASP   167      64.902  47.412  90.872 -0.03  3.00           C  
ATOM   2660  CG  ASP   167      65.811  46.382  90.146  0.79 94.00           C  
ATOM   2661  OD1 ASP   167      66.288  46.686  89.025 -0.80 14.00           O  
ATOM   2662  OD2 ASP   167      66.078  45.288  90.704 -0.80 14.00           O1-
ATOM   2663  H   ASP   167      64.967  49.663  92.492  0.29 36.00           H  
ATOM   2664  HA  ASP   167      66.381  48.675  90.254  0.08 80.00           H  
ATOM   2665  HB2 ASP   167      64.954  47.242  91.945 -0.01 22.00           H  
ATOM   2666  HB3 ASP   167      63.866  47.260  90.570 -0.01 22.00           H  
ATOM   2667  N   VAL   168      65.552  50.340  88.657 -0.41 57.00           N  
ATOM   2668  CA  VAL   168      65.129  51.232  87.575 -0.08 75.00           C  
ATOM   2669  C   VAL   168      65.823  51.000  86.235  0.59 73.00           C  
ATOM   2670  O   VAL   168      65.500  51.692  85.273 -0.56 79.00           O  
ATOM   2671  CB  VAL   168      65.083  52.714  88.005  0.29 85.00           C  
ATOM   2672  CG1 VAL   168      64.233  52.912  89.269 -0.31 92.00           C  
ATOM   2673  CG2 VAL   168      66.462  53.325  88.254 -0.31 92.00           C  
ATOM   2674  H   VAL   168      66.479  50.482  89.033  0.27 19.00           H  
ATOM   2675  HA  VAL   168      64.090  50.983  87.358  0.09 69.00           H  
ATOM   2676  HB  VAL   168      64.610  53.281  87.203 -0.02 97.00           H  
ATOM   2677 HG11 VAL   168      64.115  53.977  89.470  0.07 91.00           H  
ATOM   2678 HG12 VAL   168      63.246  52.472  89.122  0.07 91.00           H  
ATOM   2679 HG13 VAL   168      64.709  52.443  90.131  0.07 91.00           H  
ATOM   2680 HG21 VAL   168      66.359  54.388  88.475  0.07 91.00           H  
ATOM   2681 HG22 VAL   168      66.939  52.836  89.100  0.07 91.00           H  
ATOM   2682 HG23 VAL   168      67.081  53.215  87.366  0.07 91.00           H  
ATOM   2683  N   GLY   169      66.749  50.039  86.141 -0.41 57.00           N  
ATOM   2684  CA  GLY   169      67.525  49.711  84.934 -0.02 52.00           C  
ATOM   2685  C   GLY   169      68.527  50.822  84.503  0.59 73.00           C  
ATOM   2686  O   GLY   169      69.766  50.738  84.618 -0.56 79.00           O  
ATOM   2687  H   GLY   169      66.940  49.487  86.966  0.27 19.00           H  
ATOM   2688  HA2 GLY   169      68.085  48.794  85.115  0.06 98.00           H  
ATOM   2689  HA3 GLY   169      66.833  49.527  84.112  0.06 98.00           H  
ATOM   2690  N   GLU   170      67.962  51.964  84.113 -0.51 63.00           N  
ATOM   2691  CA  GLU   170      68.663  53.216  83.824  0.03 97.00           C  
ATOM   2692  C   GLU   170      69.443  53.818  85.018  0.53 66.00           C  
ATOM   2693  O   GLU   170      70.025  54.897  84.932 -0.58 19.00           O  
ATOM   2694  CB  GLU   170      67.690  54.246  83.195  0.05 60.00           C  
ATOM   2695  CG  GLU   170      67.945  54.539  81.699  0.01 36.00           C  
ATOM   2696  CD  GLU   170      68.387  55.991  81.446  0.80 54.00           C  
ATOM   2697  OE1 GLU   170      69.606  56.265  81.311 -0.81 88.00           O  
ATOM   2698  OE2 GLU   170      67.520  56.889  81.423 -0.81 88.00           O1-
ATOM   2699  H   GLU   170      66.953  51.997  84.065  0.29 36.00           H  
ATOM   2700  HA  GLU   170      69.413  52.954  83.083  0.11  5.00           H  
ATOM   2701  HB2 GLU   170      66.664  53.890  83.306 -0.01 73.00           H  
ATOM   2702  HB3 GLU   170      67.747  55.193  83.732 -0.01 73.00           H  
ATOM   2703  HG2 GLU   170      68.685  53.853  81.286 -0.04 25.00           H  
ATOM   2704  HG3 GLU   170      67.016  54.366  81.153 -0.04 25.00           H  
ATOM   2705  N   LEU   171      69.501  53.102  86.145 -0.41 57.00           N  
ATOM   2706  CA  LEU   171      70.407  53.367  87.255 -0.05 18.00           C  
ATOM   2707  C   LEU   171      71.871  53.336  86.834  0.59 73.00           C  
ATOM   2708  O   LEU   171      72.600  54.289  87.073 -0.56 79.00           O  
ATOM   2709  CB  LEU   171      70.144  52.318  88.351 -0.11  2.00           C  
ATOM   2710  CG  LEU   171      71.050  52.478  89.585  0.35 31.00           C  
ATOM   2711  CD1 LEU   171      70.747  53.764  90.357 -0.41 21.00           C  
ATOM   2712  CD2 LEU   171      70.851  51.280  90.504 -0.41 21.00           C  
ATOM   2713  H   LEU   171      68.989  52.232  86.178  0.27 19.00           H  
ATOM   2714  HA  LEU   171      70.176  54.356  87.651  0.09 22.00           H  
ATOM   2715  HB2 LEU   171      69.105  52.375  88.668  0.04 57.00           H  
ATOM   2716  HB3 LEU   171      70.302  51.325  87.925  0.04 57.00           H  
ATOM   2717  HG  LEU   171      72.098  52.479  89.286 -0.03 61.00           H  
ATOM   2718 HD11 LEU   171      71.266  53.761  91.315  0.10  0.00           H  
ATOM   2719 HD12 LEU   171      71.079  54.629  89.782  0.10  0.00           H  
ATOM   2720 HD13 LEU   171      69.676  53.849  90.539  0.10  0.00           H  
ATOM   2721 HD21 LEU   171      71.509  51.359  91.369  0.10  0.00           H  
ATOM   2722 HD22 LEU   171      69.820  51.234  90.844  0.10  0.00           H  
ATOM   2723 HD23 LEU   171      71.088  50.357  89.972  0.10  0.00           H  
ATOM   2724  N   ASN   172      72.325  52.230  86.242 -0.41 57.00           N  
ATOM   2725  CA  ASN   172      73.743  52.059  85.913  0.01 43.00           C  
ATOM   2726  C   ASN   172      74.192  53.066  84.840  0.59 73.00           C  
ATOM   2727  O   ASN   172      75.294  53.639  84.920 -0.56 79.00           O  
ATOM   2728  CB  ASN   172      73.976  50.577  85.568 -0.20 41.00           C  
ATOM   2729  CG  ASN   172      73.449  50.123  84.220  0.71 30.00           C  
ATOM   2730  ND2 ASN   172      72.577  49.146  84.158 -0.91 91.00           N  
ATOM   2731  OD1 ASN   172      73.878  50.623  83.199 -0.59 31.00           O  
ATOM   2732  H   ASN   172      71.686  51.475  86.038  0.27 19.00           H  
ATOM   2733  HA  ASN   172      74.316  52.269  86.818  0.10 48.00           H  
ATOM   2734  HB2 ASN   172      75.047  50.388  85.577  0.07 97.00           H  
ATOM   2735  HB3 ASN   172      73.520  49.965  86.341  0.07 97.00           H  
ATOM   2736 HD21 ASN   172      72.216  48.722  84.998  0.41 96.00           H  
ATOM   2737 HD22 ASN   172      72.297  48.800  83.249  0.41 96.00           H  
ATOM   2738  N   THR   173      73.301  53.345  83.879 -0.41 57.00           N  
ATOM   2739  CA  THR   173      73.606  54.333  82.836 -0.03 89.00           C  
ATOM   2740  C   THR   173      73.631  55.746  83.409  0.59 73.00           C  
ATOM   2741  O   THR   173      74.601  56.463  83.159 -0.56 79.00           O  
ATOM   2742  CB  THR   173      72.584  54.264  81.691  0.36 54.00           C  
ATOM   2743  CG2 THR   173      72.721  52.991  80.856 -0.24 38.00           C  
ATOM   2744  OG1 THR   173      71.287  54.267  82.224 -0.67 61.00           O  
ATOM   2745  H   THR   173      72.407  52.874  83.852  0.27 19.00           H  
ATOM   2746  HA  THR   173      74.592  54.115  82.422  0.10  7.00           H  
ATOM   2747  HB  THR   173      72.712  55.126  81.036  0.00 43.00           H  
ATOM   2748  HG1 THR   173      70.854  55.098  81.996  0.41  2.00           H  
ATOM   2749 HG21 THR   173      72.034  53.035  80.011  0.06 42.00           H  
ATOM   2750 HG22 THR   173      73.741  52.906  80.479  0.06 42.00           H  
ATOM   2751 HG23 THR   173      72.485  52.113  81.459  0.06 42.00           H  
ATOM   2752  N   ARG   174      72.643  56.142  84.232 -0.34 79.00           N  
ATOM   2753  CA  ARG   174      72.637  57.460  84.888 -0.26 37.00           C  
ATOM   2754  C   ARG   174      73.847  57.685  85.793  0.73 41.00           C  
ATOM   2755  O   ARG   174      74.410  58.773  85.808 -0.58 94.00           O  
ATOM   2756  CB  ARG   174      71.322  57.720  85.653 -0.00  7.00           C  
ATOM   2757  CG  ARG   174      71.129  59.203  86.056  0.03 90.00           C  
ATOM   2758  CD  ARG   174      70.448  60.122  85.017  0.04 86.00           C  
ATOM   2759  NE  ARG   174      70.931  59.925  83.636 -0.52 95.00           N  
ATOM   2760  CZ  ARG   174      70.381  59.126  82.738  0.80 76.00           C  
ATOM   2761  NH1 ARG   174      69.185  58.646  82.883 -0.86 27.00           N1+
ATOM   2762  NH2 ARG   174      71.040  58.736  81.689 -0.86 27.00           N  
ATOM   2763  H   ARG   174      71.872  55.514  84.419  0.27 47.00           H  
ATOM   2764  HA  ARG   174      72.709  58.192  84.088  0.15 60.00           H  
ATOM   2765  HB2 ARG   174      70.470  57.413  85.050  0.03 27.00           H  
ATOM   2766  HB3 ARG   174      71.324  57.108  86.557  0.03 27.00           H  
ATOM   2767  HG2 ARG   174      70.508  59.227  86.952  0.02 85.00           H  
ATOM   2768  HG3 ARG   174      72.084  59.646  86.329  0.02 85.00           H  
ATOM   2769  HD2 ARG   174      69.372  59.952  85.058  0.06 87.00           H  
ATOM   2770  HD3 ARG   174      70.623  61.157  85.307  0.06 87.00           H  
ATOM   2771  HE  ARG   174      71.844  60.304  83.422  0.34 56.00           H  
ATOM   2772 HH11 ARG   174      68.623  58.902  83.677  0.44 78.00           H  
ATOM   2773 HH12 ARG   174      68.821  57.992  82.200  0.44 78.00           H  
ATOM   2774 HH21 ARG   174      70.611  58.070  81.057  0.44 78.00           H  
ATOM   2775 HH22 ARG   174      71.993  59.034  81.554  0.44 78.00           H  
ATOM   2776  N   LEU   175      74.293  56.648  86.492 -0.41 57.00           N  
ATOM   2777  CA  LEU   175      75.455  56.718  87.367 -0.05 18.00           C  
ATOM   2778  C   LEU   175      76.777  56.864  86.596  0.59 73.00           C  
ATOM   2779  O   LEU   175      77.657  57.615  87.023 -0.56 79.00           O  
ATOM   2780  CB  LEU   175      75.426  55.508  88.308 -0.11  2.00           C  
ATOM   2781  CG  LEU   175      74.332  55.587  89.397  0.35 31.00           C  
ATOM   2782  CD1 LEU   175      74.382  54.321  90.252 -0.41 21.00           C  
ATOM   2783  CD2 LEU   175      74.415  56.807  90.317 -0.41 21.00           C  
ATOM   2784  H   LEU   175      73.796  55.770  86.435  0.27 19.00           H  
ATOM   2785  HA  LEU   175      75.366  57.621  87.968  0.09 22.00           H  
ATOM   2786  HB2 LEU   175      75.285  54.604  87.713  0.04 57.00           H  
ATOM   2787  HB3 LEU   175      76.396  55.425  88.779  0.04 57.00           H  
ATOM   2788  HG  LEU   175      73.357  55.629  88.921 -0.03 61.00           H  
ATOM   2789 HD11 LEU   175      73.471  54.236  90.830  0.10  0.00           H  
ATOM   2790 HD12 LEU   175      74.475  53.445  89.618  0.10  0.00           H  
ATOM   2791 HD13 LEU   175      75.224  54.355  90.936  0.10  0.00           H  
ATOM   2792 HD21 LEU   175      73.666  56.713  91.104  0.10  0.00           H  
ATOM   2793 HD22 LEU   175      75.396  56.894  90.775  0.10  0.00           H  
ATOM   2794 HD23 LEU   175      74.197  57.716  89.759  0.10  0.00           H  
ATOM   2795  N   THR   176      76.905  56.243  85.418 -0.41 57.00           N  
ATOM   2796  CA  THR   176      78.078  56.493  84.547 -0.03 89.00           C  
ATOM   2797  C   THR   176      78.097  57.883  83.881  0.59 73.00           C  
ATOM   2798  O   THR   176      79.149  58.530  83.710 -0.56 79.00           O  
ATOM   2799  CB  THR   176      78.167  55.419  83.453  0.36 54.00           C  
ATOM   2800  CG2 THR   176      79.361  55.604  82.513 -0.24 38.00           C  
ATOM   2801  OG1 THR   176      78.369  54.166  84.056 -0.67 61.00           O  
ATOM   2802  H   THR   176      76.164  55.645  85.076  0.27 19.00           H  
ATOM   2803  HA  THR   176      78.977  56.412  85.159  0.10  7.00           H  
ATOM   2804  HB  THR   176      77.244  55.399  82.871  0.00 43.00           H  
ATOM   2805  HG1 THR   176      77.562  53.919  84.517  0.41  2.00           H  
ATOM   2806 HG21 THR   176      79.479  54.720  81.885  0.06 42.00           H  
ATOM   2807 HG22 THR   176      79.196  56.463  81.861  0.06 42.00           H  
ATOM   2808 HG23 THR   176      80.263  55.758  83.099  0.06 42.00           H  
ATOM   2809  N   ASP   177      76.910  58.338  83.493 -0.51 63.00           N  
ATOM   2810  CA  ASP   177      76.646  59.690  83.006  0.03 81.00           C  
ATOM   2811  C   ASP   177      77.074  60.740  84.052  0.53 66.00           C  
ATOM   2812  O   ASP   177      77.875  61.630  83.765 -0.58 19.00           O  
ATOM   2813  CB  ASP   177      75.167  59.701  82.575 -0.03  3.00           C  
ATOM   2814  CG  ASP   177      74.544  61.078  82.449  0.79 94.00           C  
ATOM   2815  OD1 ASP   177      75.231  62.017  82.006 -0.80 14.00           O  
ATOM   2816  OD2 ASP   177      73.396  61.237  82.929 -0.80 14.00           O1-
ATOM   2817  H   ASP   177      76.102  57.746  83.632  0.29 36.00           H  
ATOM   2818  HA  ASP   177      77.249  59.861  82.113  0.08 80.00           H  
ATOM   2819  HB2 ASP   177      75.076  59.183  81.619 -0.01 22.00           H  
ATOM   2820  HB3 ASP   177      74.580  59.144  83.301 -0.01 22.00           H  
ATOM   2821  N   ASP   178      76.662  60.578  85.308 -0.51 63.00           N  
ATOM   2822  CA  ASP   178      77.102  61.399  86.435  0.03 81.00           C  
ATOM   2823  C   ASP   178      78.607  61.331  86.738  0.53 66.00           C  
ATOM   2824  O   ASP   178      79.214  62.376  86.982 -0.58 19.00           O  
ATOM   2825  CB  ASP   178      76.243  61.052  87.667 -0.03  3.00           C  
ATOM   2826  CG  ASP   178      74.808  61.589  87.559  0.79 94.00           C  
ATOM   2827  OD1 ASP   178      74.612  62.732  87.069 -0.80 14.00           O  
ATOM   2828  OD2 ASP   178      73.854  60.953  88.058 -0.80 14.00           O1-
ATOM   2829  H   ASP   178      76.023  59.822  85.512  0.29 36.00           H  
ATOM   2830  HA  ASP   178      76.896  62.437  86.174  0.08 80.00           H  
ATOM   2831  HB2 ASP   178      76.223  59.970  87.809 -0.01 22.00           H  
ATOM   2832  HB3 ASP   178      76.700  61.494  88.553 -0.01 22.00           H  
ATOM   2833  N   VAL   179      79.245  60.159  86.619 -0.41 57.00           N  
ATOM   2834  CA  VAL   179      80.723  60.053  86.635 -0.08 75.00           C  
ATOM   2835  C   VAL   179      81.395  61.001  85.615  0.59 73.00           C  
ATOM   2836  O   VAL   179      82.373  61.723  85.894 -0.56 79.00           O  
ATOM   2837  CB  VAL   179      81.156  58.590  86.450  0.29 85.00           C  
ATOM   2838  CG1 VAL   179      82.612  58.436  86.025 -0.31 92.00           C  
ATOM   2839  CG2 VAL   179      80.989  57.794  87.750 -0.31 92.00           C  
ATOM   2840  H   VAL   179      78.711  59.324  86.421  0.27 19.00           H  
ATOM   2841  HA  VAL   179      81.065  60.363  87.622  0.09 69.00           H  
ATOM   2842  HB  VAL   179      80.543  58.123  85.686 -0.02 97.00           H  
ATOM   2843 HG11 VAL   179      82.799  57.379  85.898  0.07 91.00           H  
ATOM   2844 HG12 VAL   179      82.796  58.926  85.070  0.07 91.00           H  
ATOM   2845 HG13 VAL   179      83.277  58.852  86.783  0.07 91.00           H  
ATOM   2846 HG21 VAL   179      81.244  56.748  87.580  0.07 91.00           H  
ATOM   2847 HG22 VAL   179      81.635  58.200  88.529  0.07 91.00           H  
ATOM   2848 HG23 VAL   179      79.958  57.845  88.088  0.07 91.00           H  
ATOM   2849  N   SER   180      80.848  61.015  84.401 -0.41 57.00           N  
ATOM   2850  CA  SER   180      81.379  61.913  83.371 -0.02 49.00           C  
ATOM   2851  C   SER   180      81.152  63.391  83.716  0.59 73.00           C  
ATOM   2852  O   SER   180      82.085  64.185  83.578 -0.56 79.00           O  
ATOM   2853  CB  SER   180      80.791  61.548  82.003  0.21 17.00           C  
ATOM   2854  OG  SER   180      80.939  60.148  81.792 -0.65 46.00           O  
ATOM   2855  H   SER   180      80.039  60.445  84.194  0.27 19.00           H  
ATOM   2856  HA  SER   180      82.456  61.754  83.307  0.08 43.00           H  
ATOM   2857  HB2 SER   180      79.734  61.810  81.965  0.03 52.00           H  
ATOM   2858  HB3 SER   180      81.323  62.095  81.224  0.03 52.00           H  
ATOM   2859  HG  SER   180      80.285  59.700  82.338  0.42 75.00           H  
ATOM   2860  N   LYS   181      79.977  63.762  84.248 -0.34 79.00           N  
ATOM   2861  CA  LYS   181      79.734  65.141  84.711 -0.24  0.00           C  
ATOM   2862  C   LYS   181      80.748  65.612  85.761  0.73 41.00           C  
ATOM   2863  O   LYS   181      81.271  66.728  85.643 -0.58 94.00           O  
ATOM   2864  CB  LYS   181      78.318  65.317  85.285 -0.00 94.00           C  
ATOM   2865  CG  LYS   181      77.191  65.072  84.276  0.01 87.00           C  
ATOM   2866  CD  LYS   181      75.834  65.399  84.918 -0.04 79.00           C  
ATOM   2867  CE  LYS   181      74.662  64.804  84.131 -0.01 43.00           C  
ATOM   2868  NZ  LYS   181      74.615  63.336  84.296 -0.38 54.00           N1+
ATOM   2869  H   LYS   181      79.246  63.075  84.377  0.27 47.00           H  
ATOM   2870  HA  LYS   181      79.830  65.802  83.849  0.14 26.00           H  
ATOM   2871  HB2 LYS   181      78.187  64.643  86.131  0.03 62.00           H  
ATOM   2872  HB3 LYS   181      78.229  66.340  85.655  0.03 62.00           H  
ATOM   2873  HG2 LYS   181      77.336  65.701  83.397  0.01  3.00           H  
ATOM   2874  HG3 LYS   181      77.211  64.032  83.967  0.01  3.00           H  
ATOM   2875  HD2 LYS   181      75.799  65.005  85.934  0.06 21.00           H  
ATOM   2876  HD3 LYS   181      75.720  66.483  84.966  0.06 21.00           H  
ATOM   2877  HE2 LYS   181      73.731  65.231  84.508  0.11 35.00           H  
ATOM   2878  HE3 LYS   181      74.766  65.053  83.074  0.11 35.00           H  
ATOM   2879  HZ1 LYS   181      73.829  62.951  83.790  0.34  0.00           H  
ATOM   2880  HZ2 LYS   181      75.454  62.921  83.913  0.34  0.00           H  
ATOM   2881  HZ3 LYS   181      74.535  63.094  85.273  0.34  0.00           H  
ATOM   2882  N   ILE   182      81.060  64.770  86.759 -0.41 57.00           N  
ATOM   2883  CA  ILE   182      82.087  65.136  87.748 -0.05 97.00           C  
ATOM   2884  C   ILE   182      83.454  65.382  87.098  0.59 73.00           C  
ATOM   2885  O   ILE   182      84.079  66.412  87.394 -0.56 79.00           O  
ATOM   2886  CB  ILE   182      82.131  64.256  89.028  0.13  3.00           C  
ATOM   2887  CG1 ILE   182      83.209  64.779  90.014 -0.04 30.00           C  
ATOM   2888  CG2 ILE   182      82.295  62.758  88.749 -0.32  4.00           C  
ATOM   2889  CD1 ILE   182      83.388  63.972  91.308 -0.06 60.00           C  
ATOM   2890  H   ILE   182      80.618  63.863  86.821  0.27 19.00           H  
ATOM   2891  HA  ILE   182      81.778  66.106  88.115  0.08 69.00           H  
ATOM   2892  HB  ILE   182      81.164  64.370  89.522  0.01 87.00           H  
ATOM   2893 HG12 ILE   182      84.182  64.800  89.526  0.02 36.00           H  
ATOM   2894 HG13 ILE   182      82.956  65.803  90.288  0.02 36.00           H  
ATOM   2895 HG21 ILE   182      82.254  62.185  89.673  0.08 82.00           H  
ATOM   2896 HG22 ILE   182      81.467  62.430  88.134  0.08 82.00           H  
ATOM   2897 HG23 ILE   182      83.238  62.566  88.245  0.08 82.00           H  
ATOM   2898 HD11 ILE   182      84.052  64.512  91.982  0.01 86.00           H  
ATOM   2899 HD12 ILE   182      82.429  63.820  91.795  0.01 86.00           H  
ATOM   2900 HD13 ILE   182      83.837  63.006  91.087  0.01 86.00           H  
ATOM   2901  N   ASN   183      83.875  64.541  86.138 -0.41 57.00           N  
ATOM   2902  CA  ASN   183      85.091  64.883  85.368  0.01 43.00           C  
ATOM   2903  C   ASN   183      85.039  66.250  84.690  0.59 73.00           C  
ATOM   2904  O   ASN   183      85.969  67.049  84.811 -0.56 79.00           O  
ATOM   2905  CB  ASN   183      85.368  63.818  84.286 -0.20 41.00           C  
ATOM   2906  CG  ASN   183      86.682  64.101  83.554  0.71 30.00           C  
ATOM   2907  ND2 ASN   183      86.684  64.481  82.295 -0.91 91.00           N  
ATOM   2908  OD1 ASN   183      87.758  64.019  84.114 -0.59 31.00           O  
ATOM   2909  H   ASN   183      83.332  63.727  85.884  0.27 19.00           H  
ATOM   2910  HA  ASN   183      85.931  64.896  86.061  0.10 48.00           H  
ATOM   2911  HB2 ASN   183      85.410  62.838  84.748  0.07 97.00           H  
ATOM   2912  HB3 ASN   183      84.558  63.804  83.560  0.07 97.00           H  
ATOM   2913 HD21 ASN   183      87.562  64.700  81.851  0.41 96.00           H  
ATOM   2914 HD22 ASN   183      85.818  64.576  81.784  0.41 96.00           H  
ATOM   2915  N   GLU   184      83.958  66.530  83.963 -0.51 63.00           N  
ATOM   2916  CA  GLU   184      83.848  67.733  83.140  0.03 97.00           C  
ATOM   2917  C   GLU   184      83.569  69.006  83.923  0.53 66.00           C  
ATOM   2918  O   GLU   184      83.588  70.084  83.324 -0.58 19.00           O  
ATOM   2919  CB  GLU   184      82.771  67.506  82.055  0.05 60.00           C  
ATOM   2920  CG  GLU   184      82.991  66.288  81.126  0.01 36.00           C  
ATOM   2921  CD  GLU   184      84.350  66.246  80.426  0.80 54.00           C  
ATOM   2922  OE1 GLU   184      84.855  65.130  80.144 -0.81 88.00           O  
ATOM   2923  OE2 GLU   184      84.878  67.335  80.114 -0.81 88.00           O1-
ATOM   2924  H   GLU   184      83.206  65.856  83.913  0.29 36.00           H  
ATOM   2925  HA  GLU   184      84.805  67.869  82.639  0.11  5.00           H  
ATOM   2926  HB2 GLU   184      81.803  67.388  82.543 -0.01 73.00           H  
ATOM   2927  HB3 GLU   184      82.714  68.396  81.429 -0.01 73.00           H  
ATOM   2928  HG2 GLU   184      82.882  65.371  81.690 -0.04 25.00           H  
ATOM   2929  HG3 GLU   184      82.212  66.295  80.364 -0.04 25.00           H  
ATOM   2930  N   VAL   185      83.407  68.897  85.239 -0.41 57.00           N  
ATOM   2931  CA  VAL   185      83.788  69.983  86.141 -0.08 75.00           C  
ATOM   2932  C   VAL   185      85.266  70.002  86.408  0.59 73.00           C  
ATOM   2933  O   VAL   185      85.893  71.004  86.074 -0.56 79.00           O  
ATOM   2934  CB  VAL   185      83.096  69.867  87.466  0.29 85.00           C  
ATOM   2935  CG1 VAL   185      83.690  70.705  88.612 -0.31 92.00           C  
ATOM   2936  CG2 VAL   185      81.673  70.236  87.090 -0.31 92.00           C  
ATOM   2937  H   VAL   185      83.332  67.973  85.644  0.27 19.00           H  
ATOM   2938  HA  VAL   185      83.555  70.943  85.676  0.09 69.00           H  
ATOM   2939  HB  VAL   185      83.177  68.831  87.773 -0.02 97.00           H  
ATOM   2940 HG11 VAL   185      83.023  70.729  89.469  0.07 91.00           H  
ATOM   2941 HG12 VAL   185      84.575  70.238  89.012  0.07 91.00           H  
ATOM   2942 HG13 VAL   185      83.942  71.708  88.264  0.07 91.00           H  
ATOM   2943 HG21 VAL   185      81.144  70.519  87.986  0.07 91.00           H  
ATOM   2944 HG22 VAL   185      81.662  71.058  86.385  0.07 91.00           H  
ATOM   2945 HG23 VAL   185      81.164  69.397  86.613  0.07 91.00           H  
ATOM   2946  N   ILE   186      85.788  68.983  87.120 -0.41 57.00           N  
ATOM   2947  CA  ILE   186      86.891  69.287  88.053 -0.05 97.00           C  
ATOM   2948  C   ILE   186      88.085  69.893  87.319  0.59 73.00           C  
ATOM   2949  O   ILE   186      88.601  70.932  87.728 -0.56 79.00           O  
ATOM   2950  CB  ILE   186      87.226  68.121  89.002  0.13  3.00           C  
ATOM   2951  CG1 ILE   186      87.611  66.801  88.315 -0.04 30.00           C  
ATOM   2952  CG2 ILE   186      86.074  67.910  90.003 -0.32  4.00           C  
ATOM   2953  CD1 ILE   186      88.127  65.758  89.317 -0.06 60.00           C  
ATOM   2954  H   ILE   186      85.219  68.171  87.319  0.27 19.00           H  
ATOM   2955  HA  ILE   186      86.563  70.100  88.698  0.08 69.00           H  
ATOM   2956  HB  ILE   186      88.090  68.441  89.572  0.01 87.00           H  
ATOM   2957 HG12 ILE   186      86.760  66.390  87.773  0.02 36.00           H  
ATOM   2958 HG13 ILE   186      88.406  67.003  87.604  0.02 36.00           H  
ATOM   2959 HG21 ILE   186      86.375  67.240  90.807  0.08 82.00           H  
ATOM   2960 HG22 ILE   186      85.810  68.865  90.452  0.08 82.00           H  
ATOM   2961 HG23 ILE   186      85.198  67.502  89.501  0.08 82.00           H  
ATOM   2962 HD11 ILE   186      88.612  64.954  88.775  0.01 86.00           H  
ATOM   2963 HD12 ILE   186      88.861  66.209  89.985  0.01 86.00           H  
ATOM   2964 HD13 ILE   186      87.305  65.343  89.899  0.01 86.00           H  
ATOM   2965  N   GLY   187      88.348  69.286  86.165 -0.41 57.00           N  
ATOM   2966  CA  GLY   187      89.181  69.664  85.045 -0.02 52.00           C  
ATOM   2967  C   GLY   187      89.670  71.113  84.815  0.59 73.00           C  
ATOM   2968  O   GLY   187      89.634  72.070  85.604 -0.56 79.00           O  
ATOM   2969  H   GLY   187      87.790  68.462  85.989  0.27 19.00           H  
ATOM   2970  HA2 GLY   187      90.073  69.041  85.072  0.06 98.00           H  
ATOM   2971  HA3 GLY   187      88.636  69.366  84.148  0.06 98.00           H  
ATOM   2972  N   ASP   188      90.168  71.286  83.598 -0.51 63.00           N  
ATOM   2973  CA  ASP   188      90.665  72.577  83.148  0.03 81.00           C  
ATOM   2974  C   ASP   188      89.672  73.740  83.235  0.53 66.00           C  
ATOM   2975  O   ASP   188      90.069  74.891  83.373 -0.58 19.00           O  
ATOM   2976  CB  ASP   188      91.288  72.441  81.749 -0.03  3.00           C  
ATOM   2977  CG  ASP   188      90.276  72.288  80.606  0.79 94.00           C  
ATOM   2978  OD1 ASP   188      90.582  72.789  79.503 -0.80 14.00           O  
ATOM   2979  OD2 ASP   188      89.193  71.698  80.831 -0.80 14.00           O1-
ATOM   2980  H   ASP   188      90.184  70.518  82.942  0.29 36.00           H  
ATOM   2981  HA  ASP   188      91.486  72.840  83.815  0.08 80.00           H  
ATOM   2982  HB2 ASP   188      91.887  73.334  81.561 -0.01 22.00           H  
ATOM   2983  HB3 ASP   188      91.965  71.586  81.741 -0.01 22.00           H  
ATOM   2984  N   LYS   189      88.387  73.421  83.278 -0.34 79.00           N  
ATOM   2985  CA  LYS   189      87.270  74.282  83.639 -0.24  0.00           C  
ATOM   2986  C   LYS   189      87.465  74.995  84.973  0.73 41.00           C  
ATOM   2987  O   LYS   189      87.261  76.210  84.938 -0.58 94.00           O  
ATOM   2988  CB  LYS   189      85.955  73.476  83.604 -0.00 94.00           C  
ATOM   2989  CG  LYS   189      85.807  72.509  82.405  0.01 87.00           C  
ATOM   2990  CD  LYS   189      86.460  71.123  82.621 -0.04 79.00           C  
ATOM   2991  CE  LYS   189      86.473  70.246  81.367 -0.01 43.00           C  
ATOM   2992  NZ  LYS   189      85.107  69.944  80.896 -0.38 54.00           N1+
ATOM   2993  H   LYS   189      88.176  72.449  83.163  0.27 47.00           H  
ATOM   2994  HA  LYS   189      87.202  75.046  82.863  0.14 26.00           H  
ATOM   2995  HB2 LYS   189      85.846  72.916  84.528  0.03 62.00           H  
ATOM   2996  HB3 LYS   189      85.133  74.191  83.565  0.03 62.00           H  
ATOM   2997  HG2 LYS   189      84.741  72.361  82.229  0.01  3.00           H  
ATOM   2998  HG3 LYS   189      86.227  72.977  81.512  0.01  3.00           H  
ATOM   2999  HD2 LYS   189      87.486  71.173  82.938  0.06 21.00           H  
ATOM   3000  HD3 LYS   189      85.948  70.600  83.423  0.06 21.00           H  
ATOM   3001  HE2 LYS   189      87.034  70.741  80.574  0.11 35.00           H  
ATOM   3002  HE3 LYS   189      86.973  69.309  81.615  0.11 35.00           H  
ATOM   3003  HZ1 LYS   189      84.444  70.127  81.636  0.34  0.00           H  
ATOM   3004  HZ2 LYS   189      84.885  70.520  80.099  0.34  0.00           H  
ATOM   3005  HZ3 LYS   189      85.048  68.976  80.627  0.34  0.00           H  
ATOM   3006  N   ILE   190      87.931  74.373  86.085 -0.41 57.00           N  
ATOM   3007  CA  ILE   190      88.182  75.227  87.271 -0.05 97.00           C  
ATOM   3008  C   ILE   190      89.507  75.990  87.236  0.59 73.00           C  
ATOM   3009  O   ILE   190      89.575  77.087  87.803 -0.56 79.00           O  
ATOM   3010  CB  ILE   190      87.696  74.679  88.636  0.13  3.00           C  
ATOM   3011  CG1 ILE   190      88.766  73.959  89.460 -0.04 30.00           C  
ATOM   3012  CG2 ILE   190      86.418  73.831  88.481 -0.32  4.00           C  
ATOM   3013  CD1 ILE   190      88.394  73.775  90.937 -0.06 60.00           C  
ATOM   3014  H   ILE   190      88.144  73.383  86.105  0.27 19.00           H  
ATOM   3015  HA  ILE   190      87.458  76.031  87.172  0.08 69.00           H  
ATOM   3016  HB  ILE   190      87.417  75.559  89.218  0.01 87.00           H  
ATOM   3017 HG12 ILE   190      88.966  72.990  89.018  0.02 36.00           H  
ATOM   3018 HG13 ILE   190      89.670  74.558  89.434  0.02 36.00           H  
ATOM   3019 HG21 ILE   190      85.966  73.642  89.453  0.08 82.00           H  
ATOM   3020 HG22 ILE   190      85.691  74.368  87.869  0.08 82.00           H  
ATOM   3021 HG23 ILE   190      86.650  72.878  88.004  0.08 82.00           H  
ATOM   3022 HD11 ILE   190      89.222  73.297  91.459  0.01 86.00           H  
ATOM   3023 HD12 ILE   190      88.200  74.746  91.393  0.01 86.00           H  
ATOM   3024 HD13 ILE   190      87.508  73.151  91.036  0.01 86.00           H  
ATOM   3025  N   GLY   191      90.489  75.548  86.437 -0.41 57.00           N  
ATOM   3026  CA  GLY   191      91.603  76.472  86.111 -0.02 52.00           C  
ATOM   3027  C   GLY   191      91.174  77.746  85.379  0.59 73.00           C  
ATOM   3028  O   GLY   191      91.622  78.849  85.711 -0.56 79.00           O  
ATOM   3029  H   GLY   191      90.407  74.669  85.944  0.27 19.00           H  
ATOM   3030  HA2 GLY   191      92.088  76.779  87.034  0.06 98.00           H  
ATOM   3031  HA3 GLY   191      92.324  75.939  85.490  0.06 98.00           H  
ATOM   3032  N   MET   192      90.284  77.613  84.397 -0.41 57.00           N  
ATOM   3033  CA  MET   192      89.738  78.733  83.634 -0.02 37.00           C  
ATOM   3034  C   MET   192      88.810  79.602  84.491  0.59 73.00           C  
ATOM   3035  O   MET   192      88.781  80.818  84.299 -0.56 79.00           O  
ATOM   3036  CB  MET   192      89.006  78.240  82.374  0.03 42.00           C  
ATOM   3037  CG  MET   192      89.953  77.614  81.339  0.00 18.00           C  
ATOM   3038  SD  MET   192      91.279  78.681  80.704 -0.27 37.00           S  
ATOM   3039  CE  MET   192      90.378  79.830  79.624 -0.05 36.00           C  
ATOM   3040  H   MET   192      89.956  76.687  84.160  0.27 19.00           H  
ATOM   3041  HA  MET   192      90.566  79.366  83.318  0.08 80.00           H  
ATOM   3042  HB2 MET   192      88.250  77.507  82.657  0.02 41.00           H  
ATOM   3043  HB3 MET   192      88.499  79.086  81.909  0.02 41.00           H  
ATOM   3044  HG2 MET   192      90.427  76.743  81.784  0.04 40.00           H  
ATOM   3045  HG3 MET   192      89.359  77.267  80.493  0.04 40.00           H  
ATOM   3046  HE1 MET   192      91.088  80.508  79.147  0.06 84.00           H  
ATOM   3047  HE2 MET   192      89.844  79.271  78.857  0.06 84.00           H  
ATOM   3048  HE3 MET   192      89.672  80.412  80.216  0.06 84.00           H  
ATOM   3049  N   PHE   193      88.124  79.022  85.482 -0.41 57.00           N  
ATOM   3050  CA  PHE   193      87.415  79.788  86.502 -0.00 24.00           C  
ATOM   3051  C   PHE   193      88.338  80.690  87.315  0.59 73.00           C  
ATOM   3052  O   PHE   193      88.087  81.894  87.382 -0.56 79.00           O  
ATOM   3053  CB  PHE   193      86.643  78.849  87.443 -0.03 43.00           C  
ATOM   3054  CG  PHE   193      86.054  79.555  88.647  0.01 18.00           C  
ATOM   3055  CD1 PHE   193      85.017  80.488  88.472 -0.12 56.00           C  
ATOM   3056  CD2 PHE   193      86.586  79.334  89.933 -0.12 56.00           C  
ATOM   3057  CE1 PHE   193      84.498  81.179  89.579 -0.17  4.00           C  
ATOM   3058  CE2 PHE   193      86.067  80.028  91.040 -0.17  4.00           C  
ATOM   3059  CZ  PHE   193      85.016  80.944  90.865 -0.10 72.00           C  
ATOM   3060  H   PHE   193      88.167  78.018  85.591  0.27 19.00           H  
ATOM   3061  HA  PHE   193      86.698  80.437  86.002  0.09 78.00           H  
ATOM   3062  HB2 PHE   193      85.842  78.353  86.898  0.02 95.00           H  
ATOM   3063  HB3 PHE   193      87.316  78.081  87.805  0.02 95.00           H  
ATOM   3064  HD1 PHE   193      84.614  80.676  87.488  0.13 30.00           H  
ATOM   3065  HD2 PHE   193      87.400  78.637  90.075  0.13 30.00           H  
ATOM   3066  HE1 PHE   193      83.690  81.880  89.438  0.14 30.00           H  
ATOM   3067  HE2 PHE   193      86.476  79.854  92.025  0.14 30.00           H  
ATOM   3068  HZ  PHE   193      84.613  81.473  91.717  0.12 97.00           H  
ATOM   3069  N   PHE   194      89.414  80.157  87.904 -0.41 57.00           N  
ATOM   3070  CA  PHE   194      90.342  81.004  88.666 -0.00 24.00           C  
ATOM   3071  C   PHE   194      91.021  82.071  87.807  0.59 73.00           C  
ATOM   3072  O   PHE   194      91.213  83.198  88.264 -0.56 79.00           O  
ATOM   3073  CB  PHE   194      91.398  80.131  89.364 -0.03 43.00           C  
ATOM   3074  CG  PHE   194      90.906  79.473  90.639  0.01 18.00           C  
ATOM   3075  CD1 PHE   194      90.692  80.256  91.788 -0.12 56.00           C  
ATOM   3076  CD2 PHE   194      90.683  78.086  90.696 -0.12 56.00           C  
ATOM   3077  CE1 PHE   194      90.248  79.658  92.981 -0.17  4.00           C  
ATOM   3078  CE2 PHE   194      90.245  77.484  91.889 -0.17  4.00           C  
ATOM   3079  CZ  PHE   194      90.025  78.272  93.033 -0.10 72.00           C  
ATOM   3080  H   PHE   194      89.600  79.166  87.830  0.27 19.00           H  
ATOM   3081  HA  PHE   194      89.775  81.522  89.439  0.09 78.00           H  
ATOM   3082  HB2 PHE   194      91.767  79.372  88.673  0.02 95.00           H  
ATOM   3083  HB3 PHE   194      92.249  80.758  89.636  0.02 95.00           H  
ATOM   3084  HD1 PHE   194      90.859  81.323  91.754  0.13 30.00           H  
ATOM   3085  HD2 PHE   194      90.864  77.472  89.831  0.13 30.00           H  
ATOM   3086  HE1 PHE   194      90.086  80.264  93.861  0.14 30.00           H  
ATOM   3087  HE2 PHE   194      90.075  76.419  91.925  0.14 30.00           H  
ATOM   3088  HZ  PHE   194      89.695  77.812  93.952  0.12 97.00           H  
ATOM   3089  N   GLN   195      91.326  81.734  86.552 -0.41 57.00           N  
ATOM   3090  CA  GLN   195      91.882  82.686  85.599 -0.00 31.00           C  
ATOM   3091  C   GLN   195      90.937  83.859  85.349  0.59 73.00           C  
ATOM   3092  O   GLN   195      91.324  85.012  85.545 -0.56 79.00           O  
ATOM   3093  CB  GLN   195      92.232  81.915  84.320 -0.00 36.00           C  
ATOM   3094  CG  GLN   195      93.082  82.742  83.359 -0.06 45.00           C  
ATOM   3095  CD  GLN   195      92.326  83.264  82.148  0.69 51.00           C  
ATOM   3096  NE2 GLN   195      91.938  84.523  82.109 -0.94  7.00           N  
ATOM   3097  OE1 GLN   195      92.062  82.530  81.213 -0.60 86.00           O  
ATOM   3098  H   GLN   195      91.145  80.794  86.230  0.27 19.00           H  
ATOM   3099  HA  GLN   195      92.802  83.082  86.028  0.08 50.00           H  
ATOM   3100  HB2 GLN   195      92.821  81.042  84.602  0.01 71.00           H  
ATOM   3101  HB3 GLN   195      91.330  81.563  83.818  0.01 71.00           H  
ATOM   3102  HG2 GLN   195      93.543  83.561  83.892  0.03 52.00           H  
ATOM   3103  HG3 GLN   195      93.872  82.095  83.003  0.03 52.00           H  
ATOM   3104 HE21 GLN   195      91.479  84.862  81.277  0.42 51.00           H  
ATOM   3105 HE22 GLN   195      92.136  85.148  82.877  0.42 51.00           H  
ATOM   3106  N   SER   196      89.685  83.582  84.988 -0.41 57.00           N  
ATOM   3107  CA  SER   196      88.707  84.635  84.725 -0.02 49.00           C  
ATOM   3108  C   SER   196      88.391  85.457  85.986  0.59 73.00           C  
ATOM   3109  O   SER   196      88.342  86.685  85.930 -0.56 79.00           O  
ATOM   3110  CB  SER   196      87.447  84.032  84.106  0.21 17.00           C  
ATOM   3111  OG  SER   196      86.789  85.021  83.345 -0.65 46.00           O  
ATOM   3112  H   SER   196      89.400  82.621  84.861  0.27 19.00           H  
ATOM   3113  HA  SER   196      89.145  85.309  83.987  0.08 43.00           H  
ATOM   3114  HB2 SER   196      87.732  83.226  83.429  0.03 52.00           H  
ATOM   3115  HB3 SER   196      86.793  83.630  84.880  0.03 52.00           H  
ATOM   3116  HG  SER   196      86.299  85.604  83.934  0.42 75.00           H  
ATOM   3117  N   MET   197      88.290  84.821  87.157 -0.41 57.00           N  
ATOM   3118  CA  MET   197      88.126  85.515  88.437 -0.02 37.00           C  
ATOM   3119  C   MET   197      89.267  86.493  88.753  0.59 73.00           C  
ATOM   3120  O   MET   197      89.039  87.644  89.134 -0.56 79.00           O  
ATOM   3121  CB  MET   197      87.914  84.515  89.585  0.03 42.00           C  
ATOM   3122  CG  MET   197      86.448  84.081  89.675  0.00 18.00           C  
ATOM   3123  SD  MET   197      85.327  85.439  90.131 -0.27 37.00           S  
ATOM   3124  CE  MET   197      83.730  84.590  90.160 -0.05 36.00           C  
ATOM   3125  H   MET   197      88.369  83.813  87.177  0.27 19.00           H  
ATOM   3126  HA  MET   197      87.231  86.130  88.347  0.08 80.00           H  
ATOM   3127  HB2 MET   197      88.557  83.646  89.447  0.02 41.00           H  
ATOM   3128  HB3 MET   197      88.182  84.987  90.531  0.02 41.00           H  
ATOM   3129  HG2 MET   197      86.134  83.662  88.719  0.04 40.00           H  
ATOM   3130  HG3 MET   197      86.372  83.304  90.434  0.04 40.00           H  
ATOM   3131  HE1 MET   197      82.949  85.303  90.421  0.06 84.00           H  
ATOM   3132  HE2 MET   197      83.521  84.173  89.175  0.06 84.00           H  
ATOM   3133  HE3 MET   197      83.754  83.794  90.903  0.06 84.00           H  
ATOM   3134  N   ALA   198      90.512  86.085  88.527 -0.41 57.00           N  
ATOM   3135  CA  ALA   198      91.676  86.948  88.701  0.03 37.00           C  
ATOM   3136  C   ALA   198      91.770  88.066  87.658  0.59 73.00           C  
ATOM   3137  O   ALA   198      92.321  89.118  87.968 -0.56 79.00           O  
ATOM   3138  CB  ALA   198      92.926  86.064  88.647 -0.18 25.00           C  
ATOM   3139  H   ALA   198      90.672  85.142  88.200  0.27 19.00           H  
ATOM   3140  HA  ALA   198      91.627  87.408  89.690  0.08 23.00           H  
ATOM   3141  HB1 ALA   198      93.815  86.677  88.798  0.06  3.00           H  
ATOM   3142  HB2 ALA   198      92.874  85.309  89.431  0.06  3.00           H  
ATOM   3143  HB3 ALA   198      92.998  85.571  87.678  0.06  3.00           H  
ATOM   3144  N   THR   199      91.209  87.878  86.460 -0.41 57.00           N  
ATOM   3145  CA  THR   199      91.104  88.929  85.425 -0.03 89.00           C  
ATOM   3146  C   THR   199      90.040  89.986  85.738  0.59 73.00           C  
ATOM   3147  O   THR   199      90.242  91.167  85.463 -0.56 79.00           O  
ATOM   3148  CB  THR   199      90.809  88.285  84.056  0.36 54.00           C  
ATOM   3149  CG2 THR   199      91.156  89.215  82.901 -0.24 38.00           C  
ATOM   3150  OG1 THR   199      91.551  87.108  83.828 -0.67 61.00           O  
ATOM   3151  H   THR   199      90.774  86.988  86.264  0.27 19.00           H  
ATOM   3152  HA  THR   199      92.069  89.434  85.360  0.10  7.00           H  
ATOM   3153  HB  THR   199      89.762  88.004  84.026  0.00 43.00           H  
ATOM   3154  HG1 THR   199      91.322  86.466  84.509  0.41  2.00           H  
ATOM   3155 HG21 THR   199      90.952  88.721  81.950  0.06 42.00           H  
ATOM   3156 HG22 THR   199      90.547  90.112  82.971  0.06 42.00           H  
ATOM   3157 HG23 THR   199      92.207  89.486  82.942  0.06 42.00           H  
ATOM   3158  N   PHE   200      88.946  89.581  86.390 -0.41 57.00           N  
ATOM   3159  CA  PHE   200      87.981  90.484  87.022 -0.00 24.00           C  
ATOM   3160  C   PHE   200      88.636  91.306  88.142  0.59 73.00           C  
ATOM   3161  O   PHE   200      88.767  92.524  87.999 -0.56 79.00           O  
ATOM   3162  CB  PHE   200      86.776  89.649  87.486 -0.03 43.00           C  
ATOM   3163  CG  PHE   200      85.833  90.372  88.421  0.01 18.00           C  
ATOM   3164  CD1 PHE   200      85.055  91.438  87.938 -0.12 56.00           C  
ATOM   3165  CD2 PHE   200      85.741  89.991  89.773 -0.12 56.00           C  
ATOM   3166  CE1 PHE   200      84.191  92.130  88.805 -0.17  4.00           C  
ATOM   3167  CE2 PHE   200      84.871  90.678  90.637 -0.17  4.00           C  
ATOM   3168  CZ  PHE   200      84.098  91.747  90.154 -0.10 72.00           C  
ATOM   3169  H   PHE   200      88.831  88.593  86.569  0.27 19.00           H  
ATOM   3170  HA  PHE   200      87.620  91.186  86.271  0.09 78.00           H  
ATOM   3171  HB2 PHE   200      86.215  89.331  86.607  0.02 95.00           H  
ATOM   3172  HB3 PHE   200      87.122  88.745  87.982  0.02 95.00           H  
ATOM   3173  HD1 PHE   200      85.126  91.730  86.901  0.13 30.00           H  
ATOM   3174  HD2 PHE   200      86.335  89.172  90.152  0.13 30.00           H  
ATOM   3175  HE1 PHE   200      83.599  92.953  88.434  0.14 30.00           H  
ATOM   3176  HE2 PHE   200      84.799  90.386  91.673  0.14 30.00           H  
ATOM   3177  HZ  PHE   200      83.426  92.272  90.820  0.12 97.00           H  
ATOM   3178  N   PHE   201      89.112  90.660  89.214 -0.41 57.00           N  
ATOM   3179  CA  PHE   201      89.657  91.379  90.375 -0.00 24.00           C  
ATOM   3180  C   PHE   201      90.882  92.235  90.045  0.59 73.00           C  
ATOM   3181  O   PHE   201      90.935  93.396  90.440 -0.56 79.00           O  
ATOM   3182  CB  PHE   201      89.990  90.389  91.505 -0.03 43.00           C  
ATOM   3183  CG  PHE   201      88.790  89.773  92.205  0.01 18.00           C  
ATOM   3184  CD1 PHE   201      88.593  88.378  92.193 -0.12 56.00           C  
ATOM   3185  CD2 PHE   201      87.894  90.589  92.924 -0.12 56.00           C  
ATOM   3186  CE1 PHE   201      87.500  87.808  92.870 -0.17  4.00           C  
ATOM   3187  CE2 PHE   201      86.806  90.019  93.610 -0.17  4.00           C  
ATOM   3188  CZ  PHE   201      86.606  88.628  93.579 -0.10 72.00           C  
ATOM   3189  H   PHE   201      89.010  89.656  89.278  0.27 19.00           H  
ATOM   3190  HA  PHE   201      88.882  92.052  90.741  0.09 78.00           H  
ATOM   3191  HB2 PHE   201      90.630  89.599  91.107  0.02 95.00           H  
ATOM   3192  HB3 PHE   201      90.567  90.919  92.264  0.02 95.00           H  
ATOM   3193  HD1 PHE   201      89.284  87.736  91.670  0.13 30.00           H  
ATOM   3194  HD2 PHE   201      88.043  91.658  92.958  0.13 30.00           H  
ATOM   3195  HE1 PHE   201      87.355  86.737  92.855  0.14 30.00           H  
ATOM   3196  HE2 PHE   201      86.122  90.651  94.158  0.14 30.00           H  
ATOM   3197  HZ  PHE   201      85.767  88.190  94.100  0.12 97.00           H  
ATOM   3198  N   THR   202      91.848  91.703  89.294 -0.41 57.00           N  
ATOM   3199  CA  THR   202      93.042  92.468  88.897 -0.03 89.00           C  
ATOM   3200  C   THR   202      92.712  93.519  87.846  0.59 73.00           C  
ATOM   3201  O   THR   202      93.301  94.595  87.871 -0.56 79.00           O  
ATOM   3202  CB  THR   202      94.176  91.568  88.381  0.36 54.00           C  
ATOM   3203  CG2 THR   202      95.506  92.308  88.247 -0.24 38.00           C  
ATOM   3204  OG1 THR   202      94.402  90.524  89.292 -0.67 61.00           O  
ATOM   3205  H   THR   202      91.765  90.748  88.976  0.27 19.00           H  
ATOM   3206  HA  THR   202      93.419  92.983  89.780  0.10  7.00           H  
ATOM   3207  HB  THR   202      93.903  91.142  87.416  0.00 43.00           H  
ATOM   3208  HG1 THR   202      93.693  89.883  89.186  0.41  2.00           H  
ATOM   3209 HG21 THR   202      96.288  91.609  87.954  0.06 42.00           H  
ATOM   3210 HG22 THR   202      95.434  93.079  87.482  0.06 42.00           H  
ATOM   3211 HG23 THR   202      95.775  92.771  89.198  0.06 42.00           H  
ATOM   3212  N   GLY   203      91.731  93.256  86.977 -0.41 57.00           N  
ATOM   3213  CA  GLY   203      91.217  94.236  86.025 -0.02 52.00           C  
ATOM   3214  C   GLY   203      90.698  95.495  86.705  0.59 73.00           C  
ATOM   3215  O   GLY   203      91.201  96.591  86.459 -0.56 79.00           O  
ATOM   3216  H   GLY   203      91.265  92.359  87.012  0.27 19.00           H  
ATOM   3217  HA2 GLY   203      92.005  94.514  85.327  0.06 98.00           H  
ATOM   3218  HA3 GLY   203      90.401  93.781  85.463  0.06 98.00           H  
ATOM   3219  N   PHE   204      89.763  95.344  87.639 -0.41 57.00           N  
ATOM   3220  CA  PHE   204      89.234  96.492  88.369 -0.00 24.00           C  
ATOM   3221  C   PHE   204      90.180  97.054  89.426  0.59 73.00           C  
ATOM   3222  O   PHE   204      90.045  98.228  89.741 -0.56 79.00           O  
ATOM   3223  CB  PHE   204      87.858  96.144  88.954 -0.03 43.00           C  
ATOM   3224  CG  PHE   204      86.773  96.088  87.893  0.01 18.00           C  
ATOM   3225  CD1 PHE   204      86.342  97.280  87.277 -0.12 56.00           C  
ATOM   3226  CD2 PHE   204      86.215  94.859  87.496 -0.12 56.00           C  
ATOM   3227  CE1 PHE   204      85.371  97.240  86.262 -0.17  4.00           C  
ATOM   3228  CE2 PHE   204      85.233  94.823  86.489 -0.17  4.00           C  
ATOM   3229  CZ  PHE   204      84.818  96.012  85.866 -0.10 72.00           C  
ATOM   3230  H   PHE   204      89.392  94.425  87.842  0.27 19.00           H  
ATOM   3231  HA  PHE   204      89.081  97.301  87.652  0.09 78.00           H  
ATOM   3232  HB2 PHE   204      87.914  95.194  89.487  0.02 95.00           H  
ATOM   3233  HB3 PHE   204      87.577  96.912  89.676  0.02 95.00           H  
ATOM   3234  HD1 PHE   204      86.764  98.230  87.577  0.13 30.00           H  
ATOM   3235  HD2 PHE   204      86.534  93.941  87.965  0.13 30.00           H  
ATOM   3236  HE1 PHE   204      85.046  98.155  85.789  0.14 30.00           H  
ATOM   3237  HE2 PHE   204      84.796  93.883  86.188  0.14 30.00           H  
ATOM   3238  HZ  PHE   204      84.068  95.982  85.088  0.12 97.00           H  
ATOM   3239  N   ILE   205      91.163  96.309  89.937 -0.41 57.00           N  
ATOM   3240  CA  ILE   205      92.226  96.884  90.776 -0.05 97.00           C  
ATOM   3241  C   ILE   205      93.131  97.814  89.968  0.59 73.00           C  
ATOM   3242  O   ILE   205      93.382  98.932  90.425 -0.56 79.00           O  
ATOM   3243  CB  ILE   205      93.013  95.770  91.508  0.13  3.00           C  
ATOM   3244  CG1 ILE   205      92.206  95.215  92.708 -0.04 30.00           C  
ATOM   3245  CG2 ILE   205      94.418  96.201  91.967 -0.32  4.00           C  
ATOM   3246  CD1 ILE   205      92.094  96.133  93.937 -0.06 60.00           C  
ATOM   3247  H   ILE   205      91.240  95.336  89.673  0.27 19.00           H  
ATOM   3248  HA  ILE   205      91.754  97.508  91.534  0.08 69.00           H  
ATOM   3249  HB  ILE   205      93.158  94.952  90.803  0.01 87.00           H  
ATOM   3250 HG12 ILE   205      91.193  94.984  92.383  0.02 36.00           H  
ATOM   3251 HG13 ILE   205      92.667  94.279  93.028  0.02 36.00           H  
ATOM   3252 HG21 ILE   205      94.864  95.417  92.580  0.08 82.00           H  
ATOM   3253 HG22 ILE   205      95.063  96.358  91.102  0.08 82.00           H  
ATOM   3254 HG23 ILE   205      94.366  97.124  92.545  0.08 82.00           H  
ATOM   3255 HD11 ILE   205      91.461  95.653  94.683  0.01 86.00           H  
ATOM   3256 HD12 ILE   205      93.076  96.303  94.377  0.01 86.00           H  
ATOM   3257 HD13 ILE   205      91.648  97.088  93.665  0.01 86.00           H  
ATOM   3258  N   VAL   206      93.582  97.426  88.766 -0.41 57.00           N  
ATOM   3259  CA  VAL   206      94.368  98.364  87.952 -0.08 75.00           C  
ATOM   3260  C   VAL   206      93.531  99.557  87.464  0.59 73.00           C  
ATOM   3261  O   VAL   206      94.007 100.696  87.502 -0.56 79.00           O  
ATOM   3262  CB  VAL   206      95.236  97.711  86.860  0.29 85.00           C  
ATOM   3263  CG1 VAL   206      96.145  96.610  87.423 -0.31 92.00           C  
ATOM   3264  CG2 VAL   206      94.436  97.160  85.691 -0.31 92.00           C  
ATOM   3265  H   VAL   206      93.356  96.514  88.394  0.27 19.00           H  
ATOM   3266  HA  VAL   206      95.105  98.784  88.631  0.09 69.00           H  
ATOM   3267  HB  VAL   206      95.888  98.490  86.462 -0.02 97.00           H  
ATOM   3268 HG11 VAL   206      96.813  96.248  86.640  0.07 91.00           H  
ATOM   3269 HG12 VAL   206      96.749  97.014  88.236  0.07 91.00           H  
ATOM   3270 HG13 VAL   206      95.558  95.775  87.799  0.07 91.00           H  
ATOM   3271 HG21 VAL   206      95.106  96.724  84.950  0.07 91.00           H  
ATOM   3272 HG22 VAL   206      93.727  96.410  86.029  0.07 91.00           H  
ATOM   3273 HG23 VAL   206      93.916  97.993  85.234  0.07 91.00           H  
ATOM   3274  N   GLY   207      92.251  99.331  87.142 -0.41 57.00           N  
ATOM   3275  CA  GLY   207      91.305 100.400  86.801 -0.02 52.00           C  
ATOM   3276  C   GLY   207      91.085 101.433  87.916  0.59 73.00           C  
ATOM   3277  O   GLY   207      91.269 102.636  87.710 -0.56 79.00           O  
ATOM   3278  H   GLY   207      91.906  98.381  87.139  0.27 19.00           H  
ATOM   3279  HA2 GLY   207      91.668 100.926  85.919  0.06 98.00           H  
ATOM   3280  HA3 GLY   207      90.344  99.944  86.557  0.06 98.00           H  
ATOM   3281  N   PHE   208      90.785 100.991  89.135 -0.41 57.00           N  
ATOM   3282  CA  PHE   208      90.635 101.886  90.280 -0.00 24.00           C  
ATOM   3283  C   PHE   208      91.937 102.591  90.666  0.59 73.00           C  
ATOM   3284  O   PHE   208      91.921 103.801  90.906 -0.56 79.00           O  
ATOM   3285  CB  PHE   208      90.008 101.162  91.487 -0.03 43.00           C  
ATOM   3286  CG  PHE   208      88.487 101.219  91.513  0.01 18.00           C  
ATOM   3287  CD1 PHE   208      87.846 102.423  91.864 -0.12 56.00           C  
ATOM   3288  CD2 PHE   208      87.706 100.091  91.206 -0.12 56.00           C  
ATOM   3289  CE1 PHE   208      86.442 102.514  91.865 -0.17  4.00           C  
ATOM   3290  CE2 PHE   208      86.302 100.177  91.210 -0.17  4.00           C  
ATOM   3291  CZ  PHE   208      85.669 101.391  91.531 -0.10 72.00           C  
ATOM   3292  H   PHE   208      90.660 100.000  89.289  0.27 19.00           H  
ATOM   3293  HA  PHE   208      89.943 102.675  89.982  0.09 78.00           H  
ATOM   3294  HB2 PHE   208      90.353 100.128  91.526  0.02 95.00           H  
ATOM   3295  HB3 PHE   208      90.359 101.644  92.401  0.02 95.00           H  
ATOM   3296  HD1 PHE   208      88.437 103.284  92.133  0.13 30.00           H  
ATOM   3297  HD2 PHE   208      88.172  99.150  90.968  0.13 30.00           H  
ATOM   3298  HE1 PHE   208      85.962 103.446  92.127  0.14 30.00           H  
ATOM   3299  HE2 PHE   208      85.708  99.308  90.965  0.14 30.00           H  
ATOM   3300  HZ  PHE   208      84.590 101.455  91.531  0.12 97.00           H  
ATOM   3301  N   THR   209      93.077 101.886  90.667 -0.41 57.00           N  
ATOM   3302  CA  THR   209      94.355 102.482  91.093 -0.03 89.00           C  
ATOM   3303  C   THR   209      94.962 103.444  90.075  0.59 73.00           C  
ATOM   3304  O   THR   209      95.813 104.242  90.466 -0.56 79.00           O  
ATOM   3305  CB  THR   209      95.389 101.431  91.535  0.36 54.00           C  
ATOM   3306  CG2 THR   209      96.209 100.819  90.402 -0.24 38.00           C  
ATOM   3307  OG1 THR   209      96.313 102.044  92.402 -0.67 61.00           O  
ATOM   3308  H   THR   209      93.060 100.903  90.432  0.27 19.00           H  
ATOM   3309  HA  THR   209      94.129 103.074  91.982  0.10  7.00           H  
ATOM   3310  HB  THR   209      94.875 100.636  92.078  0.00 43.00           H  
ATOM   3311  HG1 THR   209      96.728 102.771  91.929  0.41  2.00           H  
ATOM   3312 HG21 THR   209      96.695  99.908  90.752  0.06 42.00           H  
ATOM   3313 HG22 THR   209      95.552 100.580  89.575  0.06 42.00           H  
ATOM   3314 HG23 THR   209      96.968 101.519  90.051  0.06 42.00           H  
ATOM   3315  N   ARG   210      94.554 103.403  88.798 -0.34 79.00           N  
ATOM   3316  CA  ARG   210      94.943 104.426  87.805 -0.26 37.00           C  
ATOM   3317  C   ARG   210      93.859 105.473  87.525  0.73 41.00           C  
ATOM   3318  O   ARG   210      94.140 106.457  86.845 -0.58 94.00           O  
ATOM   3319  CB  ARG   210      95.419 103.745  86.501 -0.00  7.00           C  
ATOM   3320  CG  ARG   210      96.767 103.004  86.620  0.03 90.00           C  
ATOM   3321  CD  ARG   210      98.012 103.914  86.595  0.04 86.00           C  
ATOM   3322  NE  ARG   210      98.302 104.447  85.243 -0.52 95.00           N  
ATOM   3323  CZ  ARG   210      99.468 104.470  84.605  0.80 76.00           C  
ATOM   3324  NH1 ARG   210     100.578 104.063  85.139 -0.86 27.00           N1+
ATOM   3325  NH2 ARG   210      99.557 104.906  83.387 -0.86 27.00           N  
ATOM   3326  H   ARG   210      93.885 102.698  88.514  0.27 47.00           H  
ATOM   3327  HA  ARG   210      95.791 104.992  88.190  0.15 60.00           H  
ATOM   3328  HB2 ARG   210      94.657 103.029  86.189  0.03 27.00           H  
ATOM   3329  HB3 ARG   210      95.509 104.494  85.714  0.03 27.00           H  
ATOM   3330  HG2 ARG   210      96.776 102.428  87.544  0.02 85.00           H  
ATOM   3331  HG3 ARG   210      96.846 102.292  85.797  0.02 85.00           H  
ATOM   3332  HD2 ARG   210      97.875 104.739  87.293  0.06 87.00           H  
ATOM   3333  HD3 ARG   210      98.860 103.322  86.938  0.06 87.00           H  
ATOM   3334  HE  ARG   210      97.502 104.797  84.738  0.34 56.00           H  
ATOM   3335 HH11 ARG   210     101.426 104.080  84.585  0.44 78.00           H  
ATOM   3336 HH12 ARG   210     100.587 103.691  86.075  0.44 78.00           H  
ATOM   3337 HH21 ARG   210      98.734 105.183  82.877  0.44 78.00           H  
ATOM   3338 HH22 ARG   210     100.436 104.799  82.895  0.44 78.00           H  
ATOM   3339  N   GLY   211      92.639 105.305  88.051 -0.41 57.00           N  
ATOM   3340  CA  GLY   211      91.583 106.308  87.891 -0.02 52.00           C  
ATOM   3341  C   GLY   211      90.186 105.901  88.367  0.59 73.00           C  
ATOM   3342  O   GLY   211      89.264 105.616  87.580 -0.56 79.00           O  
ATOM   3343  H   GLY   211      92.435 104.471  88.584  0.27 19.00           H  
ATOM   3344  HA2 GLY   211      91.895 107.200  88.433  0.06 98.00           H  
ATOM   3345  HA3 GLY   211      91.511 106.562  86.839  0.06 98.00           H  
ATOM   3346  N   TRP   212      90.007 105.950  89.688 -0.41 57.00           N  
ATOM   3347  CA  TRP   212      88.727 105.747  90.377 -0.02 75.00           C  
ATOM   3348  C   TRP   212      87.534 106.492  89.748  0.59 73.00           C  
ATOM   3349  O   TRP   212      86.477 105.890  89.529 -0.56 79.00           O  
ATOM   3350  CB  TRP   212      88.894 106.067  91.870 -0.00 50.00           C  
ATOM   3351  CG  TRP   212      89.423 107.431  92.204 -0.14 15.00           C  
ATOM   3352  CD1 TRP   212      90.732 107.746  92.328 -0.16 38.00           C  
ATOM   3353  CD2 TRP   212      88.688 108.661  92.500  0.12 43.00           C  
ATOM   3354  CE2 TRP   212      89.635 109.698  92.761  0.13 80.00           C  
ATOM   3355  CE3 TRP   212      87.320 109.005  92.597 -0.23 87.00           C  
ATOM   3356  NE1 TRP   212      90.863 109.084  92.638 -0.34 18.00           N  
ATOM   3357  CZ2 TRP   212      89.251 111.008  93.081 -0.26  1.00           C  
ATOM   3358  CZ3 TRP   212      86.922 110.310  92.947 -0.19 72.00           C  
ATOM   3359  CH2 TRP   212      87.882 111.311  93.186 -0.11 34.00           C  
ATOM   3360  H   TRP   212      90.803 106.170  90.270  0.27 19.00           H  
ATOM   3361  HA  TRP   212      88.498 104.684  90.301  0.11 23.00           H  
ATOM   3362  HB2 TRP   212      87.930 105.936  92.363  0.03 39.00           H  
ATOM   3363  HB3 TRP   212      89.577 105.332  92.298  0.03 39.00           H  
ATOM   3364  HD1 TRP   212      91.556 107.060  92.182  0.20 62.00           H  
ATOM   3365  HE1 TRP   212      91.760 109.529  92.775  0.34 12.00           H  
ATOM   3366  HE3 TRP   212      86.569 108.250  92.418  0.17  0.00           H  
ATOM   3367  HZ2 TRP   212      89.997 111.764  93.278  0.15 72.00           H  
ATOM   3368  HZ3 TRP   212      85.871 110.546  93.032  0.14 47.00           H  
ATOM   3369  HH2 TRP   212      87.568 112.311  93.447  0.14 17.00           H  
ATOM   3370  N   LYS   213      87.709 107.774  89.380 -0.34 79.00           N  
ATOM   3371  CA  LYS   213      86.640 108.579  88.763 -0.24  0.00           C  
ATOM   3372  C   LYS   213      86.118 107.950  87.475  0.73 41.00           C  
ATOM   3373  O   LYS   213      84.920 107.721  87.350 -0.58 94.00           O  
ATOM   3374  CB  LYS   213      87.077 110.021  88.419 -0.00 94.00           C  
ATOM   3375  CG  LYS   213      87.361 110.951  89.605  0.01 87.00           C  
ATOM   3376  CD  LYS   213      87.626 112.382  89.104 -0.04 79.00           C  
ATOM   3377  CE  LYS   213      87.770 113.368  90.268 -0.01 43.00           C  
ATOM   3378  NZ  LYS   213      87.990 114.748  89.775 -0.38 54.00           N1+
ATOM   3379  H   LYS   213      88.603 108.215  89.546  0.27 47.00           H  
ATOM   3380  HA  LYS   213      85.809 108.633  89.467  0.14 26.00           H  
ATOM   3381  HB2 LYS   213      87.947 109.995  87.765  0.03 62.00           H  
ATOM   3382  HB3 LYS   213      86.265 110.472  87.847  0.03 62.00           H  
ATOM   3383  HG2 LYS   213      86.491 110.960  90.261  0.01  3.00           H  
ATOM   3384  HG3 LYS   213      88.232 110.591  90.155  0.01  3.00           H  
ATOM   3385  HD2 LYS   213      88.537 112.389  88.504  0.06 21.00           H  
ATOM   3386  HD3 LYS   213      86.793 112.704  88.477  0.06 21.00           H  
ATOM   3387  HE2 LYS   213      86.866 113.339  90.879  0.11 35.00           H  
ATOM   3388  HE3 LYS   213      88.621 113.067  90.882  0.11 35.00           H  
ATOM   3389  HZ1 LYS   213      88.134 115.382  90.547  0.34  0.00           H  
ATOM   3390  HZ2 LYS   213      88.818 114.780  89.194  0.34  0.00           H  
ATOM   3391  HZ3 LYS   213      87.206 115.065  89.225  0.34  0.00           H  
ATOM   3392  N   LEU   214      86.999 107.678  86.513 -0.41 57.00           N  
ATOM   3393  CA  LEU   214      86.581 107.161  85.209 -0.05 18.00           C  
ATOM   3394  C   LEU   214      86.039 105.738  85.302  0.59 73.00           C  
ATOM   3395  O   LEU   214      85.086 105.403  84.598 -0.56 79.00           O  
ATOM   3396  CB  LEU   214      87.755 107.244  84.218 -0.11  2.00           C  
ATOM   3397  CG  LEU   214      88.074 108.668  83.727  0.35 31.00           C  
ATOM   3398  CD1 LEU   214      89.363 108.636  82.907 -0.41 21.00           C  
ATOM   3399  CD2 LEU   214      86.958 109.229  82.836 -0.41 21.00           C  
ATOM   3400  H   LEU   214      87.980 107.862  86.666  0.27 19.00           H  
ATOM   3401  HA  LEU   214      85.766 107.780  84.840  0.09 22.00           H  
ATOM   3402  HB2 LEU   214      88.640 106.834  84.702  0.04 57.00           H  
ATOM   3403  HB3 LEU   214      87.530 106.622  83.350  0.04 57.00           H  
ATOM   3404  HG  LEU   214      88.219 109.327  84.584 -0.03 61.00           H  
ATOM   3405 HD11 LEU   214      89.606 109.639  82.557  0.10  0.00           H  
ATOM   3406 HD12 LEU   214      90.188 108.264  83.515  0.10  0.00           H  
ATOM   3407 HD13 LEU   214      89.233 107.972  82.053  0.10  0.00           H  
ATOM   3408 HD21 LEU   214      87.232 110.224  82.488  0.10  0.00           H  
ATOM   3409 HD22 LEU   214      86.804 108.583  81.970  0.10  0.00           H  
ATOM   3410 HD23 LEU   214      86.025 109.306  83.390  0.10  0.00           H  
ATOM   3411  N   THR   215      86.554 104.940  86.237 -0.41 57.00           N  
ATOM   3412  CA  THR   215      85.932 103.640  86.536 -0.03 89.00           C  
ATOM   3413  C   THR   215      84.475 103.769  86.967  0.59 73.00           C  
ATOM   3414  O   THR   215      83.614 103.075  86.434 -0.56 79.00           O  
ATOM   3415  CB  THR   215      86.751 102.945  87.642  0.36 54.00           C  
ATOM   3416  CG2 THR   215      86.255 101.540  87.965 -0.24 38.00           C  
ATOM   3417  OG1 THR   215      88.102 102.820  87.257 -0.67 61.00           O  
ATOM   3418  H   THR   215      87.325 105.256  86.809  0.27 19.00           H  
ATOM   3419  HA  THR   215      85.971 103.025  85.637  0.10  7.00           H  
ATOM   3420  HB  THR   215      86.712 103.539  88.554  0.00 43.00           H  
ATOM   3421  HG1 THR   215      88.499 103.695  87.220  0.41  2.00           H  
ATOM   3422 HG21 THR   215      87.001 101.011  88.558  0.06 42.00           H  
ATOM   3423 HG22 THR   215      85.336 101.605  88.544  0.06 42.00           H  
ATOM   3424 HG23 THR   215      86.062 100.981  87.052  0.06 42.00           H  
ATOM   3425  N   LEU   216      84.176 104.691  87.887 -0.41 57.00           N  
ATOM   3426  CA  LEU   216      82.794 104.920  88.330 -0.05 18.00           C  
ATOM   3427  C   LEU   216      81.902 105.525  87.234  0.59 73.00           C  
ATOM   3428  O   LEU   216      80.746 105.119  87.123 -0.56 79.00           O  
ATOM   3429  CB  LEU   216      82.830 105.780  89.605 -0.11  2.00           C  
ATOM   3430  CG  LEU   216      83.443 105.037  90.814  0.35 31.00           C  
ATOM   3431  CD1 LEU   216      83.817 106.030  91.912 -0.41 21.00           C  
ATOM   3432  CD2 LEU   216      82.477 104.007  91.405 -0.41 21.00           C  
ATOM   3433  H   LEU   216      84.911 105.256  88.291  0.27 19.00           H  
ATOM   3434  HA  LEU   216      82.360 103.952  88.582  0.09 22.00           H  
ATOM   3435  HB2 LEU   216      83.411 106.680  89.398  0.04 57.00           H  
ATOM   3436  HB3 LEU   216      81.815 106.092  89.860  0.04 57.00           H  
ATOM   3437  HG  LEU   216      84.352 104.521  90.510 -0.03 61.00           H  
ATOM   3438 HD11 LEU   216      84.268 105.500  92.752  0.10  0.00           H  
ATOM   3439 HD12 LEU   216      84.541 106.747  91.525  0.10  0.00           H  
ATOM   3440 HD13 LEU   216      82.929 106.563  92.253  0.10  0.00           H  
ATOM   3441 HD21 LEU   216      82.933 103.527  92.272  0.10  0.00           H  
ATOM   3442 HD22 LEU   216      81.550 104.491  91.712  0.10  0.00           H  
ATOM   3443 HD23 LEU   216      82.252 103.236  90.668  0.10  0.00           H  
ATOM   3444  N   VAL   217      82.425 106.417  86.382 -0.41 57.00           N  
ATOM   3445  CA  VAL   217      81.686 106.907  85.206 -0.08 75.00           C  
ATOM   3446  C   VAL   217      81.234 105.726  84.310  0.59 73.00           C  
ATOM   3447  O   VAL   217      80.044 105.536  84.005 -0.56 79.00           O  
ATOM   3448  CB  VAL   217      82.494 107.948  84.397  0.29 85.00           C  
ATOM   3449  CG1 VAL   217      81.845 108.319  83.053 -0.31 92.00           C  
ATOM   3450  CG2 VAL   217      82.645 109.251  85.195 -0.31 92.00           C  
ATOM   3451  H   VAL   217      83.382 106.716  86.502  0.27 19.00           H  
ATOM   3452  HA  VAL   217      80.779 107.399  85.560  0.09 69.00           H  
ATOM   3453  HB  VAL   217      83.487 107.549  84.193 -0.02 97.00           H  
ATOM   3454 HG11 VAL   217      82.407 109.121  82.572  0.07 91.00           H  
ATOM   3455 HG12 VAL   217      81.844 107.460  82.382  0.07 91.00           H  
ATOM   3456 HG13 VAL   217      80.817 108.649  83.214  0.07 91.00           H  
ATOM   3457 HG21 VAL   217      83.309 109.932  84.665  0.07 91.00           H  
ATOM   3458 HG22 VAL   217      81.673 109.726  85.326  0.07 91.00           H  
ATOM   3459 HG23 VAL   217      83.068 109.052  86.177  0.07 91.00           H  
ATOM   3460  N   ILE   218      82.196 104.881  83.917 -0.41 57.00           N  
ATOM   3461  CA  ILE   218      81.943 103.770  82.986 -0.05 97.00           C  
ATOM   3462  C   ILE   218      80.944 102.733  83.570  0.59 73.00           C  
ATOM   3463  O   ILE   218      79.942 102.319  82.942 -0.56 79.00           O  
ATOM   3464  CB  ILE   218      83.268 103.133  82.507  0.13  3.00           C  
ATOM   3465  CG1 ILE   218      84.076 104.167  81.684 -0.04 30.00           C  
ATOM   3466  CG2 ILE   218      82.987 101.887  81.641 -0.32  4.00           C  
ATOM   3467  CD1 ILE   218      85.556 103.813  81.499 -0.06 60.00           C  
ATOM   3468  H   ILE   218      83.150 105.043  84.211  0.27 19.00           H  
ATOM   3469  HA  ILE   218      81.463 104.196  82.104  0.08 69.00           H  
ATOM   3470  HB  ILE   218      83.848 102.830  83.381  0.01 87.00           H  
ATOM   3471 HG12 ILE   218      83.615 104.280  80.702  0.02 36.00           H  
ATOM   3472 HG13 ILE   218      84.047 105.141  82.170  0.02 36.00           H  
ATOM   3473 HG21 ILE   218      83.907 101.512  81.199  0.08 82.00           H  
ATOM   3474 HG22 ILE   218      82.564 101.088  82.252  0.08 82.00           H  
ATOM   3475 HG23 ILE   218      82.291 102.134  80.838  0.08 82.00           H  
ATOM   3476 HD11 ILE   218      86.070 104.658  81.042  0.01 86.00           H  
ATOM   3477 HD12 ILE   218      86.014 103.610  82.467  0.01 86.00           H  
ATOM   3478 HD13 ILE   218      85.663 102.946  80.848  0.01 86.00           H  
ATOM   3479  N   LEU   219      81.187 102.369  84.833 -0.41 57.00           N  
ATOM   3480  CA  LEU   219      80.310 101.494  85.600 -0.05 18.00           C  
ATOM   3481  C   LEU   219      78.881 102.047  85.710  0.59 73.00           C  
ATOM   3482  O   LEU   219      77.944 101.256  85.617 -0.56 79.00           O  
ATOM   3483  CB  LEU   219      80.900 101.226  86.996 -0.11  2.00           C  
ATOM   3484  CG  LEU   219      82.117 100.281  87.007  0.35 31.00           C  
ATOM   3485  CD1 LEU   219      82.715 100.244  88.413 -0.41 21.00           C  
ATOM   3486  CD2 LEU   219      81.751  98.846  86.618 -0.41 21.00           C  
ATOM   3487  H   LEU   219      81.999 102.746  85.303  0.27 19.00           H  
ATOM   3488  HA  LEU   219      80.236 100.547  85.067  0.09 22.00           H  
ATOM   3489  HB2 LEU   219      81.174 102.182  87.444  0.04 57.00           H  
ATOM   3490  HB3 LEU   219      80.122 100.784  87.622  0.04 57.00           H  
ATOM   3491  HG  LEU   219      82.876 100.641  86.314 -0.03 61.00           H  
ATOM   3492 HD11 LEU   219      83.611  99.622  88.419  0.10  0.00           H  
ATOM   3493 HD12 LEU   219      82.990 101.251  88.725  0.10  0.00           H  
ATOM   3494 HD13 LEU   219      81.992  99.839  89.121  0.10  0.00           H  
ATOM   3495 HD21 LEU   219      82.620  98.199  86.731  0.10  0.00           H  
ATOM   3496 HD22 LEU   219      80.949  98.479  87.259  0.10  0.00           H  
ATOM   3497 HD23 LEU   219      81.430  98.806  85.579  0.10  0.00           H  
ATOM   3498  N   ALA   220      78.681 103.365  85.830 -0.41 57.00           N  
ATOM   3499  CA  ALA   220      77.348 103.972  85.797  0.03 37.00           C  
ATOM   3500  C   ALA   220      76.589 103.730  84.464  0.59 73.00           C  
ATOM   3501  O   ALA   220      75.366 103.497  84.427 -0.56 79.00           O  
ATOM   3502  CB  ALA   220      77.446 105.465  86.133 -0.18 25.00           C  
ATOM   3503  H   ALA   220      79.479 103.984  85.897  0.27 19.00           H  
ATOM   3504  HA  ALA   220      76.763 103.505  86.590  0.08 23.00           H  
ATOM   3505  HB1 ALA   220      76.442 105.876  86.238  0.06  3.00           H  
ATOM   3506  HB2 ALA   220      77.980 105.599  87.074  0.06  3.00           H  
ATOM   3507  HB3 ALA   220      77.961 106.004  85.341  0.06  3.00           H  
ATOM   3508  N   ILE   221      77.313 103.704  83.340 -0.41 57.00           N  
ATOM   3509  CA  ILE   221      76.639 103.393  82.057 -0.05 97.00           C  
ATOM   3510  C   ILE   221      76.246 101.902  81.897  0.59 73.00           C  
ATOM   3511  O   ILE   221      75.250 101.543  81.236 -0.56 79.00           O  
ATOM   3512  CB  ILE   221      77.469 103.838  80.826  0.13  3.00           C  
ATOM   3513  CG1 ILE   221      78.406 105.044  81.060 -0.04 30.00           C  
ATOM   3514  CG2 ILE   221      76.520 104.135  79.645 -0.32  4.00           C  
ATOM   3515  CD1 ILE   221      77.731 106.326  81.561 -0.06 60.00           C  
ATOM   3516  H   ILE   221      78.310 103.868  83.357  0.27 19.00           H  
ATOM   3517  HA  ILE   221      75.716 103.973  82.039  0.08 69.00           H  
ATOM   3518  HB  ILE   221      78.109 103.005  80.530  0.01 87.00           H  
ATOM   3519 HG12 ILE   221      79.175 104.750  81.769  0.02 36.00           H  
ATOM   3520 HG13 ILE   221      78.924 105.277  80.132  0.02 36.00           H  
ATOM   3521 HG21 ILE   221      77.082 104.498  78.786  0.08 82.00           H  
ATOM   3522 HG22 ILE   221      75.992 103.232  79.349  0.08 82.00           H  
ATOM   3523 HG23 ILE   221      75.787 104.891  79.924  0.08 82.00           H  
ATOM   3524 HD11 ILE   221      78.501 107.074  81.741  0.01 86.00           H  
ATOM   3525 HD12 ILE   221      77.031 106.693  80.811  0.01 86.00           H  
ATOM   3526 HD13 ILE   221      77.197 106.157  82.494  0.01 86.00           H  
ATOM   3527  N   SER   222      77.022 101.001  82.511 -0.41 57.00           N  
ATOM   3528  CA  SER   222      76.694  99.558  82.407 -0.02 49.00           C  
ATOM   3529  C   SER   222      75.279  99.082  82.789  0.59 73.00           C  
ATOM   3530  O   SER   222      74.791  98.200  82.084 -0.56 79.00           O  
ATOM   3531  CB  SER   222      77.771  98.706  83.087  0.21 17.00           C  
ATOM   3532  OG  SER   222      77.653  98.698  84.491 -0.65 46.00           O  
ATOM   3533  H   SER   222      77.825 101.293  83.051  0.27 19.00           H  
ATOM   3534  HA  SER   222      76.791  99.330  81.346  0.08 43.00           H  
ATOM   3535  HB2 SER   222      77.679  97.680  82.731  0.03 52.00           H  
ATOM   3536  HB3 SER   222      78.759  99.078  82.811  0.03 52.00           H  
ATOM   3537  HG  SER   222      77.822  99.587  84.825  0.42 75.00           H  
ATOM   3538  N   PRO   223      74.549  99.621  83.789 -0.25 48.00           N  
ATOM   3539  CA  PRO   223      73.148  99.258  84.012 -0.02 66.00           C  
ATOM   3540  C   PRO   223      72.195  99.720  82.915  0.58 96.00           C  
ATOM   3541  O   PRO   223      71.228  98.994  82.671 -0.57 48.00           O  
ATOM   3542  CB  PRO   223      72.764  99.836  85.379 -0.00 70.00           C  
ATOM   3543  CG  PRO   223      73.772 100.961  85.589  0.01 89.00           C  
ATOM   3544  CD  PRO   223      75.022 100.398  84.919  0.01 92.00           C  
ATOM   3545  HA  PRO   223      73.074  98.171  84.076  0.06 41.00           H  
ATOM   3546  HB2 PRO   223      71.738 100.206  85.403  0.02 53.00           H  
ATOM   3547  HB3 PRO   223      72.908  99.075  86.147  0.02 53.00           H  
ATOM   3548  HG2 PRO   223      73.433 101.853  85.062  0.02 13.00           H  
ATOM   3549  HG3 PRO   223      73.937 101.171  86.645  0.02 13.00           H  
ATOM   3550  HD2 PRO   223      75.685 101.191  84.615  0.03 91.00           H  
ATOM   3551  HD3 PRO   223      75.533  99.737  85.619  0.03 91.00           H  
ATOM   3552  N   VAL   224      72.438 100.842  82.205 -0.41 57.00           N  
ATOM   3553  CA  VAL   224      71.583 101.074  81.002 -0.08 75.00           C  
ATOM   3554  C   VAL   224      71.893 100.078  79.864  0.59 73.00           C  
ATOM   3555  O   VAL   224      70.964  99.541  79.236 -0.56 79.00           O  
ATOM   3556  CB  VAL   224      71.522 102.557  80.576  0.29 85.00           C  
ATOM   3557  CG1 VAL   224      72.832 103.150  80.056 -0.31 92.00           C  
ATOM   3558  CG2 VAL   224      70.413 102.776  79.541 -0.31 92.00           C  
ATOM   3559  H   VAL   224      73.251 101.417  82.376  0.27 19.00           H  
ATOM   3560  HA  VAL   224      70.561 100.852  81.312  0.09 69.00           H  
ATOM   3561  HB  VAL   224      71.240 103.135  81.458 -0.02 97.00           H  
ATOM   3562 HG11 VAL   224      72.657 104.144  79.643  0.07 91.00           H  
ATOM   3563 HG12 VAL   224      73.530 103.259  80.883  0.07 91.00           H  
ATOM   3564 HG13 VAL   224      73.262 102.514  79.284  0.07 91.00           H  
ATOM   3565 HG21 VAL   224      70.307 103.840  79.332  0.07 91.00           H  
ATOM   3566 HG22 VAL   224      70.646 102.254  78.616  0.07 91.00           H  
ATOM   3567 HG23 VAL   224      69.465 102.404  79.931  0.07 91.00           H  
ATOM   3568  N   LEU   225      73.174  99.717  79.653 -0.41 57.00           N  
ATOM   3569  CA  LEU   225      73.471  98.614  78.699 -0.05 18.00           C  
ATOM   3570  C   LEU   225      72.769  97.291  79.050  0.59 73.00           C  
ATOM   3571  O   LEU   225      72.169  96.646  78.188 -0.56 79.00           O  
ATOM   3572  CB  LEU   225      74.991  98.338  78.631 -0.11  2.00           C  
ATOM   3573  CG  LEU   225      75.847  99.223  77.710  0.35 31.00           C  
ATOM   3574  CD1 LEU   225      76.005 100.657  78.203 -0.41 21.00           C  
ATOM   3575  CD2 LEU   225      77.254  98.617  77.654 -0.41 21.00           C  
ATOM   3576  H   LEU   225      73.926 100.132  80.188  0.27 19.00           H  
ATOM   3577  HA  LEU   225      73.136  98.917  77.706  0.09 22.00           H  
ATOM   3578  HB2 LEU   225      75.410  98.365  79.635  0.04 57.00           H  
ATOM   3579  HB3 LEU   225      75.110  97.316  78.268  0.04 57.00           H  
ATOM   3580  HG  LEU   225      75.413  99.229  76.710 -0.03 61.00           H  
ATOM   3581 HD11 LEU   225      76.610 101.226  77.499  0.10  0.00           H  
ATOM   3582 HD12 LEU   225      75.032 101.136  78.291  0.10  0.00           H  
ATOM   3583 HD13 LEU   225      76.503 100.663  79.171  0.10  0.00           H  
ATOM   3584 HD21 LEU   225      77.903  99.225  77.025  0.10  0.00           H  
ATOM   3585 HD22 LEU   225      77.686  98.571  78.656  0.10  0.00           H  
ATOM   3586 HD23 LEU   225      77.211  97.609  77.242  0.10  0.00           H  
ATOM   3587  N   GLY   226      72.824  96.895  80.322 -0.41 57.00           N  
ATOM   3588  CA  GLY   226      72.208  95.675  80.833 -0.02 52.00           C  
ATOM   3589  C   GLY   226      70.684  95.709  80.770  0.59 73.00           C  
ATOM   3590  O   GLY   226      70.064  94.674  80.541 -0.56 79.00           O  
ATOM   3591  H   GLY   226      73.324  97.472  80.986  0.27 19.00           H  
ATOM   3592  HA2 GLY   226      72.575  94.821  80.263  0.06 98.00           H  
ATOM   3593  HA3 GLY   226      72.506  95.554  81.874  0.06 98.00           H  
ATOM   3594  N   LEU   227      70.068  96.890  80.882 -0.41 57.00           N  
ATOM   3595  CA  LEU   227      68.654  97.066  80.563 -0.05 18.00           C  
ATOM   3596  C   LEU   227      68.382  96.718  79.110  0.59 73.00           C  
ATOM   3597  O   LEU   227      67.457  95.940  78.894 -0.56 79.00           O  
ATOM   3598  CB  LEU   227      68.232  98.502  80.934 -0.11  2.00           C  
ATOM   3599  CG  LEU   227      66.769  98.866  80.631  0.35 31.00           C  
ATOM   3600  CD1 LEU   227      65.782  97.998  81.415 -0.41 21.00           C  
ATOM   3601  CD2 LEU   227      66.520 100.327  81.003 -0.41 21.00           C  
ATOM   3602  H   LEU   227      70.611  97.718  81.089  0.27 19.00           H  
ATOM   3603  HA  LEU   227      68.091  96.377  81.193  0.09 22.00           H  
ATOM   3604  HB2 LEU   227      68.416  98.650  81.999  0.04 57.00           H  
ATOM   3605  HB3 LEU   227      68.858  99.205  80.393  0.04 57.00           H  
ATOM   3606  HG  LEU   227      66.574  98.747  79.564 -0.03 61.00           H  
ATOM   3607 HD11 LEU   227      64.762  98.326  81.217  0.10  0.00           H  
ATOM   3608 HD12 LEU   227      65.873  96.958  81.104  0.10  0.00           H  
ATOM   3609 HD13 LEU   227      65.983  98.074  82.485  0.10  0.00           H  
ATOM   3610 HD21 LEU   227      65.494 100.603  80.762  0.10  0.00           H  
ATOM   3611 HD22 LEU   227      66.693 100.480  82.070  0.10  0.00           H  
ATOM   3612 HD23 LEU   227      67.194 100.971  80.437  0.10  0.00           H  
ATOM   3613  N   SER   228      69.183  97.177  78.137 -0.41 57.00           N  
ATOM   3614  CA  SER   228      68.951  96.700  76.751 -0.02 49.00           C  
ATOM   3615  C   SER   228      69.172  95.189  76.559  0.59 73.00           C  
ATOM   3616  O   SER   228      68.377  94.543  75.866 -0.56 79.00           O  
ATOM   3617  CB  SER   228      69.733  97.513  75.723  0.21 17.00           C  
ATOM   3618  OG  SER   228      68.968  97.597  74.531 -0.65 46.00           O  
ATOM   3619  H   SER   228      69.954  97.799  78.339  0.27 19.00           H  
ATOM   3620  HA  SER   228      67.895  96.888  76.552  0.08 43.00           H  
ATOM   3621  HB2 SER   228      69.871  98.523  76.106  0.03 52.00           H  
ATOM   3622  HB3 SER   228      70.708  97.064  75.532  0.03 52.00           H  
ATOM   3623  HG  SER   228      69.053  96.775  74.039  0.42 75.00           H  
ATOM   3624  N   ALA   229      70.164  94.592  77.237 -0.41 57.00           N  
ATOM   3625  CA  ALA   229      70.351  93.133  77.226  0.03 37.00           C  
ATOM   3626  C   ALA   229      69.095  92.359  77.698  0.59 73.00           C  
ATOM   3627  O   ALA   229      68.564  91.442  77.053 -0.56 79.00           O  
ATOM   3628  CB  ALA   229      71.607  92.776  78.030 -0.18 25.00           C  
ATOM   3629  H   ALA   229      70.780  95.148  77.814  0.27 19.00           H  
ATOM   3630  HA  ALA   229      70.542  92.853  76.195  0.08 23.00           H  
ATOM   3631  HB1 ALA   229      71.802  91.707  77.937  0.06  3.00           H  
ATOM   3632  HB2 ALA   229      72.465  93.327  77.643  0.06  3.00           H  
ATOM   3633  HB3 ALA   229      71.469  93.017  79.083  0.06  3.00           H  
ATOM   3634  N   ALA   230      68.543  92.815  78.821 -0.41 57.00           N  
ATOM   3635  CA  ALA   230      67.287  92.340  79.377  0.03 37.00           C  
ATOM   3636  C   ALA   230      66.078  92.643  78.475  0.59 73.00           C  
ATOM   3637  O   ALA   230      65.064  91.946  78.583 -0.56 79.00           O  
ATOM   3638  CB  ALA   230      67.114  92.941  80.778 -0.18 25.00           C  
ATOM   3639  H   ALA   230      69.001  93.571  79.310  0.27 19.00           H  
ATOM   3640  HA  ALA   230      67.358  91.257  79.487  0.08 23.00           H  
ATOM   3641  HB1 ALA   230      66.215  92.534  81.242  0.06  3.00           H  
ATOM   3642  HB2 ALA   230      67.976  92.689  81.397  0.06  3.00           H  
ATOM   3643  HB3 ALA   230      67.023  94.025  80.713  0.06  3.00           H  
ATOM   3644  N   VAL   231      66.126  93.661  77.606 -0.41 57.00           N  
ATOM   3645  CA  VAL   231      65.122  93.851  76.552 -0.08 75.00           C  
ATOM   3646  C   VAL   231      65.241  92.758  75.488  0.59 73.00           C  
ATOM   3647  O   VAL   231      64.192  92.204  75.160 -0.56 79.00           O  
ATOM   3648  CB  VAL   231      65.051  95.267  75.936  0.29 85.00           C  
ATOM   3649  CG1 VAL   231      63.908  95.369  74.910 -0.31 92.00           C  
ATOM   3650  CG2 VAL   231      64.701  96.333  76.985 -0.31 92.00           C  
ATOM   3651  H   VAL   231      66.954  94.243  77.573  0.27 19.00           H  
ATOM   3652  HA  VAL   231      64.152  93.699  77.026  0.09 69.00           H  
ATOM   3653  HB  VAL   231      65.994  95.517  75.451 -0.02 97.00           H  
ATOM   3654 HG11 VAL   231      63.929  96.345  74.422  0.07 91.00           H  
ATOM   3655 HG12 VAL   231      64.000  94.604  74.144  0.07 91.00           H  
ATOM   3656 HG13 VAL   231      62.944  95.234  75.401  0.07 91.00           H  
ATOM   3657 HG21 VAL   231      65.497  96.437  77.706  0.07 91.00           H  
ATOM   3658 HG22 VAL   231      64.567  97.303  76.504  0.07 91.00           H  
ATOM   3659 HG23 VAL   231      63.785  96.066  77.511  0.07 91.00           H  
ATOM   3660  N   TRP   232      66.446  92.342  75.050 -0.41 57.00           N  
ATOM   3661  CA  TRP   232      66.561  91.141  74.192 -0.02 75.00           C  
ATOM   3662  C   TRP   232      65.896  89.932  74.842  0.59 73.00           C  
ATOM   3663  O   TRP   232      65.061  89.282  74.223 -0.56 79.00           O  
ATOM   3664  CB  TRP   232      68.017  90.675  73.924 -0.00 50.00           C  
ATOM   3665  CG  TRP   232      69.129  91.626  73.630 -0.14 15.00           C  
ATOM   3666  CD1 TRP   232      69.069  92.705  72.829 -0.16 38.00           C  
ATOM   3667  CD2 TRP   232      70.530  91.514  74.033  0.12 43.00           C  
ATOM   3668  CE2 TRP   232      71.260  92.586  73.441  0.13 80.00           C  
ATOM   3669  CE3 TRP   232      71.261  90.611  74.839 -0.23 87.00           C  
ATOM   3670  NE1 TRP   232      70.311  93.296  72.746 -0.34 18.00           N  
ATOM   3671  CZ2 TRP   232      72.641  92.746  73.615 -0.26  1.00           C  
ATOM   3672  CZ3 TRP   232      72.642  90.786  75.054 -0.19 72.00           C  
ATOM   3673  CH2 TRP   232      73.333  91.847  74.438 -0.11 34.00           C  
ATOM   3674  H   TRP   232      67.293  92.796  75.367  0.27 19.00           H  
ATOM   3675  HA  TRP   232      66.083  91.351  73.235  0.11 23.00           H  
ATOM   3676  HB2 TRP   232      68.366  90.094  74.776  0.03 39.00           H  
ATOM   3677  HB3 TRP   232      67.978  89.971  73.092  0.03 39.00           H  
ATOM   3678  HD1 TRP   232      68.191  93.038  72.313  0.20 62.00           H  
ATOM   3679  HE1 TRP   232      70.477  94.143  72.220  0.34 12.00           H  
ATOM   3680  HE3 TRP   232      70.748  89.782  75.303  0.17  0.00           H  
ATOM   3681  HZ2 TRP   232      73.163  93.552  73.126  0.15 72.00           H  
ATOM   3682  HZ3 TRP   232      73.167  90.106  75.707  0.14 47.00           H  
ATOM   3683  HH2 TRP   232      74.389  91.976  74.608  0.14 17.00           H  
ATOM   3684  N   ALA   233      66.237  89.648  76.105 -0.41 57.00           N  
ATOM   3685  CA  ALA   233      65.714  88.458  76.768  0.03 37.00           C  
ATOM   3686  C   ALA   233      64.180  88.489  76.956  0.59 73.00           C  
ATOM   3687  O   ALA   233      63.484  87.481  76.764 -0.56 79.00           O  
ATOM   3688  CB  ALA   233      66.436  88.310  78.112 -0.18 25.00           C  
ATOM   3689  H   ALA   233      66.931  90.209  76.580  0.27 19.00           H  
ATOM   3690  HA  ALA   233      65.969  87.590  76.171  0.08 23.00           H  
ATOM   3691  HB1 ALA   233      66.102  87.396  78.606  0.06  3.00           H  
ATOM   3692  HB2 ALA   233      67.513  88.248  77.949  0.06  3.00           H  
ATOM   3693  HB3 ALA   233      66.218  89.164  78.753  0.06  3.00           H  
ATOM   3694  N   LYS   234      63.620  89.658  77.295 -0.34 79.00           N  
ATOM   3695  CA  LYS   234      62.163  89.808  77.396 -0.24  0.00           C  
ATOM   3696  C   LYS   234      61.468  89.555  76.051  0.73 41.00           C  
ATOM   3697  O   LYS   234      60.511  88.768  75.989 -0.58 94.00           O  
ATOM   3698  CB  LYS   234      61.753  91.179  77.980 -0.00 94.00           C  
ATOM   3699  CG  LYS   234      61.320  91.091  79.457  0.01 87.00           C  
ATOM   3700  CD  LYS   234      62.463  90.858  80.462 -0.04 79.00           C  
ATOM   3701  CE  LYS   234      62.859  92.124  81.243 -0.01 43.00           C  
ATOM   3702  NZ  LYS   234      63.290  93.226  80.349 -0.38 54.00           N1+
ATOM   3703  H   LYS   234      64.203  90.472  77.435  0.27 47.00           H  
ATOM   3704  HA  LYS   234      61.803  89.032  78.073  0.14 26.00           H  
ATOM   3705  HB2 LYS   234      62.553  91.909  77.855  0.03 62.00           H  
ATOM   3706  HB3 LYS   234      60.892  91.550  77.422  0.03 62.00           H  
ATOM   3707  HG2 LYS   234      60.791  92.007  79.723  0.01  3.00           H  
ATOM   3708  HG3 LYS   234      60.601  90.277  79.554  0.01  3.00           H  
ATOM   3709  HD2 LYS   234      62.130  90.120  81.193  0.06 21.00           H  
ATOM   3710  HD3 LYS   234      63.338  90.446  79.961  0.06 21.00           H  
ATOM   3711  HE2 LYS   234      62.000  92.453  81.829  0.11 35.00           H  
ATOM   3712  HE3 LYS   234      63.671  91.875  81.928  0.11 35.00           H  
ATOM   3713  HZ1 LYS   234      63.499  94.051  80.894  0.34  0.00           H  
ATOM   3714  HZ2 LYS   234      64.116  92.946  79.841  0.34  0.00           H  
ATOM   3715  HZ3 LYS   234      62.556  93.437  79.688  0.34  0.00           H  
ATOM   3716  N   ILE   235      61.947  90.214  74.991 -0.41 57.00           N  
ATOM   3717  CA  ILE   235      61.278  90.148  73.691 -0.05 97.00           C  
ATOM   3718  C   ILE   235      61.429  88.780  73.032  0.59 73.00           C  
ATOM   3719  O   ILE   235      60.434  88.246  72.549 -0.56 79.00           O  
ATOM   3720  CB  ILE   235      61.622  91.328  72.747  0.13  3.00           C  
ATOM   3721  CG1 ILE   235      63.068  91.369  72.209 -0.04 30.00           C  
ATOM   3722  CG2 ILE   235      61.266  92.655  73.446 -0.32  4.00           C  
ATOM   3723  CD1 ILE   235      63.284  90.566  70.920 -0.06 60.00           C  
ATOM   3724  H   ILE   235      62.746  90.826  75.092  0.27 19.00           H  
ATOM   3725  HA  ILE   235      60.213  90.254  73.901  0.08 69.00           H  
ATOM   3726  HB  ILE   235      60.954  91.248  71.888  0.01 87.00           H  
ATOM   3727 HG12 ILE   235      63.343  92.401  71.990  0.02 36.00           H  
ATOM   3728 HG13 ILE   235      63.750  91.004  72.968  0.02 36.00           H  
ATOM   3729 HG21 ILE   235      61.436  93.497  72.777  0.08 82.00           H  
ATOM   3730 HG22 ILE   235      60.213  92.650  73.731  0.08 82.00           H  
ATOM   3731 HG23 ILE   235      61.870  92.803  74.339  0.08 82.00           H  
ATOM   3732 HD11 ILE   235      62.655  90.967  70.128  0.01 86.00           H  
ATOM   3733 HD12 ILE   235      64.330  90.635  70.630  0.01 86.00           H  
ATOM   3734 HD13 ILE   235      63.040  89.518  71.042  0.01 86.00           H  
ATOM   3735  N   LEU   236      62.607  88.148  73.109 -0.41 57.00           N  
ATOM   3736  CA  LEU   236      62.815  86.791  72.602 -0.05 18.00           C  
ATOM   3737  C   LEU   236      61.907  85.832  73.339  0.59 73.00           C  
ATOM   3738  O   LEU   236      61.275  85.019  72.677 -0.56 79.00           O  
ATOM   3739  CB  LEU   236      64.305  86.339  72.685 -0.11  2.00           C  
ATOM   3740  CG  LEU   236      64.857  85.924  74.075  0.35 31.00           C  
ATOM   3741  CD1 LEU   236      64.586  84.488  74.553 -0.41 21.00           C  
ATOM   3742  CD2 LEU   236      66.370  86.022  74.146 -0.41 21.00           C  
ATOM   3743  H   LEU   236      63.392  88.617  73.540  0.27 19.00           H  
ATOM   3744  HA  LEU   236      62.532  86.790  71.548  0.09 22.00           H  
ATOM   3745  HB2 LEU   236      64.452  85.500  72.008  0.04 57.00           H  
ATOM   3746  HB3 LEU   236      64.911  87.161  72.299  0.04 57.00           H  
ATOM   3747  HG  LEU   236      64.450  86.618  74.793 -0.03 61.00           H  
ATOM   3748 HD11 LEU   236      64.631  84.460  75.641  0.10  0.00           H  
ATOM   3749 HD12 LEU   236      63.616  84.125  74.234  0.10  0.00           H  
ATOM   3750 HD13 LEU   236      65.337  83.794  74.183  0.10  0.00           H  
ATOM   3751 HD21 LEU   236      66.727  85.768  75.145  0.10  0.00           H  
ATOM   3752 HD22 LEU   236      66.801  85.318  73.437  0.10  0.00           H  
ATOM   3753 HD23 LEU   236      66.685  87.038  73.908  0.10  0.00           H  
ATOM   3754  N   SER   237      61.804  85.921  74.675 -0.41 57.00           N  
ATOM   3755  CA  SER   237      61.002  84.936  75.409 -0.02 49.00           C  
ATOM   3756  C   SER   237      59.527  85.046  75.035  0.59 73.00           C  
ATOM   3757  O   SER   237      58.908  84.065  74.601 -0.56 79.00           O  
ATOM   3758  CB  SER   237      61.170  85.109  76.921  0.21 17.00           C  
ATOM   3759  OG  SER   237      62.514  84.890  77.290 -0.65 46.00           O  
ATOM   3760  H   SER   237      62.332  86.612  75.190  0.27 19.00           H  
ATOM   3761  HA  SER   237      61.344  83.935  75.143  0.08 43.00           H  
ATOM   3762  HB2 SER   237      60.872  86.114  77.221  0.03 52.00           H  
ATOM   3763  HB3 SER   237      60.540  84.381  77.435  0.03 52.00           H  
ATOM   3764  HG  SER   237      63.028  85.664  77.038  0.42 75.00           H  
ATOM   3765  N   SER   238      58.986  86.266  75.123 -0.41 57.00           N  
ATOM   3766  CA  SER   238      57.571  86.496  74.844 -0.02 49.00           C  
ATOM   3767  C   SER   238      57.176  86.166  73.401  0.59 73.00           C  
ATOM   3768  O   SER   238      56.137  85.538  73.165 -0.56 79.00           O  
ATOM   3769  CB  SER   238      57.207  87.936  75.203  0.21 17.00           C  
ATOM   3770  OG  SER   238      55.820  88.030  75.463 -0.65 46.00           O  
ATOM   3771  H   SER   238      59.548  87.045  75.440  0.27 19.00           H  
ATOM   3772  HA  SER   238      57.003  85.837  75.502  0.08 43.00           H  
ATOM   3773  HB2 SER   238      57.740  88.226  76.108  0.03 52.00           H  
ATOM   3774  HB3 SER   238      57.489  88.611  74.394  0.03 52.00           H  
ATOM   3775  HG  SER   238      55.640  88.909  75.809  0.42 75.00           H  
ATOM   3776  N   PHE   239      58.020  86.525  72.431 -0.41 57.00           N  
ATOM   3777  CA  PHE   239      57.779  86.165  71.042 -0.00 24.00           C  
ATOM   3778  C   PHE   239      57.967  84.699  70.740  0.59 73.00           C  
ATOM   3779  O   PHE   239      57.274  84.239  69.844 -0.56 79.00           O  
ATOM   3780  CB  PHE   239      58.622  87.013  70.076 -0.03 43.00           C  
ATOM   3781  CG  PHE   239      57.933  88.309  69.712  0.01 18.00           C  
ATOM   3782  CD1 PHE   239      58.371  89.545  70.220 -0.12 56.00           C  
ATOM   3783  CD2 PHE   239      56.799  88.261  68.884 -0.12 56.00           C  
ATOM   3784  CE1 PHE   239      57.648  90.714  69.931 -0.17  4.00           C  
ATOM   3785  CE2 PHE   239      56.078  89.430  68.591 -0.17  4.00           C  
ATOM   3786  CZ  PHE   239      56.500  90.658  69.125 -0.10 72.00           C  
ATOM   3787  H   PHE   239      58.869  87.026  72.656  0.27 19.00           H  
ATOM   3788  HA  PHE   239      56.730  86.379  70.830  0.09 78.00           H  
ATOM   3789  HB2 PHE   239      59.617  87.191  70.478  0.02 95.00           H  
ATOM   3790  HB3 PHE   239      58.758  86.450  69.153  0.02 95.00           H  
ATOM   3791  HD1 PHE   239      59.245  89.604  70.847  0.13 30.00           H  
ATOM   3792  HD2 PHE   239      56.475  87.313  68.486  0.13 30.00           H  
ATOM   3793  HE1 PHE   239      57.972  91.659  70.338  0.14 30.00           H  
ATOM   3794  HE2 PHE   239      55.196  89.380  67.970  0.14 30.00           H  
ATOM   3795  HZ  PHE   239      55.944  91.560  68.919  0.12 97.00           H  
ATOM   3796  N   THR   240      58.835  83.961  71.441 -0.41 57.00           N  
ATOM   3797  CA  THR   240      58.869  82.511  71.213 -0.03 89.00           C  
ATOM   3798  C   THR   240      57.578  81.872  71.682  0.59 73.00           C  
ATOM   3799  O   THR   240      56.971  81.137  70.910 -0.56 79.00           O  
ATOM   3800  CB  THR   240      60.098  81.733  71.662  0.36 54.00           C  
ATOM   3801  CG2 THR   240      60.402  80.670  70.599 -0.24 38.00           C  
ATOM   3802  OG1 THR   240      61.220  82.556  71.644 -0.67 61.00           O  
ATOM   3803  H   THR   240      59.381  84.365  72.189  0.27 19.00           H  
ATOM   3804  HA  THR   240      58.854  82.410  70.127  0.10  7.00           H  
ATOM   3805  HB  THR   240      59.954  81.307  72.653  0.00 43.00           H  
ATOM   3806  HG1 THR   240      61.101  83.254  72.299  0.41  2.00           H  
ATOM   3807 HG21 THR   240      61.230  80.039  70.918  0.06 42.00           H  
ATOM   3808 HG22 THR   240      59.512  80.074  70.411  0.06 42.00           H  
ATOM   3809 HG23 THR   240      60.658  81.097  69.637  0.06 42.00           H  
ATOM   3810  N   ASP   241      57.124  82.209  72.893 -0.51 63.00           N  
ATOM   3811  CA  ASP   241      55.840  81.723  73.422  0.03 81.00           C  
ATOM   3812  C   ASP   241      54.660  81.993  72.472  0.53 66.00           C  
ATOM   3813  O   ASP   241      53.923  81.068  72.114 -0.58 19.00           O  
ATOM   3814  CB  ASP   241      55.669  82.377  74.809 -0.03  3.00           C  
ATOM   3815  CG  ASP   241      54.226  82.494  75.297  0.79 94.00           C  
ATOM   3816  OD1 ASP   241      53.712  83.637  75.258 -0.80 14.00           O  
ATOM   3817  OD2 ASP   241      53.676  81.472  75.770 -0.80 14.00           O1-
ATOM   3818  H   ASP   241      57.670  82.828  73.477  0.29 36.00           H  
ATOM   3819  HA  ASP   241      55.904  80.644  73.566  0.08 80.00           H  
ATOM   3820  HB2 ASP   241      56.245  81.808  75.540 -0.01 22.00           H  
ATOM   3821  HB3 ASP   241      56.088  83.384  74.785 -0.01 22.00           H  
ATOM   3822  N   LYS   242      54.520  83.239  71.999 -0.34 79.00           N  
ATOM   3823  CA  LYS   242      53.423  83.589  71.079 -0.24  0.00           C  
ATOM   3824  C   LYS   242      53.533  82.968  69.678  0.73 41.00           C  
ATOM   3825  O   LYS   242      52.522  82.581  69.085 -0.58 94.00           O  
ATOM   3826  CB  LYS   242      53.170  85.103  71.090 -0.00 94.00           C  
ATOM   3827  CG  LYS   242      52.158  85.404  72.214  0.01 87.00           C  
ATOM   3828  CD  LYS   242      52.203  86.837  72.754 -0.04 79.00           C  
ATOM   3829  CE  LYS   242      53.490  87.143  73.531 -0.01 43.00           C  
ATOM   3830  NZ  LYS   242      53.691  86.247  74.697 -0.38 54.00           N1+
ATOM   3831  H   LYS   242      55.161  83.963  72.292  0.27 47.00           H  
ATOM   3832  HA  LYS   242      52.525  83.123  71.486  0.14 26.00           H  
ATOM   3833  HB2 LYS   242      54.110  85.634  71.244  0.03 62.00           H  
ATOM   3834  HB3 LYS   242      52.743  85.421  70.137  0.03 62.00           H  
ATOM   3835  HG2 LYS   242      51.156  85.211  71.826  0.01  3.00           H  
ATOM   3836  HG3 LYS   242      52.311  84.720  73.049  0.01  3.00           H  
ATOM   3837  HD2 LYS   242      52.114  87.539  71.924  0.06 21.00           H  
ATOM   3838  HD3 LYS   242      51.349  86.984  73.417  0.06 21.00           H  
ATOM   3839  HE2 LYS   242      54.343  87.050  72.858  0.11 35.00           H  
ATOM   3840  HE3 LYS   242      53.444  88.174  73.881  0.11 35.00           H  
ATOM   3841  HZ1 LYS   242      54.525  86.518  75.198  0.34  0.00           H  
ATOM   3842  HZ2 LYS   242      52.896  86.290  75.318  0.34  0.00           H  
ATOM   3843  HZ3 LYS   242      53.801  85.291  74.385  0.34  0.00           H  
ATOM   3844  N   GLU   243      54.753  82.803  69.179 -0.51 63.00           N  
ATOM   3845  CA  GLU   243      55.057  82.128  67.908  0.03 97.00           C  
ATOM   3846  C   GLU   243      54.690  80.638  67.916  0.53 66.00           C  
ATOM   3847  O   GLU   243      54.013  80.174  66.984 -0.58 19.00           O  
ATOM   3848  CB  GLU   243      56.572  82.337  67.637  0.05 60.00           C  
ATOM   3849  CG  GLU   243      57.230  81.572  66.479  0.01 36.00           C  
ATOM   3850  CD  GLU   243      58.717  81.946  66.256  0.80 54.00           C  
ATOM   3851  OE1 GLU   243      59.414  82.506  67.147 -0.81 88.00           O  
ATOM   3852  OE2 GLU   243      59.204  81.753  65.116 -0.81 88.00           O1-
ATOM   3853  H   GLU   243      55.541  83.117  69.727  0.29 36.00           H  
ATOM   3854  HA  GLU   243      54.495  82.615  67.110  0.11  5.00           H  
ATOM   3855  HB2 GLU   243      56.734  83.399  67.454 -0.01 73.00           H  
ATOM   3856  HB3 GLU   243      57.123  82.055  68.531 -0.01 73.00           H  
ATOM   3857  HG2 GLU   243      57.173  80.502  66.676 -0.04 25.00           H  
ATOM   3858  HG3 GLU   243      56.674  81.782  65.564 -0.04 25.00           H  
ATOM   3859  N   LEU   244      55.094  79.897  68.960 -0.41 57.00           N  
ATOM   3860  CA  LEU   244      54.721  78.488  69.045 -0.05 18.00           C  
ATOM   3861  C   LEU   244      53.287  78.227  69.502  0.59 73.00           C  
ATOM   3862  O   LEU   244      52.751  77.188  69.135 -0.56 79.00           O  
ATOM   3863  CB  LEU   244      55.709  77.549  69.724 -0.11  2.00           C  
ATOM   3864  CG  LEU   244      57.097  77.422  69.056  0.35 31.00           C  
ATOM   3865  CD1 LEU   244      57.772  76.149  69.573 -0.41 21.00           C  
ATOM   3866  CD2 LEU   244      57.092  77.293  67.526 -0.41 21.00           C  
ATOM   3867  H   LEU   244      55.630  80.311  69.710  0.27 19.00           H  
ATOM   3868  HA  LEU   244      54.701  78.132  68.016  0.09 22.00           H  
ATOM   3869  HB2 LEU   244      55.764  77.839  70.765  0.04 57.00           H  
ATOM   3870  HB3 LEU   244      55.259  76.555  69.709  0.04 57.00           H  
ATOM   3871  HG  LEU   244      57.699  78.292  69.322 -0.03 61.00           H  
ATOM   3872 HD11 LEU   244      58.819  76.133  69.271  0.10  0.00           H  
ATOM   3873 HD12 LEU   244      57.711  76.113  70.658  0.10  0.00           H  
ATOM   3874 HD13 LEU   244      57.269  75.265  69.178  0.10  0.00           H  
ATOM   3875 HD21 LEU   244      58.104  77.118  67.162  0.10  0.00           H  
ATOM   3876 HD22 LEU   244      56.450  76.466  67.220  0.10  0.00           H  
ATOM   3877 HD23 LEU   244      56.724  78.213  67.074  0.10  0.00           H  
ATOM   3878  N   LEU   245      52.602  79.155  70.173 -0.41 57.00           N  
ATOM   3879  CA  LEU   245      51.137  79.098  70.249 -0.05 18.00           C  
ATOM   3880  C   LEU   245      50.470  79.190  68.846  0.59 73.00           C  
ATOM   3881  O   LEU   245      49.683  78.318  68.421 -0.56 79.00           O  
ATOM   3882  CB  LEU   245      50.691  80.243  71.178 -0.11  2.00           C  
ATOM   3883  CG  LEU   245      49.172  80.360  71.385  0.35 31.00           C  
ATOM   3884  CD1 LEU   245      48.610  79.150  72.134 -0.41 21.00           C  
ATOM   3885  CD2 LEU   245      48.873  81.630  72.181 -0.41 21.00           C  
ATOM   3886  H   LEU   245      53.065  79.998  70.483  0.27 19.00           H  
ATOM   3887  HA  LEU   245      50.857  78.147  70.702  0.09 22.00           H  
ATOM   3888  HB2 LEU   245      51.172  80.110  72.149  0.04 57.00           H  
ATOM   3889  HB3 LEU   245      51.051  81.184  70.762  0.04 57.00           H  
ATOM   3890  HG  LEU   245      48.673  80.442  70.418 -0.03 61.00           H  
ATOM   3891 HD11 LEU   245      47.544  79.291  72.315  0.10  0.00           H  
ATOM   3892 HD12 LEU   245      48.738  78.248  71.536  0.10  0.00           H  
ATOM   3893 HD13 LEU   245      49.123  79.027  73.088  0.10  0.00           H  
ATOM   3894 HD21 LEU   245      49.352  81.583  73.161  0.10  0.00           H  
ATOM   3895 HD22 LEU   245      49.248  82.500  71.642  0.10  0.00           H  
ATOM   3896 HD23 LEU   245      47.797  81.739  72.313  0.10  0.00           H  
ATOM   3897  N   ALA   246      50.799  80.253  68.101 -0.41 57.00           N  
ATOM   3898  CA  ALA   246      50.173  80.506  66.804  0.03 37.00           C  
ATOM   3899  C   ALA   246      50.343  79.319  65.819  0.59 73.00           C  
ATOM   3900  O   ALA   246      49.375  78.756  65.255 -0.56 79.00           O  
ATOM   3901  CB  ALA   246      50.736  81.803  66.226 -0.18 25.00           C  
ATOM   3902  H   ALA   246      51.451  80.937  68.460  0.27 19.00           H  
ATOM   3903  HA  ALA   246      49.104  80.653  66.969  0.08 23.00           H  
ATOM   3904  HB1 ALA   246      50.285  81.998  65.253  0.06  3.00           H  
ATOM   3905  HB2 ALA   246      50.492  82.622  66.902  0.06  3.00           H  
ATOM   3906  HB3 ALA   246      51.819  81.732  66.116  0.06  3.00           H  
ATOM   3907  N   TYR   247      51.597  78.884  65.676 -0.41 57.00           N  
ATOM   3908  CA  TYR   247      51.901  77.717  64.863 -0.00 14.00           C  
ATOM   3909  C   TYR   247      51.519  76.381  65.523  0.59 73.00           C  
ATOM   3910  O   TYR   247      51.507  75.373  64.829 -0.56 79.00           O  
ATOM   3911  CB  TYR   247      53.373  77.738  64.415 -0.01 52.00           C  
ATOM   3912  CG  TYR   247      53.610  76.848  63.203 -0.00 11.00           C  
ATOM   3913  CD1 TYR   247      53.146  77.261  61.937 -0.19  6.00           C  
ATOM   3914  CD2 TYR   247      54.152  75.558  63.362 -0.19  6.00           C  
ATOM   3915  CE1 TYR   247      53.193  76.372  60.845 -0.23 41.00           C  
ATOM   3916  CE2 TYR   247      54.190  74.664  62.275 -0.23 41.00           C  
ATOM   3917  CZ  TYR   247      53.704  75.070  61.015  0.32 26.00           C  
ATOM   3918  OH  TYR   247      53.707  74.207  59.968 -0.55 79.00           O  
ATOM   3919  H   TYR   247      52.354  79.345  66.164  0.27 19.00           H  
ATOM   3920  HA  TYR   247      51.299  77.804  63.957  0.08 76.00           H  
ATOM   3921  HB2 TYR   247      53.653  78.757  64.144  0.02 95.00           H  
ATOM   3922  HB3 TYR   247      54.009  77.427  65.244  0.02 95.00           H  
ATOM   3923  HD1 TYR   247      52.702  78.239  61.814  0.16 99.00           H  
ATOM   3924  HD2 TYR   247      54.492  75.230  64.334  0.16 99.00           H  
ATOM   3925  HE1 TYR   247      52.786  76.666  59.890  0.16 56.00           H  
ATOM   3926  HE2 TYR   247      54.554  73.659  62.417  0.16 56.00           H  
ATOM   3927  HH  TYR   247      53.873  73.310  60.230  0.39 92.00           H  
ATOM   3928  N   ALA   248      51.121  76.321  66.800 -0.41 57.00           N  
ATOM   3929  CA  ALA   248      50.435  75.134  67.320  0.03 37.00           C  
ATOM   3930  C   ALA   248      49.052  74.936  66.700  0.59 73.00           C  
ATOM   3931  O   ALA   248      48.695  73.793  66.406 -0.56 79.00           O  
ATOM   3932  CB  ALA   248      50.359  75.129  68.852 -0.18 25.00           C  
ATOM   3933  H   ALA   248      51.148  77.147  67.382  0.27 19.00           H  
ATOM   3934  HA  ALA   248      51.036  74.265  67.043  0.08 23.00           H  
ATOM   3935  HB1 ALA   248      49.845  74.225  69.182  0.06  3.00           H  
ATOM   3936  HB2 ALA   248      51.360  75.116  69.277  0.06  3.00           H  
ATOM   3937  HB3 ALA   248      49.807  75.989  69.222  0.06  3.00           H  
ATOM   3938  N   LYS   249      48.305  76.017  66.413 -0.34 79.00           N  
ATOM   3939  CA  LYS   249      47.058  75.850  65.612 -0.24  0.00           C  
ATOM   3940  C   LYS   249      47.331  75.296  64.197  0.73 41.00           C  
ATOM   3941  O   LYS   249      46.682  74.345  63.734 -0.58 94.00           O  
ATOM   3942  CB  LYS   249      46.288  77.175  65.530 -0.00 94.00           C  
ATOM   3943  CG  LYS   249      45.861  77.697  66.913  0.01 87.00           C  
ATOM   3944  CD  LYS   249      44.973  78.950  66.843 -0.04 79.00           C  
ATOM   3945  CE  LYS   249      45.734  80.281  66.749 -0.01 43.00           C  
ATOM   3946  NZ  LYS   249      46.499  80.435  65.493 -0.38 54.00           N1+
ATOM   3947  H   LYS   249      48.627  76.945  66.653  0.27 47.00           H  
ATOM   3948  HA  LYS   249      46.422  75.125  66.122  0.14 26.00           H  
ATOM   3949  HB2 LYS   249      46.911  77.911  65.027  0.03 62.00           H  
ATOM   3950  HB3 LYS   249      45.394  77.014  64.925  0.03 62.00           H  
ATOM   3951  HG2 LYS   249      45.292  76.907  67.406  0.01  3.00           H  
ATOM   3952  HG3 LYS   249      46.738  77.915  67.525  0.01  3.00           H  
ATOM   3953  HD2 LYS   249      44.275  78.868  66.010  0.06 21.00           H  
ATOM   3954  HD3 LYS   249      44.384  78.984  67.761  0.06 21.00           H  
ATOM   3955  HE2 LYS   249      45.007  81.091  66.806  0.11 35.00           H  
ATOM   3956  HE3 LYS   249      46.413  80.374  67.598  0.11 35.00           H  
ATOM   3957  HZ1 LYS   249      46.782  81.398  65.385  0.34  0.00           H  
ATOM   3958  HZ2 LYS   249      47.319  79.847  65.511  0.34  0.00           H  
ATOM   3959  HZ3 LYS   249      45.920  80.183  64.707  0.34  0.00           H  
ATOM   3960  N   ALA   250      48.330  75.870  63.513 -0.41 57.00           N  
ATOM   3961  CA  ALA   250      48.698  75.315  62.192  0.03 37.00           C  
ATOM   3962  C   ALA   250      49.168  73.842  62.232  0.59 73.00           C  
ATOM   3963  O   ALA   250      48.838  73.040  61.354 -0.56 79.00           O  
ATOM   3964  CB  ALA   250      49.811  76.185  61.595 -0.18 25.00           C  
ATOM   3965  H   ALA   250      48.867  76.626  63.911  0.27 19.00           H  
ATOM   3966  HA  ALA   250      47.832  75.398  61.537  0.08 23.00           H  
ATOM   3967  HB1 ALA   250      50.042  75.839  60.587  0.06  3.00           H  
ATOM   3968  HB2 ALA   250      49.511  77.228  61.552  0.06  3.00           H  
ATOM   3969  HB3 ALA   250      50.702  76.099  62.215  0.06  3.00           H  
ATOM   3970  N   GLY   251      49.916  73.491  63.283 -0.41 57.00           N  
ATOM   3971  CA  GLY   251      50.419  72.149  63.550 -0.02 52.00           C  
ATOM   3972  C   GLY   251      49.303  71.131  63.752  0.59 73.00           C  
ATOM   3973  O   GLY   251      49.350  70.061  63.150 -0.56 79.00           O  
ATOM   3974  H   GLY   251      50.153  74.202  63.960  0.27 19.00           H  
ATOM   3975  HA2 GLY   251      51.051  71.831  62.719  0.06 98.00           H  
ATOM   3976  HA3 GLY   251      51.023  72.183  64.457  0.06 98.00           H  
ATOM   3977  N   ALA   252      48.263  71.506  64.504 -0.41 57.00           N  
ATOM   3978  CA  ALA   252      47.053  70.701  64.615  0.03 37.00           C  
ATOM   3979  C   ALA   252      46.379  70.456  63.265  0.59 73.00           C  
ATOM   3980  O   ALA   252      46.030  69.305  62.989 -0.56 79.00           O  
ATOM   3981  CB  ALA   252      46.098  71.368  65.613 -0.18 25.00           C  
ATOM   3982  H   ALA   252      48.281  72.401  64.970  0.27 19.00           H  
ATOM   3983  HA  ALA   252      47.335  69.729  65.024  0.08 23.00           H  
ATOM   3984  HB1 ALA   252      45.217  70.740  65.747  0.06  3.00           H  
ATOM   3985  HB2 ALA   252      46.597  71.490  66.575  0.06  3.00           H  
ATOM   3986  HB3 ALA   252      45.787  72.345  65.244  0.06  3.00           H  
ATOM   3987  N   VAL   253      46.218  71.494  62.414 -0.41 57.00           N  
ATOM   3988  CA  VAL   253      45.594  71.205  61.097 -0.08 75.00           C  
ATOM   3989  C   VAL   253      46.406  70.235  60.230  0.59 73.00           C  
ATOM   3990  O   VAL   253      45.859  69.249  59.709 -0.56 79.00           O  
ATOM   3991  CB  VAL   253      45.041  72.417  60.323  0.29 85.00           C  
ATOM   3992  CG1 VAL   253      44.009  73.169  61.173 -0.31 92.00           C  
ATOM   3993  CG2 VAL   253      46.082  73.432  59.860 -0.31 92.00           C  
ATOM   3994  H   VAL   253      46.518  72.430  62.650  0.27 19.00           H  
ATOM   3995  HA  VAL   253      44.693  70.639  61.341  0.09 69.00           H  
ATOM   3996  HB  VAL   253      44.528  72.037  59.438 -0.02 97.00           H  
ATOM   3997 HG11 VAL   253      43.499  73.917  60.566  0.07 91.00           H  
ATOM   3998 HG12 VAL   253      43.272  72.465  61.558  0.07 91.00           H  
ATOM   3999 HG13 VAL   253      44.491  73.660  62.018  0.07 91.00           H  
ATOM   4000 HG21 VAL   253      45.600  74.191  59.245  0.07 91.00           H  
ATOM   4001 HG22 VAL   253      46.533  73.909  60.723  0.07 91.00           H  
ATOM   4002 HG23 VAL   253      46.849  72.936  59.267  0.07 91.00           H  
ATOM   4003  N   ALA   254      47.728  70.447  60.161 -0.41 57.00           N  
ATOM   4004  CA  ALA   254      48.610  69.533  59.436  0.03 37.00           C  
ATOM   4005  C   ALA   254      48.504  68.074  59.941  0.59 73.00           C  
ATOM   4006  O   ALA   254      48.290  67.155  59.143 -0.56 79.00           O  
ATOM   4007  CB  ALA   254      50.043  70.080  59.488 -0.18 25.00           C  
ATOM   4008  H   ALA   254      48.139  71.232  60.649  0.27 19.00           H  
ATOM   4009  HA  ALA   254      48.298  69.538  58.392  0.08 23.00           H  
ATOM   4010  HB1 ALA   254      50.694  69.450  58.881  0.06  3.00           H  
ATOM   4011  HB2 ALA   254      50.064  71.095  59.091  0.06  3.00           H  
ATOM   4012  HB3 ALA   254      50.405  70.087  60.516  0.06  3.00           H  
ATOM   4013  N   GLU   255      48.592  67.885  61.261 -0.51 63.00           N  
ATOM   4014  CA  GLU   255      48.558  66.567  61.890  0.03 97.00           C  
ATOM   4015  C   GLU   255      47.251  65.829  61.626  0.53 66.00           C  
ATOM   4016  O   GLU   255      47.271  64.721  61.085 -0.58 19.00           O  
ATOM   4017  CB  GLU   255      48.842  66.672  63.403  0.05 60.00           C  
ATOM   4018  CG  GLU   255      49.146  65.317  64.072  0.01 36.00           C  
ATOM   4019  CD  GLU   255      50.503  64.728  63.646  0.80 54.00           C  
ATOM   4020  OE1 GLU   255      51.539  65.327  64.013 -0.81 88.00           O  
ATOM   4021  OE2 GLU   255      50.512  63.699  62.936 -0.81 88.00           O1-
ATOM   4022  H   GLU   255      48.725  68.684  61.865  0.29 36.00           H  
ATOM   4023  HA  GLU   255      49.358  65.969  61.449  0.11  5.00           H  
ATOM   4024  HB2 GLU   255      49.693  67.330  63.571 -0.01 73.00           H  
ATOM   4025  HB3 GLU   255      47.980  67.125  63.895 -0.01 73.00           H  
ATOM   4026  HG2 GLU   255      49.164  65.464  65.154 -0.04 25.00           H  
ATOM   4027  HG3 GLU   255      48.346  64.609  63.851 -0.04 25.00           H  
ATOM   4028  N   GLU   256      46.109  66.437  61.970 -0.51 63.00           N  
ATOM   4029  CA  GLU   256      44.835  65.714  61.849  0.03 97.00           C  
ATOM   4030  C   GLU   256      44.550  65.322  60.386  0.53 66.00           C  
ATOM   4031  O   GLU   256      44.127  64.192  60.080 -0.58 19.00           O  
ATOM   4032  CB  GLU   256      43.665  66.495  62.490  0.05 60.00           C  
ATOM   4033  CG  GLU   256      43.141  67.708  61.695  0.01 36.00           C  
ATOM   4034  CD  GLU   256      41.975  68.450  62.369  0.80 54.00           C  
ATOM   4035  OE1 GLU   256      41.470  67.964  63.404 -0.81 88.00           O  
ATOM   4036  OE2 GLU   256      41.529  69.474  61.789 -0.81 88.00           O1-
ATOM   4037  H   GLU   256      46.116  67.361  62.380  0.29 36.00           H  
ATOM   4038  HA  GLU   256      44.939  64.786  62.413  0.11  5.00           H  
ATOM   4039  HB2 GLU   256      42.838  65.796  62.617 -0.01 73.00           H  
ATOM   4040  HB3 GLU   256      43.971  66.833  63.481 -0.01 73.00           H  
ATOM   4041  HG2 GLU   256      43.957  68.408  61.527 -0.04 25.00           H  
ATOM   4042  HG3 GLU   256      42.775  67.363  60.728 -0.04 25.00           H  
ATOM   4043  N   VAL   257      44.842  66.250  59.461 -0.41 57.00           N  
ATOM   4044  CA  VAL   257      44.534  66.024  58.044 -0.08 75.00           C  
ATOM   4045  C   VAL   257      45.420  64.963  57.409  0.59 73.00           C  
ATOM   4046  O   VAL   257      44.914  64.162  56.621 -0.56 79.00           O  
ATOM   4047  CB  VAL   257      44.656  67.366  57.289  0.29 85.00           C  
ATOM   4048  CG1 VAL   257      44.615  67.239  55.759 -0.31 92.00           C  
ATOM   4049  CG2 VAL   257      43.526  68.320  57.711 -0.31 92.00           C  
ATOM   4050  H   VAL   257      45.225  67.143  59.742  0.27 19.00           H  
ATOM   4051  HA  VAL   257      43.501  65.680  57.967  0.09 69.00           H  
ATOM   4052  HB  VAL   257      45.614  67.819  57.543 -0.02 97.00           H  
ATOM   4053 HG11 VAL   257      44.668  68.228  55.302  0.07 91.00           H  
ATOM   4054 HG12 VAL   257      45.470  66.660  55.412  0.07 91.00           H  
ATOM   4055 HG13 VAL   257      43.705  66.745  55.437  0.07 91.00           H  
ATOM   4056 HG21 VAL   257      43.682  69.294  57.256  0.07 91.00           H  
ATOM   4057 HG22 VAL   257      42.558  67.921  57.404  0.07 91.00           H  
ATOM   4058 HG23 VAL   257      43.523  68.458  58.791  0.07 91.00           H  
ATOM   4059  N   LEU   258      46.717  64.920  57.726 -0.41 57.00           N  
ATOM   4060  CA  LEU   258      47.601  63.878  57.187 -0.05 18.00           C  
ATOM   4061  C   LEU   258      47.270  62.505  57.792  0.59 73.00           C  
ATOM   4062  O   LEU   258      47.164  61.514  57.066 -0.56 79.00           O  
ATOM   4063  CB  LEU   258      49.055  64.293  57.465 -0.11  2.00           C  
ATOM   4064  CG  LEU   258      49.480  65.556  56.688  0.35 31.00           C  
ATOM   4065  CD1 LEU   258      50.778  66.118  57.262 -0.41 21.00           C  
ATOM   4066  CD2 LEU   258      49.689  65.270  55.199 -0.41 21.00           C  
ATOM   4067  H   LEU   258      47.099  65.579  58.392  0.27 19.00           H  
ATOM   4068  HA  LEU   258      47.454  63.810  56.110  0.09 22.00           H  
ATOM   4069  HB2 LEU   258      49.157  64.479  58.535  0.04 57.00           H  
ATOM   4070  HB3 LEU   258      49.723  63.471  57.202  0.04 57.00           H  
ATOM   4071  HG  LEU   258      48.714  66.324  56.779 -0.03 61.00           H  
ATOM   4072 HD11 LEU   258      50.953  67.112  56.860  0.10  0.00           H  
ATOM   4073 HD12 LEU   258      50.695  66.209  58.345  0.10  0.00           H  
ATOM   4074 HD13 LEU   258      51.614  65.459  57.030  0.10  0.00           H  
ATOM   4075 HD21 LEU   258      49.947  66.192  54.680  0.10  0.00           H  
ATOM   4076 HD22 LEU   258      50.491  64.545  55.076  0.10  0.00           H  
ATOM   4077 HD23 LEU   258      48.777  64.877  54.752  0.10  0.00           H  
ATOM   4078  N   ALA   259      46.999  62.460  59.098 -0.41 57.00           N  
ATOM   4079  CA  ALA   259      46.615  61.249  59.810  0.03 37.00           C  
ATOM   4080  C   ALA   259      45.313  60.617  59.296  0.59 73.00           C  
ATOM   4081  O   ALA   259      45.142  59.398  59.371 -0.56 79.00           O  
ATOM   4082  CB  ALA   259      46.482  61.581  61.303 -0.18 25.00           C  
ATOM   4083  H   ALA   259      47.089  63.308  59.643  0.27 19.00           H  
ATOM   4084  HA  ALA   259      47.417  60.519  59.697  0.08 23.00           H  
ATOM   4085  HB1 ALA   259      46.240  60.675  61.859  0.06  3.00           H  
ATOM   4086  HB2 ALA   259      47.417  61.986  61.688  0.06  3.00           H  
ATOM   4087  HB3 ALA   259      45.688  62.313  61.453  0.06  3.00           H  
ATOM   4088  N   ALA   260      44.416  61.420  58.719 -0.41 57.00           N  
ATOM   4089  CA  ALA   260      43.160  60.936  58.142  0.03 37.00           C  
ATOM   4090  C   ALA   260      42.962  61.362  56.676  0.59 73.00           C  
ATOM   4091  O   ALA   260      41.836  61.569  56.194 -0.56 79.00           O  
ATOM   4092  CB  ALA   260      42.033  61.428  59.059 -0.18 25.00           C  
ATOM   4093  H   ALA   260      44.590  62.417  58.699  0.27 19.00           H  
ATOM   4094  HA  ALA   260      43.144  59.847  58.158  0.08 23.00           H  
ATOM   4095  HB1 ALA   260      41.086  60.979  58.762  0.06  3.00           H  
ATOM   4096  HB2 ALA   260      42.247  61.147  60.090  0.06  3.00           H  
ATOM   4097  HB3 ALA   260      41.955  62.514  59.000  0.06  3.00           H  
ATOM   4098  N   ILE   261      44.071  61.428  55.937 -0.41 57.00           N  
ATOM   4099  CA  ILE   261      44.151  61.898  54.549 -0.05 97.00           C  
ATOM   4100  C   ILE   261      43.193  61.209  53.594  0.59 73.00           C  
ATOM   4101  O   ILE   261      42.661  61.833  52.691 -0.56 79.00           O  
ATOM   4102  CB  ILE   261      45.624  61.845  54.077  0.13  3.00           C  
ATOM   4103  CG1 ILE   261      45.880  62.518  52.714 -0.04 30.00           C  
ATOM   4104  CG2 ILE   261      46.175  60.408  54.039 -0.32  4.00           C  
ATOM   4105  CD1 ILE   261      45.502  64.003  52.674 -0.06 60.00           C  
ATOM   4106  H   ILE   261      44.955  61.242  56.394  0.27 19.00           H  
ATOM   4107  HA  ILE   261      43.854  62.946  54.577  0.08 69.00           H  
ATOM   4108  HB  ILE   261      46.215  62.394  54.808  0.01 87.00           H  
ATOM   4109 HG12 ILE   261      46.943  62.446  52.489  0.02 36.00           H  
ATOM   4110 HG13 ILE   261      45.335  61.989  51.934  0.02 36.00           H  
ATOM   4111 HG21 ILE   261      47.245  60.435  53.828  0.08 82.00           H  
ATOM   4112 HG22 ILE   261      46.034  59.914  55.000  0.08 82.00           H  
ATOM   4113 HG23 ILE   261      45.682  59.832  53.257  0.08 82.00           H  
ATOM   4114 HD11 ILE   261      45.824  64.430  51.724  0.01 86.00           H  
ATOM   4115 HD12 ILE   261      44.423  64.127  52.763  0.01 86.00           H  
ATOM   4116 HD13 ILE   261      45.997  64.532  53.489  0.01 86.00           H  
ATOM   4117  N   ARG   262      42.888  59.938  53.841 -0.34 79.00           N  
ATOM   4118  CA  ARG   262      41.969  59.114  53.043 -0.26 37.00           C  
ATOM   4119  C   ARG   262      40.530  59.611  53.199  0.73 41.00           C  
ATOM   4120  O   ARG   262      39.819  59.798  52.210 -0.58 94.00           O  
ATOM   4121  CB  ARG   262      42.264  57.620  53.376 -0.00  7.00           C  
ATOM   4122  CG  ARG   262      43.802  57.354  53.418  0.03 90.00           C  
ATOM   4123  CD  ARG   262      44.334  55.928  53.643  0.04 86.00           C  
ATOM   4124  NE  ARG   262      45.794  55.981  53.935 -0.52 95.00           N  
ATOM   4125  CZ  ARG   262      46.764  55.164  53.538  0.80 76.00           C  
ATOM   4126  NH1 ARG   262      46.543  54.050  52.910 -0.86 27.00           N1+
ATOM   4127  NH2 ARG   262      48.020  55.435  53.747 -0.86 27.00           N  
ATOM   4128  H   ARG   262      43.335  59.493  54.629  0.27 47.00           H  
ATOM   4129  HA  ARG   262      42.237  59.258  51.994  0.15 60.00           H  
ATOM   4130  HB2 ARG   262      41.836  57.373  54.349  0.03 27.00           H  
ATOM   4131  HB3 ARG   262      41.804  56.984  52.618  0.03 27.00           H  
ATOM   4132  HG2 ARG   262      44.238  57.731  52.492  0.02 85.00           H  
ATOM   4133  HG3 ARG   262      44.223  57.930  54.242  0.02 85.00           H  
ATOM   4134  HD2 ARG   262      43.822  55.481  54.497  0.06 87.00           H  
ATOM   4135  HD3 ARG   262      44.141  55.326  52.754  0.06 87.00           H  
ATOM   4136  HE  ARG   262      46.097  56.797  54.446  0.34 56.00           H  
ATOM   4137 HH11 ARG   262      45.601  53.745  52.728  0.44 78.00           H  
ATOM   4138 HH12 ARG   262      47.332  53.494  52.599  0.44 78.00           H  
ATOM   4139 HH21 ARG   262      48.305  56.290  54.199  0.44 78.00           H  
ATOM   4140 HH22 ARG   262      48.727  54.781  53.432  0.44 78.00           H  
ATOM   4141  N   THR   263      40.171  59.995  54.431 -0.41 57.00           N  
ATOM   4142  CA  THR   263      38.896  60.664  54.717 -0.03 89.00           C  
ATOM   4143  C   THR   263      38.803  62.068  54.131  0.59 73.00           C  
ATOM   4144  O   THR   263      37.787  62.370  53.513 -0.56 79.00           O  
ATOM   4145  CB  THR   263      38.477  60.614  56.195  0.36 54.00           C  
ATOM   4146  CG2 THR   263      38.758  59.266  56.865 -0.24 38.00           C  
ATOM   4147  OG1 THR   263      39.091  61.611  56.959 -0.67 61.00           O  
ATOM   4148  H   THR   263      40.829  59.891  55.191  0.27 19.00           H  
ATOM   4149  HA  THR   263      38.138  60.076  54.197  0.10  7.00           H  
ATOM   4150  HB  THR   263      37.401  60.791  56.235  0.00 43.00           H  
ATOM   4151  HG1 THR   263      40.046  61.535  56.860  0.41  2.00           H  
ATOM   4152 HG21 THR   263      38.306  59.252  57.857  0.06 42.00           H  
ATOM   4153 HG22 THR   263      38.319  58.461  56.274  0.06 42.00           H  
ATOM   4154 HG23 THR   263      39.832  59.099  56.964  0.06 42.00           H  
ATOM   4155  N   VAL   264      39.847  62.900  54.247 -0.41 57.00           N  
ATOM   4156  CA  VAL   264      39.794  64.277  53.707 -0.08 75.00           C  
ATOM   4157  C   VAL   264      39.716  64.319  52.179  0.59 73.00           C  
ATOM   4158  O   VAL   264      38.981  65.144  51.624 -0.56 79.00           O  
ATOM   4159  CB  VAL   264      41.007  65.100  54.185  0.29 85.00           C  
ATOM   4160  CG1 VAL   264      40.965  66.546  53.677 -0.31 92.00           C  
ATOM   4161  CG2 VAL   264      41.061  65.135  55.716 -0.31 92.00           C  
ATOM   4162  H   VAL   264      40.673  62.609  54.753  0.27 19.00           H  
ATOM   4163  HA  VAL   264      38.893  64.756  54.093  0.09 69.00           H  
ATOM   4164  HB  VAL   264      41.925  64.635  53.820 -0.02 97.00           H  
ATOM   4165 HG11 VAL   264      41.841  67.077  54.042  0.07 91.00           H  
ATOM   4166 HG12 VAL   264      41.002  66.577  52.590  0.07 91.00           H  
ATOM   4167 HG13 VAL   264      40.061  67.048  54.026  0.07 91.00           H  
ATOM   4168 HG21 VAL   264      41.886  65.754  56.058  0.07 91.00           H  
ATOM   4169 HG22 VAL   264      40.133  65.552  56.107  0.07 91.00           H  
ATOM   4170 HG23 VAL   264      41.208  64.136  56.122  0.07 91.00           H  
ATOM   4171  N   ILE   265      40.462  63.430  51.516 -0.41 57.00           N  
ATOM   4172  CA  ILE   265      40.409  63.278  50.062 -0.05 97.00           C  
ATOM   4173  C   ILE   265      39.007  62.830  49.650  0.59 73.00           C  
ATOM   4174  O   ILE   265      38.369  63.534  48.872 -0.56 79.00           O  
ATOM   4175  CB  ILE   265      41.533  62.359  49.524  0.13  3.00           C  
ATOM   4176  CG1 ILE   265      42.898  63.074  49.674 -0.04 30.00           C  
ATOM   4177  CG2 ILE   265      41.298  62.012  48.040 -0.32  4.00           C  
ATOM   4178  CD1 ILE   265      44.113  62.186  49.373 -0.06 60.00           C  
ATOM   4179  H   ILE   265      41.052  62.794  52.033  0.27 19.00           H  
ATOM   4180  HA  ILE   265      40.563  64.264  49.621  0.08 69.00           H  
ATOM   4181  HB  ILE   265      41.541  61.434  50.103  0.01 87.00           H  
ATOM   4182 HG12 ILE   265      42.926  63.938  49.010  0.02 36.00           H  
ATOM   4183 HG13 ILE   265      43.008  63.444  50.692  0.02 36.00           H  
ATOM   4184 HG21 ILE   265      42.099  61.380  47.662  0.08 82.00           H  
ATOM   4185 HG22 ILE   265      40.371  61.449  47.926  0.08 82.00           H  
ATOM   4186 HG23 ILE   265      41.243  62.924  47.444  0.08 82.00           H  
ATOM   4187 HD11 ILE   265      45.023  62.734  49.619  0.01 86.00           H  
ATOM   4188 HD12 ILE   265      44.064  61.281  49.978  0.01 86.00           H  
ATOM   4189 HD13 ILE   265      44.149  61.921  48.317  0.01 86.00           H  
ATOM   4190  N   ALA   266      38.483  61.752  50.249 -0.41 57.00           N  
ATOM   4191  CA  ALA   266      37.153  61.255  49.882  0.03 37.00           C  
ATOM   4192  C   ALA   266      36.006  62.255  50.125  0.59 73.00           C  
ATOM   4193  O   ALA   266      35.032  62.302  49.377 -0.56 79.00           O  
ATOM   4194  CB  ALA   266      36.886  59.937  50.617 -0.18 25.00           C  
ATOM   4195  H   ALA   266      39.031  61.220  50.910  0.27 19.00           H  
ATOM   4196  HA  ALA   266      37.163  61.039  48.813  0.08 23.00           H  
ATOM   4197  HB1 ALA   266      35.923  59.539  50.299  0.06  3.00           H  
ATOM   4198  HB2 ALA   266      37.661  59.215  50.365  0.06  3.00           H  
ATOM   4199  HB3 ALA   266      36.874  60.104  51.695  0.06  3.00           H  
ATOM   4200  N   PHE   267      36.094  63.076  51.175 -0.41 57.00           N  
ATOM   4201  CA  PHE   267      35.091  64.110  51.437 -0.00 24.00           C  
ATOM   4202  C   PHE   267      35.302  65.387  50.613  0.59 73.00           C  
ATOM   4203  O   PHE   267      34.350  66.158  50.477 -0.56 79.00           O  
ATOM   4204  CB  PHE   267      34.965  64.387  52.947 -0.03 43.00           C  
ATOM   4205  CG  PHE   267      34.142  63.342  53.693  0.01 18.00           C  
ATOM   4206  CD1 PHE   267      32.769  63.197  53.406 -0.12 56.00           C  
ATOM   4207  CD2 PHE   267      34.735  62.496  54.651 -0.12 56.00           C  
ATOM   4208  CE1 PHE   267      32.007  62.203  54.047 -0.17  4.00           C  
ATOM   4209  CE2 PHE   267      33.977  61.494  55.286 -0.17  4.00           C  
ATOM   4210  CZ  PHE   267      32.609  61.354  54.991 -0.10 72.00           C  
ATOM   4211  H   PHE   267      36.890  63.011  51.794  0.27 19.00           H  
ATOM   4212  HA  PHE   267      34.123  63.721  51.118  0.09 78.00           H  
ATOM   4213  HB2 PHE   267      35.958  64.479  53.387  0.02 95.00           H  
ATOM   4214  HB3 PHE   267      34.462  65.345  53.082  0.02 95.00           H  
ATOM   4215  HD1 PHE   267      32.300  63.837  52.673  0.13 30.00           H  
ATOM   4216  HD2 PHE   267      35.775  62.613  54.908  0.13 30.00           H  
ATOM   4217  HE1 PHE   267      30.961  62.088  53.804  0.14 30.00           H  
ATOM   4218  HE2 PHE   267      34.445  60.841  56.008  0.14 30.00           H  
ATOM   4219  HZ  PHE   267      32.020  60.593  55.481  0.12 97.00           H  
ATOM   4220  N   GLY   268      36.478  65.573  50.005 -0.41 57.00           N  
ATOM   4221  CA  GLY   268      36.763  66.641  49.049 -0.02 52.00           C  
ATOM   4222  C   GLY   268      37.546  67.838  49.603  0.59 73.00           C  
ATOM   4223  O   GLY   268      37.932  68.747  48.867 -0.56 79.00           O  
ATOM   4224  H   GLY   268      37.202  64.879  50.134  0.27 19.00           H  
ATOM   4225  HA2 GLY   268      37.348  66.210  48.235  0.06 98.00           H  
ATOM   4226  HA3 GLY   268      35.829  67.013  48.628  0.06 98.00           H  
ATOM   4227  N   GLY   269      37.792  67.871  50.914 -0.41 57.00           N  
ATOM   4228  CA  GLY   269      38.077  69.124  51.629 -0.02 52.00           C  
ATOM   4229  C   GLY   269      39.501  69.652  51.542  0.59 73.00           C  
ATOM   4230  O   GLY   269      39.798  70.700  52.106 -0.56 79.00           O  
ATOM   4231  H   GLY   269      37.535  67.069  51.473  0.27 19.00           H  
ATOM   4232  HA2 GLY   269      37.402  69.896  51.257  0.06 98.00           H  
ATOM   4233  HA3 GLY   269      37.845  68.962  52.682  0.06 98.00           H  
ATOM   4234  N   GLN   270      40.382  68.986  50.796 -0.41 57.00           N  
ATOM   4235  CA  GLN   270      41.800  69.347  50.660 -0.00 31.00           C  
ATOM   4236  C   GLN   270      42.058  70.850  50.520  0.59 73.00           C  
ATOM   4237  O   GLN   270      42.968  71.364  51.164 -0.56 79.00           O  
ATOM   4238  CB  GLN   270      42.389  68.662  49.414 -0.00 36.00           C  
ATOM   4239  CG  GLN   270      42.482  67.129  49.448 -0.06 45.00           C  
ATOM   4240  CD  GLN   270      42.503  66.607  48.016  0.69 51.00           C  
ATOM   4241  NE2 GLN   270      43.634  66.507  47.356 -0.94  7.00           N  
ATOM   4242  OE1 GLN   270      41.470  66.354  47.422 -0.60 86.00           O  
ATOM   4243  H   GLN   270      40.070  68.153  50.318  0.27 19.00           H  
ATOM   4244  HA  GLN   270      42.338  68.986  51.537  0.08 50.00           H  
ATOM   4245  HB2 GLN   270      41.778  68.956  48.558  0.01 71.00           H  
ATOM   4246  HB3 GLN   270      43.395  69.047  49.238  0.01 71.00           H  
ATOM   4247  HG2 GLN   270      43.383  66.823  49.982  0.03 52.00           H  
ATOM   4248  HG3 GLN   270      41.614  66.706  49.954  0.03 52.00           H  
ATOM   4249 HE21 GLN   270      44.512  66.719  47.811  0.42 51.00           H  
ATOM   4250 HE22 GLN   270      43.606  66.196  46.398  0.42 51.00           H  
ATOM   4251  N   LYS   271      41.280  71.571  49.697 -0.34 79.00           N  
ATOM   4252  CA  LYS   271      41.419  73.029  49.584 -0.24  0.00           C  
ATOM   4253  C   LYS   271      40.895  73.811  50.798  0.73 41.00           C  
ATOM   4254  O   LYS   271      41.525  74.804  51.155 -0.58 94.00           O  
ATOM   4255  CB  LYS   271      40.849  73.538  48.249 -0.00 94.00           C  
ATOM   4256  CG  LYS   271      41.087  75.054  48.129  0.01 87.00           C  
ATOM   4257  CD  LYS   271      41.104  75.575  46.688 -0.04 79.00           C  
ATOM   4258  CE  LYS   271      41.176  77.111  46.655 -0.01 43.00           C  
ATOM   4259  NZ  LYS   271      42.306  77.658  47.448 -0.38 54.00           N1+
ATOM   4260  H   LYS   271      40.537  71.115  49.188  0.27 47.00           H  
ATOM   4261  HA  LYS   271      42.490  73.229  49.541  0.14 26.00           H  
ATOM   4262  HB2 LYS   271      41.362  73.027  47.432  0.03 62.00           H  
ATOM   4263  HB3 LYS   271      39.780  73.327  48.185  0.03 62.00           H  
ATOM   4264  HG2 LYS   271      40.304  75.569  48.687  0.01  3.00           H  
ATOM   4265  HG3 LYS   271      42.053  75.292  48.577  0.01  3.00           H  
ATOM   4266  HD2 LYS   271      41.968  75.161  46.169  0.06 21.00           H  
ATOM   4267  HD3 LYS   271      40.197  75.257  46.173  0.06 21.00           H  
ATOM   4268  HE2 LYS   271      41.269  77.438  45.618  0.11 35.00           H  
ATOM   4269  HE3 LYS   271      40.246  77.509  47.062  0.11 35.00           H  
ATOM   4270  HZ1 LYS   271      42.199  77.394  48.421  0.34  0.00           H  
ATOM   4271  HZ2 LYS   271      43.184  77.301  47.105  0.34  0.00           H  
ATOM   4272  HZ3 LYS   271      42.302  78.666  47.404  0.34  0.00           H  
ATOM   4273  N   LYS   272      39.842  73.354  51.499 -0.34 79.00           N  
ATOM   4274  CA  LYS   272      39.490  73.923  52.818 -0.24  0.00           C  
ATOM   4275  C   LYS   272      40.674  73.855  53.785  0.73 41.00           C  
ATOM   4276  O   LYS   272      41.038  74.851  54.409 -0.58 94.00           O  
ATOM   4277  CB  LYS   272      38.273  73.268  53.513 -0.00 94.00           C  
ATOM   4278  CG  LYS   272      36.907  73.421  52.827  0.01 87.00           C  
ATOM   4279  CD  LYS   272      35.729  73.464  53.829 -0.04 79.00           C  
ATOM   4280  CE  LYS   272      35.727  72.334  54.877 -0.01 43.00           C  
ATOM   4281  NZ  LYS   272      34.570  72.429  55.807 -0.38 54.00           N1+
ATOM   4282  H   LYS   272      39.372  72.511  51.203  0.27 47.00           H  
ATOM   4283  HA  LYS   272      39.254  74.979  52.674  0.14 26.00           H  
ATOM   4284  HB2 LYS   272      38.462  72.210  53.678  0.03 62.00           H  
ATOM   4285  HB3 LYS   272      38.200  73.735  54.498  0.03 62.00           H  
ATOM   4286  HG2 LYS   272      36.891  74.350  52.256  0.01  3.00           H  
ATOM   4287  HG3 LYS   272      36.765  72.591  52.134  0.01  3.00           H  
ATOM   4288  HD2 LYS   272      35.761  74.417  54.359  0.06 21.00           H  
ATOM   4289  HD3 LYS   272      34.794  73.423  53.267  0.06 21.00           H  
ATOM   4290  HE2 LYS   272      35.696  71.373  54.361  0.11 35.00           H  
ATOM   4291  HE3 LYS   272      36.650  72.382  55.456  0.11 35.00           H  
ATOM   4292  HZ1 LYS   272      34.603  71.680  56.487  0.34  0.00           H  
ATOM   4293  HZ2 LYS   272      34.587  73.303  56.317  0.34  0.00           H  
ATOM   4294  HZ3 LYS   272      33.701  72.375  55.294  0.34  0.00           H  
ATOM   4295  N   GLU   273      41.294  72.683  53.871 -0.51 63.00           N  
ATOM   4296  CA  GLU   273      42.413  72.450  54.795  0.03 97.00           C  
ATOM   4297  C   GLU   273      43.628  73.297  54.448  0.53 66.00           C  
ATOM   4298  O   GLU   273      44.248  73.879  55.342 -0.58 19.00           O  
ATOM   4299  CB  GLU   273      42.860  70.971  54.756  0.05 60.00           C  
ATOM   4300  CG  GLU   273      41.755  69.906  54.708  0.01 36.00           C  
ATOM   4301  CD  GLU   273      40.516  70.306  55.506  0.80 54.00           C  
ATOM   4302  OE1 GLU   273      40.721  70.815  56.629 -0.81 88.00           O  
ATOM   4303  OE2 GLU   273      39.381  70.175  55.013 -0.81 88.00           O1-
ATOM   4304  H   GLU   273      40.943  71.899  53.338  0.29 36.00           H  
ATOM   4305  HA  GLU   273      42.090  72.701  55.805  0.11  5.00           H  
ATOM   4306  HB2 GLU   273      43.501  70.801  53.890 -0.01 73.00           H  
ATOM   4307  HB3 GLU   273      43.471  70.799  55.640 -0.01 73.00           H  
ATOM   4308  HG2 GLU   273      41.486  69.720  53.672 -0.04 25.00           H  
ATOM   4309  HG3 GLU   273      42.156  68.982  55.121 -0.04 25.00           H  
ATOM   4310  N   LEU   274      43.932  73.378  53.149 -0.41 57.00           N  
ATOM   4311  CA  LEU   274      44.980  74.227  52.620 -0.05 18.00           C  
ATOM   4312  C   LEU   274      44.768  75.692  53.014  0.59 73.00           C  
ATOM   4313  O   LEU   274      45.721  76.359  53.423 -0.56 79.00           O  
ATOM   4314  CB  LEU   274      45.032  74.056  51.096 -0.11  2.00           C  
ATOM   4315  CG  LEU   274      46.171  74.841  50.430  0.35 31.00           C  
ATOM   4316  CD1 LEU   274      47.541  74.327  50.879 -0.41 21.00           C  
ATOM   4317  CD2 LEU   274      46.066  74.685  48.913 -0.41 21.00           C  
ATOM   4318  H   LEU   274      43.374  72.856  52.487  0.27 19.00           H  
ATOM   4319  HA  LEU   274      45.921  73.884  53.049  0.09 22.00           H  
ATOM   4320  HB2 LEU   274      45.148  72.996  50.860  0.04 57.00           H  
ATOM   4321  HB3 LEU   274      44.087  74.397  50.675  0.04 57.00           H  
ATOM   4322  HG  LEU   274      46.088  75.901  50.668 -0.03 61.00           H  
ATOM   4323 HD11 LEU   274      48.329  74.814  50.304  0.10  0.00           H  
ATOM   4324 HD12 LEU   274      47.703  74.565  51.929  0.10  0.00           H  
ATOM   4325 HD13 LEU   274      47.609  73.248  50.737  0.10  0.00           H  
ATOM   4326 HD21 LEU   274      46.856  75.259  48.427  0.10  0.00           H  
ATOM   4327 HD22 LEU   274      46.158  73.634  48.636  0.10  0.00           H  
ATOM   4328 HD23 LEU   274      45.101  75.063  48.572  0.10  0.00           H  
ATOM   4329  N   GLU   275      43.526  76.177  52.947 -0.51 63.00           N  
ATOM   4330  CA  GLU   275      43.181  77.523  53.397  0.03 97.00           C  
ATOM   4331  C   GLU   275      43.371  77.734  54.910  0.53 66.00           C  
ATOM   4332  O   GLU   275      43.944  78.754  55.317 -0.58 19.00           O  
ATOM   4333  CB  GLU   275      41.729  77.874  53.019  0.05 60.00           C  
ATOM   4334  CG  GLU   275      41.657  78.866  51.856  0.01 36.00           C  
ATOM   4335  CD  GLU   275      41.946  78.206  50.510  0.80 54.00           C  
ATOM   4336  OE1 GLU   275      43.128  78.050  50.119 -0.81 88.00           O  
ATOM   4337  OE2 GLU   275      40.989  77.933  49.756 -0.81 88.00           O1-
ATOM   4338  H   GLU   275      42.780  75.590  52.599  0.29 36.00           H  
ATOM   4339  HA  GLU   275      43.848  78.222  52.891  0.11  5.00           H  
ATOM   4340  HB2 GLU   275      41.159  76.982  52.760 -0.01 73.00           H  
ATOM   4341  HB3 GLU   275      41.238  78.342  53.874 -0.01 73.00           H  
ATOM   4342  HG2 GLU   275      40.651  79.287  51.831 -0.04 25.00           H  
ATOM   4343  HG3 GLU   275      42.354  79.689  52.025 -0.04 25.00           H  
ATOM   4344  N   ARG   276      42.933  76.781  55.755 -0.34 79.00           N  
ATOM   4345  CA  ARG   276      43.123  76.857  57.222 -0.26 37.00           C  
ATOM   4346  C   ARG   276      44.596  76.971  57.602  0.73 41.00           C  
ATOM   4347  O   ARG   276      44.991  77.813  58.429 -0.58 94.00           O  
ATOM   4348  CB  ARG   276      42.553  75.596  57.947 -0.00  7.00           C  
ATOM   4349  CG  ARG   276      41.046  75.291  57.819  0.03 90.00           C  
ATOM   4350  CD  ARG   276      40.510  74.258  58.842  0.04 86.00           C  
ATOM   4351  NE  ARG   276      40.987  72.867  58.645 -0.52 95.00           N  
ATOM   4352  CZ  ARG   276      41.063  71.908  59.566  0.80 76.00           C  
ATOM   4353  NH1 ARG   276      40.681  72.035  60.801 -0.86 27.00           N1+
ATOM   4354  NH2 ARG   276      41.529  70.738  59.280 -0.86 27.00           N  
ATOM   4355  H   ARG   276      42.468  75.966  55.376  0.27 47.00           H  
ATOM   4356  HA  ARG   276      42.601  77.739  57.594  0.15 60.00           H  
ATOM   4357  HB2 ARG   276      43.097  74.712  57.614  0.03 27.00           H  
ATOM   4358  HB3 ARG   276      42.764  75.725  59.009  0.03 27.00           H  
ATOM   4359  HG2 ARG   276      40.497  76.221  57.972  0.02 85.00           H  
ATOM   4360  HG3 ARG   276      40.824  74.930  56.821  0.02 85.00           H  
ATOM   4361  HD2 ARG   276      40.777  74.591  59.845  0.06 87.00           H  
ATOM   4362  HD3 ARG   276      39.421  74.248  58.770  0.06 87.00           H  
ATOM   4363  HE  ARG   276      41.240  72.605  57.703  0.34 56.00           H  
ATOM   4364 HH11 ARG   276      40.280  72.899  61.126  0.44 78.00           H  
ATOM   4365 HH12 ARG   276      40.769  71.242  61.424  0.44 78.00           H  
ATOM   4366 HH21 ARG   276      41.758  70.513  58.322  0.44 78.00           H  
ATOM   4367 HH22 ARG   276      41.577  70.028  59.999  0.44 78.00           H  
ATOM   4368  N   TYR   277      45.400  76.100  56.998 -0.41 57.00           N  
ATOM   4369  CA  TYR   277      46.843  76.042  57.178 -0.00 14.00           C  
ATOM   4370  C   TYR   277      47.496  77.359  56.745  0.59 73.00           C  
ATOM   4371  O   TYR   277      48.223  77.958  57.533 -0.56 79.00           O  
ATOM   4372  CB  TYR   277      47.348  74.834  56.383 -0.01 52.00           C  
ATOM   4373  CG  TYR   277      48.847  74.667  56.382 -0.00 11.00           C  
ATOM   4374  CD1 TYR   277      49.475  73.844  57.336 -0.19  6.00           C  
ATOM   4375  CD2 TYR   277      49.607  75.309  55.388 -0.19  6.00           C  
ATOM   4376  CE1 TYR   277      50.867  73.644  57.287 -0.23 41.00           C  
ATOM   4377  CE2 TYR   277      50.995  75.114  55.337 -0.23 41.00           C  
ATOM   4378  CZ  TYR   277      51.621  74.261  56.271  0.32 26.00           C  
ATOM   4379  OH  TYR   277      52.942  73.993  56.149 -0.55 79.00           O  
ATOM   4380  H   TYR   277      44.992  75.439  56.351  0.27 19.00           H  
ATOM   4381  HA  TYR   277      47.062  75.882  58.234  0.08 76.00           H  
ATOM   4382  HB2 TYR   277      46.894  73.931  56.794  0.02 95.00           H  
ATOM   4383  HB3 TYR   277      47.011  74.920  55.349  0.02 95.00           H  
ATOM   4384  HD1 TYR   277      48.891  73.345  58.097  0.16 99.00           H  
ATOM   4385  HD2 TYR   277      49.127  75.942  54.654  0.16 99.00           H  
ATOM   4386  HE1 TYR   277      51.349  72.991  58.000  0.16 56.00           H  
ATOM   4387  HE2 TYR   277      51.570  75.592  54.564  0.16 56.00           H  
ATOM   4388  HH  TYR   277      53.276  74.198  55.271  0.39 92.00           H  
ATOM   4389  N   ASN   278      47.149  77.873  55.559 -0.41 57.00           N  
ATOM   4390  CA  ASN   278      47.596  79.161  55.023  0.01 43.00           C  
ATOM   4391  C   ASN   278      47.326  80.351  55.960  0.59 73.00           C  
ATOM   4392  O   ASN   278      48.245  81.135  56.235 -0.56 79.00           O  
ATOM   4393  CB  ASN   278      46.933  79.323  53.631 -0.20 41.00           C  
ATOM   4394  CG  ASN   278      47.180  80.628  52.879  0.71 30.00           C  
ATOM   4395  ND2 ASN   278      46.383  80.896  51.869 -0.91 91.00           N  
ATOM   4396  OD1 ASN   278      48.070  81.413  53.177 -0.59 31.00           O  
ATOM   4397  H   ASN   278      46.516  77.338  54.979  0.27 19.00           H  
ATOM   4398  HA  ASN   278      48.674  79.098  54.870  0.10 48.00           H  
ATOM   4399  HB2 ASN   278      47.272  78.508  52.991  0.07 97.00           H  
ATOM   4400  HB3 ASN   278      45.856  79.215  53.744  0.07 97.00           H  
ATOM   4401 HD21 ASN   278      46.512  81.745  51.341  0.41 96.00           H  
ATOM   4402 HD22 ASN   278      45.651  80.245  51.617  0.41 96.00           H  
ATOM   4403  N   LYS   279      46.102  80.457  56.503 -0.34 79.00           N  
ATOM   4404  CA  LYS   279      45.723  81.465  57.514 -0.24  0.00           C  
ATOM   4405  C   LYS   279      46.577  81.380  58.785  0.73 41.00           C  
ATOM   4406  O   LYS   279      47.087  82.395  59.282 -0.58 94.00           O  
ATOM   4407  CB  LYS   279      44.207  81.344  57.815 -0.00 94.00           C  
ATOM   4408  CG  LYS   279      43.721  81.945  59.154  0.01 87.00           C  
ATOM   4409  CD  LYS   279      44.002  83.452  59.350 -0.04 79.00           C  
ATOM   4410  CE  LYS   279      43.987  83.897  60.827 -0.01 43.00           C  
ATOM   4411  NZ  LYS   279      45.002  83.172  61.635 -0.38 54.00           N1+
ATOM   4412  H   LYS   279      45.398  79.784  56.232  0.27 47.00           H  
ATOM   4413  HA  LYS   279      45.894  82.452  57.083  0.14 26.00           H  
ATOM   4414  HB2 LYS   279      43.654  81.808  56.997  0.03 62.00           H  
ATOM   4415  HB3 LYS   279      43.939  80.287  57.829  0.03 62.00           H  
ATOM   4416  HG2 LYS   279      42.645  81.784  59.229  0.01  3.00           H  
ATOM   4417  HG3 LYS   279      44.176  81.371  59.961  0.01  3.00           H  
ATOM   4418  HD2 LYS   279      44.967  83.720  58.925  0.06 21.00           H  
ATOM   4419  HD3 LYS   279      43.245  84.017  58.803  0.06 21.00           H  
ATOM   4420  HE2 LYS   279      44.193  84.968  60.871  0.11 35.00           H  
ATOM   4421  HE3 LYS   279      42.996  83.717  61.244  0.11 35.00           H  
ATOM   4422  HZ1 LYS   279      45.037  83.536  62.580  0.34  0.00           H  
ATOM   4423  HZ2 LYS   279      44.773  82.190  61.682  0.34  0.00           H  
ATOM   4424  HZ3 LYS   279      45.916  83.277  61.217  0.34  0.00           H  
ATOM   4425  N   ASN   280      46.704  80.186  59.367 -0.41 57.00           N  
ATOM   4426  CA  ASN   280      47.438  80.054  60.637  0.01 43.00           C  
ATOM   4427  C   ASN   280      48.960  80.281  60.498  0.59 73.00           C  
ATOM   4428  O   ASN   280      49.604  80.897  61.348 -0.56 79.00           O  
ATOM   4429  CB  ASN   280      47.081  78.725  61.314 -0.20 41.00           C  
ATOM   4430  CG  ASN   280      45.701  78.763  61.949  0.71 30.00           C  
ATOM   4431  ND2 ASN   280      44.695  78.229  61.302 -0.91 91.00           N  
ATOM   4432  OD1 ASN   280      45.504  79.294  63.029 -0.59 31.00           O  
ATOM   4433  H   ASN   280      46.278  79.367  58.954  0.27 19.00           H  
ATOM   4434  HA  ASN   280      47.084  80.841  61.305  0.10 48.00           H  
ATOM   4435  HB2 ASN   280      47.157  77.903  60.599  0.07 97.00           H  
ATOM   4436  HB3 ASN   280      47.791  78.548  62.121  0.07 97.00           H  
ATOM   4437 HD21 ASN   280      43.777  78.239  61.720  0.41 96.00           H  
ATOM   4438 HD22 ASN   280      44.842  77.796  60.401  0.41 96.00           H  
ATOM   4439  N   LEU   281      49.514  79.873  59.365 -0.41 57.00           N  
ATOM   4440  CA  LEU   281      50.881  80.159  58.957 -0.05 18.00           C  
ATOM   4441  C   LEU   281      51.137  81.655  58.709  0.59 73.00           C  
ATOM   4442  O   LEU   281      52.207  82.147  59.059 -0.56 79.00           O  
ATOM   4443  CB  LEU   281      51.136  79.297  57.719 -0.11  2.00           C  
ATOM   4444  CG  LEU   281      52.533  79.427  57.114  0.35 31.00           C  
ATOM   4445  CD1 LEU   281      53.654  78.982  58.049 -0.41 21.00           C  
ATOM   4446  CD2 LEU   281      52.542  78.570  55.852 -0.41 21.00           C  
ATOM   4447  H   LEU   281      48.939  79.374  58.700  0.27 19.00           H  
ATOM   4448  HA  LEU   281      51.542  79.825  59.757  0.09 22.00           H  
ATOM   4449  HB2 LEU   281      50.967  78.252  57.984  0.04 57.00           H  
ATOM   4450  HB3 LEU   281      50.406  79.574  56.956  0.04 57.00           H  
ATOM   4451  HG  LEU   281      52.713  80.464  56.849 -0.03 61.00           H  
ATOM   4452 HD11 LEU   281      54.611  79.167  57.562  0.10  0.00           H  
ATOM   4453 HD12 LEU   281      53.630  79.553  58.977  0.10  0.00           H  
ATOM   4454 HD13 LEU   281      53.549  77.922  58.264  0.10  0.00           H  
ATOM   4455 HD21 LEU   281      53.490  78.683  55.344  0.10  0.00           H  
ATOM   4456 HD22 LEU   281      52.391  77.521  56.108  0.10  0.00           H  
ATOM   4457 HD23 LEU   281      51.749  78.882  55.172  0.10  0.00           H  
ATOM   4458  N   GLU   282      50.177  82.388  58.138 -0.51 63.00           N  
ATOM   4459  CA  GLU   282      50.239  83.852  58.002  0.03 97.00           C  
ATOM   4460  C   GLU   282      50.240  84.568  59.359  0.53 66.00           C  
ATOM   4461  O   GLU   282      50.931  85.576  59.523 -0.58 19.00           O  
ATOM   4462  CB  GLU   282      49.018  84.317  57.179  0.05 60.00           C  
ATOM   4463  CG  GLU   282      49.000  85.800  56.771  0.01 36.00           C  
ATOM   4464  CD  GLU   282      50.114  86.199  55.796  0.80 54.00           C  
ATOM   4465  OE1 GLU   282      50.714  85.320  55.128 -0.81 88.00           O  
ATOM   4466  OE2 GLU   282      50.423  87.412  55.707 -0.81 88.00           O1-
ATOM   4467  H   GLU   282      49.319  81.932  57.856  0.29 36.00           H  
ATOM   4468  HA  GLU   282      51.147  84.114  57.459  0.11  5.00           H  
ATOM   4469  HB2 GLU   282      48.941  83.719  56.275 -0.01 73.00           H  
ATOM   4470  HB3 GLU   282      48.115  84.130  57.757 -0.01 73.00           H  
ATOM   4471  HG2 GLU   282      48.041  86.005  56.294 -0.04 25.00           H  
ATOM   4472  HG3 GLU   282      49.061  86.421  57.665 -0.04 25.00           H  
ATOM   4473  N   GLU   283      49.481  84.043  60.327 -0.51 63.00           N  
ATOM   4474  CA  GLU   283      49.552  84.527  61.710  0.03 97.00           C  
ATOM   4475  C   GLU   283      50.961  84.355  62.315  0.53 66.00           C  
ATOM   4476  O   GLU   283      51.578  85.336  62.753 -0.58 19.00           O  
ATOM   4477  CB  GLU   283      48.473  83.812  62.521  0.05 60.00           C  
ATOM   4478  CG  GLU   283      48.258  84.315  63.952  0.01 36.00           C  
ATOM   4479  CD  GLU   283      47.290  83.361  64.663  0.80 54.00           C  
ATOM   4480  OE1 GLU   283      46.327  82.892  64.000 -0.81 88.00           O  
ATOM   4481  OE2 GLU   283      47.549  82.958  65.814 -0.81 88.00           O1-
ATOM   4482  H   GLU   283      48.921  83.224  60.135  0.29 36.00           H  
ATOM   4483  HA  GLU   283      49.315  85.592  61.706  0.11  5.00           H  
ATOM   4484  HB2 GLU   283      47.533  83.919  61.982 -0.01 73.00           H  
ATOM   4485  HB3 GLU   283      48.707  82.756  62.586 -0.01 73.00           H  
ATOM   4486  HG2 GLU   283      49.210  84.331  64.483 -0.04 25.00           H  
ATOM   4487  HG3 GLU   283      47.842  85.323  63.930 -0.04 25.00           H  
ATOM   4488  N   ALA   284      51.510  83.132  62.239 -0.41 57.00           N  
ATOM   4489  CA  ALA   284      52.863  82.832  62.725  0.03 37.00           C  
ATOM   4490  C   ALA   284      53.979  83.681  62.102  0.59 73.00           C  
ATOM   4491  O   ALA   284      54.885  84.152  62.788 -0.56 79.00           O  
ATOM   4492  CB  ALA   284      53.117  81.333  62.528 -0.18 25.00           C  
ATOM   4493  H   ALA   284      50.972  82.373  61.843  0.27 19.00           H  
ATOM   4494  HA  ALA   284      52.873  83.025  63.798  0.08 23.00           H  
ATOM   4495  HB1 ALA   284      54.090  81.071  62.945  0.06  3.00           H  
ATOM   4496  HB2 ALA   284      52.346  80.758  63.045  0.06  3.00           H  
ATOM   4497  HB3 ALA   284      53.101  81.084  61.467  0.06  3.00           H  
ATOM   4498  N   LYS   285      53.859  83.927  60.796 -0.34 79.00           N  
ATOM   4499  CA  LYS   285      54.659  84.872  60.004 -0.24  0.00           C  
ATOM   4500  C   LYS   285      54.580  86.281  60.541  0.73 41.00           C  
ATOM   4501  O   LYS   285      55.628  86.854  60.798 -0.58 94.00           O  
ATOM   4502  CB  LYS   285      54.129  84.730  58.571 -0.00 94.00           C  
ATOM   4503  CG  LYS   285      54.672  85.683  57.501  0.01 87.00           C  
ATOM   4504  CD  LYS   285      53.540  85.941  56.497 -0.04 79.00           C  
ATOM   4505  CE  LYS   285      53.984  86.703  55.250 -0.01 43.00           C  
ATOM   4506  NZ  LYS   285      52.818  86.963  54.373 -0.38 54.00           N1+
ATOM   4507  H   LYS   285      53.090  83.484  60.312  0.27 47.00           H  
ATOM   4508  HA  LYS   285      55.704  84.554  60.023  0.14 26.00           H  
ATOM   4509  HB2 LYS   285      54.316  83.708  58.236  0.03 62.00           H  
ATOM   4510  HB3 LYS   285      53.053  84.849  58.618  0.03 62.00           H  
ATOM   4511  HG2 LYS   285      54.987  86.632  57.935  0.01  3.00           H  
ATOM   4512  HG3 LYS   285      55.515  85.199  57.007  0.01  3.00           H  
ATOM   4513  HD2 LYS   285      53.126  84.981  56.186  0.06 21.00           H  
ATOM   4514  HD3 LYS   285      52.754  86.512  56.992  0.06 21.00           H  
ATOM   4515  HE2 LYS   285      54.430  87.652  55.548  0.11 35.00           H  
ATOM   4516  HE3 LYS   285      54.723  86.109  54.712  0.11 35.00           H  
ATOM   4517  HZ1 LYS   285      53.111  87.426  53.525  0.34  0.00           H  
ATOM   4518  HZ2 LYS   285      52.358  86.091  54.145  0.34  0.00           H  
ATOM   4519  HZ3 LYS   285      52.147  87.544  54.859  0.34  0.00           H  
ATOM   4520  N   ARG   286      53.385  86.848  60.742 -0.34 79.00           N  
ATOM   4521  CA  ARG   286      53.238  88.227  61.255 -0.26 37.00           C  
ATOM   4522  C   ARG   286      53.853  88.407  62.655  0.73 41.00           C  
ATOM   4523  O   ARG   286      54.532  89.412  62.915 -0.58 94.00           O  
ATOM   4524  CB  ARG   286      51.774  88.694  61.101 -0.00  7.00           C  
ATOM   4525  CG  ARG   286      51.445  88.900  59.603  0.03 90.00           C  
ATOM   4526  CD  ARG   286      49.987  89.295  59.313  0.04 86.00           C  
ATOM   4527  NE  ARG   286      49.721  89.276  57.857 -0.52 95.00           N  
ATOM   4528  CZ  ARG   286      48.897  90.014  57.131  0.80 76.00           C  
ATOM   4529  NH1 ARG   286      48.193  91.003  57.611 -0.86 27.00           N1+
ATOM   4530  NH2 ARG   286      48.777  89.741  55.867 -0.86 27.00           N  
ATOM   4531  H   ARG   286      52.547  86.321  60.538  0.27 47.00           H  
ATOM   4532  HA  ARG   286      53.833  88.867  60.602  0.15 60.00           H  
ATOM   4533  HB2 ARG   286      51.100  87.954  61.535  0.03 27.00           H  
ATOM   4534  HB3 ARG   286      51.642  89.642  61.623  0.03 27.00           H  
ATOM   4535  HG2 ARG   286      52.096  89.679  59.205  0.02 85.00           H  
ATOM   4536  HG3 ARG   286      51.661  87.983  59.056  0.02 85.00           H  
ATOM   4537  HD2 ARG   286      49.320  88.579  59.797  0.06 87.00           H  
ATOM   4538  HD3 ARG   286      49.797  90.288  59.718  0.06 87.00           H  
ATOM   4539  HE  ARG   286      50.206  88.549  57.349  0.34 56.00           H  
ATOM   4540 HH11 ARG   286      47.321  91.238  57.158  0.44 78.00           H  
ATOM   4541 HH12 ARG   286      48.476  91.351  58.512  0.44 78.00           H  
ATOM   4542 HH21 ARG   286      49.309  88.978  55.469  0.44 78.00           H  
ATOM   4543 HH22 ARG   286      48.163  90.292  55.288  0.44 78.00           H  
ATOM   4544  N   ILE   287      53.699  87.402  63.520 -0.41 57.00           N  
ATOM   4545  CA  ILE   287      54.390  87.331  64.823 -0.05 97.00           C  
ATOM   4546  C   ILE   287      55.920  87.278  64.664  0.59 73.00           C  
ATOM   4547  O   ILE   287      56.639  87.968  65.388 -0.56 79.00           O  
ATOM   4548  CB  ILE   287      53.824  86.140  65.633  0.13  3.00           C  
ATOM   4549  CG1 ILE   287      52.336  86.409  65.974 -0.04 30.00           C  
ATOM   4550  CG2 ILE   287      54.607  85.897  66.936 -0.32  4.00           C  
ATOM   4551  CD1 ILE   287      51.594  85.177  66.497 -0.06 60.00           C  
ATOM   4552  H   ILE   287      53.137  86.606  63.249  0.27 19.00           H  
ATOM   4553  HA  ILE   287      54.160  88.243  65.374  0.08 69.00           H  
ATOM   4554  HB  ILE   287      53.890  85.239  65.022  0.01 87.00           H  
ATOM   4555 HG12 ILE   287      52.258  87.218  66.703  0.02 36.00           H  
ATOM   4556 HG13 ILE   287      51.806  86.726  65.076  0.02 36.00           H  
ATOM   4557 HG21 ILE   287      54.184  85.051  67.473  0.08 82.00           H  
ATOM   4558 HG22 ILE   287      55.650  85.665  66.725  0.08 82.00           H  
ATOM   4559 HG23 ILE   287      54.540  86.780  67.569  0.08 82.00           H  
ATOM   4560 HD11 ILE   287      50.521  85.333  66.406  0.01 86.00           H  
ATOM   4561 HD12 ILE   287      51.879  84.308  65.910  0.01 86.00           H  
ATOM   4562 HD13 ILE   287      51.837  85.011  67.544  0.01 86.00           H  
ATOM   4563  N   GLY   288      56.420  86.537  63.673 -0.41 57.00           N  
ATOM   4564  CA  GLY   288      57.842  86.453  63.340 -0.02 52.00           C  
ATOM   4565  C   GLY   288      58.468  87.775  62.837  0.59 73.00           C  
ATOM   4566  O   GLY   288      59.561  88.164  63.274 -0.56 79.00           O  
ATOM   4567  H   GLY   288      55.784  85.996  63.103  0.27 19.00           H  
ATOM   4568  HA2 GLY   288      58.367  86.150  64.238  0.06 98.00           H  
ATOM   4569  HA3 GLY   288      57.967  85.690  62.572  0.06 98.00           H  
ATOM   4570  N   ILE   289      57.750  88.515  61.986 -0.41 57.00           N  
ATOM   4571  CA  ILE   289      58.136  89.879  61.602 -0.05 97.00           C  
ATOM   4572  C   ILE   289      58.226  90.776  62.842  0.59 73.00           C  
ATOM   4573  O   ILE   289      59.188  91.532  63.005 -0.56 79.00           O  
ATOM   4574  CB  ILE   289      57.148  90.572  60.620  0.13  3.00           C  
ATOM   4575  CG1 ILE   289      56.647  89.733  59.435 -0.04 30.00           C  
ATOM   4576  CG2 ILE   289      57.767  91.878  60.078 -0.32  4.00           C  
ATOM   4577  CD1 ILE   289      57.733  89.165  58.527 -0.06 60.00           C  
ATOM   4578  H   ILE   289      56.865  88.159  61.649  0.27 19.00           H  
ATOM   4579  HA  ILE   289      59.120  89.832  61.133  0.08 69.00           H  
ATOM   4580  HB  ILE   289      56.254  90.849  61.179  0.01 87.00           H  
ATOM   4581 HG12 ILE   289      56.052  88.921  59.820  0.02 36.00           H  
ATOM   4582 HG13 ILE   289      55.971  90.336  58.826  0.02 36.00           H  
ATOM   4583 HG21 ILE   289      57.103  92.335  59.343  0.08 82.00           H  
ATOM   4584 HG22 ILE   289      57.915  92.593  60.887  0.08 82.00           H  
ATOM   4585 HG23 ILE   289      58.730  91.671  59.610  0.08 82.00           H  
ATOM   4586 HD11 ILE   289      57.305  88.358  57.938  0.01 86.00           H  
ATOM   4587 HD12 ILE   289      58.079  89.949  57.858  0.01 86.00           H  
ATOM   4588 HD13 ILE   289      58.562  88.771  59.111  0.01 86.00           H  
ATOM   4589  N   LYS   290      57.234  90.707  63.742 -0.34 79.00           N  
ATOM   4590  CA  LYS   290      57.256  91.541  64.956 -0.24  0.00           C  
ATOM   4591  C   LYS   290      58.396  91.216  65.938  0.73 41.00           C  
ATOM   4592  O   LYS   290      58.971  92.121  66.559 -0.58 94.00           O  
ATOM   4593  CB  LYS   290      55.883  91.505  65.641 -0.00 94.00           C  
ATOM   4594  CG  LYS   290      54.842  92.289  64.830  0.01 87.00           C  
ATOM   4595  CD  LYS   290      53.456  92.243  65.485 -0.04 79.00           C  
ATOM   4596  CE  LYS   290      52.485  93.086  64.649 -0.01 43.00           C  
ATOM   4597  NZ  LYS   290      51.116  93.089  65.220 -0.38 54.00           N1+
ATOM   4598  H   LYS   290      56.453  90.083  63.592  0.27 47.00           H  
ATOM   4599  HA  LYS   290      57.424  92.570  64.640  0.14 26.00           H  
ATOM   4600  HB2 LYS   290      55.560  90.470  65.767  0.03 62.00           H  
ATOM   4601  HB3 LYS   290      55.967  91.972  66.622  0.03 62.00           H  
ATOM   4602  HG2 LYS   290      55.159  93.331  64.756  0.01  3.00           H  
ATOM   4603  HG3 LYS   290      54.770  91.880  63.822  0.01  3.00           H  
ATOM   4604  HD2 LYS   290      53.106  91.210  65.525  0.06 21.00           H  
ATOM   4605  HD3 LYS   290      53.516  92.647  66.497  0.06 21.00           H  
ATOM   4606  HE2 LYS   290      52.858  94.111  64.604  0.11 35.00           H  
ATOM   4607  HE3 LYS   290      52.450  92.683  63.635  0.11 35.00           H  
ATOM   4608  HZ1 LYS   290      50.753  92.147  65.245  0.34  0.00           H  
ATOM   4609  HZ2 LYS   290      51.142  93.458  66.161  0.34  0.00           H  
ATOM   4610  HZ3 LYS   290      50.508  93.667  64.656  0.34  0.00           H  
ATOM   4611  N   LYS   291      58.782  89.945  65.996 -0.34 79.00           N  
ATOM   4612  CA  LYS   291      60.001  89.429  66.632 -0.24  0.00           C  
ATOM   4613  C   LYS   291      61.274  90.041  66.053  0.73 41.00           C  
ATOM   4614  O   LYS   291      62.135  90.473  66.815 -0.58 94.00           O  
ATOM   4615  CB  LYS   291      59.901  87.895  66.531 -0.00 94.00           C  
ATOM   4616  CG  LYS   291      61.151  87.043  66.787  0.01 87.00           C  
ATOM   4617  CD  LYS   291      60.864  85.581  66.386 -0.04 79.00           C  
ATOM   4618  CE  LYS   291      60.873  85.378  64.861 -0.01 43.00           C  
ATOM   4619  NZ  LYS   291      60.014  84.253  64.412 -0.38 54.00           N1+
ATOM   4620  H   LYS   291      58.235  89.273  65.475  0.27 47.00           H  
ATOM   4621  HA  LYS   291      59.973  89.692  67.690  0.14 26.00           H  
ATOM   4622  HB2 LYS   291      59.122  87.570  67.218  0.03 62.00           H  
ATOM   4623  HB3 LYS   291      59.530  87.642  65.551  0.03 62.00           H  
ATOM   4624  HG2 LYS   291      61.995  87.416  66.206  0.01  3.00           H  
ATOM   4625  HG3 LYS   291      61.401  87.088  67.847  0.01  3.00           H  
ATOM   4626  HD2 LYS   291      61.639  84.944  66.804  0.06 21.00           H  
ATOM   4627  HD3 LYS   291      59.902  85.279  66.802  0.06 21.00           H  
ATOM   4628  HE2 LYS   291      60.517  86.286  64.376  0.11 35.00           H  
ATOM   4629  HE3 LYS   291      61.898  85.206  64.532  0.11 35.00           H  
ATOM   4630  HZ1 LYS   291      60.098  84.137  63.410  0.34  0.00           H  
ATOM   4631  HZ2 LYS   291      60.282  83.390  64.868  0.34  0.00           H  
ATOM   4632  HZ3 LYS   291      59.046  84.435  64.637  0.34  0.00           H  
ATOM   4633  N   ALA   292      61.380  90.171  64.731 -0.41 57.00           N  
ATOM   4634  CA  ALA   292      62.496  90.910  64.136  0.03 37.00           C  
ATOM   4635  C   ALA   292      62.499  92.408  64.479  0.59 73.00           C  
ATOM   4636  O   ALA   292      63.567  92.949  64.775 -0.56 79.00           O  
ATOM   4637  CB  ALA   292      62.450  90.683  62.626 -0.18 25.00           C  
ATOM   4638  H   ALA   292      60.652  89.819  64.125  0.27 19.00           H  
ATOM   4639  HA  ALA   292      63.426  90.475  64.509  0.08 23.00           H  
ATOM   4640  HB1 ALA   292      63.332  91.129  62.180  0.06  3.00           H  
ATOM   4641  HB2 ALA   292      62.441  89.613  62.417  0.06  3.00           H  
ATOM   4642  HB3 ALA   292      61.566  91.144  62.190  0.06  3.00           H  
ATOM   4643  N   ILE   293      61.338  93.077  64.498 -0.41 57.00           N  
ATOM   4644  CA  ILE   293      61.249  94.483  64.947 -0.05 97.00           C  
ATOM   4645  C   ILE   293      61.834  94.664  66.348  0.59 73.00           C  
ATOM   4646  O   ILE   293      62.750  95.465  66.555 -0.56 79.00           O  
ATOM   4647  CB  ILE   293      59.787  95.015  64.919  0.13  3.00           C  
ATOM   4648  CG1 ILE   293      59.266  95.091  63.474 -0.04 30.00           C  
ATOM   4649  CG2 ILE   293      59.660  96.404  65.579 -0.32  4.00           C  
ATOM   4650  CD1 ILE   293      57.765  95.381  63.333 -0.06 60.00           C  
ATOM   4651  H   ILE   293      60.482  92.598  64.251  0.27 19.00           H  
ATOM   4652  HA  ILE   293      61.839  95.092  64.260  0.08 69.00           H  
ATOM   4653  HB  ILE   293      59.149  94.331  65.474  0.01 87.00           H  
ATOM   4654 HG12 ILE   293      59.818  95.875  62.958  0.02 36.00           H  
ATOM   4655 HG13 ILE   293      59.460  94.142  62.978  0.02 36.00           H  
ATOM   4656 HG21 ILE   293      58.634  96.765  65.525  0.08 82.00           H  
ATOM   4657 HG22 ILE   293      59.918  96.360  66.636  0.08 82.00           H  
ATOM   4658 HG23 ILE   293      60.316  97.118  65.079  0.08 82.00           H  
ATOM   4659 HD11 ILE   293      57.468  95.232  62.295  0.01 86.00           H  
ATOM   4660 HD12 ILE   293      57.192  94.707  63.968  0.01 86.00           H  
ATOM   4661 HD13 ILE   293      57.549  96.413  63.608  0.01 86.00           H  
ATOM   4662  N   THR   294      61.307  93.916  67.314 -0.41 57.00           N  
ATOM   4663  CA  THR   294      61.708  94.083  68.716 -0.03 89.00           C  
ATOM   4664  C   THR   294      63.139  93.636  68.992  0.59 73.00           C  
ATOM   4665  O   THR   294      63.847  94.288  69.765 -0.56 79.00           O  
ATOM   4666  CB  THR   294      60.719  93.384  69.645  0.36 54.00           C  
ATOM   4667  CG2 THR   294      59.457  94.229  69.815 -0.24 38.00           C  
ATOM   4668  OG1 THR   294      60.330  92.142  69.113 -0.67 61.00           O  
ATOM   4669  H   THR   294      60.573  93.257  67.097  0.27 19.00           H  
ATOM   4670  HA  THR   294      61.680  95.150  68.943  0.10  7.00           H  
ATOM   4671  HB  THR   294      61.186  93.249  70.617  0.00 43.00           H  
ATOM   4672  HG1 THR   294      59.828  92.289  68.305  0.41  2.00           H  
ATOM   4673 HG21 THR   294      58.956  93.940  70.737  0.06 42.00           H  
ATOM   4674 HG22 THR   294      59.706  95.286  69.881  0.06 42.00           H  
ATOM   4675 HG23 THR   294      58.779  94.077  68.975  0.06 42.00           H  
ATOM   4676  N   ALA   295      63.621  92.616  68.278 -0.41 57.00           N  
ATOM   4677  CA  ALA   295      65.029  92.244  68.289  0.03 37.00           C  
ATOM   4678  C   ALA   295      65.930  93.337  67.751  0.59 73.00           C  
ATOM   4679  O   ALA   295      67.052  93.476  68.227 -0.56 79.00           O  
ATOM   4680  CB  ALA   295      65.218  90.922  67.537 -0.18 25.00           C  
ATOM   4681  H   ALA   295      63.007  92.115  67.651  0.27 19.00           H  
ATOM   4682  HA  ALA   295      65.324  92.073  69.323  0.08 23.00           H  
ATOM   4683  HB1 ALA   295      66.271  90.639  67.556  0.06  3.00           H  
ATOM   4684  HB2 ALA   295      64.634  90.138  68.017  0.06  3.00           H  
ATOM   4685  HB3 ALA   295      64.894  91.030  66.502  0.06  3.00           H  
ATOM   4686  N   ASN   296      65.446  94.159  66.820 -0.41 57.00           N  
ATOM   4687  CA  ASN   296      66.326  95.099  66.155  0.01 43.00           C  
ATOM   4688  C   ASN   296      66.326  96.500  66.772  0.59 73.00           C  
ATOM   4689  O   ASN   296      67.379  97.138  66.822 -0.56 79.00           O  
ATOM   4690  CB  ASN   296      66.373  94.803  64.664 -0.20 41.00           C  
ATOM   4691  CG  ASN   296      67.085  93.471  64.544  0.71 30.00           C  
ATOM   4692  ND2 ASN   296      66.359  92.382  64.508 -0.91 91.00           N  
ATOM   4693  OD1 ASN   296      68.300  93.373  64.583 -0.59 31.00           O  
ATOM   4694  H   ASN   296      64.502  94.044  66.474  0.27 19.00           H  
ATOM   4695  HA  ASN   296      67.343  94.820  66.434  0.10 48.00           H  
ATOM   4696  HB2 ASN   296      65.373  94.779  64.230  0.07 97.00           H  
ATOM   4697  HB3 ASN   296      66.994  95.451  64.103  0.07 97.00           H  
ATOM   4698 HD21 ASN   296      66.819  91.484  64.483  0.41 96.00           H  
ATOM   4699 HD22 ASN   296      65.353  92.450  64.536  0.41 96.00           H  
ATOM   4700  N   ILE   297      65.257  96.849  67.486 -0.41 57.00           N  
ATOM   4701  CA  ILE   297      65.283  97.879  68.534 -0.05 97.00           C  
ATOM   4702  C   ILE   297      66.147  97.475  69.727  0.59 73.00           C  
ATOM   4703  O   ILE   297      66.913  98.309  70.184 -0.56 79.00           O  
ATOM   4704  CB  ILE   297      63.830  98.224  68.949  0.13  3.00           C  
ATOM   4705  CG1 ILE   297      63.029  98.773  67.738 -0.04 30.00           C  
ATOM   4706  CG2 ILE   297      63.800  99.250  70.099 -0.32  4.00           C  
ATOM   4707  CD1 ILE   297      61.520  98.892  67.981 -0.06 60.00           C  
ATOM   4708  H   ILE   297      64.430  96.269  67.434  0.27 19.00           H  
ATOM   4709  HA  ILE   297      65.723  98.779  68.100  0.08 69.00           H  
ATOM   4710  HB  ILE   297      63.354  97.305  69.298  0.01 87.00           H  
ATOM   4711 HG12 ILE   297      63.422  99.750  67.453  0.02 36.00           H  
ATOM   4712 HG13 ILE   297      63.150  98.111  66.883  0.02 36.00           H  
ATOM   4713 HG21 ILE   297      62.775  99.479  70.382  0.08 82.00           H  
ATOM   4714 HG22 ILE   297      64.293  98.848  70.984  0.08 82.00           H  
ATOM   4715 HG23 ILE   297      64.302 100.169  69.795  0.08 82.00           H  
ATOM   4716 HD11 ILE   297      61.307  99.678  68.705  0.01 86.00           H  
ATOM   4717 HD12 ILE   297      61.027  99.145  67.042  0.01 86.00           H  
ATOM   4718 HD13 ILE   297      61.127  97.941  68.343  0.01 86.00           H  
ATOM   4719  N   SER   298      66.085  96.242  70.246 -0.41 57.00           N  
ATOM   4720  CA  SER   298      66.827  95.907  71.480 -0.02 49.00           C  
ATOM   4721  C   SER   298      68.325  95.653  71.274  0.59 73.00           C  
ATOM   4722  O   SER   298      69.139  96.151  72.059 -0.56 79.00           O  
ATOM   4723  CB  SER   298      66.142  94.757  72.212  0.21 17.00           C  
ATOM   4724  OG  SER   298      66.050  93.594  71.420 -0.65 46.00           O  
ATOM   4725  H   SER   298      65.459  95.555  69.851  0.27 19.00           H  
ATOM   4726  HA  SER   298      66.749  96.762  72.152  0.08 43.00           H  
ATOM   4727  HB2 SER   298      66.680  94.538  73.135  0.03 52.00           H  
ATOM   4728  HB3 SER   298      65.133  95.076  72.453  0.03 52.00           H  
ATOM   4729  HG  SER   298      65.360  93.729  70.763  0.42 75.00           H  
ATOM   4730  N   ILE   299      68.709  94.950  70.201 -0.41 57.00           N  
ATOM   4731  CA  ILE   299      70.111  94.827  69.775 -0.05 97.00           C  
ATOM   4732  C   ILE   299      70.652  96.188  69.329  0.59 73.00           C  
ATOM   4733  O   ILE   299      71.690  96.618  69.839 -0.56 79.00           O  
ATOM   4734  CB  ILE   299      70.305  93.716  68.712  0.13  3.00           C  
ATOM   4735  CG1 ILE   299      69.905  92.337  69.296 -0.04 30.00           C  
ATOM   4736  CG2 ILE   299      71.778  93.672  68.251 -0.32  4.00           C  
ATOM   4737  CD1 ILE   299      69.823  91.214  68.254 -0.06 60.00           C  
ATOM   4738  H   ILE   299      68.002  94.553  69.597  0.27 19.00           H  
ATOM   4739  HA  ILE   299      70.706  94.540  70.636  0.08 69.00           H  
ATOM   4740  HB  ILE   299      69.676  93.943  67.849  0.01 87.00           H  
ATOM   4741 HG12 ILE   299      70.606  92.050  70.080  0.02 36.00           H  
ATOM   4742 HG13 ILE   299      68.919  92.410  69.753  0.02 36.00           H  
ATOM   4743 HG21 ILE   299      71.925  92.867  67.533  0.08 82.00           H  
ATOM   4744 HG22 ILE   299      72.052  94.604  67.756  0.08 82.00           H  
ATOM   4745 HG23 ILE   299      72.436  93.511  69.106  0.08 82.00           H  
ATOM   4746 HD11 ILE   299      69.235  90.391  68.658  0.01 86.00           H  
ATOM   4747 HD12 ILE   299      69.343  91.578  67.347  0.01 86.00           H  
ATOM   4748 HD13 ILE   299      70.822  90.851  68.021  0.01 86.00           H  
ATOM   4749  N   GLY   300      69.923  96.900  68.459 -0.41 57.00           N  
ATOM   4750  CA  GLY   300      70.306  98.245  68.047 -0.02 52.00           C  
ATOM   4751  C   GLY   300      70.593  99.208  69.202  0.59 73.00           C  
ATOM   4752  O   GLY   300      71.654  99.830  69.237 -0.56 79.00           O  
ATOM   4753  H   GLY   300      69.066  96.516  68.086  0.27 19.00           H  
ATOM   4754  HA2 GLY   300      71.192  98.181  67.415  0.06 98.00           H  
ATOM   4755  HA3 GLY   300      69.497  98.663  67.448  0.06 98.00           H  
ATOM   4756  N   ALA   301      69.682  99.277  70.172 -0.41 57.00           N  
ATOM   4757  CA  ALA   301      69.837 100.065  71.385  0.03 37.00           C  
ATOM   4758  C   ALA   301      70.988  99.582  72.263  0.59 73.00           C  
ATOM   4759  O   ALA   301      71.698 100.426  72.795 -0.56 79.00           O  
ATOM   4760  CB  ALA   301      68.518 100.086  72.163 -0.18 25.00           C  
ATOM   4761  H   ALA   301      68.832  98.736  70.085  0.27 19.00           H  
ATOM   4762  HA  ALA   301      70.054 101.092  71.089  0.08 23.00           H  
ATOM   4763  HB1 ALA   301      68.641 100.673  73.074  0.06  3.00           H  
ATOM   4764  HB2 ALA   301      67.740 100.543  71.551  0.06  3.00           H  
ATOM   4765  HB3 ALA   301      68.223  99.071  72.426  0.06  3.00           H  
ATOM   4766  N   ALA   302      71.238  98.276  72.380 -0.41 57.00           N  
ATOM   4767  CA  ALA   302      72.407  97.795  73.113  0.03 37.00           C  
ATOM   4768  C   ALA   302      73.715  98.313  72.513  0.59 73.00           C  
ATOM   4769  O   ALA   302      74.540  98.856  73.244 -0.56 79.00           O  
ATOM   4770  CB  ALA   302      72.381  96.263  73.185 -0.18 25.00           C  
ATOM   4771  H   ALA   302      70.646  97.603  71.913  0.27 19.00           H  
ATOM   4772  HA  ALA   302      72.337  98.170  74.135  0.08 23.00           H  
ATOM   4773  HB1 ALA   302      73.208  95.919  73.807  0.06  3.00           H  
ATOM   4774  HB2 ALA   302      71.444  95.926  73.629  0.06  3.00           H  
ATOM   4775  HB3 ALA   302      72.481  95.832  72.190  0.06  3.00           H  
ATOM   4776  N   PHE   303      73.879  98.224  71.189 -0.41 57.00           N  
ATOM   4777  CA  PHE   303      75.092  98.685  70.501 -0.00 24.00           C  
ATOM   4778  C   PHE   303      75.270 100.224  70.587  0.59 73.00           C  
ATOM   4779  O   PHE   303      76.349 100.755  70.904 -0.56 79.00           O  
ATOM   4780  CB  PHE   303      75.052  98.221  69.034 -0.03 43.00           C  
ATOM   4781  CG  PHE   303      76.305  97.489  68.601  0.01 18.00           C  
ATOM   4782  CD1 PHE   303      76.215  96.189  68.068 -0.12 56.00           C  
ATOM   4783  CD2 PHE   303      77.566  98.098  68.739 -0.12 56.00           C  
ATOM   4784  CE1 PHE   303      77.375  95.512  67.661 -0.17  4.00           C  
ATOM   4785  CE2 PHE   303      78.728  97.413  68.339 -0.17  4.00           C  
ATOM   4786  CZ  PHE   303      78.632  96.124  67.789 -0.10 72.00           C  
ATOM   4787  H   PHE   303      73.148  97.810  70.627  0.27 19.00           H  
ATOM   4788  HA  PHE   303      75.948  98.221  70.991  0.09 78.00           H  
ATOM   4789  HB2 PHE   303      74.195  97.564  68.877  0.02 95.00           H  
ATOM   4790  HB3 PHE   303      74.910  99.079  68.375  0.02 95.00           H  
ATOM   4791  HD1 PHE   303      75.252  95.712  67.949  0.13 30.00           H  
ATOM   4792  HD2 PHE   303      77.648  99.097  69.141  0.13 30.00           H  
ATOM   4793  HE1 PHE   303      77.292  94.530  67.226  0.14 30.00           H  
ATOM   4794  HE2 PHE   303      79.695  97.882  68.441  0.14 30.00           H  
ATOM   4795  HZ  PHE   303      79.522  95.605  67.463  0.12 97.00           H  
ATOM   4796  N   LEU   304      74.163 100.955  70.399 -0.41 57.00           N  
ATOM   4797  CA  LEU   304      74.117 102.402  70.609 -0.05 18.00           C  
ATOM   4798  C   LEU   304      74.579 102.821  72.003  0.59 73.00           C  
ATOM   4799  O   LEU   304      75.422 103.706  72.142 -0.56 79.00           O  
ATOM   4800  CB  LEU   304      72.708 102.929  70.290 -0.11  2.00           C  
ATOM   4801  CG  LEU   304      72.285 104.302  70.855  0.35 31.00           C  
ATOM   4802  CD1 LEU   304      73.099 105.456  70.270 -0.41 21.00           C  
ATOM   4803  CD2 LEU   304      70.815 104.564  70.518 -0.41 21.00           C  
ATOM   4804  H   LEU   304      73.302 100.491  70.148  0.27 19.00           H  
ATOM   4805  HA  LEU   304      74.804 102.862  69.897  0.09 22.00           H  
ATOM   4806  HB2 LEU   304      72.672 103.001  69.213  0.04 57.00           H  
ATOM   4807  HB3 LEU   304      71.979 102.193  70.626  0.04 57.00           H  
ATOM   4808  HG  LEU   304      72.387 104.306  71.941 -0.03 61.00           H  
ATOM   4809 HD11 LEU   304      72.810 106.393  70.747  0.10  0.00           H  
ATOM   4810 HD12 LEU   304      74.163 105.298  70.439  0.10  0.00           H  
ATOM   4811 HD13 LEU   304      72.913 105.535  69.201  0.10  0.00           H  
ATOM   4812 HD21 LEU   304      70.668 104.572  69.437  0.10  0.00           H  
ATOM   4813 HD22 LEU   304      70.192 103.783  70.957  0.10  0.00           H  
ATOM   4814 HD23 LEU   304      70.506 105.526  70.929  0.10  0.00           H  
ATOM   4815  N   LEU   305      74.052 102.171  73.030 -0.41 57.00           N  
ATOM   4816  CA  LEU   305      74.425 102.429  74.409 -0.05 18.00           C  
ATOM   4817  C   LEU   305      75.891 102.069  74.674  0.59 73.00           C  
ATOM   4818  O   LEU   305      76.549 102.829  75.387 -0.56 79.00           O  
ATOM   4819  CB  LEU   305      73.486 101.642  75.336 -0.11  2.00           C  
ATOM   4820  CG  LEU   305      72.053 102.203  75.385  0.35 31.00           C  
ATOM   4821  CD1 LEU   305      71.124 101.160  76.007 -0.41 21.00           C  
ATOM   4822  CD2 LEU   305      71.989 103.497  76.200 -0.41 21.00           C  
ATOM   4823  H   LEU   305      73.362 101.452  72.858  0.27 19.00           H  
ATOM   4824  HA  LEU   305      74.307 103.495  74.603  0.09 22.00           H  
ATOM   4825  HB2 LEU   305      73.463 100.602  75.005  0.04 57.00           H  
ATOM   4826  HB3 LEU   305      73.892 101.651  76.347  0.04 57.00           H  
ATOM   4827  HG  LEU   305      71.695 102.417  74.378 -0.03 61.00           H  
ATOM   4828 HD11 LEU   305      70.113 101.559  76.093  0.10  0.00           H  
ATOM   4829 HD12 LEU   305      71.095 100.276  75.372  0.10  0.00           H  
ATOM   4830 HD13 LEU   305      71.492 100.873  76.990  0.10  0.00           H  
ATOM   4831 HD21 LEU   305      70.957 103.840  76.271  0.10  0.00           H  
ATOM   4832 HD22 LEU   305      72.383 103.331  77.200  0.10  0.00           H  
ATOM   4833 HD23 LEU   305      72.573 104.276  75.712  0.10  0.00           H  
ATOM   4834  N   ILE   306      76.444 100.991  74.085 -0.41 57.00           N  
ATOM   4835  CA  ILE   306      77.881 100.724  74.259 -0.05 97.00           C  
ATOM   4836  C   ILE   306      78.750 101.888  73.743  0.59 73.00           C  
ATOM   4837  O   ILE   306      79.620 102.402  74.470 -0.56 79.00           O  
ATOM   4838  CB  ILE   306      78.419  99.335  73.801  0.13  3.00           C  
ATOM   4839  CG1 ILE   306      78.956  99.229  72.352 -0.04 30.00           C  
ATOM   4840  CG2 ILE   306      77.449  98.182  74.103 -0.32  4.00           C  
ATOM   4841  CD1 ILE   306      79.657  97.901  72.039 -0.06 60.00           C  
ATOM   4842  H   ILE   306      75.894 100.392  73.485  0.27 19.00           H  
ATOM   4843  HA  ILE   306      78.026 100.725  75.339  0.08 69.00           H  
ATOM   4844  HB  ILE   306      79.289  99.168  74.440  0.01 87.00           H  
ATOM   4845 HG12 ILE   306      78.141  99.347  71.648  0.02 36.00           H  
ATOM   4846 HG13 ILE   306      79.687 100.017  72.172  0.02 36.00           H  
ATOM   4847 HG21 ILE   306      78.014  97.280  74.338  0.08 82.00           H  
ATOM   4848 HG22 ILE   306      76.813  98.423  74.950  0.08 82.00           H  
ATOM   4849 HG23 ILE   306      76.829  97.982  73.232  0.08 82.00           H  
ATOM   4850 HD11 ILE   306      80.094  97.955  71.041  0.01 86.00           H  
ATOM   4851 HD12 ILE   306      80.452  97.722  72.763  0.01 86.00           H  
ATOM   4852 HD13 ILE   306      78.943  97.077  72.062  0.01 86.00           H  
ATOM   4853  N   TYR   307      78.457 102.395  72.538 -0.41 57.00           N  
ATOM   4854  CA  TYR   307      79.194 103.562  72.027 -0.00 14.00           C  
ATOM   4855  C   TYR   307      78.919 104.876  72.762  0.59 73.00           C  
ATOM   4856  O   TYR   307      79.809 105.718  72.826 -0.56 79.00           O  
ATOM   4857  CB  TYR   307      78.921 103.741  70.530 -0.01 52.00           C  
ATOM   4858  CG  TYR   307      79.618 102.707  69.675 -0.00 11.00           C  
ATOM   4859  CD1 TYR   307      81.010 102.533  69.811 -0.19  6.00           C  
ATOM   4860  CD2 TYR   307      78.888 101.909  68.772 -0.19  6.00           C  
ATOM   4861  CE1 TYR   307      81.661 101.523  69.091 -0.23 41.00           C  
ATOM   4862  CE2 TYR   307      79.552 100.935  68.003 -0.23 41.00           C  
ATOM   4863  CZ  TYR   307      80.937 100.730  68.186  0.32 26.00           C  
ATOM   4864  OH  TYR   307      81.603  99.765  67.518 -0.55 79.00           O  
ATOM   4865  H   TYR   307      77.721 101.991  71.973  0.27 19.00           H  
ATOM   4866  HA  TYR   307      80.254 103.361  72.160  0.08 76.00           H  
ATOM   4867  HB2 TYR   307      77.844 103.714  70.357  0.02 95.00           H  
ATOM   4868  HB3 TYR   307      79.285 104.720  70.216  0.02 95.00           H  
ATOM   4869  HD1 TYR   307      81.583 103.145  70.493  0.16 99.00           H  
ATOM   4870  HD2 TYR   307      77.822 102.042  68.660  0.16 99.00           H  
ATOM   4871  HE1 TYR   307      82.721 101.364  69.216  0.16 56.00           H  
ATOM   4872  HE2 TYR   307      78.998 100.321  67.307  0.16 56.00           H  
ATOM   4873  HH  TYR   307      81.092  99.361  66.807  0.39 92.00           H  
ATOM   4874  N   ALA   308      77.750 105.051  73.377 -0.41 57.00           N  
ATOM   4875  CA  ALA   308      77.504 106.172  74.274  0.03 37.00           C  
ATOM   4876  C   ALA   308      78.315 106.063  75.578  0.59 73.00           C  
ATOM   4877  O   ALA   308      78.697 107.090  76.134 -0.56 79.00           O  
ATOM   4878  CB  ALA   308      76.000 106.255  74.560 -0.18 25.00           C  
ATOM   4879  H   ALA   308      77.030 104.346  73.289  0.27 19.00           H  
ATOM   4880  HA  ALA   308      77.795 107.092  73.766  0.08 23.00           H  
ATOM   4881  HB1 ALA   308      75.794 107.134  75.171  0.06  3.00           H  
ATOM   4882  HB2 ALA   308      75.449 106.338  73.622  0.06  3.00           H  
ATOM   4883  HB3 ALA   308      75.669 105.366  75.097  0.06  3.00           H  
ATOM   4884  N   SER   309      78.637 104.845  76.043 -0.41 57.00           N  
ATOM   4885  CA  SER   309      79.560 104.656  77.169 -0.02 49.00           C  
ATOM   4886  C   SER   309      80.984 105.091  76.813  0.59 73.00           C  
ATOM   4887  O   SER   309      81.576 105.911  77.528 -0.56 79.00           O  
ATOM   4888  CB  SER   309      79.512 103.239  77.769  0.21 17.00           C  
ATOM   4889  OG  SER   309      80.336 102.298  77.108 -0.65 46.00           O  
ATOM   4890  H   SER   309      78.296 104.024  75.565  0.27 19.00           H  
ATOM   4891  HA  SER   309      79.220 105.328  77.956  0.08 43.00           H  
ATOM   4892  HB2 SER   309      79.851 103.299  78.804  0.03 52.00           H  
ATOM   4893  HB3 SER   309      78.484 102.880  77.768  0.03 52.00           H  
ATOM   4894  HG  SER   309      80.027 102.202  76.201  0.42 75.00           H  
ATOM   4895  N   TYR   310      81.474 104.649  75.640 -0.41 57.00           N  
ATOM   4896  CA  TYR   310      82.722 105.178  75.064 -0.00 14.00           C  
ATOM   4897  C   TYR   310      82.746 106.714  74.979  0.59 73.00           C  
ATOM   4898  O   TYR   310      83.697 107.341  75.439 -0.56 79.00           O  
ATOM   4899  CB  TYR   310      82.964 104.584  73.657 -0.01 52.00           C  
ATOM   4900  CG  TYR   310      83.638 103.222  73.594 -0.00 11.00           C  
ATOM   4901  CD1 TYR   310      82.888 102.042  73.414 -0.19  6.00           C  
ATOM   4902  CD2 TYR   310      85.044 103.146  73.642 -0.19  6.00           C  
ATOM   4903  CE1 TYR   310      83.537 100.795  73.318 -0.23 41.00           C  
ATOM   4904  CE2 TYR   310      85.697 101.903  73.543 -0.23 41.00           C  
ATOM   4905  CZ  TYR   310      84.944 100.719  73.399  0.32 26.00           C  
ATOM   4906  OH  TYR   310      85.574  99.514  73.327 -0.55 79.00           O  
ATOM   4907  H   TYR   310      80.934 103.996  75.091  0.27 19.00           H  
ATOM   4908  HA  TYR   310      83.550 104.872  75.705  0.08 76.00           H  
ATOM   4909  HB2 TYR   310      82.023 104.538  73.115  0.02 95.00           H  
ATOM   4910  HB3 TYR   310      83.603 105.272  73.100  0.02 95.00           H  
ATOM   4911  HD1 TYR   310      81.814 102.087  73.352  0.16 99.00           H  
ATOM   4912  HD2 TYR   310      85.628 104.047  73.758  0.16 99.00           H  
ATOM   4913  HE1 TYR   310      82.958  99.895  73.173  0.16 56.00           H  
ATOM   4914  HE2 TYR   310      86.775 101.860  73.593  0.16 56.00           H  
ATOM   4915  HH  TYR   310      86.527  99.593  73.389  0.39 92.00           H  
ATOM   4916  N   ALA   311      81.706 107.330  74.416 -0.41 57.00           N  
ATOM   4917  CA  ALA   311      81.616 108.776  74.222  0.03 37.00           C  
ATOM   4918  C   ALA   311      81.618 109.573  75.528  0.59 73.00           C  
ATOM   4919  O   ALA   311      82.364 110.543  75.646 -0.56 79.00           O  
ATOM   4920  CB  ALA   311      80.310 109.061  73.459 -0.18 25.00           C  
ATOM   4921  H   ALA   311      80.944 106.768  74.062  0.27 19.00           H  
ATOM   4922  HA  ALA   311      82.458 109.103  73.609  0.08 23.00           H  
ATOM   4923  HB1 ALA   311      80.259 110.119  73.200  0.06  3.00           H  
ATOM   4924  HB2 ALA   311      80.256 108.464  72.551  0.06  3.00           H  
ATOM   4925  HB3 ALA   311      79.450 108.813  74.080  0.06  3.00           H  
ATOM   4926  N   LEU   312      80.793 109.171  76.506 -0.41 57.00           N  
ATOM   4927  CA  LEU   312      80.715 109.868  77.787 -0.05 18.00           C  
ATOM   4928  C   LEU   312      82.041 109.785  78.562  0.59 73.00           C  
ATOM   4929  O   LEU   312      82.546 110.792  79.087 -0.56 79.00           O  
ATOM   4930  CB  LEU   312      79.482 109.413  78.589 -0.11  2.00           C  
ATOM   4931  CG  LEU   312      79.196 110.260  79.851  0.35 31.00           C  
ATOM   4932  CD1 LEU   312      79.159 111.767  79.582 -0.41 21.00           C  
ATOM   4933  CD2 LEU   312      77.828 109.901  80.432 -0.41 21.00           C  
ATOM   4934  H   LEU   312      80.200 108.366  76.364  0.27 19.00           H  
ATOM   4935  HA  LEU   312      80.565 110.918  77.535  0.09 22.00           H  
ATOM   4936  HB2 LEU   312      78.612 109.474  77.932  0.04 57.00           H  
ATOM   4937  HB3 LEU   312      79.610 108.370  78.882  0.04 57.00           H  
ATOM   4938  HG  LEU   312      79.960 110.054  80.603 -0.03 61.00           H
[truncated: 1,232,258 more chars]
